# Supplementary material for: Structural Descriptors for Subunit Interface Regions in Homodimers: Effect of Lipid Membrane and Secondary Structure Type
Source: J Chem Inf Model. 2025 Mar 27;65(7):3117–26. doi: 10.1021/acs.jcim.4c01233 (PMC12004529; doi:10.1021/acs.jcim.4c01233)
Supplement: Supplementary file 3 — ci4c01233_si_003.tar [file ci4c01233_si_003.tar › database/alpha/5enz_cytop.pdb]

HEADER    model_1_1_chain_A
ATOM      1  N   MET A   1     -12.522  -3.539 -29.423  1.00 51.82           N  
ATOM      2  CA  MET A   1     -13.181  -3.154 -30.693  1.00 51.82           C  
ATOM      3  CB  MET A   1     -14.154  -1.985 -30.461  1.00 51.82           C  
ATOM      4  CG  MET A   1     -14.973  -1.626 -31.702  1.00 51.82           C  
ATOM      5  SD  MET A   1     -16.134  -0.247 -31.469  1.00 51.82           S  
ATOM      6  CE  MET A   1     -16.934  -0.425 -33.089  1.00 51.82           C  
ATOM      7  C   MET A   1     -12.140  -2.719 -31.669  1.00 51.82           C  
ATOM      8  O   MET A   1     -11.748  -3.483 -32.549  1.00 51.82           O  
ATOM      9  N   LYS A   2     -11.664  -1.466 -31.526  1.00121.98           N  
ATOM     10  CA  LYS A   2     -10.635  -0.979 -32.394  1.00121.98           C  
ATOM     11  CB  LYS A   2     -10.686   0.544 -32.600  1.00121.98           C  
ATOM     12  CG  LYS A   2     -11.937   1.015 -33.346  1.00121.98           C  
ATOM     13  CD  LYS A   2     -12.047   0.474 -34.772  1.00121.98           C  
ATOM     14  CE  LYS A   2     -13.377   0.802 -35.449  1.00121.98           C  
ATOM     15  NZ  LYS A   2     -14.461   0.018 -34.817  1.00121.98           N1+
ATOM     16  C   LYS A   2      -9.327  -1.310 -31.742  1.00121.98           C  
ATOM     17  O   LYS A   2      -9.152  -1.091 -30.545  1.00121.98           O  
ATOM     18  N   LYS A   3      -8.364  -1.853 -32.518  1.00 54.55           N  
ATOM     19  CA  LYS A   3      -7.101  -2.227 -31.937  1.00 54.55           C  
ATOM     20  CB  LYS A   3      -6.454  -3.470 -32.573  1.00 54.55           C  
ATOM     21  CG  LYS A   3      -7.153  -4.786 -32.234  1.00 54.55           C  
ATOM     22  CD  LYS A   3      -6.640  -5.964 -33.064  1.00 54.55           C  
ATOM     23  CE  LYS A   3      -7.141  -7.325 -32.578  1.00 54.55           C  
ATOM     24  NZ  LYS A   3      -6.392  -8.407 -33.258  1.00 54.55           N1+
ATOM     25  C   LYS A   3      -6.128  -1.105 -32.122  1.00 54.55           C  
ATOM     26  O   LYS A   3      -5.973  -0.581 -33.224  1.00 54.55           O  
ATOM     27  N   ILE A   4      -5.451  -0.701 -31.026  1.00102.58           N  
ATOM     28  CA  ILE A   4      -4.453   0.328 -31.106  1.00102.58           C  
ATOM     29  CB  ILE A   4      -4.721   1.503 -30.210  1.00102.58           C  
ATOM     30  CG1 ILE A   4      -5.921   2.307 -30.734  1.00102.58           C  
ATOM     31  CG2 ILE A   4      -3.437   2.344 -30.128  1.00102.58           C  
ATOM     32  CD1 ILE A   4      -7.234   1.532 -30.753  1.00102.58           C  
ATOM     33  C   ILE A   4      -3.141  -0.276 -30.716  1.00102.58           C  
ATOM     34  O   ILE A   4      -2.942  -0.692 -29.575  1.00102.58           O  
ATOM     35  N   MET A   5      -2.195  -0.340 -31.675  1.00 55.45           N  
ATOM     36  CA  MET A   5      -0.923  -0.936 -31.388  1.00 55.45           C  
ATOM     37  CB  MET A   5      -0.244  -1.540 -32.636  1.00 55.45           C  
ATOM     38  CG  MET A   5       0.971  -2.423 -32.331  1.00 55.45           C  
ATOM     39  SD  MET A   5       1.683  -3.274 -33.777  1.00 55.45           S  
ATOM     40  CE  MET A   5       0.402  -4.558 -33.888  1.00 55.45           C  
ATOM     41  C   MET A   5      -0.018   0.113 -30.812  1.00 55.45           C  
ATOM     42  O   MET A   5       0.079   1.222 -31.337  1.00 55.45           O  
ATOM     43  N   THR A   6       0.672  -0.218 -29.699  1.00 46.37           N  
ATOM     44  CA  THR A   6       1.589   0.713 -29.101  1.00 46.37           C  
ATOM     45  CB  THR A   6       1.329   0.979 -27.647  1.00 46.37           C  
ATOM     46  OG1 THR A   6       1.453  -0.220 -26.897  1.00 46.37           O  
ATOM     47  CG2 THR A   6      -0.085   1.560 -27.494  1.00 46.37           C  
ATOM     48  C   THR A   6       2.949   0.103 -29.200  1.00 46.37           C  
ATOM     49  O   THR A   6       3.195  -0.980 -28.674  1.00 46.37           O  
ATOM     50  N   ILE A   7       3.879   0.801 -29.877  1.00 58.07           N  
ATOM     51  CA  ILE A   7       5.193   0.260 -30.062  1.00 58.07           C  
ATOM     52  CB  ILE A   7       5.614   0.248 -31.505  1.00 58.07           C  
ATOM     53  CG1 ILE A   7       4.652  -0.618 -32.340  1.00 58.07           C  
ATOM     54  CG2 ILE A   7       7.079  -0.215 -31.574  1.00 58.07           C  
ATOM     55  CD1 ILE A   7       4.812  -0.437 -33.848  1.00 58.07           C  
ATOM     56  C   ILE A   7       6.163   1.128 -29.322  1.00 58.07           C  
ATOM     57  O   ILE A   7       6.133   2.351 -29.436  1.00 58.07           O  
ATOM     58  N   PHE A   8       7.034   0.510 -28.500  1.00132.37           N  
ATOM     59  CA  PHE A   8       8.051   1.258 -27.817  1.00132.37           C  
ATOM     60  CB  PHE A   8       7.611   1.888 -26.477  1.00132.37           C  
ATOM     61  CG  PHE A   8       6.913   0.893 -25.617  1.00132.37           C  
ATOM     62  CD1 PHE A   8       5.555   0.705 -25.745  1.00132.37           C  
ATOM     63  CD2 PHE A   8       7.597   0.162 -24.674  1.00132.37           C  
ATOM     64  CE1 PHE A   8       4.893  -0.202 -24.955  1.00132.37           C  
ATOM     65  CE2 PHE A   8       6.939  -0.749 -23.881  1.00132.37           C  
ATOM     66  CZ  PHE A   8       5.585  -0.934 -24.018  1.00132.37           C  
ATOM     67  C   PHE A   8       9.246   0.375 -27.665  1.00132.37           C  
ATOM     68  O   PHE A   8       9.153  -0.819 -27.943  1.00132.37           O  
ATOM     69  N   GLY A   9      10.374   0.895 -27.126  1.00187.14           N  
ATOM     70  CA  GLY A   9      11.580   0.123 -27.235  1.00187.14           C  
ATOM     71  C   GLY A   9      12.695   0.685 -26.400  1.00187.14           C  
ATOM     72  O   GLY A   9      13.835   0.233 -26.514  1.00187.14           O  
ATOM     73  N   THR A  10      12.426   1.714 -25.572  1.00 94.96           N  
ATOM     74  CA  THR A  10      13.436   2.145 -24.647  1.00 94.96           C  
ATOM     75  CB  THR A  10      14.006   3.496 -24.969  1.00 94.96           C  
ATOM     76  OG1 THR A  10      13.000   4.496 -24.895  1.00 94.96           O  
ATOM     77  CG2 THR A  10      14.594   3.438 -26.389  1.00 94.96           C  
ATOM     78  C   THR A  10      12.798   2.227 -23.294  1.00 94.96           C  
ATOM     79  O   THR A  10      11.578   2.328 -23.168  1.00 94.96           O  
ATOM     80  N   ARG A  11      13.611   2.148 -22.224  1.00142.07           N  
ATOM     81  CA  ARG A  11      13.062   2.173 -20.897  1.00142.07           C  
ATOM     82  CB  ARG A  11      14.131   1.989 -19.801  1.00142.07           C  
ATOM     83  CG  ARG A  11      13.575   1.954 -18.375  1.00142.07           C  
ATOM     84  CD  ARG A  11      14.027   3.133 -17.511  1.00142.07           C  
ATOM     85  NE  ARG A  11      15.510   3.039 -17.404  1.00142.07           N  
ATOM     86  CZ  ARG A  11      16.236   4.035 -16.818  1.00142.07           C  
ATOM     87  NH1 ARG A  11      15.613   5.159 -16.354  1.00142.07           N1+
ATOM     88  NH2 ARG A  11      17.588   3.901 -16.690  1.00142.07           N  
ATOM     89  C   ARG A  11      12.386   3.493 -20.711  1.00142.07           C  
ATOM     90  O   ARG A  11      11.288   3.546 -20.156  1.00142.07           O  
ATOM     91  N   PRO A  12      12.992   4.566 -21.158  1.00 96.02           N  
ATOM     92  CA  PRO A  12      12.347   5.838 -21.023  1.00 96.02           C  
ATOM     93  CD  PRO A  12      14.443   4.698 -21.120  1.00 96.02           C  
ATOM     94  CB  PRO A  12      13.399   6.885 -21.386  1.00 96.02           C  
ATOM     95  CG  PRO A  12      14.720   6.208 -20.976  1.00 96.02           C  
ATOM     96  C   PRO A  12      11.062   5.927 -21.792  1.00 96.02           C  
ATOM     97  O   PRO A  12      10.146   6.597 -21.318  1.00 96.02           O  
ATOM     98  N   GLU A  13      10.962   5.286 -22.976  1.00 64.45           N  
ATOM     99  CA  GLU A  13       9.742   5.332 -23.741  1.00 64.45           C  
ATOM    100  CB  GLU A  13       9.873   4.799 -25.177  1.00 64.45           C  
ATOM    101  CG  GLU A  13      10.605   5.769 -26.109  1.00 64.45           C  
ATOM    102  CD  GLU A  13      10.511   5.230 -27.528  1.00 64.45           C  
ATOM    103  OE1 GLU A  13       9.948   4.116 -27.702  1.00 64.45           O  
ATOM    104  OE2 GLU A  13      10.997   5.927 -28.459  1.00 64.45           O1-
ATOM    105  C   GLU A  13       8.682   4.542 -23.040  1.00 64.45           C  
ATOM    106  O   GLU A  13       7.513   4.927 -23.032  1.00 64.45           O  
ATOM    107  N   ALA A  14       9.077   3.406 -22.429  1.00 41.14           N  
ATOM    108  CA  ALA A  14       8.156   2.533 -21.759  1.00 41.14           C  
ATOM    109  CB  ALA A  14       8.842   1.300 -21.148  1.00 41.14           C  
ATOM    110  C   ALA A  14       7.524   3.289 -20.641  1.00 41.14           C  
ATOM    111  O   ALA A  14       6.331   3.144 -20.374  1.00 41.14           O  
ATOM    112  N   ILE A  15       8.317   4.116 -19.942  1.00 53.28           N  
ATOM    113  CA  ILE A  15       7.774   4.868 -18.852  1.00 53.28           C  
ATOM    114  CB  ILE A  15       8.810   5.708 -18.151  1.00 53.28           C  
ATOM    115  CG1 ILE A  15       9.913   4.814 -17.555  1.00 53.28           C  
ATOM    116  CG2 ILE A  15       8.098   6.576 -17.100  1.00 53.28           C  
ATOM    117  CD1 ILE A  15      11.150   5.590 -17.104  1.00 53.28           C  
ATOM    118  C   ILE A  15       6.729   5.801 -19.393  1.00 53.28           C  
ATOM    119  O   ILE A  15       5.644   5.925 -18.827  1.00 53.28           O  
ATOM    120  N   LYS A  16       7.032   6.490 -20.510  1.00 68.92           N  
ATOM    121  CA  LYS A  16       6.118   7.447 -21.075  1.00 68.92           C  
ATOM    122  CB  LYS A  16       6.761   8.320 -22.167  1.00 68.92           C  
ATOM    123  CG  LYS A  16       7.729   9.351 -21.580  1.00 68.92           C  
ATOM    124  CD  LYS A  16       8.592  10.091 -22.605  1.00 68.92           C  
ATOM    125  CE  LYS A  16       9.383  11.247 -21.986  1.00 68.92           C  
ATOM    126  NZ  LYS A  16      10.211  11.918 -23.012  1.00 68.92           N1+
ATOM    127  C   LYS A  16       4.888   6.791 -21.636  1.00 68.92           C  
ATOM    128  O   LYS A  16       3.790   7.330 -21.518  1.00 68.92           O  
ATOM    129  N   MET A  17       5.045   5.642 -22.315  1.00 74.83           N  
ATOM    130  CA  MET A  17       3.954   4.942 -22.941  1.00 74.83           C  
ATOM    131  CB  MET A  17       4.435   3.913 -23.975  1.00 74.83           C  
ATOM    132  CG  MET A  17       5.173   4.572 -25.143  1.00 74.83           C  
ATOM    133  SD  MET A  17       4.192   5.795 -26.067  1.00 74.83           S  
ATOM    134  CE  MET A  17       3.152   4.572 -26.916  1.00 74.83           C  
ATOM    135  C   MET A  17       3.051   4.237 -21.967  1.00 74.83           C  
ATOM    136  O   MET A  17       1.856   4.100 -22.221  1.00 74.83           O  
ATOM    137  N   ALA A  18       3.587   3.772 -20.821  1.00 59.88           N  
ATOM    138  CA  ALA A  18       2.837   2.910 -19.945  1.00 59.88           C  
ATOM    139  CB  ALA A  18       3.619   2.551 -18.672  1.00 59.88           C  
ATOM    140  C   ALA A  18       1.532   3.524 -19.511  1.00 59.88           C  
ATOM    141  O   ALA A  18       0.514   2.836 -19.553  1.00 59.88           O  
ATOM    142  N   PRO A  19       1.468   4.764 -19.110  1.00162.04           N  
ATOM    143  CA  PRO A  19       0.208   5.320 -18.684  1.00162.04           C  
ATOM    144  CD  PRO A  19       2.604   5.456 -18.527  1.00162.04           C  
ATOM    145  CB  PRO A  19       0.541   6.697 -18.118  1.00162.04           C  
ATOM    146  CG  PRO A  19       1.995   6.545 -17.628  1.00162.04           C  
ATOM    147  C   PRO A  19      -0.781   5.355 -19.804  1.00162.04           C  
ATOM    148  O   PRO A  19      -1.981   5.270 -19.544  1.00162.04           O  
ATOM    149  N   LEU A  20      -0.299   5.517 -21.048  1.00 54.66           N  
ATOM    150  CA  LEU A  20      -1.155   5.554 -22.196  1.00 54.66           C  
ATOM    151  CB  LEU A  20      -0.389   5.926 -23.481  1.00 54.66           C  
ATOM    152  CG  LEU A  20      -1.261   5.979 -24.751  1.00 54.66           C  
ATOM    153  CD1 LEU A  20      -2.397   7.006 -24.619  1.00 54.66           C  
ATOM    154  CD2 LEU A  20      -0.398   6.225 -26.002  1.00 54.66           C  
ATOM    155  C   LEU A  20      -1.748   4.188 -22.363  1.00 54.66           C  
ATOM    156  O   LEU A  20      -2.927   4.048 -22.683  1.00 54.66           O  
ATOM    157  N   VAL A  21      -0.936   3.136 -22.138  1.00 36.61           N  
ATOM    158  CA  VAL A  21      -1.400   1.786 -22.286  1.00 36.61           C  
ATOM    159  CB  VAL A  21      -0.327   0.763 -22.030  1.00 36.61           C  
ATOM    160  CG1 VAL A  21      -0.958  -0.635 -22.093  1.00 36.61           C  
ATOM    161  CG2 VAL A  21       0.807   0.968 -23.050  1.00 36.61           C  
ATOM    162  C   VAL A  21      -2.501   1.554 -21.291  1.00 36.61           C  
ATOM    163  O   VAL A  21      -3.508   0.925 -21.610  1.00 36.61           O  
ATOM    164  N   LYS A  22      -2.336   2.060 -20.052  1.00117.19           N  
ATOM    165  CA  LYS A  22      -3.323   1.864 -19.025  1.00117.19           C  
ATOM    166  CB  LYS A  22      -2.908   2.469 -17.675  1.00117.19           C  
ATOM    167  CG  LYS A  22      -1.691   1.785 -17.049  1.00117.19           C  
ATOM    168  CD  LYS A  22      -1.921   0.310 -16.716  1.00117.19           C  
ATOM    169  CE  LYS A  22      -2.842   0.098 -15.511  1.00117.19           C  
ATOM    170  NZ  LYS A  22      -3.070  -1.348 -15.289  1.00117.19           N1+
ATOM    171  C   LYS A  22      -4.599   2.531 -19.437  1.00117.19           C  
ATOM    172  O   LYS A  22      -5.682   1.978 -19.253  1.00117.19           O  
ATOM    173  N   ALA A  23      -4.500   3.747 -20.004  1.00 28.04           N  
ATOM    174  CA  ALA A  23      -5.665   4.486 -20.404  1.00 28.04           C  
ATOM    175  CB  ALA A  23      -5.323   5.872 -20.976  1.00 28.04           C  
ATOM    176  C   ALA A  23      -6.382   3.723 -21.474  1.00 28.04           C  
ATOM    177  O   ALA A  23      -7.610   3.646 -21.473  1.00 28.04           O  
ATOM    178  N   LEU A  24      -5.622   3.134 -22.421  1.00 49.24           N  
ATOM    179  CA  LEU A  24      -6.193   2.390 -23.509  1.00 49.24           C  
ATOM    180  CB  LEU A  24      -5.138   1.911 -24.526  1.00 49.24           C  
ATOM    181  CG  LEU A  24      -4.479   3.052 -25.325  1.00 49.24           C  
ATOM    182  CD1 LEU A  24      -3.441   2.515 -26.323  1.00 49.24           C  
ATOM    183  CD2 LEU A  24      -5.535   3.932 -26.014  1.00 49.24           C  
ATOM    184  C   LEU A  24      -6.890   1.184 -22.958  1.00 49.24           C  
ATOM    185  O   LEU A  24      -7.925   0.766 -23.476  1.00 49.24           O  
ATOM    186  N   GLU A  25      -6.320   0.582 -21.896  1.00 42.90           N  
ATOM    187  CA  GLU A  25      -6.872  -0.592 -21.276  1.00 42.90           C  
ATOM    188  CB  GLU A  25      -6.014  -1.057 -20.086  1.00 42.90           C  
ATOM    189  CG  GLU A  25      -4.593  -1.477 -20.464  1.00 42.90           C  
ATOM    190  CD  GLU A  25      -3.823  -1.700 -19.171  1.00 42.90           C  
ATOM    191  OE1 GLU A  25      -4.414  -1.451 -18.086  1.00 42.90           O  
ATOM    192  OE2 GLU A  25      -2.636  -2.118 -19.246  1.00 42.90           O1-
ATOM    193  C   GLU A  25      -8.221  -0.250 -20.712  1.00 42.90           C  
ATOM    194  O   GLU A  25      -9.185  -0.999 -20.864  1.00 42.90           O  
ATOM    195  N   GLN A  26      -8.313   0.918 -20.051  1.00 85.86           N  
ATOM    196  CA  GLN A  26      -9.506   1.368 -19.394  1.00 85.86           C  
ATOM    197  CB  GLN A  26      -9.259   2.679 -18.630  1.00 85.86           C  
ATOM    198  CG  GLN A  26     -10.448   3.175 -17.810  1.00 85.86           C  
ATOM    199  CD  GLN A  26     -10.004   4.461 -17.130  1.00 85.86           C  
ATOM    200  OE1 GLN A  26      -9.679   5.445 -17.791  1.00 85.86           O  
ATOM    201  NE2 GLN A  26      -9.974   4.454 -15.770  1.00 85.86           N  
ATOM    202  C   GLN A  26     -10.595   1.597 -20.406  1.00 85.86           C  
ATOM    203  O   GLN A  26     -11.755   1.273 -20.149  1.00 85.86           O  
ATOM    204  N   GLU A  27     -10.253   2.165 -21.585  1.00127.02           N  
ATOM    205  CA  GLU A  27     -11.244   2.449 -22.591  1.00127.02           C  
ATOM    206  CB  GLU A  27     -10.726   3.181 -23.839  1.00127.02           C  
ATOM    207  CG  GLU A  27     -10.865   4.690 -23.745  1.00127.02           C  
ATOM    208  CD  GLU A  27     -12.362   4.946 -23.876  1.00127.02           C  
ATOM    209  OE1 GLU A  27     -13.053   4.101 -24.508  1.00127.02           O  
ATOM    210  OE2 GLU A  27     -12.835   5.980 -23.335  1.00127.02           O1-
ATOM    211  C   GLU A  27     -11.899   1.207 -23.097  1.00127.02           C  
ATOM    212  O   GLU A  27     -11.245   0.232 -23.459  1.00127.02           O  
ATOM    213  N   LYS A  28     -13.244   1.239 -23.132  1.00 84.07           N  
ATOM    214  CA  LYS A  28     -14.040   0.143 -23.597  1.00 84.07           C  
ATOM    215  CB  LYS A  28     -15.527   0.334 -23.272  1.00 84.07           C  
ATOM    216  CG  LYS A  28     -15.788   0.296 -21.767  1.00 84.07           C  
ATOM    217  CD  LYS A  28     -17.156   0.838 -21.372  1.00 84.07           C  
ATOM    218  CE  LYS A  28     -18.302   0.089 -22.047  1.00 84.07           C  
ATOM    219  NZ  LYS A  28     -19.598   0.620 -21.571  1.00 84.07           N1+
ATOM    220  C   LYS A  28     -13.911  -0.022 -25.083  1.00 84.07           C  
ATOM    221  O   LYS A  28     -13.839  -1.142 -25.583  1.00 84.07           O  
ATOM    222  N   MET A  29     -13.900   1.103 -25.820  1.00 98.51           N  
ATOM    223  CA  MET A  29     -13.890   1.135 -27.259  1.00 98.51           C  
ATOM    224  CB  MET A  29     -14.122   2.544 -27.832  1.00 98.51           C  
ATOM    225  CG  MET A  29     -15.502   3.135 -27.534  1.00 98.51           C  
ATOM    226  SD  MET A  29     -15.756   4.775 -28.280  1.00 98.51           S  
ATOM    227  CE  MET A  29     -17.256   5.186 -27.346  1.00 98.51           C  
ATOM    228  C   MET A  29     -12.594   0.653 -27.856  1.00 98.51           C  
ATOM    229  O   MET A  29     -12.597   0.142 -28.976  1.00 98.51           O  
ATOM    230  N   LEU A  30     -11.452   0.856 -27.170  1.00 68.76           N  
ATOM    231  CA  LEU A  30     -10.163   0.563 -27.756  1.00 68.76           C  
ATOM    232  CB  LEU A  30      -9.216   1.768 -27.637  1.00 68.76           C  
ATOM    233  CG  LEU A  30      -9.753   3.043 -28.314  1.00 68.76           C  
ATOM    234  CD1 LEU A  30      -8.777   4.216 -28.136  1.00 68.76           C  
ATOM    235  CD2 LEU A  30     -10.101   2.793 -29.792  1.00 68.76           C  
ATOM    236  C   LEU A  30      -9.491  -0.589 -27.054  1.00 68.76           C  
ATOM    237  O   LEU A  30      -9.741  -0.845 -25.877  1.00 68.76           O  
ATOM    238  N   GLU A  31      -8.619  -1.333 -27.785  1.00 58.96           N  
ATOM    239  CA  GLU A  31      -7.863  -2.424 -27.213  1.00 58.96           C  
ATOM    240  CB  GLU A  31      -8.198  -3.796 -27.824  1.00 58.96           C  
ATOM    241  CG  GLU A  31      -7.406  -4.945 -27.194  1.00 58.96           C  
ATOM    242  CD  GLU A  31      -7.607  -6.191 -28.044  1.00 58.96           C  
ATOM    243  OE1 GLU A  31      -8.348  -6.096 -29.061  1.00 58.96           O  
ATOM    244  OE2 GLU A  31      -7.020  -7.250 -27.698  1.00 58.96           O1-
ATOM    245  C   GLU A  31      -6.411  -2.191 -27.529  1.00 58.96           C  
ATOM    246  O   GLU A  31      -6.044  -2.090 -28.700  1.00 58.96           O  
ATOM    247  N   PRO A  32      -5.559  -2.083 -26.539  1.00 94.15           N  
ATOM    248  CA  PRO A  32      -4.161  -1.886 -26.827  1.00 94.15           C  
ATOM    249  CD  PRO A  32      -5.948  -1.438 -25.298  1.00 94.15           C  
ATOM    250  CB  PRO A  32      -3.574  -1.135 -25.627  1.00 94.15           C  
ATOM    251  CG  PRO A  32      -4.632  -1.285 -24.519  1.00 94.15           C  
ATOM    252  C   PRO A  32      -3.429  -3.155 -27.144  1.00 94.15           C  
ATOM    253  O   PRO A  32      -3.698  -4.175 -26.509  1.00 94.15           O  
ATOM    254  N   ILE A  33      -2.494  -3.117 -28.117  1.00 88.29           N  
ATOM    255  CA  ILE A  33      -1.654  -4.252 -28.366  1.00 88.29           C  
ATOM    256  CB  ILE A  33      -1.878  -4.896 -29.701  1.00 88.29           C  
ATOM    257  CG1 ILE A  33      -3.290  -5.510 -29.691  1.00 88.29           C  
ATOM    258  CG2 ILE A  33      -0.763  -5.923 -29.960  1.00 88.29           C  
ATOM    259  CD1 ILE A  33      -3.728  -6.115 -31.016  1.00 88.29           C  
ATOM    260  C   ILE A  33      -0.250  -3.759 -28.215  1.00 88.29           C  
ATOM    261  O   ILE A  33       0.225  -2.924 -28.984  1.00 88.29           O  
ATOM    262  N   VAL A  34       0.451  -4.271 -27.186  1.00 63.48           N  
ATOM    263  CA  VAL A  34       1.749  -3.754 -26.864  1.00 63.48           C  
ATOM    264  CB  VAL A  34       2.034  -3.785 -25.390  1.00 63.48           C  
ATOM    265  CG1 VAL A  34       3.467  -3.283 -25.155  1.00 63.48           C  
ATOM    266  CG2 VAL A  34       0.958  -2.964 -24.658  1.00 63.48           C  
ATOM    267  C   VAL A  34       2.825  -4.540 -27.548  1.00 63.48           C  
ATOM    268  O   VAL A  34       2.864  -5.768 -27.469  1.00 63.48           O  
ATOM    269  N   VAL A  35       3.739  -3.820 -28.239  1.00 57.45           N  
ATOM    270  CA  VAL A  35       4.866  -4.429 -28.890  1.00 57.45           C  
ATOM    271  CB  VAL A  35       4.913  -4.185 -30.372  1.00 57.45           C  
ATOM    272  CG1 VAL A  35       6.209  -4.791 -30.944  1.00 57.45           C  
ATOM    273  CG2 VAL A  35       3.626  -4.754 -30.993  1.00 57.45           C  
ATOM    274  C   VAL A  35       6.083  -3.794 -28.299  1.00 57.45           C  
ATOM    275  O   VAL A  35       6.202  -2.570 -28.257  1.00 57.45           O  
ATOM    276  N   VAL A  36       7.036  -4.625 -27.841  1.00 79.55           N  
ATOM    277  CA  VAL A  36       8.172  -4.113 -27.142  1.00 79.55           C  
ATOM    278  CB  VAL A  36       8.185  -4.628 -25.739  1.00 79.55           C  
ATOM    279  CG1 VAL A  36       9.564  -4.360 -25.155  1.00 79.55           C  
ATOM    280  CG2 VAL A  36       7.034  -3.980 -24.949  1.00 79.55           C  
ATOM    281  C   VAL A  36       9.447  -4.557 -27.784  1.00 79.55           C  
ATOM    282  O   VAL A  36       9.643  -5.743 -28.047  1.00 79.55           O  
ATOM    283  N   THR A  37      10.323  -3.589 -28.126  1.00189.98           N  
ATOM    284  CA  THR A  37      11.639  -3.902 -28.598  1.00189.98           C  
ATOM    285  CB  THR A  37      12.203  -2.953 -29.620  1.00189.98           C  
ATOM    286  OG1 THR A  37      12.554  -1.710 -29.047  1.00189.98           O  
ATOM    287  CG2 THR A  37      11.123  -2.742 -30.699  1.00189.98           C  
ATOM    288  C   THR A  37      12.628  -4.115 -27.414  1.00189.98           C  
ATOM    289  O   THR A  37      13.675  -4.695 -27.697  1.00189.98           O  
ATOM    290  N   ALA A  38      12.376  -3.613 -26.125  1.00340.77           N  
ATOM    291  CA  ALA A  38      13.248  -3.709 -24.898  1.00340.77           C  
ATOM    292  CB  ALA A  38      14.526  -2.856 -25.007  1.00340.77           C  
ATOM    293  C   ALA A  38      12.551  -3.294 -23.495  1.00340.77           C  
ATOM    294  O   ALA A  38      11.331  -3.205 -23.447  1.00340.77           O  
ATOM    295  N   GLN A  39      13.289  -3.063 -22.300  1.00462.00           N  
ATOM    296  CA  GLN A  39      12.911  -2.573 -20.930  1.00462.00           C  
ATOM    297  CB  GLN A  39      12.004  -1.334 -20.937  1.00462.00           C  
ATOM    298  CG  GLN A  39      12.180  -0.380 -22.106  1.00462.00           C  
ATOM    299  CD  GLN A  39      10.926  -0.551 -22.956  1.00462.00           C  
ATOM    300  OE1 GLN A  39       9.891  -0.992 -22.460  1.00462.00           O  
ATOM    301  NE2 GLN A  39      11.006  -0.223 -24.270  1.00462.00           N  
ATOM    302  C   GLN A  39      12.113  -3.503 -20.023  1.00462.00           C  
ATOM    303  O   GLN A  39      11.389  -3.026 -19.142  1.00462.00           O  
ATOM    304  N   HIS A  40      12.178  -4.831 -20.202  1.00241.70           N  
ATOM    305  CA  HIS A  40      11.512  -5.731 -19.291  1.00241.70           C  
ATOM    306  ND1 HIS A  40      13.323  -8.596 -19.173  1.00241.70           N  
ATOM    307  CG  HIS A  40      12.656  -7.848 -20.120  1.00241.70           C  
ATOM    308  CB  HIS A  40      11.353  -7.149 -19.870  1.00241.70           C  
ATOM    309  NE2 HIS A  40      14.553  -8.676 -21.025  1.00241.70           N  
ATOM    310  CD2 HIS A  40      13.421  -7.908 -21.245  1.00241.70           C  
ATOM    311  CE1 HIS A  40      14.447  -9.066 -19.767  1.00241.70           C  
ATOM    312  C   HIS A  40      12.286  -5.842 -18.028  1.00241.70           C  
ATOM    313  O   HIS A  40      11.684  -6.046 -16.973  1.00241.70           O  
ATOM    314  N   ARG A  41      13.627  -5.698 -18.149  1.00286.37           N  
ATOM    315  CA  ARG A  41      14.676  -5.873 -17.173  1.00286.37           C  
ATOM    316  CB  ARG A  41      15.659  -4.688 -17.178  1.00286.37           C  
ATOM    317  CG  ARG A  41      14.966  -3.369 -16.826  1.00286.37           C  
ATOM    318  CD  ARG A  41      15.604  -2.124 -17.450  1.00286.37           C  
ATOM    319  NE  ARG A  41      17.000  -1.997 -16.951  1.00286.37           N  
ATOM    320  CZ  ARG A  41      17.267  -1.261 -15.833  1.00286.37           C  
ATOM    321  NH1 ARG A  41      16.245  -0.733 -15.097  1.00286.37           N1+
ATOM    322  NH2 ARG A  41      18.561  -1.042 -15.462  1.00286.37           N  
ATOM    323  C   ARG A  41      14.128  -6.010 -15.796  1.00286.37           C  
ATOM    324  O   ARG A  41      13.515  -5.092 -15.254  1.00286.37           O  
ATOM    325  N   GLU A  42      14.327  -7.204 -15.200  1.00174.22           N  
ATOM    326  CA  GLU A  42      13.812  -7.435 -13.890  1.00174.22           C  
ATOM    327  CB  GLU A  42      13.339  -8.889 -13.690  1.00174.22           C  
ATOM    328  CG  GLU A  42      12.609  -9.145 -12.369  1.00174.22           C  
ATOM    329  CD  GLU A  42      11.974 -10.530 -12.444  1.00174.22           C  
ATOM    330  OE1 GLU A  42      12.664 -11.476 -12.913  1.00174.22           O  
ATOM    331  OE2 GLU A  42      10.788 -10.663 -12.038  1.00174.22           O1-
ATOM    332  C   GLU A  42      14.919  -7.179 -12.928  1.00174.22           C  
ATOM    333  O   GLU A  42      15.228  -8.014 -12.079  1.00174.22           O  
ATOM    334  N   MET A  43      15.547  -5.994 -13.036  1.00136.46           N  
ATOM    335  CA  MET A  43      16.564  -5.648 -12.095  1.00136.46           C  
ATOM    336  CB  MET A  43      17.182  -4.272 -12.404  1.00136.46           C  
ATOM    337  CG  MET A  43      18.588  -4.044 -11.840  1.00136.46           C  
ATOM    338  SD  MET A  43      18.755  -4.286 -10.049  1.00136.46           S  
ATOM    339  CE  MET A  43      18.947  -6.088 -10.176  1.00136.46           C  
ATOM    340  C   MET A  43      15.813  -5.546 -10.810  1.00136.46           C  
ATOM    341  O   MET A  43      16.236  -6.027  -9.759  1.00136.46           O  
ATOM    342  N   LEU A  44      14.634  -4.903 -10.910  1.00234.80           N  
ATOM    343  CA  LEU A  44      13.694  -4.720  -9.846  1.00234.80           C  
ATOM    344  CB  LEU A  44      13.699  -3.309  -9.238  1.00234.80           C  
ATOM    345  CG  LEU A  44      15.056  -2.905  -8.640  1.00234.80           C  
ATOM    346  CD1 LEU A  44      16.117  -2.734  -9.738  1.00234.80           C  
ATOM    347  CD2 LEU A  44      14.922  -1.670  -7.736  1.00234.80           C  
ATOM    348  C   LEU A  44      12.377  -4.886 -10.518  1.00234.80           C  
ATOM    349  O   LEU A  44      12.288  -5.564 -11.541  1.00234.80           O  
ATOM    350  N   ASP A  45      11.306  -4.307  -9.943  1.00195.17           N  
ATOM    351  CA  ASP A  45      10.079  -4.355 -10.669  1.00195.17           C  
ATOM    352  CB  ASP A  45       8.909  -3.636  -9.972  1.00195.17           C  
ATOM    353  CG  ASP A  45       8.454  -4.484  -8.792  1.00195.17           C  
ATOM    354  OD1 ASP A  45       8.178  -5.696  -9.009  1.00195.17           O  
ATOM    355  OD2 ASP A  45       8.380  -3.938  -7.657  1.00195.17           O1-
ATOM    356  C   ASP A  45      10.391  -3.636 -11.940  1.00195.17           C  
ATOM    357  O   ASP A  45      11.047  -2.596 -11.935  1.00195.17           O  
ATOM    358  N   SER A  46       9.938  -4.197 -13.072  1.00196.39           N  
ATOM    359  CA  SER A  46      10.253  -3.654 -14.350  1.00196.39           C  
ATOM    360  CB  SER A  46       9.910  -4.618 -15.489  1.00196.39           C  
ATOM    361  OG  SER A  46      10.142  -4.017 -16.757  1.00196.39           O  
ATOM    362  C   SER A  46       9.344  -2.508 -14.553  1.00196.39           C  
ATOM    363  O   SER A  46       8.420  -2.292 -13.773  1.00196.39           O  
ATOM    364  N   VAL A  47       9.626  -1.708 -15.595  1.00 59.93           N  
ATOM    365  CA  VAL A  47       8.721  -0.668 -15.934  1.00 59.93           C  
ATOM    366  CB  VAL A  47       9.142   0.109 -17.148  1.00 59.93           C  
ATOM    367  CG1 VAL A  47       8.034   1.122 -17.483  1.00 59.93           C  
ATOM    368  CG2 VAL A  47      10.507   0.756 -16.871  1.00 59.93           C  
ATOM    369  C   VAL A  47       7.444  -1.364 -16.263  1.00 59.93           C  
ATOM    370  O   VAL A  47       6.373  -0.976 -15.803  1.00 59.93           O  
ATOM    371  N   LEU A  48       7.533  -2.455 -17.047  1.00 94.11           N  
ATOM    372  CA  LEU A  48       6.342  -3.159 -17.411  1.00 94.11           C  
ATOM    373  CB  LEU A  48       6.559  -4.295 -18.427  1.00 94.11           C  
ATOM    374  CG  LEU A  48       6.908  -3.782 -19.837  1.00 94.11           C  
ATOM    375  CD1 LEU A  48       8.305  -3.144 -19.884  1.00 94.11           C  
ATOM    376  CD2 LEU A  48       6.692  -4.867 -20.901  1.00 94.11           C  
ATOM    377  C   LEU A  48       5.704  -3.733 -16.187  1.00 94.11           C  
ATOM    378  O   LEU A  48       4.483  -3.719 -16.070  1.00 94.11           O  
ATOM    379  N   SER A  49       6.512  -4.256 -15.246  1.00 78.19           N  
ATOM    380  CA  SER A  49       5.982  -4.865 -14.056  1.00 78.19           C  
ATOM    381  CB  SER A  49       7.080  -5.492 -13.179  1.00 78.19           C  
ATOM    382  OG  SER A  49       6.506  -6.056 -12.011  1.00 78.19           O  
ATOM    383  C   SER A  49       5.263  -3.849 -13.212  1.00 78.19           C  
ATOM    384  O   SER A  49       4.162  -4.112 -12.727  1.00 78.19           O  
ATOM    385  N   THR A  50       5.853  -2.649 -13.027  1.00 50.26           N  
ATOM    386  CA  THR A  50       5.287  -1.644 -12.162  1.00 50.26           C  
ATOM    387  CB  THR A  50       6.138  -0.408 -12.089  1.00 50.26           C  
ATOM    388  OG1 THR A  50       7.438  -0.738 -11.623  1.00 50.26           O  
ATOM    389  CG2 THR A  50       5.480   0.596 -11.130  1.00 50.26           C  
ATOM    390  C   THR A  50       3.941  -1.233 -12.682  1.00 50.26           C  
ATOM    391  O   THR A  50       2.998  -1.030 -11.918  1.00 50.26           O  
ATOM    392  N   PHE A  51       3.855  -1.045 -14.007  1.00100.02           N  
ATOM    393  CA  PHE A  51       2.662  -0.686 -14.726  1.00100.02           C  
ATOM    394  CB  PHE A  51       2.946  -0.010 -16.074  1.00100.02           C  
ATOM    395  CG  PHE A  51       3.469   1.332 -15.694  1.00100.02           C  
ATOM    396  CD1 PHE A  51       4.802   1.511 -15.407  1.00100.02           C  
ATOM    397  CD2 PHE A  51       2.618   2.409 -15.600  1.00100.02           C  
ATOM    398  CE1 PHE A  51       5.281   2.749 -15.045  1.00100.02           C  
ATOM    399  CE2 PHE A  51       3.091   3.650 -15.239  1.00100.02           C  
ATOM    400  CZ  PHE A  51       4.425   3.821 -14.962  1.00100.02           C  
ATOM    401  C   PHE A  51       1.764  -1.873 -14.901  1.00100.02           C  
ATOM    402  O   PHE A  51       0.583  -1.719 -15.215  1.00100.02           O  
ATOM    403  N   GLU A  52       2.325  -3.090 -14.734  1.00140.23           N  
ATOM    404  CA  GLU A  52       1.644  -4.338 -14.945  1.00140.23           C  
ATOM    405  CB  GLU A  52       0.537  -4.686 -13.922  1.00140.23           C  
ATOM    406  CG  GLU A  52      -0.663  -3.742 -13.835  1.00140.23           C  
ATOM    407  CD  GLU A  52      -1.699  -4.435 -12.951  1.00140.23           C  
ATOM    408  OE1 GLU A  52      -1.576  -5.674 -12.762  1.00140.23           O  
ATOM    409  OE2 GLU A  52      -2.627  -3.739 -12.459  1.00140.23           O1-
ATOM    410  C   GLU A  52       1.124  -4.419 -16.342  1.00140.23           C  
ATOM    411  O   GLU A  52      -0.078  -4.523 -16.584  1.00140.23           O  
ATOM    412  N   ILE A  53       2.066  -4.335 -17.305  1.00 56.07           N  
ATOM    413  CA  ILE A  53       1.748  -4.462 -18.693  1.00 56.07           C  
ATOM    414  CB  ILE A  53       2.201  -3.271 -19.491  1.00 56.07           C  
ATOM    415  CG1 ILE A  53       1.469  -2.006 -19.004  1.00 56.07           C  
ATOM    416  CG2 ILE A  53       2.001  -3.570 -20.987  1.00 56.07           C  
ATOM    417  CD1 ILE A  53       2.106  -0.698 -19.476  1.00 56.07           C  
ATOM    418  C   ILE A  53       2.496  -5.668 -19.187  1.00 56.07           C  
ATOM    419  O   ILE A  53       3.686  -5.820 -18.914  1.00 56.07           O  
ATOM    420  N   LYS A  54       1.797  -6.578 -19.901  1.00119.95           N  
ATOM    421  CA  LYS A  54       2.408  -7.758 -20.446  1.00119.95           C  
ATOM    422  CB  LYS A  54       1.590  -9.037 -20.179  1.00119.95           C  
ATOM    423  CG  LYS A  54       2.349 -10.343 -20.432  1.00119.95           C  
ATOM    424  CD  LYS A  54       3.433 -10.621 -19.388  1.00119.95           C  
ATOM    425  CE  LYS A  54       4.605  -9.639 -19.440  1.00119.95           C  
ATOM    426  NZ  LYS A  54       5.531  -9.899 -18.316  1.00119.95           N1+
ATOM    427  C   LYS A  54       2.446  -7.552 -21.930  1.00119.95           C  
ATOM    428  O   LYS A  54       1.404  -7.373 -22.558  1.00119.95           O  
ATOM    429  N   PRO A  55       3.614  -7.554 -22.516  1.00161.82           N  
ATOM    430  CA  PRO A  55       3.695  -7.328 -23.933  1.00161.82           C  
ATOM    431  CD  PRO A  55       4.804  -7.081 -21.831  1.00161.82           C  
ATOM    432  CB  PRO A  55       5.138  -6.897 -24.221  1.00161.82           C  
ATOM    433  CG  PRO A  55       5.898  -7.160 -22.906  1.00161.82           C  
ATOM    434  C   PRO A  55       3.236  -8.490 -24.736  1.00161.82           C  
ATOM    435  O   PRO A  55       3.549  -9.630 -24.393  1.00161.82           O  
ATOM    436  N   LYS A  56       2.477  -8.206 -25.805  1.00148.96           N  
ATOM    437  CA  LYS A  56       2.003  -9.210 -26.701  1.00148.96           C  
ATOM    438  CB  LYS A  56       0.967  -8.614 -27.674  1.00148.96           C  
ATOM    439  CG  LYS A  56      -0.072  -9.592 -28.230  1.00148.96           C  
ATOM    440  CD  LYS A  56       0.455 -10.647 -29.198  1.00148.96           C  
ATOM    441  CE  LYS A  56      -0.606 -11.688 -29.569  1.00148.96           C  
ATOM    442  NZ  LYS A  56      -1.852 -11.015 -30.002  1.00148.96           N1+
ATOM    443  C   LYS A  56       3.203  -9.706 -27.465  1.00148.96           C  
ATOM    444  O   LYS A  56       3.351 -10.905 -27.695  1.00148.96           O  
ATOM    445  N   TYR A  57       4.110  -8.781 -27.866  1.00 76.77           N  
ATOM    446  CA  TYR A  57       5.270  -9.151 -28.642  1.00 76.77           C  
ATOM    447  CB  TYR A  57       5.275  -8.565 -30.063  1.00 76.77           C  
ATOM    448  CG  TYR A  57       4.121  -9.126 -30.811  1.00 76.77           C  
ATOM    449  CD1 TYR A  57       4.230 -10.334 -31.459  1.00 76.77           C  
ATOM    450  CD2 TYR A  57       2.929  -8.441 -30.862  1.00 76.77           C  
ATOM    451  CE1 TYR A  57       3.161 -10.853 -32.151  1.00 76.77           C  
ATOM    452  CE2 TYR A  57       1.859  -8.954 -31.552  1.00 76.77           C  
ATOM    453  CZ  TYR A  57       1.975 -10.162 -32.198  1.00 76.77           C  
ATOM    454  OH  TYR A  57       0.874 -10.687 -32.907  1.00 76.77           O  
ATOM    455  C   TYR A  57       6.500  -8.575 -27.996  1.00 76.77           C  
ATOM    456  O   TYR A  57       6.460  -7.472 -27.452  1.00 76.77           O  
ATOM    457  N   ASP A  58       7.634  -9.318 -28.051  1.00 86.71           N  
ATOM    458  CA  ASP A  58       8.880  -8.866 -27.479  1.00 86.71           C  
ATOM    459  CB  ASP A  58       9.241  -9.640 -26.195  1.00 86.71           C  
ATOM    460  CG  ASP A  58      10.301  -8.879 -25.411  1.00 86.71           C  
ATOM    461  OD1 ASP A  58      11.347  -8.516 -26.012  1.00 86.71           O  
ATOM    462  OD2 ASP A  58      10.083  -8.656 -24.190  1.00 86.71           O1-
ATOM    463  C   ASP A  58       9.991  -9.075 -28.497  1.00 86.71           C  
ATOM    464  O   ASP A  58      10.243 -10.204 -28.914  1.00 86.71           O  
ATOM    465  N   LEU A  59      10.696  -7.987 -28.910  1.00143.66           N  
ATOM    466  CA  LEU A  59      11.734  -8.029 -29.930  1.00143.66           C  
ATOM    467  CB  LEU A  59      11.465  -7.047 -31.083  1.00143.66           C  
ATOM    468  CG  LEU A  59      10.054  -7.145 -31.701  1.00143.66           C  
ATOM    469  CD1 LEU A  59       9.949  -6.282 -32.968  1.00143.66           C  
ATOM    470  CD2 LEU A  59       9.603  -8.599 -31.911  1.00143.66           C  
ATOM    471  C   LEU A  59      13.081  -7.600 -29.327  1.00143.66           C  
ATOM    472  O   LEU A  59      13.139  -7.290 -28.140  1.00143.66           O  
ATOM    473  N   ASN A  60      14.194  -7.564 -30.135  1.00259.93           N  
ATOM    474  CA  ASN A  60      15.587  -7.299 -29.733  1.00259.93           C  
ATOM    475  CB  ASN A  60      16.611  -8.128 -30.527  1.00259.93           C  
ATOM    476  CG  ASN A  60      16.550  -7.673 -31.976  1.00259.93           C  
ATOM    477  OD1 ASN A  60      17.523  -7.154 -32.523  1.00259.93           O  
ATOM    478  ND2 ASN A  60      15.368  -7.868 -32.618  1.00259.93           N  
ATOM    479  C   ASN A  60      16.068  -5.817 -29.837  1.00259.93           C  
ATOM    480  O   ASN A  60      15.267  -4.898 -29.997  1.00259.93           O  
ATOM    481  N   ILE A  61      17.433  -5.614 -29.721  1.00224.47           N  
ATOM    482  CA  ILE A  61      18.426  -4.502 -29.652  1.00224.47           C  
ATOM    483  CB  ILE A  61      19.843  -4.989 -29.621  1.00224.47           C  
ATOM    484  CG1 ILE A  61      20.185  -5.703 -30.937  1.00224.47           C  
ATOM    485  CG2 ILE A  61      20.017  -5.874 -28.378  1.00224.47           C  
ATOM    486  CD1 ILE A  61      21.683  -5.927 -31.128  1.00224.47           C  
ATOM    487  C   ILE A  61      18.385  -3.431 -30.733  1.00224.47           C  
ATOM    488  O   ILE A  61      17.600  -3.516 -31.667  1.00224.47           O  
ATOM    489  N   MET A  62      19.299  -2.403 -30.595  1.00136.03           N  
ATOM    490  CA  MET A  62      19.547  -1.154 -31.324  1.00136.03           C  
ATOM    491  CB  MET A  62      20.883  -0.528 -30.897  1.00136.03           C  
ATOM    492  CG  MET A  62      20.985  -0.163 -29.418  1.00136.03           C  
ATOM    493  SD  MET A  62      22.694  -0.138 -28.789  1.00136.03           S  
ATOM    494  CE  MET A  62      23.322   1.093 -29.968  1.00136.03           C  
ATOM    495  C   MET A  62      19.743  -1.482 -32.772  1.00136.03           C  
ATOM    496  O   MET A  62      19.274  -0.763 -33.642  1.00136.03           O  
ATOM    497  N   LYS A  63      20.427  -2.591 -33.089  1.00191.92           N  
ATOM    498  CA  LYS A  63      20.622  -2.972 -34.464  1.00191.92           C  
ATOM    499  CB  LYS A  63      21.502  -4.220 -34.643  1.00191.92           C  
ATOM    500  CG  LYS A  63      22.998  -3.949 -34.468  1.00191.92           C  
ATOM    501  CD  LYS A  63      23.564  -2.934 -35.467  1.00191.92           C  
ATOM    502  CE  LYS A  63      25.093  -2.870 -35.457  1.00191.92           C  
ATOM    503  NZ  LYS A  63      25.582  -2.661 -34.076  1.00191.92           N1+
ATOM    504  C   LYS A  63      19.278  -3.252 -35.058  1.00191.92           C  
ATOM    505  O   LYS A  63      19.166  -3.501 -36.258  1.00191.92           O  
ATOM    506  N   SER A  64      18.265  -3.393 -34.186  1.00139.93           N  
ATOM    507  CA  SER A  64      16.888  -3.397 -34.575  1.00139.93           C  
ATOM    508  CB  SER A  64      16.023  -4.402 -33.798  1.00139.93           C  
ATOM    509  OG  SER A  64      14.679  -4.334 -34.250  1.00139.93           O  
ATOM    510  C   SER A  64      16.414  -2.019 -34.193  1.00139.93           C  
ATOM    511  O   SER A  64      16.752  -1.517 -33.122  1.00139.93           O  
ATOM    512  N   GLY A  65      15.621  -1.360 -35.064  1.00 77.30           N  
ATOM    513  CA  GLY A  65      15.191  -0.009 -34.837  1.00 77.30           C  
ATOM    514  C   GLY A  65      15.133   0.651 -36.185  1.00 77.30           C  
ATOM    515  O   GLY A  65      14.740   0.025 -37.164  1.00 77.30           O  
ATOM    516  N   GLN A  66      15.500   1.950 -36.261  1.00279.21           N  
ATOM    517  CA  GLN A  66      15.549   2.623 -37.527  1.00279.21           C  
ATOM    518  CB  GLN A  66      14.287   3.445 -37.847  1.00279.21           C  
ATOM    519  CG  GLN A  66      14.323   4.117 -39.225  1.00279.21           C  
ATOM    520  CD  GLN A  66      13.646   3.186 -40.223  1.00279.21           C  
ATOM    521  OE1 GLN A  66      13.631   3.446 -41.426  1.00279.21           O  
ATOM    522  NE2 GLN A  66      13.035   2.092 -39.703  1.00279.21           N  
ATOM    523  C   GLN A  66      16.686   3.603 -37.505  1.00279.21           C  
ATOM    524  O   GLN A  66      16.713   4.528 -36.696  1.00279.21           O  
ATOM    525  N   THR A  67      17.664   3.400 -38.412  1.00283.20           N  
ATOM    526  CA  THR A  67      18.781   4.273 -38.619  1.00283.20           C  
ATOM    527  CB  THR A  67      19.970   3.971 -37.762  1.00283.20           C  
ATOM    528  OG1 THR A  67      20.932   5.009 -37.877  1.00283.20           O  
ATOM    529  CG2 THR A  67      20.571   2.627 -38.207  1.00283.20           C  
ATOM    530  C   THR A  67      19.212   4.026 -40.024  1.00283.20           C  
ATOM    531  O   THR A  67      18.518   3.355 -40.786  1.00283.20           O  
ATOM    532  N   LEU A  68      20.362   4.574 -40.449  1.00250.96           N  
ATOM    533  CA  LEU A  68      20.750   4.208 -41.775  1.00250.96           C  
ATOM    534  CB  LEU A  68      21.455   5.331 -42.549  1.00250.96           C  
ATOM    535  CG  LEU A  68      21.872   4.913 -43.969  1.00250.96           C  
ATOM    536  CD1 LEU A  68      20.649   4.547 -44.826  1.00250.96           C  
ATOM    537  CD2 LEU A  68      22.771   5.976 -44.619  1.00250.96           C  
ATOM    538  C   LEU A  68      21.721   3.092 -41.617  1.00250.96           C  
ATOM    539  O   LEU A  68      22.914   3.254 -41.875  1.00250.96           O  
ATOM    540  N   SER A  69      21.212   1.915 -41.203  1.00193.49           N  
ATOM    541  CA  SER A  69      22.065   0.794 -40.960  1.00193.49           C  
ATOM    542  CB  SER A  69      22.958   0.946 -39.712  1.00193.49           C  
ATOM    543  OG  SER A  69      23.953   1.937 -39.922  1.00193.49           O  
ATOM    544  C   SER A  69      21.211  -0.414 -40.726  1.00193.49           C  
ATOM    545  O   SER A  69      20.114  -0.544 -41.267  1.00193.49           O  
ATOM    546  N   GLU A  70      21.749  -1.340 -39.908  1.00105.43           N  
ATOM    547  CA  GLU A  70      21.182  -2.607 -39.538  1.00105.43           C  
ATOM    548  CB  GLU A  70      22.122  -3.387 -38.599  1.00105.43           C  
ATOM    549  CG  GLU A  70      23.492  -3.725 -39.202  1.00105.43           C  
ATOM    550  CD  GLU A  70      23.454  -5.152 -39.725  1.00105.43           C  
ATOM    551  OE1 GLU A  70      23.035  -6.053 -38.949  1.00105.43           O  
ATOM    552  OE2 GLU A  70      23.845  -5.364 -40.903  1.00105.43           O1-
ATOM    553  C   GLU A  70      19.935  -2.349 -38.759  1.00105.43           C  
ATOM    554  O   GLU A  70      18.962  -3.100 -38.841  1.00105.43           O  
ATOM    555  N   ILE A  71      19.945  -1.245 -37.996  1.00 79.94           N  
ATOM    556  CA  ILE A  71      18.908  -0.936 -37.071  1.00 79.94           C  
ATOM    557  CB  ILE A  71      19.158   0.406 -36.456  1.00 79.94           C  
ATOM    558  CG1 ILE A  71      20.538   0.402 -35.771  1.00 79.94           C  
ATOM    559  CG2 ILE A  71      17.988   0.741 -35.526  1.00 79.94           C  
ATOM    560  CD1 ILE A  71      21.098   1.778 -35.412  1.00 79.94           C  
ATOM    561  C   ILE A  71      17.591  -0.886 -37.773  1.00 79.94           C  
ATOM    562  O   ILE A  71      16.671  -1.621 -37.424  1.00 79.94           O  
ATOM    563  N   THR A  72      17.473  -0.084 -38.841  1.00 90.34           N  
ATOM    564  CA  THR A  72      16.189   0.002 -39.471  1.00 90.34           C  
ATOM    565  CB  THR A  72      16.116   0.882 -40.683  1.00 90.34           C  
ATOM    566  OG1 THR A  72      16.255   2.242 -40.325  1.00 90.34           O  
ATOM    567  CG2 THR A  72      14.786   0.627 -41.417  1.00 90.34           C  
ATOM    568  C   THR A  72      15.777  -1.315 -39.996  1.00 90.34           C  
ATOM    569  O   THR A  72      14.621  -1.704 -39.846  1.00 90.34           O  
ATOM    570  N   SER A  73      16.725  -2.037 -40.604  1.00 50.86           N  
ATOM    571  CA  SER A  73      16.368  -3.222 -41.314  1.00 50.86           C  
ATOM    572  CB  SER A  73      17.582  -3.930 -41.940  1.00 50.86           C  
ATOM    573  OG  SER A  73      17.158  -5.093 -42.633  1.00 50.86           O  
ATOM    574  C   SER A  73      15.685  -4.194 -40.418  1.00 50.86           C  
ATOM    575  O   SER A  73      14.617  -4.705 -40.748  1.00 50.86           O  
ATOM    576  N   LYS A  74      16.277  -4.468 -39.246  1.00128.58           N  
ATOM    577  CA  LYS A  74      15.730  -5.454 -38.364  1.00128.58           C  
ATOM    578  CB  LYS A  74      16.616  -5.627 -37.117  1.00128.58           C  
ATOM    579  CG  LYS A  74      16.064  -6.570 -36.046  1.00128.58           C  
ATOM    580  CD  LYS A  74      16.069  -8.049 -36.428  1.00128.58           C  
ATOM    581  CE  LYS A  74      15.520  -8.951 -35.318  1.00128.58           C  
ATOM    582  NZ  LYS A  74      15.550 -10.367 -35.748  1.00128.58           N1+
ATOM    583  C   LYS A  74      14.367  -5.056 -37.889  1.00128.58           C  
ATOM    584  O   LYS A  74      13.427  -5.848 -37.938  1.00128.58           O  
ATOM    585  N   SER A  75      14.219  -3.801 -37.430  1.00113.07           N  
ATOM    586  CA  SER A  75      12.997  -3.360 -36.820  1.00113.07           C  
ATOM    587  CB  SER A  75      13.111  -1.955 -36.216  1.00113.07           C  
ATOM    588  OG  SER A  75      11.872  -1.568 -35.646  1.00113.07           O  
ATOM    589  C   SER A  75      11.869  -3.324 -37.789  1.00113.07           C  
ATOM    590  O   SER A  75      10.756  -3.737 -37.470  1.00113.07           O  
ATOM    591  N   ILE A  76      12.135  -2.839 -39.011  1.00154.35           N  
ATOM    592  CA  ILE A  76      11.084  -2.636 -39.954  1.00154.35           C  
ATOM    593  CB  ILE A  76      11.587  -1.927 -41.189  1.00154.35           C  
ATOM    594  CG1 ILE A  76      10.436  -1.305 -41.994  1.00154.35           C  
ATOM    595  CG2 ILE A  76      12.455  -2.903 -41.995  1.00154.35           C  
ATOM    596  CD1 ILE A  76       9.454  -2.325 -42.557  1.00154.35           C  
ATOM    597  C   ILE A  76      10.433  -3.947 -40.297  1.00154.35           C  
ATOM    598  O   ILE A  76       9.207  -4.042 -40.320  1.00154.35           O  
ATOM    599  N   THR A  77      11.229  -5.004 -40.559  1.00 40.68           N  
ATOM    600  CA  THR A  77      10.671  -6.274 -40.945  1.00 40.68           C  
ATOM    601  CB  THR A  77      11.719  -7.259 -41.373  1.00 40.68           C  
ATOM    602  OG1 THR A  77      12.581  -7.572 -40.286  1.00 40.68           O  
ATOM    603  CG2 THR A  77      12.527  -6.649 -42.530  1.00 40.68           C  
ATOM    604  C   THR A  77       9.902  -6.893 -39.814  1.00 40.68           C  
ATOM    605  O   THR A  77       8.787  -7.376 -40.012  1.00 40.68           O  
ATOM    606  N   GLN A  78      10.470  -6.890 -38.591  1.00 93.07           N  
ATOM    607  CA  GLN A  78       9.840  -7.536 -37.474  1.00 93.07           C  
ATOM    608  CB  GLN A  78      10.684  -7.455 -36.191  1.00 93.07           C  
ATOM    609  CG  GLN A  78      11.925  -8.345 -36.203  1.00 93.07           C  
ATOM    610  CD  GLN A  78      11.470  -9.757 -35.868  1.00 93.07           C  
ATOM    611  OE1 GLN A  78      10.622  -9.958 -34.999  1.00 93.07           O  
ATOM    612  NE2 GLN A  78      12.043 -10.764 -36.579  1.00 93.07           N  
ATOM    613  C   GLN A  78       8.544  -6.860 -37.167  1.00 93.07           C  
ATOM    614  O   GLN A  78       7.532  -7.518 -36.928  1.00 93.07           O  
ATOM    615  N   LEU A  79       8.547  -5.516 -37.171  1.00 64.48           N  
ATOM    616  CA  LEU A  79       7.379  -4.748 -36.838  1.00 64.48           C  
ATOM    617  CB  LEU A  79       7.677  -3.242 -36.749  1.00 64.48           C  
ATOM    618  CG  LEU A  79       8.636  -2.892 -35.596  1.00 64.48           C  
ATOM    619  CD1 LEU A  79       8.907  -1.381 -35.535  1.00 64.48           C  
ATOM    620  CD2 LEU A  79       8.134  -3.453 -34.255  1.00 64.48           C  
ATOM    621  C   LEU A  79       6.304  -4.960 -37.866  1.00 64.48           C  
ATOM    622  O   LEU A  79       5.122  -4.985 -37.530  1.00 64.48           O  
ATOM    623  N   GLU A  80       6.673  -5.090 -39.154  1.00 46.13           N  
ATOM    624  CA  GLU A  80       5.694  -5.296 -40.185  1.00 46.13           C  
ATOM    625  CB  GLU A  80       6.297  -5.306 -41.603  1.00 46.13           C  
ATOM    626  CG  GLU A  80       5.262  -5.555 -42.705  1.00 46.13           C  
ATOM    627  CD  GLU A  80       5.936  -5.378 -44.059  1.00 46.13           C  
ATOM    628  OE1 GLU A  80       6.839  -4.503 -44.156  1.00 46.13           O  
ATOM    629  OE2 GLU A  80       5.552  -6.100 -45.016  1.00 46.13           O1-
ATOM    630  C   GLU A  80       5.010  -6.611 -39.958  1.00 46.13           C  
ATOM    631  O   GLU A  80       3.802  -6.732 -40.157  1.00 46.13           O  
ATOM    632  N   GLN A  81       5.771  -7.629 -39.514  1.00 41.49           N  
ATOM    633  CA  GLN A  81       5.230  -8.942 -39.305  1.00 41.49           C  
ATOM    634  CB  GLN A  81       6.279  -9.925 -38.758  1.00 41.49           C  
ATOM    635  CG  GLN A  81       7.434 -10.195 -39.726  1.00 41.49           C  
ATOM    636  CD  GLN A  81       8.407 -11.155 -39.054  1.00 41.49           C  
ATOM    637  OE1 GLN A  81       8.267 -11.486 -37.877  1.00 41.49           O  
ATOM    638  NE2 GLN A  81       9.431 -11.613 -39.823  1.00 41.49           N  
ATOM    639  C   GLN A  81       4.146  -8.851 -38.276  1.00 41.49           C  
ATOM    640  O   GLN A  81       3.063  -9.405 -38.460  1.00 41.49           O  
ATOM    641  N   VAL A  82       4.407  -8.138 -37.162  1.00124.20           N  
ATOM    642  CA  VAL A  82       3.416  -8.028 -36.131  1.00124.20           C  
ATOM    643  CB  VAL A  82       3.898  -7.417 -34.837  1.00124.20           C  
ATOM    644  CG1 VAL A  82       4.923  -8.364 -34.199  1.00124.20           C  
ATOM    645  CG2 VAL A  82       4.452  -6.011 -35.082  1.00124.20           C  
ATOM    646  C   VAL A  82       2.239  -7.240 -36.634  1.00124.20           C  
ATOM    647  O   VAL A  82       1.092  -7.574 -36.341  1.00124.20           O  
ATOM    648  N   ILE A  83       2.484  -6.174 -37.421  1.00 45.86           N  
ATOM    649  CA  ILE A  83       1.410  -5.336 -37.877  1.00 45.86           C  
ATOM    650  CB  ILE A  83       1.899  -4.150 -38.661  1.00 45.86           C  
ATOM    651  CG1 ILE A  83       2.761  -3.246 -37.759  1.00 45.86           C  
ATOM    652  CG2 ILE A  83       0.679  -3.435 -39.269  1.00 45.86           C  
ATOM    653  CD1 ILE A  83       3.547  -2.176 -38.515  1.00 45.86           C  
ATOM    654  C   ILE A  83       0.476  -6.120 -38.748  1.00 45.86           C  
ATOM    655  O   ILE A  83      -0.741  -6.015 -38.607  1.00 45.86           O  
ATOM    656  N   GLN A  84       1.015  -6.933 -39.674  1.00 49.37           N  
ATOM    657  CA  GLN A  84       0.180  -7.668 -40.583  1.00 49.37           C  
ATOM    658  CB  GLN A  84       1.009  -8.348 -41.683  1.00 49.37           C  
ATOM    659  CG  GLN A  84       1.675  -7.294 -42.572  1.00 49.37           C  
ATOM    660  CD  GLN A  84       2.542  -7.986 -43.603  1.00 49.37           C  
ATOM    661  OE1 GLN A  84       3.297  -8.905 -43.281  1.00 49.37           O  
ATOM    662  NE2 GLN A  84       2.441  -7.533 -44.881  1.00 49.37           N  
ATOM    663  C   GLN A  84      -0.638  -8.679 -39.838  1.00 49.37           C  
ATOM    664  O   GLN A  84      -1.813  -8.881 -40.144  1.00 49.37           O  
ATOM    665  N   LEU A  85      -0.047  -9.351 -38.836  1.00 53.62           N  
ATOM    666  CA  LEU A  85      -0.797 -10.340 -38.116  1.00 53.62           C  
ATOM    667  CB  LEU A  85       0.063 -11.070 -37.071  1.00 53.62           C  
ATOM    668  CG  LEU A  85      -0.708 -12.099 -36.224  1.00 53.62           C  
ATOM    669  CD1 LEU A  85      -1.212 -13.278 -37.072  1.00 53.62           C  
ATOM    670  CD2 LEU A  85       0.126 -12.542 -35.011  1.00 53.62           C  
ATOM    671  C   LEU A  85      -1.933  -9.696 -37.370  1.00 53.62           C  
ATOM    672  O   LEU A  85      -3.081 -10.129 -37.480  1.00 53.62           O  
ATOM    673  N   GLU A  86      -1.631  -8.638 -36.591  1.00100.67           N  
ATOM    674  CA  GLU A  86      -2.584  -7.983 -35.733  1.00100.67           C  
ATOM    675  CB  GLU A  86      -1.916  -7.038 -34.720  1.00100.67           C  
ATOM    676  CG  GLU A  86      -1.032  -7.779 -33.713  1.00100.67           C  
ATOM    677  CD  GLU A  86      -1.935  -8.669 -32.866  1.00100.67           C  
ATOM    678  OE1 GLU A  86      -3.149  -8.356 -32.758  1.00100.67           O  
ATOM    679  OE2 GLU A  86      -1.422  -9.678 -32.314  1.00100.67           O1-
ATOM    680  C   GLU A  86      -3.592  -7.182 -36.502  1.00100.67           C  
ATOM    681  O   GLU A  86      -4.768  -7.150 -36.141  1.00100.67           O  
ATOM    682  N   LYS A  87      -3.154  -6.513 -37.585  1.00177.15           N  
ATOM    683  CA  LYS A  87      -4.018  -5.691 -38.386  1.00177.15           C  
ATOM    684  CB  LYS A  87      -5.100  -6.526 -39.085  1.00177.15           C  
ATOM    685  CG  LYS A  87      -5.699  -5.850 -40.311  1.00177.15           C  
ATOM    686  CD  LYS A  87      -4.673  -5.631 -41.425  1.00177.15           C  
ATOM    687  CE  LYS A  87      -3.639  -6.755 -41.535  1.00177.15           C  
ATOM    688  NZ  LYS A  87      -2.622  -6.413 -42.555  1.00177.15           N1+
ATOM    689  C   LYS A  87      -4.668  -4.609 -37.557  1.00177.15           C  
ATOM    690  O   LYS A  87      -5.887  -4.453 -37.576  1.00177.15           O  
ATOM    691  N   PRO A  88      -3.885  -3.842 -36.825  1.00 78.03           N  
ATOM    692  CA  PRO A  88      -4.364  -2.791 -35.959  1.00 78.03           C  
ATOM    693  CD  PRO A  88      -2.452  -3.744 -37.062  1.00 78.03           C  
ATOM    694  CB  PRO A  88      -3.116  -2.267 -35.257  1.00 78.03           C  
ATOM    695  CG  PRO A  88      -2.010  -2.477 -36.307  1.00 78.03           C  
ATOM    696  C   PRO A  88      -5.031  -1.666 -36.709  1.00 78.03           C  
ATOM    697  O   PRO A  88      -4.708  -1.446 -37.874  1.00 78.03           O  
ATOM    698  N   ASP A  89      -5.991  -0.978 -36.054  1.00 65.66           N  
ATOM    699  CA  ASP A  89      -6.692   0.171 -36.568  1.00 65.66           C  
ATOM    700  CB  ASP A  89      -7.931   0.510 -35.725  1.00 65.66           C  
ATOM    701  CG  ASP A  89      -8.938  -0.608 -35.957  1.00 65.66           C  
ATOM    702  OD1 ASP A  89      -9.365  -0.785 -37.129  1.00 65.66           O  
ATOM    703  OD2 ASP A  89      -9.279  -1.314 -34.969  1.00 65.66           O1-
ATOM    704  C   ASP A  89      -5.776   1.363 -36.568  1.00 65.66           C  
ATOM    705  O   ASP A  89      -5.909   2.255 -37.406  1.00 65.66           O  
ATOM    706  N   MET A  90      -4.853   1.441 -35.585  1.00 52.01           N  
ATOM    707  CA  MET A  90      -3.948   2.557 -35.519  1.00 52.01           C  
ATOM    708  CB  MET A  90      -4.470   3.700 -34.626  1.00 52.01           C  
ATOM    709  CG  MET A  90      -3.575   4.943 -34.596  1.00 52.01           C  
ATOM    710  SD  MET A  90      -4.181   6.287 -33.527  1.00 52.01           S  
ATOM    711  CE  MET A  90      -5.486   6.860 -34.653  1.00 52.01           C  
ATOM    712  C   MET A  90      -2.663   2.077 -34.913  1.00 52.01           C  
ATOM    713  O   MET A  90      -2.644   1.109 -34.154  1.00 52.01           O  
ATOM    714  N   VAL A  91      -1.537   2.740 -35.253  1.00 45.82           N  
ATOM    715  CA  VAL A  91      -0.273   2.393 -34.671  1.00 45.82           C  
ATOM    716  CB  VAL A  91       0.765   2.016 -35.692  1.00 45.82           C  
ATOM    717  CG1 VAL A  91       2.116   1.803 -34.988  1.00 45.82           C  
ATOM    718  CG2 VAL A  91       0.264   0.773 -36.449  1.00 45.82           C  
ATOM    719  C   VAL A  91       0.208   3.617 -33.953  1.00 45.82           C  
ATOM    720  O   VAL A  91       0.174   4.716 -34.505  1.00 45.82           O  
ATOM    721  N   LEU A  92       0.644   3.464 -32.685  1.00 53.96           N  
ATOM    722  CA  LEU A  92       1.136   4.594 -31.948  1.00 53.96           C  
ATOM    723  CB  LEU A  92       0.471   4.782 -30.569  1.00 53.96           C  
ATOM    724  CG  LEU A  92      -1.031   5.119 -30.634  1.00 53.96           C  
ATOM    725  CD1 LEU A  92      -1.616   5.318 -29.227  1.00 53.96           C  
ATOM    726  CD2 LEU A  92      -1.303   6.313 -31.564  1.00 53.96           C  
ATOM    727  C   LEU A  92       2.597   4.388 -31.712  1.00 53.96           C  
ATOM    728  O   LEU A  92       3.026   3.324 -31.269  1.00 53.96           O  
ATOM    729  N   VAL A  93       3.401   5.423 -32.025  1.00 46.81           N  
ATOM    730  CA  VAL A  93       4.822   5.383 -31.826  1.00 46.81           C  
ATOM    731  CB  VAL A  93       5.609   5.486 -33.098  1.00 46.81           C  
ATOM    732  CG1 VAL A  93       5.314   4.233 -33.939  1.00 46.81           C  
ATOM    733  CG2 VAL A  93       5.255   6.810 -33.798  1.00 46.81           C  
ATOM    734  C   VAL A  93       5.155   6.569 -30.979  1.00 46.81           C  
ATOM    735  O   VAL A  93       4.415   7.550 -30.964  1.00 46.81           O  
ATOM    736  N   HIS A  94       6.276   6.504 -30.234  1.00 74.41           N  
ATOM    737  CA  HIS A  94       6.567   7.589 -29.345  1.00 74.41           C  
ATOM    738  ND1 HIS A  94       8.043   8.793 -26.632  1.00 74.41           N  
ATOM    739  CG  HIS A  94       6.790   8.301 -26.923  1.00 74.41           C  
ATOM    740  CB  HIS A  94       6.542   7.165 -27.865  1.00 74.41           C  
ATOM    741  NE2 HIS A  94       6.596  10.011 -25.462  1.00 74.41           N  
ATOM    742  CD2 HIS A  94       5.918   9.056 -26.201  1.00 74.41           C  
ATOM    743  CE1 HIS A  94       7.868   9.812 -25.753  1.00 74.41           C  
ATOM    744  C   HIS A  94       7.920   8.176 -29.596  1.00 74.41           C  
ATOM    745  O   HIS A  94       8.905   7.475 -29.788  1.00 74.41           O  
ATOM    746  N   GLY A  95       7.986   9.518 -29.626  1.00 75.73           N  
ATOM    747  CA  GLY A  95       9.242  10.210 -29.633  1.00 75.73           C  
ATOM    748  C   GLY A  95      10.089  10.005 -30.859  1.00 75.73           C  
ATOM    749  O   GLY A  95       9.638  10.115 -31.999  1.00 75.73           O  
ATOM    750  N   ASP A  96      11.406   9.947 -30.566  1.00250.26           N  
ATOM    751  CA  ASP A  96      12.599   9.895 -31.379  1.00250.26           C  
ATOM    752  CB  ASP A  96      13.777  10.596 -30.689  1.00250.26           C  
ATOM    753  CG  ASP A  96      13.462  12.043 -30.390  1.00250.26           C  
ATOM    754  OD1 ASP A  96      12.359  12.338 -29.859  1.00250.26           O  
ATOM    755  OD2 ASP A  96      14.360  12.881 -30.659  1.00250.26           O1-
ATOM    756  C   ASP A  96      13.251   8.597 -31.752  1.00250.26           C  
ATOM    757  O   ASP A  96      14.152   8.623 -32.591  1.00250.26           O  
ATOM    758  N   THR A  97      12.965   7.475 -31.079  1.00102.06           N  
ATOM    759  CA  THR A  97      13.849   6.345 -31.224  1.00102.06           C  
ATOM    760  CB  THR A  97      13.635   5.278 -30.187  1.00102.06           C  
ATOM    761  OG1 THR A  97      12.335   4.724 -30.310  1.00102.06           O  
ATOM    762  CG2 THR A  97      13.824   5.894 -28.791  1.00102.06           C  
ATOM    763  C   THR A  97      13.758   5.674 -32.554  1.00102.06           C  
ATOM    764  O   THR A  97      12.928   5.972 -33.407  1.00102.06           O  
ATOM    765  N   MET A  98      14.672   4.703 -32.728  1.00112.52           N  
ATOM    766  CA  MET A  98      14.867   3.924 -33.911  1.00112.52           C  
ATOM    767  CB  MET A  98      15.947   2.871 -33.643  1.00112.52           C  
ATOM    768  CG  MET A  98      17.199   3.483 -33.021  1.00112.52           C  
ATOM    769  SD  MET A  98      17.964   4.771 -34.036  1.00112.52           S  
ATOM    770  CE  MET A  98      18.760   3.555 -35.113  1.00112.52           C  
ATOM    771  C   MET A  98      13.590   3.187 -34.165  1.00112.52           C  
ATOM    772  O   MET A  98      13.136   3.070 -35.303  1.00112.52           O  
ATOM    773  N   THR A  99      12.981   2.664 -33.086  1.00176.52           N  
ATOM    774  CA  THR A  99      11.775   1.900 -33.182  1.00176.52           C  
ATOM    775  CB  THR A  99      11.369   1.230 -31.901  1.00176.52           C  
ATOM    776  OG1 THR A  99      10.302   0.330 -32.154  1.00176.52           O  
ATOM    777  CG2 THR A  99      10.921   2.289 -30.883  1.00176.52           C  
ATOM    778  C   THR A  99      10.667   2.779 -33.611  1.00176.52           C  
ATOM    779  O   THR A  99       9.768   2.345 -34.322  1.00176.52           O  
ATOM    780  N   THR A 100      10.703   4.045 -33.176  1.00 67.80           N  
ATOM    781  CA  THR A 100       9.653   4.957 -33.499  1.00 67.80           C  
ATOM    782  CB  THR A 100       9.951   6.334 -32.999  1.00 67.80           C  
ATOM    783  OG1 THR A 100      10.248   6.277 -31.615  1.00 67.80           O  
ATOM    784  CG2 THR A 100       8.718   7.224 -33.237  1.00 67.80           C  
ATOM    785  C   THR A 100       9.563   5.063 -34.992  1.00 67.80           C  
ATOM    786  O   THR A 100       8.477   4.938 -35.555  1.00 67.80           O  
ATOM    787  N   PHE A 101      10.701   5.301 -35.682  1.00 89.35           N  
ATOM    788  CA  PHE A 101      10.637   5.466 -37.104  1.00 89.35           C  
ATOM    789  CB  PHE A 101      11.881   6.079 -37.766  1.00 89.35           C  
ATOM    790  CG  PHE A 101      11.457   6.330 -39.177  1.00 89.35           C  
ATOM    791  CD1 PHE A 101      10.630   7.383 -39.495  1.00 89.35           C  
ATOM    792  CD2 PHE A 101      11.874   5.511 -40.194  1.00 89.35           C  
ATOM    793  CE1 PHE A 101      10.240   7.600 -40.796  1.00 89.35           C  
ATOM    794  CE2 PHE A 101      11.492   5.716 -41.496  1.00 89.35           C  
ATOM    795  CZ  PHE A 101      10.667   6.768 -41.803  1.00 89.35           C  
ATOM    796  C   PHE A 101      10.335   4.169 -37.790  1.00 89.35           C  
ATOM    797  O   PHE A 101       9.535   4.144 -38.723  1.00 89.35           O  
ATOM    798  N   ALA A 102      10.959   3.057 -37.345  1.00 52.96           N  
ATOM    799  CA  ALA A 102      10.768   1.787 -37.990  1.00 52.96           C  
ATOM    800  CB  ALA A 102      11.578   0.653 -37.342  1.00 52.96           C  
ATOM    801  C   ALA A 102       9.321   1.409 -37.910  1.00 52.96           C  
ATOM    802  O   ALA A 102       8.737   0.955 -38.894  1.00 52.96           O  
ATOM    803  N   GLY A 103       8.705   1.596 -36.728  1.00 37.62           N  
ATOM    804  CA  GLY A 103       7.329   1.258 -36.506  1.00 37.62           C  
ATOM    805  C   GLY A 103       6.440   2.112 -37.363  1.00 37.62           C  
ATOM    806  O   GLY A 103       5.458   1.630 -37.924  1.00 37.62           O  
ATOM    807  N   GLY A 104       6.744   3.420 -37.461  1.00 34.30           N  
ATOM    808  CA  GLY A 104       5.946   4.332 -38.229  1.00 34.30           C  
ATOM    809  C   GLY A 104       6.015   3.968 -39.683  1.00 34.30           C  
ATOM    810  O   GLY A 104       5.008   4.018 -40.389  1.00 34.30           O  
ATOM    811  N   LEU A 105       7.219   3.616 -40.177  1.00 66.38           N  
ATOM    812  CA  LEU A 105       7.419   3.303 -41.567  1.00 66.38           C  
ATOM    813  CB  LEU A 105       8.905   3.123 -41.919  1.00 66.38           C  
ATOM    814  CG  LEU A 105       9.169   2.949 -43.424  1.00 66.38           C  
ATOM    815  CD1 LEU A 105       8.746   4.204 -44.209  1.00 66.38           C  
ATOM    816  CD2 LEU A 105      10.629   2.545 -43.687  1.00 66.38           C  
ATOM    817  C   LEU A 105       6.690   2.039 -41.920  1.00 66.38           C  
ATOM    818  O   LEU A 105       6.054   1.955 -42.969  1.00 66.38           O  
ATOM    819  N   ALA A 106       6.762   1.015 -41.048  1.00 33.58           N  
ATOM    820  CA  ALA A 106       6.123  -0.246 -41.312  1.00 33.58           C  
ATOM    821  CB  ALA A 106       6.386  -1.289 -40.212  1.00 33.58           C  
ATOM    822  C   ALA A 106       4.645  -0.022 -41.390  1.00 33.58           C  
ATOM    823  O   ALA A 106       3.968  -0.592 -42.245  1.00 33.58           O  
ATOM    824  N   ALA A 107       4.104   0.822 -40.488  1.00 30.50           N  
ATOM    825  CA  ALA A 107       2.695   1.104 -40.446  1.00 30.50           C  
ATOM    826  CB  ALA A 107       2.314   2.052 -39.297  1.00 30.50           C  
ATOM    827  C   ALA A 107       2.294   1.766 -41.728  1.00 30.50           C  
ATOM    828  O   ALA A 107       1.250   1.451 -42.298  1.00 30.50           O  
ATOM    829  N   PHE A 108       3.134   2.695 -42.221  1.00 49.48           N  
ATOM    830  CA  PHE A 108       2.861   3.447 -43.413  1.00 49.48           C  
ATOM    831  CB  PHE A 108       3.960   4.478 -43.704  1.00 49.48           C  
ATOM    832  CG  PHE A 108       3.691   5.048 -45.049  1.00 49.48           C  
ATOM    833  CD1 PHE A 108       2.679   5.959 -45.239  1.00 49.48           C  
ATOM    834  CD2 PHE A 108       4.463   4.674 -46.124  1.00 49.48           C  
ATOM    835  CE1 PHE A 108       2.436   6.483 -46.485  1.00 49.48           C  
ATOM    836  CE2 PHE A 108       4.225   5.195 -47.373  1.00 49.48           C  
ATOM    837  CZ  PHE A 108       3.209   6.102 -47.556  1.00 49.48           C  
ATOM    838  C   PHE A 108       2.752   2.531 -44.598  1.00 49.48           C  
ATOM    839  O   PHE A 108       1.826   2.662 -45.397  1.00 49.48           O  
ATOM    840  N   TYR A 109       3.677   1.563 -44.744  1.00 70.14           N  
ATOM    841  CA  TYR A 109       3.643   0.696 -45.892  1.00 70.14           C  
ATOM    842  CB  TYR A 109       4.765  -0.362 -45.925  1.00 70.14           C  
ATOM    843  CG  TYR A 109       6.079   0.315 -46.130  1.00 70.14           C  
ATOM    844  CD1 TYR A 109       6.358   0.949 -47.319  1.00 70.14           C  
ATOM    845  CD2 TYR A 109       7.048   0.286 -45.152  1.00 70.14           C  
ATOM    846  CE1 TYR A 109       7.571   1.565 -47.522  1.00 70.14           C  
ATOM    847  CE2 TYR A 109       8.263   0.902 -45.350  1.00 70.14           C  
ATOM    848  CZ  TYR A 109       8.527   1.545 -46.535  1.00 70.14           C  
ATOM    849  OH  TYR A 109       9.773   2.178 -46.739  1.00 70.14           O  
ATOM    850  C   TYR A 109       2.346  -0.059 -45.882  1.00 70.14           C  
ATOM    851  O   TYR A 109       1.732  -0.293 -46.922  1.00 70.14           O  
ATOM    852  N   ASN A 110       1.931  -0.488 -44.682  1.00 95.55           N  
ATOM    853  CA  ASN A 110       0.743  -1.242 -44.404  1.00 95.55           C  
ATOM    854  CB  ASN A 110       0.794  -1.947 -43.040  1.00 95.55           C  
ATOM    855  CG  ASN A 110       1.708  -3.155 -43.225  1.00 95.55           C  
ATOM    856  OD1 ASN A 110       1.277  -4.205 -43.700  1.00 95.55           O  
ATOM    857  ND2 ASN A 110       3.012  -3.000 -42.868  1.00 95.55           N  
ATOM    858  C   ASN A 110      -0.491  -0.393 -44.499  1.00 95.55           C  
ATOM    859  O   ASN A 110      -1.595  -0.923 -44.397  1.00 95.55           O  
ATOM    860  N   GLN A 111      -0.330   0.943 -44.626  1.00122.51           N  
ATOM    861  CA  GLN A 111      -1.396   1.912 -44.719  1.00122.51           C  
ATOM    862  CB  GLN A 111      -2.242   1.819 -46.012  1.00122.51           C  
ATOM    863  CG  GLN A 111      -3.058   0.538 -46.184  1.00122.51           C  
ATOM    864  CD  GLN A 111      -3.754   0.598 -47.537  1.00122.51           C  
ATOM    865  OE1 GLN A 111      -3.155   0.983 -48.541  1.00122.51           O  
ATOM    866  NE2 GLN A 111      -5.055   0.206 -47.566  1.00122.51           N  
ATOM    867  C   GLN A 111      -2.278   1.885 -43.506  1.00122.51           C  
ATOM    868  O   GLN A 111      -3.505   1.873 -43.605  1.00122.51           O  
ATOM    869  N   VAL A 112      -1.649   1.890 -42.312  1.00 47.10           N  
ATOM    870  CA  VAL A 112      -2.366   1.968 -41.068  1.00 47.10           C  
ATOM    871  CB  VAL A 112      -1.838   1.029 -40.021  1.00 47.10           C  
ATOM    872  CG1 VAL A 112      -2.621   1.250 -38.717  1.00 47.10           C  
ATOM    873  CG2 VAL A 112      -1.920  -0.410 -40.559  1.00 47.10           C  
ATOM    874  C   VAL A 112      -2.159   3.374 -40.560  1.00 47.10           C  
ATOM    875  O   VAL A 112      -1.073   3.929 -40.724  1.00 47.10           O  
ATOM    876  N   PRO A 113      -3.151   3.984 -39.952  1.00 69.18           N  
ATOM    877  CA  PRO A 113      -2.992   5.338 -39.478  1.00 69.18           C  
ATOM    878  CD  PRO A 113      -4.533   3.693 -40.295  1.00 69.18           C  
ATOM    879  CB  PRO A 113      -4.391   5.813 -39.099  1.00 69.18           C  
ATOM    880  CG  PRO A 113      -5.308   4.998 -40.030  1.00 69.18           C  
ATOM    881  C   PRO A 113      -1.986   5.401 -38.367  1.00 69.18           C  
ATOM    882  O   PRO A 113      -1.860   4.424 -37.630  1.00 69.18           O  
ATOM    883  N   ILE A 114      -1.258   6.534 -38.228  1.00 52.81           N  
ATOM    884  CA  ILE A 114      -0.208   6.621 -37.246  1.00 52.81           C  
ATOM    885  CB  ILE A 114       1.138   6.848 -37.869  1.00 52.81           C  
ATOM    886  CG1 ILE A 114       1.473   5.689 -38.820  1.00 52.81           C  
ATOM    887  CG2 ILE A 114       2.171   7.052 -36.747  1.00 52.81           C  
ATOM    888  CD1 ILE A 114       2.636   5.993 -39.762  1.00 52.81           C  
ATOM    889  C   ILE A 114      -0.439   7.781 -36.323  1.00 52.81           C  
ATOM    890  O   ILE A 114      -0.766   8.885 -36.758  1.00 52.81           O  
ATOM    891  N   GLY A 115      -0.256   7.545 -35.003  1.00 37.36           N  
ATOM    892  CA  GLY A 115      -0.358   8.581 -34.011  1.00 37.36           C  
ATOM    893  C   GLY A 115       1.015   8.721 -33.421  1.00 37.36           C  
ATOM    894  O   GLY A 115       1.638   7.731 -33.041  1.00 37.36           O  
ATOM    895  N   HIS A 116       1.518   9.968 -33.313  1.00 66.86           N  
ATOM    896  CA  HIS A 116       2.854  10.191 -32.825  1.00 66.86           C  
ATOM    897  ND1 HIS A 116       5.912  12.241 -34.030  1.00 66.86           N  
ATOM    898  CG  HIS A 116       5.089  11.333 -33.403  1.00 66.86           C  
ATOM    899  CB  HIS A 116       3.626  11.189 -33.711  1.00 66.86           C  
ATOM    900  NE2 HIS A 116       7.186  11.116 -32.599  1.00 66.86           N  
ATOM    901  CD2 HIS A 116       5.883  10.654 -32.532  1.00 66.86           C  
ATOM    902  CE1 HIS A 116       7.154  12.070 -33.513  1.00 66.86           C  
ATOM    903  C   HIS A 116       2.765  10.792 -31.450  1.00 66.86           C  
ATOM    904  O   HIS A 116       2.404  11.960 -31.303  1.00 66.86           O  
ATOM    905  N   VAL A 117       3.100  10.010 -30.400  1.00 62.57           N  
ATOM    906  CA  VAL A 117       3.073  10.519 -29.055  1.00 62.57           C  
ATOM    907  CB  VAL A 117       3.037   9.441 -28.007  1.00 62.57           C  
ATOM    908  CG1 VAL A 117       3.022  10.105 -26.620  1.00 62.57           C  
ATOM    909  CG2 VAL A 117       1.827   8.528 -28.277  1.00 62.57           C  
ATOM    910  C   VAL A 117       4.340  11.309 -28.865  1.00 62.57           C  
ATOM    911  O   VAL A 117       5.414  10.864 -29.269  1.00 62.57           O  
ATOM    912  N   GLU A 118       4.260  12.468 -28.173  1.00 82.19           N  
ATOM    913  CA  GLU A 118       5.387  13.360 -28.005  1.00 82.19           C  
ATOM    914  CB  GLU A 118       6.544  12.775 -27.174  1.00 82.19           C  
ATOM    915  CG  GLU A 118       7.708  13.757 -27.008  1.00 82.19           C  
ATOM    916  CD  GLU A 118       8.778  13.107 -26.145  1.00 82.19           C  
ATOM    917  OE1 GLU A 118       8.490  12.837 -24.947  1.00 82.19           O  
ATOM    918  OE2 GLU A 118       9.899  12.872 -26.670  1.00 82.19           O1-
ATOM    919  C   GLU A 118       5.938  13.780 -29.336  1.00 82.19           C  
ATOM    920  O   GLU A 118       7.083  13.489 -29.675  1.00 82.19           O  
ATOM    921  N   ALA A 119       5.119  14.504 -30.130  1.00 53.70           N  
ATOM    922  CA  ALA A 119       5.531  14.904 -31.446  1.00 53.70           C  
ATOM    923  CB  ALA A 119       4.428  14.732 -32.505  1.00 53.70           C  
ATOM    924  C   ALA A 119       5.951  16.347 -31.480  1.00 53.70           C  
ATOM    925  O   ALA A 119       5.492  17.168 -30.687  1.00 53.70           O  
ATOM    926  N   GLY A 120       6.889  16.673 -32.402  1.00 50.77           N  
ATOM    927  CA  GLY A 120       7.232  18.044 -32.677  1.00 50.77           C  
ATOM    928  C   GLY A 120       8.454  18.575 -31.971  1.00 50.77           C  
ATOM    929  O   GLY A 120       8.736  19.765 -32.102  1.00 50.77           O  
ATOM    930  N   LEU A 121       9.217  17.770 -31.206  1.00109.11           N  
ATOM    931  CA  LEU A 121      10.384  18.372 -30.602  1.00109.11           C  
ATOM    932  CB  LEU A 121      11.023  17.516 -29.492  1.00109.11           C  
ATOM    933  CG  LEU A 121      10.147  17.390 -28.229  1.00109.11           C  
ATOM    934  CD1 LEU A 121       8.833  16.651 -28.523  1.00109.11           C  
ATOM    935  CD2 LEU A 121      10.939  16.772 -27.069  1.00109.11           C  
ATOM    936  C   LEU A 121      11.413  18.585 -31.679  1.00109.11           C  
ATOM    937  O   LEU A 121      11.563  17.746 -32.565  1.00109.11           O  
ATOM    938  N   ARG A 122      12.148  19.726 -31.652  1.00214.13           N  
ATOM    939  CA  ARG A 122      13.115  19.940 -32.700  1.00214.13           C  
ATOM    940  CB  ARG A 122      12.593  20.817 -33.858  1.00214.13           C  
ATOM    941  CG  ARG A 122      11.384  20.278 -34.636  1.00214.13           C  
ATOM    942  CD  ARG A 122      11.738  19.428 -35.862  1.00214.13           C  
ATOM    943  NE  ARG A 122      11.220  18.057 -35.617  1.00214.13           N  
ATOM    944  CZ  ARG A 122       9.932  17.751 -35.947  1.00214.13           C  
ATOM    945  NH1 ARG A 122       9.163  18.663 -36.611  1.00214.13           N1+
ATOM    946  NH2 ARG A 122       9.415  16.540 -35.593  1.00214.13           N  
ATOM    947  C   ARG A 122      14.337  20.651 -32.191  1.00214.13           C  
ATOM    948  O   ARG A 122      14.253  21.670 -31.507  1.00214.13           O  
ATOM    949  N   SER A 123      15.515  20.059 -32.468  1.00113.00           N  
ATOM    950  CA  SER A 123      16.814  20.645 -32.275  1.00113.00           C  
ATOM    951  CB  SER A 123      17.880  19.549 -32.139  1.00113.00           C  
ATOM    952  OG  SER A 123      19.177  20.103 -32.268  1.00113.00           O  
ATOM    953  C   SER A 123      17.153  21.448 -33.501  1.00113.00           C  
ATOM    954  O   SER A 123      17.855  22.457 -33.434  1.00113.00           O  
ATOM    955  N   TYR A 124      16.630  21.001 -34.664  1.00 98.79           N  
ATOM    956  CA  TYR A 124      16.929  21.535 -35.966  1.00 98.79           C  
ATOM    957  CB  TYR A 124      16.460  22.984 -36.203  1.00 98.79           C  
ATOM    958  CG  TYR A 124      14.973  22.930 -36.371  1.00 98.79           C  
ATOM    959  CD1 TYR A 124      14.429  22.281 -37.458  1.00 98.79           C  
ATOM    960  CD2 TYR A 124      14.122  23.541 -35.476  1.00 98.79           C  
ATOM    961  CE1 TYR A 124      13.067  22.218 -37.640  1.00 98.79           C  
ATOM    962  CE2 TYR A 124      12.758  23.483 -35.653  1.00 98.79           C  
ATOM    963  CZ  TYR A 124      12.228  22.819 -36.733  1.00 98.79           C  
ATOM    964  OH  TYR A 124      10.829  22.757 -36.913  1.00 98.79           O  
ATOM    965  C   TYR A 124      18.398  21.385 -36.259  1.00 98.79           C  
ATOM    966  O   TYR A 124      18.982  22.187 -36.986  1.00 98.79           O  
ATOM    967  N   ASP A 125      19.022  20.322 -35.701  1.00 63.79           N  
ATOM    968  CA  ASP A 125      20.401  19.969 -35.927  1.00 63.79           C  
ATOM    969  CB  ASP A 125      21.268  20.126 -34.660  1.00 63.79           C  
ATOM    970  CG  ASP A 125      22.739  19.912 -34.996  1.00 63.79           C  
ATOM    971  OD1 ASP A 125      23.032  19.182 -35.980  1.00 63.79           O  
ATOM    972  OD2 ASP A 125      23.594  20.477 -34.263  1.00 63.79           O1-
ATOM    973  C   ASP A 125      20.388  18.510 -36.287  1.00 63.79           C  
ATOM    974  O   ASP A 125      20.081  17.661 -35.453  1.00 63.79           O  
ATOM    975  N   LYS A 126      20.743  18.183 -37.545  1.00 60.80           N  
ATOM    976  CA  LYS A 126      20.651  16.843 -38.064  1.00 60.80           C  
ATOM    977  CB  LYS A 126      21.023  16.800 -39.557  1.00 60.80           C  
ATOM    978  CG  LYS A 126      20.467  15.598 -40.321  1.00 60.80           C  
ATOM    979  CD  LYS A 126      20.504  15.806 -41.836  1.00 60.80           C  
ATOM    980  CE  LYS A 126      19.714  14.769 -42.635  1.00 60.80           C  
ATOM    981  NZ  LYS A 126      19.638  15.191 -44.051  1.00 60.80           N1+
ATOM    982  C   LYS A 126      21.557  15.916 -37.303  1.00 60.80           C  
ATOM    983  O   LYS A 126      21.208  14.765 -37.039  1.00 60.80           O  
ATOM    984  N   TYR A 127      22.774  16.380 -36.976  1.00 95.21           N  
ATOM    985  CA  TYR A 127      23.747  15.608 -36.254  1.00 95.21           C  
ATOM    986  CB  TYR A 127      25.197  16.081 -36.440  1.00 95.21           C  
ATOM    987  CG  TYR A 127      25.557  15.601 -37.802  1.00 95.21           C  
ATOM    988  CD1 TYR A 127      25.735  14.253 -38.024  1.00 95.21           C  
ATOM    989  CD2 TYR A 127      25.727  16.478 -38.847  1.00 95.21           C  
ATOM    990  CE1 TYR A 127      26.069  13.786 -39.273  1.00 95.21           C  
ATOM    991  CE2 TYR A 127      26.060  16.016 -40.099  1.00 95.21           C  
ATOM    992  CZ  TYR A 127      26.230  14.670 -40.314  1.00 95.21           C  
ATOM    993  OH  TYR A 127      26.571  14.193 -41.597  1.00 95.21           O  
ATOM    994  C   TYR A 127      23.463  15.450 -34.793  1.00 95.21           C  
ATOM    995  O   TYR A 127      23.919  14.474 -34.199  1.00 95.21           O  
ATOM    996  N   SER A 128      22.812  16.436 -34.136  1.00 62.52           N  
ATOM    997  CA  SER A 128      22.598  16.262 -32.726  1.00 62.52           C  
ATOM    998  CB  SER A 128      23.510  17.171 -31.878  1.00 62.52           C  
ATOM    999  OG  SER A 128      23.265  16.971 -30.495  1.00 62.52           O  
ATOM   1000  C   SER A 128      21.182  16.612 -32.380  1.00 62.52           C  
ATOM   1001  O   SER A 128      20.711  17.699 -32.706  1.00 62.52           O  
ATOM   1002  N   PRO A 129      20.478  15.725 -31.713  1.00 89.45           N  
ATOM   1003  CA  PRO A 129      20.978  14.418 -31.363  1.00 89.45           C  
ATOM   1004  CD  PRO A 129      19.383  16.139 -30.856  1.00 89.45           C  
ATOM   1005  CB  PRO A 129      20.129  13.943 -30.181  1.00 89.45           C  
ATOM   1006  CG  PRO A 129      18.874  14.832 -30.229  1.00 89.45           C  
ATOM   1007  C   PRO A 129      20.912  13.484 -32.536  1.00 89.45           C  
ATOM   1008  O   PRO A 129      20.107  13.717 -33.439  1.00 89.45           O  
ATOM   1009  N   PHE A 130      21.743  12.418 -32.534  1.00 93.44           N  
ATOM   1010  CA  PHE A 130      21.770  11.461 -33.608  1.00 93.44           C  
ATOM   1011  CB  PHE A 130      23.162  11.372 -34.272  1.00 93.44           C  
ATOM   1012  CG  PHE A 130      23.130  10.473 -35.464  1.00 93.44           C  
ATOM   1013  CD1 PHE A 130      22.632  10.933 -36.663  1.00 93.44           C  
ATOM   1014  CD2 PHE A 130      23.620   9.188 -35.401  1.00 93.44           C  
ATOM   1015  CE1 PHE A 130      22.603  10.123 -37.771  1.00 93.44           C  
ATOM   1016  CE2 PHE A 130      23.595   8.372 -36.510  1.00 93.44           C  
ATOM   1017  CZ  PHE A 130      23.085   8.838 -37.697  1.00 93.44           C  
ATOM   1018  C   PHE A 130      21.471  10.135 -33.000  1.00 93.44           C  
ATOM   1019  O   PHE A 130      22.036   9.794 -31.965  1.00 93.44           O  
ATOM   1020  N   PRO A 131      20.614   9.339 -33.581  1.00126.40           N  
ATOM   1021  CA  PRO A 131      19.827   9.662 -34.749  1.00126.40           C  
ATOM   1022  CD  PRO A 131      20.860   7.912 -33.482  1.00126.40           C  
ATOM   1023  CB  PRO A 131      19.606   8.344 -35.490  1.00126.40           C  
ATOM   1024  CG  PRO A 131      19.844   7.267 -34.427  1.00126.40           C  
ATOM   1025  C   PRO A 131      18.525  10.376 -34.463  1.00126.40           C  
ATOM   1026  O   PRO A 131      17.746  10.559 -35.400  1.00126.40           O  
ATOM   1027  N   GLU A 132      18.261  10.794 -33.207  1.00118.89           N  
ATOM   1028  CA  GLU A 132      16.964  11.255 -32.780  1.00118.89           C  
ATOM   1029  CB  GLU A 132      16.916  11.676 -31.298  1.00118.89           C  
ATOM   1030  CG  GLU A 132      16.983  10.516 -30.301  1.00118.89           C  
ATOM   1031  CD  GLU A 132      18.440  10.209 -29.993  1.00118.89           C  
ATOM   1032  OE1 GLU A 132      19.197   9.861 -30.940  1.00118.89           O  
ATOM   1033  OE2 GLU A 132      18.819  10.322 -28.797  1.00118.89           O1-
ATOM   1034  C   GLU A 132      16.381  12.411 -33.552  1.00118.89           C  
ATOM   1035  O   GLU A 132      15.188  12.388 -33.856  1.00118.89           O  
ATOM   1036  N   GLU A 133      17.149  13.460 -33.890  1.00 99.56           N  
ATOM   1037  CA  GLU A 133      16.531  14.580 -34.554  1.00 99.56           C  
ATOM   1038  CB  GLU A 133      17.504  15.724 -34.888  1.00 99.56           C  
ATOM   1039  CG  GLU A 133      16.883  16.799 -35.788  1.00 99.56           C  
ATOM   1040  CD  GLU A 133      15.772  17.502 -35.024  1.00 99.56           C  
ATOM   1041  OE1 GLU A 133      15.760  17.397 -33.768  1.00 99.56           O  
ATOM   1042  OE2 GLU A 133      14.918  18.156 -35.683  1.00 99.56           O1-
ATOM   1043  C   GLU A 133      15.931  14.124 -35.846  1.00 99.56           C  
ATOM   1044  O   GLU A 133      14.802  14.491 -36.174  1.00 99.56           O  
ATOM   1045  N   VAL A 134      16.667  13.292 -36.607  1.00 54.25           N  
ATOM   1046  CA  VAL A 134      16.208  12.831 -37.883  1.00 54.25           C  
ATOM   1047  CB  VAL A 134      17.194  11.947 -38.595  1.00 54.25           C  
ATOM   1048  CG1 VAL A 134      16.551  11.466 -39.907  1.00 54.25           C  
ATOM   1049  CG2 VAL A 134      18.511  12.718 -38.795  1.00 54.25           C  
ATOM   1050  C   VAL A 134      14.958  12.032 -37.698  1.00 54.25           C  
ATOM   1051  O   VAL A 134      13.986  12.202 -38.433  1.00 54.25           O  
ATOM   1052  N   ASN A 135      14.947  11.158 -36.675  1.00 59.77           N  
ATOM   1053  CA  ASN A 135      13.860  10.245 -36.472  1.00 59.77           C  
ATOM   1054  CB  ASN A 135      14.072   9.309 -35.266  1.00 59.77           C  
ATOM   1055  CG  ASN A 135      15.193   8.334 -35.607  1.00 59.77           C  
ATOM   1056  OD1 ASN A 135      15.627   8.237 -36.754  1.00 59.77           O  
ATOM   1057  ND2 ASN A 135      15.672   7.577 -34.582  1.00 59.77           N  
ATOM   1058  C   ASN A 135      12.570  10.992 -36.250  1.00 59.77           C  
ATOM   1059  O   ASN A 135      11.548  10.655 -36.844  1.00 59.77           O  
ATOM   1060  N   ARG A 136      12.578  12.035 -35.397  1.00204.11           N  
ATOM   1061  CA  ARG A 136      11.391  12.780 -35.072  1.00204.11           C  
ATOM   1062  CB  ARG A 136      11.691  13.923 -34.087  1.00204.11           C  
ATOM   1063  CG  ARG A 136      12.194  13.471 -32.719  1.00204.11           C  
ATOM   1064  CD  ARG A 136      12.555  14.622 -31.773  1.00204.11           C  
ATOM   1065  NE  ARG A 136      13.903  15.138 -32.156  1.00204.11           N  
ATOM   1066  CZ  ARG A 136      14.741  15.597 -31.179  1.00204.11           C  
ATOM   1067  NH1 ARG A 136      14.327  15.591 -29.878  1.00204.11           N1+
ATOM   1068  NH2 ARG A 136      15.994  16.041 -31.486  1.00204.11           N  
ATOM   1069  C   ARG A 136      10.870  13.456 -36.301  1.00204.11           C  
ATOM   1070  O   ARG A 136       9.663  13.490 -36.535  1.00204.11           O  
ATOM   1071  N   GLN A 137      11.767  14.060 -37.103  1.00132.46           N  
ATOM   1072  CA  GLN A 137      11.284  14.742 -38.266  1.00132.46           C  
ATOM   1073  CB  GLN A 137      12.241  15.801 -38.849  1.00132.46           C  
ATOM   1074  CG  GLN A 137      13.623  15.337 -39.279  1.00132.46           C  
ATOM   1075  CD  GLN A 137      14.368  16.606 -39.676  1.00132.46           C  
ATOM   1076  OE1 GLN A 137      14.585  16.868 -40.857  1.00132.46           O  
ATOM   1077  NE2 GLN A 137      14.757  17.427 -38.663  1.00132.46           N  
ATOM   1078  C   GLN A 137      10.755  13.770 -39.284  1.00132.46           C  
ATOM   1079  O   GLN A 137       9.767  14.065 -39.955  1.00132.46           O  
ATOM   1080  N   LEU A 138      11.374  12.580 -39.425  1.00 43.81           N  
ATOM   1081  CA  LEU A 138      10.894  11.607 -40.376  1.00 43.81           C  
ATOM   1082  CB  LEU A 138      11.743  10.324 -40.426  1.00 43.81           C  
ATOM   1083  CG  LEU A 138      13.184  10.534 -40.919  1.00 43.81           C  
ATOM   1084  CD1 LEU A 138      13.947   9.201 -40.958  1.00 43.81           C  
ATOM   1085  CD2 LEU A 138      13.220  11.278 -42.263  1.00 43.81           C  
ATOM   1086  C   LEU A 138       9.512  11.171 -39.984  1.00 43.81           C  
ATOM   1087  O   LEU A 138       8.634  11.031 -40.834  1.00 43.81           O  
ATOM   1088  N   VAL A 139       9.290  10.940 -38.675  1.00 42.27           N  
ATOM   1089  CA  VAL A 139       8.028  10.494 -38.148  1.00 42.27           C  
ATOM   1090  CB  VAL A 139       8.065  10.249 -36.664  1.00 42.27           C  
ATOM   1091  CG1 VAL A 139       6.646   9.903 -36.181  1.00 42.27           C  
ATOM   1092  CG2 VAL A 139       9.097   9.146 -36.373  1.00 42.27           C  
ATOM   1093  C   VAL A 139       7.004  11.559 -38.400  1.00 42.27           C  
ATOM   1094  O   VAL A 139       5.833  11.262 -38.630  1.00 42.27           O  
ATOM   1095  N   GLY A 140       7.424  12.836 -38.357  1.00 35.84           N  
ATOM   1096  CA  GLY A 140       6.514  13.932 -38.542  1.00 35.84           C  
ATOM   1097  C   GLY A 140       5.877  13.824 -39.897  1.00 35.84           C  
ATOM   1098  O   GLY A 140       4.721  14.204 -40.071  1.00 35.84           O  
ATOM   1099  N   VAL A 141       6.634  13.360 -40.910  1.00 41.89           N  
ATOM   1100  CA  VAL A 141       6.095  13.239 -42.239  1.00 41.89           C  
ATOM   1101  CB  VAL A 141       7.131  12.840 -43.251  1.00 41.89           C  
ATOM   1102  CG1 VAL A 141       6.433  12.620 -44.603  1.00 41.89           C  
ATOM   1103  CG2 VAL A 141       8.220  13.927 -43.296  1.00 41.89           C  
ATOM   1104  C   VAL A 141       5.000  12.203 -42.284  1.00 41.89           C  
ATOM   1105  O   VAL A 141       3.955  12.425 -42.894  1.00 41.89           O  
ATOM   1106  N   LEU A 142       5.234  11.030 -41.659  1.00 73.19           N  
ATOM   1107  CA  LEU A 142       4.360   9.880 -41.668  1.00 73.19           C  
ATOM   1108  CB  LEU A 142       5.064   8.605 -41.171  1.00 73.19           C  
ATOM   1109  CG  LEU A 142       6.230   8.144 -42.064  1.00 73.19           C  
ATOM   1110  CD1 LEU A 142       6.822   6.825 -41.547  1.00 73.19           C  
ATOM   1111  CD2 LEU A 142       5.815   8.067 -43.542  1.00 73.19           C  
ATOM   1112  C   LEU A 142       3.090  10.009 -40.859  1.00 73.19           C  
ATOM   1113  O   LEU A 142       2.058   9.464 -41.251  1.00 73.19           O  
ATOM   1114  N   ALA A 143       3.133  10.694 -39.700  1.00 60.08           N  
ATOM   1115  CA  ALA A 143       2.042  10.675 -38.750  1.00 60.08           C  
ATOM   1116  CB  ALA A 143       2.424  11.294 -37.394  1.00 60.08           C  
ATOM   1117  C   ALA A 143       0.779  11.351 -39.211  1.00 60.08           C  
ATOM   1118  O   ALA A 143       0.803  12.394 -39.863  1.00 60.08           O  
ATOM   1119  N   ASP A 144      -0.372  10.689 -38.926  1.00 84.35           N  
ATOM   1120  CA  ASP A 144      -1.707  11.192 -39.134  1.00 84.35           C  
ATOM   1121  CB  ASP A 144      -2.773  10.083 -39.145  1.00 84.35           C  
ATOM   1122  CG  ASP A 144      -2.566   9.228 -40.385  1.00 84.35           C  
ATOM   1123  OD1 ASP A 144      -1.389   9.022 -40.778  1.00 84.35           O  
ATOM   1124  OD2 ASP A 144      -3.587   8.756 -40.950  1.00 84.35           O1-
ATOM   1125  C   ASP A 144      -2.092  12.140 -38.033  1.00 84.35           C  
ATOM   1126  O   ASP A 144      -2.762  13.142 -38.276  1.00 84.35           O  
ATOM   1127  N   LEU A 145      -1.717  11.814 -36.773  1.00 65.85           N  
ATOM   1128  CA  LEU A 145      -2.045  12.621 -35.624  1.00 65.85           C  
ATOM   1129  CB  LEU A 145      -2.974  11.918 -34.622  1.00 65.85           C  
ATOM   1130  CG  LEU A 145      -4.411  11.712 -35.134  1.00 65.85           C  
ATOM   1131  CD1 LEU A 145      -5.286  11.001 -34.088  1.00 65.85           C  
ATOM   1132  CD2 LEU A 145      -5.026  13.044 -35.588  1.00 65.85           C  
ATOM   1133  C   LEU A 145      -0.774  12.915 -34.886  1.00 65.85           C  
ATOM   1134  O   LEU A 145       0.027  12.016 -34.643  1.00 65.85           O  
ATOM   1135  N   HIS A 146      -0.566  14.190 -34.492  1.00 65.53           N  
ATOM   1136  CA  HIS A 146       0.644  14.557 -33.803  1.00 65.53           C  
ATOM   1137  ND1 HIS A 146       2.761  15.126 -36.450  1.00 65.53           N  
ATOM   1138  CG  HIS A 146       1.575  15.575 -35.915  1.00 65.53           C  
ATOM   1139  CB  HIS A 146       1.325  15.770 -34.451  1.00 65.53           C  
ATOM   1140  NE2 HIS A 146       1.377  15.457 -38.159  1.00 65.53           N  
ATOM   1141  CD2 HIS A 146       0.740  15.771 -36.972  1.00 65.53           C  
ATOM   1142  CE1 HIS A 146       2.588  15.075 -37.795  1.00 65.53           C  
ATOM   1143  C   HIS A 146       0.261  14.976 -32.416  1.00 65.53           C  
ATOM   1144  O   HIS A 146      -0.351  16.028 -32.238  1.00 65.53           O  
ATOM   1145  N   PHE A 147       0.622  14.180 -31.386  1.00 81.99           N  
ATOM   1146  CA  PHE A 147       0.261  14.569 -30.051  1.00 81.99           C  
ATOM   1147  CB  PHE A 147       0.016  13.379 -29.106  1.00 81.99           C  
ATOM   1148  CG  PHE A 147      -1.096  12.581 -29.695  1.00 81.99           C  
ATOM   1149  CD1 PHE A 147      -2.384  13.063 -29.699  1.00 81.99           C  
ATOM   1150  CD2 PHE A 147      -0.852  11.339 -30.235  1.00 81.99           C  
ATOM   1151  CE1 PHE A 147      -3.407  12.321 -30.244  1.00 81.99           C  
ATOM   1152  CE2 PHE A 147      -1.869  10.593 -30.780  1.00 81.99           C  
ATOM   1153  CZ  PHE A 147      -3.151  11.085 -30.788  1.00 81.99           C  
ATOM   1154  C   PHE A 147       1.416  15.346 -29.506  1.00 81.99           C  
ATOM   1155  O   PHE A 147       2.363  14.773 -28.967  1.00 81.99           O  
ATOM   1156  N   ALA A 148       1.359  16.689 -29.634  1.00 49.44           N  
ATOM   1157  CA  ALA A 148       2.432  17.527 -29.181  1.00 49.44           C  
ATOM   1158  CB  ALA A 148       2.428  18.922 -29.834  1.00 49.44           C  
ATOM   1159  C   ALA A 148       2.314  17.712 -27.698  1.00 49.44           C  
ATOM   1160  O   ALA A 148       1.216  17.855 -27.164  1.00 49.44           O  
ATOM   1161  N   PRO A 149       3.421  17.678 -27.003  1.00 86.87           N  
ATOM   1162  CA  PRO A 149       3.421  17.884 -25.579  1.00 86.87           C  
ATOM   1163  CD  PRO A 149       4.613  16.989 -27.464  1.00 86.87           C  
ATOM   1164  CB  PRO A 149       4.765  17.351 -25.074  1.00 86.87           C  
ATOM   1165  CG  PRO A 149       5.634  17.230 -26.340  1.00 86.87           C  
ATOM   1166  C   PRO A 149       3.152  19.303 -25.185  1.00 86.87           C  
ATOM   1167  O   PRO A 149       2.531  19.513 -24.142  1.00 86.87           O  
ATOM   1168  N   THR A 150       3.600  20.287 -25.993  1.00 44.56           N  
ATOM   1169  CA  THR A 150       3.443  21.663 -25.623  1.00 44.56           C  
ATOM   1170  CB  THR A 150       4.702  22.278 -25.071  1.00 44.56           C  
ATOM   1171  OG1 THR A 150       5.713  22.298 -26.068  1.00 44.56           O  
ATOM   1172  CG2 THR A 150       5.175  21.457 -23.856  1.00 44.56           C  
ATOM   1173  C   THR A 150       3.075  22.449 -26.844  1.00 44.56           C  
ATOM   1174  O   THR A 150       3.127  21.950 -27.966  1.00 44.56           O  
ATOM   1175  N   LYS A 151       2.683  23.720 -26.623  1.00 94.02           N  
ATOM   1176  CA  LYS A 151       2.297  24.655 -27.644  1.00 94.02           C  
ATOM   1177  CB  LYS A 151       1.931  26.017 -27.026  1.00 94.02           C  
ATOM   1178  CG  LYS A 151       1.416  27.080 -28.000  1.00 94.02           C  
ATOM   1179  CD  LYS A 151      -0.050  26.909 -28.402  1.00 94.02           C  
ATOM   1180  CE  LYS A 151      -0.261  26.205 -29.742  1.00 94.02           C  
ATOM   1181  NZ  LYS A 151      -1.705  26.200 -30.073  1.00 94.02           N1+
ATOM   1182  C   LYS A 151       3.487  24.884 -28.527  1.00 94.02           C  
ATOM   1183  O   LYS A 151       3.360  25.004 -29.745  1.00 94.02           O  
ATOM   1184  N   ASN A 152       4.686  24.951 -27.915  1.00 51.84           N  
ATOM   1185  CA  ASN A 152       5.922  25.200 -28.604  1.00 51.84           C  
ATOM   1186  CB  ASN A 152       7.104  25.207 -27.608  1.00 51.84           C  
ATOM   1187  CG  ASN A 152       8.400  25.601 -28.304  1.00 51.84           C  
ATOM   1188  OD1 ASN A 152       9.043  24.783 -28.959  1.00 51.84           O  
ATOM   1189  ND2 ASN A 152       8.804  26.891 -28.149  1.00 51.84           N  
ATOM   1190  C   ASN A 152       6.140  24.112 -29.614  1.00 51.84           C  
ATOM   1191  O   ASN A 152       6.476  24.388 -30.765  1.00 51.84           O  
ATOM   1192  N   ALA A 153       5.947  22.839 -29.215  1.00 32.74           N  
ATOM   1193  CA  ALA A 153       6.148  21.725 -30.104  1.00 32.74           C  
ATOM   1194  CB  ALA A 153       5.989  20.370 -29.392  1.00 32.74           C  
ATOM   1195  C   ALA A 153       5.145  21.779 -31.222  1.00 32.74           C  
ATOM   1196  O   ALA A 153       5.480  21.512 -32.375  1.00 32.74           O  
ATOM   1197  N   ALA A 154       3.883  22.129 -30.905  1.00 31.21           N  
ATOM   1198  CA  ALA A 154       2.834  22.183 -31.888  1.00 31.21           C  
ATOM   1199  CB  ALA A 154       1.473  22.582 -31.288  1.00 31.21           C  
ATOM   1200  C   ALA A 154       3.192  23.213 -32.916  1.00 31.21           C  
ATOM   1201  O   ALA A 154       2.936  23.027 -34.105  1.00 31.21           O  
ATOM   1202  N   SER A 155       3.794  24.335 -32.476  1.00 27.52           N  
ATOM   1203  CA  SER A 155       4.131  25.417 -33.361  1.00 27.52           C  
ATOM   1204  CB  SER A 155       4.743  26.620 -32.623  1.00 27.52           C  
ATOM   1205  OG  SER A 155       3.790  27.185 -31.734  1.00 27.52           O  
ATOM   1206  C   SER A 155       5.125  24.946 -34.381  1.00 27.52           C  
ATOM   1207  O   SER A 155       5.072  25.368 -35.536  1.00 27.52           O  
ATOM   1208  N   HIS A 156       6.057  24.057 -33.986  1.00 43.65           N  
ATOM   1209  CA  HIS A 156       7.054  23.572 -34.901  1.00 43.65           C  
ATOM   1210  ND1 HIS A 156       9.420  22.394 -32.161  1.00 43.65           N  
ATOM   1211  CG  HIS A 156       8.895  23.123 -33.205  1.00 43.65           C  
ATOM   1212  CB  HIS A 156       8.005  22.543 -34.263  1.00 43.65           C  
ATOM   1213  NE2 HIS A 156      10.191  24.468 -31.941  1.00 43.65           N  
ATOM   1214  CD2 HIS A 156       9.376  24.386 -33.058  1.00 43.65           C  
ATOM   1215  CE1 HIS A 156      10.184  23.250 -31.435  1.00 43.65           C  
ATOM   1216  C   HIS A 156       6.357  22.860 -36.018  1.00 43.65           C  
ATOM   1217  O   HIS A 156       6.663  23.079 -37.189  1.00 43.65           O  
ATOM   1218  N   LEU A 157       5.392  21.988 -35.669  1.00 49.64           N  
ATOM   1219  CA  LEU A 157       4.661  21.196 -36.620  1.00 49.64           C  
ATOM   1220  CB  LEU A 157       3.701  20.216 -35.923  1.00 49.64           C  
ATOM   1221  CG  LEU A 157       4.436  19.129 -35.117  1.00 49.64           C  
ATOM   1222  CD1 LEU A 157       3.457  18.200 -34.379  1.00 49.64           C  
ATOM   1223  CD2 LEU A 157       5.409  18.353 -36.019  1.00 49.64           C  
ATOM   1224  C   LEU A 157       3.844  22.074 -37.517  1.00 49.64           C  
ATOM   1225  O   LEU A 157       3.825  21.879 -38.732  1.00 49.64           O  
ATOM   1226  N   LEU A 158       3.148  23.075 -36.946  1.00 40.21           N  
ATOM   1227  CA  LEU A 158       2.278  23.921 -37.719  1.00 40.21           C  
ATOM   1228  CB  LEU A 158       1.489  24.907 -36.836  1.00 40.21           C  
ATOM   1229  CG  LEU A 158       0.520  24.197 -35.868  1.00 40.21           C  
ATOM   1230  CD1 LEU A 158      -0.265  25.189 -34.991  1.00 40.21           C  
ATOM   1231  CD2 LEU A 158      -0.402  23.230 -36.626  1.00 40.21           C  
ATOM   1232  C   LEU A 158       3.082  24.702 -38.718  1.00 40.21           C  
ATOM   1233  O   LEU A 158       2.669  24.851 -39.866  1.00 40.21           O  
ATOM   1234  N   SER A 159       4.260  25.211 -38.306  1.00 26.07           N  
ATOM   1235  CA  SER A 159       5.083  26.011 -39.175  1.00 26.07           C  
ATOM   1236  CB  SER A 159       6.350  26.551 -38.484  1.00 26.07           C  
ATOM   1237  OG  SER A 159       6.003  27.495 -37.481  1.00 26.07           O  
ATOM   1238  C   SER A 159       5.536  25.175 -40.331  1.00 26.07           C  
ATOM   1239  O   SER A 159       5.662  25.666 -41.453  1.00 26.07           O  
ATOM   1240  N   GLU A 160       5.786  23.882 -40.070  1.00 72.66           N  
ATOM   1241  CA  GLU A 160       6.273  22.942 -41.034  1.00 72.66           C  
ATOM   1242  CB  GLU A 160       6.750  21.630 -40.376  1.00 72.66           C  
ATOM   1243  CG  GLU A 160       7.970  21.892 -39.478  1.00 72.66           C  
ATOM   1244  CD  GLU A 160       8.463  20.611 -38.816  1.00 72.66           C  
ATOM   1245  OE1 GLU A 160       7.674  19.631 -38.726  1.00 72.66           O  
ATOM   1246  OE2 GLU A 160       9.649  20.601 -38.390  1.00 72.66           O1-
ATOM   1247  C   GLU A 160       5.221  22.695 -42.081  1.00 72.66           C  
ATOM   1248  O   GLU A 160       5.548  22.321 -43.206  1.00 72.66           O  
ATOM   1249  N   GLY A 161       3.925  22.893 -41.759  1.00 35.22           N  
ATOM   1250  CA  GLY A 161       2.938  22.691 -42.785  1.00 35.22           C  
ATOM   1251  C   GLY A 161       2.077  21.500 -42.483  1.00 35.22           C  
ATOM   1252  O   GLY A 161       1.294  21.075 -43.332  1.00 35.22           O  
ATOM   1253  N   LYS A 162       2.195  20.914 -41.277  1.00 87.58           N  
ATOM   1254  CA  LYS A 162       1.323  19.818 -40.949  1.00 87.58           C  
ATOM   1255  CB  LYS A 162       1.656  19.134 -39.611  1.00 87.58           C  
ATOM   1256  CG  LYS A 162       2.832  18.157 -39.696  1.00 87.58           C  
ATOM   1257  CD  LYS A 162       4.167  18.801 -40.075  1.00 87.58           C  
ATOM   1258  CE  LYS A 162       5.317  17.795 -40.152  1.00 87.58           C  
ATOM   1259  NZ  LYS A 162       6.487  18.404 -40.824  1.00 87.58           N1+
ATOM   1260  C   LYS A 162      -0.072  20.365 -40.868  1.00 87.58           C  
ATOM   1261  O   LYS A 162      -0.277  21.519 -40.496  1.00 87.58           O  
ATOM   1262  N   TYR A 163      -1.076  19.537 -41.226  1.00126.10           N  
ATOM   1263  CA  TYR A 163      -2.442  19.987 -41.258  1.00126.10           C  
ATOM   1264  CB  TYR A 163      -3.414  18.932 -41.827  1.00126.10           C  
ATOM   1265  CG  TYR A 163      -4.794  19.499 -41.867  1.00126.10           C  
ATOM   1266  CD1 TYR A 163      -5.121  20.462 -42.793  1.00126.10           C  
ATOM   1267  CD2 TYR A 163      -5.756  19.091 -40.973  1.00126.10           C  
ATOM   1268  CE1 TYR A 163      -6.389  20.995 -42.839  1.00126.10           C  
ATOM   1269  CE2 TYR A 163      -7.025  19.621 -41.016  1.00126.10           C  
ATOM   1270  CZ  TYR A 163      -7.346  20.572 -41.951  1.00126.10           C  
ATOM   1271  OH  TYR A 163      -8.648  21.114 -41.996  1.00126.10           O  
ATOM   1272  C   TYR A 163      -2.843  20.380 -39.873  1.00126.10           C  
ATOM   1273  O   TYR A 163      -2.564  19.680 -38.904  1.00126.10           O  
ATOM   1274  N   SER A 164      -3.539  21.529 -39.763  1.00104.91           N  
ATOM   1275  CA  SER A 164      -3.884  22.150 -38.515  1.00104.91           C  
ATOM   1276  CB  SER A 164      -4.789  23.380 -38.695  1.00104.91           C  
ATOM   1277  OG  SER A 164      -4.107  24.379 -39.436  1.00104.91           O  
ATOM   1278  C   SER A 164      -4.621  21.214 -37.609  1.00104.91           C  
ATOM   1279  O   SER A 164      -4.298  21.121 -36.427  1.00104.91           O  
ATOM   1280  N   GLU A 165      -5.632  20.491 -38.115  1.00158.90           N  
ATOM   1281  CA  GLU A 165      -6.407  19.676 -37.222  1.00158.90           C  
ATOM   1282  CB  GLU A 165      -7.735  19.158 -37.780  1.00158.90           C  
ATOM   1283  CG  GLU A 165      -7.614  17.936 -38.676  1.00158.90           C  
ATOM   1284  CD  GLU A 165      -9.036  17.480 -38.931  1.00158.90           C  
ATOM   1285  OE1 GLU A 165      -9.722  18.160 -39.738  1.00158.90           O  
ATOM   1286  OE2 GLU A 165      -9.465  16.470 -38.311  1.00158.90           O1-
ATOM   1287  C   GLU A 165      -5.624  18.491 -36.725  1.00158.90           C  
ATOM   1288  O   GLU A 165      -5.968  17.923 -35.690  1.00158.90           O  
ATOM   1289  N   SER A 166      -4.607  18.034 -37.484  1.00 56.72           N  
ATOM   1290  CA  SER A 166      -3.832  16.875 -37.116  1.00 56.72           C  
ATOM   1291  CB  SER A 166      -2.934  16.352 -38.253  1.00 56.72           C  
ATOM   1292  OG  SER A 166      -1.852  17.240 -38.485  1.00 56.72           O  
ATOM   1293  C   SER A 166      -2.935  17.154 -35.935  1.00 56.72           C  
ATOM   1294  O   SER A 166      -2.441  16.213 -35.313  1.00 56.72           O  
ATOM   1295  N   VAL A 167      -2.670  18.437 -35.602  1.00 49.42           N  
ATOM   1296  CA  VAL A 167      -1.776  18.723 -34.509  1.00 49.42           C  
ATOM   1297  CB  VAL A 167      -0.839  19.858 -34.808  1.00 49.42           C  
ATOM   1298  CG1 VAL A 167       0.061  20.103 -33.585  1.00 49.42           C  
ATOM   1299  CG2 VAL A 167      -0.063  19.519 -36.091  1.00 49.42           C  
ATOM   1300  C   VAL A 167      -2.585  19.105 -33.297  1.00 49.42           C  
ATOM   1301  O   VAL A 167      -3.391  20.034 -33.354  1.00 49.42           O  
ATOM   1302  N   VAL A 168      -2.387  18.388 -32.161  1.00 61.85           N  
ATOM   1303  CA  VAL A 168      -3.101  18.685 -30.942  1.00 61.85           C  
ATOM   1304  CB  VAL A 168      -4.191  17.704 -30.609  1.00 61.85           C  
ATOM   1305  CG1 VAL A 168      -5.265  17.783 -31.709  1.00 61.85           C  
ATOM   1306  CG2 VAL A 168      -3.574  16.305 -30.437  1.00 61.85           C  
ATOM   1307  C   VAL A 168      -2.129  18.691 -29.790  1.00 61.85           C  
ATOM   1308  O   VAL A 168      -1.154  17.939 -29.794  1.00 61.85           O  
ATOM   1309  N   VAL A 169      -2.382  19.553 -28.772  1.00 71.83           N  
ATOM   1310  CA  VAL A 169      -1.508  19.690 -27.629  1.00 71.83           C  
ATOM   1311  CB  VAL A 169      -1.371  21.112 -27.164  1.00 71.83           C  
ATOM   1312  CG1 VAL A 169      -0.459  21.141 -25.925  1.00 71.83           C  
ATOM   1313  CG2 VAL A 169      -0.868  21.970 -28.337  1.00 71.83           C  
ATOM   1314  C   VAL A 169      -2.103  18.925 -26.480  1.00 71.83           C  
ATOM   1315  O   VAL A 169      -3.134  19.303 -25.925  1.00 71.83           O  
ATOM   1316  N   THR A 170      -1.506  17.758 -26.181  1.00174.52           N  
ATOM   1317  CA  THR A 170      -1.909  16.851 -25.144  1.00174.52           C  
ATOM   1318  CB  THR A 170      -1.615  15.450 -25.559  1.00174.52           C  
ATOM   1319  OG1 THR A 170      -2.110  15.222 -26.866  1.00174.52           O  
ATOM   1320  CG2 THR A 170      -2.372  14.527 -24.611  1.00174.52           C  
ATOM   1321  C   THR A 170      -1.250  17.061 -23.801  1.00174.52           C  
ATOM   1322  O   THR A 170      -1.841  16.767 -22.761  1.00174.52           O  
ATOM   1323  N   GLY A 171       0.012  17.540 -23.781  1.00 51.31           N  
ATOM   1324  CA  GLY A 171       0.793  17.520 -22.570  1.00 51.31           C  
ATOM   1325  C   GLY A 171       1.641  16.285 -22.715  1.00 51.31           C  
ATOM   1326  O   GLY A 171       1.396  15.469 -23.602  1.00 51.31           O  
ATOM   1327  N   ASN A 172       2.660  16.103 -21.848  1.00 61.61           N  
ATOM   1328  CA  ASN A 172       3.540  14.971 -21.982  1.00 61.61           C  
ATOM   1329  CB  ASN A 172       5.015  15.311 -21.703  1.00 61.61           C  
ATOM   1330  CG  ASN A 172       5.884  14.193 -22.264  1.00 61.61           C  
ATOM   1331  OD1 ASN A 172       5.743  13.027 -21.896  1.00 61.61           O  
ATOM   1332  ND2 ASN A 172       6.807  14.556 -23.196  1.00 61.61           N  
ATOM   1333  C   ASN A 172       3.115  13.912 -21.005  1.00 61.61           C  
ATOM   1334  O   ASN A 172       2.812  14.193 -19.847  1.00 61.61           O  
ATOM   1335  N   THR A 173       3.124  12.643 -21.462  1.00 73.46           N  
ATOM   1336  CA  THR A 173       2.686  11.489 -20.718  1.00 73.46           C  
ATOM   1337  CB  THR A 173       2.647  10.226 -21.532  1.00 73.46           C  
ATOM   1338  OG1 THR A 173       3.943   9.905 -22.009  1.00 73.46           O  
ATOM   1339  CG2 THR A 173       1.676  10.429 -22.706  1.00 73.46           C  
ATOM   1340  C   THR A 173       3.580  11.240 -19.534  1.00 73.46           C  
ATOM   1341  O   THR A 173       3.194  10.517 -18.616  1.00 73.46           O  
ATOM   1342  N   ALA A 174       4.809  11.794 -19.532  1.00 52.82           N  
ATOM   1343  CA  ALA A 174       5.738  11.556 -18.455  1.00 52.82           C  
ATOM   1344  CB  ALA A 174       7.050  12.345 -18.610  1.00 52.82           C  
ATOM   1345  C   ALA A 174       5.101  11.965 -17.153  1.00 52.82           C  
ATOM   1346  O   ALA A 174       5.295  11.309 -16.131  1.00 52.82           O  
ATOM   1347  N   ILE A 175       4.329  13.065 -17.151  1.00 87.66           N  
ATOM   1348  CA  ILE A 175       3.665  13.521 -15.958  1.00 87.66           C  
ATOM   1349  CB  ILE A 175       2.944  14.823 -16.161  1.00 87.66           C  
ATOM   1350  CG1 ILE A 175       3.942  15.949 -16.491  1.00 87.66           C  
ATOM   1351  CG2 ILE A 175       2.109  15.095 -14.898  1.00 87.66           C  
ATOM   1352  CD1 ILE A 175       4.603  15.814 -17.862  1.00 87.66           C  
ATOM   1353  C   ILE A 175       2.655  12.498 -15.508  1.00 87.66           C  
ATOM   1354  O   ILE A 175       2.481  12.275 -14.310  1.00 87.66           O  
ATOM   1355  N   ASP A 176       1.942  11.856 -16.457  1.00 54.86           N  
ATOM   1356  CA  ASP A 176       0.906  10.902 -16.141  1.00 54.86           C  
ATOM   1357  CB  ASP A 176       0.229  10.301 -17.389  1.00 54.86           C  
ATOM   1358  CG  ASP A 176      -0.508  11.384 -18.163  1.00 54.86           C  
ATOM   1359  OD1 ASP A 176      -0.101  12.570 -18.046  1.00 54.86           O  
ATOM   1360  OD2 ASP A 176      -1.484  11.041 -18.886  1.00 54.86           O1-
ATOM   1361  C   ASP A 176       1.489   9.727 -15.403  1.00 54.86           C  
ATOM   1362  O   ASP A 176       0.863   9.188 -14.494  1.00 54.86           O  
ATOM   1363  N   ALA A 177       2.710   9.303 -15.779  1.00 47.98           N  
ATOM   1364  CA  ALA A 177       3.355   8.140 -15.230  1.00 47.98           C  
ATOM   1365  CB  ALA A 177       4.732   7.871 -15.863  1.00 47.98           C  
ATOM   1366  C   ALA A 177       3.571   8.309 -13.754  1.00 47.98           C  
ATOM   1367  O   ALA A 177       3.503   7.344 -12.995  1.00 47.98           O  
ATOM   1368  N   MET A 178       3.821   9.551 -13.310  1.00 65.46           N  
ATOM   1369  CA  MET A 178       4.142   9.853 -11.945  1.00 65.46           C  
ATOM   1370  CB  MET A 178       4.409  11.349 -11.713  1.00 65.46           C  
ATOM   1371  CG  MET A 178       5.717  11.823 -12.348  1.00 65.46           C  
ATOM   1372  SD  MET A 178       5.936  13.627 -12.370  1.00 65.46           S  
ATOM   1373  CE  MET A 178       6.004  13.815 -10.565  1.00 65.46           C  
ATOM   1374  C   MET A 178       3.023   9.424 -11.047  1.00 65.46           C  
ATOM   1375  O   MET A 178       3.262   9.079  -9.892  1.00 65.46           O  
ATOM   1376  N   LYS A 179       1.770   9.442 -11.535  1.00 54.06           N  
ATOM   1377  CA  LYS A 179       0.659   9.082 -10.696  1.00 54.06           C  
ATOM   1378  CB  LYS A 179      -0.689   8.993 -11.438  1.00 54.06           C  
ATOM   1379  CG  LYS A 179      -1.268  10.311 -11.956  1.00 54.06           C  
ATOM   1380  CD  LYS A 179      -2.497  10.105 -12.850  1.00 54.06           C  
ATOM   1381  CE  LYS A 179      -3.134  11.399 -13.359  1.00 54.06           C  
ATOM   1382  NZ  LYS A 179      -4.309  11.090 -14.208  1.00 54.06           N1+
ATOM   1383  C   LYS A 179       0.879   7.699 -10.154  1.00 54.06           C  
ATOM   1384  O   LYS A 179       0.606   7.439  -8.985  1.00 54.06           O  
ATOM   1385  N   TYR A 180       1.341   6.762 -11.003  1.00 79.11           N  
ATOM   1386  CA  TYR A 180       1.524   5.385 -10.629  1.00 79.11           C  
ATOM   1387  CB  TYR A 180       1.784   4.481 -11.847  1.00 79.11           C  
ATOM   1388  CG  TYR A 180       0.587   4.546 -12.736  1.00 79.11           C  
ATOM   1389  CD1 TYR A 180      -0.470   3.675 -12.583  1.00 79.11           C  
ATOM   1390  CD2 TYR A 180       0.521   5.496 -13.728  1.00 79.11           C  
ATOM   1391  CE1 TYR A 180      -1.565   3.750 -13.413  1.00 79.11           C  
ATOM   1392  CE2 TYR A 180      -0.572   5.578 -14.560  1.00 79.11           C  
ATOM   1393  CZ  TYR A 180      -1.619   4.703 -14.404  1.00 79.11           C  
ATOM   1394  OH  TYR A 180      -2.742   4.784 -15.256  1.00 79.11           O  
ATOM   1395  C   TYR A 180       2.674   5.174  -9.666  1.00 79.11           C  
ATOM   1396  O   TYR A 180       2.598   4.308  -8.798  1.00 79.11           O  
ATOM   1397  N   THR A 181       3.813   5.866  -9.884  1.00 79.79           N  
ATOM   1398  CA  THR A 181       5.044   5.699  -9.144  1.00 79.79           C  
ATOM   1399  CB  THR A 181       6.209   6.173  -9.950  1.00 79.79           C  
ATOM   1400  OG1 THR A 181       6.059   7.555 -10.239  1.00 79.79           O  
ATOM   1401  CG2 THR A 181       6.252   5.359 -11.254  1.00 79.79           C  
ATOM   1402  C   THR A 181       5.164   6.352  -7.790  1.00 79.79           C  
ATOM   1403  O   THR A 181       5.694   5.745  -6.860  1.00 79.79           O  
ATOM   1404  N   VAL A 182       4.707   7.611  -7.639  1.00 50.64           N  
ATOM   1405  CA  VAL A 182       4.988   8.347  -6.431  1.00 50.64           C  
ATOM   1406  CB  VAL A 182       4.655   9.807  -6.542  1.00 50.64           C  
ATOM   1407  CG1 VAL A 182       4.970  10.487  -5.201  1.00 50.64           C  
ATOM   1408  CG2 VAL A 182       5.434  10.399  -7.729  1.00 50.64           C  
ATOM   1409  C   VAL A 182       4.236   7.785  -5.268  1.00 50.64           C  
ATOM   1410  O   VAL A 182       3.053   7.456  -5.366  1.00 50.64           O  
ATOM   1411  N   ASP A 183       4.939   7.652  -4.122  1.00 55.91           N  
ATOM   1412  CA  ASP A 183       4.343   7.157  -2.918  1.00 55.91           C  
ATOM   1413  CB  ASP A 183       4.754   5.707  -2.610  1.00 55.91           C  
ATOM   1414  CG  ASP A 183       3.865   5.173  -1.497  1.00 55.91           C  
ATOM   1415  OD1 ASP A 183       3.112   5.987  -0.900  1.00 55.91           O  
ATOM   1416  OD2 ASP A 183       3.927   3.943  -1.229  1.00 55.91           O1-
ATOM   1417  C   ASP A 183       4.834   8.036  -1.806  1.00 55.91           C  
ATOM   1418  O   ASP A 183       6.024   8.062  -1.501  1.00 55.91           O  
ATOM   1419  N   ASP A 184       3.913   8.766  -1.153  1.00 72.80           N  
ATOM   1420  CA  ASP A 184       4.258   9.698  -0.121  1.00 72.80           C  
ATOM   1421  CB  ASP A 184       3.048  10.509   0.395  1.00 72.80           C  
ATOM   1422  CG  ASP A 184       1.982   9.578   0.968  1.00 72.80           C  
ATOM   1423  OD1 ASP A 184       2.062   8.347   0.715  1.00 72.80           O  
ATOM   1424  OD2 ASP A 184       1.064  10.095   1.659  1.00 72.80           O1-
ATOM   1425  C   ASP A 184       4.887   8.970   1.027  1.00 72.80           C  
ATOM   1426  O   ASP A 184       5.652   9.563   1.786  1.00 72.80           O  
ATOM   1427  N   ASN A 185       4.542   7.683   1.227  1.00130.41           N  
ATOM   1428  CA  ASN A 185       5.155   6.962   2.306  1.00130.41           C  
ATOM   1429  CB  ASN A 185       4.159   6.061   3.058  1.00130.41           C  
ATOM   1430  CG  ASN A 185       3.083   6.943   3.673  1.00130.41           C  
ATOM   1431  OD1 ASN A 185       1.900   6.601   3.652  1.00130.41           O  
ATOM   1432  ND2 ASN A 185       3.493   8.111   4.237  1.00130.41           N  
ATOM   1433  C   ASN A 185       6.194   6.053   1.715  1.00130.41           C  
ATOM   1434  O   ASN A 185       6.214   4.855   1.996  1.00130.41           O  
ATOM   1435  N   TYR A 186       7.121   6.620   0.917  1.00 96.91           N  
ATOM   1436  CA  TYR A 186       8.171   5.868   0.290  1.00 96.91           C  
ATOM   1437  CB  TYR A 186       8.716   6.568  -0.971  1.00 96.91           C  
ATOM   1438  CG  TYR A 186       9.933   5.866  -1.473  1.00 96.91           C  
ATOM   1439  CD1 TYR A 186       9.835   4.689  -2.179  1.00 96.91           C  
ATOM   1440  CD2 TYR A 186      11.180   6.405  -1.253  1.00 96.91           C  
ATOM   1441  CE1 TYR A 186      10.964   4.054  -2.645  1.00 96.91           C  
ATOM   1442  CE2 TYR A 186      12.313   5.776  -1.716  1.00 96.91           C  
ATOM   1443  CZ  TYR A 186      12.206   4.597  -2.413  1.00 96.91           C  
ATOM   1444  OH  TYR A 186      13.363   3.945  -2.893  1.00 96.91           O  
ATOM   1445  C   TYR A 186       9.282   5.743   1.286  1.00 96.91           C  
ATOM   1446  O   TYR A 186       9.555   6.682   2.031  1.00 96.91           O  
ATOM   1447  N   LYS A 187       9.925   4.555   1.365  1.00 86.53           N  
ATOM   1448  CA  LYS A 187      10.991   4.396   2.316  1.00 86.53           C  
ATOM   1449  CB  LYS A 187      10.553   3.558   3.526  1.00 86.53           C  
ATOM   1450  CG  LYS A 187       9.544   4.333   4.378  1.00 86.53           C  
ATOM   1451  CD  LYS A 187       8.655   3.473   5.274  1.00 86.53           C  
ATOM   1452  CE  LYS A 187       7.350   3.062   4.590  1.00 86.53           C  
ATOM   1453  NZ  LYS A 187       6.444   2.414   5.563  1.00 86.53           N1+
ATOM   1454  C   LYS A 187      12.176   3.754   1.642  1.00 86.53           C  
ATOM   1455  O   LYS A 187      12.021   2.862   0.809  1.00 86.53           O  
ATOM   1456  N   SER A 188      13.404   4.230   1.966  1.00 95.49           N  
ATOM   1457  CA  SER A 188      14.604   3.661   1.404  1.00 95.49           C  
ATOM   1458  CB  SER A 188      15.067   4.300   0.083  1.00 95.49           C  
ATOM   1459  OG  SER A 188      15.681   5.555   0.328  1.00 95.49           O  
ATOM   1460  C   SER A 188      15.716   3.864   2.392  1.00 95.49           C  
ATOM   1461  O   SER A 188      15.739   4.842   3.136  1.00 95.49           O  
ATOM   1462  N   ASN A 189      16.669   2.912   2.417  1.00 46.33           N  
ATOM   1463  CA  ASN A 189      17.788   2.933   3.317  1.00 46.33           C  
ATOM   1464  CB  ASN A 189      18.616   1.642   3.240  1.00 46.33           C  
ATOM   1465  CG  ASN A 189      17.736   0.503   3.732  1.00 46.33           C  
ATOM   1466  OD1 ASN A 189      16.626   0.304   3.244  1.00 46.33           O  
ATOM   1467  ND2 ASN A 189      18.242  -0.263   4.733  1.00 46.33           N  
ATOM   1468  C   ASN A 189      18.705   4.061   2.967  1.00 46.33           C  
ATOM   1469  O   ASN A 189      19.221   4.745   3.850  1.00 46.33           O  
ATOM   1470  N   ILE A 190      18.936   4.274   1.657  1.00 47.58           N  
ATOM   1471  CA  ILE A 190      19.852   5.280   1.201  1.00 47.58           C  
ATOM   1472  CB  ILE A 190      20.030   5.272  -0.293  1.00 47.58           C  
ATOM   1473  CG1 ILE A 190      20.707   3.963  -0.745  1.00 47.58           C  
ATOM   1474  CG2 ILE A 190      20.805   6.538  -0.692  1.00 47.58           C  
ATOM   1475  CD1 ILE A 190      20.730   3.760  -2.261  1.00 47.58           C  
ATOM   1476  C   ILE A 190      19.333   6.619   1.610  1.00 47.58           C  
ATOM   1477  O   ILE A 190      20.087   7.475   2.071  1.00 47.58           O  
ATOM   1478  N   MET A 191      18.018   6.828   1.451  1.00142.12           N  
ATOM   1479  CA  MET A 191      17.421   8.085   1.770  1.00142.12           C  
ATOM   1480  CB  MET A 191      15.953   8.133   1.332  1.00142.12           C  
ATOM   1481  CG  MET A 191      15.455   9.545   1.056  1.00142.12           C  
ATOM   1482  SD  MET A 191      16.353  10.387  -0.282  1.00142.12           S  
ATOM   1483  CE  MET A 191      16.092   9.103  -1.534  1.00142.12           C  
ATOM   1484  C   MET A 191      17.538   8.306   3.250  1.00142.12           C  
ATOM   1485  O   MET A 191      17.771   9.426   3.700  1.00142.12           O  
ATOM   1486  N   ASP A 192      17.395   7.226   4.045  1.00 34.52           N  
ATOM   1487  CA  ASP A 192      17.446   7.314   5.479  1.00 34.52           C  
ATOM   1488  CB  ASP A 192      17.248   5.952   6.172  1.00 34.52           C  
ATOM   1489  CG  ASP A 192      15.812   5.496   5.955  1.00 34.52           C  
ATOM   1490  OD1 ASP A 192      14.917   6.380   5.868  1.00 34.52           O  
ATOM   1491  OD2 ASP A 192      15.591   4.258   5.868  1.00 34.52           O1-
ATOM   1492  C   ASP A 192      18.794   7.813   5.898  1.00 34.52           C  
ATOM   1493  O   ASP A 192      18.894   8.662   6.782  1.00 34.52           O  
ATOM   1494  N   LYS A 193      19.873   7.311   5.268  1.00124.70           N  
ATOM   1495  CA  LYS A 193      21.192   7.704   5.684  1.00124.70           C  
ATOM   1496  CB  LYS A 193      22.327   6.952   4.960  1.00124.70           C  
ATOM   1497  CG  LYS A 193      22.574   7.372   3.512  1.00124.70           C  
ATOM   1498  CD  LYS A 193      23.880   6.809   2.945  1.00124.70           C  
ATOM   1499  CE  LYS A 193      25.131   7.310   3.670  1.00124.70           C  
ATOM   1500  NZ  LYS A 193      26.340   6.709   3.065  1.00124.70           N1+
ATOM   1501  C   LYS A 193      21.365   9.174   5.452  1.00124.70           C  
ATOM   1502  O   LYS A 193      22.049   9.862   6.207  1.00124.70           O  
ATOM   1503  N   TYR A 194      20.774   9.658   4.352  1.00143.20           N  
ATOM   1504  CA  TYR A 194      20.755  11.000   3.839  1.00143.20           C  
ATOM   1505  CB  TYR A 194      20.558  11.082   2.318  1.00143.20           C  
ATOM   1506  CG  TYR A 194      21.828  10.540   1.763  1.00143.20           C  
ATOM   1507  CD1 TYR A 194      23.007  11.209   2.001  1.00143.20           C  
ATOM   1508  CD2 TYR A 194      21.856   9.393   1.005  1.00143.20           C  
ATOM   1509  CE1 TYR A 194      24.199  10.737   1.506  1.00143.20           C  
ATOM   1510  CE2 TYR A 194      23.046   8.916   0.506  1.00143.20           C  
ATOM   1511  CZ  TYR A 194      24.219   9.587   0.758  1.00143.20           C  
ATOM   1512  OH  TYR A 194      25.441   9.100   0.247  1.00143.20           O  
ATOM   1513  C   TYR A 194      19.816  11.952   4.526  1.00143.20           C  
ATOM   1514  O   TYR A 194      19.851  13.138   4.203  1.00143.20           O  
ATOM   1515  N   HIS A 195      18.898  11.496   5.404  1.00 95.95           N  
ATOM   1516  CA  HIS A 195      17.845  12.349   5.912  1.00 95.95           C  
ATOM   1517  ND1 HIS A 195      17.087  12.654   9.307  1.00 95.95           N  
ATOM   1518  CG  HIS A 195      17.492  11.724   8.375  1.00 95.95           C  
ATOM   1519  CB  HIS A 195      16.956  11.678   6.977  1.00 95.95           C  
ATOM   1520  NE2 HIS A 195      18.564  11.337  10.319  1.00 95.95           N  
ATOM   1521  CD2 HIS A 195      18.394  10.929   9.007  1.00 95.95           C  
ATOM   1522  CE1 HIS A 195      17.758  12.376  10.452  1.00 95.95           C  
ATOM   1523  C   HIS A 195      18.382  13.650   6.454  1.00 95.95           C  
ATOM   1524  O   HIS A 195      17.702  14.673   6.381  1.00 95.95           O  
ATOM   1525  N   ASP A 196      19.594  13.645   7.037  1.00137.67           N  
ATOM   1526  CA  ASP A 196      20.273  14.792   7.585  1.00137.67           C  
ATOM   1527  CB  ASP A 196      21.603  14.374   8.221  1.00137.67           C  
ATOM   1528  CG  ASP A 196      21.315  13.207   9.142  1.00137.67           C  
ATOM   1529  OD1 ASP A 196      20.472  13.352  10.067  1.00137.67           O  
ATOM   1530  OD2 ASP A 196      21.923  12.130   8.897  1.00137.67           O1-
ATOM   1531  C   ASP A 196      20.684  15.750   6.485  1.00137.67           C  
ATOM   1532  O   ASP A 196      20.760  16.960   6.702  1.00137.67           O  
ATOM   1533  N   LYS A 197      20.995  15.236   5.278  1.00129.95           N  
ATOM   1534  CA  LYS A 197      21.624  16.049   4.264  1.00129.95           C  
ATOM   1535  CB  LYS A 197      22.788  15.320   3.570  1.00129.95           C  
ATOM   1536  CG  LYS A 197      23.738  14.601   4.532  1.00129.95           C  
ATOM   1537  CD  LYS A 197      24.385  15.490   5.594  1.00129.95           C  
ATOM   1538  CE  LYS A 197      25.297  14.709   6.545  1.00129.95           C  
ATOM   1539  NZ  LYS A 197      25.796  15.588   7.626  1.00129.95           N1+
ATOM   1540  C   LYS A 197      20.678  16.406   3.155  1.00129.95           C  
ATOM   1541  O   LYS A 197      19.560  15.903   3.069  1.00129.95           O  
ATOM   1542  N   LYS A 198      21.125  17.347   2.286  1.00100.78           N  
ATOM   1543  CA  LYS A 198      20.411  17.713   1.093  1.00100.78           C  
ATOM   1544  CB  LYS A 198      20.413  19.225   0.814  1.00100.78           C  
ATOM   1545  CG  LYS A 198      19.450  20.008   1.705  1.00100.78           C  
ATOM   1546  CD  LYS A 198      19.799  19.958   3.190  1.00100.78           C  
ATOM   1547  CE  LYS A 198      18.838  20.765   4.066  1.00100.78           C  
ATOM   1548  NZ  LYS A 198      19.211  20.620   5.491  1.00100.78           N1+
ATOM   1549  C   LYS A 198      21.174  17.051  -0.013  1.00100.78           C  
ATOM   1550  O   LYS A 198      22.357  17.327  -0.201  1.00100.78           O  
ATOM   1551  N   PHE A 199      20.522  16.162  -0.793  1.00 74.01           N  
ATOM   1552  CA  PHE A 199      21.301  15.443  -1.761  1.00 74.01           C  
ATOM   1553  CB  PHE A 199      21.164  13.903  -1.670  1.00 74.01           C  
ATOM   1554  CG  PHE A 199      19.782  13.459  -2.028  1.00 74.01           C  
ATOM   1555  CD1 PHE A 199      18.763  13.475  -1.103  1.00 74.01           C  
ATOM   1556  CD2 PHE A 199      19.509  13.001  -3.299  1.00 74.01           C  
ATOM   1557  CE1 PHE A 199      17.496  13.055  -1.442  1.00 74.01           C  
ATOM   1558  CE2 PHE A 199      18.246  12.580  -3.645  1.00 74.01           C  
ATOM   1559  CZ  PHE A 199      17.234  12.607  -2.715  1.00 74.01           C  
ATOM   1560  C   PHE A 199      20.956  15.850  -3.159  1.00 74.01           C  
ATOM   1561  O   PHE A 199      19.808  16.159  -3.476  1.00 74.01           O  
ATOM   1562  N   ILE A 200      21.993  15.888  -4.030  1.00110.29           N  
ATOM   1563  CA  ILE A 200      21.808  16.157  -5.429  1.00110.29           C  
ATOM   1564  CB  ILE A 200      22.962  16.806  -6.148  1.00110.29           C  
ATOM   1565  CG1 ILE A 200      23.181  18.259  -5.698  1.00110.29           C  
ATOM   1566  CG2 ILE A 200      22.680  16.691  -7.655  1.00110.29           C  
ATOM   1567  CD1 ILE A 200      23.765  18.400  -4.300  1.00110.29           C  
ATOM   1568  C   ILE A 200      21.617  14.827  -6.086  1.00110.29           C  
ATOM   1569  O   ILE A 200      22.304  13.859  -5.761  1.00110.29           O  
ATOM   1570  N   LEU A 201      20.631  14.736  -6.995  1.00 56.79           N  
ATOM   1571  CA  LEU A 201      20.411  13.517  -7.716  1.00 56.79           C  
ATOM   1572  CB  LEU A 201      18.913  13.187  -7.859  1.00 56.79           C  
ATOM   1573  CG  LEU A 201      18.614  11.886  -8.620  1.00 56.79           C  
ATOM   1574  CD1 LEU A 201      19.215  10.671  -7.899  1.00 56.79           C  
ATOM   1575  CD2 LEU A 201      17.106  11.738  -8.876  1.00 56.79           C  
ATOM   1576  C   LEU A 201      20.976  13.753  -9.083  1.00 56.79           C  
ATOM   1577  O   LEU A 201      20.588  14.709  -9.752  1.00 56.79           O  
ATOM   1578  N   MET A 202      21.925  12.906  -9.539  1.00 60.98           N  
ATOM   1579  CA  MET A 202      22.519  13.171 -10.821  1.00 60.98           C  
ATOM   1580  CB  MET A 202      23.989  13.642 -10.745  1.00 60.98           C  
ATOM   1581  CG  MET A 202      24.620  13.961 -12.108  1.00 60.98           C  
ATOM   1582  SD  MET A 202      26.304  14.653 -12.038  1.00 60.98           S  
ATOM   1583  CE  MET A 202      27.099  13.102 -11.530  1.00 60.98           C  
ATOM   1584  C   MET A 202      22.503  11.944 -11.680  1.00 60.98           C  
ATOM   1585  O   MET A 202      22.653  10.823 -11.194  1.00 60.98           O  
ATOM   1586  N   THR A 203      22.279  12.143 -12.998  1.00 54.55           N  
ATOM   1587  CA  THR A 203      22.347  11.063 -13.945  1.00 54.55           C  
ATOM   1588  CB  THR A 203      21.004  10.505 -14.331  1.00 54.55           C  
ATOM   1589  OG1 THR A 203      20.219  11.496 -14.975  1.00 54.55           O  
ATOM   1590  CG2 THR A 203      20.291  10.006 -13.061  1.00 54.55           C  
ATOM   1591  C   THR A 203      22.988  11.621 -15.186  1.00 54.55           C  
ATOM   1592  O   THR A 203      22.822  12.803 -15.478  1.00 54.55           O  
ATOM   1593  N   ALA A 204      23.784  10.808 -15.923  1.00 78.49           N  
ATOM   1594  CA  ALA A 204      24.355  11.278 -17.161  1.00 78.49           C  
ATOM   1595  CB  ALA A 204      25.773  11.854 -16.995  1.00 78.49           C  
ATOM   1596  C   ALA A 204      24.473  10.108 -18.098  1.00 78.49           C  
ATOM   1597  O   ALA A 204      25.245   9.188 -17.835  1.00 78.49           O  
ATOM   1598  N   HIS A 205      23.603  10.047 -19.133  1.00120.31           N  
ATOM   1599  CA  HIS A 205      23.635   9.042 -20.172  1.00120.31           C  
ATOM   1600  ND1 HIS A 205      21.073   9.806 -22.242  1.00120.31           N  
ATOM   1601  CG  HIS A 205      21.223   9.417 -20.929  1.00120.31           C  
ATOM   1602  CB  HIS A 205      22.249   8.432 -20.453  1.00120.31           C  
ATOM   1603  NE2 HIS A 205      19.520  10.891 -21.077  1.00120.31           N  
ATOM   1604  CD2 HIS A 205      20.266  10.090 -20.232  1.00120.31           C  
ATOM   1605  CE1 HIS A 205      20.042  10.688 -22.274  1.00120.31           C  
ATOM   1606  C   HIS A 205      24.232   9.433 -21.505  1.00120.31           C  
ATOM   1607  O   HIS A 205      24.687   8.568 -22.250  1.00120.31           O  
ATOM   1608  N   ARG A 206      24.201  10.731 -21.877  1.00175.96           N  
ATOM   1609  CA  ARG A 206      24.451  11.144 -23.239  1.00175.96           C  
ATOM   1610  CB  ARG A 206      24.161  12.634 -23.479  1.00175.96           C  
ATOM   1611  CG  ARG A 206      22.691  13.014 -23.284  1.00175.96           C  
ATOM   1612  CD  ARG A 206      21.773  12.530 -24.407  1.00175.96           C  
ATOM   1613  NE  ARG A 206      22.259  13.125 -25.683  1.00175.96           N  
ATOM   1614  CZ  ARG A 206      21.680  12.759 -26.861  1.00175.96           C  
ATOM   1615  NH1 ARG A 206      20.667  11.840 -26.870  1.00175.96           N1+
ATOM   1616  NH2 ARG A 206      22.107  13.306 -28.035  1.00175.96           N  
ATOM   1617  C   ARG A 206      25.849  10.869 -23.698  1.00175.96           C  
ATOM   1618  O   ARG A 206      26.820  11.078 -22.975  1.00175.96           O  
ATOM   1619  N   ARG A 207      25.959  10.420 -24.969  1.00104.64           N  
ATOM   1620  CA  ARG A 207      27.193  10.071 -25.618  1.00104.64           C  
ATOM   1621  CB  ARG A 207      26.994   9.495 -27.032  1.00104.64           C  
ATOM   1622  CG  ARG A 207      26.236   8.167 -27.029  1.00104.64           C  
ATOM   1623  CD  ARG A 207      26.190   7.459 -28.384  1.00104.64           C  
ATOM   1624  NE  ARG A 207      27.358   6.535 -28.446  1.00104.64           N  
ATOM   1625  CZ  ARG A 207      27.171   5.226 -28.786  1.00104.64           C  
ATOM   1626  NH1 ARG A 207      25.911   4.763 -29.040  1.00104.64           N1+
ATOM   1627  NH2 ARG A 207      28.235   4.375 -28.872  1.00104.64           N  
ATOM   1628  C   ARG A 207      28.036  11.301 -25.742  1.00104.64           C  
ATOM   1629  O   ARG A 207      29.259  11.232 -25.637  1.00104.64           O  
ATOM   1630  N   GLU A 208      27.397  12.466 -25.957  1.00 98.14           N  
ATOM   1631  CA  GLU A 208      28.111  13.699 -26.137  1.00 98.14           C  
ATOM   1632  CB  GLU A 208      27.207  14.921 -26.384  1.00 98.14           C  
ATOM   1633  CG  GLU A 208      26.550  14.943 -27.766  1.00 98.14           C  
ATOM   1634  CD  GLU A 208      25.294  14.087 -27.719  1.00 98.14           C  
ATOM   1635  OE1 GLU A 208      24.909  13.654 -26.601  1.00 98.14           O  
ATOM   1636  OE2 GLU A 208      24.698  13.862 -28.805  1.00 98.14           O1-
ATOM   1637  C   GLU A 208      28.921  13.996 -24.904  1.00 98.14           C  
ATOM   1638  O   GLU A 208      29.943  14.673 -24.986  1.00 98.14           O  
ATOM   1639  N   ASN A 209      28.442  13.565 -23.722  1.00 99.07           N  
ATOM   1640  CA  ASN A 209      29.082  13.777 -22.446  1.00 99.07           C  
ATOM   1641  CB  ASN A 209      28.138  13.546 -21.251  1.00 99.07           C  
ATOM   1642  CG  ASN A 209      27.221  14.755 -21.176  1.00 99.07           C  
ATOM   1643  OD1 ASN A 209      27.657  15.890 -21.361  1.00 99.07           O  
ATOM   1644  ND2 ASN A 209      25.910  14.509 -20.901  1.00 99.07           N  
ATOM   1645  C   ASN A 209      30.307  12.933 -22.211  1.00 99.07           C  
ATOM   1646  O   ASN A 209      31.138  13.285 -21.378  1.00 99.07           O  
ATOM   1647  N   ILE A 210      30.452  11.773 -22.871  1.00 85.30           N  
ATOM   1648  CA  ILE A 210      31.559  10.908 -22.555  1.00 85.30           C  
ATOM   1649  CB  ILE A 210      31.530   9.618 -23.311  1.00 85.30           C  
ATOM   1650  CG1 ILE A 210      30.257   8.860 -22.901  1.00 85.30           C  
ATOM   1651  CG2 ILE A 210      32.829   8.845 -23.024  1.00 85.30           C  
ATOM   1652  CD1 ILE A 210      29.880   7.733 -23.849  1.00 85.30           C  
ATOM   1653  C   ILE A 210      32.873  11.600 -22.763  1.00 85.30           C  
ATOM   1654  O   ILE A 210      33.028  12.420 -23.665  1.00 85.30           O  
ATOM   1655  N   GLY A 211      33.861  11.282 -21.890  1.00 38.98           N  
ATOM   1656  CA  GLY A 211      35.166  11.873 -21.982  1.00 38.98           C  
ATOM   1657  C   GLY A 211      35.275  13.036 -21.043  1.00 38.98           C  
ATOM   1658  O   GLY A 211      34.928  12.941 -19.866  1.00 38.98           O  
ATOM   1659  N   LYS A 212      35.796  14.168 -21.554  1.00 56.14           N  
ATOM   1660  CA  LYS A 212      36.090  15.327 -20.760  1.00 56.14           C  
ATOM   1661  CB  LYS A 212      36.719  16.476 -21.564  1.00 56.14           C  
ATOM   1662  CG  LYS A 212      37.111  17.654 -20.670  1.00 56.14           C  
ATOM   1663  CD  LYS A 212      37.935  18.739 -21.364  1.00 56.14           C  
ATOM   1664  CE  LYS A 212      38.276  19.912 -20.441  1.00 56.14           C  
ATOM   1665  NZ  LYS A 212      38.988  20.964 -21.197  1.00 56.14           N1+
ATOM   1666  C   LYS A 212      34.867  15.888 -20.100  1.00 56.14           C  
ATOM   1667  O   LYS A 212      34.965  16.321 -18.951  1.00 56.14           O  
ATOM   1668  N   PRO A 213      33.723  15.931 -20.727  1.00 79.05           N  
ATOM   1669  CA  PRO A 213      32.588  16.518 -20.075  1.00 79.05           C  
ATOM   1670  CD  PRO A 213      33.609  15.979 -22.176  1.00 79.05           C  
ATOM   1671  CB  PRO A 213      31.472  16.512 -21.117  1.00 79.05           C  
ATOM   1672  CG  PRO A 213      32.239  16.625 -22.452  1.00 79.05           C  
ATOM   1673  C   PRO A 213      32.272  15.811 -18.794  1.00 79.05           C  
ATOM   1674  O   PRO A 213      31.927  16.472 -17.816  1.00 79.05           O  
ATOM   1675  N   MET A 214      32.403  14.475 -18.775  1.00 54.85           N  
ATOM   1676  CA  MET A 214      32.089  13.696 -17.613  1.00 54.85           C  
ATOM   1677  CB  MET A 214      32.191  12.188 -17.899  1.00 54.85           C  
ATOM   1678  CG  MET A 214      31.464  11.311 -16.886  1.00 54.85           C  
ATOM   1679  SD  MET A 214      29.651  11.409 -16.966  1.00 54.85           S  
ATOM   1680  CE  MET A 214      29.497  10.536 -18.552  1.00 54.85           C  
ATOM   1681  C   MET A 214      33.052  14.042 -16.520  1.00 54.85           C  
ATOM   1682  O   MET A 214      32.656  14.207 -15.367  1.00 54.85           O  
ATOM   1683  N   GLU A 215      34.352  14.176 -16.858  1.00 82.67           N  
ATOM   1684  CA  GLU A 215      35.313  14.490 -15.841  1.00 82.67           C  
ATOM   1685  CB  GLU A 215      36.763  14.611 -16.338  1.00 82.67           C  
ATOM   1686  CG  GLU A 215      37.430  13.280 -16.659  1.00 82.67           C  
ATOM   1687  CD  GLU A 215      38.851  13.589 -17.101  1.00 82.67           C  
ATOM   1688  OE1 GLU A 215      39.386  14.650 -16.680  1.00 82.67           O  
ATOM   1689  OE2 GLU A 215      39.425  12.767 -17.864  1.00 82.67           O1-
ATOM   1690  C   GLU A 215      34.972  15.827 -15.279  1.00 82.67           C  
ATOM   1691  O   GLU A 215      34.942  15.999 -14.064  1.00 82.67           O  
ATOM   1692  N   ASN A 216      34.657  16.801 -16.154  1.00 47.10           N  
ATOM   1693  CA  ASN A 216      34.421  18.149 -15.719  1.00 47.10           C  
ATOM   1694  CB  ASN A 216      34.034  19.096 -16.870  1.00 47.10           C  
ATOM   1695  CG  ASN A 216      35.248  19.315 -17.762  1.00 47.10           C  
ATOM   1696  OD1 ASN A 216      36.386  19.062 -17.367  1.00 47.10           O  
ATOM   1697  ND2 ASN A 216      34.999  19.812 -19.003  1.00 47.10           N  
ATOM   1698  C   ASN A 216      33.278  18.171 -14.752  1.00 47.10           C  
ATOM   1699  O   ASN A 216      33.365  18.803 -13.699  1.00 47.10           O  
ATOM   1700  N   ILE A 217      32.174  17.478 -15.079  1.00140.97           N  
ATOM   1701  CA  ILE A 217      31.041  17.508 -14.204  1.00140.97           C  
ATOM   1702  CB  ILE A 217      29.780  16.968 -14.827  1.00140.97           C  
ATOM   1703  CG1 ILE A 217      29.935  15.541 -15.355  1.00140.97           C  
ATOM   1704  CG2 ILE A 217      29.336  17.970 -15.896  1.00140.97           C  
ATOM   1705  CD1 ILE A 217      28.648  15.002 -15.981  1.00140.97           C  
ATOM   1706  C   ILE A 217      31.366  16.865 -12.891  1.00140.97           C  
ATOM   1707  O   ILE A 217      30.998  17.396 -11.845  1.00140.97           O  
ATOM   1708  N   PHE A 218      32.091  15.727 -12.890  1.00 81.65           N  
ATOM   1709  CA  PHE A 218      32.393  15.076 -11.646  1.00 81.65           C  
ATOM   1710  CB  PHE A 218      33.115  13.723 -11.776  1.00 81.65           C  
ATOM   1711  CG  PHE A 218      32.162  12.719 -12.329  1.00 81.65           C  
ATOM   1712  CD1 PHE A 218      30.985  12.437 -11.678  1.00 81.65           C  
ATOM   1713  CD2 PHE A 218      32.471  12.019 -13.467  1.00 81.65           C  
ATOM   1714  CE1 PHE A 218      30.109  11.500 -12.176  1.00 81.65           C  
ATOM   1715  CE2 PHE A 218      31.596  11.082 -13.962  1.00 81.65           C  
ATOM   1716  CZ  PHE A 218      30.412  10.819 -13.325  1.00 81.65           C  
ATOM   1717  C   PHE A 218      33.260  15.946 -10.781  1.00 81.65           C  
ATOM   1718  O   PHE A 218      33.036  16.022  -9.573  1.00 81.65           O  
ATOM   1719  N   LYS A 219      34.283  16.612 -11.357  1.00116.25           N  
ATOM   1720  CA  LYS A 219      35.148  17.431 -10.545  1.00116.25           C  
ATOM   1721  CB  LYS A 219      36.278  18.164 -11.304  1.00116.25           C  
ATOM   1722  CG  LYS A 219      37.527  17.357 -11.678  1.00116.25           C  
ATOM   1723  CD  LYS A 219      37.368  16.467 -12.905  1.00116.25           C  
ATOM   1724  CE  LYS A 219      38.681  15.890 -13.441  1.00116.25           C  
ATOM   1725  NZ  LYS A 219      39.365  16.885 -14.298  1.00116.25           N1+
ATOM   1726  C   LYS A 219      34.344  18.528  -9.922  1.00116.25           C  
ATOM   1727  O   LYS A 219      34.529  18.851  -8.752  1.00116.25           O  
ATOM   1728  N   ALA A 220      33.431  19.145 -10.695  1.00 31.07           N  
ATOM   1729  CA  ALA A 220      32.680  20.254 -10.181  1.00 31.07           C  
ATOM   1730  CB  ALA A 220      31.731  20.862 -11.223  1.00 31.07           C  
ATOM   1731  C   ALA A 220      31.844  19.798  -9.026  1.00 31.07           C  
ATOM   1732  O   ALA A 220      31.782  20.474  -8.002  1.00 31.07           O  
ATOM   1733  N   VAL A 221      31.182  18.633  -9.171  1.00 47.48           N  
ATOM   1734  CA  VAL A 221      30.309  18.108  -8.159  1.00 47.48           C  
ATOM   1735  CB  VAL A 221      29.547  16.901  -8.626  1.00 47.48           C  
ATOM   1736  CG1 VAL A 221      28.667  16.391  -7.472  1.00 47.48           C  
ATOM   1737  CG2 VAL A 221      28.755  17.296  -9.886  1.00 47.48           C  
ATOM   1738  C   VAL A 221      31.107  17.737  -6.948  1.00 47.48           C  
ATOM   1739  O   VAL A 221      30.693  18.012  -5.825  1.00 47.48           O  
ATOM   1740  N   ARG A 222      32.288  17.117  -7.141  1.00 81.47           N  
ATOM   1741  CA  ARG A 222      33.083  16.711  -6.019  1.00 81.47           C  
ATOM   1742  CB  ARG A 222      34.366  15.950  -6.394  1.00 81.47           C  
ATOM   1743  CG  ARG A 222      35.192  15.590  -5.157  1.00 81.47           C  
ATOM   1744  CD  ARG A 222      34.424  14.738  -4.142  1.00 81.47           C  
ATOM   1745  NE  ARG A 222      35.144  14.809  -2.838  1.00 81.47           N  
ATOM   1746  CZ  ARG A 222      35.974  13.803  -2.444  1.00 81.47           C  
ATOM   1747  NH1 ARG A 222      36.145  12.706  -3.241  1.00 81.47           N1+
ATOM   1748  NH2 ARG A 222      36.625  13.879  -1.246  1.00 81.47           N  
ATOM   1749  C   ARG A 222      33.482  17.921  -5.232  1.00 81.47           C  
ATOM   1750  O   ARG A 222      33.520  17.878  -4.003  1.00 81.47           O  
ATOM   1751  N   ARG A 223      33.794  19.037  -5.916  1.00 58.04           N  
ATOM   1752  CA  ARG A 223      34.212  20.227  -5.230  1.00 58.04           C  
ATOM   1753  CB  ARG A 223      34.579  21.375  -6.192  1.00 58.04           C  
ATOM   1754  CG  ARG A 223      35.153  22.614  -5.495  1.00 58.04           C  
ATOM   1755  CD  ARG A 223      35.559  23.729  -6.465  1.00 58.04           C  
ATOM   1756  NE  ARG A 223      36.133  24.851  -5.667  1.00 58.04           N  
ATOM   1757  CZ  ARG A 223      36.525  26.000  -6.294  1.00 58.04           C  
ATOM   1758  NH1 ARG A 223      36.337  26.138  -7.639  1.00 58.04           N1+
ATOM   1759  NH2 ARG A 223      37.110  27.007  -5.582  1.00 58.04           N  
ATOM   1760  C   ARG A 223      33.088  20.697  -4.359  1.00 58.04           C  
ATOM   1761  O   ARG A 223      33.308  21.117  -3.224  1.00 58.04           O  
ATOM   1762  N   LEU A 224      31.846  20.632  -4.869  1.00149.83           N  
ATOM   1763  CA  LEU A 224      30.719  21.124  -4.132  1.00149.83           C  
ATOM   1764  CB  LEU A 224      29.440  21.140  -4.987  1.00149.83           C  
ATOM   1765  CG  LEU A 224      28.289  21.929  -4.353  1.00149.83           C  
ATOM   1766  CD1 LEU A 224      28.707  23.376  -4.066  1.00149.83           C  
ATOM   1767  CD2 LEU A 224      27.047  21.894  -5.248  1.00149.83           C  
ATOM   1768  C   LEU A 224      30.522  20.274  -2.910  1.00149.83           C  
ATOM   1769  O   LEU A 224      30.243  20.789  -1.828  1.00149.83           O  
ATOM   1770  N   ILE A 225      30.683  18.942  -3.045  1.00 97.68           N  
ATOM   1771  CA  ILE A 225      30.519  18.069  -1.915  1.00 97.68           C  
ATOM   1772  CB  ILE A 225      30.610  16.607  -2.257  1.00 97.68           C  
ATOM   1773  CG1 ILE A 225      29.287  16.112  -2.875  1.00 97.68           C  
ATOM   1774  CG2 ILE A 225      31.006  15.840  -0.984  1.00 97.68           C  
ATOM   1775  CD1 ILE A 225      28.883  16.789  -4.178  1.00 97.68           C  
ATOM   1776  C   ILE A 225      31.539  18.401  -0.863  1.00 97.68           C  
ATOM   1777  O   ILE A 225      31.216  18.407   0.324  1.00 97.68           O  
ATOM   1778  N   ASP A 226      32.798  18.684  -1.257  1.00 40.51           N  
ATOM   1779  CA  ASP A 226      33.830  18.979  -0.292  1.00 40.51           C  
ATOM   1780  CB  ASP A 226      35.204  19.218  -0.949  1.00 40.51           C  
ATOM   1781  CG  ASP A 226      35.722  17.897  -1.503  1.00 40.51           C  
ATOM   1782  OD1 ASP A 226      35.265  16.831  -1.012  1.00 40.51           O  
ATOM   1783  OD2 ASP A 226      36.582  17.936  -2.424  1.00 40.51           O1-
ATOM   1784  C   ASP A 226      33.492  20.232   0.468  1.00 40.51           C  
ATOM   1785  O   ASP A 226      33.631  20.284   1.689  1.00 40.51           O  
ATOM   1786  N   GLU A 227      33.045  21.277  -0.254  1.00 54.74           N  
ATOM   1787  CA  GLU A 227      32.767  22.576   0.298  1.00 54.74           C  
ATOM   1788  CB  GLU A 227      32.532  23.613  -0.809  1.00 54.74           C  
ATOM   1789  CG  GLU A 227      33.788  23.848  -1.654  1.00 54.74           C  
ATOM   1790  CD  GLU A 227      33.393  24.662  -2.872  1.00 54.74           C  
ATOM   1791  OE1 GLU A 227      32.166  24.708  -3.160  1.00 54.74           O  
ATOM   1792  OE2 GLU A 227      34.298  25.236  -3.536  1.00 54.74           O1-
ATOM   1793  C   GLU A 227      31.572  22.559   1.213  1.00 54.74           C  
ATOM   1794  O   GLU A 227      31.596  23.209   2.259  1.00 54.74           O  
ATOM   1795  N   TYR A 228      30.495  21.822   0.855  1.00 73.21           N  
ATOM   1796  CA  TYR A 228      29.306  21.821   1.672  1.00 73.21           C  
ATOM   1797  CB  TYR A 228      28.004  22.049   0.872  1.00 73.21           C  
ATOM   1798  CG  TYR A 228      27.998  23.438   0.327  1.00 73.21           C  
ATOM   1799  CD1 TYR A 228      27.544  24.488   1.094  1.00 73.21           C  
ATOM   1800  CD2 TYR A 228      28.437  23.696  -0.952  1.00 73.21           C  
ATOM   1801  CE1 TYR A 228      27.535  25.772   0.598  1.00 73.21           C  
ATOM   1802  CE2 TYR A 228      28.428  24.976  -1.456  1.00 73.21           C  
ATOM   1803  CZ  TYR A 228      27.977  26.018  -0.680  1.00 73.21           C  
ATOM   1804  OH  TYR A 228      27.967  27.334  -1.191  1.00 73.21           O  
ATOM   1805  C   TYR A 228      29.170  20.475   2.332  1.00 73.21           C  
ATOM   1806  O   TYR A 228      28.905  19.465   1.683  1.00 73.21           O  
ATOM   1807  N   THR A 229      29.321  20.453   3.671  1.00 48.91           N  
ATOM   1808  CA  THR A 229      29.280  19.271   4.488  1.00 48.91           C  
ATOM   1809  CB  THR A 229      29.690  19.540   5.906  1.00 48.91           C  
ATOM   1810  OG1 THR A 229      31.002  20.082   5.929  1.00 48.91           O  
ATOM   1811  CG2 THR A 229      29.649  18.221   6.701  1.00 48.91           C  
ATOM   1812  C   THR A 229      27.894  18.697   4.517  1.00 48.91           C  
ATOM   1813  O   THR A 229      27.721  17.489   4.654  1.00 48.91           O  
ATOM   1814  N   ASP A 230      26.878  19.572   4.435  1.00137.15           N  
ATOM   1815  CA  ASP A 230      25.477  19.252   4.503  1.00137.15           C  
ATOM   1816  CB  ASP A 230      24.588  20.508   4.479  1.00137.15           C  
ATOM   1817  CG  ASP A 230      24.992  21.435   5.612  1.00137.15           C  
ATOM   1818  OD1 ASP A 230      26.204  21.766   5.694  1.00137.15           O  
ATOM   1819  OD2 ASP A 230      24.098  21.828   6.408  1.00137.15           O1-
ATOM   1820  C   ASP A 230      25.063  18.486   3.282  1.00137.15           C  
ATOM   1821  O   ASP A 230      24.061  17.773   3.306  1.00137.15           O  
ATOM   1822  N   LEU A 231      25.795  18.666   2.167  1.00 84.24           N  
ATOM   1823  CA  LEU A 231      25.386  18.157   0.886  1.00 84.24           C  
ATOM   1824  CB  LEU A 231      26.022  18.963  -0.259  1.00 84.24           C  
ATOM   1825  CG  LEU A 231      25.320  18.793  -1.610  1.00 84.24           C  
ATOM   1826  CD1 LEU A 231      23.916  19.425  -1.547  1.00 84.24           C  
ATOM   1827  CD2 LEU A 231      26.174  19.348  -2.762  1.00 84.24           C  
ATOM   1828  C   LEU A 231      25.762  16.707   0.713  1.00 84.24           C  
ATOM   1829  O   LEU A 231      26.693  16.208   1.344  1.00 84.24           O  
ATOM   1830  N   ALA A 232      25.006  15.988  -0.154  1.00 47.49           N  
ATOM   1831  CA  ALA A 232      25.243  14.597  -0.452  1.00 47.49           C  
ATOM   1832  CB  ALA A 232      24.341  13.644   0.351  1.00 47.49           C  
ATOM   1833  C   ALA A 232      24.928  14.391  -1.910  1.00 47.49           C  
ATOM   1834  O   ALA A 232      24.282  15.232  -2.530  1.00 47.49           O  
ATOM   1835  N   LEU A 233      25.408  13.277  -2.510  1.00 61.96           N  
ATOM   1836  CA  LEU A 233      25.154  13.046  -3.908  1.00 61.96           C  
ATOM   1837  CB  LEU A 233      26.424  13.239  -4.765  1.00 61.96           C  
ATOM   1838  CG  LEU A 233      26.228  13.013  -6.277  1.00 61.96           C  
ATOM   1839  CD1 LEU A 233      25.294  14.072  -6.883  1.00 61.96           C  
ATOM   1840  CD2 LEU A 233      27.578  12.925  -7.009  1.00 61.96           C  
ATOM   1841  C   LEU A 233      24.687  11.631  -4.112  1.00 61.96           C  
ATOM   1842  O   LEU A 233      25.261  10.697  -3.557  1.00 61.96           O  
ATOM   1843  N   VAL A 234      23.607  11.446  -4.910  1.00 65.60           N  
ATOM   1844  CA  VAL A 234      23.135  10.130  -5.257  1.00 65.60           C  
ATOM   1845  CB  VAL A 234      21.692   9.879  -4.915  1.00 65.60           C  
ATOM   1846  CG1 VAL A 234      21.288   8.500  -5.466  1.00 65.60           C  
ATOM   1847  CG2 VAL A 234      21.520  10.001  -3.391  1.00 65.60           C  
ATOM   1848  C   VAL A 234      23.272  10.029  -6.746  1.00 65.60           C  
ATOM   1849  O   VAL A 234      22.687  10.818  -7.487  1.00 65.60           O  
ATOM   1850  N   TYR A 235      24.071   9.055  -7.226  1.00121.39           N  
ATOM   1851  CA  TYR A 235      24.322   8.979  -8.636  1.00121.39           C  
ATOM   1852  CB  TYR A 235      25.772   9.449  -8.892  1.00121.39           C  
ATOM   1853  CG  TYR A 235      26.268   9.235 -10.276  1.00121.39           C  
ATOM   1854  CD1 TYR A 235      25.551   9.652 -11.372  1.00121.39           C  
ATOM   1855  CD2 TYR A 235      27.514   8.681 -10.465  1.00121.39           C  
ATOM   1856  CE1 TYR A 235      26.050   9.463 -12.638  1.00121.39           C  
ATOM   1857  CE2 TYR A 235      28.019   8.488 -11.728  1.00121.39           C  
ATOM   1858  CZ  TYR A 235      27.281   8.879 -12.821  1.00121.39           C  
ATOM   1859  OH  TYR A 235      27.785   8.689 -14.124  1.00121.39           O  
ATOM   1860  C   TYR A 235      24.091   7.583  -9.135  1.00121.39           C  
ATOM   1861  O   TYR A 235      24.944   6.710  -8.976  1.00121.39           O  
ATOM   1862  N   PRO A 236      22.939   7.348  -9.726  1.00 96.19           N  
ATOM   1863  CA  PRO A 236      22.699   6.067 -10.335  1.00 96.19           C  
ATOM   1864  CD  PRO A 236      21.715   7.951  -9.225  1.00 96.19           C  
ATOM   1865  CB  PRO A 236      21.191   5.980 -10.555  1.00 96.19           C  
ATOM   1866  CG  PRO A 236      20.614   6.900  -9.461  1.00 96.19           C  
ATOM   1867  C   PRO A 236      23.517   6.075 -11.582  1.00 96.19           C  
ATOM   1868  O   PRO A 236      23.262   6.916 -12.444  1.00 96.19           O  
ATOM   1869  N   MET A 237      24.443   5.119 -11.752  1.00 88.46           N  
ATOM   1870  CA  MET A 237      25.347   5.227 -12.861  1.00 88.46           C  
ATOM   1871  CB  MET A 237      26.783   4.780 -12.533  1.00 88.46           C  
ATOM   1872  CG  MET A 237      27.468   5.603 -11.444  1.00 88.46           C  
ATOM   1873  SD  MET A 237      29.217   5.173 -11.190  1.00 88.46           S  
ATOM   1874  CE  MET A 237      28.901   3.492 -10.577  1.00 88.46           C  
ATOM   1875  C   MET A 237      24.937   4.373 -14.012  1.00 88.46           C  
ATOM   1876  O   MET A 237      24.399   3.279 -13.854  1.00 88.46           O  
ATOM   1877  N   HIS A 238      25.226   4.877 -15.227  1.00 66.22           N  
ATOM   1878  CA  HIS A 238      25.007   4.116 -16.417  1.00 66.22           C  
ATOM   1879  ND1 HIS A 238      25.216   3.309 -19.668  1.00 66.22           N  
ATOM   1880  CG  HIS A 238      24.655   4.338 -18.945  1.00 66.22           C  
ATOM   1881  CB  HIS A 238      25.252   4.934 -17.702  1.00 66.22           C  
ATOM   1882  NE2 HIS A 238      23.340   3.872 -20.720  1.00 66.22           N  
ATOM   1883  CD2 HIS A 238      23.509   4.670 -19.601  1.00 66.22           C  
ATOM   1884  CE1 HIS A 238      24.389   3.071 -20.718  1.00 66.22           C  
ATOM   1885  C   HIS A 238      26.031   3.021 -16.313  1.00 66.22           C  
ATOM   1886  O   HIS A 238      27.051   3.175 -15.646  1.00 66.22           O  
ATOM   1887  N   LYS A 239      25.765   1.868 -16.943  1.00 91.61           N  
ATOM   1888  CA  LYS A 239      26.573   0.685 -16.827  1.00 91.61           C  
ATOM   1889  CB  LYS A 239      25.856  -0.557 -17.374  1.00 91.61           C  
ATOM   1890  CG  LYS A 239      24.657  -0.911 -16.490  1.00 91.61           C  
ATOM   1891  CD  LYS A 239      23.678  -1.908 -17.107  1.00 91.61           C  
ATOM   1892  CE  LYS A 239      23.622  -3.248 -16.372  1.00 91.61           C  
ATOM   1893  NZ  LYS A 239      22.667  -4.155 -17.052  1.00 91.61           N1+
ATOM   1894  C   LYS A 239      27.947   0.798 -17.435  1.00 91.61           C  
ATOM   1895  O   LYS A 239      28.835   0.048 -17.030  1.00 91.61           O  
ATOM   1896  N   ASN A 240      28.173   1.698 -18.420  1.00126.42           N  
ATOM   1897  CA  ASN A 240      29.442   1.691 -19.111  1.00126.42           C  
ATOM   1898  CB  ASN A 240      29.596   2.744 -20.228  1.00126.42           C  
ATOM   1899  CG  ASN A 240      29.811   4.108 -19.615  1.00126.42           C  
ATOM   1900  OD1 ASN A 240      30.915   4.418 -19.172  1.00126.42           O  
ATOM   1901  ND2 ASN A 240      28.746   4.956 -19.609  1.00126.42           N  
ATOM   1902  C   ASN A 240      30.591   1.815 -18.152  1.00126.42           C  
ATOM   1903  O   ASN A 240      30.677   2.710 -17.307  1.00126.42           O  
ATOM   1904  N   PRO A 241      31.485   0.875 -18.294  1.00145.98           N  
ATOM   1905  CA  PRO A 241      32.641   0.718 -17.455  1.00145.98           C  
ATOM   1906  CD  PRO A 241      31.291  -0.246 -19.198  1.00145.98           C  
ATOM   1907  CB  PRO A 241      33.278  -0.614 -17.862  1.00145.98           C  
ATOM   1908  CG  PRO A 241      32.664  -0.933 -19.240  1.00145.98           C  
ATOM   1909  C   PRO A 241      33.607   1.863 -17.454  1.00145.98           C  
ATOM   1910  O   PRO A 241      34.220   2.099 -16.415  1.00145.98           O  
ATOM   1911  N   LYS A 242      33.795   2.576 -18.582  1.00 72.35           N  
ATOM   1912  CA  LYS A 242      34.781   3.619 -18.545  1.00 72.35           C  
ATOM   1913  CB  LYS A 242      35.113   4.253 -19.907  1.00 72.35           C  
ATOM   1914  CG  LYS A 242      36.376   5.118 -19.818  1.00 72.35           C  
ATOM   1915  CD  LYS A 242      36.972   5.548 -21.159  1.00 72.35           C  
ATOM   1916  CE  LYS A 242      38.280   6.330 -21.006  1.00 72.35           C  
ATOM   1917  NZ  LYS A 242      38.082   7.513 -20.134  1.00 72.35           N1+
ATOM   1918  C   LYS A 242      34.325   4.716 -17.639  1.00 72.35           C  
ATOM   1919  O   LYS A 242      35.108   5.243 -16.850  1.00 72.35           O  
ATOM   1920  N   VAL A 243      33.034   5.089 -17.730  1.00 47.71           N  
ATOM   1921  CA  VAL A 243      32.510   6.160 -16.930  1.00 47.71           C  
ATOM   1922  CB  VAL A 243      31.085   6.508 -17.254  1.00 47.71           C  
ATOM   1923  CG1 VAL A 243      30.564   7.481 -16.183  1.00 47.71           C  
ATOM   1924  CG2 VAL A 243      31.044   7.108 -18.671  1.00 47.71           C  
ATOM   1925  C   VAL A 243      32.581   5.779 -15.486  1.00 47.71           C  
ATOM   1926  O   VAL A 243      32.935   6.601 -14.643  1.00 47.71           O  
ATOM   1927  N   ARG A 244      32.254   4.517 -15.149  1.00184.52           N  
ATOM   1928  CA  ARG A 244      32.288   4.143 -13.767  1.00184.52           C  
ATOM   1929  CB  ARG A 244      31.567   2.819 -13.432  1.00184.52           C  
ATOM   1930  CG  ARG A 244      31.951   1.581 -14.232  1.00184.52           C  
ATOM   1931  CD  ARG A 244      30.948   0.444 -14.008  1.00184.52           C  
ATOM   1932  NE  ARG A 244      29.579   1.034 -14.128  1.00184.52           N  
ATOM   1933  CZ  ARG A 244      28.468   0.258 -13.972  1.00184.52           C  
ATOM   1934  NH1 ARG A 244      28.597  -1.084 -13.747  1.00184.52           N1+
ATOM   1935  NH2 ARG A 244      27.224   0.817 -14.037  1.00184.52           N  
ATOM   1936  C   ARG A 244      33.689   4.211 -13.240  1.00184.52           C  
ATOM   1937  O   ARG A 244      33.894   4.499 -12.062  1.00184.52           O  
ATOM   1938  N   GLU A 245      34.694   3.947 -14.092  1.00 84.47           N  
ATOM   1939  CA  GLU A 245      36.064   4.043 -13.670  1.00 84.47           C  
ATOM   1940  CB  GLU A 245      37.025   3.737 -14.836  1.00 84.47           C  
ATOM   1941  CG  GLU A 245      38.511   3.783 -14.481  1.00 84.47           C  
ATOM   1942  CD  GLU A 245      39.293   3.758 -15.788  1.00 84.47           C  
ATOM   1943  OE1 GLU A 245      39.206   4.764 -16.543  1.00 84.47           O  
ATOM   1944  OE2 GLU A 245      39.985   2.739 -16.053  1.00 84.47           O1-
ATOM   1945  C   GLU A 245      36.321   5.465 -13.262  1.00 84.47           C  
ATOM   1946  O   GLU A 245      36.881   5.728 -12.198  1.00 84.47           O  
ATOM   1947  N   VAL A 246      35.884   6.419 -14.109  1.00 32.88           N  
ATOM   1948  CA  VAL A 246      36.094   7.825 -13.907  1.00 32.88           C  
ATOM   1949  CB  VAL A 246      35.600   8.643 -15.066  1.00 32.88           C  
ATOM   1950  CG1 VAL A 246      35.772  10.134 -14.729  1.00 32.88           C  
ATOM   1951  CG2 VAL A 246      36.356   8.197 -16.329  1.00 32.88           C  
ATOM   1952  C   VAL A 246      35.357   8.276 -12.686  1.00 32.88           C  
ATOM   1953  O   VAL A 246      35.871   9.074 -11.904  1.00 32.88           O  
ATOM   1954  N   ALA A 247      34.117   7.783 -12.500  1.00 33.64           N  
ATOM   1955  CA  ALA A 247      33.321   8.173 -11.373  1.00 33.64           C  
ATOM   1956  CB  ALA A 247      31.913   7.554 -11.400  1.00 33.64           C  
ATOM   1957  C   ALA A 247      33.996   7.733 -10.108  1.00 33.64           C  
ATOM   1958  O   ALA A 247      34.061   8.487  -9.141  1.00 33.64           O  
ATOM   1959  N   GLN A 248      34.548   6.504 -10.088  1.00 39.25           N  
ATOM   1960  CA  GLN A 248      35.135   5.973  -8.889  1.00 39.25           C  
ATOM   1961  CB  GLN A 248      35.649   4.533  -9.059  1.00 39.25           C  
ATOM   1962  CG  GLN A 248      34.551   3.508  -9.356  1.00 39.25           C  
ATOM   1963  CD  GLN A 248      35.208   2.138  -9.499  1.00 39.25           C  
ATOM   1964  OE1 GLN A 248      36.429   2.010  -9.436  1.00 39.25           O  
ATOM   1965  NE2 GLN A 248      34.376   1.082  -9.703  1.00 39.25           N  
ATOM   1966  C   GLN A 248      36.309   6.802  -8.463  1.00 39.25           C  
ATOM   1967  O   GLN A 248      36.479   7.079  -7.278  1.00 39.25           O  
ATOM   1968  N   LYS A 249      37.168   7.219  -9.409  1.00138.85           N  
ATOM   1969  CA  LYS A 249      38.342   7.926  -8.984  1.00138.85           C  
ATOM   1970  CB  LYS A 249      39.346   8.175 -10.125  1.00138.85           C  
ATOM   1971  CG  LYS A 249      38.847   9.116 -11.222  1.00138.85           C  
ATOM   1972  CD  LYS A 249      39.944   9.533 -12.205  1.00138.85           C  
ATOM   1973  CE  LYS A 249      40.128   8.549 -13.363  1.00138.85           C  
ATOM   1974  NZ  LYS A 249      40.567   7.234 -12.847  1.00138.85           N1+
ATOM   1975  C   LYS A 249      37.989   9.242  -8.350  1.00138.85           C  
ATOM   1976  O   LYS A 249      38.480   9.561  -7.269  1.00138.85           O  
ATOM   1977  N   ILE A 250      37.150  10.058  -9.016  1.00 76.14           N  
ATOM   1978  CA  ILE A 250      36.815  11.357  -8.496  1.00 76.14           C  
ATOM   1979  CB  ILE A 250      36.189  12.221  -9.545  1.00 76.14           C  
ATOM   1980  CG1 ILE A 250      37.161  12.368 -10.725  1.00 76.14           C  
ATOM   1981  CG2 ILE A 250      35.804  13.566  -8.905  1.00 76.14           C  
ATOM   1982  CD1 ILE A 250      36.504  12.898 -11.993  1.00 76.14           C  
ATOM   1983  C   ILE A 250      35.864  11.297  -7.324  1.00 76.14           C  
ATOM   1984  O   ILE A 250      36.074  11.970  -6.317  1.00 76.14           O  
ATOM   1985  N   LEU A 251      34.744  10.561  -7.500  1.00105.31           N  
ATOM   1986  CA  LEU A 251      33.627  10.386  -6.598  1.00105.31           C  
ATOM   1987  CB  LEU A 251      32.320  10.107  -7.352  1.00105.31           C  
ATOM   1988  CG  LEU A 251      31.916  11.279  -8.262  1.00105.31           C  
ATOM   1989  CD1 LEU A 251      30.561  11.027  -8.939  1.00105.31           C  
ATOM   1990  CD2 LEU A 251      31.969  12.616  -7.502  1.00105.31           C  
ATOM   1991  C   LEU A 251      33.758   9.335  -5.529  1.00105.31           C  
ATOM   1992  O   LEU A 251      33.063   9.412  -4.517  1.00105.31           O  
ATOM   1993  N   GLY A 252      34.579   8.288  -5.734  1.00 37.94           N  
ATOM   1994  CA  GLY A 252      34.560   7.141  -4.858  1.00 37.94           C  
ATOM   1995  C   GLY A 252      35.106   7.441  -3.493  1.00 37.94           C  
ATOM   1996  O   GLY A 252      35.669   8.504  -3.240  1.00 37.94           O  
ATOM   1997  N   SER A 253      34.932   6.454  -2.579  1.00 46.38           N  
ATOM   1998  CA  SER A 253      35.398   6.479  -1.218  1.00 46.38           C  
ATOM   1999  CB  SER A 253      36.932   6.553  -1.115  1.00 46.38           C  
ATOM   2000  OG  SER A 253      37.514   5.399  -1.702  1.00 46.38           O  
ATOM   2001  C   SER A 253      34.836   7.651  -0.475  1.00 46.38           C  
ATOM   2002  O   SER A 253      35.536   8.275   0.321  1.00 46.38           O  
ATOM   2003  N   HIS A 254      33.547   7.975  -0.696  1.00 62.01           N  
ATOM   2004  CA  HIS A 254      32.985   9.096  -0.001  1.00 62.01           C  
ATOM   2005  ND1 HIS A 254      31.356  11.949   0.398  1.00 62.01           N  
ATOM   2006  CG  HIS A 254      32.498  11.601  -0.286  1.00 62.01           C  
ATOM   2007  CB  HIS A 254      32.714  10.277  -0.955  1.00 62.01           C  
ATOM   2008  NE2 HIS A 254      32.707  13.714   0.481  1.00 62.01           N  
ATOM   2009  CD2 HIS A 254      33.313  12.690  -0.225  1.00 62.01           C  
ATOM   2010  CE1 HIS A 254      31.534  13.221   0.835  1.00 62.01           C  
ATOM   2011  C   HIS A 254      31.675   8.639   0.583  1.00 62.01           C  
ATOM   2012  O   HIS A 254      30.835   8.083  -0.122  1.00 62.01           O  
ATOM   2013  N   ASP A 255      31.476   8.856   1.900  1.00 50.06           N  
ATOM   2014  CA  ASP A 255      30.295   8.423   2.604  1.00 50.06           C  
ATOM   2015  CB  ASP A 255      30.377   8.709   4.115  1.00 50.06           C  
ATOM   2016  CG  ASP A 255      31.507   7.884   4.719  1.00 50.06           C  
ATOM   2017  OD1 ASP A 255      32.080   7.028   3.996  1.00 50.06           O  
ATOM   2018  OD2 ASP A 255      31.809   8.105   5.923  1.00 50.06           O1-
ATOM   2019  C   ASP A 255      29.096   9.173   2.091  1.00 50.06           C  
ATOM   2020  O   ASP A 255      27.998   8.626   2.002  1.00 50.06           O  
ATOM   2021  N   ARG A 256      29.282  10.473   1.799  1.00162.17           N  
ATOM   2022  CA  ARG A 256      28.271  11.380   1.320  1.00162.17           C  
ATOM   2023  CB  ARG A 256      28.519  12.864   1.650  1.00162.17           C  
ATOM   2024  CG  ARG A 256      28.104  13.152   3.099  1.00162.17           C  
ATOM   2025  CD  ARG A 256      28.060  14.626   3.512  1.00162.17           C  
ATOM   2026  NE  ARG A 256      29.457  15.066   3.772  1.00162.17           N  
ATOM   2027  CZ  ARG A 256      30.157  15.731   2.807  1.00162.17           C  
ATOM   2028  NH1 ARG A 256      29.560  16.030   1.618  1.00162.17           N1+
ATOM   2029  NH2 ARG A 256      31.449  16.103   3.040  1.00162.17           N  
ATOM   2030  C   ARG A 256      27.939  11.182  -0.132  1.00162.17           C  
ATOM   2031  O   ARG A 256      27.054  11.863  -0.647  1.00162.17           O  
ATOM   2032  N   ILE A 257      28.717  10.369  -0.874  1.00 58.65           N  
ATOM   2033  CA  ILE A 257      28.363  10.143  -2.252  1.00 58.65           C  
ATOM   2034  CB  ILE A 257      29.466  10.460  -3.223  1.00 58.65           C  
ATOM   2035  CG1 ILE A 257      29.781  11.966  -3.206  1.00 58.65           C  
ATOM   2036  CG2 ILE A 257      29.055   9.928  -4.607  1.00 58.65           C  
ATOM   2037  CD1 ILE A 257      31.046  12.341  -3.980  1.00 58.65           C  
ATOM   2038  C   ILE A 257      28.001   8.698  -2.435  1.00 58.65           C  
ATOM   2039  O   ILE A 257      28.717   7.802  -1.994  1.00 58.65           O  
ATOM   2040  N   GLU A 258      26.843   8.437  -3.085  1.00115.59           N  
ATOM   2041  CA  GLU A 258      26.435   7.081  -3.322  1.00115.59           C  
ATOM   2042  CB  GLU A 258      24.992   6.770  -2.877  1.00115.59           C  
ATOM   2043  CG  GLU A 258      24.819   6.684  -1.358  1.00115.59           C  
ATOM   2044  CD  GLU A 258      25.421   5.367  -0.889  1.00115.59           C  
ATOM   2045  OE1 GLU A 258      25.689   4.497  -1.762  1.00115.59           O  
ATOM   2046  OE2 GLU A 258      25.624   5.210   0.346  1.00115.59           O1-
ATOM   2047  C   GLU A 258      26.513   6.811  -4.793  1.00115.59           C  
ATOM   2048  O   GLU A 258      25.792   7.415  -5.587  1.00115.59           O  
ATOM   2049  N   LEU A 259      27.413   5.890  -5.197  1.00119.13           N  
ATOM   2050  CA  LEU A 259      27.471   5.533  -6.580  1.00119.13           C  
ATOM   2051  CB  LEU A 259      28.894   5.397  -7.146  1.00119.13           C  
ATOM   2052  CG  LEU A 259      29.709   6.697  -7.019  1.00119.13           C  
ATOM   2053  CD1 LEU A 259      30.256   6.888  -5.598  1.00119.13           C  
ATOM   2054  CD2 LEU A 259      30.782   6.805  -8.103  1.00119.13           C  
ATOM   2055  C   LEU A 259      26.785   4.210  -6.664  1.00119.13           C  
ATOM   2056  O   LEU A 259      27.273   3.211  -6.133  1.00119.13           O  
ATOM   2057  N   ILE A 260      25.622   4.175  -7.342  1.00 69.00           N  
ATOM   2058  CA  ILE A 260      24.833   2.978  -7.364  1.00 69.00           C  
ATOM   2059  CB  ILE A 260      23.625   3.063  -6.469  1.00 69.00           C  
ATOM   2060  CG1 ILE A 260      22.680   4.188  -6.924  1.00 69.00           C  
ATOM   2061  CG2 ILE A 260      24.126   3.230  -5.024  1.00 69.00           C  
ATOM   2062  CD1 ILE A 260      21.339   4.197  -6.189  1.00 69.00           C  
ATOM   2063  C   ILE A 260      24.397   2.691  -8.769  1.00 69.00           C  
ATOM   2064  O   ILE A 260      24.692   3.451  -9.691  1.00 69.00           O  
ATOM   2065  N   GLU A 261      23.732   1.534  -8.970  1.00 95.30           N  
ATOM   2066  CA  GLU A 261      23.269   1.127 -10.271  1.00 95.30           C  
ATOM   2067  CB  GLU A 261      23.017  -0.385 -10.416  1.00 95.30           C  
ATOM   2068  CG  GLU A 261      24.306  -1.203 -10.528  1.00 95.30           C  
ATOM   2069  CD  GLU A 261      24.972  -0.869 -11.861  1.00 95.30           C  
ATOM   2070  OE1 GLU A 261      24.303  -1.029 -12.916  1.00 95.30           O  
ATOM   2071  OE2 GLU A 261      26.159  -0.449 -11.843  1.00 95.30           O1-
ATOM   2072  C   GLU A 261      22.012   1.866 -10.608  1.00 95.30           C  
ATOM   2073  O   GLU A 261      21.445   2.571  -9.771  1.00 95.30           O  
ATOM   2074  N   PRO A 262      21.579   1.748 -11.840  1.00 83.69           N  
ATOM   2075  CA  PRO A 262      20.408   2.452 -12.297  1.00 83.69           C  
ATOM   2076  CD  PRO A 262      22.480   1.416 -12.933  1.00 83.69           C  
ATOM   2077  CB  PRO A 262      20.348   2.220 -13.804  1.00 83.69           C  
ATOM   2078  CG  PRO A 262      21.826   2.014 -14.194  1.00 83.69           C  
ATOM   2079  C   PRO A 262      19.185   2.033 -11.555  1.00 83.69           C  
ATOM   2080  O   PRO A 262      18.984   0.836 -11.363  1.00 83.69           O  
ATOM   2081  N   LEU A 263      18.339   3.010 -11.169  1.00 79.83           N  
ATOM   2082  CA  LEU A 263      17.186   2.741 -10.361  1.00 79.83           C  
ATOM   2083  CB  LEU A 263      16.777   3.938  -9.482  1.00 79.83           C  
ATOM   2084  CG  LEU A 263      17.788   4.291  -8.374  1.00 79.83           C  
ATOM   2085  CD1 LEU A 263      17.334   5.530  -7.587  1.00 79.83           C  
ATOM   2086  CD2 LEU A 263      18.044   3.090  -7.449  1.00 79.83           C  
ATOM   2087  C   LEU A 263      16.009   2.412 -11.227  1.00 79.83           C  
ATOM   2088  O   LEU A 263      15.924   2.789 -12.397  1.00 79.83           O  
ATOM   2089  N   ASP A 264      15.058   1.651 -10.652  1.00 91.66           N  
ATOM   2090  CA  ASP A 264      13.855   1.391 -11.376  1.00 91.66           C  
ATOM   2091  CB  ASP A 264      13.003   0.237 -10.799  1.00 91.66           C  
ATOM   2092  CG  ASP A 264      12.585   0.527  -9.358  1.00 91.66           C  
ATOM   2093  OD1 ASP A 264      12.948   1.604  -8.814  1.00 91.66           O  
ATOM   2094  OD2 ASP A 264      11.887  -0.345  -8.775  1.00 91.66           O1-
ATOM   2095  C   ASP A 264      13.105   2.688 -11.322  1.00 91.66           C  
ATOM   2096  O   ASP A 264      13.525   3.616 -10.634  1.00 91.66           O  
ATOM   2097  N   VAL A 265      11.995   2.810 -12.066  1.00114.41           N  
ATOM   2098  CA  VAL A 265      11.310   4.072 -12.129  1.00114.41           C  
ATOM   2099  CB  VAL A 265      10.190   4.089 -13.134  1.00114.41           C  
ATOM   2100  CG1 VAL A 265       9.101   3.104 -12.684  1.00114.41           C  
ATOM   2101  CG2 VAL A 265       9.689   5.538 -13.284  1.00114.41           C  
ATOM   2102  C   VAL A 265      10.739   4.461 -10.797  1.00114.41           C  
ATOM   2103  O   VAL A 265      10.765   5.636 -10.432  1.00114.41           O  
ATOM   2104  N   VAL A 266      10.200   3.491 -10.032  1.00 57.39           N  
ATOM   2105  CA  VAL A 266       9.577   3.835  -8.780  1.00 57.39           C  
ATOM   2106  CB  VAL A 266       9.026   2.642  -8.052  1.00 57.39           C  
ATOM   2107  CG1 VAL A 266       8.495   3.097  -6.682  1.00 57.39           C  
ATOM   2108  CG2 VAL A 266       7.956   1.976  -8.933  1.00 57.39           C  
ATOM   2109  C   VAL A 266      10.577   4.483  -7.880  1.00 57.39           C  
ATOM   2110  O   VAL A 266      10.310   5.537  -7.304  1.00 57.39           O  
ATOM   2111  N   ASP A 267      11.766   3.873  -7.730  1.00 61.49           N  
ATOM   2112  CA  ASP A 267      12.742   4.423  -6.838  1.00 61.49           C  
ATOM   2113  CB  ASP A 267      13.922   3.480  -6.557  1.00 61.49           C  
ATOM   2114  CG  ASP A 267      13.397   2.378  -5.649  1.00 61.49           C  
ATOM   2115  OD1 ASP A 267      12.200   2.009  -5.790  1.00 61.49           O  
ATOM   2116  OD2 ASP A 267      14.185   1.885  -4.801  1.00 61.49           O1-
ATOM   2117  C   ASP A 267      13.264   5.725  -7.362  1.00 61.49           C  
ATOM   2118  O   ASP A 267      13.510   6.650  -6.590  1.00 61.49           O  
ATOM   2119  N   PHE A 268      13.445   5.845  -8.690  1.00 54.27           N  
ATOM   2120  CA  PHE A 268      14.013   7.055  -9.210  1.00 54.27           C  
ATOM   2121  CB  PHE A 268      14.263   6.998 -10.725  1.00 54.27           C  
ATOM   2122  CG  PHE A 268      15.115   8.173 -11.058  1.00 54.27           C  
ATOM   2123  CD1 PHE A 268      16.477   8.108 -10.879  1.00 54.27           C  
ATOM   2124  CD2 PHE A 268      14.559   9.336 -11.543  1.00 54.27           C  
ATOM   2125  CE1 PHE A 268      17.277   9.186 -11.179  1.00 54.27           C  
ATOM   2126  CE2 PHE A 268      15.354  10.416 -11.846  1.00 54.27           C  
ATOM   2127  CZ  PHE A 268      16.715  10.341 -11.664  1.00 54.27           C  
ATOM   2128  C   PHE A 268      13.098   8.212  -8.928  1.00 54.27           C  
ATOM   2129  O   PHE A 268      13.544   9.265  -8.475  1.00 54.27           O  
ATOM   2130  N   HIS A 269      11.782   8.055  -9.177  1.00 54.51           N  
ATOM   2131  CA  HIS A 269      10.878   9.156  -8.969  1.00 54.51           C  
ATOM   2132  ND1 HIS A 269       8.174   8.522 -11.609  1.00 54.51           N  
ATOM   2133  CG  HIS A 269       9.324   8.850 -10.926  1.00 54.51           C  
ATOM   2134  CB  HIS A 269       9.439   8.882  -9.434  1.00 54.51           C  
ATOM   2135  NE2 HIS A 269       9.717   8.968 -13.144  1.00 54.51           N  
ATOM   2136  CD2 HIS A 269      10.256   9.120 -11.881  1.00 54.51           C  
ATOM   2137  CE1 HIS A 269       8.465   8.611 -12.930  1.00 54.51           C  
ATOM   2138  C   HIS A 269      10.829   9.522  -7.519  1.00 54.51           C  
ATOM   2139  O   HIS A 269      10.780  10.703  -7.181  1.00 54.51           O  
ATOM   2140  N   ASN A 270      10.823   8.520  -6.621  1.00 49.82           N  
ATOM   2141  CA  ASN A 270      10.747   8.793  -5.212  1.00 49.82           C  
ATOM   2142  CB  ASN A 270      10.596   7.523  -4.355  1.00 49.82           C  
ATOM   2143  CG  ASN A 270       9.181   6.995  -4.548  1.00 49.82           C  
ATOM   2144  OD1 ASN A 270       8.203   7.710  -4.337  1.00 49.82           O  
ATOM   2145  ND2 ASN A 270       9.064   5.704  -4.960  1.00 49.82           N  
ATOM   2146  C   ASN A 270      11.991   9.507  -4.776  1.00 49.82           C  
ATOM   2147  O   ASN A 270      11.929  10.412  -3.945  1.00 49.82           O  
ATOM   2148  N   PHE A 271      13.160   9.107  -5.318  1.00151.35           N  
ATOM   2149  CA  PHE A 271      14.400   9.760  -4.993  1.00151.35           C  
ATOM   2150  CB  PHE A 271      15.632   9.104  -5.647  1.00151.35           C  
ATOM   2151  CG  PHE A 271      16.136   8.010  -4.766  1.00151.35           C  
ATOM   2152  CD1 PHE A 271      15.433   6.841  -4.600  1.00151.35           C  
ATOM   2153  CD2 PHE A 271      17.315   8.182  -4.077  1.00151.35           C  
ATOM   2154  CE1 PHE A 271      15.913   5.848  -3.778  1.00151.35           C  
ATOM   2155  CE2 PHE A 271      17.800   7.193  -3.256  1.00151.35           C  
ATOM   2156  CZ  PHE A 271      17.099   6.021  -3.107  1.00151.35           C  
ATOM   2157  C   PHE A 271      14.345  11.179  -5.463  1.00151.35           C  
ATOM   2158  O   PHE A 271      14.761  12.090  -4.749  1.00151.35           O  
ATOM   2159  N   ALA A 272      13.814  11.406  -6.679  1.00 32.61           N  
ATOM   2160  CA  ALA A 272      13.770  12.723  -7.254  1.00 32.61           C  
ATOM   2161  CB  ALA A 272      13.149  12.737  -8.662  1.00 32.61           C  
ATOM   2162  C   ALA A 272      12.944  13.629  -6.387  1.00 32.61           C  
ATOM   2163  O   ALA A 272      13.289  14.790  -6.182  1.00 32.61           O  
ATOM   2164  N   LYS A 273      11.831  13.110  -5.844  1.00107.85           N  
ATOM   2165  CA  LYS A 273      10.908  13.850  -5.025  1.00107.85           C  
ATOM   2166  CB  LYS A 273       9.812  12.916  -4.499  1.00107.85           C  
ATOM   2167  CG  LYS A 273       8.748  13.556  -3.615  1.00107.85           C  
ATOM   2168  CD  LYS A 273       7.735  12.506  -3.166  1.00107.85           C  
ATOM   2169  CE  LYS A 273       8.432  11.259  -2.620  1.00107.85           C  
ATOM   2170  NZ  LYS A 273       7.447  10.250  -2.187  1.00107.85           N1+
ATOM   2171  C   LYS A 273      11.627  14.377  -3.811  1.00107.85           C  
ATOM   2172  O   LYS A 273      11.355  15.482  -3.348  1.00107.85           O  
ATOM   2173  N   LYS A 274      12.503  13.548  -3.212  1.00 83.85           N  
ATOM   2174  CA  LYS A 274      13.260  13.850  -2.029  1.00 83.85           C  
ATOM   2175  CB  LYS A 274      13.679  12.585  -1.257  1.00 83.85           C  
ATOM   2176  CG  LYS A 274      12.466  11.892  -0.630  1.00 83.85           C  
ATOM   2177  CD  LYS A 274      12.737  10.486  -0.096  1.00 83.85           C  
ATOM   2178  CE  LYS A 274      11.504   9.826   0.524  1.00 83.85           C  
ATOM   2179  NZ  LYS A 274      11.875   8.528   1.128  1.00 83.85           N1+
ATOM   2180  C   LYS A 274      14.476  14.726  -2.248  1.00 83.85           C  
ATOM   2181  O   LYS A 274      14.966  15.342  -1.299  1.00 83.85           O  
ATOM   2182  N   SER A 275      15.034  14.771  -3.478  1.00 56.50           N  
ATOM   2183  CA  SER A 275      16.286  15.442  -3.753  1.00 56.50           C  
ATOM   2184  CB  SER A 275      16.796  15.200  -5.183  1.00 56.50           C  
ATOM   2185  OG  SER A 275      15.907  15.796  -6.118  1.00 56.50           O  
ATOM   2186  C   SER A 275      16.219  16.933  -3.575  1.00 56.50           C  
ATOM   2187  O   SER A 275      15.147  17.535  -3.575  1.00 56.50           O  
ATOM   2188  N   TYR A 276      17.401  17.551  -3.328  1.00 97.13           N  
ATOM   2189  CA  TYR A 276      17.543  18.979  -3.218  1.00 97.13           C  
ATOM   2190  CB  TYR A 276      18.919  19.330  -2.614  1.00 97.13           C  
ATOM   2191  CG  TYR A 276      19.085  20.800  -2.452  1.00 97.13           C  
ATOM   2192  CD1 TYR A 276      18.217  21.534  -1.677  1.00 97.13           C  
ATOM   2193  CD2 TYR A 276      20.156  21.436  -3.031  1.00 97.13           C  
ATOM   2194  CE1 TYR A 276      18.397  22.889  -1.522  1.00 97.13           C  
ATOM   2195  CE2 TYR A 276      20.343  22.788  -2.879  1.00 97.13           C  
ATOM   2196  CZ  TYR A 276      19.460  23.520  -2.125  1.00 97.13           C  
ATOM   2197  OH  TYR A 276      19.649  24.910  -1.966  1.00 97.13           O  
ATOM   2198  C   TYR A 276      17.369  19.576  -4.591  1.00 97.13           C  
ATOM   2199  O   TYR A 276      16.528  20.452  -4.790  1.00 97.13           O  
ATOM   2200  N   PHE A 277      18.141  19.087  -5.590  1.00 89.02           N  
ATOM   2201  CA  PHE A 277      17.966  19.488  -6.963  1.00 89.02           C  
ATOM   2202  CB  PHE A 277      18.463  20.900  -7.354  1.00 89.02           C  
ATOM   2203  CG  PHE A 277      19.909  21.084  -7.067  1.00 89.02           C  
ATOM   2204  CD1 PHE A 277      20.876  20.592  -7.910  1.00 89.02           C  
ATOM   2205  CD2 PHE A 277      20.291  21.789  -5.952  1.00 89.02           C  
ATOM   2206  CE1 PHE A 277      22.208  20.785  -7.628  1.00 89.02           C  
ATOM   2207  CE2 PHE A 277      21.620  21.985  -5.665  1.00 89.02           C  
ATOM   2208  CZ  PHE A 277      22.583  21.480  -6.503  1.00 89.02           C  
ATOM   2209  C   PHE A 277      18.587  18.439  -7.836  1.00 89.02           C  
ATOM   2210  O   PHE A 277      19.238  17.521  -7.339  1.00 89.02           O  
ATOM   2211  N   ILE A 278      18.384  18.529  -9.169  1.00 57.96           N  
ATOM   2212  CA  ILE A 278      18.850  17.471 -10.026  1.00 57.96           C  
ATOM   2213  CB  ILE A 278      17.724  16.815 -10.777  1.00 57.96           C  
ATOM   2214  CG1 ILE A 278      16.697  16.233  -9.790  1.00 57.96           C  
ATOM   2215  CG2 ILE A 278      18.325  15.770 -11.732  1.00 57.96           C  
ATOM   2216  CD1 ILE A 278      15.379  15.819 -10.446  1.00 57.96           C  
ATOM   2217  C   ILE A 278      19.810  18.006 -11.050  1.00 57.96           C  
ATOM   2218  O   ILE A 278      19.621  19.097 -11.584  1.00 57.96           O  
ATOM   2219  N   LEU A 279      20.899  17.244 -11.309  1.00120.75           N  
ATOM   2220  CA  LEU A 279      21.842  17.552 -12.356  1.00120.75           C  
ATOM   2221  CB  LEU A 279      23.325  17.580 -11.939  1.00120.75           C  
ATOM   2222  CG  LEU A 279      23.776  18.828 -11.160  1.00120.75           C  
ATOM   2223  CD1 LEU A 279      23.060  18.950  -9.808  1.00120.75           C  
ATOM   2224  CD2 LEU A 279      25.309  18.864 -11.029  1.00120.75           C  
ATOM   2225  C   LEU A 279      21.722  16.453 -13.368  1.00120.75           C  
ATOM   2226  O   LEU A 279      21.972  15.292 -13.046  1.00120.75           O  
ATOM   2227  N   THR A 280      21.321  16.770 -14.619  1.00143.43           N  
ATOM   2228  CA  THR A 280      21.198  15.682 -15.551  1.00143.43           C  
ATOM   2229  CB  THR A 280      19.950  14.878 -15.359  1.00143.43           C  
ATOM   2230  OG1 THR A 280      19.944  13.769 -16.246  1.00143.43           O  
ATOM   2231  CG2 THR A 280      18.739  15.788 -15.629  1.00143.43           C  
ATOM   2232  C   THR A 280      21.160  16.159 -16.971  1.00143.43           C  
ATOM   2233  O   THR A 280      20.878  17.318 -17.268  1.00143.43           O  
ATOM   2234  N   ASP A 281      21.571  15.251 -17.877  1.00109.00           N  
ATOM   2235  CA  ASP A 281      21.499  15.345 -19.309  1.00109.00           C  
ATOM   2236  CB  ASP A 281      22.623  14.564 -20.001  1.00109.00           C  
ATOM   2237  CG  ASP A 281      22.437  13.097 -19.663  1.00109.00           C  
ATOM   2238  OD1 ASP A 281      22.181  12.771 -18.472  1.00109.00           O  
ATOM   2239  OD2 ASP A 281      22.531  12.273 -20.607  1.00109.00           O1-
ATOM   2240  C   ASP A 281      20.182  14.818 -19.829  1.00109.00           C  
ATOM   2241  O   ASP A 281      19.886  14.956 -21.014  1.00109.00           O  
ATOM   2242  N   SER A 282      19.404  14.106 -18.983  1.00 63.13           N  
ATOM   2243  CA  SER A 282      18.212  13.404 -19.407  1.00 63.13           C  
ATOM   2244  CB  SER A 282      17.594  12.547 -18.290  1.00 63.13           C  
ATOM   2245  OG  SER A 282      16.422  11.900 -18.762  1.00 63.13           O  
ATOM   2246  C   SER A 282      17.128  14.309 -19.916  1.00 63.13           C  
ATOM   2247  O   SER A 282      16.892  15.393 -19.387  1.00 63.13           O  
ATOM   2248  N   GLY A 283      16.468  13.887 -21.023  1.00 51.82           N  
ATOM   2249  CA  GLY A 283      15.348  14.603 -21.575  1.00 51.82           C  
ATOM   2250  C   GLY A 283      14.119  14.438 -20.718  1.00 51.82           C  
ATOM   2251  O   GLY A 283      13.428  15.407 -20.410  1.00 51.82           O  
ATOM   2252  N   GLY A 284      13.821  13.188 -20.305  1.00 42.16           N  
ATOM   2253  CA  GLY A 284      12.614  12.856 -19.590  1.00 42.16           C  
ATOM   2254  C   GLY A 284      12.568  13.539 -18.260  1.00 42.16           C  
ATOM   2255  O   GLY A 284      11.515  14.003 -17.827  1.00 42.16           O  
ATOM   2256  N   ILE A 285      13.715  13.617 -17.565  1.00 62.24           N  
ATOM   2257  CA  ILE A 285      13.741  14.190 -16.250  1.00 62.24           C  
ATOM   2258  CB  ILE A 285      15.082  14.105 -15.573  1.00 62.24           C  
ATOM   2259  CG1 ILE A 285      15.463  12.629 -15.361  1.00 62.24           C  
ATOM   2260  CG2 ILE A 285      15.007  14.899 -14.257  1.00 62.24           C  
ATOM   2261  CD1 ILE A 285      16.884  12.428 -14.835  1.00 62.24           C  
ATOM   2262  C   ILE A 285      13.319  15.626 -16.332  1.00 62.24           C  
ATOM   2263  O   ILE A 285      12.659  16.131 -15.425  1.00 62.24           O  
ATOM   2264  N   GLN A 286      13.684  16.324 -17.421  1.00 60.30           N  
ATOM   2265  CA  GLN A 286      13.375  17.720 -17.558  1.00 60.30           C  
ATOM   2266  CB  GLN A 286      13.846  18.293 -18.908  1.00 60.30           C  
ATOM   2267  CG  GLN A 286      15.360  18.214 -19.129  1.00 60.30           C  
ATOM   2268  CD  GLN A 286      15.672  18.811 -20.495  1.00 60.30           C  
ATOM   2269  OE1 GLN A 286      15.154  19.865 -20.860  1.00 60.30           O  
ATOM   2270  NE2 GLN A 286      16.537  18.114 -21.281  1.00 60.30           N  
ATOM   2271  C   GLN A 286      11.884  17.901 -17.506  1.00 60.30           C  
ATOM   2272  O   GLN A 286      11.392  18.876 -16.941  1.00 60.30           O  
ATOM   2273  N   GLU A 287      11.127  16.989 -18.145  1.00 81.13           N  
ATOM   2274  CA  GLU A 287       9.692  17.044 -18.199  1.00 81.13           C  
ATOM   2275  CB  GLU A 287       9.149  16.077 -19.266  1.00 81.13           C  
ATOM   2276  CG  GLU A 287       9.565  16.512 -20.676  1.00 81.13           C  
ATOM   2277  CD  GLU A 287       9.437  15.340 -21.640  1.00 81.13           C  
ATOM   2278  OE1 GLU A 287       9.467  14.172 -21.168  1.00 81.13           O  
ATOM   2279  OE2 GLU A 287       9.325  15.601 -22.869  1.00 81.13           O1-
ATOM   2280  C   GLU A 287       9.061  16.719 -16.868  1.00 81.13           C  
ATOM   2281  O   GLU A 287       8.010  17.258 -16.526  1.00 81.13           O  
ATOM   2282  N   GLU A 288       9.644  15.759 -16.124  1.00 82.08           N  
ATOM   2283  CA  GLU A 288       9.143  15.289 -14.854  1.00 82.08           C  
ATOM   2284  CB  GLU A 288       9.768  13.938 -14.474  1.00 82.08           C  
ATOM   2285  CG  GLU A 288       9.363  12.799 -15.412  1.00 82.08           C  
ATOM   2286  CD  GLU A 288      10.264  11.609 -15.125  1.00 82.08           C  
ATOM   2287  OE1 GLU A 288      11.301  11.805 -14.436  1.00 82.08           O  
ATOM   2288  OE2 GLU A 288       9.931  10.487 -15.595  1.00 82.08           O1-
ATOM   2289  C   GLU A 288       9.407  16.233 -13.710  1.00 82.08           C  
ATOM   2290  O   GLU A 288       8.567  16.402 -12.828  1.00 82.08           O  
ATOM   2291  N   ALA A 289      10.576  16.897 -13.712  1.00 60.60           N  
ATOM   2292  CA  ALA A 289      11.070  17.633 -12.576  1.00 60.60           C  
ATOM   2293  CB  ALA A 289      12.434  18.292 -12.845  1.00 60.60           C  
ATOM   2294  C   ALA A 289      10.143  18.721 -12.112  1.00 60.60           C  
ATOM   2295  O   ALA A 289      10.018  18.910 -10.903  1.00 60.60           O  
ATOM   2296  N   PRO A 290       9.495  19.464 -12.966  1.00 74.96           N  
ATOM   2297  CA  PRO A 290       8.653  20.533 -12.496  1.00 74.96           C  
ATOM   2298  CD  PRO A 290       9.970  19.683 -14.321  1.00 74.96           C  
ATOM   2299  CB  PRO A 290       8.223  21.288 -13.753  1.00 74.96           C  
ATOM   2300  CG  PRO A 290       9.386  21.046 -14.737  1.00 74.96           C  
ATOM   2301  C   PRO A 290       7.520  20.035 -11.646  1.00 74.96           C  
ATOM   2302  O   PRO A 290       7.051  20.782 -10.789  1.00 74.96           O  
ATOM   2303  N   SER A 291       7.043  18.797 -11.875  1.00 54.16           N  
ATOM   2304  CA  SER A 291       5.957  18.253 -11.106  1.00 54.16           C  
ATOM   2305  CB  SER A 291       5.401  16.956 -11.717  1.00 54.16           C  
ATOM   2306  OG  SER A 291       4.845  17.226 -12.995  1.00 54.16           O  
ATOM   2307  C   SER A 291       6.426  17.947  -9.708  1.00 54.16           C  
ATOM   2308  O   SER A 291       5.627  17.917  -8.772  1.00 54.16           O  
ATOM   2309  N   PHE A 292       7.729  17.634  -9.561  1.00100.91           N  
ATOM   2310  CA  PHE A 292       8.408  17.364  -8.320  1.00100.91           C  
ATOM   2311  CB  PHE A 292       9.750  16.633  -8.479  1.00100.91           C  
ATOM   2312  CG  PHE A 292       9.481  15.272  -9.017  1.00100.91           C  
ATOM   2313  CD1 PHE A 292       8.880  14.310  -8.239  1.00100.91           C  
ATOM   2314  CD2 PHE A 292       9.856  14.954 -10.300  1.00100.91           C  
ATOM   2315  CE1 PHE A 292       8.639  13.051  -8.739  1.00100.91           C  
ATOM   2316  CE2 PHE A 292       9.621  13.698 -10.805  1.00100.91           C  
ATOM   2317  CZ  PHE A 292       9.009  12.744 -10.027  1.00100.91           C  
ATOM   2318  C   PHE A 292       8.705  18.651  -7.612  1.00100.91           C  
ATOM   2319  O   PHE A 292       9.008  18.645  -6.418  1.00100.91           O  
ATOM   2320  N   ASN A 293       8.694  19.781  -8.350  1.00 77.75           N  
ATOM   2321  CA  ASN A 293       9.081  21.062  -7.825  1.00 77.75           C  
ATOM   2322  CB  ASN A 293       8.316  21.496  -6.558  1.00 77.75           C  
ATOM   2323  CG  ASN A 293       6.943  22.025  -6.961  1.00 77.75           C  
ATOM   2324  OD1 ASN A 293       6.623  22.128  -8.145  1.00 77.75           O  
ATOM   2325  ND2 ASN A 293       6.112  22.393  -5.948  1.00 77.75           N  
ATOM   2326  C   ASN A 293      10.544  21.023  -7.504  1.00 77.75           C  
ATOM   2327  O   ASN A 293      10.975  21.558  -6.484  1.00 77.75           O  
ATOM   2328  N   LYS A 294      11.351  20.384  -8.382  1.00104.62           N  
ATOM   2329  CA  LYS A 294      12.772  20.318  -8.164  1.00104.62           C  
ATOM   2330  CB  LYS A 294      13.320  18.880  -8.140  1.00104.62           C  
ATOM   2331  CG  LYS A 294      12.770  18.049  -6.982  1.00104.62           C  
ATOM   2332  CD  LYS A 294      13.090  18.644  -5.611  1.00104.62           C  
ATOM   2333  CE  LYS A 294      12.313  17.996  -4.465  1.00104.62           C  
ATOM   2334  NZ  LYS A 294      12.688  18.634  -3.184  1.00104.62           N1+
ATOM   2335  C   LYS A 294      13.467  21.025  -9.294  1.00104.62           C  
ATOM   2336  O   LYS A 294      13.200  20.749 -10.460  1.00104.62           O  
ATOM   2337  N   PRO A 295      14.371  21.922  -8.983  1.00 75.51           N  
ATOM   2338  CA  PRO A 295      15.083  22.621 -10.023  1.00 75.51           C  
ATOM   2339  CD  PRO A 295      14.231  22.736  -7.786  1.00 75.51           C  
ATOM   2340  CB  PRO A 295      15.791  23.781  -9.332  1.00 75.51           C  
ATOM   2341  CG  PRO A 295      14.887  24.087  -8.124  1.00 75.51           C  
ATOM   2342  C   PRO A 295      16.003  21.678 -10.740  1.00 75.51           C  
ATOM   2343  O   PRO A 295      16.459  20.714 -10.125  1.00 75.51           O  
ATOM   2344  N   VAL A 296      16.277  21.911 -12.044  1.00 59.33           N  
ATOM   2345  CA  VAL A 296      17.143  21.006 -12.749  1.00 59.33           C  
ATOM   2346  CB  VAL A 296      16.422  20.183 -13.778  1.00 59.33           C  
ATOM   2347  CG1 VAL A 296      17.445  19.305 -14.518  1.00 59.33           C  
ATOM   2348  CG2 VAL A 296      15.310  19.386 -13.076  1.00 59.33           C  
ATOM   2349  C   VAL A 296      18.191  21.795 -13.474  1.00 59.33           C  
ATOM   2350  O   VAL A 296      17.891  22.803 -14.110  1.00 59.33           O  
ATOM   2351  N   LEU A 297      19.467  21.363 -13.370  1.00124.02           N  
ATOM   2352  CA  LEU A 297      20.488  21.984 -14.163  1.00124.02           C  
ATOM   2353  CB  LEU A 297      21.816  22.277 -13.448  1.00124.02           C  
ATOM   2354  CG  LEU A 297      21.636  23.236 -12.265  1.00124.02           C  
ATOM   2355  CD1 LEU A 297      21.055  22.502 -11.053  1.00124.02           C  
ATOM   2356  CD2 LEU A 297      22.914  24.020 -11.963  1.00124.02           C  
ATOM   2357  C   LEU A 297      20.759  21.006 -15.258  1.00124.02           C  
ATOM   2358  O   LEU A 297      21.113  19.856 -14.996  1.00124.02           O  
ATOM   2359  N   VAL A 298      20.601  21.438 -16.526  1.00 66.95           N  
ATOM   2360  CA  VAL A 298      20.722  20.512 -17.620  1.00 66.95           C  
ATOM   2361  CB  VAL A 298      19.790  20.838 -18.756  1.00 66.95           C  
ATOM   2362  CG1 VAL A 298      19.981  19.809 -19.880  1.00 66.95           C  
ATOM   2363  CG2 VAL A 298      18.355  20.885 -18.205  1.00 66.95           C  
ATOM   2364  C   VAL A 298      22.133  20.529 -18.136  1.00 66.95           C  
ATOM   2365  O   VAL A 298      22.620  21.555 -18.605  1.00 66.95           O  
ATOM   2366  N   LEU A 299      22.820  19.360 -18.081  1.00145.51           N  
ATOM   2367  CA  LEU A 299      24.197  19.277 -18.495  1.00145.51           C  
ATOM   2368  CB  LEU A 299      24.983  18.126 -17.832  1.00145.51           C  
ATOM   2369  CG  LEU A 299      25.370  18.340 -16.352  1.00145.51           C  
ATOM   2370  CD1 LEU A 299      26.504  19.362 -16.203  1.00145.51           C  
ATOM   2371  CD2 LEU A 299      24.162  18.714 -15.491  1.00145.51           C  
ATOM   2372  C   LEU A 299      24.252  19.043 -19.971  1.00145.51           C  
ATOM   2373  O   LEU A 299      24.587  17.947 -20.423  1.00145.51           O  
ATOM   2374  N   ARG A 300      23.957  20.101 -20.753  1.00123.53           N  
ATOM   2375  CA  ARG A 300      24.004  20.022 -22.185  1.00123.53           C  
ATOM   2376  CB  ARG A 300      22.711  19.499 -22.830  1.00123.53           C  
ATOM   2377  CG  ARG A 300      22.435  18.019 -22.565  1.00123.53           C  
ATOM   2378  CD  ARG A 300      21.330  17.460 -23.466  1.00123.53           C  
ATOM   2379  NE  ARG A 300      21.871  17.436 -24.856  1.00123.53           N  
ATOM   2380  CZ  ARG A 300      21.044  17.623 -25.929  1.00123.53           C  
ATOM   2381  NH1 ARG A 300      19.715  17.858 -25.739  1.00123.53           N1+
ATOM   2382  NH2 ARG A 300      21.553  17.580 -27.196  1.00123.53           N  
ATOM   2383  C   ARG A 300      24.199  21.406 -22.721  1.00123.53           C  
ATOM   2384  O   ARG A 300      23.913  22.392 -22.042  1.00123.53           O  
ATOM   2385  N   SER A 301      24.773  21.495 -23.941  1.00 55.84           N  
ATOM   2386  CA  SER A 301      24.987  22.741 -24.624  1.00 55.84           C  
ATOM   2387  CB  SER A 301      26.071  22.642 -25.710  1.00 55.84           C  
ATOM   2388  OG  SER A 301      27.326  22.337 -25.119  1.00 55.84           O  
ATOM   2389  C   SER A 301      23.730  23.225 -25.300  1.00 55.84           C  
ATOM   2390  O   SER A 301      23.478  24.430 -25.331  1.00 55.84           O  
ATOM   2391  N   VAL A 302      22.916  22.305 -25.876  1.00119.59           N  
ATOM   2392  CA  VAL A 302      21.739  22.711 -26.612  1.00119.59           C  
ATOM   2393  CB  VAL A 302      21.759  22.306 -28.059  1.00119.59           C  
ATOM   2394  CG1 VAL A 302      23.005  22.892 -28.737  1.00119.59           C  
ATOM   2395  CG2 VAL A 302      21.661  20.773 -28.140  1.00119.59           C  
ATOM   2396  C   VAL A 302      20.551  21.990 -26.051  1.00119.59           C  
ATOM   2397  O   VAL A 302      20.679  20.874 -25.552  1.00119.59           O  
ATOM   2398  N   THR A 303      19.349  22.607 -26.137  1.00128.62           N  
ATOM   2399  CA  THR A 303      18.193  21.959 -25.579  1.00128.62           C  
ATOM   2400  CB  THR A 303      17.721  22.607 -24.310  1.00128.62           C  
ATOM   2401  OG1 THR A 303      16.711  21.818 -23.698  1.00128.62           O  
ATOM   2402  CG2 THR A 303      17.178  24.005 -24.645  1.00128.62           C  
ATOM   2403  C   THR A 303      17.043  21.974 -26.550  1.00128.62           C  
ATOM   2404  O   THR A 303      16.845  22.926 -27.303  1.00128.62           O  
ATOM   2405  N   GLU A 304      16.321  20.833 -26.601  1.00204.31           N  
ATOM   2406  CA  GLU A 304      15.097  20.595 -27.314  1.00204.31           C  
ATOM   2407  CB  GLU A 304      14.798  19.110 -27.587  1.00204.31           C  
ATOM   2408  CG  GLU A 304      15.703  18.443 -28.624  1.00204.31           C  
ATOM   2409  CD  GLU A 304      16.875  17.788 -27.912  1.00204.31           C  
ATOM   2410  OE1 GLU A 304      17.057  18.051 -26.692  1.00204.31           O  
ATOM   2411  OE2 GLU A 304      17.603  17.004 -28.578  1.00204.31           O1-
ATOM   2412  C   GLU A 304      13.932  21.097 -26.515  1.00204.31           C  
ATOM   2413  O   GLU A 304      12.828  21.174 -27.049  1.00204.31           O  
ATOM   2414  N   ARG A 305      14.101  21.309 -25.188  1.00158.53           N  
ATOM   2415  CA  ARG A 305      12.971  21.708 -24.387  1.00158.53           C  
ATOM   2416  CB  ARG A 305      12.614  20.647 -23.336  1.00158.53           C  
ATOM   2417  CG  ARG A 305      12.126  19.379 -24.039  1.00158.53           C  
ATOM   2418  CD  ARG A 305      11.972  18.131 -23.170  1.00158.53           C  
ATOM   2419  NE  ARG A 305      11.585  17.048 -24.120  1.00158.53           N  
ATOM   2420  CZ  ARG A 305      12.267  15.870 -24.143  1.00158.53           C  
ATOM   2421  NH1 ARG A 305      13.183  15.590 -23.170  1.00158.53           N1+
ATOM   2422  NH2 ARG A 305      12.054  14.968 -25.143  1.00158.53           N  
ATOM   2423  C   ARG A 305      13.192  23.044 -23.737  1.00158.53           C  
ATOM   2424  O   ARG A 305      13.552  23.157 -22.565  1.00158.53           O  
ATOM   2425  N   PRO A 306      12.946  24.068 -24.506  1.00 82.58           N  
ATOM   2426  CA  PRO A 306      13.056  25.432 -24.067  1.00 82.58           C  
ATOM   2427  CD  PRO A 306      12.960  23.951 -25.954  1.00 82.58           C  
ATOM   2428  CB  PRO A 306      13.136  26.277 -25.339  1.00 82.58           C  
ATOM   2429  CG  PRO A 306      12.594  25.358 -26.448  1.00 82.58           C  
ATOM   2430  C   PRO A 306      11.921  25.839 -23.175  1.00 82.58           C  
ATOM   2431  O   PRO A 306      12.048  26.856 -22.495  1.00 82.58           O  
ATOM   2432  N   GLU A 307      10.801  25.091 -23.167  1.00138.44           N  
ATOM   2433  CA  GLU A 307       9.667  25.515 -22.392  1.00138.44           C  
ATOM   2434  CB  GLU A 307       8.383  24.697 -22.646  1.00138.44           C  
ATOM   2435  CG  GLU A 307       8.552  23.182 -22.673  1.00138.44           C  
ATOM   2436  CD  GLU A 307       8.940  22.798 -24.092  1.00138.44           C  
ATOM   2437  OE1 GLU A 307      10.162  22.835 -24.399  1.00138.44           O  
ATOM   2438  OE2 GLU A 307       8.023  22.469 -24.890  1.00138.44           O1-
ATOM   2439  C   GLU A 307       9.999  25.534 -20.929  1.00138.44           C  
ATOM   2440  O   GLU A 307       9.538  26.415 -20.206  1.00138.44           O  
ATOM   2441  N   GLY A 308      10.795  24.563 -20.442  1.00 30.83           N  
ATOM   2442  CA  GLY A 308      11.178  24.518 -19.054  1.00 30.83           C  
ATOM   2443  C   GLY A 308      12.030  25.711 -18.733  1.00 30.83           C  
ATOM   2444  O   GLY A 308      11.984  26.231 -17.618  1.00 30.83           O  
ATOM   2445  N   VAL A 309      12.884  26.129 -19.687  1.00 33.94           N  
ATOM   2446  CA  VAL A 309      13.746  27.261 -19.480  1.00 33.94           C  
ATOM   2447  CB  VAL A 309      14.681  27.494 -20.631  1.00 33.94           C  
ATOM   2448  CG1 VAL A 309      15.473  28.786 -20.365  1.00 33.94           C  
ATOM   2449  CG2 VAL A 309      15.566  26.246 -20.801  1.00 33.94           C  
ATOM   2450  C   VAL A 309      12.903  28.492 -19.323  1.00 33.94           C  
ATOM   2451  O   VAL A 309      13.125  29.293 -18.417  1.00 33.94           O  
ATOM   2452  N   GLU A 310      11.900  28.669 -20.203  1.00 85.81           N  
ATOM   2453  CA  GLU A 310      11.068  29.838 -20.160  1.00 85.81           C  
ATOM   2454  CB  GLU A 310      10.134  29.949 -21.384  1.00 85.81           C  
ATOM   2455  CG  GLU A 310       9.223  28.745 -21.618  1.00 85.81           C  
ATOM   2456  CD  GLU A 310       8.731  28.810 -23.058  1.00 85.81           C  
ATOM   2457  OE1 GLU A 310       9.312  29.605 -23.846  1.00 85.81           O  
ATOM   2458  OE2 GLU A 310       7.774  28.063 -23.393  1.00 85.81           O1-
ATOM   2459  C   GLU A 310      10.277  29.838 -18.884  1.00 85.81           C  
ATOM   2460  O   GLU A 310      10.079  30.887 -18.271  1.00 85.81           O  
ATOM   2461  N   ALA A 311       9.807  28.653 -18.450  1.00 35.91           N  
ATOM   2462  CA  ALA A 311       9.046  28.504 -17.237  1.00 35.91           C  
ATOM   2463  CB  ALA A 311       8.541  27.068 -17.026  1.00 35.91           C  
ATOM   2464  C   ALA A 311       9.907  28.863 -16.059  1.00 35.91           C  
ATOM   2465  O   ALA A 311       9.421  29.442 -15.087  1.00 35.91           O  
ATOM   2466  N   GLY A 312      11.212  28.517 -16.104  1.00 27.45           N  
ATOM   2467  CA  GLY A 312      12.098  28.823 -15.009  1.00 27.45           C  
ATOM   2468  C   GLY A 312      12.434  27.577 -14.244  1.00 27.45           C  
ATOM   2469  O   GLY A 312      13.213  27.618 -13.294  1.00 27.45           O  
ATOM   2470  N   THR A 313      11.843  26.433 -14.634  1.00 52.44           N  
ATOM   2471  CA  THR A 313      12.074  25.175 -13.980  1.00 52.44           C  
ATOM   2472  CB  THR A 313      11.140  24.097 -14.444  1.00 52.44           C  
ATOM   2473  OG1 THR A 313      11.333  23.847 -15.827  1.00 52.44           O  
ATOM   2474  CG2 THR A 313       9.692  24.542 -14.176  1.00 52.44           C  
ATOM   2475  C   THR A 313      13.468  24.668 -14.225  1.00 52.44           C  
ATOM   2476  O   THR A 313      14.036  24.005 -13.356  1.00 52.44           O  
ATOM   2477  N   LEU A 314      14.047  24.918 -15.423  1.00 75.46           N  
ATOM   2478  CA  LEU A 314      15.327  24.345 -15.754  1.00 75.46           C  
ATOM   2479  CB  LEU A 314      15.265  23.413 -16.976  1.00 75.46           C  
ATOM   2480  CG  LEU A 314      14.190  22.313 -16.903  1.00 75.46           C  
ATOM   2481  CD1 LEU A 314      14.222  21.443 -18.168  1.00 75.46           C  
ATOM   2482  CD2 LEU A 314      14.278  21.497 -15.606  1.00 75.46           C  
ATOM   2483  C   LEU A 314      16.278  25.425 -16.174  1.00 75.46           C  
ATOM   2484  O   LEU A 314      15.878  26.547 -16.484  1.00 75.46           O  
ATOM   2485  N   LYS A 315      17.587  25.089 -16.179  1.00104.89           N  
ATOM   2486  CA  LYS A 315      18.625  25.983 -16.609  1.00104.89           C  
ATOM   2487  CB  LYS A 315      19.416  26.561 -15.420  1.00104.89           C  
ATOM   2488  CG  LYS A 315      20.418  27.657 -15.785  1.00104.89           C  
ATOM   2489  CD  LYS A 315      20.945  28.418 -14.564  1.00104.89           C  
ATOM   2490  CE  LYS A 315      19.846  29.029 -13.689  1.00104.89           C  
ATOM   2491  NZ  LYS A 315      20.441  29.667 -12.493  1.00104.89           N1+
ATOM   2492  C   LYS A 315      19.592  25.163 -17.414  1.00104.89           C  
ATOM   2493  O   LYS A 315      20.044  24.115 -16.952  1.00104.89           O  
ATOM   2494  N   VAL A 316      19.950  25.613 -18.638  1.00139.09           N  
ATOM   2495  CA  VAL A 316      20.857  24.819 -19.428  1.00139.09           C  
ATOM   2496  CB  VAL A 316      20.493  24.776 -20.891  1.00139.09           C  
ATOM   2497  CG1 VAL A 316      20.633  26.168 -21.523  1.00139.09           C  
ATOM   2498  CG2 VAL A 316      21.321  23.677 -21.569  1.00139.09           C  
ATOM   2499  C   VAL A 316      22.253  25.349 -19.212  1.00139.09           C  
ATOM   2500  O   VAL A 316      22.624  26.427 -19.671  1.00139.09           O  
ATOM   2501  N   ILE A 317      23.011  24.606 -18.383  1.00239.66           N  
ATOM   2502  CA  ILE A 317      24.357  24.824 -17.916  1.00239.66           C  
ATOM   2503  CB  ILE A 317      24.554  24.179 -16.566  1.00239.66           C  
ATOM   2504  CG1 ILE A 317      25.984  24.351 -16.058  1.00239.66           C  
ATOM   2505  CG2 ILE A 317      24.038  22.743 -16.603  1.00239.66           C  
ATOM   2506  CD1 ILE A 317      26.288  25.778 -15.634  1.00239.66           C  
ATOM   2507  C   ILE A 317      25.503  24.476 -18.837  1.00239.66           C  
ATOM   2508  O   ILE A 317      26.527  25.159 -18.812  1.00239.66           O  
ATOM   2509  N   GLY A 318      25.418  23.382 -19.625  1.00 55.16           N  
ATOM   2510  CA  GLY A 318      26.566  22.993 -20.409  1.00 55.16           C  
ATOM   2511  C   GLY A 318      27.379  22.065 -19.545  1.00 55.16           C  
ATOM   2512  O   GLY A 318      26.972  21.737 -18.434  1.00 55.16           O  
ATOM   2513  N   THR A 319      28.477  21.512 -20.107  1.00113.84           N  
ATOM   2514  CA  THR A 319      29.438  20.623 -19.492  1.00113.84           C  
ATOM   2515  CB  THR A 319      29.904  19.537 -20.416  1.00113.84           C  
ATOM   2516  OG1 THR A 319      30.482  20.096 -21.587  1.00113.84           O  
ATOM   2517  CG2 THR A 319      28.695  18.651 -20.767  1.00113.84           C  
ATOM   2518  C   THR A 319      30.639  21.265 -18.851  1.00113.84           C  
ATOM   2519  O   THR A 319      31.396  20.566 -18.179  1.00113.84           O  
ATOM   2520  N   ASN A 320      30.915  22.558 -19.121  1.00 65.80           N  
ATOM   2521  CA  ASN A 320      32.113  23.207 -18.643  1.00 65.80           C  
ATOM   2522  CB  ASN A 320      32.131  24.707 -18.991  1.00 65.80           C  
ATOM   2523  CG  ASN A 320      33.523  25.261 -18.746  1.00 65.80           C  
ATOM   2524  OD1 ASN A 320      34.087  25.111 -17.664  1.00 65.80           O  
ATOM   2525  ND2 ASN A 320      34.100  25.924 -19.784  1.00 65.80           N  
ATOM   2526  C   ASN A 320      32.213  23.053 -17.150  1.00 65.80           C  
ATOM   2527  O   ASN A 320      31.230  23.186 -16.423  1.00 65.80           O  
ATOM   2528  N   LYS A 321      33.442  22.773 -16.665  1.00107.86           N  
ATOM   2529  CA  LYS A 321      33.722  22.502 -15.281  1.00107.86           C  
ATOM   2530  CB  LYS A 321      35.216  22.171 -15.079  1.00107.86           C  
ATOM   2531  CG  LYS A 321      35.599  21.556 -13.729  1.00107.86           C  
ATOM   2532  CD  LYS A 321      35.490  22.495 -12.528  1.00107.86           C  
ATOM   2533  CE  LYS A 321      36.038  21.882 -11.238  1.00107.86           C  
ATOM   2534  NZ  LYS A 321      36.230  22.934 -10.215  1.00107.86           N1+
ATOM   2535  C   LYS A 321      33.367  23.693 -14.441  1.00107.86           C  
ATOM   2536  O   LYS A 321      32.709  23.549 -13.410  1.00107.86           O  
ATOM   2537  N   GLN A 322      33.784  24.906 -14.854  1.00 90.62           N  
ATOM   2538  CA  GLN A 322      33.511  26.070 -14.061  1.00 90.62           C  
ATOM   2539  CB  GLN A 322      34.265  27.327 -14.534  1.00 90.62           C  
ATOM   2540  CG  GLN A 322      33.867  27.832 -15.919  1.00 90.62           C  
ATOM   2541  CD  GLN A 322      34.714  29.063 -16.201  1.00 90.62           C  
ATOM   2542  OE1 GLN A 322      35.939  29.030 -16.064  1.00 90.62           O  
ATOM   2543  NE2 GLN A 322      34.053  30.185 -16.588  1.00 90.62           N  
ATOM   2544  C   GLN A 322      32.042  26.372 -14.059  1.00 90.62           C  
ATOM   2545  O   GLN A 322      31.478  26.721 -13.023  1.00 90.62           O  
ATOM   2546  N   ASN A 323      31.381  26.235 -15.225  1.00 44.06           N  
ATOM   2547  CA  ASN A 323      29.993  26.575 -15.354  1.00 44.06           C  
ATOM   2548  CB  ASN A 323      29.480  26.408 -16.796  1.00 44.06           C  
ATOM   2549  CG  ASN A 323      30.198  27.415 -17.687  1.00 44.06           C  
ATOM   2550  OD1 ASN A 323      30.955  28.261 -17.214  1.00 44.06           O  
ATOM   2551  ND2 ASN A 323      29.945  27.327 -19.021  1.00 44.06           N  
ATOM   2552  C   ASN A 323      29.162  25.684 -14.482  1.00 44.06           C  
ATOM   2553  O   ASN A 323      28.276  26.159 -13.772  1.00 44.06           O  
ATOM   2554  N   VAL A 324      29.425  24.362 -14.499  1.00109.80           N  
ATOM   2555  CA  VAL A 324      28.623  23.462 -13.718  1.00109.80           C  
ATOM   2556  CB  VAL A 324      28.938  22.008 -13.935  1.00109.80           C  
ATOM   2557  CG1 VAL A 324      28.494  21.623 -15.352  1.00109.80           C  
ATOM   2558  CG2 VAL A 324      30.435  21.776 -13.707  1.00109.80           C  
ATOM   2559  C   VAL A 324      28.778  23.784 -12.265  1.00109.80           C  
ATOM   2560  O   VAL A 324      27.797  23.808 -11.522  1.00109.80           O  
ATOM   2561  N   TYR A 325      30.015  24.053 -11.817  1.00 67.10           N  
ATOM   2562  CA  TYR A 325      30.234  24.343 -10.430  1.00 67.10           C  
ATOM   2563  CB  TYR A 325      31.721  24.496 -10.081  1.00 67.10           C  
ATOM   2564  CG  TYR A 325      31.804  25.038  -8.696  1.00 67.10           C  
ATOM   2565  CD1 TYR A 325      31.594  24.235  -7.597  1.00 67.10           C  
ATOM   2566  CD2 TYR A 325      32.101  26.366  -8.507  1.00 67.10           C  
ATOM   2567  CE1 TYR A 325      31.679  24.759  -6.328  1.00 67.10           C  
ATOM   2568  CE2 TYR A 325      32.189  26.897  -7.242  1.00 67.10           C  
ATOM   2569  CZ  TYR A 325      31.977  26.091  -6.152  1.00 67.10           C  
ATOM   2570  OH  TYR A 325      32.070  26.644  -4.857  1.00 67.10           O  
ATOM   2571  C   TYR A 325      29.538  25.616 -10.044  1.00 67.10           C  
ATOM   2572  O   TYR A 325      28.883  25.675  -9.006  1.00 67.10           O  
ATOM   2573  N   GLN A 326      29.660  26.670 -10.874  1.00 56.09           N  
ATOM   2574  CA  GLN A 326      29.115  27.959 -10.545  1.00 56.09           C  
ATOM   2575  CB  GLN A 326      29.510  29.043 -11.560  1.00 56.09           C  
ATOM   2576  CG  GLN A 326      29.245  30.459 -11.053  1.00 56.09           C  
ATOM   2577  CD  GLN A 326      30.362  30.785 -10.075  1.00 56.09           C  
ATOM   2578  OE1 GLN A 326      31.541  30.651 -10.404  1.00 56.09           O  
ATOM   2579  NE2 GLN A 326      29.993  31.212  -8.836  1.00 56.09           N  
ATOM   2580  C   GLN A 326      27.615  27.918 -10.509  1.00 56.09           C  
ATOM   2581  O   GLN A 326      27.001  28.514  -9.626  1.00 56.09           O  
ATOM   2582  N   ALA A 327      26.983  27.226 -11.476  1.00 37.86           N  
ATOM   2583  CA  ALA A 327      25.548  27.200 -11.546  1.00 37.86           C  
ATOM   2584  CB  ALA A 327      25.028  26.408 -12.761  1.00 37.86           C  
ATOM   2585  C   ALA A 327      24.998  26.540 -10.319  1.00 37.86           C  
ATOM   2586  O   ALA A 327      24.056  27.038  -9.707  1.00 37.86           O  
ATOM   2587  N   ALA A 328      25.588  25.395  -9.923  1.00 36.11           N  
ATOM   2588  CA  ALA A 328      25.117  24.664  -8.778  1.00 36.11           C  
ATOM   2589  CB  ALA A 328      25.849  23.327  -8.563  1.00 36.11           C  
ATOM   2590  C   ALA A 328      25.312  25.481  -7.538  1.00 36.11           C  
ATOM   2591  O   ALA A 328      24.462  25.488  -6.648  1.00 36.11           O  
ATOM   2592  N   LYS A 329      26.451  26.192  -7.445  1.00 44.32           N  
ATOM   2593  CA  LYS A 329      26.743  26.968  -6.274  1.00 44.32           C  
ATOM   2594  CB  LYS A 329      28.104  27.674  -6.351  1.00 44.32           C  
ATOM   2595  CG  LYS A 329      28.426  28.498  -5.105  1.00 44.32           C  
ATOM   2596  CD  LYS A 329      29.880  28.964  -5.028  1.00 44.32           C  
ATOM   2597  CE  LYS A 329      30.153  29.819  -3.790  1.00 44.32           C  
ATOM   2598  NZ  LYS A 329      31.537  30.335  -3.811  1.00 44.32           N1+
ATOM   2599  C   LYS A 329      25.696  28.025  -6.117  1.00 44.32           C  
ATOM   2600  O   LYS A 329      25.230  28.284  -5.008  1.00 44.32           O  
ATOM   2601  N   GLU A 330      25.289  28.659  -7.234  1.00 30.74           N  
ATOM   2602  CA  GLU A 330      24.320  29.717  -7.177  1.00 30.74           C  
ATOM   2603  CB  GLU A 330      24.019  30.344  -8.549  1.00 30.74           C  
ATOM   2604  CG  GLU A 330      23.004  31.489  -8.473  1.00 30.74           C  
ATOM   2605  CD  GLU A 330      22.788  32.026  -9.879  1.00 30.74           C  
ATOM   2606  OE1 GLU A 330      23.679  31.795 -10.740  1.00 30.74           O  
ATOM   2607  OE2 GLU A 330      21.735  32.674 -10.114  1.00 30.74           O1-
ATOM   2608  C   GLU A 330      23.035  29.163  -6.647  1.00 30.74           C  
ATOM   2609  O   GLU A 330      22.356  29.816  -5.856  1.00 30.74           O  
ATOM   2610  N   LEU A 331      22.663  27.934  -7.058  1.00 61.40           N  
ATOM   2611  CA  LEU A 331      21.428  27.368  -6.592  1.00 61.40           C  
ATOM   2612  CB  LEU A 331      21.120  25.968  -7.148  1.00 61.40           C  
ATOM   2613  CG  LEU A 331      20.603  25.964  -8.592  1.00 61.40           C  
ATOM   2614  CD1 LEU A 331      20.292  24.536  -9.062  1.00 61.40           C  
ATOM   2615  CD2 LEU A 331      19.390  26.895  -8.722  1.00 61.40           C  
ATOM   2616  C   LEU A 331      21.480  27.214  -5.107  1.00 61.40           C  
ATOM   2617  O   LEU A 331      20.484  27.444  -4.423  1.00 61.40           O  
ATOM   2618  N   ILE A 332      22.638  26.780  -4.577  1.00105.27           N  
ATOM   2619  CA  ILE A 332      22.781  26.556  -3.167  1.00105.27           C  
ATOM   2620  CB  ILE A 332      24.128  25.978  -2.826  1.00105.27           C  
ATOM   2621  CG1 ILE A 332      24.372  24.631  -3.535  1.00105.27           C  
ATOM   2622  CG2 ILE A 332      24.213  25.879  -1.293  1.00105.27           C  
ATOM   2623  CD1 ILE A 332      23.528  23.471  -3.012  1.00105.27           C  
ATOM   2624  C   ILE A 332      22.685  27.861  -2.426  1.00105.27           C  
ATOM   2625  O   ILE A 332      21.961  27.974  -1.438  1.00105.27           O  
ATOM   2626  N   ASP A 333      23.432  28.883  -2.892  1.00 50.84           N  
ATOM   2627  CA  ASP A 333      23.521  30.156  -2.227  1.00 50.84           C  
ATOM   2628  CB  ASP A 333      24.583  31.072  -2.863  1.00 50.84           C  
ATOM   2629  CG  ASP A 333      25.960  30.491  -2.568  1.00 50.84           C  
ATOM   2630  OD1 ASP A 333      26.084  29.728  -1.572  1.00 50.84           O  
ATOM   2631  OD2 ASP A 333      26.905  30.804  -3.337  1.00 50.84           O1-
ATOM   2632  C   ASP A 333      22.229  30.918  -2.254  1.00 50.84           C  
ATOM   2633  O   ASP A 333      21.798  31.433  -1.224  1.00 50.84           O  
ATOM   2634  N   ASP A 334      21.570  30.993  -3.430  1.00 50.69           N  
ATOM   2635  CA  ASP A 334      20.415  31.833  -3.594  1.00 50.69           C  
ATOM   2636  CB  ASP A 334      20.318  32.407  -5.017  1.00 50.69           C  
ATOM   2637  CG  ASP A 334      19.238  33.472  -5.054  1.00 50.69           C  
ATOM   2638  OD1 ASP A 334      18.538  33.654  -4.022  1.00 50.69           O  
ATOM   2639  OD2 ASP A 334      19.098  34.119  -6.126  1.00 50.69           O1-
ATOM   2640  C   ASP A 334      19.166  31.049  -3.322  1.00 50.69           C  
ATOM   2641  O   ASP A 334      18.689  30.284  -4.158  1.00 50.69           O  
ATOM   2642  N   GLU A 335      18.596  31.257  -2.122  1.00 73.35           N  
ATOM   2643  CA  GLU A 335      17.420  30.568  -1.680  1.00 73.35           C  
ATOM   2644  CB  GLU A 335      17.093  30.881  -0.214  1.00 73.35           C  
ATOM   2645  CG  GLU A 335      16.001  29.990   0.369  1.00 73.35           C  
ATOM   2646  CD  GLU A 335      15.789  30.423   1.811  1.00 73.35           C  
ATOM   2647  OE1 GLU A 335      16.548  31.319   2.273  1.00 73.35           O  
ATOM   2648  OE2 GLU A 335      14.869  29.872   2.470  1.00 73.35           O1-
ATOM   2649  C   GLU A 335      16.230  30.967  -2.504  1.00 73.35           C  
ATOM   2650  O   GLU A 335      15.391  30.126  -2.823  1.00 73.35           O  
ATOM   2651  N   ARG A 336      16.111  32.266  -2.853  1.00103.41           N  
ATOM   2652  CA  ARG A 336      14.973  32.733  -3.600  1.00103.41           C  
ATOM   2653  CB  ARG A 336      14.972  34.257  -3.824  1.00103.41           C  
ATOM   2654  CG  ARG A 336      13.762  34.746  -4.627  1.00103.41           C  
ATOM   2655  CD  ARG A 336      12.426  34.604  -3.895  1.00103.41           C  
ATOM   2656  NE  ARG A 336      12.147  35.897  -3.214  1.00103.41           N  
ATOM   2657  CZ  ARG A 336      12.665  36.136  -1.974  1.00103.41           C  
ATOM   2658  NH1 ARG A 336      13.455  35.198  -1.375  1.00103.41           N1+
ATOM   2659  NH2 ARG A 336      12.394  37.310  -1.331  1.00103.41           N  
ATOM   2660  C   ARG A 336      14.961  32.095  -4.954  1.00103.41           C  
ATOM   2661  O   ARG A 336      13.914  31.661  -5.431  1.00103.41           O  
ATOM   2662  N   LEU A 337      16.139  32.018  -5.601  1.00 37.94           N  
ATOM   2663  CA  LEU A 337      16.251  31.470  -6.924  1.00 37.94           C  
ATOM   2664  CB  LEU A 337      17.690  31.539  -7.464  1.00 37.94           C  
ATOM   2665  CG  LEU A 337      17.858  30.960  -8.878  1.00 37.94           C  
ATOM   2666  CD1 LEU A 337      17.010  31.731  -9.905  1.00 37.94           C  
ATOM   2667  CD2 LEU A 337      19.342  30.901  -9.270  1.00 37.94           C  
ATOM   2668  C   LEU A 337      15.853  30.031  -6.863  1.00 37.94           C  
ATOM   2669  O   LEU A 337      15.145  29.534  -7.737  1.00 37.94           O  
ATOM   2670  N   TYR A 338      16.295  29.329  -5.807  1.00 51.58           N  
ATOM   2671  CA  TYR A 338      15.991  27.938  -5.659  1.00 51.58           C  
ATOM   2672  CB  TYR A 338      16.643  27.348  -4.394  1.00 51.58           C  
ATOM   2673  CG  TYR A 338      16.140  25.963  -4.172  1.00 51.58           C  
ATOM   2674  CD1 TYR A 338      14.983  25.760  -3.457  1.00 51.58           C  
ATOM   2675  CD2 TYR A 338      16.818  24.873  -4.668  1.00 51.58           C  
ATOM   2676  CE1 TYR A 338      14.503  24.491  -3.237  1.00 51.58           C  
ATOM   2677  CE2 TYR A 338      16.341  23.599  -4.451  1.00 51.58           C  
ATOM   2678  CZ  TYR A 338      15.183  23.407  -3.737  1.00 51.58           C  
ATOM   2679  OH  TYR A 338      14.695  22.101  -3.514  1.00 51.58           O  
ATOM   2680  C   TYR A 338      14.505  27.779  -5.556  1.00 51.58           C  
ATOM   2681  O   TYR A 338      13.918  26.934  -6.231  1.00 51.58           O  
ATOM   2682  N   HIS A 339      13.846  28.611  -4.724  1.00 53.92           N  
ATOM   2683  CA  HIS A 339      12.432  28.470  -4.530  1.00 53.92           C  
ATOM   2684  ND1 HIS A 339       9.335  29.619  -3.650  1.00 53.92           N  
ATOM   2685  CG  HIS A 339      10.426  28.966  -3.122  1.00 53.92           C  
ATOM   2686  CB  HIS A 339      11.853  29.337  -3.400  1.00 53.92           C  
ATOM   2687  NE2 HIS A 339       8.538  27.948  -2.416  1.00 53.92           N  
ATOM   2688  CD2 HIS A 339       9.922  27.950  -2.370  1.00 53.92           C  
ATOM   2689  CE1 HIS A 339       8.233  28.970  -3.196  1.00 53.92           C  
ATOM   2690  C   HIS A 339      11.695  28.801  -5.790  1.00 53.92           C  
ATOM   2691  O   HIS A 339      10.692  28.163  -6.107  1.00 53.92           O  
ATOM   2692  N   GLN A 340      12.168  29.814  -6.540  1.00 39.78           N  
ATOM   2693  CA  GLN A 340      11.497  30.240  -7.739  1.00 39.78           C  
ATOM   2694  CB  GLN A 340      12.240  31.393  -8.430  1.00 39.78           C  
ATOM   2695  CG  GLN A 340      12.368  32.652  -7.571  1.00 39.78           C  
ATOM   2696  CD  GLN A 340      13.181  33.665  -8.363  1.00 39.78           C  
ATOM   2697  OE1 GLN A 340      14.204  33.327  -8.957  1.00 39.78           O  
ATOM   2698  NE2 GLN A 340      12.714  34.942  -8.380  1.00 39.78           N  
ATOM   2699  C   GLN A 340      11.489  29.105  -8.714  1.00 39.78           C  
ATOM   2700  O   GLN A 340      10.468  28.806  -9.332  1.00 39.78           O  
ATOM   2701  N   MET A 341      12.645  28.435  -8.867  1.00 38.22           N  
ATOM   2702  CA  MET A 341      12.762  27.356  -9.803  1.00 38.22           C  
ATOM   2703  CB  MET A 341      14.200  26.823  -9.899  1.00 38.22           C  
ATOM   2704  CG  MET A 341      15.161  27.850 -10.498  1.00 38.22           C  
ATOM   2705  SD  MET A 341      16.908  27.362 -10.465  1.00 38.22           S  
ATOM   2706  CE  MET A 341      16.753  26.023 -11.684  1.00 38.22           C  
ATOM   2707  C   MET A 341      11.873  26.234  -9.372  1.00 38.22           C  
ATOM   2708  O   MET A 341      11.252  25.572 -10.203  1.00 38.22           O  
ATOM   2709  N   SER A 342      11.798  25.982  -8.053  1.00 38.48           N  
ATOM   2710  CA  SER A 342      10.996  24.902  -7.551  1.00 38.48           C  
ATOM   2711  CB  SER A 342      11.129  24.718  -6.029  1.00 38.48           C  
ATOM   2712  OG  SER A 342      12.467  24.385  -5.689  1.00 38.48           O  
ATOM   2713  C   SER A 342       9.543  25.163  -7.825  1.00 38.48           C  
ATOM   2714  O   SER A 342       8.812  24.270  -8.249  1.00 38.48           O  
ATOM   2715  N   GLU A 343       9.093  26.408  -7.588  1.00142.49           N  
ATOM   2716  CA  GLU A 343       7.707  26.778  -7.660  1.00142.49           C  
ATOM   2717  CB  GLU A 343       7.404  28.106  -6.953  1.00142.49           C  
ATOM   2718  CG  GLU A 343       5.937  28.197  -6.539  1.00142.49           C  
ATOM   2719  CD  GLU A 343       5.666  27.043  -5.579  1.00142.49           C  
ATOM   2720  OE1 GLU A 343       6.580  26.707  -4.779  1.00142.49           O  
ATOM   2721  OE2 GLU A 343       4.540  26.477  -5.635  1.00142.49           O1-
ATOM   2722  C   GLU A 343       7.159  26.824  -9.061  1.00142.49           C  
ATOM   2723  O   GLU A 343       5.951  26.677  -9.242  1.00142.49           O  
ATOM   2724  N   ALA A 344       8.007  27.052 -10.086  1.00 39.11           N  
ATOM   2725  CA  ALA A 344       7.534  27.225 -11.437  1.00 39.11           C  
ATOM   2726  CB  ALA A 344       8.668  27.304 -12.477  1.00 39.11           C  
ATOM   2727  C   ALA A 344       6.629  26.097 -11.834  1.00 39.11           C  
ATOM   2728  O   ALA A 344       6.842  24.943 -11.462  1.00 39.11           O  
ATOM   2729  N   SER A 345       5.566  26.426 -12.606  1.00 32.77           N  
ATOM   2730  CA  SER A 345       4.598  25.452 -13.029  1.00 32.77           C  
ATOM   2731  CB  SER A 345       3.282  26.070 -13.530  1.00 32.77           C  
ATOM   2732  OG  SER A 345       2.618  26.729 -12.461  1.00 32.77           O  
ATOM   2733  C   SER A 345       5.187  24.634 -14.136  1.00 32.77           C  
ATOM   2734  O   SER A 345       6.128  25.054 -14.807  1.00 32.77           O  
ATOM   2735  N   ASN A 346       4.621  23.429 -14.356  1.00 63.56           N  
ATOM   2736  CA  ASN A 346       5.129  22.514 -15.339  1.00 63.56           C  
ATOM   2737  CB  ASN A 346       4.841  21.046 -14.956  1.00 63.56           C  
ATOM   2738  CG  ASN A 346       5.683  20.105 -15.806  1.00 63.56           C  
ATOM   2739  OD1 ASN A 346       6.185  20.480 -16.863  1.00 63.56           O  
ATOM   2740  ND2 ASN A 346       5.838  18.838 -15.332  1.00 63.56           N  
ATOM   2741  C   ASN A 346       4.449  22.809 -16.646  1.00 63.56           C  
ATOM   2742  O   ASN A 346       3.234  22.673 -16.772  1.00 63.56           O  
ATOM   2743  N   PRO A 347       5.199  23.264 -17.617  1.00 89.88           N  
ATOM   2744  CA  PRO A 347       4.674  23.537 -18.932  1.00 89.88           C  
ATOM   2745  CD  PRO A 347       6.470  23.925 -17.379  1.00 89.88           C  
ATOM   2746  CB  PRO A 347       5.706  24.435 -19.616  1.00 89.88           C  
ATOM   2747  CG  PRO A 347       6.991  24.253 -18.788  1.00 89.88           C  
ATOM   2748  C   PRO A 347       4.405  22.275 -19.698  1.00 89.88           C  
ATOM   2749  O   PRO A 347       3.735  22.333 -20.728  1.00 89.88           O  
ATOM   2750  N   TYR A 348       4.989  21.151 -19.247  1.00106.76           N  
ATOM   2751  CA  TYR A 348       4.930  19.851 -19.862  1.00106.76           C  
ATOM   2752  CB  TYR A 348       6.036  18.907 -19.372  1.00106.76           C  
ATOM   2753  CG  TYR A 348       7.302  19.537 -19.831  1.00106.76           C  
ATOM   2754  CD1 TYR A 348       7.657  19.497 -21.159  1.00106.76           C  
ATOM   2755  CD2 TYR A 348       8.132  20.168 -18.934  1.00106.76           C  
ATOM   2756  CE1 TYR A 348       8.826  20.079 -21.585  1.00106.76           C  
ATOM   2757  CE2 TYR A 348       9.303  20.752 -19.353  1.00106.76           C  
ATOM   2758  CZ  TYR A 348       9.651  20.707 -20.682  1.00106.76           C  
ATOM   2759  OH  TYR A 348      10.851  21.307 -21.117  1.00106.76           O  
ATOM   2760  C   TYR A 348       3.613  19.140 -19.727  1.00106.76           C  
ATOM   2761  O   TYR A 348       3.306  18.299 -20.567  1.00106.76           O  
ATOM   2762  N   GLY A 349       2.838  19.331 -18.640  1.00 55.88           N  
ATOM   2763  CA  GLY A 349       1.606  18.586 -18.595  1.00 55.88           C  
ATOM   2764  C   GLY A 349       1.050  18.571 -17.196  1.00 55.88           C  
ATOM   2765  O   GLY A 349       1.722  18.936 -16.234  1.00 55.88           O  
ATOM   2766  N   ASP A 350      -0.267  18.273 -17.115  1.00125.96           N  
ATOM   2767  CA  ASP A 350      -1.115  18.084 -15.967  1.00125.96           C  
ATOM   2768  CB  ASP A 350      -2.540  18.622 -16.216  1.00125.96           C  
ATOM   2769  CG  ASP A 350      -3.121  17.980 -17.469  1.00125.96           C  
ATOM   2770  OD1 ASP A 350      -2.426  17.121 -18.076  1.00125.96           O  
ATOM   2771  OD2 ASP A 350      -4.264  18.355 -17.844  1.00125.96           O1-
ATOM   2772  C   ASP A 350      -1.188  16.666 -15.426  1.00125.96           C  
ATOM   2773  O   ASP A 350      -1.627  16.483 -14.291  1.00125.96           O  
ATOM   2774  N   GLY A 351      -0.838  15.619 -16.213  1.00 61.38           N  
ATOM   2775  CA  GLY A 351      -0.970  14.253 -15.747  1.00 61.38           C  
ATOM   2776  C   GLY A 351      -2.110  13.553 -16.460  1.00 61.38           C  
ATOM   2777  O   GLY A 351      -2.318  12.352 -16.285  1.00 61.38           O  
ATOM   2778  N   PHE A 352      -2.927  14.317 -17.204  1.00141.71           N  
ATOM   2779  CA  PHE A 352      -4.060  13.932 -18.012  1.00141.71           C  
ATOM   2780  CB  PHE A 352      -5.219  14.926 -17.914  1.00141.71           C  
ATOM   2781  CG  PHE A 352      -5.694  14.714 -16.519  1.00141.71           C  
ATOM   2782  CD1 PHE A 352      -6.516  13.651 -16.228  1.00141.71           C  
ATOM   2783  CD2 PHE A 352      -5.307  15.555 -15.504  1.00141.71           C  
ATOM   2784  CE1 PHE A 352      -6.957  13.434 -14.945  1.00141.71           C  
ATOM   2785  CE2 PHE A 352      -5.746  15.343 -14.218  1.00141.71           C  
ATOM   2786  CZ  PHE A 352      -6.573  14.283 -13.936  1.00141.71           C  
ATOM   2787  C   PHE A 352      -3.782  13.593 -19.459  1.00141.71           C  
ATOM   2788  O   PHE A 352      -4.716  13.287 -20.197  1.00141.71           O  
ATOM   2789  N   ALA A 353      -2.537  13.727 -19.951  1.00 62.43           N  
ATOM   2790  CA  ALA A 353      -2.276  13.633 -21.368  1.00 62.43           C  
ATOM   2791  CB  ALA A 353      -0.774  13.680 -21.700  1.00 62.43           C  
ATOM   2792  C   ALA A 353      -2.821  12.367 -21.977  1.00 62.43           C  
ATOM   2793  O   ALA A 353      -3.319  12.400 -23.101  1.00 62.43           O  
ATOM   2794  N   SER A 354      -2.745  11.223 -21.276  1.00 42.64           N  
ATOM   2795  CA  SER A 354      -3.193   9.969 -21.827  1.00 42.64           C  
ATOM   2796  CB  SER A 354      -2.961   8.798 -20.856  1.00 42.64           C  
ATOM   2797  OG  SER A 354      -1.575   8.670 -20.575  1.00 42.64           O  
ATOM   2798  C   SER A 354      -4.663  10.016 -22.147  1.00 42.64           C  
ATOM   2799  O   SER A 354      -5.090   9.495 -23.176  1.00 42.64           O  
ATOM   2800  N   GLU A 355      -5.486  10.633 -21.278  1.00 73.94           N  
ATOM   2801  CA  GLU A 355      -6.901  10.668 -21.534  1.00 73.94           C  
ATOM   2802  CB  GLU A 355      -7.723  11.288 -20.389  1.00 73.94           C  
ATOM   2803  CG  GLU A 355      -7.915  10.345 -19.196  1.00 73.94           C  
ATOM   2804  CD  GLU A 355      -6.593  10.223 -18.452  1.00 73.94           C  
ATOM   2805  OE1 GLU A 355      -5.702  11.082 -18.685  1.00 73.94           O  
ATOM   2806  OE2 GLU A 355      -6.455   9.267 -17.641  1.00 73.94           O1-
ATOM   2807  C   GLU A 355      -7.165  11.457 -22.782  1.00 73.94           C  
ATOM   2808  O   GLU A 355      -8.017  11.075 -23.583  1.00 73.94           O  
ATOM   2809  N   ARG A 356      -6.452  12.583 -22.984  1.00 87.94           N  
ATOM   2810  CA  ARG A 356      -6.671  13.376 -24.165  1.00 87.94           C  
ATOM   2811  CB  ARG A 356      -5.884  14.699 -24.196  1.00 87.94           C  
ATOM   2812  CG  ARG A 356      -6.559  15.821 -23.405  1.00 87.94           C  
ATOM   2813  CD  ARG A 356      -5.853  17.173 -23.533  1.00 87.94           C  
ATOM   2814  NE  ARG A 356      -4.593  17.086 -22.746  1.00 87.94           N  
ATOM   2815  CZ  ARG A 356      -4.606  17.377 -21.413  1.00 87.94           C  
ATOM   2816  NH1 ARG A 356      -5.764  17.770 -20.803  1.00 87.94           N1+
ATOM   2817  NH2 ARG A 356      -3.457  17.274 -20.685  1.00 87.94           N  
ATOM   2818  C   ARG A 356      -6.288  12.587 -25.379  1.00 87.94           C  
ATOM   2819  O   ARG A 356      -6.997  12.604 -26.383  1.00 87.94           O  
ATOM   2820  N   ILE A 357      -5.169  11.844 -25.308  1.00111.16           N  
ATOM   2821  CA  ILE A 357      -4.702  11.085 -26.437  1.00111.16           C  
ATOM   2822  CB  ILE A 357      -3.507  10.230 -26.101  1.00111.16           C  
ATOM   2823  CG1 ILE A 357      -2.310  11.068 -25.628  1.00111.16           C  
ATOM   2824  CG2 ILE A 357      -3.192   9.351 -27.324  1.00111.16           C  
ATOM   2825  CD1 ILE A 357      -1.711  11.966 -26.701  1.00111.16           C  
ATOM   2826  C   ILE A 357      -5.774  10.103 -26.810  1.00111.16           C  
ATOM   2827  O   ILE A 357      -6.107   9.953 -27.985  1.00111.16           O  
ATOM   2828  N   VAL A 358      -6.350   9.416 -25.804  1.00 42.52           N  
ATOM   2829  CA  VAL A 358      -7.328   8.391 -26.039  1.00 42.52           C  
ATOM   2830  CB  VAL A 358      -7.815   7.747 -24.770  1.00 42.52           C  
ATOM   2831  CG1 VAL A 358      -8.970   6.792 -25.115  1.00 42.52           C  
ATOM   2832  CG2 VAL A 358      -6.627   7.049 -24.086  1.00 42.52           C  
ATOM   2833  C   VAL A 358      -8.520   8.977 -26.726  1.00 42.52           C  
ATOM   2834  O   VAL A 358      -9.010   8.415 -27.704  1.00 42.52           O  
ATOM   2835  N   ASN A 359      -9.018  10.128 -26.237  1.00 51.66           N  
ATOM   2836  CA  ASN A 359     -10.183  10.733 -26.817  1.00 51.66           C  
ATOM   2837  CB  ASN A 359     -10.755  11.889 -25.981  1.00 51.66           C  
ATOM   2838  CG  ASN A 359     -11.511  11.256 -24.817  1.00 51.66           C  
ATOM   2839  OD1 ASN A 359     -12.295  10.327 -25.006  1.00 51.66           O  
ATOM   2840  ND2 ASN A 359     -11.268  11.763 -23.580  1.00 51.66           N  
ATOM   2841  C   ASN A 359      -9.892  11.209 -28.209  1.00 51.66           C  
ATOM   2842  O   ASN A 359     -10.767  11.161 -29.070  1.00 51.66           O  
ATOM   2843  N   HIS A 360      -8.666  11.703 -28.475  1.00 54.48           N  
ATOM   2844  CA  HIS A 360      -8.351  12.153 -29.805  1.00 54.48           C  
ATOM   2845  ND1 HIS A 360      -7.382  15.319 -30.025  1.00 54.48           N  
ATOM   2846  CG  HIS A 360      -6.914  14.206 -29.361  1.00 54.48           C  
ATOM   2847  CB  HIS A 360      -6.964  12.816 -29.930  1.00 54.48           C  
ATOM   2848  NE2 HIS A 360      -6.587  16.035 -28.076  1.00 54.48           N  
ATOM   2849  CD2 HIS A 360      -6.431  14.664 -28.173  1.00 54.48           C  
ATOM   2850  CE1 HIS A 360      -7.164  16.384 -29.213  1.00 54.48           C  
ATOM   2851  C   HIS A 360      -8.400  10.979 -30.740  1.00 54.48           C  
ATOM   2852  O   HIS A 360      -8.831  11.110 -31.884  1.00 54.48           O  
ATOM   2853  N   ILE A 361      -7.938   9.799 -30.282  1.00 46.44           N  
ATOM   2854  CA  ILE A 361      -7.924   8.621 -31.103  1.00 46.44           C  
ATOM   2855  CB  ILE A 361      -7.241   7.473 -30.417  1.00 46.44           C  
ATOM   2856  CG1 ILE A 361      -5.757   7.813 -30.204  1.00 46.44           C  
ATOM   2857  CG2 ILE A 361      -7.473   6.189 -31.229  1.00 46.44           C  
ATOM   2858  CD1 ILE A 361      -5.036   6.836 -29.279  1.00 46.44           C  
ATOM   2859  C   ILE A 361      -9.330   8.219 -31.437  1.00 46.44           C  
ATOM   2860  O   ILE A 361      -9.630   7.903 -32.587  1.00 46.44           O  
ATOM   2861  N   LYS A 362     -10.237   8.232 -30.441  1.00 78.65           N  
ATOM   2862  CA  LYS A 362     -11.601   7.832 -30.651  1.00 78.65           C  
ATOM   2863  CB  LYS A 362     -12.424   7.876 -29.353  1.00 78.65           C  
ATOM   2864  CG  LYS A 362     -11.907   6.906 -28.285  1.00 78.65           C  
ATOM   2865  CD  LYS A 362     -12.468   7.174 -26.887  1.00 78.65           C  
ATOM   2866  CE  LYS A 362     -13.841   6.549 -26.650  1.00 78.65           C  
ATOM   2867  NZ  LYS A 362     -14.378   6.957 -25.330  1.00 78.65           N1+
ATOM   2868  C   LYS A 362     -12.239   8.756 -31.649  1.00 78.65           C  
ATOM   2869  O   LYS A 362     -12.964   8.314 -32.539  1.00 78.65           O  
ATOM   2870  N   TYR A 363     -11.970  10.069 -31.534  1.00 52.23           N  
ATOM   2871  CA  TYR A 363     -12.547  11.063 -32.400  1.00 52.23           C  
ATOM   2872  CB  TYR A 363     -12.125  12.482 -31.975  1.00 52.23           C  
ATOM   2873  CG  TYR A 363     -12.588  13.488 -32.972  1.00 52.23           C  
ATOM   2874  CD1 TYR A 363     -13.857  14.017 -32.921  1.00 52.23           C  
ATOM   2875  CD2 TYR A 363     -11.730  13.908 -33.962  1.00 52.23           C  
ATOM   2876  CE1 TYR A 363     -14.260  14.952 -33.848  1.00 52.23           C  
ATOM   2877  CE2 TYR A 363     -12.126  14.840 -34.889  1.00 52.23           C  
ATOM   2878  CZ  TYR A 363     -13.393  15.365 -34.832  1.00 52.23           C  
ATOM   2879  OH  TYR A 363     -13.800  16.324 -35.782  1.00 52.23           O  
ATOM   2880  C   TYR A 363     -12.086  10.821 -33.811  1.00 52.23           C  
ATOM   2881  O   TYR A 363     -12.883  10.866 -34.747  1.00 52.23           O  
ATOM   2882  N   TYR A 364     -10.783  10.534 -33.996  1.00 59.31           N  
ATOM   2883  CA  TYR A 364     -10.197  10.321 -35.295  1.00 59.31           C  
ATOM   2884  CB  TYR A 364      -8.685  10.052 -35.191  1.00 59.31           C  
ATOM   2885  CG  TYR A 364      -8.112   9.742 -36.532  1.00 59.31           C  
ATOM   2886  CD1 TYR A 364      -7.760  10.741 -37.410  1.00 59.31           C  
ATOM   2887  CD2 TYR A 364      -7.909   8.431 -36.903  1.00 59.31           C  
ATOM   2888  CE1 TYR A 364      -7.223  10.436 -38.641  1.00 59.31           C  
ATOM   2889  CE2 TYR A 364      -7.375   8.119 -38.130  1.00 59.31           C  
ATOM   2890  CZ  TYR A 364      -7.031   9.122 -39.001  1.00 59.31           C  
ATOM   2891  OH  TYR A 364      -6.481   8.801 -40.259  1.00 59.31           O  
ATOM   2892  C   TYR A 364     -10.839   9.123 -35.933  1.00 59.31           C  
ATOM   2893  O   TYR A 364     -11.116   9.119 -37.132  1.00 59.31           O  
ATOM   2894  N   LEU A 365     -11.063   8.069 -35.126  1.00 95.63           N  
ATOM   2895  CA  LEU A 365     -11.659   6.811 -35.490  1.00 95.63           C  
ATOM   2896  CB  LEU A 365     -11.547   5.752 -34.382  1.00 95.63           C  
ATOM   2897  CG  LEU A 365     -10.087   5.380 -34.071  1.00 95.63           C  
ATOM   2898  CD1 LEU A 365      -9.993   4.232 -33.054  1.00 95.63           C  
ATOM   2899  CD2 LEU A 365      -9.300   5.097 -35.360  1.00 95.63           C  
ATOM   2900  C   LEU A 365     -13.114   7.003 -35.811  1.00 95.63           C  
ATOM   2901  O   LEU A 365     -13.732   6.118 -36.399  1.00 95.63           O  
ATOM   2902  N   ASN A 366     -13.703   8.140 -35.383  1.00 99.15           N  
ATOM   2903  CA  ASN A 366     -15.090   8.489 -35.570  1.00 99.15           C  
ATOM   2904  CB  ASN A 366     -15.582   8.347 -37.019  1.00 99.15           C  
ATOM   2905  CG  ASN A 366     -15.048   9.561 -37.765  1.00 99.15           C  
ATOM   2906  OD1 ASN A 366     -13.853   9.676 -38.028  1.00 99.15           O  
ATOM   2907  ND2 ASN A 366     -15.961  10.507 -38.107  1.00 99.15           N  
ATOM   2908  C   ASN A 366     -15.972   7.707 -34.653  1.00 99.15           C  
ATOM   2909  O   ASN A 366     -17.150   7.484 -34.931  1.00 99.15           O  
ATOM   2910  N   LEU A 367     -15.386   7.254 -33.533  1.00 80.23           N  
ATOM   2911  CA  LEU A 367     -16.084   6.619 -32.458  1.00 80.23           C  
ATOM   2912  CB  LEU A 367     -15.124   5.874 -31.519  1.00 80.23           C  
ATOM   2913  CG  LEU A 367     -14.339   4.773 -32.260  1.00 80.23           C  
ATOM   2914  CD1 LEU A 367     -13.424   3.995 -31.304  1.00 80.23           C  
ATOM   2915  CD2 LEU A 367     -15.277   3.865 -33.072  1.00 80.23           C  
ATOM   2916  C   LEU A 367     -16.858   7.644 -31.661  1.00 80.23           C  
ATOM   2917  O   LEU A 367     -17.917   7.322 -31.125  1.00 80.23           O  
TER   
HEADER    model_1_2_chain_A
ATOM      1  N   MET B   1      40.422  14.425 -56.887  1.00 21.64           N  
ATOM      2  CA  MET B   1      39.019  14.268 -57.339  1.00 21.64           C  
ATOM      3  CB  MET B   1      38.916  13.218 -58.460  1.00 21.64           C  
ATOM      4  CG  MET B   1      39.539  13.642 -59.791  1.00 21.64           C  
ATOM      5  SD  MET B   1      39.516  12.345 -61.068  1.00 21.64           S  
ATOM      6  CE  MET B   1      37.708  12.305 -61.236  1.00 21.64           C  
ATOM      7  C   MET B   1      38.150  13.812 -56.215  1.00 21.64           C  
ATOM      8  O   MET B   1      38.637  13.312 -55.202  1.00 21.64           O  
ATOM      9  N   LYS B   2      36.823  13.993 -56.363  1.00 58.91           N  
ATOM     10  CA  LYS B   2      35.933  13.553 -55.333  1.00 58.91           C  
ATOM     11  CB  LYS B   2      35.140  14.698 -54.692  1.00 58.91           C  
ATOM     12  CG  LYS B   2      36.058  15.551 -53.822  1.00 58.91           C  
ATOM     13  CD  LYS B   2      35.460  16.871 -53.358  1.00 58.91           C  
ATOM     14  CE  LYS B   2      36.421  17.649 -52.466  1.00 58.91           C  
ATOM     15  NZ  LYS B   2      35.695  18.733 -51.783  1.00 58.91           N1+
ATOM     16  C   LYS B   2      34.983  12.556 -55.920  1.00 58.91           C  
ATOM     17  O   LYS B   2      34.647  12.625 -57.101  1.00 58.91           O  
ATOM     18  N   LYS B   3      34.543  11.581 -55.095  1.00125.40           N  
ATOM     19  CA  LYS B   3      33.649  10.565 -55.576  1.00125.40           C  
ATOM     20  CB  LYS B   3      33.768   9.188 -54.890  1.00125.40           C  
ATOM     21  CG  LYS B   3      34.849   8.253 -55.436  1.00125.40           C  
ATOM     22  CD  LYS B   3      36.276   8.555 -54.990  1.00125.40           C  
ATOM     23  CE  LYS B   3      37.268   7.501 -55.487  1.00125.40           C  
ATOM     24  NZ  LYS B   3      36.803   6.150 -55.093  1.00125.40           N1+
ATOM     25  C   LYS B   3      32.240  10.989 -55.326  1.00125.40           C  
ATOM     26  O   LYS B   3      31.878  11.368 -54.213  1.00125.40           O  
ATOM     27  N   ILE B   4      31.404  10.929 -56.383  1.00 62.71           N  
ATOM     28  CA  ILE B   4      30.012  11.235 -56.246  1.00 62.71           C  
ATOM     29  CB  ILE B   4      29.557  12.326 -57.169  1.00 62.71           C  
ATOM     30  CG1 ILE B   4      30.293  13.626 -56.809  1.00 62.71           C  
ATOM     31  CG2 ILE B   4      28.026  12.438 -57.091  1.00 62.71           C  
ATOM     32  CD1 ILE B   4      30.087  14.747 -57.821  1.00 62.71           C  
ATOM     33  C   ILE B   4      29.264   9.981 -56.582  1.00 62.71           C  
ATOM     34  O   ILE B   4      29.293   9.511 -57.718  1.00 62.71           O  
ATOM     35  N   MET B   5      28.558   9.409 -55.586  1.00 49.84           N  
ATOM     36  CA  MET B   5      27.858   8.172 -55.794  1.00 49.84           C  
ATOM     37  CB  MET B   5      27.746   7.327 -54.509  1.00 49.84           C  
ATOM     38  CG  MET B   5      27.006   5.999 -54.686  1.00 49.84           C  
ATOM     39  SD  MET B   5      26.872   4.998 -53.171  1.00 49.84           S  
ATOM     40  CE  MET B   5      28.574   4.365 -53.230  1.00 49.84           C  
ATOM     41  C   MET B   5      26.468   8.485 -56.258  1.00 49.84           C  
ATOM     42  O   MET B   5      25.757   9.269 -55.633  1.00 49.84           O  
ATOM     43  N   THR B   6      26.050   7.879 -57.391  1.00 48.91           N  
ATOM     44  CA  THR B   6      24.720   8.085 -57.896  1.00 48.91           C  
ATOM     45  CB  THR B   6      24.670   8.445 -59.355  1.00 48.91           C  
ATOM     46  OG1 THR B   6      25.236   7.403 -60.137  1.00 48.91           O  
ATOM     47  CG2 THR B   6      25.440   9.757 -59.574  1.00 48.91           C  
ATOM     48  C   THR B   6      23.989   6.788 -57.740  1.00 48.91           C  
ATOM     49  O   THR B   6      24.392   5.772 -58.306  1.00 48.91           O  
ATOM     50  N   ILE B   7      22.880   6.793 -56.972  1.00 56.91           N  
ATOM     51  CA  ILE B   7      22.153   5.579 -56.721  1.00 56.91           C  
ATOM     52  CB  ILE B   7      21.947   5.327 -55.253  1.00 56.91           C  
ATOM     53  CG1 ILE B   7      23.308   5.213 -54.543  1.00 56.91           C  
ATOM     54  CG2 ILE B   7      21.066   4.078 -55.089  1.00 56.91           C  
ATOM     55  CD1 ILE B   7      23.216   5.265 -53.018  1.00 56.91           C  
ATOM     56  C   ILE B   7      20.795   5.689 -57.362  1.00 56.91           C  
ATOM     57  O   ILE B   7      20.081   6.670 -57.157  1.00 56.91           O  
ATOM     58  N   PHE B   8      20.420   4.682 -58.189  1.00115.56           N  
ATOM     59  CA  PHE B   8      19.123   4.633 -58.821  1.00115.56           C  
ATOM     60  CB  PHE B   8      19.028   5.381 -60.168  1.00115.56           C  
ATOM     61  CG  PHE B   8      20.090   4.923 -61.108  1.00115.56           C  
ATOM     62  CD1 PHE B   8      21.333   5.512 -61.075  1.00115.56           C  
ATOM     63  CD2 PHE B   8      19.845   3.926 -62.025  1.00115.56           C  
ATOM     64  CE1 PHE B   8      22.322   5.108 -61.940  1.00115.56           C  
ATOM     65  CE2 PHE B   8      20.832   3.517 -62.893  1.00115.56           C  
ATOM     66  CZ  PHE B   8      22.072   4.108 -62.848  1.00115.56           C  
ATOM     67  C   PHE B   8      18.731   3.191 -58.985  1.00115.56           C  
ATOM     68  O   PHE B   8      19.567   2.303 -58.825  1.00115.56           O  
ATOM     69  N   GLY B   9      17.484   2.896 -59.420  1.00156.68           N  
ATOM     70  CA  GLY B   9      17.065   1.522 -59.323  1.00156.68           C  
ATOM     71  C   GLY B   9      15.871   1.242 -60.187  1.00156.68           C  
ATOM     72  O   GLY B   9      15.337   0.133 -60.158  1.00156.68           O  
ATOM     73  N   THR B  10      15.401   2.233 -60.965  1.00135.56           N  
ATOM     74  CA  THR B  10      14.289   2.010 -61.850  1.00135.56           C  
ATOM     75  CB  THR B  10      13.039   2.653 -61.326  1.00135.56           C  
ATOM     76  OG1 THR B  10      11.973   2.512 -62.247  1.00135.56           O  
ATOM     77  CG2 THR B  10      13.318   4.134 -61.053  1.00135.56           C  
ATOM     78  C   THR B  10      14.617   2.615 -63.184  1.00135.56           C  
ATOM     79  O   THR B  10      15.523   3.440 -63.297  1.00135.56           O  
ATOM     80  N   ARG B  11      13.893   2.196 -64.245  1.00 98.26           N  
ATOM     81  CA  ARG B  11      14.142   2.690 -65.571  1.00 98.26           C  
ATOM     82  CB  ARG B  11      13.266   2.040 -66.654  1.00 98.26           C  
ATOM     83  CG  ARG B  11      13.537   2.634 -68.039  1.00 98.26           C  
ATOM     84  CD  ARG B  11      12.442   2.352 -69.068  1.00 98.26           C  
ATOM     85  NE  ARG B  11      11.237   3.136 -68.674  1.00 98.26           N  
ATOM     86  CZ  ARG B  11      10.238   2.544 -67.956  1.00 98.26           C  
ATOM     87  NH1 ARG B  11      10.330   1.226 -67.617  1.00 98.26           N1+
ATOM     88  NH2 ARG B  11       9.142   3.269 -67.585  1.00 98.26           N  
ATOM     89  C   ARG B  11      13.863   4.164 -65.641  1.00 98.26           C  
ATOM     90  O   ARG B  11      14.651   4.906 -66.229  1.00 98.26           O  
ATOM     91  N   PRO B  12      12.782   4.642 -65.084  1.00 74.89           N  
ATOM     92  CA  PRO B  12      12.498   6.047 -65.187  1.00 74.89           C  
ATOM     93  CD  PRO B  12      11.574   3.850 -64.915  1.00 74.89           C  
ATOM     94  CB  PRO B  12      11.089   6.222 -64.627  1.00 74.89           C  
ATOM     95  CG  PRO B  12      10.417   4.865 -64.921  1.00 74.89           C  
ATOM     96  C   PRO B  12      13.546   6.851 -64.491  1.00 74.89           C  
ATOM     97  O   PRO B  12      13.865   7.948 -64.948  1.00 74.89           O  
ATOM     98  N   GLU B  13      14.078   6.322 -63.376  1.00 63.40           N  
ATOM     99  CA  GLU B  13      15.079   6.992 -62.599  1.00 63.40           C  
ATOM    100  CB  GLU B  13      15.333   6.276 -61.261  1.00 63.40           C  
ATOM    101  CG  GLU B  13      16.048   7.120 -60.208  1.00 63.40           C  
ATOM    102  CD  GLU B  13      15.882   6.412 -58.868  1.00 63.40           C  
ATOM    103  OE1 GLU B  13      16.233   5.204 -58.787  1.00 63.40           O  
ATOM    104  OE2 GLU B  13      15.391   7.066 -57.911  1.00 63.40           O1-
ATOM    105  C   GLU B  13      16.354   7.020 -63.386  1.00 63.40           C  
ATOM    106  O   GLU B  13      17.084   8.010 -63.362  1.00 63.40           O  
ATOM    107  N   ALA B  14      16.650   5.918 -64.106  1.00 38.43           N  
ATOM    108  CA  ALA B  14      17.860   5.787 -64.873  1.00 38.43           C  
ATOM    109  CB  ALA B  14      17.995   4.406 -65.539  1.00 38.43           C  
ATOM    110  C   ALA B  14      17.882   6.815 -65.960  1.00 38.43           C  
ATOM    111  O   ALA B  14      18.916   7.432 -66.217  1.00 38.43           O  
ATOM    112  N   ILE B  15      16.742   7.033 -66.640  1.00132.24           N  
ATOM    113  CA  ILE B  15      16.753   7.987 -67.708  1.00132.24           C  
ATOM    114  CB  ILE B  15      15.529   7.952 -68.589  1.00132.24           C  
ATOM    115  CG1 ILE B  15      14.231   8.146 -67.804  1.00132.24           C  
ATOM    116  CG2 ILE B  15      15.570   6.653 -69.405  1.00132.24           C  
ATOM    117  CD1 ILE B  15      13.000   8.130 -68.709  1.00132.24           C  
ATOM    118  C   ILE B  15      17.040   9.364 -67.183  1.00132.24           C  
ATOM    119  O   ILE B  15      17.793  10.114 -67.801  1.00132.24           O  
ATOM    120  N   LYS B  16      16.451   9.749 -66.035  1.00 64.82           N  
ATOM    121  CA  LYS B  16      16.699  11.062 -65.499  1.00 64.82           C  
ATOM    122  CB  LYS B  16      15.722  11.450 -64.379  1.00 64.82           C  
ATOM    123  CG  LYS B  16      14.320  11.736 -64.922  1.00 64.82           C  
ATOM    124  CD  LYS B  16      13.237  11.861 -63.851  1.00 64.82           C  
ATOM    125  CE  LYS B  16      11.868  12.245 -64.420  1.00 64.82           C  
ATOM    126  NZ  LYS B  16      10.873  12.347 -63.330  1.00 64.82           N1+
ATOM    127  C   LYS B  16      18.112  11.214 -64.998  1.00 64.82           C  
ATOM    128  O   LYS B  16      18.712  12.275 -65.147  1.00 64.82           O  
ATOM    129  N   MET B  17      18.662  10.177 -64.339  1.00105.61           N  
ATOM    130  CA  MET B  17      19.992  10.185 -63.783  1.00105.61           C  
ATOM    131  CB  MET B  17      20.226   9.003 -62.826  1.00105.61           C  
ATOM    132  CG  MET B  17      19.471   9.140 -61.502  1.00105.61           C  
ATOM    133  SD  MET B  17      20.254  10.252 -60.292  1.00105.61           S  
ATOM    134  CE  MET B  17      20.151  11.759 -61.295  1.00105.61           C  
ATOM    135  C   MET B  17      21.072  10.128 -64.833  1.00105.61           C  
ATOM    136  O   MET B  17      22.160  10.668 -64.628  1.00105.61           O  
ATOM    137  N   ALA B  18      20.813   9.470 -65.982  1.00 60.31           N  
ATOM    138  CA  ALA B  18      21.854   9.194 -66.940  1.00 60.31           C  
ATOM    139  CB  ALA B  18      21.324   8.462 -68.188  1.00 60.31           C  
ATOM    140  C   ALA B  18      22.555  10.439 -67.415  1.00 60.31           C  
ATOM    141  O   ALA B  18      23.785  10.448 -67.408  1.00 60.31           O  
ATOM    142  N   PRO B  19      21.906  11.500 -67.812  1.00 78.21           N  
ATOM    143  CA  PRO B  19      22.590  12.681 -68.268  1.00 78.21           C  
ATOM    144  CD  PRO B  19      20.463  11.588 -67.944  1.00 78.21           C  
ATOM    145  CB  PRO B  19      21.495  13.623 -68.776  1.00 78.21           C  
ATOM    146  CG  PRO B  19      20.203  13.095 -68.123  1.00 78.21           C  
ATOM    147  C   PRO B  19      23.442  13.264 -67.184  1.00 78.21           C  
ATOM    148  O   PRO B  19      24.454  13.891 -67.495  1.00 78.21           O  
ATOM    149  N   LEU B  20      23.032  13.103 -65.913  1.00 52.86           N  
ATOM    150  CA  LEU B  20      23.786  13.599 -64.798  1.00 52.86           C  
ATOM    151  CB  LEU B  20      23.031  13.426 -63.467  1.00 52.86           C  
ATOM    152  CG  LEU B  20      23.802  13.932 -62.233  1.00 52.86           C  
ATOM    153  CD1 LEU B  20      24.125  15.428 -62.346  1.00 52.86           C  
ATOM    154  CD2 LEU B  20      23.052  13.589 -60.935  1.00 52.86           C  
ATOM    155  C   LEU B  20      25.057  12.815 -64.716  1.00 52.86           C  
ATOM    156  O   LEU B  20      26.128  13.367 -64.469  1.00 52.86           O  
ATOM    157  N   VAL B  21      24.966  11.488 -64.931  1.00 40.17           N  
ATOM    158  CA  VAL B  21      26.122  10.645 -64.850  1.00 40.17           C  
ATOM    159  CB  VAL B  21      25.806   9.196 -65.096  1.00 40.17           C  
ATOM    160  CG1 VAL B  21      27.125   8.408 -65.151  1.00 40.17           C  
ATOM    161  CG2 VAL B  21      24.839   8.711 -64.002  1.00 40.17           C  
ATOM    162  C   VAL B  21      27.097  11.077 -65.899  1.00 40.17           C  
ATOM    163  O   VAL B  21      28.297  11.156 -65.644  1.00 40.17           O  
ATOM    164  N   LYS B  22      26.611  11.371 -67.117  1.00120.17           N  
ATOM    165  CA  LYS B  22      27.516  11.742 -68.165  1.00120.17           C  
ATOM    166  CB  LYS B  22      26.861  11.756 -69.548  1.00120.17           C  
ATOM    167  CG  LYS B  22      26.435  10.337 -69.918  1.00120.17           C  
ATOM    168  CD  LYS B  22      25.766  10.213 -71.276  1.00120.17           C  
ATOM    169  CE  LYS B  22      26.793  10.081 -72.399  1.00120.17           C  
ATOM    170  NZ  LYS B  22      27.717   8.963 -72.106  1.00120.17           N1+
ATOM    171  C   LYS B  22      28.174  13.054 -67.860  1.00120.17           C  
ATOM    172  O   LYS B  22      29.349  13.243 -68.172  1.00120.17           O  
ATOM    173  N   ALA B  23      27.437  14.004 -67.254  1.00 29.52           N  
ATOM    174  CA  ALA B  23      27.994  15.286 -66.912  1.00 29.52           C  
ATOM    175  CB  ALA B  23      26.960  16.243 -66.296  1.00 29.52           C  
ATOM    176  C   ALA B  23      29.079  15.082 -65.896  1.00 29.52           C  
ATOM    177  O   ALA B  23      30.124  15.729 -65.955  1.00 29.52           O  
ATOM    178  N   LEU B  24      28.846  14.173 -64.930  1.00 50.49           N  
ATOM    179  CA  LEU B  24      29.793  13.886 -63.889  1.00 50.49           C  
ATOM    180  CB  LEU B  24      29.259  12.864 -62.867  1.00 50.49           C  
ATOM    181  CG  LEU B  24      28.118  13.401 -61.982  1.00 50.49           C  
ATOM    182  CD1 LEU B  24      27.631  12.334 -60.988  1.00 50.49           C  
ATOM    183  CD2 LEU B  24      28.536  14.700 -61.273  1.00 50.49           C  
ATOM    184  C   LEU B  24      31.023  13.301 -64.513  1.00 50.49           C  
ATOM    185  O   LEU B  24      32.139  13.570 -64.070  1.00 50.49           O  
ATOM    186  N   GLU B  25      30.842  12.462 -65.551  1.00 43.07           N  
ATOM    187  CA  GLU B  25      31.943  11.825 -66.218  1.00 43.07           C  
ATOM    188  CB  GLU B  25      31.468  10.876 -67.333  1.00 43.07           C  
ATOM    189  CG  GLU B  25      30.654   9.681 -66.828  1.00 43.07           C  
ATOM    190  CD  GLU B  25      30.001   9.019 -68.036  1.00 43.07           C  
ATOM    191  OE1 GLU B  25      30.313   9.447 -69.179  1.00 43.07           O  
ATOM    192  OE2 GLU B  25      29.180   8.085 -67.836  1.00 43.07           O1-
ATOM    193  C   GLU B  25      32.794  12.879 -66.867  1.00 43.07           C  
ATOM    194  O   GLU B  25      34.021  12.834 -66.793  1.00 43.07           O  
ATOM    195  N   GLN B  26      32.149  13.868 -67.515  1.00 40.54           N  
ATOM    196  CA  GLN B  26      32.824  14.910 -68.238  1.00 40.54           C  
ATOM    197  CB  GLN B  26      31.831  15.819 -68.983  1.00 40.54           C  
ATOM    198  CG  GLN B  26      31.011  15.058 -70.029  1.00 40.54           C  
ATOM    199  CD  GLN B  26      30.062  16.033 -70.708  1.00 40.54           C  
ATOM    200  OE1 GLN B  26      30.102  17.237 -70.459  1.00 40.54           O  
ATOM    201  NE2 GLN B  26      29.180  15.500 -71.598  1.00 40.54           N  
ATOM    202  C   GLN B  26      33.630  15.763 -67.299  1.00 40.54           C  
ATOM    203  O   GLN B  26      34.734  16.189 -67.638  1.00 40.54           O  
ATOM    204  N   GLU B  27      33.096  16.044 -66.091  1.00 90.19           N  
ATOM    205  CA  GLU B  27      33.771  16.895 -65.147  1.00 90.19           C  
ATOM    206  CB  GLU B  27      32.926  17.191 -63.892  1.00 90.19           C  
ATOM    207  CG  GLU B  27      33.685  17.941 -62.795  1.00 90.19           C  
ATOM    208  CD  GLU B  27      34.094  19.304 -63.332  1.00 90.19           C  
ATOM    209  OE1 GLU B  27      33.334  19.875 -64.159  1.00 90.19           O  
ATOM    210  OE2 GLU B  27      35.182  19.788 -62.922  1.00 90.19           O1-
ATOM    211  C   GLU B  27      35.055  16.256 -64.702  1.00 90.19           C  
ATOM    212  O   GLU B  27      35.089  15.091 -64.308  1.00 90.19           O  
ATOM    213  N   LYS B  28      36.157  17.032 -64.757  1.00140.70           N  
ATOM    214  CA  LYS B  28      37.477  16.570 -64.417  1.00140.70           C  
ATOM    215  CB  LYS B  28      38.555  17.608 -64.765  1.00140.70           C  
ATOM    216  CG  LYS B  28      38.350  18.939 -64.040  1.00140.70           C  
ATOM    217  CD  LYS B  28      39.549  19.882 -64.125  1.00140.70           C  
ATOM    218  CE  LYS B  28      39.733  20.503 -65.510  1.00140.70           C  
ATOM    219  NZ  LYS B  28      38.555  21.331 -65.851  1.00140.70           N1+
ATOM    220  C   LYS B  28      37.608  16.272 -62.949  1.00140.70           C  
ATOM    221  O   LYS B  28      38.205  15.269 -62.564  1.00140.70           O  
ATOM    222  N   MET B  29      37.069  17.166 -62.101  1.00113.80           N  
ATOM    223  CA  MET B  29      37.178  17.135 -60.666  1.00113.80           C  
ATOM    224  CB  MET B  29      36.716  18.450 -60.019  1.00113.80           C  
ATOM    225  CG  MET B  29      37.576  19.650 -60.412  1.00113.80           C  
ATOM    226  SD  MET B  29      37.056  21.222 -59.665  1.00113.80           S  
ATOM    227  CE  MET B  29      38.168  22.247 -60.667  1.00113.80           C  
ATOM    228  C   MET B  29      36.392  16.025 -60.016  1.00113.80           C  
ATOM    229  O   MET B  29      36.745  15.596 -58.919  1.00113.80           O  
ATOM    230  N   LEU B  30      35.271  15.577 -60.619  1.00123.84           N  
ATOM    231  CA  LEU B  30      34.403  14.631 -59.954  1.00123.84           C  
ATOM    232  CB  LEU B  30      32.925  15.070 -59.993  1.00123.84           C  
ATOM    233  CG  LEU B  30      32.605  16.410 -59.294  1.00123.84           C  
ATOM    234  CD1 LEU B  30      32.747  16.308 -57.774  1.00123.84           C  
ATOM    235  CD2 LEU B  30      33.416  17.572 -59.877  1.00123.84           C  
ATOM    236  C   LEU B  30      34.436  13.285 -60.626  1.00123.84           C  
ATOM    237  O   LEU B  30      34.675  13.183 -61.827  1.00123.84           O  
ATOM    238  N   GLU B  31      34.194  12.205 -59.841  1.00 56.10           N  
ATOM    239  CA  GLU B  31      34.134  10.872 -60.385  1.00 56.10           C  
ATOM    240  CB  GLU B  31      35.225   9.939 -59.837  1.00 56.10           C  
ATOM    241  CG  GLU B  31      35.167   8.527 -60.424  1.00 56.10           C  
ATOM    242  CD  GLU B  31      36.096   7.641 -59.608  1.00 56.10           C  
ATOM    243  OE1 GLU B  31      36.529   8.091 -58.514  1.00 56.10           O  
ATOM    244  OE2 GLU B  31      36.377   6.500 -60.063  1.00 56.10           O1-
ATOM    245  C   GLU B  31      32.825  10.261 -59.965  1.00 56.10           C  
ATOM    246  O   GLU B  31      32.543  10.157 -58.772  1.00 56.10           O  
ATOM    247  N   PRO B  32      31.998   9.861 -60.900  1.00 87.79           N  
ATOM    248  CA  PRO B  32      30.750   9.237 -60.541  1.00 87.79           C  
ATOM    249  CD  PRO B  32      31.916  10.542 -62.181  1.00 87.79           C  
ATOM    250  CB  PRO B  32      29.802   9.463 -61.722  1.00 87.79           C  
ATOM    251  CG  PRO B  32      30.722   9.878 -62.886  1.00 87.79           C  
ATOM    252  C   PRO B  32      30.926   7.791 -60.191  1.00 87.79           C  
ATOM    253  O   PRO B  32      31.704   7.108 -60.857  1.00 87.79           O  
ATOM    254  N   ILE B  33      30.207   7.307 -59.158  1.00109.38           N  
ATOM    255  CA  ILE B  33      30.205   5.912 -58.822  1.00109.38           C  
ATOM    256  CB  ILE B  33      30.593   5.642 -57.396  1.00109.38           C  
ATOM    257  CG1 ILE B  33      32.015   6.163 -57.123  1.00109.38           C  
ATOM    258  CG2 ILE B  33      30.437   4.134 -57.131  1.00109.38           C  
ATOM    259  CD1 ILE B  33      33.086   5.514 -58.000  1.00109.38           C  
ATOM    260  C   ILE B  33      28.775   5.509 -59.004  1.00109.38           C  
ATOM    261  O   ILE B  33      27.905   5.932 -58.245  1.00109.38           O  
ATOM    262  N   VAL B  34      28.492   4.671 -60.019  1.00 45.36           N  
ATOM    263  CA  VAL B  34      27.126   4.340 -60.314  1.00 45.36           C  
ATOM    264  CB  VAL B  34      26.886   4.120 -61.781  1.00 45.36           C  
ATOM    265  CG1 VAL B  34      25.433   3.661 -61.988  1.00 45.36           C  
ATOM    266  CG2 VAL B  34      27.243   5.415 -62.531  1.00 45.36           C  
ATOM    267  C   VAL B  34      26.754   3.079 -59.602  1.00 45.36           C  
ATOM    268  O   VAL B  34      27.387   2.041 -59.785  1.00 45.36           O  
ATOM    269  N   VAL B  35      25.704   3.155 -58.753  1.00 47.98           N  
ATOM    270  CA  VAL B  35      25.227   1.999 -58.047  1.00 47.98           C  
ATOM    271  CB  VAL B  35      25.244   2.166 -56.553  1.00 47.98           C  
ATOM    272  CG1 VAL B  35      24.608   0.924 -55.904  1.00 47.98           C  
ATOM    273  CG2 VAL B  35      26.691   2.430 -56.105  1.00 47.98           C  
ATOM    274  C   VAL B  35      23.797   1.793 -58.458  1.00 47.98           C  
ATOM    275  O   VAL B  35      22.974   2.699 -58.326  1.00 47.98           O  
ATOM    276  N   VAL B  36      23.462   0.586 -58.969  1.00 59.57           N  
ATOM    277  CA  VAL B  36      22.111   0.324 -59.394  1.00 59.57           C  
ATOM    278  CB  VAL B  36      21.998  -0.126 -60.824  1.00 59.57           C  
ATOM    279  CG1 VAL B  36      22.508   0.999 -61.738  1.00 59.57           C  
ATOM    280  CG2 VAL B  36      22.750  -1.458 -60.986  1.00 59.57           C  
ATOM    281  C   VAL B  36      21.537  -0.780 -58.550  1.00 59.57           C  
ATOM    282  O   VAL B  36      22.201  -1.779 -58.279  1.00 59.57           O  
ATOM    283  N   THR B  37      20.309  -0.551 -58.035  1.00 89.82           N  
ATOM    284  CA  THR B  37      19.517  -1.471 -57.255  1.00 89.82           C  
ATOM    285  CB  THR B  37      18.582  -0.767 -56.317  1.00 89.82           C  
ATOM    286  OG1 THR B  37      17.674   0.052 -57.036  1.00 89.82           O  
ATOM    287  CG2 THR B  37      19.428   0.092 -55.360  1.00 89.82           C  
ATOM    288  C   THR B  37      18.733  -2.429 -58.115  1.00 89.82           C  
ATOM    289  O   THR B  37      18.365  -3.512 -57.661  1.00 89.82           O  
ATOM    290  N   ALA B  38      18.417  -2.018 -59.362  1.00 85.05           N  
ATOM    291  CA  ALA B  38      17.702  -2.788 -60.349  1.00 85.05           C  
ATOM    292  CB  ALA B  38      18.532  -3.950 -60.922  1.00 85.05           C  
ATOM    293  C   ALA B  38      16.374  -3.337 -59.907  1.00 85.05           C  
ATOM    294  O   ALA B  38      16.179  -4.553 -59.882  1.00 85.05           O  
ATOM    295  N   GLN B  39      15.422  -2.464 -59.509  1.00122.66           N  
ATOM    296  CA  GLN B  39      14.089  -2.958 -59.312  1.00122.66           C  
ATOM    297  CB  GLN B  39      13.115  -1.917 -58.725  1.00122.66           C  
ATOM    298  CG  GLN B  39      13.212  -1.738 -57.204  1.00122.66           C  
ATOM    299  CD  GLN B  39      14.496  -1.010 -56.839  1.00122.66           C  
ATOM    300  OE1 GLN B  39      15.227  -0.536 -57.708  1.00122.66           O  
ATOM    301  NE2 GLN B  39      14.778  -0.914 -55.512  1.00122.66           N  
ATOM    302  C   GLN B  39      13.599  -3.357 -60.674  1.00122.66           C  
ATOM    303  O   GLN B  39      13.021  -4.427 -60.858  1.00122.66           O  
ATOM    304  N   HIS B  40      13.845  -2.497 -61.684  1.00 87.40           N  
ATOM    305  CA  HIS B  40      13.520  -2.824 -63.043  1.00 87.40           C  
ATOM    306  ND1 HIS B  40      10.654  -1.108 -64.206  1.00 87.40           N  
ATOM    307  CG  HIS B  40      11.819  -0.997 -63.479  1.00 87.40           C  
ATOM    308  CB  HIS B  40      13.130  -1.599 -63.887  1.00 87.40           C  
ATOM    309  NE2 HIS B  40      10.160   0.086 -62.397  1.00 87.40           N  
ATOM    310  CD2 HIS B  40      11.497  -0.267 -62.377  1.00 87.40           C  
ATOM    311  CE1 HIS B  40       9.695  -0.442 -63.515  1.00 87.40           C  
ATOM    312  C   HIS B  40      14.807  -3.356 -63.592  1.00 87.40           C  
ATOM    313  O   HIS B  40      15.798  -2.629 -63.634  1.00 87.40           O  
ATOM    314  N   ARG B  41      14.866  -4.681 -63.857  1.00126.57           N  
ATOM    315  CA  ARG B  41      16.065  -5.292 -64.368  1.00126.57           C  
ATOM    316  CB  ARG B  41      16.123  -6.799 -64.067  1.00126.57           C  
ATOM    317  CG  ARG B  41      17.482  -7.430 -64.380  1.00126.57           C  
ATOM    318  CD  ARG B  41      18.572  -7.062 -63.370  1.00126.57           C  
ATOM    319  NE  ARG B  41      18.755  -5.583 -63.414  1.00126.57           N  
ATOM    320  CZ  ARG B  41      19.977  -5.048 -63.696  1.00126.57           C  
ATOM    321  NH1 ARG B  41      21.037  -5.865 -63.957  1.00126.57           N1+
ATOM    322  NH2 ARG B  41      20.144  -3.693 -63.715  1.00126.57           N  
ATOM    323  C   ARG B  41      16.314  -5.139 -65.850  1.00126.57           C  
ATOM    324  O   ARG B  41      17.356  -4.631 -66.260  1.00126.57           O  
ATOM    325  N   GLU B  42      15.351  -5.582 -66.697  1.00127.38           N  
ATOM    326  CA  GLU B  42      15.577  -5.677 -68.122  1.00127.38           C  
ATOM    327  CB  GLU B  42      14.524  -6.536 -68.852  1.00127.38           C  
ATOM    328  CG  GLU B  42      13.113  -5.939 -68.866  1.00127.38           C  
ATOM    329  CD  GLU B  42      12.469  -6.152 -67.505  1.00127.38           C  
ATOM    330  OE1 GLU B  42      12.176  -7.330 -67.163  1.00127.38           O  
ATOM    331  OE2 GLU B  42      12.253  -5.137 -66.792  1.00127.38           O1-
ATOM    332  C   GLU B  42      15.613  -4.349 -68.818  1.00127.38           C  
ATOM    333  O   GLU B  42      16.518  -4.072 -69.604  1.00127.38           O  
ATOM    334  N   MET B  43      14.620  -3.492 -68.527  1.00173.12           N  
ATOM    335  CA  MET B  43      14.426  -2.223 -69.167  1.00173.12           C  
ATOM    336  CB  MET B  43      13.108  -1.560 -68.730  1.00173.12           C  
ATOM    337  CG  MET B  43      12.607  -0.519 -69.726  1.00173.12           C  
ATOM    338  SD  MET B  43      11.956  -1.220 -71.269  1.00173.12           S  
ATOM    339  CE  MET B  43      12.257   0.286 -72.239  1.00173.12           C  
ATOM    340  C   MET B  43      15.559  -1.314 -68.804  1.00173.12           C  
ATOM    341  O   MET B  43      15.946  -0.438 -69.575  1.00173.12           O  
ATOM    342  N   LEU B  44      16.103  -1.511 -67.594  1.00123.99           N  
ATOM    343  CA  LEU B  44      17.156  -0.726 -67.016  1.00123.99           C  
ATOM    344  CB  LEU B  44      17.531  -1.302 -65.627  1.00123.99           C  
ATOM    345  CG  LEU B  44      18.647  -0.612 -64.809  1.00123.99           C  
ATOM    346  CD1 LEU B  44      20.023  -0.710 -65.484  1.00123.99           C  
ATOM    347  CD2 LEU B  44      18.257   0.814 -64.400  1.00123.99           C  
ATOM    348  C   LEU B  44      18.361  -0.806 -67.913  1.00123.99           C  
ATOM    349  O   LEU B  44      19.043   0.193 -68.128  1.00123.99           O  
ATOM    350  N   ASP B  45      18.642  -2.000 -68.471  1.00 46.71           N  
ATOM    351  CA  ASP B  45      19.819  -2.246 -69.261  1.00 46.71           C  
ATOM    352  CB  ASP B  45      19.906  -3.710 -69.731  1.00 46.71           C  
ATOM    353  CG  ASP B  45      20.068  -4.611 -68.512  1.00 46.71           C  
ATOM    354  OD1 ASP B  45      20.258  -4.069 -67.391  1.00 46.71           O  
ATOM    355  OD2 ASP B  45      20.002  -5.856 -68.691  1.00 46.71           O1-
ATOM    356  C   ASP B  45      19.832  -1.397 -70.501  1.00 46.71           C  
ATOM    357  O   ASP B  45      20.865  -0.833 -70.853  1.00 46.71           O  
ATOM    358  N   SER B  46      18.682  -1.281 -71.195  1.00 39.51           N  
ATOM    359  CA  SER B  46      18.624  -0.566 -72.440  1.00 39.51           C  
ATOM    360  CB  SER B  46      17.237  -0.641 -73.110  1.00 39.51           C  
ATOM    361  OG  SER B  46      16.258  -0.003 -72.304  1.00 39.51           O  
ATOM    362  C   SER B  46      18.950   0.881 -72.223  1.00 39.51           C  
ATOM    363  O   SER B  46      19.608   1.493 -73.062  1.00 39.51           O  
ATOM    364  N   VAL B  47      18.485   1.483 -71.108  1.00123.02           N  
ATOM    365  CA  VAL B  47      18.784   2.870 -70.892  1.00123.02           C  
ATOM    366  CB  VAL B  47      18.031   3.541 -69.767  1.00123.02           C  
ATOM    367  CG1 VAL B  47      16.547   3.612 -70.151  1.00123.02           C  
ATOM    368  CG2 VAL B  47      18.280   2.806 -68.447  1.00123.02           C  
ATOM    369  C   VAL B  47      20.252   3.041 -70.671  1.00123.02           C  
ATOM    370  O   VAL B  47      20.857   3.974 -71.194  1.00123.02           O  
ATOM    371  N   LEU B  48      20.883   2.132 -69.907  1.00113.82           N  
ATOM    372  CA  LEU B  48      22.285   2.304 -69.665  1.00113.82           C  
ATOM    373  CB  LEU B  48      22.886   1.334 -68.641  1.00113.82           C  
ATOM    374  CG  LEU B  48      22.535   1.739 -67.200  1.00113.82           C  
ATOM    375  CD1 LEU B  48      21.029   1.656 -66.929  1.00113.82           C  
ATOM    376  CD2 LEU B  48      23.375   0.958 -66.189  1.00113.82           C  
ATOM    377  C   LEU B  48      23.055   2.222 -70.949  1.00113.82           C  
ATOM    378  O   LEU B  48      24.025   2.956 -71.128  1.00113.82           O  
ATOM    379  N   SER B  49      22.660   1.329 -71.878  1.00 34.50           N  
ATOM    380  CA  SER B  49      23.382   1.186 -73.114  1.00 34.50           C  
ATOM    381  CB  SER B  49      22.886   0.004 -73.970  1.00 34.50           C  
ATOM    382  OG  SER B  49      21.556   0.235 -74.411  1.00 34.50           O  
ATOM    383  C   SER B  49      23.268   2.434 -73.949  1.00 34.50           C  
ATOM    384  O   SER B  49      24.254   2.872 -74.541  1.00 34.50           O  
ATOM    385  N   THR B  50      22.073   3.062 -74.013  1.00125.75           N  
ATOM    386  CA  THR B  50      21.902   4.214 -74.864  1.00125.75           C  
ATOM    387  CB  THR B  50      20.503   4.779 -74.873  1.00125.75           C  
ATOM    388  OG1 THR B  50      20.124   5.198 -73.571  1.00125.75           O  
ATOM    389  CG2 THR B  50      19.523   3.719 -75.402  1.00125.75           C  
ATOM    390  C   THR B  50      22.826   5.305 -74.410  1.00125.75           C  
ATOM    391  O   THR B  50      23.412   6.015 -75.227  1.00125.75           O  
ATOM    392  N   PHE B  51      22.922   5.491 -73.082  1.00103.55           N  
ATOM    393  CA  PHE B  51      23.756   6.442 -72.400  1.00103.55           C  
ATOM    394  CB  PHE B  51      23.234   6.797 -70.998  1.00103.55           C  
ATOM    395  CG  PHE B  51      22.001   7.605 -71.238  1.00103.55           C  
ATOM    396  CD1 PHE B  51      20.784   6.995 -71.443  1.00103.55           C  
ATOM    397  CD2 PHE B  51      22.067   8.980 -71.275  1.00103.55           C  
ATOM    398  CE1 PHE B  51      19.651   7.744 -71.670  1.00103.55           C  
ATOM    399  CE2 PHE B  51      20.939   9.732 -71.502  1.00103.55           C  
ATOM    400  CZ  PHE B  51      19.727   9.116 -71.700  1.00103.55           C  
ATOM    401  C   PHE B  51      25.191   5.987 -72.329  1.00103.55           C  
ATOM    402  O   PHE B  51      26.083   6.800 -72.080  1.00103.55           O  
ATOM    403  N   GLU B  52      25.455   4.674 -72.512  1.00104.96           N  
ATOM    404  CA  GLU B  52      26.781   4.123 -72.381  1.00104.96           C  
ATOM    405  CB  GLU B  52      27.824   4.718 -73.350  1.00104.96           C  
ATOM    406  CG  GLU B  52      27.756   4.159 -74.776  1.00104.96           C  
ATOM    407  CD  GLU B  52      26.732   4.941 -75.583  1.00104.96           C  
ATOM    408  OE1 GLU B  52      26.098   5.865 -75.006  1.00104.96           O  
ATOM    409  OE2 GLU B  52      26.571   4.626 -76.792  1.00104.96           O1-
ATOM    410  C   GLU B  52      27.300   4.295 -70.987  1.00104.96           C  
ATOM    411  O   GLU B  52      28.357   4.887 -70.768  1.00104.96           O  
ATOM    412  N   ILE B  53      26.541   3.778 -69.998  1.00 46.48           N  
ATOM    413  CA  ILE B  53      26.953   3.830 -68.623  1.00 46.48           C  
ATOM    414  CB  ILE B  53      25.950   4.543 -67.761  1.00 46.48           C  
ATOM    415  CG1 ILE B  53      25.778   5.994 -68.243  1.00 46.48           C  
ATOM    416  CG2 ILE B  53      26.391   4.426 -66.293  1.00 46.48           C  
ATOM    417  CD1 ILE B  53      24.548   6.683 -67.654  1.00 46.48           C  
ATOM    418  C   ILE B  53      27.062   2.418 -68.120  1.00 46.48           C  
ATOM    419  O   ILE B  53      26.173   1.598 -68.350  1.00 46.48           O  
ATOM    420  N   LYS B  54      28.178   2.081 -67.436  1.00 73.40           N  
ATOM    421  CA  LYS B  54      28.313   0.761 -66.878  1.00 73.40           C  
ATOM    422  CB  LYS B  54      29.594   0.023 -67.306  1.00 73.40           C  
ATOM    423  CG  LYS B  54      30.885   0.686 -66.830  1.00 73.40           C  
ATOM    424  CD  LYS B  54      32.102  -0.233 -66.946  1.00 73.40           C  
ATOM    425  CE  LYS B  54      33.408   0.413 -66.481  1.00 73.40           C  
ATOM    426  NZ  LYS B  54      34.499  -0.586 -66.499  1.00 73.40           N1+
ATOM    427  C   LYS B  54      28.347   0.925 -65.387  1.00 73.40           C  
ATOM    428  O   LYS B  54      29.130   1.712 -64.859  1.00 73.40           O  
ATOM    429  N   PRO B  55      27.501   0.212 -64.689  1.00 73.75           N  
ATOM    430  CA  PRO B  55      27.455   0.361 -63.257  1.00 73.75           C  
ATOM    431  CD  PRO B  55      26.193  -0.118 -65.235  1.00 73.75           C  
ATOM    432  CB  PRO B  55      26.131  -0.252 -62.809  1.00 73.75           C  
ATOM    433  CG  PRO B  55      25.226  -0.097 -64.038  1.00 73.75           C  
ATOM    434  C   PRO B  55      28.622  -0.246 -62.550  1.00 73.75           C  
ATOM    435  O   PRO B  55      29.067  -1.324 -62.942  1.00 73.75           O  
ATOM    436  N   LYS B  56      29.136   0.445 -61.516  1.00109.61           N  
ATOM    437  CA  LYS B  56      30.181  -0.082 -60.688  1.00109.61           C  
ATOM    438  CB  LYS B  56      30.729   0.964 -59.701  1.00109.61           C  
ATOM    439  CG  LYS B  56      31.848   0.447 -58.796  1.00109.61           C  
ATOM    440  CD  LYS B  56      33.148   0.140 -59.538  1.00109.61           C  
ATOM    441  CE  LYS B  56      33.777   1.373 -60.182  1.00109.61           C  
ATOM    442  NZ  LYS B  56      35.086   1.019 -60.775  1.00109.61           N1+
ATOM    443  C   LYS B  56      29.595  -1.196 -59.874  1.00109.61           C  
ATOM    444  O   LYS B  56      30.196  -2.260 -59.731  1.00109.61           O  
ATOM    445  N   TYR B  57      28.383  -0.965 -59.324  1.00 65.02           N  
ATOM    446  CA  TYR B  57      27.735  -1.939 -58.487  1.00 65.02           C  
ATOM    447  CB  TYR B  57      27.472  -1.453 -57.046  1.00 65.02           C  
ATOM    448  CG  TYR B  57      28.755  -1.291 -56.301  1.00 65.02           C  
ATOM    449  CD1 TYR B  57      29.310  -2.353 -55.623  1.00 65.02           C  
ATOM    450  CD2 TYR B  57      29.400  -0.076 -56.269  1.00 65.02           C  
ATOM    451  CE1 TYR B  57      30.488  -2.207 -54.930  1.00 65.02           C  
ATOM    452  CE2 TYR B  57      30.579   0.078 -55.579  1.00 65.02           C  
ATOM    453  CZ  TYR B  57      31.125  -0.990 -54.907  1.00 65.02           C  
ATOM    454  OH  TYR B  57      32.334  -0.833 -54.198  1.00 65.02           O  
ATOM    455  C   TYR B  57      26.380  -2.226 -59.055  1.00 65.02           C  
ATOM    456  O   TYR B  57      25.670  -1.317 -59.485  1.00 65.02           O  
ATOM    457  N   ASP B  58      25.996  -3.519 -59.077  1.00 68.69           N  
ATOM    458  CA  ASP B  58      24.704  -3.921 -59.558  1.00 68.69           C  
ATOM    459  CB  ASP B  58      24.795  -4.711 -60.877  1.00 68.69           C  
ATOM    460  CG  ASP B  58      23.407  -4.848 -61.481  1.00 68.69           C  
ATOM    461  OD1 ASP B  58      22.486  -5.326 -60.767  1.00 68.69           O  
ATOM    462  OD2 ASP B  58      23.254  -4.484 -62.678  1.00 68.69           O1-
ATOM    463  C   ASP B  58      24.128  -4.832 -58.515  1.00 68.69           C  
ATOM    464  O   ASP B  58      24.404  -6.030 -58.504  1.00 68.69           O  
ATOM    465  N   LEU B  59      23.318  -4.276 -57.592  1.00 72.68           N  
ATOM    466  CA  LEU B  59      22.752  -5.048 -56.520  1.00 72.68           C  
ATOM    467  CB  LEU B  59      22.401  -4.173 -55.305  1.00 72.68           C  
ATOM    468  CG  LEU B  59      23.597  -3.334 -54.812  1.00 72.68           C  
ATOM    469  CD1 LEU B  59      23.228  -2.503 -53.573  1.00 72.68           C  
ATOM    470  CD2 LEU B  59      24.854  -4.197 -54.614  1.00 72.68           C  
ATOM    471  C   LEU B  59      21.489  -5.687 -57.003  1.00 72.68           C  
ATOM    472  O   LEU B  59      20.786  -5.134 -57.846  1.00 72.68           O  
ATOM    473  N   ASN B  60      21.155  -6.888 -56.488  1.00 91.35           N  
ATOM    474  CA  ASN B  60      19.930  -7.478 -56.941  1.00 91.35           C  
ATOM    475  CB  ASN B  60      20.048  -8.967 -57.306  1.00 91.35           C  
ATOM    476  CG  ASN B  60      20.817  -9.056 -58.620  1.00 91.35           C  
ATOM    477  OD1 ASN B  60      20.511  -8.353 -59.583  1.00 91.35           O  
ATOM    478  ND2 ASN B  60      21.849  -9.939 -58.659  1.00 91.35           N  
ATOM    479  C   ASN B  60      18.921  -7.333 -55.845  1.00 91.35           C  
ATOM    480  O   ASN B  60      18.969  -8.052 -54.847  1.00 91.35           O  
ATOM    481  N   ILE B  61      17.992  -6.361 -55.993  1.00125.34           N  
ATOM    482  CA  ILE B  61      16.993  -6.200 -54.977  1.00125.34           C  
ATOM    483  CB  ILE B  61      17.293  -5.056 -54.051  1.00125.34           C  
ATOM    484  CG1 ILE B  61      18.646  -5.278 -53.357  1.00125.34           C  
ATOM    485  CG2 ILE B  61      16.119  -4.902 -53.071  1.00125.34           C  
ATOM    486  CD1 ILE B  61      19.160  -4.041 -52.623  1.00125.34           C  
ATOM    487  C   ILE B  61      15.646  -5.905 -55.604  1.00125.34           C  
ATOM    488  O   ILE B  61      15.473  -4.817 -56.155  1.00125.34           O  
ATOM    489  N   MET B  62      14.673  -6.861 -55.512  1.00316.56           N  
ATOM    490  CA  MET B  62      13.267  -6.760 -55.904  1.00316.56           C  
ATOM    491  CB  MET B  62      12.990  -7.343 -57.300  1.00316.56           C  
ATOM    492  CG  MET B  62      13.699  -6.583 -58.423  1.00316.56           C  
ATOM    493  SD  MET B  62      13.437  -7.275 -60.083  1.00316.56           S  
ATOM    494  CE  MET B  62      14.529  -8.703 -59.827  1.00316.56           C  
ATOM    495  C   MET B  62      12.428  -7.611 -54.878  1.00316.56           C  
ATOM    496  O   MET B  62      12.836  -8.741 -54.617  1.00316.56           O  
ATOM    497  N   LYS B  63      11.267  -7.134 -54.263  1.00390.61           N  
ATOM    498  CA  LYS B  63      10.389  -7.837 -53.288  1.00390.61           C  
ATOM    499  CB  LYS B  63      11.132  -8.382 -52.054  1.00390.61           C  
ATOM    500  CG  LYS B  63      11.822  -9.729 -52.275  1.00390.61           C  
ATOM    501  CD  LYS B  63      10.849 -10.857 -52.627  1.00390.61           C  
ATOM    502  CE  LYS B  63      10.280 -10.761 -54.044  1.00390.61           C  
ATOM    503  NZ  LYS B  63      11.227 -11.357 -55.012  1.00390.61           N1+
ATOM    504  C   LYS B  63       9.313  -6.890 -52.759  1.00390.61           C  
ATOM    505  O   LYS B  63       9.025  -5.866 -53.376  1.00390.61           O  
ATOM    506  N   SER B  64       8.670  -7.249 -51.604  1.00 90.08           N  
ATOM    507  CA  SER B  64       7.623  -6.498 -50.918  1.00 90.08           C  
ATOM    508  CB  SER B  64       7.007  -7.261 -49.735  1.00 90.08           C  
ATOM    509  OG  SER B  64       7.998  -7.483 -48.742  1.00 90.08           O  
ATOM    510  C   SER B  64       8.235  -5.242 -50.362  1.00 90.08           C  
ATOM    511  O   SER B  64       9.305  -5.279 -49.758  1.00 90.08           O  
ATOM    512  N   GLY B  65       7.537  -4.095 -50.523  1.00 61.88           N  
ATOM    513  CA  GLY B  65       8.104  -2.809 -50.208  1.00 61.88           C  
ATOM    514  C   GLY B  65       8.425  -2.550 -48.764  1.00 61.88           C  
ATOM    515  O   GLY B  65       9.558  -2.200 -48.435  1.00 61.88           O  
ATOM    516  N   GLN B  66       7.436  -2.699 -47.864  1.00126.20           N  
ATOM    517  CA  GLN B  66       7.668  -2.274 -46.510  1.00126.20           C  
ATOM    518  CB  GLN B  66       6.384  -2.196 -45.666  1.00126.20           C  
ATOM    519  CG  GLN B  66       5.389  -1.117 -46.096  1.00126.20           C  
ATOM    520  CD  GLN B  66       4.205  -1.201 -45.143  1.00126.20           C  
ATOM    521  OE1 GLN B  66       4.207  -1.999 -44.206  1.00126.20           O  
ATOM    522  NE2 GLN B  66       3.166  -0.356 -45.377  1.00126.20           N  
ATOM    523  C   GLN B  66       8.581  -3.151 -45.759  1.00126.20           C  
ATOM    524  O   GLN B  66       9.588  -2.667 -45.235  1.00126.20           O  
ATOM    525  N   THR B  67       8.263  -4.462 -45.832  1.00204.16           N  
ATOM    526  CA  THR B  67       8.747  -5.527 -45.001  1.00204.16           C  
ATOM    527  CB  THR B  67       8.824  -6.847 -45.707  1.00204.16           C  
ATOM    528  OG1 THR B  67       7.537  -7.225 -46.174  1.00204.16           O  
ATOM    529  CG2 THR B  67       9.362  -7.901 -44.724  1.00204.16           C  
ATOM    530  C   THR B  67      10.087  -5.212 -44.468  1.00204.16           C  
ATOM    531  O   THR B  67      10.968  -4.786 -45.213  1.00204.16           O  
ATOM    532  N   LEU B  68      10.220  -5.344 -43.129  1.00273.44           N  
ATOM    533  CA  LEU B  68      11.485  -5.141 -42.502  1.00273.44           C  
ATOM    534  CB  LEU B  68      11.403  -5.134 -40.962  1.00273.44           C  
ATOM    535  CG  LEU B  68      12.745  -4.901 -40.236  1.00273.44           C  
ATOM    536  CD1 LEU B  68      13.723  -6.071 -40.426  1.00273.44           C  
ATOM    537  CD2 LEU B  68      13.355  -3.545 -40.625  1.00273.44           C  
ATOM    538  C   LEU B  68      12.207  -6.354 -42.940  1.00273.44           C  
ATOM    539  O   LEU B  68      12.204  -7.395 -42.286  1.00273.44           O  
ATOM    540  N   SER B  69      12.820  -6.219 -44.118  1.00205.69           N  
ATOM    541  CA  SER B  69      13.424  -7.310 -44.779  1.00205.69           C  
ATOM    542  CB  SER B  69      12.540  -8.568 -44.796  1.00205.69           C  
ATOM    543  OG  SER B  69      13.203  -9.624 -45.475  1.00205.69           O  
ATOM    544  C   SER B  69      13.602  -6.887 -46.197  1.00205.69           C  
ATOM    545  O   SER B  69      14.585  -6.245 -46.560  1.00205.69           O  
ATOM    546  N   GLU B  70      12.609  -7.243 -47.030  1.00144.59           N  
ATOM    547  CA  GLU B  70      12.764  -7.186 -48.446  1.00144.59           C  
ATOM    548  CB  GLU B  70      11.526  -7.779 -49.146  1.00144.59           C  
ATOM    549  CG  GLU B  70      11.421  -9.290 -48.904  1.00144.59           C  
ATOM    550  CD  GLU B  70      10.000  -9.774 -49.171  1.00144.59           C  
ATOM    551  OE1 GLU B  70       9.379  -9.318 -50.166  1.00144.59           O  
ATOM    552  OE2 GLU B  70       9.516 -10.617 -48.370  1.00144.59           O1-
ATOM    553  C   GLU B  70      13.099  -5.857 -49.080  1.00144.59           C  
ATOM    554  O   GLU B  70      14.260  -5.646 -49.420  1.00144.59           O  
ATOM    555  N   ILE B  71      12.155  -4.899 -49.244  1.00139.40           N  
ATOM    556  CA  ILE B  71      12.589  -3.790 -50.065  1.00139.40           C  
ATOM    557  CB  ILE B  71      11.462  -2.988 -50.653  1.00139.40           C  
ATOM    558  CG1 ILE B  71      10.654  -3.832 -51.652  1.00139.40           C  
ATOM    559  CG2 ILE B  71      12.077  -1.733 -51.296  1.00139.40           C  
ATOM    560  CD1 ILE B  71      11.472  -4.292 -52.859  1.00139.40           C  
ATOM    561  C   ILE B  71      13.481  -2.808 -49.373  1.00139.40           C  
ATOM    562  O   ILE B  71      14.655  -2.662 -49.713  1.00139.40           O  
ATOM    563  N   THR B  72      12.942  -2.133 -48.341  1.00128.08           N  
ATOM    564  CA  THR B  72      13.668  -1.087 -47.681  1.00128.08           C  
ATOM    565  CB  THR B  72      12.821  -0.263 -46.759  1.00128.08           C  
ATOM    566  OG1 THR B  72      12.223  -1.084 -45.769  1.00128.08           O  
ATOM    567  CG2 THR B  72      11.744   0.457 -47.584  1.00128.08           C  
ATOM    568  C   THR B  72      14.774  -1.673 -46.877  1.00128.08           C  
ATOM    569  O   THR B  72      15.891  -1.160 -46.875  1.00128.08           O  
ATOM    570  N   SER B  73      14.492  -2.780 -46.170  1.00 45.15           N  
ATOM    571  CA  SER B  73      15.494  -3.318 -45.301  1.00 45.15           C  
ATOM    572  CB  SER B  73      15.017  -4.507 -44.463  1.00 45.15           C  
ATOM    573  OG  SER B  73      16.070  -4.975 -43.635  1.00 45.15           O  
ATOM    574  C   SER B  73      16.671  -3.783 -46.095  1.00 45.15           C  
ATOM    575  O   SER B  73      17.811  -3.509 -45.728  1.00 45.15           O  
ATOM    576  N   LYS B  74      16.431  -4.507 -47.202  1.00 52.74           N  
ATOM    577  CA  LYS B  74      17.528  -5.036 -47.959  1.00 52.74           C  
ATOM    578  CB  LYS B  74      17.102  -6.006 -49.076  1.00 52.74           C  
ATOM    579  CG  LYS B  74      16.640  -7.365 -48.550  1.00 52.74           C  
ATOM    580  CD  LYS B  74      16.053  -8.283 -49.624  1.00 52.74           C  
ATOM    581  CE  LYS B  74      15.789  -9.704 -49.118  1.00 52.74           C  
ATOM    582  NZ  LYS B  74      15.346 -10.569 -50.233  1.00 52.74           N1+
ATOM    583  C   LYS B  74      18.317  -3.932 -48.589  1.00 52.74           C  
ATOM    584  O   LYS B  74      19.546  -3.974 -48.599  1.00 52.74           O  
ATOM    585  N   SER B  75      17.630  -2.907 -49.128  1.00 46.77           N  
ATOM    586  CA  SER B  75      18.304  -1.849 -49.829  1.00 46.77           C  
ATOM    587  CB  SER B  75      17.325  -0.839 -50.452  1.00 46.77           C  
ATOM    588  OG  SER B  75      16.517  -1.482 -51.426  1.00 46.77           O  
ATOM    589  C   SER B  75      19.203  -1.086 -48.905  1.00 46.77           C  
ATOM    590  O   SER B  75      20.334  -0.763 -49.266  1.00 46.77           O  
ATOM    591  N   ILE B  76      18.734  -0.782 -47.682  1.00 45.29           N  
ATOM    592  CA  ILE B  76      19.514   0.034 -46.794  1.00 45.29           C  
ATOM    593  CB  ILE B  76      18.791   0.357 -45.518  1.00 45.29           C  
ATOM    594  CG1 ILE B  76      17.514   1.163 -45.824  1.00 45.29           C  
ATOM    595  CG2 ILE B  76      19.775   1.083 -44.584  1.00 45.29           C  
ATOM    596  CD1 ILE B  76      16.551   1.268 -44.643  1.00 45.29           C  
ATOM    597  C   ILE B  76      20.799  -0.653 -46.437  1.00 45.29           C  
ATOM    598  O   ILE B  76      21.863  -0.035 -46.459  1.00 45.29           O  
ATOM    599  N   THR B  77      20.745  -1.955 -46.098  1.00 97.58           N  
ATOM    600  CA  THR B  77      21.933  -2.641 -45.669  1.00 97.58           C  
ATOM    601  CB  THR B  77      21.655  -4.047 -45.233  1.00 97.58           C  
ATOM    602  OG1 THR B  77      20.679  -4.053 -44.204  1.00 97.58           O  
ATOM    603  CG2 THR B  77      22.966  -4.659 -44.713  1.00 97.58           C  
ATOM    604  C   THR B  77      22.934  -2.722 -46.784  1.00 97.58           C  
ATOM    605  O   THR B  77      24.114  -2.434 -46.590  1.00 97.58           O  
ATOM    606  N   GLN B  78      22.483  -3.115 -47.991  1.00 45.03           N  
ATOM    607  CA  GLN B  78      23.370  -3.317 -49.102  1.00 45.03           C  
ATOM    608  CB  GLN B  78      22.652  -3.921 -50.320  1.00 45.03           C  
ATOM    609  CG  GLN B  78      22.088  -5.316 -50.044  1.00 45.03           C  
ATOM    610  CD  GLN B  78      21.405  -5.809 -51.311  1.00 45.03           C  
ATOM    611  OE1 GLN B  78      21.620  -5.268 -52.394  1.00 45.03           O  
ATOM    612  NE2 GLN B  78      20.564  -6.869 -51.177  1.00 45.03           N  
ATOM    613  C   GLN B  78      23.985  -2.018 -49.523  1.00 45.03           C  
ATOM    614  O   GLN B  78      25.174  -1.963 -49.832  1.00 45.03           O  
ATOM    615  N   LEU B  79      23.186  -0.935 -49.554  1.00 47.61           N  
ATOM    616  CA  LEU B  79      23.676   0.349 -49.967  1.00 47.61           C  
ATOM    617  CB  LEU B  79      22.580   1.424 -50.069  1.00 47.61           C  
ATOM    618  CG  LEU B  79      21.585   1.174 -51.219  1.00 47.61           C  
ATOM    619  CD1 LEU B  79      20.516   2.274 -51.282  1.00 47.61           C  
ATOM    620  CD2 LEU B  79      22.318   0.981 -52.558  1.00 47.61           C  
ATOM    621  C   LEU B  79      24.701   0.822 -48.984  1.00 47.61           C  
ATOM    622  O   LEU B  79      25.671   1.478 -49.357  1.00 47.61           O  
ATOM    623  N   GLU B  80      24.504   0.525 -47.687  1.00 39.25           N  
ATOM    624  CA  GLU B  80      25.454   0.956 -46.705  1.00 39.25           C  
ATOM    625  CB  GLU B  80      25.049   0.595 -45.266  1.00 39.25           C  
ATOM    626  CG  GLU B  80      26.056   1.092 -44.226  1.00 39.25           C  
ATOM    627  CD  GLU B  80      25.561   0.683 -42.849  1.00 39.25           C  
ATOM    628  OE1 GLU B  80      24.853  -0.355 -42.756  1.00 39.25           O  
ATOM    629  OE2 GLU B  80      25.884   1.406 -41.869  1.00 39.25           O1-
ATOM    630  C   GLU B  80      26.770   0.295 -46.982  1.00 39.25           C  
ATOM    631  O   GLU B  80      27.821   0.922 -46.868  1.00 39.25           O  
ATOM    632  N   GLN B  81      26.746  -0.994 -47.372  1.00 35.12           N  
ATOM    633  CA  GLN B  81      27.965  -1.716 -47.607  1.00 35.12           C  
ATOM    634  CB  GLN B  81      27.723  -3.178 -48.023  1.00 35.12           C  
ATOM    635  CG  GLN B  81      27.096  -4.026 -46.915  1.00 35.12           C  
ATOM    636  CD  GLN B  81      26.907  -5.441 -47.446  1.00 35.12           C  
ATOM    637  OE1 GLN B  81      26.815  -5.660 -48.652  1.00 35.12           O  
ATOM    638  NE2 GLN B  81      26.843  -6.432 -46.516  1.00 35.12           N  
ATOM    639  C   GLN B  81      28.715  -1.049 -48.717  1.00 35.12           C  
ATOM    640  O   GLN B  81      29.926  -0.861 -48.618  1.00 35.12           O  
ATOM    641  N   VAL B  82      28.019  -0.663 -49.808  1.00117.52           N  
ATOM    642  CA  VAL B  82      28.713  -0.033 -50.895  1.00117.52           C  
ATOM    643  CB  VAL B  82      27.901   0.162 -52.152  1.00117.52           C  
ATOM    644  CG1 VAL B  82      27.544  -1.215 -52.724  1.00117.52           C  
ATOM    645  CG2 VAL B  82      26.678   1.039 -51.868  1.00117.52           C  
ATOM    646  C   VAL B  82      29.243   1.299 -50.454  1.00117.52           C  
ATOM    647  O   VAL B  82      30.352   1.679 -50.828  1.00117.52           O  
ATOM    648  N   ILE B  83      28.470   2.047 -49.639  1.00 42.35           N  
ATOM    649  CA  ILE B  83      28.880   3.359 -49.220  1.00 42.35           C  
ATOM    650  CB  ILE B  83      27.836   4.061 -48.400  1.00 42.35           C  
ATOM    651  CG1 ILE B  83      26.580   4.321 -49.249  1.00 42.35           C  
ATOM    652  CG2 ILE B  83      28.460   5.337 -47.812  1.00 42.35           C  
ATOM    653  CD1 ILE B  83      25.376   4.796 -48.436  1.00 42.35           C  
ATOM    654  C   ILE B  83      30.133   3.273 -48.402  1.00 42.35           C  
ATOM    655  O   ILE B  83      31.058   4.060 -48.593  1.00 42.35           O  
ATOM    656  N   GLN B  84      30.200   2.314 -47.463  1.00 45.19           N  
ATOM    657  CA  GLN B  84      31.346   2.199 -46.608  1.00 45.19           C  
ATOM    658  CB  GLN B  84      31.119   1.181 -45.480  1.00 45.19           C  
ATOM    659  CG  GLN B  84      30.012   1.654 -44.532  1.00 45.19           C  
ATOM    660  CD  GLN B  84      29.808   0.627 -43.430  1.00 45.19           C  
ATOM    661  OE1 GLN B  84      30.064  -0.562 -43.612  1.00 45.19           O  
ATOM    662  NE2 GLN B  84      29.323   1.101 -42.251  1.00 45.19           N  
ATOM    663  C   GLN B  84      32.555   1.820 -47.408  1.00 45.19           C  
ATOM    664  O   GLN B  84      33.653   2.313 -47.154  1.00 45.19           O  
ATOM    665  N   LEU B  85      32.396   0.918 -48.394  1.00 47.32           N  
ATOM    666  CA  LEU B  85      33.531   0.488 -49.159  1.00 47.32           C  
ATOM    667  CB  LEU B  85      33.171  -0.657 -50.125  1.00 47.32           C  
ATOM    668  CG  LEU B  85      34.369  -1.243 -50.894  1.00 47.32           C  
ATOM    669  CD1 LEU B  85      35.382  -1.890 -49.935  1.00 47.32           C  
ATOM    670  CD2 LEU B  85      33.903  -2.208 -51.997  1.00 47.32           C  
ATOM    671  C   LEU B  85      34.074   1.636 -49.969  1.00 47.32           C  
ATOM    672  O   LEU B  85      35.276   1.900 -49.947  1.00 47.32           O  
ATOM    673  N   GLU B  86      33.193   2.349 -50.705  1.00103.96           N  
ATOM    674  CA  GLU B  86      33.569   3.428 -51.586  1.00103.96           C  
ATOM    675  CB  GLU B  86      32.473   3.793 -52.603  1.00103.96           C  
ATOM    676  CG  GLU B  86      32.275   2.724 -53.684  1.00103.96           C  
ATOM    677  CD  GLU B  86      33.468   2.767 -54.633  1.00103.96           C  
ATOM    678  OE1 GLU B  86      34.018   3.881 -54.845  1.00103.96           O  
ATOM    679  OE2 GLU B  86      33.844   1.686 -55.160  1.00103.96           O1-
ATOM    680  C   GLU B  86      33.966   4.684 -50.859  1.00103.96           C  
ATOM    681  O   GLU B  86      34.869   5.392 -51.305  1.00103.96           O  
ATOM    682  N   LYS B  87      33.312   5.004 -49.723  1.00137.75           N  
ATOM    683  CA  LYS B  87      33.612   6.217 -49.004  1.00137.75           C  
ATOM    684  CB  LYS B  87      35.068   6.275 -48.505  1.00137.75           C  
ATOM    685  CG  LYS B  87      35.383   5.343 -47.333  1.00137.75           C  
ATOM    686  CD  LYS B  87      34.633   5.705 -46.050  1.00137.75           C  
ATOM    687  CE  LYS B  87      35.129   4.952 -44.814  1.00137.75           C  
ATOM    688  NZ  LYS B  87      34.836   3.508 -44.947  1.00137.75           N1+
ATOM    689  C   LYS B  87      33.393   7.435 -49.866  1.00137.75           C  
ATOM    690  O   LYS B  87      34.265   8.301 -49.933  1.00137.75           O  
ATOM    691  N   PRO B  88      32.264   7.551 -50.523  1.00 78.26           N  
ATOM    692  CA  PRO B  88      31.968   8.664 -51.393  1.00 78.26           C  
ATOM    693  CD  PRO B  88      31.070   6.799 -50.171  1.00 78.26           C  
ATOM    694  CB  PRO B  88      30.592   8.350 -51.975  1.00 78.26           C  
ATOM    695  CG  PRO B  88      29.910   7.554 -50.846  1.00 78.26           C  
ATOM    696  C   PRO B  88      31.931   9.969 -50.652  1.00 78.26           C  
ATOM    697  O   PRO B  88      31.612   9.984 -49.465  1.00 78.26           O  
ATOM    698  N   ASP B  89      32.296  11.070 -51.341  1.00 64.77           N  
ATOM    699  CA  ASP B  89      32.250  12.407 -50.823  1.00 64.77           C  
ATOM    700  CB  ASP B  89      32.962  13.409 -51.747  1.00 64.77           C  
ATOM    701  CG  ASP B  89      34.458  13.144 -51.644  1.00 64.77           C  
ATOM    702  OD1 ASP B  89      35.021  13.351 -50.536  1.00 64.77           O  
ATOM    703  OD2 ASP B  89      35.053  12.714 -52.667  1.00 64.77           O1-
ATOM    704  C   ASP B  89      30.818  12.835 -50.711  1.00 64.77           C  
ATOM    705  O   ASP B  89      30.468  13.611 -49.824  1.00 64.77           O  
ATOM    706  N   MET B  90      29.956  12.378 -51.646  1.00 55.73           N  
ATOM    707  CA  MET B  90      28.570  12.761 -51.615  1.00 55.73           C  
ATOM    708  CB  MET B  90      28.305  14.063 -52.398  1.00 55.73           C  
ATOM    709  CG  MET B  90      26.872  14.592 -52.293  1.00 55.73           C  
ATOM    710  SD  MET B  90      26.568  16.139 -53.205  1.00 55.73           S  
ATOM    711  CE  MET B  90      27.423  17.217 -52.018  1.00 55.73           C  
ATOM    712  C   MET B  90      27.768  11.667 -52.261  1.00 55.73           C  
ATOM    713  O   MET B  90      28.254  10.979 -53.157  1.00 55.73           O  
ATOM    714  N   VAL B  91      26.509  11.468 -51.803  1.00 43.60           N  
ATOM    715  CA  VAL B  91      25.644  10.475 -52.386  1.00 43.60           C  
ATOM    716  CB  VAL B  91      25.067   9.523 -51.376  1.00 43.60           C  
ATOM    717  CG1 VAL B  91      24.060   8.603 -52.086  1.00 43.60           C  
ATOM    718  CG2 VAL B  91      26.222   8.768 -50.692  1.00 43.60           C  
ATOM    719  C   VAL B  91      24.495  11.210 -53.019  1.00 43.60           C  
ATOM    720  O   VAL B  91      23.901  12.090 -52.396  1.00 43.60           O  
ATOM    721  N   LEU B  92      24.161  10.876 -54.288  1.00 51.97           N  
ATOM    722  CA  LEU B  92      23.077  11.525 -54.980  1.00 51.97           C  
ATOM    723  CB  LEU B  92      23.431  11.985 -56.407  1.00 51.97           C  
ATOM    724  CG  LEU B  92      24.555  13.035 -56.488  1.00 51.97           C  
ATOM    725  CD1 LEU B  92      24.827  13.439 -57.945  1.00 51.97           C  
ATOM    726  CD2 LEU B  92      24.273  14.244 -55.581  1.00 51.97           C  
ATOM    727  C   LEU B  92      21.970  10.529 -55.139  1.00 51.97           C  
ATOM    728  O   LEU B  92      22.193   9.409 -55.599  1.00 51.97           O  
ATOM    729  N   VAL B  93      20.739  10.927 -54.757  1.00 40.97           N  
ATOM    730  CA  VAL B  93      19.576  10.091 -54.891  1.00 40.97           C  
ATOM    731  CB  VAL B  93      18.922   9.751 -53.582  1.00 40.97           C  
ATOM    732  CG1 VAL B  93      19.905   8.902 -52.755  1.00 40.97           C  
ATOM    733  CG2 VAL B  93      18.491  11.054 -52.889  1.00 40.97           C  
ATOM    734  C   VAL B  93      18.593  10.872 -55.703  1.00 40.97           C  
ATOM    735  O   VAL B  93      18.640  12.102 -55.728  1.00 40.97           O  
ATOM    736  N   HIS B  94      17.674  10.178 -56.403  1.00 68.61           N  
ATOM    737  CA  HIS B  94      16.798  10.892 -57.284  1.00 68.61           C  
ATOM    738  ND1 HIS B  94      14.823  11.008 -59.922  1.00 68.61           N  
ATOM    739  CG  HIS B  94      16.164  11.246 -59.727  1.00 68.61           C  
ATOM    740  CB  HIS B  94      17.010  10.483 -58.753  1.00 68.61           C  
ATOM    741  NE2 HIS B  94      15.387  12.655 -61.307  1.00 68.61           N  
ATOM    742  CD2 HIS B  94      16.494  12.254 -60.579  1.00 68.61           C  
ATOM    743  CE1 HIS B  94      14.408  11.878 -60.877  1.00 68.61           C  
ATOM    744  C   HIS B  94      15.358  10.635 -56.968  1.00 68.61           C  
ATOM    745  O   HIS B  94      14.938   9.505 -56.741  1.00 68.61           O  
ATOM    746  N   GLY B  95      14.561  11.715 -56.918  1.00 70.77           N  
ATOM    747  CA  GLY B  95      13.133  11.600 -56.848  1.00 70.77           C  
ATOM    748  C   GLY B  95      12.612  10.933 -55.603  1.00 70.77           C  
ATOM    749  O   GLY B  95      12.983  11.266 -54.480  1.00 70.77           O  
ATOM    750  N   ASP B  96      11.545  10.141 -55.851  1.00238.68           N  
ATOM    751  CA  ASP B  96      10.623   9.406 -55.012  1.00238.68           C  
ATOM    752  CB  ASP B  96       9.209   9.428 -55.606  1.00238.68           C  
ATOM    753  CG  ASP B  96       8.690  10.846 -55.630  1.00238.68           C  
ATOM    754  OD1 ASP B  96       8.569  11.453 -54.535  1.00238.68           O  
ATOM    755  OD2 ASP B  96       8.389  11.337 -56.750  1.00238.68           O1-
ATOM    756  C   ASP B  96      10.785   7.943 -54.674  1.00238.68           C  
ATOM    757  O   ASP B  96      10.017   7.462 -53.840  1.00238.68           O  
ATOM    758  N   THR B  97      11.631   7.157 -55.361  1.00 82.30           N  
ATOM    759  CA  THR B  97      11.518   5.717 -55.233  1.00 82.30           C  
ATOM    760  CB  THR B  97      12.260   4.980 -56.311  1.00 82.30           C  
ATOM    761  OG1 THR B  97      13.655   5.215 -56.193  1.00 82.30           O  
ATOM    762  CG2 THR B  97      11.762   5.474 -57.680  1.00 82.30           C  
ATOM    763  C   THR B  97      12.014   5.176 -53.917  1.00 82.30           C  
ATOM    764  O   THR B  97      12.557   5.887 -53.075  1.00 82.30           O  
ATOM    765  N   MET B  98      11.815   3.850 -53.718  1.00 62.37           N  
ATOM    766  CA  MET B  98      12.202   3.171 -52.511  1.00 62.37           C  
ATOM    767  CB  MET B  98      11.812   1.684 -52.498  1.00 62.37           C  
ATOM    768  CG  MET B  98      10.300   1.457 -52.521  1.00 62.37           C  
ATOM    769  SD  MET B  98       9.411   2.111 -51.074  1.00 62.37           S  
ATOM    770  CE  MET B  98       9.948   0.808 -49.930  1.00 62.37           C  
ATOM    771  C   MET B  98      13.689   3.252 -52.372  1.00 62.37           C  
ATOM    772  O   MET B  98      14.206   3.393 -51.266  1.00 62.37           O  
ATOM    773  N   THR B  99      14.414   3.148 -53.503  1.00 46.58           N  
ATOM    774  CA  THR B  99      15.850   3.219 -53.530  1.00 46.58           C  
ATOM    775  CB  THR B  99      16.410   3.018 -54.908  1.00 46.58           C  
ATOM    776  OG1 THR B  99      16.028   1.748 -55.415  1.00 46.58           O  
ATOM    777  CG2 THR B  99      17.942   3.123 -54.838  1.00 46.58           C  
ATOM    778  C   THR B  99      16.280   4.577 -53.072  1.00 46.58           C  
ATOM    779  O   THR B  99      17.295   4.725 -52.394  1.00 46.58           O  
ATOM    780  N   THR B 100      15.514   5.614 -53.443  1.00 51.10           N  
ATOM    781  CA  THR B 100      15.866   6.968 -53.118  1.00 51.10           C  
ATOM    782  CB  THR B 100      14.803   7.920 -53.561  1.00 51.10           C  
ATOM    783  OG1 THR B 100      14.537   7.721 -54.940  1.00 51.10           O  
ATOM    784  CG2 THR B 100      15.286   9.359 -53.314  1.00 51.10           C  
ATOM    785  C   THR B 100      15.955   7.110 -51.627  1.00 51.10           C  
ATOM    786  O   THR B 100      16.947   7.616 -51.106  1.00 51.10           O  
ATOM    787  N   PHE B 101      14.911   6.664 -50.900  1.00 64.62           N  
ATOM    788  CA  PHE B 101      14.884   6.804 -49.471  1.00 64.62           C  
ATOM    789  CB  PHE B 101      13.515   6.450 -48.855  1.00 64.62           C  
ATOM    790  CG  PHE B 101      13.614   6.633 -47.377  1.00 64.62           C  
ATOM    791  CD1 PHE B 101      13.679   7.891 -46.821  1.00 64.62           C  
ATOM    792  CD2 PHE B 101      13.622   5.539 -46.541  1.00 64.62           C  
ATOM    793  CE1 PHE B 101      13.767   8.052 -45.458  1.00 64.62           C  
ATOM    794  CE2 PHE B 101      13.709   5.694 -45.178  1.00 64.62           C  
ATOM    795  CZ  PHE B 101      13.785   6.953 -44.632  1.00 64.62           C  
ATOM    796  C   PHE B 101      15.935   5.944 -48.831  1.00 64.62           C  
ATOM    797  O   PHE B 101      16.660   6.404 -47.951  1.00 64.62           O  
ATOM    798  N   ALA B 102      16.064   4.673 -49.266  1.00 41.22           N  
ATOM    799  CA  ALA B 102      16.996   3.769 -48.649  1.00 41.22           C  
ATOM    800  CB  ALA B 102      16.956   2.360 -49.267  1.00 41.22           C  
ATOM    801  C   ALA B 102      18.401   4.288 -48.798  1.00 41.22           C  
ATOM    802  O   ALA B 102      19.186   4.251 -47.850  1.00 41.22           O  
ATOM    803  N   GLY B 103      18.756   4.784 -49.999  1.00 30.92           N  
ATOM    804  CA  GLY B 103      20.075   5.287 -50.270  1.00 30.92           C  
ATOM    805  C   GLY B 103      20.348   6.503 -49.433  1.00 30.92           C  
ATOM    806  O   GLY B 103      21.454   6.680 -48.926  1.00 30.92           O  
ATOM    807  N   GLY B 104      19.350   7.398 -49.296  1.00 28.60           N  
ATOM    808  CA  GLY B 104      19.518   8.609 -48.542  1.00 28.60           C  
ATOM    809  C   GLY B 104      19.748   8.279 -47.097  1.00 28.60           C  
ATOM    810  O   GLY B 104      20.587   8.888 -46.437  1.00 28.60           O  
ATOM    811  N   LEU B 105      18.983   7.308 -46.563  1.00 55.59           N  
ATOM    812  CA  LEU B 105      19.061   6.952 -45.175  1.00 55.59           C  
ATOM    813  CB  LEU B 105      17.967   5.947 -44.777  1.00 55.59           C  
ATOM    814  CG  LEU B 105      17.927   5.639 -43.271  1.00 55.59           C  
ATOM    815  CD1 LEU B 105      17.579   6.896 -42.456  1.00 55.59           C  
ATOM    816  CD2 LEU B 105      16.985   4.462 -42.972  1.00 55.59           C  
ATOM    817  C   LEU B 105      20.403   6.346 -44.868  1.00 55.59           C  
ATOM    818  O   LEU B 105      21.013   6.665 -43.849  1.00 55.59           O  
ATOM    819  N   ALA B 106      20.905   5.455 -45.747  1.00 27.29           N  
ATOM    820  CA  ALA B 106      22.165   4.797 -45.519  1.00 27.29           C  
ATOM    821  CB  ALA B 106      22.520   3.786 -46.622  1.00 27.29           C  
ATOM    822  C   ALA B 106      23.247   5.833 -45.496  1.00 27.29           C  
ATOM    823  O   ALA B 106      24.162   5.770 -44.677  1.00 27.29           O  
ATOM    824  N   ALA B 107      23.161   6.819 -46.408  1.00 26.95           N  
ATOM    825  CA  ALA B 107      24.145   7.859 -46.509  1.00 26.95           C  
ATOM    826  CB  ALA B 107      23.844   8.842 -47.653  1.00 26.95           C  
ATOM    827  C   ALA B 107      24.155   8.641 -45.230  1.00 26.95           C  
ATOM    828  O   ALA B 107      25.218   8.985 -44.716  1.00 26.95           O  
ATOM    829  N   PHE B 108      22.958   8.923 -44.677  1.00 43.17           N  
ATOM    830  CA  PHE B 108      22.818   9.711 -43.483  1.00 43.17           C  
ATOM    831  CB  PHE B 108      21.348   9.942 -43.088  1.00 43.17           C  
ATOM    832  CG  PHE B 108      21.350  10.692 -41.800  1.00 43.17           C  
ATOM    833  CD1 PHE B 108      21.643  12.035 -41.768  1.00 43.17           C  
ATOM    834  CD2 PHE B 108      21.046  10.048 -40.622  1.00 43.17           C  
ATOM    835  CE1 PHE B 108      21.642  12.724 -40.577  1.00 43.17           C  
ATOM    836  CE2 PHE B 108      21.043  10.732 -39.429  1.00 43.17           C  
ATOM    837  CZ  PHE B 108      21.343  12.073 -39.405  1.00 43.17           C  
ATOM    838  C   PHE B 108      23.493   9.038 -42.327  1.00 43.17           C  
ATOM    839  O   PHE B 108      24.208   9.686 -41.564  1.00 43.17           O  
ATOM    840  N   TYR B 109      23.307   7.715 -42.167  1.00 67.91           N  
ATOM    841  CA  TYR B 109      23.893   7.047 -41.036  1.00 67.91           C  
ATOM    842  CB  TYR B 109      23.639   5.529 -40.991  1.00 67.91           C  
ATOM    843  CG  TYR B 109      22.190   5.273 -40.774  1.00 67.91           C  
ATOM    844  CD1 TYR B 109      21.599   5.569 -39.567  1.00 67.91           C  
ATOM    845  CD2 TYR B 109      21.430   4.705 -41.768  1.00 67.91           C  
ATOM    846  CE1 TYR B 109      20.263   5.321 -39.361  1.00 67.91           C  
ATOM    847  CE2 TYR B 109      20.094   4.455 -41.568  1.00 67.91           C  
ATOM    848  CZ  TYR B 109      19.508   4.765 -40.364  1.00 67.91           C  
ATOM    849  OH  TYR B 109      18.137   4.507 -40.159  1.00 67.91           O  
ATOM    850  C   TYR B 109      25.381   7.205 -41.115  1.00 67.91           C  
ATOM    851  O   TYR B 109      26.056   7.395 -40.106  1.00 67.91           O  
ATOM    852  N   ASN B 110      25.917   7.088 -42.339  1.00 95.77           N  
ATOM    853  CA  ASN B 110      27.311   7.170 -42.672  1.00 95.77           C  
ATOM    854  CB  ASN B 110      27.626   6.574 -44.054  1.00 95.77           C  
ATOM    855  CG  ASN B 110      27.541   5.060 -43.893  1.00 95.77           C  
ATOM    856  OD1 ASN B 110      28.397   4.442 -43.261  1.00 95.77           O  
ATOM    857  ND2 ASN B 110      26.472   4.445 -44.464  1.00 95.77           N  
ATOM    858  C   ASN B 110      27.820   8.581 -42.597  1.00 95.77           C  
ATOM    859  O   ASN B 110      29.024   8.803 -42.717  1.00 95.77           O  
ATOM    860  N   GLN B 111      26.922   9.577 -42.457  1.00 62.53           N  
ATOM    861  CA  GLN B 111      27.319  10.958 -42.370  1.00 62.53           C  
ATOM    862  CB  GLN B 111      28.319  11.235 -41.232  1.00 62.53           C  
ATOM    863  CG  GLN B 111      27.737  11.026 -39.833  1.00 62.53           C  
ATOM    864  CD  GLN B 111      28.833  11.335 -38.821  1.00 62.53           C  
ATOM    865  OE1 GLN B 111      29.980  11.587 -39.188  1.00 62.53           O  
ATOM    866  NE2 GLN B 111      28.475  11.310 -37.509  1.00 62.53           N  
ATOM    867  C   GLN B 111      27.949  11.422 -43.648  1.00 62.53           C  
ATOM    868  O   GLN B 111      28.914  12.185 -43.628  1.00 62.53           O  
ATOM    869  N   VAL B 112      27.408  10.978 -44.800  1.00114.71           N  
ATOM    870  CA  VAL B 112      27.876  11.462 -46.071  1.00114.71           C  
ATOM    871  CB  VAL B 112      27.981  10.409 -47.134  1.00114.71           C  
ATOM    872  CG1 VAL B 112      29.144   9.470 -46.795  1.00114.71           C  
ATOM    873  CG2 VAL B 112      26.638   9.671 -47.214  1.00114.71           C  
ATOM    874  C   VAL B 112      26.873  12.475 -46.543  1.00114.71           C  
ATOM    875  O   VAL B 112      25.673  12.310 -46.326  1.00114.71           O  
ATOM    876  N   PRO B 113      27.321  13.527 -47.181  1.00 76.79           N  
ATOM    877  CA  PRO B 113      26.406  14.545 -47.627  1.00 76.79           C  
ATOM    878  CD  PRO B 113      28.645  14.064 -46.916  1.00 76.79           C  
ATOM    879  CB  PRO B 113      27.278  15.718 -48.069  1.00 76.79           C  
ATOM    880  CG  PRO B 113      28.540  15.574 -47.198  1.00 76.79           C  
ATOM    881  C   PRO B 113      25.495  14.005 -48.687  1.00 76.79           C  
ATOM    882  O   PRO B 113      25.919  13.132 -49.443  1.00 76.79           O  
ATOM    883  N   ILE B 114      24.240  14.509 -48.757  1.00 43.55           N  
ATOM    884  CA  ILE B 114      23.285  13.972 -49.687  1.00 43.55           C  
ATOM    885  CB  ILE B 114      22.097  13.364 -49.000  1.00 43.55           C  
ATOM    886  CG1 ILE B 114      22.542  12.206 -48.090  1.00 43.55           C  
ATOM    887  CG2 ILE B 114      21.081  12.944 -50.074  1.00 43.55           C  
ATOM    888  CD1 ILE B 114      21.461  11.755 -47.110  1.00 43.55           C  
ATOM    889  C   ILE B 114      22.761  15.057 -50.581  1.00 43.55           C  
ATOM    890  O   ILE B 114      22.410  16.145 -50.124  1.00 43.55           O  
ATOM    891  N   GLY B 115      22.700  14.765 -51.900  1.00 33.85           N  
ATOM    892  CA  GLY B 115      22.150  15.673 -52.869  1.00 33.85           C  
ATOM    893  C   GLY B 115      20.911  15.012 -53.397  1.00 33.85           C  
ATOM    894  O   GLY B 115      20.938  13.847 -53.788  1.00 33.85           O  
ATOM    895  N   HIS B 116      19.789  15.757 -53.438  1.00 62.64           N  
ATOM    896  CA  HIS B 116      18.536  15.192 -53.864  1.00 62.64           C  
ATOM    897  ND1 HIS B 116      14.916  15.188 -52.496  1.00 62.64           N  
ATOM    898  CG  HIS B 116      16.082  14.883 -53.166  1.00 62.64           C  
ATOM    899  CB  HIS B 116      17.386  15.581 -52.914  1.00 62.64           C  
ATOM    900  NE2 HIS B 116      14.429  13.530 -53.894  1.00 62.64           N  
ATOM    901  CD2 HIS B 116      15.766  13.868 -54.014  1.00 62.64           C  
ATOM    902  CE1 HIS B 116      13.961  14.350 -52.970  1.00 62.64           C  
ATOM    903  C   HIS B 116      18.206  15.750 -55.216  1.00 62.64           C  
ATOM    904  O   HIS B 116      17.849  16.921 -55.340  1.00 62.64           O  
ATOM    905  N   VAL B 117      18.315  14.913 -56.272  1.00 60.21           N  
ATOM    906  CA  VAL B 117      17.993  15.351 -57.601  1.00 60.21           C  
ATOM    907  CB  VAL B 117      18.586  14.479 -58.672  1.00 60.21           C  
ATOM    908  CG1 VAL B 117      18.174  15.025 -60.051  1.00 60.21           C  
ATOM    909  CG2 VAL B 117      20.107  14.414 -58.458  1.00 60.21           C  
ATOM    910  C   VAL B 117      16.497  15.297 -57.716  1.00 60.21           C  
ATOM    911  O   VAL B 117      15.879  14.323 -57.289  1.00 60.21           O  
ATOM    912  N   GLU B 118      15.887  16.312 -58.370  1.00 77.19           N  
ATOM    913  CA  GLU B 118      14.454  16.423 -58.480  1.00 77.19           C  
ATOM    914  CB  GLU B 118      13.824  15.278 -59.291  1.00 77.19           C  
ATOM    915  CG  GLU B 118      12.329  15.463 -59.550  1.00 77.19           C  
ATOM    916  CD  GLU B 118      11.872  14.324 -60.449  1.00 77.19           C  
ATOM    917  OE1 GLU B 118      12.354  14.262 -61.611  1.00 77.19           O  
ATOM    918  OE2 GLU B 118      11.040  13.501 -59.984  1.00 77.19           O1-
ATOM    919  C   GLU B 118      13.823  16.462 -57.120  1.00 77.19           C  
ATOM    920  O   GLU B 118      13.056  15.578 -56.742  1.00 77.19           O  
ATOM    921  N   ALA B 119      14.137  17.520 -56.342  1.00 53.19           N  
ATOM    922  CA  ALA B 119      13.637  17.627 -55.000  1.00 53.19           C  
ATOM    923  CB  ALA B 119      14.700  18.097 -53.991  1.00 53.19           C  
ATOM    924  C   ALA B 119      12.497  18.601 -54.906  1.00 53.19           C  
ATOM    925  O   ALA B 119      12.393  19.549 -55.685  1.00 53.19           O  
ATOM    926  N   GLY B 120      11.580  18.350 -53.944  1.00 47.68           N  
ATOM    927  CA  GLY B 120      10.550  19.300 -53.612  1.00 47.68           C  
ATOM    928  C   GLY B 120       9.226  19.095 -54.293  1.00 47.68           C  
ATOM    929  O   GLY B 120       8.346  19.940 -54.135  1.00 47.68           O  
ATOM    930  N   LEU B 121       9.011  18.009 -55.062  1.00105.32           N  
ATOM    931  CA  LEU B 121       7.701  17.877 -55.654  1.00105.32           C  
ATOM    932  CB  LEU B 121       7.613  16.793 -56.746  1.00105.32           C  
ATOM    933  CG  LEU B 121       8.451  17.095 -58.003  1.00105.32           C  
ATOM    934  CD1 LEU B 121       9.951  17.138 -57.678  1.00105.32           C  
ATOM    935  CD2 LEU B 121       8.121  16.119 -59.143  1.00105.32           C  
ATOM    936  C   LEU B 121       6.740  17.503 -54.561  1.00105.32           C  
ATOM    937  O   LEU B 121       7.092  16.748 -53.655  1.00105.32           O  
ATOM    938  N   ARG B 122       5.495  18.039 -54.591  1.00198.82           N  
ATOM    939  CA  ARG B 122       4.581  17.687 -53.535  1.00198.82           C  
ATOM    940  CB  ARG B 122       4.549  18.703 -52.376  1.00198.82           C  
ATOM    941  CG  ARG B 122       5.882  18.965 -51.666  1.00198.82           C  
ATOM    942  CD  ARG B 122       6.108  18.138 -50.397  1.00198.82           C  
ATOM    943  NE  ARG B 122       7.220  17.193 -50.684  1.00198.82           N  
ATOM    944  CZ  ARG B 122       8.514  17.585 -50.500  1.00198.82           C  
ATOM    945  NH1 ARG B 122       8.795  18.784 -49.909  1.00198.82           N1+
ATOM    946  NH2 ARG B 122       9.531  16.783 -50.929  1.00198.82           N  
ATOM    947  C   ARG B 122       3.163  17.650 -54.028  1.00198.82           C  
ATOM    948  O   ARG B 122       2.680  18.594 -54.652  1.00198.82           O  
ATOM    949  N   SER B 123       2.479  16.508 -53.809  1.00 62.97           N  
ATOM    950  CA  SER B 123       1.061  16.379 -54.014  1.00 62.97           C  
ATOM    951  CB  SER B 123       0.634  14.936 -54.338  1.00 62.97           C  
ATOM    952  OG  SER B 123       0.917  14.082 -53.239  1.00 62.97           O  
ATOM    953  C   SER B 123       0.367  16.800 -52.741  1.00 62.97           C  
ATOM    954  O   SER B 123      -0.786  17.229 -52.758  1.00 62.97           O  
ATOM    955  N   TYR B 124       1.085  16.693 -51.600  1.00 92.45           N  
ATOM    956  CA  TYR B 124       0.592  16.945 -50.267  1.00 92.45           C  
ATOM    957  CB  TYR B 124       0.165  18.397 -49.984  1.00 92.45           C  
ATOM    958  CG  TYR B 124       1.413  19.203 -49.843  1.00 92.45           C  
ATOM    959  CD1 TYR B 124       2.250  18.994 -48.769  1.00 92.45           C  
ATOM    960  CD2 TYR B 124       1.742  20.180 -50.754  1.00 92.45           C  
ATOM    961  CE1 TYR B 124       3.403  19.729 -48.616  1.00 92.45           C  
ATOM    962  CE2 TYR B 124       2.893  20.920 -50.607  1.00 92.45           C  
ATOM    963  CZ  TYR B 124       3.728  20.693 -49.538  1.00 92.45           C  
ATOM    964  OH  TYR B 124       4.909  21.448 -49.384  1.00 92.45           O  
ATOM    965  C   TYR B 124      -0.527  16.005 -49.928  1.00 92.45           C  
ATOM    966  O   TYR B 124      -1.410  16.333 -49.136  1.00 92.45           O  
ATOM    967  N   ASP B 125      -0.490  14.790 -50.516  1.00 57.89           N  
ATOM    968  CA  ASP B 125      -1.440  13.745 -50.252  1.00 57.89           C  
ATOM    969  CB  ASP B 125      -2.327  13.444 -51.477  1.00 57.89           C  
ATOM    970  CG  ASP B 125      -3.398  12.429 -51.105  1.00 57.89           C  
ATOM    971  OD1 ASP B 125      -3.311  11.852 -49.988  1.00 57.89           O  
ATOM    972  OD2 ASP B 125      -4.316  12.214 -51.940  1.00 57.89           O1-
ATOM    973  C   ASP B 125      -0.617  12.521 -49.960  1.00 57.89           C  
ATOM    974  O   ASP B 125       0.081  12.012 -50.833  1.00 57.89           O  
ATOM    975  N   LYS B 126      -0.688  12.007 -48.716  1.00 75.98           N  
ATOM    976  CA  LYS B 126       0.126  10.894 -48.302  1.00 75.98           C  
ATOM    977  CB  LYS B 126      -0.096  10.516 -46.829  1.00 75.98           C  
ATOM    978  CG  LYS B 126       0.402  11.585 -45.856  1.00 75.98           C  
ATOM    979  CD  LYS B 126      -0.114  11.410 -44.427  1.00 75.98           C  
ATOM    980  CE  LYS B 126       0.388  12.486 -43.461  1.00 75.98           C  
ATOM    981  NZ  LYS B 126      -0.196  12.271 -42.117  1.00 75.98           N1+
ATOM    982  C   LYS B 126      -0.186   9.688 -49.133  1.00 75.98           C  
ATOM    983  O   LYS B 126       0.701   8.902 -49.462  1.00 75.98           O  
ATOM    984  N   TYR B 127      -1.475   9.484 -49.445  1.00 96.07           N  
ATOM    985  CA  TYR B 127      -1.955   8.360 -50.198  1.00 96.07           C  
ATOM    986  CB  TYR B 127      -3.451   8.093 -49.987  1.00 96.07           C  
ATOM    987  CG  TYR B 127      -3.527   7.654 -48.567  1.00 96.07           C  
ATOM    988  CD1 TYR B 127      -3.037   6.420 -48.206  1.00 96.07           C  
ATOM    989  CD2 TYR B 127      -4.077   8.464 -47.601  1.00 96.07           C  
ATOM    990  CE1 TYR B 127      -3.094   5.999 -46.900  1.00 96.07           C  
ATOM    991  CE2 TYR B 127      -4.138   8.047 -46.292  1.00 96.07           C  
ATOM    992  CZ  TYR B 127      -3.646   6.812 -45.940  1.00 96.07           C  
ATOM    993  OH  TYR B 127      -3.707   6.384 -44.597  1.00 96.07           O  
ATOM    994  C   TYR B 127      -1.645   8.405 -51.666  1.00 96.07           C  
ATOM    995  O   TYR B 127      -1.549   7.348 -52.286  1.00 96.07           O  
ATOM    996  N   SER B 128      -1.583   9.598 -52.303  1.00109.04           N  
ATOM    997  CA  SER B 128      -1.302   9.594 -53.718  1.00109.04           C  
ATOM    998  CB  SER B 128      -2.523   9.928 -54.592  1.00109.04           C  
ATOM    999  OG  SER B 128      -3.501   8.905 -54.492  1.00109.04           O  
ATOM   1000  C   SER B 128      -0.294  10.655 -54.035  1.00109.04           C  
ATOM   1001  O   SER B 128      -0.476  11.811 -53.657  1.00109.04           O  
ATOM   1002  N   PRO B 129       0.767  10.318 -54.735  1.00 93.90           N  
ATOM   1003  CA  PRO B 129       1.042   8.963 -55.138  1.00 93.90           C  
ATOM   1004  CD  PRO B 129       1.443  11.292 -55.576  1.00 93.90           C  
ATOM   1005  CB  PRO B 129       2.004   9.066 -56.324  1.00 93.90           C  
ATOM   1006  CG  PRO B 129       2.572  10.496 -56.243  1.00 93.90           C  
ATOM   1007  C   PRO B 129       1.597   8.208 -53.966  1.00 93.90           C  
ATOM   1008  O   PRO B 129       2.231   8.819 -53.107  1.00 93.90           O  
ATOM   1009  N   PHE B 130       1.387   6.879 -53.912  1.00 80.58           N  
ATOM   1010  CA  PHE B 130       1.852   6.123 -52.783  1.00 80.58           C  
ATOM   1011  CB  PHE B 130       0.683   5.413 -52.065  1.00 80.58           C  
ATOM   1012  CG  PHE B 130       1.155   4.672 -50.861  1.00 80.58           C  
ATOM   1013  CD1 PHE B 130       1.419   5.336 -49.684  1.00 80.58           C  
ATOM   1014  CD2 PHE B 130       1.306   3.305 -50.902  1.00 80.58           C  
ATOM   1015  CE1 PHE B 130       1.844   4.648 -48.573  1.00 80.58           C  
ATOM   1016  CE2 PHE B 130       1.731   2.611 -49.794  1.00 80.58           C  
ATOM   1017  CZ  PHE B 130       2.003   3.284 -48.627  1.00 80.58           C  
ATOM   1018  C   PHE B 130       2.797   5.093 -53.315  1.00 80.58           C  
ATOM   1019  O   PHE B 130       2.471   4.469 -54.325  1.00 80.58           O  
ATOM   1020  N   PRO B 131       3.956   4.851 -52.736  1.00105.86           N  
ATOM   1021  CA  PRO B 131       4.527   5.567 -51.614  1.00105.86           C  
ATOM   1022  CD  PRO B 131       4.473   3.492 -52.812  1.00105.86           C  
ATOM   1023  CB  PRO B 131       5.393   4.554 -50.862  1.00105.86           C  
ATOM   1024  CG  PRO B 131       5.709   3.473 -51.902  1.00105.86           C  
ATOM   1025  C   PRO B 131       5.320   6.800 -51.972  1.00105.86           C  
ATOM   1026  O   PRO B 131       5.953   7.357 -51.075  1.00105.86           O  
ATOM   1027  N   GLU B 132       5.335   7.244 -53.242  1.00152.35           N  
ATOM   1028  CA  GLU B 132       6.243   8.286 -53.637  1.00152.35           C  
ATOM   1029  CB  GLU B 132       6.309   8.540 -55.158  1.00152.35           C  
ATOM   1030  CG  GLU B 132       4.974   8.637 -55.891  1.00152.35           C  
ATOM   1031  CD  GLU B 132       4.679   7.267 -56.497  1.00152.35           C  
ATOM   1032  OE1 GLU B 132       4.320   6.338 -55.725  1.00152.35           O  
ATOM   1033  OE2 GLU B 132       4.811   7.130 -57.743  1.00152.35           O1-
ATOM   1034  C   GLU B 132       6.095   9.595 -52.905  1.00152.35           C  
ATOM   1035  O   GLU B 132       7.107  10.226 -52.607  1.00152.35           O  
ATOM   1036  N   GLU B 133       4.878  10.061 -52.574  1.00 89.20           N  
ATOM   1037  CA  GLU B 133       4.779  11.343 -51.923  1.00 89.20           C  
ATOM   1038  CB  GLU B 133       3.329  11.735 -51.591  1.00 89.20           C  
ATOM   1039  CG  GLU B 133       3.214  12.974 -50.697  1.00 89.20           C  
ATOM   1040  CD  GLU B 133       3.637  14.211 -51.478  1.00 89.20           C  
ATOM   1041  OE1 GLU B 133       4.020  14.067 -52.669  1.00 89.20           O  
ATOM   1042  OE2 GLU B 133       3.581  15.322 -50.887  1.00 89.20           O1-
ATOM   1043  C   GLU B 133       5.550  11.322 -50.633  1.00 89.20           C  
ATOM   1044  O   GLU B 133       6.316  12.240 -50.341  1.00 89.20           O  
ATOM   1045  N   VAL B 134       5.389  10.257 -49.830  1.00 49.30           N  
ATOM   1046  CA  VAL B 134       6.055  10.174 -48.561  1.00 49.30           C  
ATOM   1047  CB  VAL B 134       5.654   8.953 -47.785  1.00 49.30           C  
ATOM   1048  CG1 VAL B 134       6.510   8.879 -46.511  1.00 49.30           C  
ATOM   1049  CG2 VAL B 134       4.141   9.021 -47.513  1.00 49.30           C  
ATOM   1050  C   VAL B 134       7.543  10.116 -48.761  1.00 49.30           C  
ATOM   1051  O   VAL B 134       8.290  10.798 -48.065  1.00 49.30           O  
ATOM   1052  N   ASN B 135       8.016   9.328 -49.746  1.00 45.31           N  
ATOM   1053  CA  ASN B 135       9.428   9.106 -49.920  1.00 45.31           C  
ATOM   1054  CB  ASN B 135       9.740   8.169 -51.100  1.00 45.31           C  
ATOM   1055  CG  ASN B 135       9.255   6.775 -50.723  1.00 45.31           C  
ATOM   1056  OD1 ASN B 135       9.326   6.374 -49.562  1.00 45.31           O  
ATOM   1057  ND2 ASN B 135       8.745   6.015 -51.729  1.00 45.31           N  
ATOM   1058  C   ASN B 135      10.142  10.400 -50.168  1.00 45.31           C  
ATOM   1059  O   ASN B 135      11.218  10.643 -49.626  1.00 45.31           O  
ATOM   1060  N   ARG B 136       9.549  11.259 -51.005  1.00235.51           N  
ATOM   1061  CA  ARG B 136      10.065  12.536 -51.400  1.00235.51           C  
ATOM   1062  CB  ARG B 136       9.038  13.107 -52.396  1.00235.51           C  
ATOM   1063  CG  ARG B 136       9.320  14.430 -53.086  1.00235.51           C  
ATOM   1064  CD  ARG B 136       8.541  14.547 -54.408  1.00235.51           C  
ATOM   1065  NE  ARG B 136       7.116  14.141 -54.180  1.00235.51           N  
ATOM   1066  CZ  ARG B 136       6.341  13.721 -55.229  1.00235.51           C  
ATOM   1067  NH1 ARG B 136       6.886  13.587 -56.472  1.00235.51           N1+
ATOM   1068  NH2 ARG B 136       5.020  13.426 -55.048  1.00235.51           N  
ATOM   1069  C   ARG B 136      10.166  13.405 -50.176  1.00235.51           C  
ATOM   1070  O   ARG B 136      11.144  14.128 -49.992  1.00235.51           O  
ATOM   1071  N   GLN B 137       9.139  13.361 -49.302  1.00 43.06           N  
ATOM   1072  CA  GLN B 137       9.145  14.154 -48.103  1.00 43.06           C  
ATOM   1073  CB  GLN B 137       7.790  14.154 -47.374  1.00 43.06           C  
ATOM   1074  CG  GLN B 137       6.708  14.889 -48.169  1.00 43.06           C  
ATOM   1075  CD  GLN B 137       5.411  14.840 -47.379  1.00 43.06           C  
ATOM   1076  OE1 GLN B 137       5.358  14.287 -46.282  1.00 43.06           O  
ATOM   1077  NE2 GLN B 137       4.332  15.441 -47.949  1.00 43.06           N  
ATOM   1078  C   GLN B 137      10.211  13.669 -47.156  1.00 43.06           C  
ATOM   1079  O   GLN B 137      10.907  14.475 -46.540  1.00 43.06           O  
ATOM   1080  N   LEU B 138      10.375  12.337 -47.021  1.00 90.67           N  
ATOM   1081  CA  LEU B 138      11.359  11.779 -46.126  1.00 90.67           C  
ATOM   1082  CB  LEU B 138      11.326  10.240 -46.084  1.00 90.67           C  
ATOM   1083  CG  LEU B 138      10.219   9.639 -45.196  1.00 90.67           C  
ATOM   1084  CD1 LEU B 138      10.615   9.704 -43.716  1.00 90.67           C  
ATOM   1085  CD2 LEU B 138       8.859  10.303 -45.436  1.00 90.67           C  
ATOM   1086  C   LEU B 138      12.737  12.186 -46.559  1.00 90.67           C  
ATOM   1087  O   LEU B 138      13.576  12.546 -45.734  1.00 90.67           O  
ATOM   1088  N   VAL B 139      13.004  12.137 -47.874  1.00 40.58           N  
ATOM   1089  CA  VAL B 139      14.292  12.481 -48.411  1.00 40.58           C  
ATOM   1090  CB  VAL B 139      14.384  12.246 -49.890  1.00 40.58           C  
ATOM   1091  CG1 VAL B 139      15.749  12.757 -50.379  1.00 40.58           C  
ATOM   1092  CG2 VAL B 139      14.149  10.749 -50.164  1.00 40.58           C  
ATOM   1093  C   VAL B 139      14.547  13.937 -48.153  1.00 40.58           C  
ATOM   1094  O   VAL B 139      15.687  14.349 -47.939  1.00 40.58           O  
ATOM   1095  N   GLY B 140      13.483  14.763 -48.168  1.00 34.99           N  
ATOM   1096  CA  GLY B 140      13.627  16.179 -47.972  1.00 34.99           C  
ATOM   1097  C   GLY B 140      14.253  16.429 -46.631  1.00 34.99           C  
ATOM   1098  O   GLY B 140      15.002  17.391 -46.460  1.00 34.99           O  
ATOM   1099  N   VAL B 141      13.919  15.607 -45.619  1.00 41.34           N  
ATOM   1100  CA  VAL B 141      14.473  15.797 -44.305  1.00 41.34           C  
ATOM   1101  CB  VAL B 141      13.899  14.849 -43.292  1.00 41.34           C  
ATOM   1102  CG1 VAL B 141      14.633  15.056 -41.956  1.00 41.34           C  
ATOM   1103  CG2 VAL B 141      12.381  15.080 -43.208  1.00 41.34           C  
ATOM   1104  C   VAL B 141      15.966  15.577 -44.319  1.00 41.34           C  
ATOM   1105  O   VAL B 141      16.717  16.346 -43.720  1.00 41.34           O  
ATOM   1106  N   LEU B 142      16.419  14.496 -44.982  1.00 66.20           N  
ATOM   1107  CA  LEU B 142      17.788  14.040 -45.026  1.00 66.20           C  
ATOM   1108  CB  LEU B 142      17.891  12.611 -45.589  1.00 66.20           C  
ATOM   1109  CG  LEU B 142      17.159  11.557 -44.734  1.00 66.20           C  
ATOM   1110  CD1 LEU B 142      17.294  10.151 -45.341  1.00 66.20           C  
ATOM   1111  CD2 LEU B 142      17.613  11.613 -43.268  1.00 66.20           C  
ATOM   1112  C   LEU B 142      18.742  14.891 -45.837  1.00 66.20           C  
ATOM   1113  O   LEU B 142      19.897  15.059 -45.444  1.00 66.20           O  
ATOM   1114  N   ALA B 143      18.299  15.433 -46.993  1.00 56.94           N  
ATOM   1115  CA  ALA B 143      19.177  16.045 -47.967  1.00 56.94           C  
ATOM   1116  CB  ALA B 143      18.474  16.348 -49.302  1.00 56.94           C  
ATOM   1117  C   ALA B 143      19.848  17.318 -47.527  1.00 56.94           C  
ATOM   1118  O   ALA B 143      19.267  18.156 -46.840  1.00 56.94           O  
ATOM   1119  N   ASP B 144      21.155  17.429 -47.874  1.00 76.78           N  
ATOM   1120  CA  ASP B 144      21.990  18.590 -47.704  1.00 76.78           C  
ATOM   1121  CB  ASP B 144      23.485  18.232 -47.729  1.00 76.78           C  
ATOM   1122  CG  ASP B 144      23.774  17.420 -46.473  1.00 76.78           C  
ATOM   1123  OD1 ASP B 144      23.528  17.947 -45.356  1.00 76.78           O  
ATOM   1124  OD2 ASP B 144      24.224  16.253 -46.617  1.00 76.78           O1-
ATOM   1125  C   ASP B 144      21.741  19.587 -48.804  1.00 76.78           C  
ATOM   1126  O   ASP B 144      21.734  20.792 -48.563  1.00 76.78           O  
ATOM   1127  N   LEU B 145      21.569  19.097 -50.055  1.00115.45           N  
ATOM   1128  CA  LEU B 145      21.369  19.927 -51.219  1.00115.45           C  
ATOM   1129  CB  LEU B 145      22.411  19.695 -52.332  1.00115.45           C  
ATOM   1130  CG  LEU B 145      23.880  19.998 -51.986  1.00115.45           C  
ATOM   1131  CD1 LEU B 145      24.144  21.504 -51.857  1.00115.45           C  
ATOM   1132  CD2 LEU B 145      24.336  19.189 -50.764  1.00115.45           C  
ATOM   1133  C   LEU B 145      20.087  19.488 -51.858  1.00115.45           C  
ATOM   1134  O   LEU B 145      19.883  18.294 -52.074  1.00115.45           O  
ATOM   1135  N   HIS B 146      19.201  20.441 -52.207  1.00 62.05           N  
ATOM   1136  CA  HIS B 146      17.957  20.078 -52.829  1.00 62.05           C  
ATOM   1137  ND1 HIS B 146      15.890  19.170 -50.241  1.00 62.05           N  
ATOM   1138  CG  HIS B 146      16.632  20.246 -50.675  1.00 62.05           C  
ATOM   1139  CB  HIS B 146      16.739  20.678 -52.108  1.00 62.05           C  
ATOM   1140  NE2 HIS B 146      16.843  20.056 -48.436  1.00 62.05           N  
ATOM   1141  CD2 HIS B 146      17.208  20.775 -49.560  1.00 62.05           C  
ATOM   1142  CE1 HIS B 146      16.050  19.103 -48.895  1.00 62.05           C  
ATOM   1143  C   HIS B 146      17.972  20.653 -54.212  1.00 62.05           C  
ATOM   1144  O   HIS B 146      17.894  21.869 -54.379  1.00 62.05           O  
ATOM   1145  N   PHE B 147      18.065  19.793 -55.251  1.00 78.76           N  
ATOM   1146  CA  PHE B 147      18.089  20.323 -56.583  1.00 78.76           C  
ATOM   1147  CB  PHE B 147      18.947  19.489 -57.555  1.00 78.76           C  
ATOM   1148  CG  PHE B 147      20.327  19.432 -56.987  1.00 78.76           C  
ATOM   1149  CD1 PHE B 147      21.135  20.547 -56.966  1.00 78.76           C  
ATOM   1150  CD2 PHE B 147      20.823  18.249 -56.485  1.00 78.76           C  
ATOM   1151  CE1 PHE B 147      22.406  20.485 -56.440  1.00 78.76           C  
ATOM   1152  CE2 PHE B 147      22.094  18.182 -55.960  1.00 78.76           C  
ATOM   1153  CZ  PHE B 147      22.888  19.302 -55.934  1.00 78.76           C  
ATOM   1154  C   PHE B 147      16.673  20.312 -57.067  1.00 78.76           C  
ATOM   1155  O   PHE B 147      16.188  19.304 -57.579  1.00 78.76           O  
ATOM   1156  N   ALA B 148      15.973  21.454 -56.908  1.00 50.13           N  
ATOM   1157  CA  ALA B 148      14.593  21.551 -57.299  1.00 50.13           C  
ATOM   1158  CB  ALA B 148      13.841  22.693 -56.593  1.00 50.13           C  
ATOM   1159  C   ALA B 148      14.513  21.794 -58.778  1.00 50.13           C  
ATOM   1160  O   ALA B 148      15.319  22.531 -59.341  1.00 50.13           O  
ATOM   1161  N   PRO B 149      13.574  21.159 -59.434  1.00 86.35           N  
ATOM   1162  CA  PRO B 149      13.373  21.345 -60.849  1.00 86.35           C  
ATOM   1163  CD  PRO B 149      12.977  19.929 -58.946  1.00 86.35           C  
ATOM   1164  CB  PRO B 149      12.519  20.162 -61.312  1.00 86.35           C  
ATOM   1165  CG  PRO B 149      11.929  19.578 -60.015  1.00 86.35           C  
ATOM   1166  C   PRO B 149      12.792  22.680 -61.209  1.00 86.35           C  
ATOM   1167  O   PRO B 149      13.138  23.207 -62.267  1.00 86.35           O  
ATOM   1168  N   THR B 150      11.911  23.244 -60.357  1.00 41.36           N  
ATOM   1169  CA  THR B 150      11.258  24.481 -60.688  1.00 41.36           C  
ATOM   1170  CB  THR B 150       9.842  24.301 -61.153  1.00 41.36           C  
ATOM   1171  OG1 THR B 150       9.055  23.732 -60.117  1.00 41.36           O  
ATOM   1172  CG2 THR B 150       9.833  23.383 -62.387  1.00 41.36           C  
ATOM   1173  C   THR B 150      11.198  25.329 -59.458  1.00 41.36           C  
ATOM   1174  O   THR B 150      11.484  24.867 -58.355  1.00 41.36           O  
ATOM   1175  N   LYS B 151      10.829  26.614 -59.634  1.00 83.41           N  
ATOM   1176  CA  LYS B 151      10.727  27.530 -58.535  1.00 83.41           C  
ATOM   1177  CB  LYS B 151      10.413  28.977 -58.944  1.00 83.41           C  
ATOM   1178  CG  LYS B 151      10.333  29.896 -57.725  1.00 83.41           C  
ATOM   1179  CD  LYS B 151      11.664  29.996 -56.976  1.00 83.41           C  
ATOM   1180  CE  LYS B 151      11.570  30.715 -55.630  1.00 83.41           C  
ATOM   1181  NZ  LYS B 151      12.889  30.690 -54.958  1.00 83.41           N1+
ATOM   1182  C   LYS B 151       9.628  27.073 -57.626  1.00 83.41           C  
ATOM   1183  O   LYS B 151       9.716  27.228 -56.410  1.00 83.41           O  
ATOM   1184  N   ASN B 152       8.554  26.507 -58.203  1.00 43.13           N  
ATOM   1185  CA  ASN B 152       7.434  26.050 -57.429  1.00 43.13           C  
ATOM   1186  CB  ASN B 152       6.315  25.468 -58.313  1.00 43.13           C  
ATOM   1187  CG  ASN B 152       5.152  25.030 -57.431  1.00 43.13           C  
ATOM   1188  OD1 ASN B 152       5.222  24.005 -56.755  1.00 43.13           O  
ATOM   1189  ND2 ASN B 152       4.047  25.823 -57.441  1.00 43.13           N  
ATOM   1190  C   ASN B 152       7.901  24.982 -56.481  1.00 43.13           C  
ATOM   1191  O   ASN B 152       7.509  24.965 -55.317  1.00 43.13           O  
ATOM   1192  N   ALA B 153       8.750  24.049 -56.954  1.00 30.85           N  
ATOM   1193  CA  ALA B 153       9.240  22.990 -56.112  1.00 30.85           C  
ATOM   1194  CB  ALA B 153      10.106  21.975 -56.879  1.00 30.85           C  
ATOM   1195  C   ALA B 153      10.089  23.580 -55.025  1.00 30.85           C  
ATOM   1196  O   ALA B 153      10.015  23.163 -53.869  1.00 30.85           O  
ATOM   1197  N   ALA B 154      10.923  24.578 -55.372  1.00 32.12           N  
ATOM   1198  CA  ALA B 154      11.801  25.190 -54.415  1.00 32.12           C  
ATOM   1199  CB  ALA B 154      12.690  26.282 -55.036  1.00 32.12           C  
ATOM   1200  C   ALA B 154      10.978  25.837 -53.340  1.00 32.12           C  
ATOM   1201  O   ALA B 154      11.335  25.781 -52.164  1.00 32.12           O  
ATOM   1202  N   SER B 155       9.848  26.471 -53.713  1.00 76.72           N  
ATOM   1203  CA  SER B 155       9.049  27.169 -52.744  1.00 76.72           C  
ATOM   1204  CB  SER B 155       7.888  27.971 -53.361  1.00 76.72           C  
ATOM   1205  OG  SER B 155       6.960  27.112 -54.003  1.00 76.72           O  
ATOM   1206  C   SER B 155       8.502  26.206 -51.733  1.00 76.72           C  
ATOM   1207  O   SER B 155       8.335  26.561 -50.568  1.00 76.72           O  
ATOM   1208  N   HIS B 156       8.211  24.956 -52.138  1.00 39.83           N  
ATOM   1209  CA  HIS B 156       7.690  24.004 -51.198  1.00 39.83           C  
ATOM   1210  ND1 HIS B 156       5.970  21.843 -53.810  1.00 39.83           N  
ATOM   1211  CG  HIS B 156       6.180  22.706 -52.757  1.00 39.83           C  
ATOM   1212  CB  HIS B 156       7.364  22.645 -51.840  1.00 39.83           C  
ATOM   1213  NE2 HIS B 156       4.232  23.230 -53.767  1.00 39.83           N  
ATOM   1214  CD2 HIS B 156       5.109  23.546 -52.746  1.00 39.83           C  
ATOM   1215  CE1 HIS B 156       4.791  22.201 -54.379  1.00 39.83           C  
ATOM   1216  C   HIS B 156       8.727  23.769 -50.144  1.00 39.83           C  
ATOM   1217  O   HIS B 156       8.425  23.762 -48.951  1.00 39.83           O  
ATOM   1218  N   LEU B 157       9.990  23.586 -50.567  1.00 47.65           N  
ATOM   1219  CA  LEU B 157      11.070  23.300 -49.665  1.00 47.65           C  
ATOM   1220  CB  LEU B 157      12.392  23.082 -50.419  1.00 47.65           C  
ATOM   1221  CG  LEU B 157      12.358  21.880 -51.380  1.00 47.65           C  
ATOM   1222  CD1 LEU B 157      13.700  21.711 -52.110  1.00 47.65           C  
ATOM   1223  CD2 LEU B 157      11.918  20.598 -50.653  1.00 47.65           C  
ATOM   1224  C   LEU B 157      11.277  24.462 -48.744  1.00 47.65           C  
ATOM   1225  O   LEU B 157      11.460  24.283 -47.540  1.00 47.65           O  
ATOM   1226  N   LEU B 158      11.245  25.694 -49.286  1.00 38.25           N  
ATOM   1227  CA  LEU B 158      11.492  26.862 -48.489  1.00 38.25           C  
ATOM   1228  CB  LEU B 158      11.483  28.161 -49.314  1.00 38.25           C  
ATOM   1229  CG  LEU B 158      12.648  28.262 -50.316  1.00 38.25           C  
ATOM   1230  CD1 LEU B 158      12.590  29.576 -51.111  1.00 38.25           C  
ATOM   1231  CD2 LEU B 158      14.001  28.053 -49.616  1.00 38.25           C  
ATOM   1232  C   LEU B 158      10.423  26.989 -47.444  1.00 38.25           C  
ATOM   1233  O   LEU B 158      10.714  27.305 -46.292  1.00 38.25           O  
ATOM   1234  N   SER B 159       9.154  26.733 -47.818  1.00 23.75           N  
ATOM   1235  CA  SER B 159       8.059  26.893 -46.901  1.00 23.75           C  
ATOM   1236  CB  SER B 159       6.692  26.617 -47.547  1.00 23.75           C  
ATOM   1237  OG  SER B 159       6.435  27.563 -48.573  1.00 23.75           O  
ATOM   1238  C   SER B 159       8.215  25.928 -45.768  1.00 23.75           C  
ATOM   1239  O   SER B 159       7.857  26.227 -44.630  1.00 23.75           O  
ATOM   1240  N   GLU B 160       8.756  24.736 -46.067  1.00 76.68           N  
ATOM   1241  CA  GLU B 160       8.949  23.684 -45.113  1.00 76.68           C  
ATOM   1242  CB  GLU B 160       9.286  22.339 -45.785  1.00 76.68           C  
ATOM   1243  CG  GLU B 160       8.061  21.792 -46.534  1.00 76.68           C  
ATOM   1244  CD  GLU B 160       8.423  20.546 -47.331  1.00 76.68           C  
ATOM   1245  OE1 GLU B 160       9.637  20.222 -47.420  1.00 76.68           O  
ATOM   1246  OE2 GLU B 160       7.482  19.902 -47.870  1.00 76.68           O1-
ATOM   1247  C   GLU B 160       9.998  24.083 -44.116  1.00 76.68           C  
ATOM   1248  O   GLU B 160      10.020  23.561 -43.003  1.00 76.68           O  
ATOM   1249  N   GLY B 161      10.907  25.015 -44.475  1.00 34.87           N  
ATOM   1250  CA  GLY B 161      11.891  25.427 -43.511  1.00 34.87           C  
ATOM   1251  C   GLY B 161      13.255  24.925 -43.881  1.00 34.87           C  
ATOM   1252  O   GLY B 161      14.167  24.955 -43.056  1.00 34.87           O  
ATOM   1253  N   LYS B 162      13.439  24.441 -45.125  1.00114.86           N  
ATOM   1254  CA  LYS B 162      14.745  23.993 -45.528  1.00114.86           C  
ATOM   1255  CB  LYS B 162      14.785  23.364 -46.933  1.00114.86           C  
ATOM   1256  CG  LYS B 162      13.642  22.391 -47.234  1.00114.86           C  
ATOM   1257  CD  LYS B 162      13.439  21.278 -46.207  1.00114.86           C  
ATOM   1258  CE  LYS B 162      12.282  20.347 -46.573  1.00114.86           C  
ATOM   1259  NZ  LYS B 162      11.924  19.486 -45.425  1.00114.86           N1+
ATOM   1260  C   LYS B 162      15.608  25.222 -45.600  1.00114.86           C  
ATOM   1261  O   LYS B 162      15.122  26.312 -45.898  1.00114.86           O  
ATOM   1262  N   TYR B 163      16.923  25.082 -45.328  1.00 50.52           N  
ATOM   1263  CA  TYR B 163      17.816  26.211 -45.352  1.00 50.52           C  
ATOM   1264  CB  TYR B 163      19.263  25.867 -44.953  1.00 50.52           C  
ATOM   1265  CG  TYR B 163      19.258  25.521 -43.502  1.00 50.52           C  
ATOM   1266  CD1 TYR B 163      19.298  26.515 -42.551  1.00 50.52           C  
ATOM   1267  CD2 TYR B 163      19.216  24.208 -43.091  1.00 50.52           C  
ATOM   1268  CE1 TYR B 163      19.293  26.205 -41.211  1.00 50.52           C  
ATOM   1269  CE2 TYR B 163      19.212  23.892 -41.753  1.00 50.52           C  
ATOM   1270  CZ  TYR B 163      19.251  24.892 -40.810  1.00 50.52           C  
ATOM   1271  OH  TYR B 163      19.246  24.573 -39.435  1.00 50.52           O  
ATOM   1272  C   TYR B 163      17.827  26.791 -46.736  1.00 50.52           C  
ATOM   1273  O   TYR B 163      17.902  26.072 -47.729  1.00 50.52           O  
ATOM   1274  N   SER B 164      17.779  28.136 -46.818  1.00 40.98           N  
ATOM   1275  CA  SER B 164      17.652  28.850 -48.059  1.00 40.98           C  
ATOM   1276  CB  SER B 164      17.666  30.376 -47.866  1.00 40.98           C  
ATOM   1277  OG  SER B 164      17.535  31.024 -49.123  1.00 40.98           O  
ATOM   1278  C   SER B 164      18.763  28.511 -49.011  1.00 40.98           C  
ATOM   1279  O   SER B 164      18.514  28.297 -50.196  1.00 40.98           O  
ATOM   1280  N   GLU B 165      20.013  28.445 -48.523  1.00 86.86           N  
ATOM   1281  CA  GLU B 165      21.159  28.206 -49.363  1.00 86.86           C  
ATOM   1282  CB  GLU B 165      22.493  28.374 -48.618  1.00 86.86           C  
ATOM   1283  CG  GLU B 165      22.762  29.819 -48.188  1.00 86.86           C  
ATOM   1284  CD  GLU B 165      22.939  30.659 -49.445  1.00 86.86           C  
ATOM   1285  OE1 GLU B 165      23.818  30.305 -50.275  1.00 86.86           O  
ATOM   1286  OE2 GLU B 165      22.192  31.663 -49.595  1.00 86.86           O1-
ATOM   1287  C   GLU B 165      21.131  26.822 -49.948  1.00 86.86           C  
ATOM   1288  O   GLU B 165      21.668  26.602 -51.034  1.00 86.86           O  
ATOM   1289  N   SER B 166      20.558  25.845 -49.217  1.00 53.56           N  
ATOM   1290  CA  SER B 166      20.531  24.466 -49.632  1.00 53.56           C  
ATOM   1291  CB  SER B 166      20.131  23.502 -48.499  1.00 53.56           C  
ATOM   1292  OG  SER B 166      18.765  23.678 -48.156  1.00 53.56           O  
ATOM   1293  C   SER B 166      19.571  24.225 -50.768  1.00 53.56           C  
ATOM   1294  O   SER B 166      19.644  23.176 -51.409  1.00 53.56           O  
ATOM   1295  N   VAL B 167      18.629  25.156 -51.041  1.00 48.44           N  
ATOM   1296  CA  VAL B 167      17.655  24.922 -52.078  1.00 48.44           C  
ATOM   1297  CB  VAL B 167      16.286  25.399 -51.683  1.00 48.44           C  
ATOM   1298  CG1 VAL B 167      15.317  25.202 -52.861  1.00 48.44           C  
ATOM   1299  CG2 VAL B 167      15.870  24.661 -50.400  1.00 48.44           C  
ATOM   1300  C   VAL B 167      18.061  25.672 -53.319  1.00 48.44           C  
ATOM   1301  O   VAL B 167      18.229  26.890 -53.281  1.00 48.44           O  
ATOM   1302  N   VAL B 168      18.221  24.956 -54.460  1.00 50.72           N  
ATOM   1303  CA  VAL B 168      18.615  25.580 -55.701  1.00 50.72           C  
ATOM   1304  CB  VAL B 168      20.034  25.284 -56.090  1.00 50.72           C  
ATOM   1305  CG1 VAL B 168      20.970  25.880 -55.023  1.00 50.72           C  
ATOM   1306  CG2 VAL B 168      20.186  23.764 -56.269  1.00 50.72           C  
ATOM   1307  C   VAL B 168      17.740  25.061 -56.812  1.00 50.72           C  
ATOM   1308  O   VAL B 168      17.342  23.898 -56.798  1.00 50.72           O  
ATOM   1309  N   VAL B 169      17.429  25.924 -57.815  1.00 68.15           N  
ATOM   1310  CA  VAL B 169      16.570  25.549 -58.914  1.00 68.15           C  
ATOM   1311  CB  VAL B 169      15.617  26.643 -59.310  1.00 68.15           C  
ATOM   1312  CG1 VAL B 169      14.791  26.160 -60.515  1.00 68.15           C  
ATOM   1313  CG2 VAL B 169      14.776  27.046 -58.086  1.00 68.15           C  
ATOM   1314  C   VAL B 169      17.418  25.269 -60.126  1.00 68.15           C  
ATOM   1315  O   VAL B 169      18.005  26.174 -60.716  1.00 68.15           O  
ATOM   1316  N   THR B 170      17.586  23.972 -60.447  1.00163.94           N  
ATOM   1317  CA  THR B 170      18.320  23.451 -61.571  1.00163.94           C  
ATOM   1318  CB  THR B 170      19.066  22.207 -61.185  1.00163.94           C  
ATOM   1319  OG1 THR B 170      19.674  21.620 -62.322  1.00163.94           O  
ATOM   1320  CG2 THR B 170      18.120  21.236 -60.467  1.00163.94           C  
ATOM   1321  C   THR B 170      17.558  23.216 -62.860  1.00163.94           C  
ATOM   1322  O   THR B 170      18.146  23.281 -63.940  1.00163.94           O  
ATOM   1323  N   GLY B 171      16.245  22.911 -62.804  1.00 50.32           N  
ATOM   1324  CA  GLY B 171      15.543  22.465 -63.985  1.00 50.32           C  
ATOM   1325  C   GLY B 171      15.528  20.966 -63.851  1.00 50.32           C  
ATOM   1326  O   GLY B 171      16.240  20.415 -63.013  1.00 50.32           O  
ATOM   1327  N   ASN B 172      14.727  20.255 -64.673  1.00 62.21           N  
ATOM   1328  CA  ASN B 172      14.629  18.827 -64.525  1.00 62.21           C  
ATOM   1329  CB  ASN B 172      13.197  18.297 -64.734  1.00 62.21           C  
ATOM   1330  CG  ASN B 172      13.090  16.888 -64.162  1.00 62.21           C  
ATOM   1331  OD1 ASN B 172      13.833  15.984 -64.540  1.00 62.21           O  
ATOM   1332  ND2 ASN B 172      12.136  16.695 -63.211  1.00 62.21           N  
ATOM   1333  C   ASN B 172      15.529  18.177 -65.535  1.00 62.21           C  
ATOM   1334  O   ASN B 172      15.596  18.579 -66.693  1.00 62.21           O  
ATOM   1335  N   THR B 173      16.234  17.118 -65.106  1.00138.95           N  
ATOM   1336  CA  THR B 173      17.189  16.392 -65.898  1.00138.95           C  
ATOM   1337  CB  THR B 173      17.990  15.422 -65.080  1.00138.95           C  
ATOM   1338  OG1 THR B 173      18.915  14.734 -65.905  1.00138.95           O  
ATOM   1339  CG2 THR B 173      17.050  14.439 -64.379  1.00138.95           C  
ATOM   1340  C   THR B 173      16.509  15.673 -67.032  1.00138.95           C  
ATOM   1341  O   THR B 173      17.165  15.277 -67.995  1.00138.95           O  
ATOM   1342  N   ALA B 174      15.182  15.453 -66.943  1.00 55.47           N  
ATOM   1343  CA  ALA B 174      14.469  14.739 -67.970  1.00 55.47           C  
ATOM   1344  CB  ALA B 174      12.956  14.672 -67.705  1.00 55.47           C  
ATOM   1345  C   ALA B 174      14.667  15.431 -69.290  1.00 55.47           C  
ATOM   1346  O   ALA B 174      14.829  14.769 -70.314  1.00 55.47           O  
ATOM   1347  N   ILE B 175      14.642  16.777 -69.328  1.00194.74           N  
ATOM   1348  CA  ILE B 175      14.881  17.426 -70.590  1.00194.74           C  
ATOM   1349  CB  ILE B 175      14.382  18.846 -70.766  1.00194.74           C  
ATOM   1350  CG1 ILE B 175      14.773  19.820 -69.654  1.00194.74           C  
ATOM   1351  CG2 ILE B 175      12.860  18.740 -70.934  1.00194.74           C  
ATOM   1352  CD1 ILE B 175      13.839  19.703 -68.449  1.00194.74           C  
ATOM   1353  C   ILE B 175      16.287  17.213 -71.083  1.00194.74           C  
ATOM   1354  O   ILE B 175      16.509  17.149 -72.291  1.00194.74           O  
ATOM   1355  N   ASP B 176      17.278  17.105 -70.176  1.00 64.00           N  
ATOM   1356  CA  ASP B 176      18.658  16.908 -70.552  1.00 64.00           C  
ATOM   1357  CB  ASP B 176      19.597  16.737 -69.341  1.00 64.00           C  
ATOM   1358  CG  ASP B 176      19.586  17.983 -68.466  1.00 64.00           C  
ATOM   1359  OD1 ASP B 176      18.693  18.848 -68.664  1.00 64.00           O  
ATOM   1360  OD2 ASP B 176      20.473  18.077 -67.576  1.00 64.00           O1-
ATOM   1361  C   ASP B 176      18.789  15.613 -71.316  1.00 64.00           C  
ATOM   1362  O   ASP B 176      19.546  15.530 -72.282  1.00 64.00           O  
ATOM   1363  N   ALA B 177      18.046  14.568 -70.899  1.00 48.65           N  
ATOM   1364  CA  ALA B 177      18.122  13.243 -71.459  1.00 48.65           C  
ATOM   1365  CB  ALA B 177      17.195  12.241 -70.749  1.00 48.65           C  
ATOM   1366  C   ALA B 177      17.737  13.264 -72.909  1.00 48.65           C  
ATOM   1367  O   ALA B 177      18.278  12.509 -73.715  1.00 48.65           O  
ATOM   1368  N   MET B 178      16.798  14.151 -73.280  1.00 70.92           N  
ATOM   1369  CA  MET B 178      16.265  14.249 -74.609  1.00 70.92           C  
ATOM   1370  CB  MET B 178      15.199  15.347 -74.747  1.00 70.92           C  
ATOM   1371  CG  MET B 178      13.879  15.016 -74.047  1.00 70.92           C  
ATOM   1372  SD  MET B 178      12.677  16.381 -74.043  1.00 70.92           S  
ATOM   1373  CE  MET B 178      12.572  16.522 -75.851  1.00 70.92           C  
ATOM   1374  C   MET B 178      17.371  14.549 -75.579  1.00 70.92           C  
ATOM   1375  O   MET B 178      17.276  14.201 -76.752  1.00 70.92           O  
ATOM   1376  N   LYS B 179      18.439  15.232 -75.140  1.00 79.40           N  
ATOM   1377  CA  LYS B 179      19.515  15.572 -76.031  1.00 79.40           C  
ATOM   1378  CB  LYS B 179      20.656  16.303 -75.297  1.00 79.40           C  
ATOM   1379  CG  LYS B 179      20.225  17.648 -74.702  1.00 79.40           C  
ATOM   1380  CD  LYS B 179      21.183  18.216 -73.649  1.00 79.40           C  
ATOM   1381  CE  LYS B 179      22.250  19.158 -74.212  1.00 79.40           C  
ATOM   1382  NZ  LYS B 179      22.985  19.818 -73.105  1.00 79.40           N1+
ATOM   1383  C   LYS B 179      20.087  14.310 -76.629  1.00 79.40           C  
ATOM   1384  O   LYS B 179      20.433  14.290 -77.808  1.00 79.40           O  
ATOM   1385  N   TYR B 180      20.227  13.239 -75.818  1.00 82.39           N  
ATOM   1386  CA  TYR B 180      20.792  11.959 -76.186  1.00 82.39           C  
ATOM   1387  CB  TYR B 180      21.091  11.056 -74.977  1.00 82.39           C  
ATOM   1388  CG  TYR B 180      22.160  11.704 -74.173  1.00 82.39           C  
ATOM   1389  CD1 TYR B 180      21.844  12.695 -73.276  1.00 82.39           C  
ATOM   1390  CD2 TYR B 180      23.474  11.319 -74.312  1.00 82.39           C  
ATOM   1391  CE1 TYR B 180      22.826  13.296 -72.526  1.00 82.39           C  
ATOM   1392  CE2 TYR B 180      24.462  11.917 -73.564  1.00 82.39           C  
ATOM   1393  CZ  TYR B 180      24.136  12.909 -72.670  1.00 82.39           C  
ATOM   1394  OH  TYR B 180      25.138  13.533 -71.897  1.00 82.39           O  
ATOM   1395  C   TYR B 180      19.912  11.146 -77.096  1.00 82.39           C  
ATOM   1396  O   TYR B 180      20.402  10.336 -77.881  1.00 82.39           O  
ATOM   1397  N   THR B 181      18.587  11.269 -76.928  1.00155.06           N  
ATOM   1398  CA  THR B 181      17.577  10.467 -77.561  1.00155.06           C  
ATOM   1399  CB  THR B 181      16.267  10.590 -76.847  1.00155.06           C  
ATOM   1400  OG1 THR B 181      16.463  10.398 -75.453  1.00155.06           O  
ATOM   1401  CG2 THR B 181      15.356   9.461 -77.347  1.00155.06           C  
ATOM   1402  C   THR B 181      17.360  10.766 -79.022  1.00155.06           C  
ATOM   1403  O   THR B 181      16.749   9.953 -79.714  1.00155.06           O  
ATOM   1404  N   VAL B 182      17.756  11.946 -79.541  1.00 80.10           N  
ATOM   1405  CA  VAL B 182      17.408  12.221 -80.913  1.00 80.10           C  
ATOM   1406  CB  VAL B 182      17.428  13.680 -81.265  1.00 80.10           C  
ATOM   1407  CG1 VAL B 182      17.067  13.864 -82.753  1.00 80.10           C  
ATOM   1408  CG2 VAL B 182      16.440  14.376 -80.319  1.00 80.10           C  
ATOM   1409  C   VAL B 182      18.256  11.476 -81.883  1.00 80.10           C  
ATOM   1410  O   VAL B 182      19.463  11.329 -81.701  1.00 80.10           O  
ATOM   1411  N   ASP B 183      17.615  10.925 -82.936  1.00110.62           N  
ATOM   1412  CA  ASP B 183      18.397  10.373 -83.997  1.00110.62           C  
ATOM   1413  CB  ASP B 183      18.557   8.847 -84.008  1.00110.62           C  
ATOM   1414  CG  ASP B 183      19.779   8.590 -84.885  1.00110.62           C  
ATOM   1415  OD1 ASP B 183      19.684   8.790 -86.125  1.00110.62           O  
ATOM   1416  OD2 ASP B 183      20.842   8.230 -84.315  1.00110.62           O1-
ATOM   1417  C   ASP B 183      17.733  10.813 -85.267  1.00110.62           C  
ATOM   1418  O   ASP B 183      16.523  10.654 -85.410  1.00110.62           O  
ATOM   1419  N   ASP B 184      18.485  11.415 -86.217  1.00117.57           N  
ATOM   1420  CA  ASP B 184      17.848  11.898 -87.413  1.00117.57           C  
ATOM   1421  CB  ASP B 184      18.746  12.743 -88.345  1.00117.57           C  
ATOM   1422  CG  ASP B 184      17.850  13.486 -89.350  1.00117.57           C  
ATOM   1423  OD1 ASP B 184      16.663  13.109 -89.530  1.00117.57           O  
ATOM   1424  OD2 ASP B 184      18.350  14.468 -89.956  1.00117.57           O1-
ATOM   1425  C   ASP B 184      17.325  10.748 -88.215  1.00117.57           C  
ATOM   1426  O   ASP B 184      16.194  10.785 -88.694  1.00117.57           O  
ATOM   1427  N   ASN B 185      18.097   9.657 -88.358  1.00191.38           N  
ATOM   1428  CA  ASN B 185      17.606   8.676 -89.279  1.00191.38           C  
ATOM   1429  CB  ASN B 185      18.774   8.141 -90.115  1.00191.38           C  
ATOM   1430  CG  ASN B 185      18.280   7.849 -91.514  1.00191.38           C  
ATOM   1431  OD1 ASN B 185      18.378   8.704 -92.392  1.00191.38           O  
ATOM   1432  ND2 ASN B 185      17.747   6.620 -91.736  1.00191.38           N  
ATOM   1433  C   ASN B 185      17.009   7.556 -88.476  1.00191.38           C  
ATOM   1434  O   ASN B 185      17.363   6.387 -88.635  1.00191.38           O  
ATOM   1435  N   TYR B 186      16.064   7.905 -87.585  1.00266.27           N  
ATOM   1436  CA  TYR B 186      15.506   6.942 -86.684  1.00266.27           C  
ATOM   1437  CB  TYR B 186      14.766   7.687 -85.561  1.00266.27           C  
ATOM   1438  CG  TYR B 186      14.217   6.609 -84.731  1.00266.27           C  
ATOM   1439  CD1 TYR B 186      15.045   5.912 -83.890  1.00266.27           C  
ATOM   1440  CD2 TYR B 186      12.888   6.291 -84.812  1.00266.27           C  
ATOM   1441  CE1 TYR B 186      14.544   4.888 -83.125  1.00266.27           C  
ATOM   1442  CE2 TYR B 186      12.387   5.271 -84.049  1.00266.27           C  
ATOM   1443  CZ  TYR B 186      13.212   4.566 -83.210  1.00266.27           C  
ATOM   1444  OH  TYR B 186      12.680   3.516 -82.437  1.00266.27           O  
ATOM   1445  C   TYR B 186      14.624   5.880 -87.331  1.00266.27           C  
ATOM   1446  O   TYR B 186      15.030   4.723 -87.410  1.00266.27           O  
ATOM   1447  N   LYS B 187      13.453   6.256 -87.905  1.00205.48           N  
ATOM   1448  CA  LYS B 187      12.522   5.387 -88.612  1.00205.48           C  
ATOM   1449  CB  LYS B 187      13.187   4.781 -89.847  1.00205.48           C  
ATOM   1450  CG  LYS B 187      13.575   5.902 -90.809  1.00205.48           C  
ATOM   1451  CD  LYS B 187      14.750   5.572 -91.721  1.00205.48           C  
ATOM   1452  CE  LYS B 187      15.170   4.108 -91.691  1.00205.48           C  
ATOM   1453  NZ  LYS B 187      16.104   3.847 -92.807  1.00205.48           N1+
ATOM   1454  C   LYS B 187      11.863   4.303 -87.775  1.00205.48           C  
ATOM   1455  O   LYS B 187      12.492   3.673 -86.928  1.00205.48           O  
ATOM   1456  N   SER B 188      10.538   4.069 -88.006  1.00 69.46           N  
ATOM   1457  CA  SER B 188       9.780   3.036 -87.331  1.00 69.46           C  
ATOM   1458  CB  SER B 188       9.084   3.519 -86.041  1.00 69.46           C  
ATOM   1459  OG  SER B 188       8.286   2.484 -85.484  1.00 69.46           O  
ATOM   1460  C   SER B 188       8.698   2.543 -88.254  1.00 69.46           C  
ATOM   1461  O   SER B 188       7.994   3.325 -88.892  1.00 69.46           O  
ATOM   1462  N   ASN B 189       8.543   1.205 -88.344  1.00 56.60           N  
ATOM   1463  CA  ASN B 189       7.546   0.597 -89.177  1.00 56.60           C  
ATOM   1464  CB  ASN B 189       7.784  -0.908 -89.383  1.00 56.60           C  
ATOM   1465  CG  ASN B 189       9.067  -1.009 -90.204  1.00 56.60           C  
ATOM   1466  OD1 ASN B 189       9.046  -1.369 -91.380  1.00 56.60           O  
ATOM   1467  ND2 ASN B 189      10.215  -0.643 -89.576  1.00 56.60           N  
ATOM   1468  C   ASN B 189       6.178   0.836 -88.601  1.00 56.60           C  
ATOM   1469  O   ASN B 189       5.225   1.044 -89.349  1.00 56.60           O  
ATOM   1470  N   ILE B 190       6.034   0.820 -87.256  1.00 48.07           N  
ATOM   1471  CA  ILE B 190       4.739   1.037 -86.666  1.00 48.07           C  
ATOM   1472  CB  ILE B 190       4.698   0.938 -85.167  1.00 48.07           C  
ATOM   1473  CG1 ILE B 190       5.011  -0.495 -84.706  1.00 48.07           C  
ATOM   1474  CG2 ILE B 190       3.317   1.434 -84.702  1.00 48.07           C  
ATOM   1475  CD1 ILE B 190       5.141  -0.620 -83.188  1.00 48.07           C  
ATOM   1476  C   ILE B 190       4.294   2.417 -87.033  1.00 48.07           C  
ATOM   1477  O   ILE B 190       3.124   2.630 -87.343  1.00 48.07           O  
ATOM   1478  N   MET B 191       5.229   3.387 -87.002  1.00 61.30           N  
ATOM   1479  CA  MET B 191       4.957   4.761 -87.322  1.00 61.30           C  
ATOM   1480  CB  MET B 191       6.229   5.629 -87.244  1.00 61.30           C  
ATOM   1481  CG  MET B 191       6.884   5.722 -85.860  1.00 61.30           C  
ATOM   1482  SD  MET B 191       6.063   6.844 -84.690  1.00 61.30           S  
ATOM   1483  CE  MET B 191       7.507   7.003 -83.598  1.00 61.30           C  
ATOM   1484  C   MET B 191       4.500   4.828 -88.752  1.00 61.30           C  
ATOM   1485  O   MET B 191       3.560   5.554 -89.075  1.00 61.30           O  
ATOM   1486  N   ASP B 192       5.160   4.066 -89.651  1.00 39.62           N  
ATOM   1487  CA  ASP B 192       4.811   4.082 -91.048  1.00 39.62           C  
ATOM   1488  CB  ASP B 192       5.738   3.240 -91.940  1.00 39.62           C  
ATOM   1489  CG  ASP B 192       7.042   3.995 -92.143  1.00 39.62           C  
ATOM   1490  OD1 ASP B 192       7.254   5.032 -91.458  1.00 39.62           O  
ATOM   1491  OD2 ASP B 192       7.842   3.544 -93.006  1.00 39.62           O1-
ATOM   1492  C   ASP B 192       3.425   3.547 -91.232  1.00 39.62           C  
ATOM   1493  O   ASP B 192       2.680   4.030 -92.079  1.00 39.62           O  
ATOM   1494  N   LYS B 193       3.039   2.537 -90.436  1.00 61.49           N  
ATOM   1495  CA  LYS B 193       1.750   1.908 -90.543  1.00 61.49           C  
ATOM   1496  CB  LYS B 193       1.577   0.883 -89.406  1.00 61.49           C  
ATOM   1497  CG  LYS B 193       0.254   0.121 -89.372  1.00 61.49           C  
ATOM   1498  CD  LYS B 193       0.272  -1.006 -88.335  1.00 61.49           C  
ATOM   1499  CE  LYS B 193      -1.078  -1.694 -88.137  1.00 61.49           C  
ATOM   1500  NZ  LYS B 193      -0.983  -2.688 -87.046  1.00 61.49           N1+
ATOM   1501  C   LYS B 193       0.697   2.963 -90.346  1.00 61.49           C  
ATOM   1502  O   LYS B 193      -0.311   3.005 -91.050  1.00 61.49           O  
ATOM   1503  N   TYR B 194       0.937   3.821 -89.346  1.00143.92           N  
ATOM   1504  CA  TYR B 194       0.160   4.918 -88.836  1.00143.92           C  
ATOM   1505  CB  TYR B 194       0.462   5.270 -87.370  1.00143.92           C  
ATOM   1506  CG  TYR B 194      -0.114   4.142 -86.587  1.00143.92           C  
ATOM   1507  CD1 TYR B 194      -1.461   3.890 -86.688  1.00143.92           C  
ATOM   1508  CD2 TYR B 194       0.649   3.362 -85.749  1.00143.92           C  
ATOM   1509  CE1 TYR B 194      -2.041   2.865 -85.984  1.00143.92           C  
ATOM   1510  CE2 TYR B 194       0.073   2.333 -85.039  1.00143.92           C  
ATOM   1511  CZ  TYR B 194      -1.274   2.082 -85.158  1.00143.92           C  
ATOM   1512  OH  TYR B 194      -1.875   1.030 -84.435  1.00143.92           O  
ATOM   1513  C   TYR B 194       0.189   6.168 -89.659  1.00143.92           C  
ATOM   1514  O   TYR B 194      -0.504   7.116 -89.301  1.00143.92           O  
ATOM   1515  N   HIS B 195       1.039   6.258 -90.702  1.00 75.61           N  
ATOM   1516  CA  HIS B 195       1.285   7.482 -91.425  1.00 75.61           C  
ATOM   1517  ND1 HIS B 195       0.932   5.154 -93.726  1.00 75.61           N  
ATOM   1518  CG  HIS B 195       1.223   6.497 -93.784  1.00 75.61           C  
ATOM   1519  CB  HIS B 195       2.033   7.234 -92.751  1.00 75.61           C  
ATOM   1520  NE2 HIS B 195       0.008   5.915 -95.598  1.00 75.61           N  
ATOM   1521  CD2 HIS B 195       0.650   6.948 -94.934  1.00 75.61           C  
ATOM   1522  CE1 HIS B 195       0.205   4.858 -94.833  1.00 75.61           C  
ATOM   1523  C   HIS B 195       0.000   8.195 -91.757  1.00 75.61           C  
ATOM   1524  O   HIS B 195      -0.048   9.423 -91.689  1.00 75.61           O  
ATOM   1525  N   ASP B 196      -1.061   7.468 -92.148  1.00 77.02           N  
ATOM   1526  CA  ASP B 196      -2.340   8.050 -92.476  1.00 77.02           C  
ATOM   1527  CB  ASP B 196      -3.264   7.087 -93.256  1.00 77.02           C  
ATOM   1528  CG  ASP B 196      -3.598   5.862 -92.410  1.00 77.02           C  
ATOM   1529  OD1 ASP B 196      -2.684   5.358 -91.708  1.00 77.02           O  
ATOM   1530  OD2 ASP B 196      -4.777   5.416 -92.456  1.00 77.02           O1-
ATOM   1531  C   ASP B 196      -3.096   8.565 -91.265  1.00 77.02           C  
ATOM   1532  O   ASP B 196      -3.975   9.412 -91.407  1.00 77.02           O  
ATOM   1533  N   LYS B 197      -2.818   8.065 -90.043  1.00124.65           N  
ATOM   1534  CA  LYS B 197      -3.644   8.391 -88.902  1.00124.65           C  
ATOM   1535  CB  LYS B 197      -3.997   7.144 -88.074  1.00124.65           C  
ATOM   1536  CG  LYS B 197      -4.606   6.001 -88.885  1.00124.65           C  
ATOM   1537  CD  LYS B 197      -5.950   6.335 -89.530  1.00124.65           C  
ATOM   1538  CE  LYS B 197      -6.538   5.173 -90.331  1.00124.65           C  
ATOM   1539  NZ  LYS B 197      -7.881   5.539 -90.828  1.00124.65           N1+
ATOM   1540  C   LYS B 197      -2.952   9.304 -87.928  1.00124.65           C  
ATOM   1541  O   LYS B 197      -1.757   9.571 -88.024  1.00124.65           O  
ATOM   1542  N   LYS B 198      -3.742   9.838 -86.964  1.00105.99           N  
ATOM   1543  CA  LYS B 198      -3.213  10.610 -85.873  1.00105.99           C  
ATOM   1544  CB  LYS B 198      -4.037  11.866 -85.535  1.00105.99           C  
ATOM   1545  CG  LYS B 198      -3.993  12.922 -86.641  1.00105.99           C  
ATOM   1546  CD  LYS B 198      -2.575  13.409 -86.952  1.00105.99           C  
ATOM   1547  CE  LYS B 198      -2.509  14.422 -88.097  1.00105.99           C  
ATOM   1548  NZ  LYS B 198      -1.106  14.833 -88.325  1.00105.99           N1+
ATOM   1549  C   LYS B 198      -3.299   9.678 -84.704  1.00105.99           C  
ATOM   1550  O   LYS B 198      -4.383   9.207 -84.366  1.00105.99           O  
ATOM   1551  N   PHE B 199      -2.164   9.374 -84.043  1.00 72.11           N  
ATOM   1552  CA  PHE B 199      -2.260   8.376 -83.018  1.00 72.11           C  
ATOM   1553  CB  PHE B 199      -1.285   7.192 -83.191  1.00 72.11           C  
ATOM   1554  CG  PHE B 199       0.130   7.657 -83.094  1.00 72.11           C  
ATOM   1555  CD1 PHE B 199       0.796   8.126 -84.204  1.00 72.11           C  
ATOM   1556  CD2 PHE B 199       0.797   7.612 -81.892  1.00 72.11           C  
ATOM   1557  CE1 PHE B 199       2.104   8.547 -84.116  1.00 72.11           C  
ATOM   1558  CE2 PHE B 199       2.103   8.031 -81.796  1.00 72.11           C  
ATOM   1559  CZ  PHE B 199       2.759   8.501 -82.909  1.00 72.11           C  
ATOM   1560  C   PHE B 199      -2.058   8.954 -81.651  1.00 72.11           C  
ATOM   1561  O   PHE B 199      -1.322   9.919 -81.455  1.00 72.11           O  
ATOM   1562  N   ILE B 200      -2.762   8.355 -80.666  1.00 59.24           N  
ATOM   1563  CA  ILE B 200      -2.652   8.726 -79.284  1.00 59.24           C  
ATOM   1564  CB  ILE B 200      -3.913   8.504 -78.492  1.00 59.24           C  
ATOM   1565  CG1 ILE B 200      -5.063   9.360 -79.045  1.00 59.24           C  
ATOM   1566  CG2 ILE B 200      -3.602   8.770 -77.009  1.00 59.24           C  
ATOM   1567  CD1 ILE B 200      -6.432   8.984 -78.476  1.00 59.24           C  
ATOM   1568  C   ILE B 200      -1.617   7.816 -78.700  1.00 59.24           C  
ATOM   1569  O   ILE B 200      -1.613   6.617 -78.975  1.00 59.24           O  
ATOM   1570  N   LEU B 201      -0.678   8.376 -77.912  1.00 58.27           N  
ATOM   1571  CA  LEU B 201       0.332   7.577 -77.271  1.00 58.27           C  
ATOM   1572  CB  LEU B 201       1.706   8.266 -77.257  1.00 58.27           C  
ATOM   1573  CG  LEU B 201       2.822   7.452 -76.582  1.00 58.27           C  
ATOM   1574  CD1 LEU B 201       3.086   6.139 -77.337  1.00 58.27           C  
ATOM   1575  CD2 LEU B 201       4.093   8.300 -76.407  1.00 58.27           C  
ATOM   1576  C   LEU B 201      -0.117   7.427 -75.847  1.00 58.27           C  
ATOM   1577  O   LEU B 201      -0.314   8.421 -75.152  1.00 58.27           O  
ATOM   1578  N   MET B 202      -0.295   6.177 -75.366  1.00 49.80           N  
ATOM   1579  CA  MET B 202      -0.814   6.011 -74.035  1.00 49.80           C  
ATOM   1580  CB  MET B 202      -2.230   5.401 -74.037  1.00 49.80           C  
ATOM   1581  CG  MET B 202      -2.841   5.204 -72.649  1.00 49.80           C  
ATOM   1582  SD  MET B 202      -4.518   4.499 -72.666  1.00 49.80           S  
ATOM   1583  CE  MET B 202      -4.023   2.864 -73.283  1.00 49.80           C  
ATOM   1584  C   MET B 202       0.065   5.101 -73.229  1.00 49.80           C  
ATOM   1585  O   MET B 202       0.582   4.104 -73.729  1.00 49.80           O  
ATOM   1586  N   THR B 203       0.281   5.457 -71.942  1.00 50.23           N  
ATOM   1587  CA  THR B 203       1.003   4.605 -71.034  1.00 50.23           C  
ATOM   1588  CB  THR B 203       2.433   5.005 -70.806  1.00 50.23           C  
ATOM   1589  OG1 THR B 203       2.497   6.279 -70.187  1.00 50.23           O  
ATOM   1590  CG2 THR B 203       3.163   5.034 -72.161  1.00 50.23           C  
ATOM   1591  C   THR B 203       0.293   4.698 -69.716  1.00 50.23           C  
ATOM   1592  O   THR B 203      -0.336   5.716 -69.430  1.00 50.23           O  
ATOM   1593  N   ALA B 204       0.337   3.627 -68.886  1.00 49.35           N  
ATOM   1594  CA  ALA B 204      -0.305   3.695 -67.601  1.00 49.35           C  
ATOM   1595  CB  ALA B 204      -1.792   3.303 -67.618  1.00 49.35           C  
ATOM   1596  C   ALA B 204       0.391   2.776 -66.638  1.00 49.35           C  
ATOM   1597  O   ALA B 204       0.851   1.695 -67.006  1.00 49.35           O  
ATOM   1598  N   HIS B 205       0.456   3.197 -65.356  1.00 64.48           N  
ATOM   1599  CA  HIS B 205       1.103   2.444 -64.315  1.00 64.48           C  
ATOM   1600  ND1 HIS B 205       3.712   4.054 -63.274  1.00 64.48           N  
ATOM   1601  CG  HIS B 205       2.365   4.309 -63.138  1.00 64.48           C  
ATOM   1602  CB  HIS B 205       1.326   3.236 -63.013  1.00 64.48           C  
ATOM   1603  NE2 HIS B 205       3.481   6.265 -63.264  1.00 64.48           N  
ATOM   1604  CD2 HIS B 205       2.242   5.664 -63.134  1.00 64.48           C  
ATOM   1605  CE1 HIS B 205       4.332   5.258 -63.345  1.00 64.48           C  
ATOM   1606  C   HIS B 205       0.252   1.262 -63.967  1.00 64.48           C  
ATOM   1607  O   HIS B 205      -0.957   1.252 -64.195  1.00 64.48           O  
ATOM   1608  N   ARG B 206       0.901   0.227 -63.398  1.00112.07           N  
ATOM   1609  CA  ARG B 206       0.300  -1.022 -63.014  1.00112.07           C  
ATOM   1610  CB  ARG B 206       1.351  -2.033 -62.526  1.00112.07           C  
ATOM   1611  CG  ARG B 206       2.268  -2.498 -63.663  1.00112.07           C  
ATOM   1612  CD  ARG B 206       3.571  -3.154 -63.202  1.00112.07           C  
ATOM   1613  NE  ARG B 206       4.410  -2.082 -62.597  1.00112.07           N  
ATOM   1614  CZ  ARG B 206       5.773  -2.129 -62.682  1.00112.07           C  
ATOM   1615  NH1 ARG B 206       6.388  -3.139 -63.365  1.00112.07           N1+
ATOM   1616  NH2 ARG B 206       6.525  -1.159 -62.085  1.00112.07           N  
ATOM   1617  C   ARG B 206      -0.706  -0.779 -61.925  1.00112.07           C  
ATOM   1618  O   ARG B 206      -1.731  -1.453 -61.841  1.00112.07           O  
ATOM   1619  N   ARG B 207      -0.436   0.231 -61.086  1.00201.28           N  
ATOM   1620  CA  ARG B 207      -1.208   0.611 -59.937  1.00201.28           C  
ATOM   1621  CB  ARG B 207      -0.548   1.828 -59.271  1.00201.28           C  
ATOM   1622  CG  ARG B 207      -1.334   2.468 -58.138  1.00201.28           C  
ATOM   1623  CD  ARG B 207      -0.509   3.505 -57.369  1.00201.28           C  
ATOM   1624  NE  ARG B 207       0.199   4.359 -58.367  1.00201.28           N  
ATOM   1625  CZ  ARG B 207       1.159   5.239 -57.955  1.00201.28           C  
ATOM   1626  NH1 ARG B 207       1.450   5.361 -56.627  1.00201.28           N1+
ATOM   1627  NH2 ARG B 207       1.834   5.992 -58.872  1.00201.28           N  
ATOM   1628  C   ARG B 207      -2.614   0.970 -60.342  1.00201.28           C  
ATOM   1629  O   ARG B 207      -3.548   0.781 -59.563  1.00201.28           O  
ATOM   1630  N   GLU B 208      -2.806   1.501 -61.566  1.00100.26           N  
ATOM   1631  CA  GLU B 208      -4.092   1.939 -62.053  1.00100.26           C  
ATOM   1632  CB  GLU B 208      -4.020   2.529 -63.476  1.00100.26           C  
ATOM   1633  CG  GLU B 208      -3.193   3.814 -63.574  1.00100.26           C  
ATOM   1634  CD  GLU B 208      -3.948   4.924 -62.856  1.00100.26           C  
ATOM   1635  OE1 GLU B 208      -5.079   4.653 -62.374  1.00100.26           O  
ATOM   1636  OE2 GLU B 208      -3.403   6.058 -62.781  1.00100.26           O1-
ATOM   1637  C   GLU B 208      -5.057   0.787 -62.099  1.00100.26           C  
ATOM   1638  O   GLU B 208      -6.271   0.983 -62.030  1.00100.26           O  
ATOM   1639  N   ASN B 209      -4.536  -0.440 -62.279  1.00 84.74           N  
ATOM   1640  CA  ASN B 209      -5.306  -1.651 -62.389  1.00 84.74           C  
ATOM   1641  CB  ASN B 209      -4.473  -2.852 -62.875  1.00 84.74           C  
ATOM   1642  CG  ASN B 209      -5.423  -3.844 -63.535  1.00 84.74           C  
ATOM   1643  OD1 ASN B 209      -6.640  -3.668 -63.516  1.00 84.74           O  
ATOM   1644  ND2 ASN B 209      -4.853  -4.913 -64.151  1.00 84.74           N  
ATOM   1645  C   ASN B 209      -5.945  -2.003 -61.078  1.00 84.74           C  
ATOM   1646  O   ASN B 209      -6.846  -2.840 -61.040  1.00 84.74           O  
ATOM   1647  N   ILE B 210      -5.451  -1.459 -59.948  1.00 57.87           N  
ATOM   1648  CA  ILE B 210      -6.132  -1.756 -58.718  1.00 57.87           C  
ATOM   1649  CB  ILE B 210      -5.351  -1.353 -57.501  1.00 57.87           C  
ATOM   1650  CG1 ILE B 210      -4.018  -2.120 -57.446  1.00 57.87           C  
ATOM   1651  CG2 ILE B 210      -6.243  -1.565 -56.267  1.00 57.87           C  
ATOM   1652  CD1 ILE B 210      -3.023  -1.544 -56.440  1.00 57.87           C  
ATOM   1653  C   ILE B 210      -7.374  -0.925 -58.759  1.00 57.87           C  
ATOM   1654  O   ILE B 210      -7.316   0.301 -58.691  1.00 57.87           O  
ATOM   1655  N   GLY B 211      -8.546  -1.584 -58.850  1.00 32.35           N  
ATOM   1656  CA  GLY B 211      -9.773  -0.856 -58.979  1.00 32.35           C  
ATOM   1657  C   GLY B 211     -10.044  -0.682 -60.450  1.00 32.35           C  
ATOM   1658  O   GLY B 211      -9.377  -1.277 -61.293  1.00 32.35           O  
ATOM   1659  N   LYS B 212     -11.083   0.120 -60.764  1.00142.96           N  
ATOM   1660  CA  LYS B 212     -11.625   0.449 -62.061  1.00142.96           C  
ATOM   1661  CB  LYS B 212     -13.038   1.057 -61.982  1.00142.96           C  
ATOM   1662  CG  LYS B 212     -14.108   0.112 -61.429  1.00142.96           C  
ATOM   1663  CD  LYS B 212     -14.321  -1.163 -62.246  1.00142.96           C  
ATOM   1664  CE  LYS B 212     -15.405  -2.073 -61.662  1.00142.96           C  
ATOM   1665  NZ  LYS B 212     -15.565  -3.284 -62.497  1.00142.96           N1+
ATOM   1666  C   LYS B 212     -10.817   1.395 -62.924  1.00142.96           C  
ATOM   1667  O   LYS B 212     -11.082   1.386 -64.126  1.00142.96           O  
ATOM   1668  N   PRO B 213      -9.900   2.236 -62.491  1.00 96.95           N  
ATOM   1669  CA  PRO B 213      -9.350   3.217 -63.394  1.00 96.95           C  
ATOM   1670  CD  PRO B 213      -9.819   2.690 -61.111  1.00 96.95           C  
ATOM   1671  CB  PRO B 213      -8.403   4.061 -62.550  1.00 96.95           C  
ATOM   1672  CG  PRO B 213      -9.061   4.028 -61.156  1.00 96.95           C  
ATOM   1673  C   PRO B 213      -8.798   2.770 -64.717  1.00 96.95           C  
ATOM   1674  O   PRO B 213      -9.089   3.430 -65.715  1.00 96.95           O  
ATOM   1675  N   MET B 214      -8.039   1.664 -64.779  1.00 53.44           N  
ATOM   1676  CA  MET B 214      -7.476   1.237 -66.028  1.00 53.44           C  
ATOM   1677  CB  MET B 214      -6.552   0.020 -65.855  1.00 53.44           C  
ATOM   1678  CG  MET B 214      -5.830  -0.388 -67.135  1.00 53.44           C  
ATOM   1679  SD  MET B 214      -4.514  -1.619 -66.906  1.00 53.44           S  
ATOM   1680  CE  MET B 214      -3.262  -0.394 -66.427  1.00 53.44           C  
ATOM   1681  C   MET B 214      -8.580   0.877 -66.983  1.00 53.44           C  
ATOM   1682  O   MET B 214      -8.551   1.251 -68.156  1.00 53.44           O  
ATOM   1683  N   GLU B 215      -9.606   0.162 -66.488  1.00 56.30           N  
ATOM   1684  CA  GLU B 215     -10.712  -0.289 -67.283  1.00 56.30           C  
ATOM   1685  CB  GLU B 215     -11.722  -1.076 -66.430  1.00 56.30           C  
ATOM   1686  CG  GLU B 215     -12.936  -1.597 -67.198  1.00 56.30           C  
ATOM   1687  CD  GLU B 215     -13.824  -2.334 -66.206  1.00 56.30           C  
ATOM   1688  OE1 GLU B 215     -13.504  -3.510 -65.888  1.00 56.30           O  
ATOM   1689  OE2 GLU B 215     -14.833  -1.733 -65.748  1.00 56.30           O1-
ATOM   1690  C   GLU B 215     -11.431   0.903 -67.840  1.00 56.30           C  
ATOM   1691  O   GLU B 215     -11.810   0.918 -69.010  1.00 56.30           O  
ATOM   1692  N   ASN B 216     -11.637   1.943 -67.011  1.00 42.81           N  
ATOM   1693  CA  ASN B 216     -12.355   3.107 -67.447  1.00 42.81           C  
ATOM   1694  CB  ASN B 216     -12.668   4.088 -66.306  1.00 42.81           C  
ATOM   1695  CG  ASN B 216     -13.782   3.464 -65.472  1.00 42.81           C  
ATOM   1696  OD1 ASN B 216     -14.601   2.697 -65.978  1.00 42.81           O  
ATOM   1697  ND2 ASN B 216     -13.823   3.801 -64.155  1.00 42.81           N  
ATOM   1698  C   ASN B 216     -11.575   3.810 -68.516  1.00 42.81           C  
ATOM   1699  O   ASN B 216     -12.148   4.282 -69.495  1.00 42.81           O  
ATOM   1700  N   ILE B 217     -10.239   3.890 -68.361  1.00107.17           N  
ATOM   1701  CA  ILE B 217      -9.416   4.569 -69.322  1.00107.17           C  
ATOM   1702  CB  ILE B 217      -7.962   4.554 -68.937  1.00107.17           C  
ATOM   1703  CG1 ILE B 217      -7.741   5.209 -67.561  1.00107.17           C  
ATOM   1704  CG2 ILE B 217      -7.173   5.230 -70.069  1.00107.17           C  
ATOM   1705  CD1 ILE B 217      -8.131   6.682 -67.504  1.00107.17           C  
ATOM   1706  C   ILE B 217      -9.510   3.850 -70.642  1.00107.17           C  
ATOM   1707  O   ILE B 217      -9.699   4.482 -71.680  1.00107.17           O  
ATOM   1708  N   PHE B 218      -9.403   2.501 -70.638  1.00 87.16           N  
ATOM   1709  CA  PHE B 218      -9.393   1.760 -71.872  1.00 87.16           C  
ATOM   1710  CB  PHE B 218      -9.156   0.239 -71.749  1.00 87.16           C  
ATOM   1711  CG  PHE B 218      -7.765  -0.041 -71.294  1.00 87.16           C  
ATOM   1712  CD1 PHE B 218      -6.696   0.579 -71.897  1.00 87.16           C  
ATOM   1713  CD2 PHE B 218      -7.527  -0.978 -70.318  1.00 87.16           C  
ATOM   1714  CE1 PHE B 218      -5.409   0.309 -71.493  1.00 87.16           C  
ATOM   1715  CE2 PHE B 218      -6.242  -1.253 -69.915  1.00 87.16           C  
ATOM   1716  CZ  PHE B 218      -5.179  -0.606 -70.495  1.00 87.16           C  
ATOM   1717  C   PHE B 218     -10.693   1.894 -72.596  1.00 87.16           C  
ATOM   1718  O   PHE B 218     -10.715   2.038 -73.816  1.00 87.16           O  
ATOM   1719  N   LYS B 219     -11.812   1.820 -71.856  1.00 86.06           N  
ATOM   1720  CA  LYS B 219     -13.124   1.866 -72.435  1.00 86.06           C  
ATOM   1721  CB  LYS B 219     -14.211   1.685 -71.359  1.00 86.06           C  
ATOM   1722  CG  LYS B 219     -14.036   0.373 -70.584  1.00 86.06           C  
ATOM   1723  CD  LYS B 219     -14.827   0.279 -69.277  1.00 86.06           C  
ATOM   1724  CE  LYS B 219     -15.843  -0.864 -69.256  1.00 86.06           C  
ATOM   1725  NZ  LYS B 219     -15.139  -2.167 -69.292  1.00 86.06           N1+
ATOM   1726  C   LYS B 219     -13.318   3.192 -73.108  1.00 86.06           C  
ATOM   1727  O   LYS B 219     -13.881   3.265 -74.198  1.00 86.06           O  
ATOM   1728  N   ALA B 220     -12.853   4.283 -72.467  1.00 30.95           N  
ATOM   1729  CA  ALA B 220     -13.013   5.602 -73.015  1.00 30.95           C  
ATOM   1730  CB  ALA B 220     -12.481   6.700 -72.078  1.00 30.95           C  
ATOM   1731  C   ALA B 220     -12.255   5.708 -74.305  1.00 30.95           C  
ATOM   1732  O   ALA B 220     -12.761   6.247 -75.288  1.00 30.95           O  
ATOM   1733  N   VAL B 221     -11.012   5.186 -74.324  1.00 42.40           N  
ATOM   1734  CA  VAL B 221     -10.142   5.251 -75.465  1.00 42.40           C  
ATOM   1735  CB  VAL B 221      -8.767   4.726 -75.160  1.00 42.40           C  
ATOM   1736  CG1 VAL B 221      -7.940   4.696 -76.456  1.00 42.40           C  
ATOM   1737  CG2 VAL B 221      -8.154   5.609 -74.059  1.00 42.40           C  
ATOM   1738  C   VAL B 221     -10.717   4.440 -76.587  1.00 42.40           C  
ATOM   1739  O   VAL B 221     -10.687   4.862 -77.742  1.00 42.40           O  
ATOM   1740  N   ARG B 222     -11.276   3.254 -76.266  1.00118.94           N  
ATOM   1741  CA  ARG B 222     -11.816   2.367 -77.261  1.00118.94           C  
ATOM   1742  CB  ARG B 222     -12.544   1.154 -76.660  1.00118.94           C  
ATOM   1743  CG  ARG B 222     -13.161   0.253 -77.733  1.00118.94           C  
ATOM   1744  CD  ARG B 222     -14.415  -0.502 -77.285  1.00118.94           C  
ATOM   1745  NE  ARG B 222     -14.028  -1.498 -76.250  1.00118.94           N  
ATOM   1746  CZ  ARG B 222     -14.940  -1.863 -75.301  1.00118.94           C  
ATOM   1747  NH1 ARG B 222     -16.164  -1.258 -75.268  1.00118.94           N1+
ATOM   1748  NH2 ARG B 222     -14.633  -2.830 -74.390  1.00118.94           N  
ATOM   1749  C   ARG B 222     -12.888   3.098 -77.987  1.00118.94           C  
ATOM   1750  O   ARG B 222     -12.986   3.032 -79.211  1.00118.94           O  
ATOM   1751  N   ARG B 223     -13.727   3.823 -77.229  1.00142.29           N  
ATOM   1752  CA  ARG B 223     -14.814   4.540 -77.819  1.00142.29           C  
ATOM   1753  CB  ARG B 223     -15.629   5.336 -76.800  1.00142.29           C  
ATOM   1754  CG  ARG B 223     -17.009   4.762 -76.540  1.00142.29           C  
ATOM   1755  CD  ARG B 223     -17.920   4.974 -77.744  1.00142.29           C  
ATOM   1756  NE  ARG B 223     -19.304   4.698 -77.292  1.00142.29           N  
ATOM   1757  CZ  ARG B 223     -20.301   4.576 -78.212  1.00142.29           C  
ATOM   1758  NH1 ARG B 223     -20.016   4.668 -79.545  1.00142.29           N1+
ATOM   1759  NH2 ARG B 223     -21.581   4.359 -77.793  1.00142.29           N  
ATOM   1760  C   ARG B 223     -14.293   5.537 -78.796  1.00142.29           C  
ATOM   1761  O   ARG B 223     -14.838   5.686 -79.888  1.00142.29           O  
ATOM   1762  N   LEU B 224     -13.215   6.248 -78.433  1.00 51.90           N  
ATOM   1763  CA  LEU B 224     -12.705   7.273 -79.295  1.00 51.90           C  
ATOM   1764  CB  LEU B 224     -11.450   7.951 -78.714  1.00 51.90           C  
ATOM   1765  CG  LEU B 224     -11.705   8.780 -77.441  1.00 51.90           C  
ATOM   1766  CD1 LEU B 224     -10.399   9.390 -76.906  1.00 51.90           C  
ATOM   1767  CD2 LEU B 224     -12.784   9.848 -77.685  1.00 51.90           C  
ATOM   1768  C   LEU B 224     -12.290   6.646 -80.590  1.00 51.90           C  
ATOM   1769  O   LEU B 224     -12.547   7.193 -81.662  1.00 51.90           O  
ATOM   1770  N   ILE B 225     -11.638   5.470 -80.524  1.00 96.69           N  
ATOM   1771  CA  ILE B 225     -11.149   4.843 -81.718  1.00 96.69           C  
ATOM   1772  CB  ILE B 225     -10.344   3.603 -81.463  1.00 96.69           C  
ATOM   1773  CG1 ILE B 225      -9.113   3.941 -80.610  1.00 96.69           C  
ATOM   1774  CG2 ILE B 225      -9.976   2.996 -82.829  1.00 96.69           C  
ATOM   1775  CD1 ILE B 225      -8.185   4.953 -81.278  1.00 96.69           C  
ATOM   1776  C   ILE B 225     -12.296   4.464 -82.602  1.00 96.69           C  
ATOM   1777  O   ILE B 225     -12.225   4.626 -83.818  1.00 96.69           O  
ATOM   1778  N   ASP B 226     -13.381   3.926 -82.014  1.00 40.95           N  
ATOM   1779  CA  ASP B 226     -14.495   3.496 -82.812  1.00 40.95           C  
ATOM   1780  CB  ASP B 226     -15.611   2.845 -81.980  1.00 40.95           C  
ATOM   1781  CG  ASP B 226     -15.106   1.506 -81.468  1.00 40.95           C  
ATOM   1782  OD1 ASP B 226     -14.523   0.736 -82.279  1.00 40.95           O  
ATOM   1783  OD2 ASP B 226     -15.289   1.240 -80.251  1.00 40.95           O1-
ATOM   1784  C   ASP B 226     -15.113   4.670 -83.508  1.00 40.95           C  
ATOM   1785  O   ASP B 226     -15.428   4.600 -84.694  1.00 40.95           O  
ATOM   1786  N   GLU B 227     -15.317   5.781 -82.777  1.00 94.12           N  
ATOM   1787  CA  GLU B 227     -15.995   6.911 -83.339  1.00 94.12           C  
ATOM   1788  CB  GLU B 227     -16.604   7.845 -82.270  1.00 94.12           C  
ATOM   1789  CG  GLU B 227     -17.635   7.068 -81.428  1.00 94.12           C  
ATOM   1790  CD  GLU B 227     -18.652   8.005 -80.783  1.00 94.12           C  
ATOM   1791  OE1 GLU B 227     -19.252   8.808 -81.540  1.00 94.12           O  
ATOM   1792  OE2 GLU B 227     -18.871   7.917 -79.545  1.00 94.12           O1-
ATOM   1793  C   GLU B 227     -15.165   7.658 -84.355  1.00 94.12           C  
ATOM   1794  O   GLU B 227     -15.724   8.176 -85.322  1.00 94.12           O  
ATOM   1795  N   TYR B 228     -13.822   7.748 -84.188  1.00 65.69           N  
ATOM   1796  CA  TYR B 228     -13.027   8.492 -85.141  1.00 65.69           C  
ATOM   1797  CB  TYR B 228     -12.100   9.533 -84.486  1.00 65.69           C  
ATOM   1798  CG  TYR B 228     -12.938  10.565 -83.807  1.00 65.69           C  
ATOM   1799  CD1 TYR B 228     -13.458  10.326 -82.556  1.00 65.69           C  
ATOM   1800  CD2 TYR B 228     -13.199  11.773 -84.414  1.00 65.69           C  
ATOM   1801  CE1 TYR B 228     -14.229  11.270 -81.918  1.00 65.69           C  
ATOM   1802  CE2 TYR B 228     -13.970  12.721 -83.780  1.00 65.69           C  
ATOM   1803  CZ  TYR B 228     -14.487  12.471 -82.532  1.00 65.69           C  
ATOM   1804  OH  TYR B 228     -15.277  13.445 -81.883  1.00 65.69           O  
ATOM   1805  C   TYR B 228     -12.138   7.550 -85.913  1.00 65.69           C  
ATOM   1806  O   TYR B 228     -11.193   6.976 -85.372  1.00 65.69           O  
ATOM   1807  N   THR B 229     -12.396   7.421 -87.232  1.00 50.29           N  
ATOM   1808  CA  THR B 229     -11.713   6.509 -88.118  1.00 50.29           C  
ATOM   1809  CB  THR B 229     -12.305   6.476 -89.499  1.00 50.29           C  
ATOM   1810  OG1 THR B 229     -12.159   7.742 -90.128  1.00 50.29           O  
ATOM   1811  CG2 THR B 229     -13.792   6.100 -89.400  1.00 50.29           C  
ATOM   1812  C   THR B 229     -10.264   6.867 -88.293  1.00 50.29           C  
ATOM   1813  O   THR B 229      -9.426   5.980 -88.435  1.00 50.29           O  
ATOM   1814  N   ASP B 230      -9.940   8.172 -88.336  1.00 70.62           N  
ATOM   1815  CA  ASP B 230      -8.602   8.657 -88.562  1.00 70.62           C  
ATOM   1816  CB  ASP B 230      -8.531  10.180 -88.778  1.00 70.62           C  
ATOM   1817  CG  ASP B 230      -8.960  10.485 -90.204  1.00 70.62           C  
ATOM   1818  OD1 ASP B 230      -8.299   9.962 -91.142  1.00 70.62           O  
ATOM   1819  OD2 ASP B 230      -9.939  11.256 -90.378  1.00 70.62           O1-
ATOM   1820  C   ASP B 230      -7.686   8.348 -87.412  1.00 70.62           C  
ATOM   1821  O   ASP B 230      -6.470   8.318 -87.592  1.00 70.62           O  
ATOM   1822  N   LEU B 231      -8.233   8.167 -86.194  1.00 72.69           N  
ATOM   1823  CA  LEU B 231      -7.454   8.015 -84.992  1.00 72.69           C  
ATOM   1824  CB  LEU B 231      -8.301   8.315 -83.741  1.00 72.69           C  
ATOM   1825  CG  LEU B 231      -7.501   8.481 -82.439  1.00 72.69           C  
ATOM   1826  CD1 LEU B 231      -6.584   9.715 -82.507  1.00 72.69           C  
ATOM   1827  CD2 LEU B 231      -8.438   8.517 -81.221  1.00 72.69           C  
ATOM   1828  C   LEU B 231      -6.873   6.627 -84.857  1.00 72.69           C  
ATOM   1829  O   LEU B 231      -7.398   5.659 -85.406  1.00 72.69           O  
ATOM   1830  N   ALA B 232      -5.736   6.518 -84.119  1.00 48.54           N  
ATOM   1831  CA  ALA B 232      -5.062   5.269 -83.858  1.00 48.54           C  
ATOM   1832  CB  ALA B 232      -3.876   5.006 -84.801  1.00 48.54           C  
ATOM   1833  C   ALA B 232      -4.500   5.345 -82.462  1.00 48.54           C  
ATOM   1834  O   ALA B 232      -4.407   6.428 -81.887  1.00 48.54           O  
ATOM   1835  N   LEU B 233      -4.141   4.187 -81.858  1.00 65.29           N  
ATOM   1836  CA  LEU B 233      -3.612   4.215 -80.517  1.00 65.29           C  
ATOM   1837  CB  LEU B 233      -4.620   3.704 -79.472  1.00 65.29           C  
ATOM   1838  CG  LEU B 233      -4.103   3.712 -78.021  1.00 65.29           C  
ATOM   1839  CD1 LEU B 233      -3.815   5.138 -77.523  1.00 65.29           C  
ATOM   1840  CD2 LEU B 233      -5.060   2.944 -77.096  1.00 65.29           C  
ATOM   1841  C   LEU B 233      -2.387   3.351 -80.430  1.00 65.29           C  
ATOM   1842  O   LEU B 233      -2.363   2.233 -80.943  1.00 65.29           O  
ATOM   1843  N   VAL B 234      -1.316   3.870 -79.784  1.00 61.61           N  
ATOM   1844  CA  VAL B 234      -0.119   3.100 -79.559  1.00 61.61           C  
ATOM   1845  CB  VAL B 234       1.125   3.756 -80.083  1.00 61.61           C  
ATOM   1846  CG1 VAL B 234       2.338   2.896 -79.688  1.00 61.61           C  
ATOM   1847  CG2 VAL B 234       0.974   3.954 -81.601  1.00 61.61           C  
ATOM   1848  C   VAL B 234       0.030   2.988 -78.070  1.00 61.61           C  
ATOM   1849  O   VAL B 234       0.124   3.998 -77.374  1.00 61.61           O  
ATOM   1850  N   TYR B 235       0.040   1.747 -77.536  1.00115.97           N  
ATOM   1851  CA  TYR B 235       0.112   1.593 -76.108  1.00115.97           C  
ATOM   1852  CB  TYR B 235      -1.270   1.152 -75.568  1.00115.97           C  
ATOM   1853  CG  TYR B 235      -1.276   0.788 -74.122  1.00115.97           C  
ATOM   1854  CD1 TYR B 235      -0.749   1.621 -73.164  1.00115.97           C  
ATOM   1855  CD2 TYR B 235      -1.891  -0.377 -73.723  1.00115.97           C  
ATOM   1856  CE1 TYR B 235      -0.792   1.268 -71.835  1.00115.97           C  
ATOM   1857  CE2 TYR B 235      -1.940  -0.734 -72.397  1.00115.97           C  
ATOM   1858  CZ  TYR B 235      -1.383   0.089 -71.449  1.00115.97           C  
ATOM   1859  OH  TYR B 235      -1.430  -0.272 -70.086  1.00115.97           O  
ATOM   1860  C   TYR B 235       1.194   0.618 -75.723  1.00115.97           C  
ATOM   1861  O   TYR B 235       1.025  -0.596 -75.846  1.00115.97           O  
ATOM   1862  N   PRO B 236       2.321   1.125 -75.269  1.00 97.34           N  
ATOM   1863  CA  PRO B 236       3.361   0.259 -74.766  1.00 97.34           C  
ATOM   1864  CD  PRO B 236       2.866   2.346 -75.842  1.00 97.34           C  
ATOM   1865  CB  PRO B 236       4.625   1.112 -74.698  1.00 97.34           C  
ATOM   1866  CG  PRO B 236       4.395   2.188 -75.775  1.00 97.34           C  
ATOM   1867  C   PRO B 236       2.885  -0.211 -73.425  1.00 97.34           C  
ATOM   1868  O   PRO B 236       2.624   0.638 -72.576  1.00 97.34           O  
ATOM   1869  N   MET B 237       2.859  -1.530 -73.158  1.00106.53           N  
ATOM   1870  CA  MET B 237       2.236  -1.977 -71.940  1.00106.53           C  
ATOM   1871  CB  MET B 237       1.262  -3.142 -72.168  1.00106.53           C  
ATOM   1872  CG  MET B 237       0.099  -2.829 -73.105  1.00106.53           C  
ATOM   1873  SD  MET B 237      -0.877  -4.296 -73.544  1.00106.53           S  
ATOM   1874  CE  MET B 237      -1.455  -4.573 -71.847  1.00106.53           C  
ATOM   1875  C   MET B 237       3.247  -2.526 -70.983  1.00106.53           C  
ATOM   1876  O   MET B 237       4.249  -3.118 -71.379  1.00106.53           O  
ATOM   1877  N   HIS B 238       2.988  -2.348 -69.671  1.00 55.36           N  
ATOM   1878  CA  HIS B 238       3.833  -2.936 -68.671  1.00 55.36           C  
ATOM   1879  ND1 HIS B 238       5.102  -0.721 -66.505  1.00 55.36           N  
ATOM   1880  CG  HIS B 238       3.841  -1.123 -66.882  1.00 55.36           C  
ATOM   1881  CB  HIS B 238       3.487  -2.540 -67.225  1.00 55.36           C  
ATOM   1882  NE2 HIS B 238       3.818   1.094 -66.461  1.00 55.36           N  
ATOM   1883  CD2 HIS B 238       3.068  -0.003 -66.851  1.00 55.36           C  
ATOM   1884  CE1 HIS B 238       5.032   0.613 -66.264  1.00 55.36           C  
ATOM   1885  C   HIS B 238       3.635  -4.416 -68.793  1.00 55.36           C  
ATOM   1886  O   HIS B 238       2.604  -4.879 -69.278  1.00 55.36           O  
ATOM   1887  N   LYS B 239       4.645  -5.192 -68.369  1.00 88.58           N  
ATOM   1888  CA  LYS B 239       4.670  -6.624 -68.480  1.00 88.58           C  
ATOM   1889  CB  LYS B 239       6.045  -7.230 -68.155  1.00 88.58           C  
ATOM   1890  CG  LYS B 239       7.060  -6.981 -69.272  1.00 88.58           C  
ATOM   1891  CD  LYS B 239       8.498  -7.337 -68.901  1.00 88.58           C  
ATOM   1892  CE  LYS B 239       9.460  -7.273 -70.089  1.00 88.58           C  
ATOM   1893  NZ  LYS B 239       9.855  -5.871 -70.346  1.00 88.58           N1+
ATOM   1894  C   LYS B 239       3.638  -7.296 -67.626  1.00 88.58           C  
ATOM   1895  O   LYS B 239       3.258  -8.427 -67.925  1.00 88.58           O  
ATOM   1896  N   ASN B 240       3.188  -6.643 -66.534  1.00 63.30           N  
ATOM   1897  CA  ASN B 240       2.263  -7.236 -65.600  1.00 63.30           C  
ATOM   1898  CB  ASN B 240       1.713  -6.203 -64.598  1.00 63.30           C  
ATOM   1899  CG  ASN B 240       0.887  -6.913 -63.539  1.00 63.30           C  
ATOM   1900  OD1 ASN B 240      -0.246  -7.321 -63.786  1.00 63.30           O  
ATOM   1901  ND2 ASN B 240       1.468  -7.066 -62.318  1.00 63.30           N  
ATOM   1902  C   ASN B 240       1.112  -7.864 -66.338  1.00 63.30           C  
ATOM   1903  O   ASN B 240       0.404  -7.223 -67.114  1.00 63.30           O  
ATOM   1904  N   PRO B 241       0.943  -9.141 -66.106  1.00146.89           N  
ATOM   1905  CA  PRO B 241      -0.059  -9.963 -66.737  1.00146.89           C  
ATOM   1906  CD  PRO B 241       1.788  -9.885 -65.190  1.00146.89           C  
ATOM   1907  CB  PRO B 241       0.197 -11.386 -66.235  1.00146.89           C  
ATOM   1908  CG  PRO B 241       1.022 -11.193 -64.947  1.00146.89           C  
ATOM   1909  C   PRO B 241      -1.455  -9.484 -66.473  1.00146.89           C  
ATOM   1910  O   PRO B 241      -2.318  -9.673 -67.330  1.00146.89           O  
ATOM   1911  N   LYS B 242      -1.707  -8.897 -65.290  1.00110.39           N  
ATOM   1912  CA  LYS B 242      -3.012  -8.412 -64.943  1.00110.39           C  
ATOM   1913  CB  LYS B 242      -3.063  -7.903 -63.489  1.00110.39           C  
ATOM   1914  CG  LYS B 242      -4.454  -7.508 -62.995  1.00110.39           C  
ATOM   1915  CD  LYS B 242      -5.401  -8.691 -62.796  1.00110.39           C  
ATOM   1916  CE  LYS B 242      -6.781  -8.277 -62.278  1.00110.39           C  
ATOM   1917  NZ  LYS B 242      -7.650  -9.466 -62.137  1.00110.39           N1+
ATOM   1918  C   LYS B 242      -3.352  -7.259 -65.838  1.00110.39           C  
ATOM   1919  O   LYS B 242      -4.482  -7.133 -66.307  1.00110.39           O  
ATOM   1920  N   VAL B 243      -2.366  -6.377 -66.088  1.00 34.73           N  
ATOM   1921  CA  VAL B 243      -2.572  -5.212 -66.900  1.00 34.73           C  
ATOM   1922  CB  VAL B 243      -1.350  -4.340 -66.972  1.00 34.73           C  
ATOM   1923  CG1 VAL B 243      -1.611  -3.212 -67.983  1.00 34.73           C  
ATOM   1924  CG2 VAL B 243      -1.015  -3.840 -65.557  1.00 34.73           C  
ATOM   1925  C   VAL B 243      -2.891  -5.639 -68.298  1.00 34.73           C  
ATOM   1926  O   VAL B 243      -3.781  -5.089 -68.945  1.00 34.73           O  
ATOM   1927  N   ARG B 244      -2.159  -6.643 -68.802  1.00 59.77           N  
ATOM   1928  CA  ARG B 244      -2.305  -7.094 -70.154  1.00 59.77           C  
ATOM   1929  CB  ARG B 244      -1.204  -8.085 -70.562  1.00 59.77           C  
ATOM   1930  CG  ARG B 244       0.180  -7.431 -70.496  1.00 59.77           C  
ATOM   1931  CD  ARG B 244       1.317  -8.274 -71.070  1.00 59.77           C  
ATOM   1932  NE  ARG B 244       2.585  -7.526 -70.825  1.00 59.77           N  
ATOM   1933  CZ  ARG B 244       3.096  -6.684 -71.770  1.00 59.77           C  
ATOM   1934  NH1 ARG B 244       2.452  -6.507 -72.959  1.00 59.77           N1+
ATOM   1935  NH2 ARG B 244       4.264  -6.021 -71.527  1.00 59.77           N  
ATOM   1936  C   ARG B 244      -3.646  -7.720 -70.369  1.00 59.77           C  
ATOM   1937  O   ARG B 244      -4.233  -7.566 -71.439  1.00 59.77           O  
ATOM   1938  N   GLU B 245      -4.172  -8.456 -69.371  1.00 84.64           N  
ATOM   1939  CA  GLU B 245      -5.436  -9.107 -69.568  1.00 84.64           C  
ATOM   1940  CB  GLU B 245      -5.858  -9.995 -68.380  1.00 84.64           C  
ATOM   1941  CG  GLU B 245      -6.059  -9.248 -67.060  1.00 84.64           C  
ATOM   1942  CD  GLU B 245      -6.468 -10.267 -66.005  1.00 84.64           C  
ATOM   1943  OE1 GLU B 245      -5.551 -10.843 -65.362  1.00 84.64           O  
ATOM   1944  OE2 GLU B 245      -7.696 -10.489 -65.830  1.00 84.64           O1-
ATOM   1945  C   GLU B 245      -6.497  -8.071 -69.790  1.00 84.64           C  
ATOM   1946  O   GLU B 245      -7.320  -8.215 -70.693  1.00 84.64           O  
ATOM   1947  N   VAL B 246      -6.506  -6.987 -68.984  1.00112.52           N  
ATOM   1948  CA  VAL B 246      -7.528  -5.989 -69.144  1.00112.52           C  
ATOM   1949  CB  VAL B 246      -7.549  -4.893 -68.106  1.00112.52           C  
ATOM   1950  CG1 VAL B 246      -7.936  -5.492 -66.751  1.00112.52           C  
ATOM   1951  CG2 VAL B 246      -6.204  -4.153 -68.090  1.00112.52           C  
ATOM   1952  C   VAL B 246      -7.379  -5.326 -70.476  1.00112.52           C  
ATOM   1953  O   VAL B 246      -8.370  -5.051 -71.149  1.00112.52           O  
ATOM   1954  N   ALA B 247      -6.130  -5.035 -70.886  1.00 35.19           N  
ATOM   1955  CA  ALA B 247      -5.901  -4.360 -72.130  1.00 35.19           C  
ATOM   1956  CB  ALA B 247      -4.411  -4.071 -72.377  1.00 35.19           C  
ATOM   1957  C   ALA B 247      -6.385  -5.215 -73.260  1.00 35.19           C  
ATOM   1958  O   ALA B 247      -7.051  -4.730 -74.173  1.00 35.19           O  
ATOM   1959  N   GLN B 248      -6.076  -6.523 -73.215  1.00 73.25           N  
ATOM   1960  CA  GLN B 248      -6.439  -7.409 -74.283  1.00 73.25           C  
ATOM   1961  CB  GLN B 248      -5.868  -8.827 -74.084  1.00 73.25           C  
ATOM   1962  CG  GLN B 248      -6.027  -9.756 -75.292  1.00 73.25           C  
ATOM   1963  CD  GLN B 248      -7.468 -10.239 -75.354  1.00 73.25           C  
ATOM   1964  OE1 GLN B 248      -8.073 -10.560 -74.332  1.00 73.25           O  
ATOM   1965  NE2 GLN B 248      -8.038 -10.292 -76.588  1.00 73.25           N  
ATOM   1966  C   GLN B 248      -7.929  -7.500 -74.363  1.00 73.25           C  
ATOM   1967  O   GLN B 248      -8.501  -7.489 -75.451  1.00 73.25           O  
ATOM   1968  N   LYS B 249      -8.610  -7.583 -73.205  1.00101.53           N  
ATOM   1969  CA  LYS B 249     -10.031  -7.758 -73.251  1.00101.53           C  
ATOM   1970  CB  LYS B 249     -10.654  -7.952 -71.856  1.00101.53           C  
ATOM   1971  CG  LYS B 249     -12.081  -8.513 -71.876  1.00101.53           C  
ATOM   1972  CD  LYS B 249     -13.108  -7.621 -72.580  1.00101.53           C  
ATOM   1973  CE  LYS B 249     -14.525  -8.198 -72.578  1.00101.53           C  
ATOM   1974  NZ  LYS B 249     -15.454  -7.262 -73.251  1.00101.53           N1+
ATOM   1975  C   LYS B 249     -10.685  -6.565 -73.890  1.00101.53           C  
ATOM   1976  O   LYS B 249     -11.519  -6.721 -74.779  1.00101.53           O  
ATOM   1977  N   ILE B 250     -10.365  -5.341 -73.420  1.00 83.28           N  
ATOM   1978  CA  ILE B 250     -10.994  -4.154 -73.939  1.00 83.28           C  
ATOM   1979  CB  ILE B 250     -10.875  -3.013 -72.975  1.00 83.28           C  
ATOM   1980  CG1 ILE B 250     -11.549  -3.405 -71.648  1.00 83.28           C  
ATOM   1981  CG2 ILE B 250     -11.477  -1.755 -73.623  1.00 83.28           C  
ATOM   1982  CD1 ILE B 250     -11.210  -2.478 -70.484  1.00 83.28           C  
ATOM   1983  C   ILE B 250     -10.468  -3.696 -75.283  1.00 83.28           C  
ATOM   1984  O   ILE B 250     -11.245  -3.430 -76.199  1.00 83.28           O  
ATOM   1985  N   LEU B 251      -9.130  -3.525 -75.390  1.00 99.22           N  
ATOM   1986  CA  LEU B 251      -8.382  -3.011 -76.521  1.00 99.22           C  
ATOM   1987  CB  LEU B 251      -7.026  -2.429 -76.096  1.00 99.22           C  
ATOM   1988  CG  LEU B 251      -7.168  -1.232 -75.143  1.00 99.22           C  
ATOM   1989  CD1 LEU B 251      -5.796  -0.670 -74.740  1.00 99.22           C  
ATOM   1990  CD2 LEU B 251      -8.106  -0.165 -75.728  1.00 99.22           C  
ATOM   1991  C   LEU B 251      -8.096  -3.980 -77.638  1.00 99.22           C  
ATOM   1992  O   LEU B 251      -7.922  -3.560 -78.782  1.00 99.22           O  
ATOM   1993  N   GLY B 252      -7.973  -5.287 -77.344  1.00 37.66           N  
ATOM   1994  CA  GLY B 252      -7.467  -6.233 -78.308  1.00 37.66           C  
ATOM   1995  C   GLY B 252      -8.392  -6.437 -79.471  1.00 37.66           C  
ATOM   1996  O   GLY B 252      -9.551  -6.025 -79.458  1.00 37.66           O  
ATOM   1997  N   SER B 253      -7.851  -7.098 -80.522  1.00 82.46           N  
ATOM   1998  CA  SER B 253      -8.567  -7.436 -81.720  1.00 82.46           C  
ATOM   1999  CB  SER B 253      -9.653  -8.499 -81.483  1.00 82.46           C  
ATOM   2000  OG  SER B 253     -10.326  -8.792 -82.698  1.00 82.46           O  
ATOM   2001  C   SER B 253      -9.211  -6.203 -82.258  1.00 82.46           C  
ATOM   2002  O   SER B 253     -10.389  -6.211 -82.610  1.00 82.46           O  
ATOM   2003  N   HIS B 254      -8.439  -5.103 -82.349  1.00 66.04           N  
ATOM   2004  CA  HIS B 254      -9.021  -3.870 -82.782  1.00 66.04           C  
ATOM   2005  ND1 HIS B 254      -9.885  -0.712 -82.708  1.00 66.04           N  
ATOM   2006  CG  HIS B 254     -10.075  -1.733 -81.807  1.00 66.04           C  
ATOM   2007  CB  HIS B 254      -9.135  -2.881 -81.604  1.00 66.04           C  
ATOM   2008  NE2 HIS B 254     -11.789  -0.273 -81.651  1.00 66.04           N  
ATOM   2009  CD2 HIS B 254     -11.244  -1.449 -81.169  1.00 66.04           C  
ATOM   2010  CE1 HIS B 254     -10.937   0.131 -82.575  1.00 66.04           C  
ATOM   2011  C   HIS B 254      -8.085  -3.270 -83.783  1.00 66.04           C  
ATOM   2012  O   HIS B 254      -6.881  -3.191 -83.548  1.00 66.04           O  
ATOM   2013  N   ASP B 255      -8.611  -2.833 -84.943  1.00108.40           N  
ATOM   2014  CA  ASP B 255      -7.732  -2.232 -85.900  1.00108.40           C  
ATOM   2015  CB  ASP B 255      -8.346  -2.049 -87.296  1.00108.40           C  
ATOM   2016  CG  ASP B 255      -8.399  -3.413 -87.964  1.00108.40           C  
ATOM   2017  OD1 ASP B 255      -7.583  -4.293 -87.584  1.00108.40           O  
ATOM   2018  OD2 ASP B 255      -9.258  -3.589 -88.869  1.00108.40           O1-
ATOM   2019  C   ASP B 255      -7.359  -0.881 -85.379  1.00108.40           C  
ATOM   2020  O   ASP B 255      -8.102  -0.261 -84.623  1.00108.40           O
[truncated: 72,665 more chars]
