# Supplementary material for: Structural Descriptors for Subunit Interface Regions in Homodimers: Effect of Lipid Membrane and Secondary Structure Type
Source: J Chem Inf Model. 2025 Mar 27;65(7):3117–26. doi: 10.1021/acs.jcim.4c01233 (PMC12004529; doi:10.1021/acs.jcim.4c01233)
Supplement: Supplementary file 3 — ci4c01233_si_003.tar [file ci4c01233_si_003.tar › database/alpha/4q9o_cytop.pdb]

HEADER    model_1_1_chain_A
ATOM     56  N   VAL B   9      42.115  25.735  12.108  1.00109.54           N  
ATOM     57  CA  VAL B   9      42.187  24.670  11.159  1.00109.54           C  
ATOM     58  CB  VAL B   9      42.908  23.456  11.666  1.00109.54           C  
ATOM     59  CG1 VAL B   9      42.123  22.885  12.859  1.00109.54           C  
ATOM     60  CG2 VAL B   9      43.077  22.467  10.501  1.00109.54           C  
ATOM     61  C   VAL B   9      40.765  24.283  10.941  1.00109.54           C  
ATOM     62  O   VAL B   9      39.962  24.381  11.867  1.00109.54           O  
ATOM     63  N   PRO B  10      40.390  23.875   9.765  1.00130.22           N  
ATOM     64  CA  PRO B  10      39.017  23.502   9.619  1.00130.22           C  
ATOM     65  CD  PRO B  10      40.925  24.464   8.549  1.00130.22           C  
ATOM     66  CB  PRO B  10      38.749  23.453   8.120  1.00130.22           C  
ATOM     67  CG  PRO B  10      39.749  24.482   7.554  1.00130.22           C  
ATOM     68  C   PRO B  10      38.780  22.233  10.356  1.00130.22           C  
ATOM     69  O   PRO B  10      39.477  21.256  10.087  1.00130.22           O  
ATOM     70  N   THR B  11      37.802  22.216  11.277  1.00110.96           N  
ATOM     71  CA  THR B  11      37.542  21.016  12.006  1.00110.96           C  
ATOM     72  CB  THR B  11      38.469  20.840  13.172  1.00110.96           C  
ATOM     73  OG1 THR B  11      39.814  20.771  12.724  1.00110.96           O  
ATOM     74  CG2 THR B  11      38.098  19.560  13.925  1.00110.96           C  
ATOM     75  C   THR B  11      36.162  21.124  12.554  1.00110.96           C  
ATOM     76  O   THR B  11      35.667  22.219  12.818  1.00110.96           O  
ATOM     77  N   GLN B  12      35.504  19.972  12.754  1.00128.08           N  
ATOM     78  CA  GLN B  12      34.181  19.970  13.295  1.00128.08           C  
ATOM     79  CB  GLN B  12      33.266  18.952  12.595  1.00128.08           C  
ATOM     80  CG  GLN B  12      31.783  19.213  12.823  1.00128.08           C  
ATOM     81  CD  GLN B  12      31.472  20.471  12.032  1.00128.08           C  
ATOM     82  OE1 GLN B  12      31.733  20.545  10.832  1.00128.08           O  
ATOM     83  NE2 GLN B  12      30.924  21.501  12.727  1.00128.08           N  
ATOM     84  C   GLN B  12      34.341  19.521  14.712  1.00128.08           C  
ATOM     85  O   GLN B  12      35.074  18.573  14.981  1.00128.08           O  
ATOM     86  N   VAL B  13      33.674  20.201  15.666  1.00 98.91           N  
ATOM     87  CA  VAL B  13      33.828  19.810  17.037  1.00 98.91           C  
ATOM     88  CB  VAL B  13      34.084  20.978  17.963  1.00 98.91           C  
ATOM     89  CG1 VAL B  13      32.845  21.888  17.979  1.00 98.91           C  
ATOM     90  CG2 VAL B  13      34.482  20.458  19.356  1.00 98.91           C  
ATOM     91  C   VAL B  13      32.562  19.133  17.464  1.00 98.91           C  
ATOM     92  O   VAL B  13      31.463  19.641  17.244  1.00 98.91           O  
ATOM     93  N   PRO B  14      32.692  17.971  18.053  1.00 79.21           N  
ATOM     94  CA  PRO B  14      31.556  17.208  18.491  1.00 79.21           C  
ATOM     95  CD  PRO B  14      33.917  17.557  18.719  1.00 79.21           C  
ATOM     96  CB  PRO B  14      32.138  15.980  19.187  1.00 79.21           C  
ATOM     97  CG  PRO B  14      33.477  16.498  19.748  1.00 79.21           C  
ATOM     98  C   PRO B  14      30.738  18.017  19.446  1.00 79.21           C  
ATOM     99  O   PRO B  14      31.301  18.589  20.379  1.00 79.21           O  
ATOM    100  N   ALA B  15      29.409  18.064  19.241  1.00 31.85           N  
ATOM    101  CA  ALA B  15      28.543  18.810  20.107  1.00 31.85           C  
ATOM    102  CB  ALA B  15      27.088  18.848  19.607  1.00 31.85           C  
ATOM    103  C   ALA B  15      28.522  18.193  21.471  1.00 31.85           C  
ATOM    104  O   ALA B  15      28.593  18.901  22.475  1.00 31.85           O  
ATOM    105  N   HIS B  16      28.430  16.850  21.550  1.00 50.67           N  
ATOM    106  CA  HIS B  16      28.313  16.228  22.841  1.00 50.67           C  
ATOM    107  ND1 HIS B  16      25.520  14.577  24.911  1.00 50.67           N  
ATOM    108  CG  HIS B  16      26.740  14.993  24.423  1.00 50.67           C  
ATOM    109  CB  HIS B  16      26.940  15.566  23.051  1.00 50.67           C  
ATOM    110  NE2 HIS B  16      27.005  14.216  26.525  1.00 50.67           N  
ATOM    111  CD2 HIS B  16      27.636  14.766  25.422  1.00 50.67           C  
ATOM    112  CE1 HIS B  16      25.736  14.122  26.171  1.00 50.67           C  
ATOM    113  C   HIS B  16      29.344  15.152  22.959  1.00 50.67           C  
ATOM    114  O   HIS B  16      29.449  14.285  22.093  1.00 50.67           O  
ATOM    115  N   ILE B  17      30.142  15.185  24.044  1.00139.35           N  
ATOM    116  CA  ILE B  17      31.117  14.156  24.262  1.00139.35           C  
ATOM    117  CB  ILE B  17      32.552  14.595  24.142  1.00139.35           C  
ATOM    118  CG1 ILE B  17      32.833  15.844  24.979  1.00139.35           C  
ATOM    119  CG2 ILE B  17      32.923  14.691  22.663  1.00139.35           C  
ATOM    120  CD1 ILE B  17      34.284  16.308  24.878  1.00139.35           C  
ATOM    121  C   ILE B  17      30.903  13.518  25.591  1.00139.35           C  
ATOM    122  O   ILE B  17      30.646  14.184  26.592  1.00139.35           O  
ATOM    123  N   GLY B  18      30.990  12.173  25.611  1.00 27.77           N  
ATOM    124  CA  GLY B  18      30.816  11.434  26.824  1.00 27.77           C  
ATOM    125  C   GLY B  18      32.176  10.984  27.233  1.00 27.77           C  
ATOM    126  O   GLY B  18      32.999  10.626  26.392  1.00 27.77           O  
ATOM    127  N   ILE B  19      32.456  10.992  28.551  1.00 51.92           N  
ATOM    128  CA  ILE B  19      33.775  10.607  28.948  1.00 51.92           C  
ATOM    129  CB  ILE B  19      34.608  11.776  29.378  1.00 51.92           C  
ATOM    130  CG1 ILE B  19      34.765  12.755  28.201  1.00 51.92           C  
ATOM    131  CG2 ILE B  19      35.939  11.243  29.933  1.00 51.92           C  
ATOM    132  CD1 ILE B  19      35.292  14.129  28.611  1.00 51.92           C  
ATOM    133  C   ILE B  19      33.714   9.643  30.088  1.00 51.92           C  
ATOM    134  O   ILE B  19      32.947   9.817  31.035  1.00 51.92           O  
ATOM    135  N   ILE B  20      34.540   8.583  30.003  1.00 99.57           N  
ATOM    136  CA  ILE B  20      34.683   7.639  31.070  1.00 99.57           C  
ATOM    137  CB  ILE B  20      34.724   6.212  30.601  1.00 99.57           C  
ATOM    138  CG1 ILE B  20      33.401   5.833  29.915  1.00 99.57           C  
ATOM    139  CG2 ILE B  20      35.071   5.324  31.807  1.00 99.57           C  
ATOM    140  CD1 ILE B  20      32.182   5.962  30.829  1.00 99.57           C  
ATOM    141  C   ILE B  20      36.031   7.962  31.625  1.00 99.57           C  
ATOM    142  O   ILE B  20      37.041   7.795  30.942  1.00 99.57           O  
ATOM    143  N   MET B  21      36.087   8.445  32.881  1.00 64.15           N  
ATOM    144  CA  MET B  21      37.348   8.900  33.392  1.00 64.15           C  
ATOM    145  CB  MET B  21      37.189  10.098  34.342  1.00 64.15           C  
ATOM    146  CG  MET B  21      36.559  11.326  33.680  1.00 64.15           C  
ATOM    147  SD  MET B  21      36.144  12.673  34.830  1.00 64.15           S  
ATOM    148  CE  MET B  21      35.477  13.781  33.555  1.00 64.15           C  
ATOM    149  C   MET B  21      37.997   7.806  34.182  1.00 64.15           C  
ATOM    150  O   MET B  21      38.003   7.840  35.412  1.00 64.15           O  
ATOM    151  N   ASP B  22      38.596   6.816  33.492  1.00 43.21           N  
ATOM    152  CA  ASP B  22      39.246   5.749  34.196  1.00 43.21           C  
ATOM    153  CB  ASP B  22      39.218   4.401  33.456  1.00 43.21           C  
ATOM    154  CG  ASP B  22      37.803   3.848  33.516  1.00 43.21           C  
ATOM    155  OD1 ASP B  22      36.966   4.441  34.247  1.00 43.21           O  
ATOM    156  OD2 ASP B  22      37.540   2.821  32.834  1.00 43.21           O1-
ATOM    157  C   ASP B  22      40.687   6.095  34.417  1.00 43.21           C  
ATOM    158  O   ASP B  22      41.237   6.971  33.751  1.00 43.21           O  
ATOM    159  N   GLY B  23      41.337   5.372  35.358  1.00 31.93           N  
ATOM    160  CA  GLY B  23      42.746   5.526  35.602  1.00 31.93           C  
ATOM    161  C   GLY B  23      43.062   6.399  36.774  1.00 31.93           C  
ATOM    162  O   GLY B  23      44.232   6.704  37.000  1.00 31.93           O  
ATOM    163  N   ASN B  24      42.061   6.836  37.557  1.00 48.91           N  
ATOM    164  CA  ASN B  24      42.401   7.669  38.675  1.00 48.91           C  
ATOM    165  CB  ASN B  24      41.171   8.156  39.461  1.00 48.91           C  
ATOM    166  CG  ASN B  24      40.443   9.184  38.609  1.00 48.91           C  
ATOM    167  OD1 ASN B  24      39.320   9.578  38.915  1.00 48.91           O  
ATOM    168  ND2 ASN B  24      41.100   9.633  37.505  1.00 48.91           N  
ATOM    169  C   ASN B  24      43.255   6.893  39.633  1.00 48.91           C  
ATOM    170  O   ASN B  24      44.305   7.368  40.063  1.00 48.91           O  
ATOM    171  N   GLY B  25      42.830   5.664  39.982  1.00 22.80           N  
ATOM    172  CA  GLY B  25      43.534   4.864  40.947  1.00 22.80           C  
ATOM    173  C   GLY B  25      44.884   4.474  40.437  1.00 22.80           C  
ATOM    174  O   GLY B  25      45.863   4.470  41.182  1.00 22.80           O  
ATOM    175  N   ARG B  26      44.965   4.114  39.144  1.00120.27           N  
ATOM    176  CA  ARG B  26      46.197   3.652  38.577  1.00120.27           C  
ATOM    177  CB  ARG B  26      46.030   3.154  37.129  1.00120.27           C  
ATOM    178  CG  ARG B  26      47.314   2.604  36.502  1.00120.27           C  
ATOM    179  CD  ARG B  26      47.054   1.526  35.445  1.00120.27           C  
ATOM    180  NE  ARG B  26      46.264   2.119  34.329  1.00120.27           N  
ATOM    181  CZ  ARG B  26      46.891   2.559  33.199  1.00120.27           C  
ATOM    182  NH1 ARG B  26      48.251   2.489  33.100  1.00120.27           N1+
ATOM    183  NH2 ARG B  26      46.154   3.047  32.158  1.00120.27           N  
ATOM    184  C   ARG B  26      47.193   4.764  38.612  1.00120.27           C  
ATOM    185  O   ARG B  26      48.376   4.540  38.865  1.00120.27           O  
ATOM    186  N   TRP B  27      46.732   6.002  38.363  1.00 51.91           N  
ATOM    187  CA  TRP B  27      47.608   7.135  38.326  1.00 51.91           C  
ATOM    188  CB  TRP B  27      46.854   8.422  37.947  1.00 51.91           C  
ATOM    189  CG  TRP B  27      47.729   9.630  37.714  1.00 51.91           C  
ATOM    190  CD2 TRP B  27      48.014  10.632  38.701  1.00 51.91           C  
ATOM    191  CD1 TRP B  27      48.378  10.011  36.577  1.00 51.91           C  
ATOM    192  NE1 TRP B  27      49.049  11.190  36.792  1.00 51.91           N  
ATOM    193  CE2 TRP B  27      48.834  11.584  38.096  1.00 51.91           C  
ATOM    194  CE3 TRP B  27      47.619  10.752  40.003  1.00 51.91           C  
ATOM    195  CZ2 TRP B  27      49.277  12.675  38.787  1.00 51.91           C  
ATOM    196  CZ3 TRP B  27      48.071  11.852  40.698  1.00 51.91           C  
ATOM    197  CH2 TRP B  27      48.883  12.795  40.101  1.00 51.91           C  
ATOM    198  C   TRP B  27      48.219   7.314  39.686  1.00 51.91           C  
ATOM    199  O   TRP B  27      49.424   7.522  39.811  1.00 51.91           O  
ATOM    200  N   ALA B  28      47.392   7.228  40.744  1.00 26.38           N  
ATOM    201  CA  ALA B  28      47.841   7.416  42.096  1.00 26.38           C  
ATOM    202  CB  ALA B  28      46.696   7.369  43.120  1.00 26.38           C  
ATOM    203  C   ALA B  28      48.810   6.340  42.469  1.00 26.38           C  
ATOM    204  O   ALA B  28      49.805   6.597  43.145  1.00 26.38           O  
ATOM    205  N   LYS B  29      48.541   5.098  42.032  1.00 65.18           N  
ATOM    206  CA  LYS B  29      49.350   3.970  42.394  1.00 65.18           C  
ATOM    207  CB  LYS B  29      48.806   2.663  41.795  1.00 65.18           C  
ATOM    208  CG  LYS B  29      47.430   2.297  42.359  1.00 65.18           C  
ATOM    209  CD  LYS B  29      46.676   1.246  41.547  1.00 65.18           C  
ATOM    210  CE  LYS B  29      45.339   0.853  42.178  1.00 65.18           C  
ATOM    211  NZ  LYS B  29      44.412   2.003  42.140  1.00 65.18           N1+
ATOM    212  C   LYS B  29      50.745   4.185  41.892  1.00 65.18           C  
ATOM    213  O   LYS B  29      51.710   3.876  42.589  1.00 65.18           O  
ATOM    214  N   LYS B  30      50.892   4.743  40.675  1.00111.54           N  
ATOM    215  CA  LYS B  30      52.203   4.967  40.128  1.00111.54           C  
ATOM    216  CB  LYS B  30      52.182   5.656  38.751  1.00111.54           C  
ATOM    217  CG  LYS B  30      51.828   4.736  37.582  1.00111.54           C  
ATOM    218  CD  LYS B  30      52.859   3.630  37.343  1.00111.54           C  
ATOM    219  CE  LYS B  30      52.578   2.782  36.101  1.00111.54           C  
ATOM    220  NZ  LYS B  30      53.672   1.805  35.899  1.00111.54           N1+
ATOM    221  C   LYS B  30      52.915   5.892  41.060  1.00111.54           C  
ATOM    222  O   LYS B  30      54.113   5.762  41.309  1.00111.54           O  
ATOM    223  N   ARG B  31      52.146   6.846  41.599  1.00101.18           N  
ATOM    224  CA  ARG B  31      52.545   7.879  42.506  1.00101.18           C  
ATOM    225  CB  ARG B  31      51.431   8.916  42.744  1.00101.18           C  
ATOM    226  CG  ARG B  31      51.033   9.662  41.466  1.00101.18           C  
ATOM    227  CD  ARG B  31      52.139  10.565  40.920  1.00101.18           C  
ATOM    228  NE  ARG B  31      51.723  11.014  39.560  1.00101.18           N  
ATOM    229  CZ  ARG B  31      52.009  10.230  38.479  1.00101.18           C  
ATOM    230  NH1 ARG B  31      52.653   9.041  38.657  1.00101.18           N1+
ATOM    231  NH2 ARG B  31      51.657  10.630  37.222  1.00101.18           N  
ATOM    232  C   ARG B  31      52.902   7.255  43.822  1.00101.18           C  
ATOM    233  O   ARG B  31      53.531   7.895  44.663  1.00101.18           O  
ATOM    234  N   MET B  32      52.522   5.978  44.028  1.00 62.88           N  
ATOM    235  CA  MET B  32      52.662   5.332  45.303  1.00 62.88           C  
ATOM    236  CB  MET B  32      54.104   5.241  45.830  1.00 62.88           C  
ATOM    237  CG  MET B  32      55.028   4.333  45.020  1.00 62.88           C  
ATOM    238  SD  MET B  32      56.616   3.996  45.839  1.00 62.88           S  
ATOM    239  CE  MET B  32      57.096   5.741  45.994  1.00 62.88           C  
ATOM    240  C   MET B  32      51.884   6.117  46.302  1.00 62.88           C  
ATOM    241  O   MET B  32      52.276   6.245  47.462  1.00 62.88           O  
ATOM    242  N   GLN B  33      50.745   6.674  45.854  1.00 94.53           N  
ATOM    243  CA  GLN B  33      49.867   7.341  46.760  1.00 94.53           C  
ATOM    244  CB  GLN B  33      49.577   8.806  46.415  1.00 94.53           C  
ATOM    245  CG  GLN B  33      50.847   9.643  46.531  1.00 94.53           C  
ATOM    246  CD  GLN B  33      50.460  11.102  46.574  1.00 94.53           C  
ATOM    247  OE1 GLN B  33      51.199  11.967  46.108  1.00 94.53           O  
ATOM    248  NE2 GLN B  33      49.273  11.386  47.173  1.00 94.53           N  
ATOM    249  C   GLN B  33      48.597   6.568  46.766  1.00 94.53           C  
ATOM    250  O   GLN B  33      48.393   5.666  45.954  1.00 94.53           O  
ATOM    251  N   PRO B  34      47.750   6.894  47.696  1.00125.74           N  
ATOM    252  CA  PRO B  34      46.515   6.181  47.813  1.00125.74           C  
ATOM    253  CD  PRO B  34      48.206   7.405  48.979  1.00125.74           C  
ATOM    254  CB  PRO B  34      45.920   6.594  49.157  1.00125.74           C  
ATOM    255  CG  PRO B  34      47.161   6.932  50.003  1.00125.74           C  
ATOM    256  C   PRO B  34      45.656   6.477  46.633  1.00125.74           C  
ATOM    257  O   PRO B  34      45.828   7.523  46.012  1.00125.74           O  
ATOM    258  N   ARG B  35      44.719   5.565  46.322  1.00144.35           N  
ATOM    259  CA  ARG B  35      43.904   5.672  45.152  1.00144.35           C  
ATOM    260  CB  ARG B  35      43.007   4.440  44.945  1.00144.35           C  
ATOM    261  CG  ARG B  35      42.300   4.429  43.592  1.00144.35           C  
ATOM    262  CD  ARG B  35      41.868   3.031  43.149  1.00144.35           C  
ATOM    263  NE  ARG B  35      41.326   2.330  44.345  1.00144.35           N  
ATOM    264  CZ  ARG B  35      40.928   1.027  44.250  1.00144.35           C  
ATOM    265  NH1 ARG B  35      41.027   0.370  43.058  1.00144.35           N1+
ATOM    266  NH2 ARG B  35      40.428   0.385  45.346  1.00144.35           N  
ATOM    267  C   ARG B  35      43.066   6.907  45.244  1.00144.35           C  
ATOM    268  O   ARG B  35      42.779   7.545  44.232  1.00144.35           O  
ATOM    269  N   VAL B  36      42.674   7.287  46.471  1.00 38.58           N  
ATOM    270  CA  VAL B  36      41.826   8.422  46.692  1.00 38.58           C  
ATOM    271  CB  VAL B  36      41.560   8.670  48.148  1.00 38.58           C  
ATOM    272  CG1 VAL B  36      40.792   7.460  48.708  1.00 38.58           C  
ATOM    273  CG2 VAL B  36      42.897   8.944  48.859  1.00 38.58           C  
ATOM    274  C   VAL B  36      42.494   9.639  46.138  1.00 38.58           C  
ATOM    275  O   VAL B  36      41.831  10.546  45.637  1.00 38.58           O  
ATOM    276  N   PHE B  37      43.834   9.679  46.205  1.00 51.32           N  
ATOM    277  CA  PHE B  37      44.585  10.815  45.758  1.00 51.32           C  
ATOM    278  CB  PHE B  37      46.100  10.594  45.904  1.00 51.32           C  
ATOM    279  CG  PHE B  37      46.778  11.825  45.415  1.00 51.32           C  
ATOM    280  CD1 PHE B  37      46.869  12.930  46.226  1.00 51.32           C  
ATOM    281  CD2 PHE B  37      47.329  11.873  44.154  1.00 51.32           C  
ATOM    282  CE1 PHE B  37      47.495  14.071  45.785  1.00 51.32           C  
ATOM    283  CE2 PHE B  37      47.955  13.013  43.709  1.00 51.32           C  
ATOM    284  CZ  PHE B  37      48.039  14.115  44.524  1.00 51.32           C  
ATOM    285  C   PHE B  37      44.288  11.051  44.308  1.00 51.32           C  
ATOM    286  O   PHE B  37      44.141  12.194  43.876  1.00 51.32           O  
ATOM    287  N   GLY B  38      44.183   9.968  43.517  1.00 25.40           N  
ATOM    288  CA  GLY B  38      43.965  10.064  42.102  1.00 25.40           C  
ATOM    289  C   GLY B  38      42.665  10.754  41.809  1.00 25.40           C  
ATOM    290  O   GLY B  38      42.565  11.494  40.832  1.00 25.40           O  
ATOM    291  N   HIS B  39      41.626  10.508  42.630  1.00 41.84           N  
ATOM    292  CA  HIS B  39      40.330  11.086  42.397  1.00 41.84           C  
ATOM    293  ND1 HIS B  39      37.883   8.823  42.325  1.00 41.84           N  
ATOM    294  CG  HIS B  39      38.826   9.220  43.248  1.00 41.84           C  
ATOM    295  CB  HIS B  39      39.269  10.643  43.423  1.00 41.84           C  
ATOM    296  NE2 HIS B  39      38.527   6.988  43.402  1.00 41.84           N  
ATOM    297  CD2 HIS B  39      39.209   8.086  43.896  1.00 41.84           C  
ATOM    298  CE1 HIS B  39      37.743   7.480  42.461  1.00 41.84           C  
ATOM    299  C   HIS B  39      40.429  12.575  42.470  1.00 41.84           C  
ATOM    300  O   HIS B  39      39.790  13.284  41.695  1.00 41.84           O  
ATOM    301  N   LYS B  40      41.221  13.093  43.422  1.00123.39           N  
ATOM    302  CA  LYS B  40      41.378  14.512  43.548  1.00123.39           C  
ATOM    303  CB  LYS B  40      42.305  14.894  44.711  1.00123.39           C  
ATOM    304  CG  LYS B  40      41.560  14.998  46.038  1.00123.39           C  
ATOM    305  CD  LYS B  40      40.532  16.124  45.976  1.00123.39           C  
ATOM    306  CE  LYS B  40      41.169  17.446  45.544  1.00123.39           C  
ATOM    307  NZ  LYS B  40      40.160  18.320  44.909  1.00123.39           N1+
ATOM    308  C   LYS B  40      41.984  15.039  42.290  1.00123.39           C  
ATOM    309  O   LYS B  40      41.563  16.073  41.774  1.00123.39           O  
ATOM    310  N   ALA B  41      42.985  14.317  41.758  1.00 28.13           N  
ATOM    311  CA  ALA B  41      43.694  14.712  40.576  1.00 28.13           C  
ATOM    312  CB  ALA B  41      44.829  13.742  40.204  1.00 28.13           C  
ATOM    313  C   ALA B  41      42.733  14.744  39.433  1.00 28.13           C  
ATOM    314  O   ALA B  41      42.851  15.574  38.534  1.00 28.13           O  
ATOM    315  N   GLY B  42      41.756  13.822  39.435  1.00 21.82           N  
ATOM    316  CA  GLY B  42      40.810  13.720  38.365  1.00 21.82           C  
ATOM    317  C   GLY B  42      40.038  14.997  38.253  1.00 21.82           C  
ATOM    318  O   GLY B  42      39.690  15.419  37.152  1.00 21.82           O  
ATOM    319  N   MET B  43      39.733  15.639  39.395  1.00 27.76           N  
ATOM    320  CA  MET B  43      38.947  16.839  39.387  1.00 27.76           C  
ATOM    321  CB  MET B  43      38.687  17.383  40.802  1.00 27.76           C  
ATOM    322  CG  MET B  43      37.808  16.462  41.650  1.00 27.76           C  
ATOM    323  SD  MET B  43      37.478  17.057  43.337  1.00 27.76           S  
ATOM    324  CE  MET B  43      36.385  18.422  42.845  1.00 27.76           C  
ATOM    325  C   MET B  43      39.677  17.888  38.614  1.00 27.76           C  
ATOM    326  O   MET B  43      39.070  18.636  37.848  1.00 27.76           O  
ATOM    327  N   GLU B  44      41.006  17.972  38.790  1.00 68.32           N  
ATOM    328  CA  GLU B  44      41.758  18.980  38.104  1.00 68.32           C  
ATOM    329  CB  GLU B  44      43.243  18.998  38.504  1.00 68.32           C  
ATOM    330  CG  GLU B  44      43.981  20.239  38.001  1.00 68.32           C  
ATOM    331  CD  GLU B  44      43.345  21.443  38.681  1.00 68.32           C  
ATOM    332  OE1 GLU B  44      42.265  21.880  38.204  1.00 68.32           O  
ATOM    333  OE2 GLU B  44      43.923  21.937  39.687  1.00 68.32           O1-
ATOM    334  C   GLU B  44      41.673  18.731  36.631  1.00 68.32           C  
ATOM    335  O   GLU B  44      41.529  19.667  35.847  1.00 68.32           O  
ATOM    336  N   ALA B  45      41.754  17.454  36.214  1.00 23.62           N  
ATOM    337  CA  ALA B  45      41.721  17.129  34.816  1.00 23.62           C  
ATOM    338  CB  ALA B  45      41.896  15.628  34.543  1.00 23.62           C  
ATOM    339  C   ALA B  45      40.398  17.534  34.244  1.00 23.62           C  
ATOM    340  O   ALA B  45      40.319  18.057  33.135  1.00 23.62           O  
ATOM    341  N   LEU B  46      39.306  17.297  34.985  1.00 46.88           N  
ATOM    342  CA  LEU B  46      38.014  17.632  34.466  1.00 46.88           C  
ATOM    343  CB  LEU B  46      36.858  17.210  35.388  1.00 46.88           C  
ATOM    344  CG  LEU B  46      35.471  17.573  34.825  1.00 46.88           C  
ATOM    345  CD1 LEU B  46      35.192  16.847  33.501  1.00 46.88           C  
ATOM    346  CD2 LEU B  46      34.368  17.348  35.871  1.00 46.88           C  
ATOM    347  C   LEU B  46      37.931  19.112  34.294  1.00 46.88           C  
ATOM    348  O   LEU B  46      37.384  19.599  33.306  1.00 46.88           O  
ATOM    349  N   GLN B  47      38.488  19.869  35.254  1.00 57.40           N  
ATOM    350  CA  GLN B  47      38.373  21.292  35.191  1.00 57.40           C  
ATOM    351  CB  GLN B  47      39.050  21.996  36.377  1.00 57.40           C  
ATOM    352  CG  GLN B  47      38.929  23.516  36.313  1.00 57.40           C  
ATOM    353  CD  GLN B  47      37.454  23.875  36.440  1.00 57.40           C  
ATOM    354  OE1 GLN B  47      37.064  25.020  36.221  1.00 57.40           O  
ATOM    355  NE2 GLN B  47      36.608  22.874  36.801  1.00 57.40           N  
ATOM    356  C   GLN B  47      39.028  21.777  33.941  1.00 57.40           C  
ATOM    357  O   GLN B  47      38.477  22.618  33.232  1.00 57.40           O  
ATOM    358  N   THR B  48      40.225  21.254  33.624  1.00101.79           N  
ATOM    359  CA  THR B  48      40.895  21.724  32.449  1.00101.79           C  
ATOM    360  CB  THR B  48      42.298  21.216  32.300  1.00101.79           C  
ATOM    361  OG1 THR B  48      42.854  21.746  31.112  1.00101.79           O  
ATOM    362  CG2 THR B  48      42.329  19.683  32.262  1.00101.79           C  
ATOM    363  C   THR B  48      40.123  21.370  31.219  1.00101.79           C  
ATOM    364  O   THR B  48      39.950  22.205  30.333  1.00101.79           O  
ATOM    365  N   VAL B  49      39.623  20.125  31.133  1.00 93.08           N  
ATOM    366  CA  VAL B  49      38.943  19.695  29.947  1.00 93.08           C  
ATOM    367  CB  VAL B  49      38.592  18.232  29.957  1.00 93.08           C  
ATOM    368  CG1 VAL B  49      37.541  17.968  31.047  1.00 93.08           C  
ATOM    369  CG2 VAL B  49      38.136  17.831  28.544  1.00 93.08           C  
ATOM    370  C   VAL B  49      37.681  20.477  29.768  1.00 93.08           C  
ATOM    371  O   VAL B  49      37.349  20.878  28.653  1.00 93.08           O  
ATOM    372  N   THR B  50      36.940  20.724  30.864  1.00117.04           N  
ATOM    373  CA  THR B  50      35.671  21.373  30.718  1.00117.04           C  
ATOM    374  CB  THR B  50      34.863  21.396  31.990  1.00117.04           C  
ATOM    375  OG1 THR B  50      33.500  21.637  31.687  1.00117.04           O  
ATOM    376  CG2 THR B  50      35.379  22.496  32.927  1.00117.04           C  
ATOM    377  C   THR B  50      35.868  22.766  30.202  1.00117.04           C  
ATOM    378  O   THR B  50      35.147  23.200  29.305  1.00117.04           O  
ATOM    379  N   LYS B  51      36.856  23.507  30.743  1.00 88.11           N  
ATOM    380  CA  LYS B  51      37.075  24.858  30.312  1.00 88.11           C  
ATOM    381  CB  LYS B  51      38.155  25.593  31.117  1.00 88.11           C  
ATOM    382  CG  LYS B  51      37.738  25.871  32.556  1.00 88.11           C  
ATOM    383  CD  LYS B  51      38.824  26.555  33.382  1.00 88.11           C  
ATOM    384  CE  LYS B  51      38.342  26.978  34.768  1.00 88.11           C  
ATOM    385  NZ  LYS B  51      39.295  27.938  35.361  1.00 88.11           N1+
ATOM    386  C   LYS B  51      37.521  24.877  28.886  1.00 88.11           C  
ATOM    387  O   LYS B  51      37.049  25.686  28.089  1.00 88.11           O  
ATOM    388  N   ALA B  52      38.450  23.980  28.521  1.00 27.12           N  
ATOM    389  CA  ALA B  52      38.977  23.982  27.186  1.00 27.12           C  
ATOM    390  CB  ALA B  52      40.085  22.935  26.980  1.00 27.12           C  
ATOM    391  C   ALA B  52      37.885  23.668  26.215  1.00 27.12           C  
ATOM    392  O   ALA B  52      37.770  24.292  25.163  1.00 27.12           O  
ATOM    393  N   ALA B  53      37.042  22.683  26.565  1.00 31.48           N  
ATOM    394  CA  ALA B  53      35.996  22.227  25.701  1.00 31.48           C  
ATOM    395  CB  ALA B  53      35.225  21.048  26.316  1.00 31.48           C  
ATOM    396  C   ALA B  53      35.029  23.342  25.449  1.00 31.48           C  
ATOM    397  O   ALA B  53      34.549  23.504  24.328  1.00 31.48           O  
ATOM    398  N   ASN B  54      34.706  24.148  26.483  1.00108.50           N  
ATOM    399  CA  ASN B  54      33.731  25.178  26.256  1.00108.50           C  
ATOM    400  CB  ASN B  54      33.142  25.865  27.509  1.00108.50           C  
ATOM    401  CG  ASN B  54      34.194  26.540  28.364  1.00108.50           C  
ATOM    402  OD1 ASN B  54      34.793  25.903  29.226  1.00108.50           O  
ATOM    403  ND2 ASN B  54      34.401  27.867  28.154  1.00108.50           N  
ATOM    404  C   ASN B  54      34.248  26.193  25.285  1.00108.50           C  
ATOM    405  O   ASN B  54      33.483  26.710  24.474  1.00108.50           O  
ATOM    406  N   LYS B  55      35.553  26.517  25.334  1.00 77.83           N  
ATOM    407  CA  LYS B  55      36.093  27.457  24.391  1.00 77.83           C  
ATOM    408  CB  LYS B  55      37.567  27.809  24.655  1.00 77.83           C  
ATOM    409  CG  LYS B  55      37.729  28.799  25.805  1.00 77.83           C  
ATOM    410  CD  LYS B  55      37.227  28.250  27.137  1.00 77.83           C  
ATOM    411  CE  LYS B  55      37.371  29.221  28.305  1.00 77.83           C  
ATOM    412  NZ  LYS B  55      36.845  28.597  29.539  1.00 77.83           N1+
ATOM    413  C   LYS B  55      35.996  26.864  23.023  1.00 77.83           C  
ATOM    414  O   LYS B  55      35.717  27.561  22.049  1.00 77.83           O  
ATOM    415  N   LEU B  56      36.207  25.538  22.929  1.00 46.26           N  
ATOM    416  CA  LEU B  56      36.214  24.821  21.686  1.00 46.26           C  
ATOM    417  CB  LEU B  56      36.533  23.327  21.864  1.00 46.26           C  
ATOM    418  CG  LEU B  56      37.945  23.062  22.420  1.00 46.26           C  
ATOM    419  CD1 LEU B  56      38.209  21.555  22.568  1.00 46.26           C  
ATOM    420  CD2 LEU B  56      39.023  23.777  21.587  1.00 46.26           C  
ATOM    421  C   LEU B  56      34.865  24.916  21.044  1.00 46.26           C  
ATOM    422  O   LEU B  56      34.771  24.985  19.820  1.00 46.26           O  
ATOM    423  N   GLY B  57      33.779  24.941  21.841  1.00 38.93           N  
ATOM    424  CA  GLY B  57      32.487  25.003  21.220  1.00 38.93           C  
ATOM    425  C   GLY B  57      31.706  23.753  21.505  1.00 38.93           C  
ATOM    426  O   GLY B  57      30.602  23.590  20.985  1.00 38.93           O  
ATOM    427  N   VAL B  58      32.248  22.822  22.320  1.00131.89           N  
ATOM    428  CA  VAL B  58      31.452  21.662  22.624  1.00131.89           C  
ATOM    429  CB  VAL B  58      32.138  20.553  23.357  1.00131.89           C  
ATOM    430  CG1 VAL B  58      33.048  19.782  22.409  1.00131.89           C  
ATOM    431  CG2 VAL B  58      32.891  21.180  24.529  1.00131.89           C  
ATOM    432  C   VAL B  58      30.314  22.059  23.498  1.00131.89           C  
ATOM    433  O   VAL B  58      30.473  22.788  24.476  1.00131.89           O  
ATOM    434  N   LYS B  59      29.114  21.601  23.107  1.00 72.89           N  
ATOM    435  CA  LYS B  59      27.907  21.873  23.821  1.00 72.89           C  
ATOM    436  CB  LYS B  59      26.668  21.653  22.947  1.00 72.89           C  
ATOM    437  CG  LYS B  59      26.647  22.702  21.837  1.00 72.89           C  
ATOM    438  CD  LYS B  59      25.705  22.407  20.679  1.00 72.89           C  
ATOM    439  CE  LYS B  59      25.746  23.497  19.608  1.00 72.89           C  
ATOM    440  NZ  LYS B  59      24.722  23.234  18.574  1.00 72.89           N1+
ATOM    441  C   LYS B  59      27.790  21.089  25.091  1.00 72.89           C  
ATOM    442  O   LYS B  59      27.408  21.648  26.117  1.00 72.89           O  
ATOM    443  N   VAL B  60      28.117  19.779  25.086  1.00 61.24           N  
ATOM    444  CA  VAL B  60      27.868  19.060  26.306  1.00 61.24           C  
ATOM    445  CB  VAL B  60      26.567  18.311  26.278  1.00 61.24           C  
ATOM    446  CG1 VAL B  60      26.415  17.526  27.591  1.00 61.24           C  
ATOM    447  CG2 VAL B  60      25.432  19.316  26.009  1.00 61.24           C  
ATOM    448  C   VAL B  60      28.943  18.056  26.559  1.00 61.24           C  
ATOM    449  O   VAL B  60      29.557  17.527  25.635  1.00 61.24           O  
ATOM    450  N   ILE B  61      29.215  17.809  27.859  1.00 60.37           N  
ATOM    451  CA  ILE B  61      30.117  16.770  28.251  1.00 60.37           C  
ATOM    452  CB  ILE B  61      31.437  17.262  28.759  1.00 60.37           C  
ATOM    453  CG1 ILE B  61      32.174  17.971  27.612  1.00 60.37           C  
ATOM    454  CG2 ILE B  61      32.211  16.068  29.346  1.00 60.37           C  
ATOM    455  CD1 ILE B  61      33.445  18.690  28.044  1.00 60.37           C  
ATOM    456  C   ILE B  61      29.438  15.991  29.329  1.00 60.37           C  
ATOM    457  O   ILE B  61      28.998  16.549  30.333  1.00 60.37           O  
ATOM    458  N   THR B  62      29.311  14.665  29.136  1.00 38.46           N  
ATOM    459  CA  THR B  62      28.712  13.861  30.159  1.00 38.46           C  
ATOM    460  CB  THR B  62      27.596  12.981  29.672  1.00 38.46           C  
ATOM    461  OG1 THR B  62      26.560  13.773  29.113  1.00 38.46           O  
ATOM    462  CG2 THR B  62      27.054  12.165  30.859  1.00 38.46           C  
ATOM    463  C   THR B  62      29.805  12.988  30.670  1.00 38.46           C  
ATOM    464  O   THR B  62      30.457  12.281  29.904  1.00 38.46           O  
ATOM    465  N   VAL B  63      30.039  13.022  31.994  1.00 34.98           N  
ATOM    466  CA  VAL B  63      31.116  12.257  32.544  1.00 34.98           C  
ATOM    467  CB  VAL B  63      32.009  13.054  33.448  1.00 34.98           C  
ATOM    468  CG1 VAL B  63      32.702  14.144  32.612  1.00 34.98           C  
ATOM    469  CG2 VAL B  63      31.161  13.606  34.605  1.00 34.98           C  
ATOM    470  C   VAL B  63      30.540  11.145  33.352  1.00 34.98           C  
ATOM    471  O   VAL B  63      29.440  11.250  33.892  1.00 34.98           O  
ATOM    472  N   TYR B  64      31.288  10.028  33.443  1.00 82.66           N  
ATOM    473  CA  TYR B  64      30.806   8.895  34.177  1.00 82.66           C  
ATOM    474  CB  TYR B  64      31.291   7.576  33.551  1.00 82.66           C  
ATOM    475  CG  TYR B  64      30.449   6.457  34.049  1.00 82.66           C  
ATOM    476  CD1 TYR B  64      30.457   6.071  35.368  1.00 82.66           C  
ATOM    477  CD2 TYR B  64      29.664   5.767  33.159  1.00 82.66           C  
ATOM    478  CE1 TYR B  64      29.664   5.027  35.787  1.00 82.66           C  
ATOM    479  CE2 TYR B  64      28.872   4.725  33.567  1.00 82.66           C  
ATOM    480  CZ  TYR B  64      28.869   4.355  34.887  1.00 82.66           C  
ATOM    481  OH  TYR B  64      28.050   3.283  35.301  1.00 82.66           O  
ATOM    482  C   TYR B  64      31.472   9.009  35.515  1.00 82.66           C  
ATOM    483  O   TYR B  64      32.482   8.354  35.774  1.00 82.66           O  
ATOM    484  N   ALA B  65      30.921   9.883  36.383  1.00 47.51           N  
ATOM    485  CA  ALA B  65      31.476  10.153  37.679  1.00 47.51           C  
ATOM    486  CB  ALA B  65      30.813  11.359  38.366  1.00 47.51           C  
ATOM    487  C   ALA B  65      31.365   8.989  38.620  1.00 47.51           C  
ATOM    488  O   ALA B  65      32.346   8.624  39.266  1.00 47.51           O  
ATOM    489  N   PHE B  66      30.173   8.364  38.725  1.00 77.38           N  
ATOM    490  CA  PHE B  66      30.037   7.313  39.698  1.00 77.38           C  
ATOM    491  CB  PHE B  66      29.492   7.863  41.034  1.00 77.38           C  
ATOM    492  CG  PHE B  66      29.566   6.838  42.117  1.00 77.38           C  
ATOM    493  CD1 PHE B  66      30.741   6.650  42.806  1.00 77.38           C  
ATOM    494  CD2 PHE B  66      28.467   6.086  42.468  1.00 77.38           C  
ATOM    495  CE1 PHE B  66      30.825   5.717  43.812  1.00 77.38           C  
ATOM    496  CE2 PHE B  66      28.546   5.151  43.476  1.00 77.38           C  
ATOM    497  CZ  PHE B  66      29.728   4.963  44.149  1.00 77.38           C  
ATOM    498  C   PHE B  66      29.034   6.330  39.178  1.00 77.38           C  
ATOM    499  O   PHE B  66      27.901   6.696  38.864  1.00 77.38           O  
ATOM    500  N   SER B  67      29.425   5.042  39.085  1.00 47.58           N  
ATOM    501  CA  SER B  67      28.532   4.027  38.604  1.00 47.58           C  
ATOM    502  CB  SER B  67      29.229   2.916  37.797  1.00 47.58           C  
ATOM    503  OG  SER B  67      30.087   2.157  38.637  1.00 47.58           O  
ATOM    504  C   SER B  67      27.899   3.358  39.780  1.00 47.58           C  
ATOM    505  O   SER B  67      28.270   3.596  40.928  1.00 47.58           O  
ATOM    506  N   THR B  68      26.906   2.492  39.505  1.00122.04           N  
ATOM    507  CA  THR B  68      26.222   1.756  40.526  1.00122.04           C  
ATOM    508  CB  THR B  68      25.032   1.003  40.006  1.00122.04           C  
ATOM    509  OG1 THR B  68      24.262   0.500  41.087  1.00122.04           O  
ATOM    510  CG2 THR B  68      25.515  -0.149  39.113  1.00122.04           C  
ATOM    511  C   THR B  68      27.190   0.775  41.110  1.00122.04           C  
ATOM    512  O   THR B  68      27.135   0.451  42.294  1.00122.04           O  
ATOM    513  N   GLU B  69      28.108   0.286  40.262  1.00134.95           N  
ATOM    514  CA  GLU B  69      29.090  -0.709  40.578  1.00134.95           C  
ATOM    515  CB  GLU B  69      29.954  -1.028  39.351  1.00134.95           C  
ATOM    516  CG  GLU B  69      30.514  -2.439  39.370  1.00134.95           C  
ATOM    517  CD  GLU B  69      29.321  -3.323  39.050  1.00134.95           C  
ATOM    518  OE1 GLU B  69      28.193  -2.767  38.965  1.00134.95           O  
ATOM    519  OE2 GLU B  69      29.517  -4.555  38.883  1.00134.95           O1-
ATOM    520  C   GLU B  69      30.016  -0.176  41.627  1.00134.95           C  
ATOM    521  O   GLU B  69      30.500  -0.921  42.478  1.00134.95           O  
ATOM    522  N   ASN B  70      30.263   1.144  41.592  1.00 73.15           N  
ATOM    523  CA  ASN B  70      31.221   1.804  42.434  1.00 73.15           C  
ATOM    524  CB  ASN B  70      31.323   3.318  42.172  1.00 73.15           C  
ATOM    525  CG  ASN B  70      32.099   3.533  40.880  1.00 73.15           C  
ATOM    526  OD1 ASN B  70      32.417   4.664  40.515  1.00 73.15           O  
ATOM    527  ND2 ASN B  70      32.424   2.421  40.169  1.00 73.15           N  
ATOM    528  C   ASN B  70      30.902   1.611  43.884  1.00 73.15           C  
ATOM    529  O   ASN B  70      31.805   1.611  44.716  1.00 73.15           O  
ATOM    530  N   TRP B  71      29.617   1.432  44.237  1.00 63.60           N  
ATOM    531  CA  TRP B  71      29.238   1.307  45.617  1.00 63.60           C  
ATOM    532  CB  TRP B  71      27.726   1.104  45.820  1.00 63.60           C  
ATOM    533  CG  TRP B  71      26.894   2.333  45.531  1.00 63.60           C  
ATOM    534  CD2 TRP B  71      26.792   3.450  46.427  1.00 63.60           C  
ATOM    535  CD1 TRP B  71      26.134   2.642  44.440  1.00 63.60           C  
ATOM    536  NE1 TRP B  71      25.556   3.879  44.607  1.00 63.60           N  
ATOM    537  CE2 TRP B  71      25.956   4.389  45.824  1.00 63.60           C  
ATOM    538  CE3 TRP B  71      27.351   3.675  47.654  1.00 63.60           C  
ATOM    539  CZ2 TRP B  71      25.665   5.572  46.442  1.00 63.60           C  
ATOM    540  CZ3 TRP B  71      27.055   4.869  48.273  1.00 63.60           C  
ATOM    541  CH2 TRP B  71      26.229   5.799  47.679  1.00 63.60           C  
ATOM    542  C   TRP B  71      29.947   0.135  46.232  1.00 63.60           C  
ATOM    543  O   TRP B  71      30.237   0.142  47.427  1.00 63.60           O  
ATOM    544  N   THR B  72      30.253  -0.904  45.434  1.00 37.41           N  
ATOM    545  CA  THR B  72      30.862  -2.106  45.936  1.00 37.41           C  
ATOM    546  CB  THR B  72      31.101  -3.126  44.863  1.00 37.41           C  
ATOM    547  OG1 THR B  72      32.026  -2.628  43.906  1.00 37.41           O  
ATOM    548  CG2 THR B  72      29.755  -3.444  44.187  1.00 37.41           C  
ATOM    549  C   THR B  72      32.182  -1.796  46.581  1.00 37.41           C  
ATOM    550  O   THR B  72      32.564  -2.452  47.549  1.00 37.41           O  
ATOM    551  N   ARG B  73      32.911  -0.788  46.067  1.00101.09           N  
ATOM    552  CA  ARG B  73      34.206  -0.413  46.571  1.00101.09           C  
ATOM    553  CB  ARG B  73      34.692   0.944  46.040  1.00101.09           C  
ATOM    554  CG  ARG B  73      35.093   0.984  44.567  1.00101.09           C  
ATOM    555  CD  ARG B  73      35.545   2.388  44.158  1.00101.09           C  
ATOM    556  NE  ARG B  73      36.214   2.305  42.834  1.00101.09           N  
ATOM    557  CZ  ARG B  73      37.271   3.130  42.580  1.00101.09           C  
ATOM    558  NH1 ARG B  73      37.749   3.943  43.568  1.00101.09           N1+
ATOM    559  NH2 ARG B  73      37.851   3.142  41.345  1.00101.09           N  
ATOM    560  C   ARG B  73      34.132  -0.249  48.059  1.00101.09           C  
ATOM    561  O   ARG B  73      33.062  -0.226  48.666  1.00101.09           O  
ATOM    562  N   PRO B  74      35.296  -0.153  48.651  1.00 67.46           N  
ATOM    563  CA  PRO B  74      35.378  -0.010  50.076  1.00 67.46           C  
ATOM    564  CD  PRO B  74      36.469  -0.819  48.109  1.00 67.46           C  
ATOM    565  CB  PRO B  74      36.859  -0.151  50.419  1.00 67.46           C  
ATOM    566  CG  PRO B  74      37.386  -1.089  49.317  1.00 67.46           C  
ATOM    567  C   PRO B  74      34.736   1.255  50.535  1.00 67.46           C  
ATOM    568  O   PRO B  74      34.724   2.236  49.791  1.00 67.46           O  
ATOM    569  N   ASP B  75      34.200   1.239  51.769  1.00 31.62           N  
ATOM    570  CA  ASP B  75      33.448   2.327  52.322  1.00 31.62           C  
ATOM    571  CB  ASP B  75      32.967   2.043  53.756  1.00 31.62           C  
ATOM    572  CG  ASP B  75      31.942   0.920  53.713  1.00 31.62           C  
ATOM    573  OD1 ASP B  75      31.584   0.485  52.586  1.00 31.62           O  
ATOM    574  OD2 ASP B  75      31.500   0.484  54.809  1.00 31.62           O1-
ATOM    575  C   ASP B  75      34.302   3.547  52.401  1.00 31.62           C  
ATOM    576  O   ASP B  75      33.855   4.643  52.069  1.00 31.62           O  
ATOM    577  N   GLN B  76      35.567   3.389  52.823  1.00 33.10           N  
ATOM    578  CA  GLN B  76      36.385   4.547  53.014  1.00 33.10           C  
ATOM    579  CB  GLN B  76      37.805   4.200  53.493  1.00 33.10           C  
ATOM    580  CG  GLN B  76      37.843   3.501  54.853  1.00 33.10           C  
ATOM    581  CD  GLN B  76      37.332   4.484  55.895  1.00 33.10           C  
ATOM    582  OE1 GLN B  76      36.219   4.996  55.788  1.00 33.10           O  
ATOM    583  NE2 GLN B  76      38.170   4.761  56.929  1.00 33.10           N  
ATOM    584  C   GLN B  76      36.531   5.257  51.708  1.00 33.10           C  
ATOM    585  O   GLN B  76      36.387   6.477  51.645  1.00 33.10           O  
ATOM    586  N   GLU B  77      36.806   4.512  50.622  1.00120.21           N  
ATOM    587  CA  GLU B  77      37.026   5.187  49.379  1.00120.21           C  
ATOM    588  CB  GLU B  77      37.687   4.323  48.283  1.00120.21           C  
ATOM    589  CG  GLU B  77      36.924   3.086  47.819  1.00120.21           C  
ATOM    590  CD  GLU B  77      37.883   2.321  46.910  1.00120.21           C  
ATOM    591  OE1 GLU B  77      39.119   2.454  47.114  1.00120.21           O  
ATOM    592  OE2 GLU B  77      37.401   1.590  46.005  1.00120.21           O1-
ATOM    593  C   GLU B  77      35.761   5.810  48.876  1.00120.21           C  
ATOM    594  O   GLU B  77      35.790   6.912  48.332  1.00120.21           O  
ATOM    595  N   VAL B  78      34.611   5.134  49.057  1.00 24.89           N  
ATOM    596  CA  VAL B  78      33.370   5.661  48.564  1.00 24.89           C  
ATOM    597  CB  VAL B  78      32.206   4.744  48.808  1.00 24.89           C  
ATOM    598  CG1 VAL B  78      30.921   5.438  48.322  1.00 24.89           C  
ATOM    599  CG2 VAL B  78      32.485   3.402  48.111  1.00 24.89           C  
ATOM    600  C   VAL B  78      33.079   6.954  49.259  1.00 24.89           C  
ATOM    601  O   VAL B  78      32.658   7.926  48.636  1.00 24.89           O  
ATOM    602  N   LYS B  79      33.308   6.994  50.581  1.00 38.44           N  
ATOM    603  CA  LYS B  79      33.015   8.158  51.361  1.00 38.44           C  
ATOM    604  CB  LYS B  79      33.220   7.894  52.863  1.00 38.44           C  
ATOM    605  CG  LYS B  79      32.196   6.870  53.372  1.00 38.44           C  
ATOM    606  CD  LYS B  79      32.539   6.190  54.699  1.00 38.44           C  
ATOM    607  CE  LYS B  79      31.484   5.169  55.142  1.00 38.44           C  
ATOM    608  NZ  LYS B  79      32.010   4.329  56.243  1.00 38.44           N1+
ATOM    609  C   LYS B  79      33.882   9.288  50.902  1.00 38.44           C  
ATOM    610  O   LYS B  79      33.426  10.428  50.808  1.00 38.44           O  
ATOM    611  N   PHE B  80      35.154   8.991  50.581  1.00 86.72           N  
ATOM    612  CA  PHE B  80      36.089   9.997  50.168  1.00 86.72           C  
ATOM    613  CB  PHE B  80      37.491   9.410  49.925  1.00 86.72           C  
ATOM    614  CG  PHE B  80      38.429  10.516  49.584  1.00 86.72           C  
ATOM    615  CD1 PHE B  80      38.537  10.978  48.292  1.00 86.72           C  
ATOM    616  CD2 PHE B  80      39.211  11.086  50.562  1.00 86.72           C  
ATOM    617  CE1 PHE B  80      39.408  11.995  47.982  1.00 86.72           C  
ATOM    618  CE2 PHE B  80      40.083  12.104  50.258  1.00 86.72           C  
ATOM    619  CZ  PHE B  80      40.182  12.561  48.966  1.00 86.72           C  
ATOM    620  C   PHE B  80      35.625  10.612  48.884  1.00 86.72           C  
ATOM    621  O   PHE B  80      35.597  11.833  48.739  1.00 86.72           O  
ATOM    622  N   ILE B  81      35.226   9.772  47.913  1.00 42.08           N  
ATOM    623  CA  ILE B  81      34.834  10.280  46.632  1.00 42.08           C  
ATOM    624  CB  ILE B  81      34.602   9.198  45.614  1.00 42.08           C  
ATOM    625  CG1 ILE B  81      33.451   8.274  46.033  1.00 42.08           C  
ATOM    626  CG2 ILE B  81      35.940   8.470  45.390  1.00 42.08           C  
ATOM    627  CD1 ILE B  81      33.040   7.309  44.926  1.00 42.08           C  
ATOM    628  C   ILE B  81      33.602  11.119  46.767  1.00 42.08           C  
ATOM    629  O   ILE B  81      33.481  12.162  46.126  1.00 42.08           O  
ATOM    630  N   MET B  82      32.648  10.693  47.613  1.00 38.08           N  
ATOM    631  CA  MET B  82      31.413  11.411  47.760  1.00 38.08           C  
ATOM    632  CB  MET B  82      30.421  10.703  48.696  1.00 38.08           C  
ATOM    633  CG  MET B  82      29.907   9.385  48.116  1.00 38.08           C  
ATOM    634  SD  MET B  82      28.905   9.577  46.612  1.00 38.08           S  
ATOM    635  CE  MET B  82      28.610   7.800  46.376  1.00 38.08           C  
ATOM    636  C   MET B  82      31.669  12.786  48.303  1.00 38.08           C  
ATOM    637  O   MET B  82      31.006  13.740  47.902  1.00 38.08           O  
ATOM    638  N   ASN B  83      32.631  12.921  49.239  1.00 71.72           N  
ATOM    639  CA  ASN B  83      32.913  14.177  49.882  1.00 71.72           C  
ATOM    640  CB  ASN B  83      33.779  14.092  51.161  1.00 71.72           C  
ATOM    641  CG  ASN B  83      35.189  13.604  50.859  1.00 71.72           C  
ATOM    642  OD1 ASN B  83      35.544  12.477  51.194  1.00 71.72           O  
ATOM    643  ND2 ASN B  83      36.024  14.472  50.226  1.00 71.72           N  
ATOM    644  C   ASN B  83      33.554  15.169  48.957  1.00 71.72           C  
ATOM    645  O   ASN B  83      33.512  16.366  49.231  1.00 71.72           O  
ATOM    646  N   LEU B  84      34.171  14.720  47.847  1.00 55.45           N  
ATOM    647  CA  LEU B  84      34.952  15.617  47.037  1.00 55.45           C  
ATOM    648  CB  LEU B  84      35.516  14.947  45.771  1.00 55.45           C  
ATOM    649  CG  LEU B  84      36.519  13.819  46.068  1.00 55.45           C  
ATOM    650  CD1 LEU B  84      37.055  13.196  44.768  1.00 55.45           C  
ATOM    651  CD2 LEU B  84      37.639  14.301  47.006  1.00 55.45           C  
ATOM    652  C   LEU B  84      34.141  16.800  46.600  1.00 55.45           C  
ATOM    653  O   LEU B  84      34.628  17.923  46.714  1.00 55.45           O  
ATOM    654  N   PRO B  85      32.941  16.648  46.115  1.00 67.36           N  
ATOM    655  CA  PRO B  85      32.205  17.817  45.718  1.00 67.36           C  
ATOM    656  CD  PRO B  85      32.569  15.478  45.334  1.00 67.36           C  
ATOM    657  CB  PRO B  85      31.004  17.300  44.929  1.00 67.36           C  
ATOM    658  CG  PRO B  85      31.514  15.975  44.329  1.00 67.36           C  
ATOM    659  C   PRO B  85      31.852  18.661  46.901  1.00 67.36           C  
ATOM    660  O   PRO B  85      31.618  19.856  46.727  1.00 67.36           O  
ATOM    661  N   VAL B  86      31.745  18.052  48.096  1.00 44.72           N  
ATOM    662  CA  VAL B  86      31.383  18.796  49.265  1.00 44.72           C  
ATOM    663  CB  VAL B  86      31.119  17.900  50.442  1.00 44.72           C  
ATOM    664  CG1 VAL B  86      30.804  18.767  51.673  1.00 44.72           C  
ATOM    665  CG2 VAL B  86      29.994  16.923  50.061  1.00 44.72           C  
ATOM    666  C   VAL B  86      32.477  19.748  49.661  1.00 44.72           C  
ATOM    667  O   VAL B  86      32.255  20.952  49.771  1.00 44.72           O  
ATOM    668  N   GLU B  87      33.697  19.218  49.885  1.00 82.27           N  
ATOM    669  CA  GLU B  87      34.800  20.005  50.367  1.00 82.27           C  
ATOM    670  CB  GLU B  87      35.959  19.136  50.879  1.00 82.27           C  
ATOM    671  CG  GLU B  87      35.602  18.368  52.155  1.00 82.27           C  
ATOM    672  CD  GLU B  87      36.810  17.545  52.572  1.00 82.27           C  
ATOM    673  OE1 GLU B  87      37.857  17.629  51.876  1.00 82.27           O  
ATOM    674  OE2 GLU B  87      36.702  16.820  53.597  1.00 82.27           O1-
ATOM    675  C   GLU B  87      35.354  20.926  49.317  1.00 82.27           C  
ATOM    676  O   GLU B  87      35.649  22.089  49.585  1.00 82.27           O  
ATOM    677  N   PHE B  88      35.503  20.392  48.095  1.00 97.21           N  
ATOM    678  CA  PHE B  88      36.137  20.968  46.939  1.00 97.21           C  
ATOM    679  CB  PHE B  88      36.634  19.900  45.961  1.00 97.21           C  
ATOM    680  CG  PHE B  88      37.692  19.220  46.759  1.00 97.21           C  
ATOM    681  CD1 PHE B  88      38.881  19.862  47.010  1.00 97.21           C  
ATOM    682  CD2 PHE B  88      37.496  17.955  47.264  1.00 97.21           C  
ATOM    683  CE1 PHE B  88      39.864  19.251  47.751  1.00 97.21           C  
ATOM    684  CE2 PHE B  88      38.476  17.338  48.005  1.00 97.21           C  
ATOM    685  CZ  PHE B  88      39.662  17.986  48.251  1.00 97.21           C  
ATOM    686  C   PHE B  88      35.338  22.015  46.221  1.00 97.21           C  
ATOM    687  O   PHE B  88      35.885  22.742  45.395  1.00 97.21           O  
ATOM    688  N   TYR B  89      34.031  22.130  46.505  1.00 75.79           N  
ATOM    689  CA  TYR B  89      33.102  22.916  45.738  1.00 75.79           C  
ATOM    690  CB  TYR B  89      31.769  23.035  46.501  1.00 75.79           C  
ATOM    691  CG  TYR B  89      30.757  23.804  45.725  1.00 75.79           C  
ATOM    692  CD1 TYR B  89      30.779  25.178  45.697  1.00 75.79           C  
ATOM    693  CD2 TYR B  89      29.761  23.137  45.049  1.00 75.79           C  
ATOM    694  CE1 TYR B  89      29.829  25.876  44.987  1.00 75.79           C  
ATOM    695  CE2 TYR B  89      28.809  23.830  44.338  1.00 75.79           C  
ATOM    696  CZ  TYR B  89      28.842  25.203  44.308  1.00 75.79           C  
ATOM    697  OH  TYR B  89      27.866  25.917  43.581  1.00 75.79           O  
ATOM    698  C   TYR B  89      33.629  24.301  45.474  1.00 75.79           C  
ATOM    699  O   TYR B  89      33.539  24.779  44.343  1.00 75.79           O  
ATOM    700  N   ASP B  90      34.211  24.988  46.470  1.00 42.90           N  
ATOM    701  CA  ASP B  90      34.670  26.328  46.227  1.00 42.90           C  
ATOM    702  CB  ASP B  90      35.269  26.999  47.478  1.00 42.90           C  
ATOM    703  CG  ASP B  90      36.489  26.201  47.915  1.00 42.90           C  
ATOM    704  OD1 ASP B  90      36.375  24.950  48.011  1.00 42.90           O  
ATOM    705  OD2 ASP B  90      37.555  26.831  48.148  1.00 42.90           O1-
ATOM    706  C   ASP B  90      35.731  26.319  45.168  1.00 42.90           C  
ATOM    707  O   ASP B  90      35.822  27.245  44.365  1.00 42.90           O  
ATOM    708  N   ASN B  91      36.583  25.281  45.138  1.00 60.73           N  
ATOM    709  CA  ASN B  91      37.668  25.292  44.202  1.00 60.73           C  
ATOM    710  CB  ASN B  91      38.598  24.080  44.383  1.00 60.73           C  
ATOM    711  CG  ASN B  91      39.350  24.273  45.691  1.00 60.73           C  
ATOM    712  OD1 ASN B  91      40.064  25.259  45.869  1.00 60.73           O  
ATOM    713  ND2 ASN B  91      39.176  23.315  46.641  1.00 60.73           N  
ATOM    714  C   ASN B  91      37.193  25.292  42.773  1.00 60.73           C  
ATOM    715  O   ASN B  91      37.599  26.151  41.994  1.00 60.73           O  
ATOM    716  N   TYR B  92      36.379  24.297  42.368  1.00 80.60           N  
ATOM    717  CA  TYR B  92      35.950  24.186  40.996  1.00 80.60           C  
ATOM    718  CB  TYR B  92      35.644  22.734  40.607  1.00 80.60           C  
ATOM    719  CG  TYR B  92      36.963  22.047  40.683  1.00 80.60           C  
ATOM    720  CD1 TYR B  92      37.864  22.160  39.649  1.00 80.60           C  
ATOM    721  CD2 TYR B  92      37.302  21.299  41.785  1.00 80.60           C  
ATOM    722  CE1 TYR B  92      39.086  21.533  39.712  1.00 80.60           C  
ATOM    723  CE2 TYR B  92      38.522  20.671  41.855  1.00 80.60           C  
ATOM    724  CZ  TYR B  92      39.415  20.785  40.817  1.00 80.60           C  
ATOM    725  OH  TYR B  92      40.669  20.139  40.887  1.00 80.60           O  
ATOM    726  C   TYR B  92      34.791  25.045  40.561  1.00 80.60           C  
ATOM    727  O   TYR B  92      34.859  25.700  39.522  1.00 80.60           O  
ATOM    728  N   VAL B  93      33.701  25.082  41.353  1.00 65.83           N  
ATOM    729  CA  VAL B  93      32.451  25.646  40.905  1.00 65.83           C  
ATOM    730  CB  VAL B  93      31.361  25.518  41.928  1.00 65.83           C  
ATOM    731  CG1 VAL B  93      30.082  26.168  41.369  1.00 65.83           C  
ATOM    732  CG2 VAL B  93      31.201  24.029  42.278  1.00 65.83           C  
ATOM    733  C   VAL B  93      32.501  27.093  40.503  1.00 65.83           C  
ATOM    734  O   VAL B  93      32.123  27.389  39.371  1.00 65.83           O  
ATOM    735  N   PRO B  94      32.929  28.017  41.326  1.00 64.01           N  
ATOM    736  CA  PRO B  94      32.876  29.411  40.977  1.00 64.01           C  
ATOM    737  CD  PRO B  94      33.880  27.768  42.394  1.00 64.01           C  
ATOM    738  CB  PRO B  94      33.550  30.150  42.130  1.00 64.01           C  
ATOM    739  CG  PRO B  94      34.567  29.120  42.650  1.00 64.01           C  
ATOM    740  C   PRO B  94      33.581  29.683  39.693  1.00 64.01           C  
ATOM    741  O   PRO B  94      33.127  30.547  38.943  1.00 64.01           O  
ATOM    742  N   GLU B  95      34.700  28.988  39.428  1.00 87.36           N  
ATOM    743  CA  GLU B  95      35.417  29.257  38.220  1.00 87.36           C  
ATOM    744  CB  GLU B  95      36.815  28.624  38.168  1.00 87.36           C  
ATOM    745  CG  GLU B  95      36.846  27.104  38.252  1.00 87.36           C  
ATOM    746  CD  GLU B  95      38.313  26.707  38.211  1.00 87.36           C  
ATOM    747  OE1 GLU B  95      39.166  27.621  38.047  1.00 87.36           O  
ATOM    748  OE2 GLU B  95      38.602  25.490  38.345  1.00 87.36           O1-
ATOM    749  C   GLU B  95      34.613  28.804  37.047  1.00 87.36           C  
ATOM    750  O   GLU B  95      34.576  29.481  36.022  1.00 87.36           O  
ATOM    751  N   LEU B  96      33.932  27.650  37.171  1.00 42.47           N  
ATOM    752  CA  LEU B  96      33.165  27.129  36.077  1.00 42.47           C  
ATOM    753  CB  LEU B  96      32.520  25.773  36.397  1.00 42.47           C  
ATOM    754  CG  LEU B  96      33.546  24.644  36.589  1.00 42.47           C  
ATOM    755  CD1 LEU B  96      32.850  23.309  36.898  1.00 42.47           C  
ATOM    756  CD2 LEU B  96      34.492  24.549  35.382  1.00 42.47           C  
ATOM    757  C   LEU B  96      32.057  28.083  35.757  1.00 42.47           C  
ATOM    758  O   LEU B  96      31.764  28.327  34.590  1.00 42.47           O  
ATOM    759  N   HIS B  97      31.411  28.652  36.792  1.00 43.83           N  
ATOM    760  CA  HIS B  97      30.306  29.537  36.564  1.00 43.83           C  
ATOM    761  ND1 HIS B  97      28.223  32.091  37.468  1.00 43.83           N  
ATOM    762  CG  HIS B  97      28.324  30.724  37.599  1.00 43.83           C  
ATOM    763  CB  HIS B  97      29.608  29.992  37.860  1.00 43.83           C  
ATOM    764  NE2 HIS B  97      26.174  31.274  37.185  1.00 43.83           N  
ATOM    765  CD2 HIS B  97      27.062  30.241  37.423  1.00 43.83           C  
ATOM    766  CE1 HIS B  97      26.917  32.365  37.221  1.00 43.83           C  
ATOM    767  C   HIS B  97      30.808  30.742  35.831  1.00 43.83           C  
ATOM    768  O   HIS B  97      30.139  31.261  34.940  1.00 43.83           O  
ATOM    769  N   ALA B  98      32.016  31.216  36.188  1.00 32.03           N  
ATOM    770  CA  ALA B  98      32.605  32.352  35.537  1.00 32.03           C  
ATOM    771  CB  ALA B  98      33.992  32.711  36.097  1.00 32.03           C  
ATOM    772  C   ALA B  98      32.780  31.975  34.099  1.00 32.03           C  
ATOM    773  O   ALA B  98      32.640  32.803  33.201  1.00 32.03           O  
ATOM    774  N   ASN B  99      33.096  30.689  33.872  1.00 99.65           N  
ATOM    775  CA  ASN B  99      33.338  30.078  32.594  1.00 99.65           C  
ATOM    776  CB  ASN B  99      33.738  28.591  32.700  1.00 99.65           C  
ATOM    777  CG  ASN B  99      35.002  28.406  33.538  1.00 99.65           C  
ATOM    778  OD1 ASN B  99      35.161  27.383  34.201  1.00 99.65           O  
ATOM    779  ND2 ASN B  99      35.923  29.405  33.527  1.00 99.65           N  
ATOM    780  C   ASN B  99      32.063  30.100  31.799  1.00 99.65           C  
ATOM    781  O   ASN B  99      32.089  29.998  30.573  1.00 99.65           O  
ATOM    782  N   ASN B 100      30.907  30.228  32.483  1.00 68.85           N  
ATOM    783  CA  ASN B 100      29.616  30.177  31.847  1.00 68.85           C  
ATOM    784  CB  ASN B 100      29.542  31.028  30.565  1.00 68.85           C  
ATOM    785  CG  ASN B 100      28.084  31.367  30.260  1.00 68.85           C  
ATOM    786  OD1 ASN B 100      27.191  30.526  30.354  1.00 68.85           O  
ATOM    787  ND2 ASN B 100      27.832  32.651  29.890  1.00 68.85           N  
ATOM    788  C   ASN B 100      29.314  28.751  31.493  1.00 68.85           C  
ATOM    789  O   ASN B 100      28.649  28.462  30.498  1.00 68.85           O  
ATOM    790  N   VAL B 101      29.814  27.807  32.316  1.00 43.70           N  
ATOM    791  CA  VAL B 101      29.529  26.414  32.118  1.00 43.70           C  
ATOM    792  CB  VAL B 101      30.656  25.509  32.529  1.00 43.70           C  
ATOM    793  CG1 VAL B 101      30.192  24.049  32.385  1.00 43.70           C  
ATOM    794  CG2 VAL B 101      31.897  25.850  31.688  1.00 43.70           C  
ATOM    795  C   VAL B 101      28.347  26.059  32.968  1.00 43.70           C  
ATOM    796  O   VAL B 101      28.213  26.555  34.085  1.00 43.70           O  
ATOM    797  N   LYS B 102      27.460  25.179  32.453  1.00 77.45           N  
ATOM    798  CA  LYS B 102      26.286  24.797  33.187  1.00 77.45           C  
ATOM    799  CB  LYS B 102      25.016  24.711  32.326  1.00 77.45           C  
ATOM    800  CG  LYS B 102      23.740  24.577  33.158  1.00 77.45           C  
ATOM    801  CD  LYS B 102      22.453  24.813  32.367  1.00 77.45           C  
ATOM    802  CE  LYS B 102      21.715  23.524  32.005  1.00 77.45           C  
ATOM    803  NZ  LYS B 102      20.443  23.844  31.323  1.00 77.45           N1+
ATOM    804  C   LYS B 102      26.529  23.458  33.807  1.00 77.45           C  
ATOM    805  O   LYS B 102      27.065  22.556  33.169  1.00 77.45           O  
ATOM    806  N   ILE B 103      26.138  23.287  35.087  1.00 44.83           N  
ATOM    807  CA  ILE B 103      26.383  22.035  35.743  1.00 44.83           C  
ATOM    808  CB  ILE B 103      27.012  22.188  37.096  1.00 44.83           C  
ATOM    809  CG1 ILE B 103      28.385  22.875  36.981  1.00 44.83           C  
ATOM    810  CG2 ILE B 103      27.071  20.800  37.753  1.00 44.83           C  
ATOM    811  CD1 ILE B 103      28.939  23.355  38.322  1.00 44.83           C  
ATOM    812  C   ILE B 103      25.071  21.340  35.945  1.00 44.83           C  
ATOM    813  O   ILE B 103      24.114  21.932  36.444  1.00 44.83           O  
ATOM    814  N   GLN B 104      25.001  20.052  35.539  1.00144.73           N  
ATOM    815  CA  GLN B 104      23.811  19.255  35.686  1.00144.73           C  
ATOM    816  CB  GLN B 104      23.073  18.954  34.367  1.00144.73           C  
ATOM    817  CG  GLN B 104      22.560  20.150  33.578  1.00144.73           C  
ATOM    818  CD  GLN B 104      21.876  19.595  32.335  1.00144.73           C  
ATOM    819  OE1 GLN B 104      22.402  19.661  31.228  1.00144.73           O  
ATOM    820  NE2 GLN B 104      20.660  19.016  32.526  1.00144.73           N  
ATOM    821  C   GLN B 104      24.238  17.886  36.128  1.00144.73           C  
ATOM    822  O   GLN B 104      25.425  17.562  36.116  1.00144.73           O  
ATOM    823  N   MET B 105      23.255  17.042  36.526  1.00102.36           N  
ATOM    824  CA  MET B 105      23.545  15.697  36.955  1.00102.36           C  
ATOM    825  CB  MET B 105      23.324  15.435  38.453  1.00102.36           C  
ATOM    826  CG  MET B 105      24.163  16.235  39.439  1.00102.36           C  
ATOM    827  SD  MET B 105      23.788  15.813  41.169  1.00102.36           S  
ATOM    828  CE  MET B 105      22.131  16.554  41.228  1.00102.36           C  
ATOM    829  C   MET B 105      22.531  14.766  36.362  1.00102.36           C  
ATOM    830  O   MET B 105      21.402  15.161  36.074  1.00102.36           O  
ATOM    831  N   ILE B 106      22.931  13.485  36.192  1.00125.20           N  
ATOM    832  CA  ILE B 106      22.087  12.412  35.732  1.00125.20           C  
ATOM    833  CB  ILE B 106      22.378  11.952  34.323  1.00125.20           C  
ATOM    834  CG1 ILE B 106      21.762  12.888  33.284  1.00125.20           C  
ATOM    835  CG2 ILE B 106      21.930  10.502  34.138  1.00125.20           C  
ATOM    836  CD1 ILE B 106      22.060  12.429  31.857  1.00125.20           C  
ATOM    837  C   ILE B 106      22.311  11.221  36.619  1.00125.20           C  
ATOM    838  O   ILE B 106      23.418  11.009  37.111  1.00125.20           O  
ATOM    839  N   GLY B 107      21.247  10.422  36.867  1.00 39.38           N  
ATOM    840  CA  GLY B 107      21.410   9.206  37.616  1.00 39.38           C  
ATOM    841  C   GLY B 107      20.419   9.181  38.732  1.00 39.38           C  
ATOM    842  O   GLY B 107      19.621  10.103  38.892  1.00 39.38           O  
ATOM    843  N   GLU B 108      20.436   8.090  39.532  1.00 91.25           N  
ATOM    844  CA  GLU B 108      19.566   8.052  40.672  1.00 91.25           C  
ATOM    845  CB  GLU B 108      19.293   6.645  41.236  1.00 91.25           C  
ATOM    846  CG  GLU B 108      18.355   5.795  40.377  1.00 91.25           C  
ATOM    847  CD  GLU B 108      19.169   5.157  39.262  1.00 91.25           C  
ATOM    848  OE1 GLU B 108      20.404   4.996  39.448  1.00 91.25           O  
ATOM    849  OE2 GLU B 108      18.563   4.817  38.211  1.00 91.25           O1-
ATOM    850  C   GLU B 108      20.295   8.817  41.721  1.00 91.25           C  
ATOM    851  O   GLU B 108      20.950   8.253  42.596  1.00 91.25           O  
ATOM    852  N   THR B 109      20.153  10.149  41.643  1.00 53.28           N  
ATOM    853  CA  THR B 109      20.831  11.103  42.467  1.00 53.28           C  
ATOM    854  CB  THR B 109      20.622  12.514  41.995  1.00 53.28           C  
ATOM    855  OG1 THR B 109      21.046  12.642  40.644  1.00 53.28           O  
ATOM    856  CG2 THR B 109      21.446  13.459  42.887  1.00 53.28           C  
ATOM    857  C   THR B 109      20.355  11.017  43.885  1.00 53.28           C  
ATOM    858  O   THR B 109      21.102  11.319  44.814  1.00 53.28           O  
ATOM    859  N   ASP B 110      19.091  10.605  44.091  1.00 44.58           N  
ATOM    860  CA  ASP B 110      18.493  10.594  45.399  1.00 44.58           C  
ATOM    861  CB  ASP B 110      17.032  10.104  45.398  1.00 44.58           C  
ATOM    862  CG  ASP B 110      16.994   8.659  44.922  0.50 44.58           C  
ATOM    863  OD1 ASP B 110      17.882   8.277  44.114  0.50 44.58           O  
ATOM    864  OD2 ASP B 110      16.074   7.917  45.358  0.50 44.58           O1-
ATOM    865  C   ASP B 110      19.276   9.716  46.327  1.00 44.58           C  
ATOM    866  O   ASP B 110      19.332   9.976  47.527  1.00 44.58           O  
ATOM    867  N   ARG B 111      19.904   8.654  45.795  1.00105.11           N  
ATOM    868  CA  ARG B 111      20.641   7.698  46.576  1.00105.11           C  
ATOM    869  CB  ARG B 111      21.171   6.522  45.737  1.00105.11           C  
ATOM    870  CG  ARG B 111      20.064   5.636  45.163  1.00105.11           C  
ATOM    871  CD  ARG B 111      19.581   4.542  46.118  1.00105.11           C  
ATOM    872  NE  ARG B 111      18.781   5.196  47.193  1.00105.11           N  
ATOM    873  CZ  ARG B 111      19.367   5.527  48.380  1.00105.11           C  
ATOM    874  NH1 ARG B 111      20.686   5.247  48.594  1.00105.11           N1+
ATOM    875  NH2 ARG B 111      18.632   6.133  49.357  1.00105.11           N  
ATOM    876  C   ARG B 111      21.824   8.344  47.239  1.00105.11           C  
ATOM    877  O   ARG B 111      22.240   7.910  48.311  1.00105.11           O  
ATOM    878  N   LEU B 112      22.403   9.392  46.623  1.00 51.65           N  
ATOM    879  CA  LEU B 112      23.606  10.009  47.117  1.00 51.65           C  
ATOM    880  CB  LEU B 112      24.097  11.181  46.246  1.00 51.65           C  
ATOM    881  CG  LEU B 112      24.542  10.764  44.832  1.00 51.65           C  
ATOM    882  CD1 LEU B 112      25.022  11.980  44.024  1.00 51.65           C  
ATOM    883  CD2 LEU B 112      25.583   9.634  44.884  1.00 51.65           C  
ATOM    884  C   LEU B 112      23.396  10.540  48.500  1.00 51.65           C  
ATOM    885  O   LEU B 112      22.276  10.747  48.964  1.00 51.65           O  
ATOM    886  N   PRO B 113      24.505  10.724  49.174  1.00 60.43           N  
ATOM    887  CA  PRO B 113      24.482  11.227  50.518  1.00 60.43           C  
ATOM    888  CD  PRO B 113      25.672   9.892  48.927  1.00 60.43           C  
ATOM    889  CB  PRO B 113      25.907  11.072  51.044  1.00 60.43           C  
ATOM    890  CG  PRO B 113      26.442   9.860  50.259  1.00 60.43           C  
ATOM    891  C   PRO B 113      23.962  12.625  50.513  1.00 60.43           C  
ATOM    892  O   PRO B 113      24.089  13.306  49.497  1.00 60.43           O  
ATOM    893  N   LYS B 114      23.379  13.071  51.640  1.00110.54           N  
ATOM    894  CA  LYS B 114      22.724  14.344  51.698  1.00110.54           C  
ATOM    895  CB  LYS B 114      22.113  14.632  53.082  1.00110.54           C  
ATOM    896  CG  LYS B 114      21.108  15.789  53.092  1.00110.54           C  
ATOM    897  CD  LYS B 114      21.698  17.150  52.722  1.00110.54           C  
ATOM    898  CE  LYS B 114      22.351  17.869  53.903  1.00110.54           C  
ATOM    899  NZ  LYS B 114      22.857  19.189  53.470  1.00110.54           N1+
ATOM    900  C   LYS B 114      23.699  15.431  51.388  1.00110.54           C  
ATOM    901  O   LYS B 114      23.383  16.351  50.637  1.00110.54           O  
ATOM    902  N   GLN B 115      24.922  15.351  51.941  1.00 35.01           N  
ATOM    903  CA  GLN B 115      25.862  16.412  51.723  1.00 35.01           C  
ATOM    904  CB  GLN B 115      27.184  16.218  52.481  1.00 35.01           C  
ATOM    905  CG  GLN B 115      27.029  16.188  54.000  1.00 35.01           C  
ATOM    906  CD  GLN B 115      28.420  16.007  54.589  1.00 35.01           C  
ATOM    907  OE1 GLN B 115      29.145  16.978  54.798  1.00 35.01           O  
ATOM    908  NE2 GLN B 115      28.812  14.733  54.852  1.00 35.01           N  
ATOM    909  C   GLN B 115      26.211  16.479  50.272  1.00 35.01           C  
ATOM    910  O   GLN B 115      26.286  17.563  49.696  1.00 35.01           O  
ATOM    911  N   THR B 116      26.431  15.316  49.635  1.00 27.30           N  
ATOM    912  CA  THR B 116      26.840  15.327  48.261  1.00 27.30           C  
ATOM    913  CB  THR B 116      27.131  13.957  47.719  1.00 27.30           C  
ATOM    914  OG1 THR B 116      25.958  13.159  47.730  1.00 27.30           O  
ATOM    915  CG2 THR B 116      28.224  13.307  48.582  1.00 27.30           C  
ATOM    916  C   THR B 116      25.756  15.919  47.420  1.00 27.30           C  
ATOM    917  O   THR B 116      26.014  16.770  46.574  1.00 27.30           O  
ATOM    918  N   PHE B 117      24.500  15.509  47.664  1.00 38.25           N  
ATOM    919  CA  PHE B 117      23.404  15.943  46.848  1.00 38.25           C  
ATOM    920  CB  PHE B 117      22.058  15.339  47.285  1.00 38.25           C  
ATOM    921  CG  PHE B 117      21.014  15.861  46.359  1.00 38.25           C  
ATOM    922  CD1 PHE B 117      20.869  15.318  45.104  1.00 38.25           C  
ATOM    923  CD2 PHE B 117      20.179  16.884  46.746  1.00 38.25           C  
ATOM    924  CE1 PHE B 117      19.909  15.792  44.242  1.00 38.25           C  
ATOM    925  CE2 PHE B 117      19.216  17.361  45.887  1.00 38.25           C  
ATOM    926  CZ  PHE B 117      19.082  16.816  44.633  1.00 38.25           C  
ATOM    927  C   PHE B 117      23.286  17.425  46.947  1.00 38.25           C  
ATOM    928  O   PHE B 117      23.109  18.109  45.942  1.00 38.25           O  
ATOM    929  N   GLU B 118      23.398  17.964  48.173  1.00 35.56           N  
ATOM    930  CA  GLU B 118      23.229  19.374  48.344  1.00 35.56           C  
ATOM    931  CB  GLU B 118      23.289  19.833  49.810  1.00 35.56           C  
ATOM    932  CG  GLU B 118      23.096  21.343  49.960  1.00 35.56           C  
ATOM    933  CD  GLU B 118      22.964  21.665  51.439  1.00 35.56           C  
ATOM    934  OE1 GLU B 118      21.842  21.490  51.983  1.00 35.56           O  
ATOM    935  OE2 GLU B 118      23.982  22.092  52.046  1.00 35.56           O1-
ATOM    936  C   GLU B 118      24.298  20.098  47.592  1.00 35.56           C  
ATOM    937  O   GLU B 118      24.034  21.129  46.978  1.00 35.56           O  
ATOM    938  N   ALA B 119      25.538  19.577  47.607  1.00 24.43           N  
ATOM    939  CA  ALA B 119      26.610  20.269  46.952  1.00 24.43           C  
ATOM    940  CB  ALA B 119      27.961  19.549  47.105  1.00 24.43           C  
ATOM    941  C   ALA B 119      26.319  20.367  45.487  1.00 24.43           C  
ATOM    942  O   ALA B 119      26.488  21.426  44.886  1.00 24.43           O  
ATOM    943  N   LEU B 120      25.863  19.259  44.872  1.00 81.82           N  
ATOM    944  CA  LEU B 120      25.589  19.259  43.464  1.00 81.82           C  
ATOM    945  CB  LEU B 120      25.277  17.861  42.903  1.00 81.82           C  
ATOM    946  CG  LEU B 120      26.505  16.933  42.767  1.00 81.82           C  
ATOM    947  CD1 LEU B 120      27.479  17.453  41.699  1.00 81.82           C  
ATOM    948  CD2 LEU B 120      27.199  16.682  44.111  1.00 81.82           C  
ATOM    949  C   LEU B 120      24.440  20.166  43.158  1.00 81.82           C  
ATOM    950  O   LEU B 120      24.467  20.888  42.162  1.00 81.82           O  
ATOM    951  N   THR B 121      23.398  20.162  44.011  1.00 25.74           N  
ATOM    952  CA  THR B 121      22.235  20.965  43.759  1.00 25.74           C  
ATOM    953  CB  THR B 121      21.163  20.801  44.795  1.00 25.74           C  
ATOM    954  OG1 THR B 121      20.738  19.449  44.849  1.00 25.74           O  
ATOM    955  CG2 THR B 121      19.983  21.716  44.426  1.00 25.74           C  
ATOM    956  C   THR B 121      22.623  22.404  43.761  1.00 25.74           C  
ATOM    957  O   THR B 121      22.172  23.176  42.916  1.00 25.74           O  
ATOM    958  N   LYS B 122      23.482  22.806  44.713  1.00 56.39           N  
ATOM    959  CA  LYS B 122      23.846  24.186  44.808  1.00 56.39           C  
ATOM    960  CB  LYS B 122      24.788  24.478  45.988  1.00 56.39           C  
ATOM    961  CG  LYS B 122      25.167  25.956  46.115  1.00 56.39           C  
ATOM    962  CD  LYS B 122      25.704  26.325  47.498  1.00 56.39           C  
ATOM    963  CE  LYS B 122      26.906  25.490  47.938  1.00 56.39           C  
ATOM    964  NZ  LYS B 122      27.287  25.856  49.320  1.00 56.39           N1+
ATOM    965  C   LYS B 122      24.533  24.583  43.541  1.00 56.39           C  
ATOM    966  O   LYS B 122      24.302  25.669  43.014  1.00 56.39           O  
ATOM    967  N   ALA B 123      25.397  23.699  43.012  1.00 24.41           N  
ATOM    968  CA  ALA B 123      26.123  24.000  41.814  1.00 24.41           C  
ATOM    969  CB  ALA B 123      27.098  22.880  41.415  1.00 24.41           C  
ATOM    970  C   ALA B 123      25.166  24.175  40.679  1.00 24.41           C  
ATOM    971  O   ALA B 123      25.334  25.072  39.856  1.00 24.41           O  
ATOM    972  N   GLU B 124      24.135  23.312  40.600  1.00 34.75           N  
ATOM    973  CA  GLU B 124      23.215  23.376  39.502  1.00 34.75           C  
ATOM    974  CB  GLU B 124      22.202  22.222  39.483  1.00 34.75           C  
ATOM    975  CG  GLU B 124      22.833  20.878  39.109  1.00 34.75           C  
ATOM    976  CD  GLU B 124      21.743  19.815  39.129  1.00 34.75           C  
ATOM    977  OE1 GLU B 124      20.613  20.133  39.584  1.00 34.75           O  
ATOM    978  OE2 GLU B 124      22.032  18.667  38.699  1.00 34.75           O1-
ATOM    979  C   GLU B 124      22.452  24.660  39.541  1.00 34.75           C  
ATOM    980  O   GLU B 124      22.270  25.309  38.514  1.00 34.75           O  
ATOM    981  N   GLU B 125      22.003  25.076  40.737  1.00 35.83           N  
ATOM    982  CA  GLU B 125      21.178  26.244  40.842  1.00 35.83           C  
ATOM    983  CB  GLU B 125      20.633  26.454  42.266  1.00 35.83           C  
ATOM    984  CG  GLU B 125      21.715  26.535  43.341  1.00 35.83           C  
ATOM    985  CD  GLU B 125      21.013  26.669  44.684  1.00 35.83           C  
ATOM    986  OE1 GLU B 125      19.769  26.871  44.679  1.00 35.83           O  
ATOM    987  OE2 GLU B 125      21.708  26.569  45.729  1.00 35.83           O1-
ATOM    988  C   GLU B 125      21.929  27.469  40.419  1.00 35.83           C  
ATOM    989  O   GLU B 125      21.370  28.336  39.747  1.00 35.83           O  
ATOM    990  N   LEU B 126      23.213  27.582  40.802  1.00 53.38           N  
ATOM    991  CA  LEU B 126      23.966  28.762  40.483  1.00 53.38           C  
ATOM    992  CB  LEU B 126      25.365  28.753  41.121  1.00 53.38           C  
ATOM    993  CG  LEU B 126      26.202  30.004  40.799  1.00 53.38           C  
ATOM    994  CD1 LEU B 126      25.557  31.277  41.368  1.00 53.38           C  
ATOM    995  CD2 LEU B 126      27.661  29.817  41.249  1.00 53.38           C  
ATOM    996  C   LEU B 126      24.146  28.875  39.000  1.00 53.38           C  
ATOM    997  O   LEU B 126      23.981  29.940  38.408  1.00 53.38           O  
ATOM    998  N   THR B 127      24.497  27.740  38.386  1.00152.53           N  
ATOM    999  CA  THR B 127      24.845  27.537  37.013  1.00152.53           C  
ATOM   1000  CB  THR B 127      25.624  26.278  36.875  1.00152.53           C  
ATOM   1001  OG1 THR B 127      26.142  26.185  35.569  1.00152.53           O  
ATOM   1002  CG2 THR B 127      24.718  25.083  37.181  1.00152.53           C  
ATOM   1003  C   THR B 127      23.680  27.526  36.053  1.00152.53           C  
ATOM   1004  O   THR B 127      23.876  27.694  34.851  1.00152.53           O  
ATOM   1005  N   LYS B 128      22.437  27.336  36.529  1.00 70.15           N  
ATOM   1006  CA  LYS B 128      21.326  27.058  35.652  1.00 70.15           C  
ATOM   1007  CB  LYS B 128      19.979  26.992  36.389  1.00 70.15           C  
ATOM   1008  CG  LYS B 128      19.846  25.780  37.313  1.00 70.15           C  
ATOM   1009  CD  LYS B 128      18.616  25.836  38.218  1.00 70.15           C  
ATOM   1010  CE  LYS B 128      18.318  24.514  38.927  1.00 70.15           C  
ATOM   1011  NZ  LYS B 128      17.002  24.596  39.599  1.00 70.15           N1+
ATOM   1012  C   LYS B 128      21.174  28.047  34.524  1.00 70.15           C  
ATOM   1013  O   LYS B 128      20.813  27.649  33.419  1.00 70.15           O  
ATOM   1014  N   ASN B 129      21.413  29.351  34.746  1.00 48.63           N  
ATOM   1015  CA  ASN B 129      21.223  30.334  33.706  1.00 48.63           C  
ATOM   1016  CB  ASN B 129      21.376  31.777  34.217  1.00 48.63           C  
ATOM   1017  CG  ASN B 129      20.139  32.115  35.034  1.00 48.63           C  
ATOM   1018  OD1 ASN B 129      19.019  32.066  34.529  1.00 48.63           O  
ATOM   1019  ND2 ASN B 129      20.341  32.463  36.333  1.00 48.63           N  
ATOM   1020  C   ASN B 129      22.192  30.162  32.560  1.00 48.63           C  
ATOM   1021  O   ASN B 129      21.844  30.423  31.409  1.00 48.63           O  
ATOM   1022  N   ASN B 130      23.425  29.701  32.842  1.00159.92           N  
ATOM   1023  CA  ASN B 130      24.541  29.656  31.923  1.00159.92           C  
ATOM   1024  CB  ASN B 130      25.697  28.778  32.433  1.00159.92           C  
ATOM   1025  CG  ASN B 130      26.123  29.294  33.790  1.00159.92           C  
ATOM   1026  OD1 ASN B 130      26.791  28.604  34.557  1.00159.92           O  
ATOM   1027  ND2 ASN B 130      25.705  30.546  34.105  1.00159.92           N  
ATOM   1028  C   ASN B 130      24.197  29.058  30.591  1.00159.92           C  
ATOM   1029  O   ASN B 130      23.596  27.990  30.497  1.00159.92           O  
ATOM   1030  N   THR B 131      24.599  29.793  29.530  1.00 59.27           N  
ATOM   1031  CA  THR B 131      24.472  29.508  28.124  1.00 59.27           C  
ATOM   1032  CB  THR B 131      24.633  30.740  27.283  1.00 59.27           C  
ATOM   1033  OG1 THR B 131      25.944  31.266  27.429  1.00 59.27           O  
ATOM   1034  CG2 THR B 131      23.593  31.778  27.738  1.00 59.27           C  
ATOM   1035  C   THR B 131      25.475  28.505  27.616  1.00 59.27           C  
ATOM   1036  O   THR B 131      25.191  27.776  26.666  1.00 59.27           O  
ATOM   1037  N   GLY B 132      26.679  28.439  28.223  1.00 45.11           N  
ATOM   1038  CA  GLY B 132      27.775  27.689  27.660  1.00 45.11           C  
ATOM   1039  C   GLY B 132      27.590  26.211  27.800  1.00 45.11           C  
ATOM   1040  O   GLY B 132      26.482  25.711  27.986  1.00 45.11           O  
ATOM   1041  N   LEU B 133      28.724  25.483  27.683  1.00107.05           N  
ATOM   1042  CA  LEU B 133      28.801  24.047  27.687  1.00107.05           C  
ATOM   1043  CB  LEU B 133      30.270  23.558  27.604  1.00107.05           C  
ATOM   1044  CG  LEU B 133      30.533  22.031  27.599  1.00107.05           C  
ATOM   1045  CD1 LEU B 133      32.013  21.746  27.301  1.00107.05           C  
ATOM   1046  CD2 LEU B 133      30.132  21.354  28.923  1.00107.05           C  
ATOM   1047  C   LEU B 133      28.167  23.536  28.935  1.00107.05           C  
ATOM   1048  O   LEU B 133      28.233  24.165  29.988  1.00107.05           O  
ATOM   1049  N   ILE B 134      27.498  22.369  28.821  1.00 44.20           N  
ATOM   1050  CA  ILE B 134      26.847  21.797  29.958  1.00 44.20           C  
ATOM   1051  CB  ILE B 134      25.466  21.288  29.673  1.00 44.20           C  
ATOM   1052  CG1 ILE B 134      24.545  22.434  29.222  1.00 44.20           C  
ATOM   1053  CG2 ILE B 134      24.973  20.562  30.935  1.00 44.20           C  
ATOM   1054  CD1 ILE B 134      23.223  21.952  28.626  1.00 44.20           C  
ATOM   1055  C   ILE B 134      27.661  20.631  30.408  1.00 44.20           C  
ATOM   1056  O   ILE B 134      27.925  19.704  29.644  1.00 44.20           O  
ATOM   1057  N   LEU B 135      28.097  20.672  31.681  1.00 55.18           N  
ATOM   1058  CA  LEU B 135      28.859  19.601  32.242  1.00 55.18           C  
ATOM   1059  CB  LEU B 135      29.919  20.091  33.246  1.00 55.18           C  
ATOM   1060  CG  LEU B 135      30.790  18.979  33.854  1.00 55.18           C  
ATOM   1061  CD1 LEU B 135      31.621  18.268  32.773  1.00 55.18           C  
ATOM   1062  CD2 LEU B 135      31.656  19.525  35.000  1.00 55.18           C  
ATOM   1063  C   LEU B 135      27.864  18.755  32.963  1.00 55.18           C  
ATOM   1064  O   LEU B 135      27.253  19.193  33.938  1.00 55.18           O  
ATOM   1065  N   ASN B 136      27.666  17.512  32.483  1.00 69.37           N  
ATOM   1066  CA  ASN B 136      26.670  16.658  33.055  1.00 69.37           C  
ATOM   1067  CB  ASN B 136      25.764  16.017  31.988  1.00 69.37           C  
ATOM   1068  CG  ASN B 136      24.513  15.456  32.650  1.00 69.37           C  
ATOM   1069  OD1 ASN B 136      23.743  14.729  32.025  1.00 69.37           O  
ATOM   1070  ND2 ASN B 136      24.291  15.811  33.943  1.00 69.37           N  
ATOM   1071  C   ASN B 136      27.368  15.556  33.782  1.00 69.37           C  
ATOM   1072  O   ASN B 136      28.199  14.850  33.210  1.00 69.37           O  
ATOM   1073  N   PHE B 137      27.040  15.376  35.077  1.00 47.34           N  
ATOM   1074  CA  PHE B 137      27.685  14.352  35.844  1.00 47.34           C  
ATOM   1075  CB  PHE B 137      28.003  14.759  37.297  1.00 47.34           C  
ATOM   1076  CG  PHE B 137      29.054  15.817  37.300  1.00 47.34           C  
ATOM   1077  CD1 PHE B 137      28.714  17.142  37.150  1.00 47.34           C  
ATOM   1078  CD2 PHE B 137      30.379  15.483  37.459  1.00 47.34           C  
ATOM   1079  CE1 PHE B 137      29.685  18.117  37.159  1.00 47.34           C  
ATOM   1080  CE2 PHE B 137      31.354  16.452  37.469  1.00 47.34           C  
ATOM   1081  CZ  PHE B 137      31.007  17.772  37.315  1.00 47.34           C  
ATOM   1082  C   PHE B 137      26.757  13.188  35.948  1.00 47.34           C  
ATOM   1083  O   PHE B 137      25.602  13.330  36.349  1.00 47.34           O  
ATOM   1084  N   ALA B 138      27.243  11.989  35.573  1.00 38.60           N  
ATOM   1085  CA  ALA B 138      26.408  10.841  35.749  1.00 38.60           C  
ATOM   1086  CB  ALA B 138      26.637   9.739  34.701  1.00 38.60           C  
ATOM   1087  C   ALA B 138      26.796  10.291  37.081  1.00 38.60           C  
ATOM   1088  O   ALA B 138      27.910   9.801  37.259  1.00 38.60           O  
ATOM   1089  N   LEU B 139      25.869  10.367  38.056  1.00 46.62           N  
ATOM   1090  CA  LEU B 139      26.167   9.920  39.388  1.00 46.62           C  
ATOM   1091  CB  LEU B 139      26.011  11.030  40.441  1.00 46.62           C  
ATOM   1092  CG  LEU B 139      27.011  12.187  40.269  1.00 46.62           C  
ATOM   1093  CD1 LEU B 139      26.807  13.261  41.348  1.00 46.62           C  
ATOM   1094  CD2 LEU B 139      28.460  11.669  40.221  1.00 46.62           C  
ATOM   1095  C   LEU B 139      25.193   8.846  39.739  1.00 46.62           C  
ATOM   1096  O   LEU B 139      23.994   8.997  39.508  1.00 46.62           O  
ATOM   1097  N   ASN B 140      25.702   7.749  40.345  1.00 59.59           N  
ATOM   1098  CA  ASN B 140      24.883   6.619  40.681  1.00 59.59           C  
ATOM   1099  CB  ASN B 140      23.862   6.894  41.797  1.00 59.59           C  
ATOM   1100  CG  ASN B 140      23.309   5.547  42.241  1.00 59.59           C  
ATOM   1101  OD1 ASN B 140      23.856   4.495  41.912  1.00 59.59           O  
ATOM   1102  ND2 ASN B 140      22.186   5.576  43.006  1.00 59.59           N  
ATOM   1103  C   ASN B 140      24.138   6.272  39.441  1.00 59.59           C  
ATOM   1104  O   ASN B 140      22.911   6.188  39.436  1.00 59.59           O  
ATOM   1105  N   TYR B 141      24.893   6.072  38.346  1.00 65.65           N  
ATOM   1106  CA  TYR B 141      24.296   5.886  37.064  1.00 65.65           C  
ATOM   1107  CB  TYR B 141      24.765   6.964  36.066  1.00 65.65           C  
ATOM   1108  CG  TYR B 141      24.236   6.683  34.703  1.00 65.65           C  
ATOM   1109  CD1 TYR B 141      24.912   5.828  33.864  1.00 65.65           C  
ATOM   1110  CD2 TYR B 141      23.078   7.283  34.259  1.00 65.65           C  
ATOM   1111  CE1 TYR B 141      24.438   5.567  32.602  1.00 65.65           C  
ATOM   1112  CE2 TYR B 141      22.600   7.026  32.997  1.00 65.65           C  
ATOM   1113  CZ  TYR B 141      23.282   6.166  32.169  1.00 65.65           C  
ATOM   1114  OH  TYR B 141      22.801   5.895  30.871  1.00 65.65           O  
ATOM   1115  C   TYR B 141      24.665   4.548  36.511  1.00 65.65           C  
ATOM   1116  O   TYR B 141      25.783   4.065  36.688  1.00 65.65           O  
ATOM   1117  N   GLY B 142      23.680   3.915  35.842  1.00 29.60           N  
ATOM   1118  CA  GLY B 142      23.842   2.662  35.167  1.00 29.60           C  
ATOM   1119  C   GLY B 142      22.924   2.750  33.989  1.00 29.60           C  
ATOM   1120  O   GLY B 142      21.768   3.150  34.128  1.00 29.60           O  
ATOM   1121  N   GLY B 143      23.416   2.367  32.796  1.00 26.22           N  
ATOM   1122  CA  GLY B 143      22.640   2.499  31.596  1.00 26.22           C  
ATOM   1123  C   GLY B 143      21.435   1.618  31.647  1.00 26.22           C  
ATOM   1124  O   GLY B 143      20.339   2.036  31.276  1.00 26.22           O  
ATOM   1125  N   ARG B 144      21.610   0.367  32.103  1.00 96.58           N  
ATOM   1126  CA  ARG B 144      20.525  -0.570  32.123  1.00 96.58           C  
ATOM   1127  CB  ARG B 144      20.975  -1.963  32.590  1.00 96.58           C  
ATOM   1128  CG  ARG B 144      19.855  -3.000  32.611  1.00 96.58           C  
ATOM   1129  CD  ARG B 144      19.317  -3.359  31.223  1.00 96.58           C  
ATOM   1130  NE  ARG B 144      18.330  -4.462  31.399  1.00 96.58           N  
ATOM   1131  CZ  ARG B 144      18.741  -5.761  31.310  1.00 96.58           C  
ATOM   1132  NH1 ARG B 144      20.045  -6.042  31.019  1.00 96.58           N1+
ATOM   1133  NH2 ARG B 144      17.851  -6.777  31.502  1.00 96.58           N  
ATOM   1134  C   ARG B 144      19.482  -0.076  33.072  1.00 96.58           C  
ATOM   1135  O   ARG B 144      18.286  -0.159  32.800  1.00 96.58           O  
ATOM   1136  N   ALA B 145      19.923   0.457  34.224  1.00 23.73           N  
ATOM   1137  CA  ALA B 145      19.011   0.934  35.220  1.00 23.73           C  
ATOM   1138  CB  ALA B 145      19.729   1.452  36.479  1.00 23.73           C  
ATOM   1139  C   ALA B 145      18.230   2.075  34.655  1.00 23.73           C  
ATOM   1140  O   ALA B 145      17.027   2.184  34.888  1.00 23.73           O  
ATOM   1141  N   GLU B 146      18.897   2.958  33.889  1.00 40.96           N  
ATOM   1142  CA  GLU B 146      18.244   4.121  33.362  1.00 40.96           C  
ATOM   1143  CB  GLU B 146      19.174   4.996  32.505  1.00 40.96           C  
ATOM   1144  CG  GLU B 146      18.472   6.218  31.905  1.00 40.96           C  
ATOM   1145  CD  GLU B 146      19.461   6.944  31.003  1.00 40.96           C  
ATOM   1146  OE1 GLU B 146      20.295   6.243  30.371  1.00 40.96           O  
ATOM   1147  OE2 GLU B 146      19.395   8.201  30.926  1.00 40.96           O1-
ATOM   1148  C   GLU B 146      17.130   3.701  32.463  1.00 40.96           C  
ATOM   1149  O   GLU B 146      16.015   4.210  32.566  1.00 40.96           O  
ATOM   1150  N   ILE B 147      17.404   2.746  31.559  1.00 33.32           N  
ATOM   1151  CA  ILE B 147      16.408   2.324  30.619  1.00 33.32           C  
ATOM   1152  CB  ILE B 147      16.935   1.376  29.577  1.00 33.32           C  
ATOM   1153  CG1 ILE B 147      17.423   0.064  30.210  1.00 33.32           C  
ATOM   1154  CG2 ILE B 147      18.019   2.115  28.775  1.00 33.32           C  
ATOM   1155  CD1 ILE B 147      17.703  -1.044  29.193  1.00 33.32           C  
ATOM   1156  C   ILE B 147      15.293   1.660  31.357  1.00 33.32           C  
ATOM   1157  O   ILE B 147      14.121   1.881  31.056  1.00 33.32           O  
ATOM   1158  N   THR B 148      15.635   0.834  32.361  1.00 26.58           N  
ATOM   1159  CA  THR B 148      14.643   0.092  33.082  1.00 26.58           C  
ATOM   1160  CB  THR B 148      15.244  -0.782  34.141  1.00 26.58           C  
ATOM   1161  OG1 THR B 148      16.176  -1.681  33.557  1.00 26.58           O  
ATOM   1162  CG2 THR B 148      14.115  -1.571  34.825  1.00 26.58           C  
ATOM   1163  C   THR B 148      13.712   1.044  33.763  1.00 26.58           C  
ATOM   1164  O   THR B 148      12.496   0.863  33.726  1.00 26.58           O  
ATOM   1165  N   GLN B 149      14.257   2.101  34.391  1.00 40.75           N  
ATOM   1166  CA  GLN B 149      13.428   3.024  35.109  1.00 40.75           C  
ATOM   1167  CB  GLN B 149      14.230   4.103  35.866  1.00 40.75           C  
ATOM   1168  CG  GLN B 149      15.015   5.069  34.973  1.00 40.75           C  
ATOM   1169  CD  GLN B 149      14.116   6.248  34.619  1.00 40.75           C  
ATOM   1170  OE1 GLN B 149      13.151   6.542  35.323  1.00 40.75           O  
ATOM   1171  NE2 GLN B 149      14.448   6.953  33.505  1.00 40.75           N  
ATOM   1172  C   GLN B 149      12.517   3.698  34.137  1.00 40.75           C  
ATOM   1173  O   GLN B 149      11.344   3.911  34.430  1.00 40.75           O  
ATOM   1174  N   ALA B 150      13.019   4.018  32.933  1.00 24.57           N  
ATOM   1175  CA  ALA B 150      12.199   4.718  31.990  1.00 24.57           C  
ATOM   1176  CB  ALA B 150      12.908   4.970  30.649  1.00 24.57           C  
ATOM   1177  C   ALA B 150      10.995   3.880  31.706  1.00 24.57           C  
ATOM   1178  O   ALA B 150       9.880   4.394  31.637  1.00 24.57           O  
ATOM   1179  N   LEU B 151      11.190   2.558  31.547  1.00 34.71           N  
ATOM   1180  CA  LEU B 151      10.093   1.688  31.241  1.00 34.71           C  
ATOM   1181  CB  LEU B 151      10.526   0.241  30.962  1.00 34.71           C  
ATOM   1182  CG  LEU B 151       9.348  -0.666  30.559  1.00 34.71           C  
ATOM   1183  CD1 LEU B 151       8.690  -0.169  29.261  1.00 34.71           C  
ATOM   1184  CD2 LEU B 151       9.777  -2.138  30.476  1.00 34.71           C  
ATOM   1185  C   LEU B 151       9.152   1.677  32.401  1.00 34.71           C  
ATOM   1186  O   LEU B 151       7.935   1.690  32.224  1.00 34.71           O  
ATOM   1187  N   LYS B 152       9.694   1.673  33.630  1.00 36.95           N  
ATOM   1188  CA  LYS B 152       8.849   1.604  34.784  1.00 36.95           C  
ATOM   1189  CB  LYS B 152       9.654   1.611  36.096  1.00 36.95           C  
ATOM   1190  CG  LYS B 152      10.511   0.354  36.273  1.00 36.95           C  
ATOM   1191  CD  LYS B 152      11.588   0.475  37.353  1.00 36.95           C  
ATOM   1192  CE  LYS B 152      12.430  -0.793  37.514  1.00 36.95           C  
ATOM   1193  NZ  LYS B 152      13.617  -0.520  38.353  1.00 36.95           N1+
ATOM   1194  C   LYS B 152       7.948   2.797  34.760  1.00 36.95           C  
ATOM   1195  O   LYS B 152       6.751   2.683  35.019  1.00 36.95           O  
ATOM   1196  N   LEU B 153       8.505   3.977  34.438  1.00 97.75           N  
ATOM   1197  CA  LEU B 153       7.730   5.180  34.376  1.00 97.75           C  
ATOM   1198  CB  LEU B 153       8.605   6.425  34.165  1.00 97.75           C  
ATOM   1199  CG  LEU B 153       9.345   6.863  35.443  1.00 97.75           C  
ATOM   1200  CD1 LEU B 153      10.124   5.711  36.093  1.00 97.75           C  
ATOM   1201  CD2 LEU B 153      10.251   8.063  35.151  1.00 97.75           C  
ATOM   1202  C   LEU B 153       6.728   5.096  33.265  1.00 97.75           C  
ATOM   1203  O   LEU B 153       5.574   5.470  33.458  1.00 97.75           O  
ATOM   1204  N   ILE B 154       7.127   4.577  32.084  1.00106.40           N  
ATOM   1205  CA  ILE B 154       6.244   4.528  30.947  1.00106.40           C  
ATOM   1206  CB  ILE B 154       6.862   3.873  29.739  1.00106.40           C  
ATOM   1207  CG1 ILE B 154       8.043   4.675  29.168  1.00106.40           C  
ATOM   1208  CG2 ILE B 154       5.736   3.669  28.710  1.00106.40           C  
ATOM   1209  CD1 ILE B 154       7.619   5.946  28.442  1.00106.40           C  
ATOM   1210  C   ILE B 154       5.055   3.681  31.279  1.00106.40           C  
ATOM   1211  O   ILE B 154       3.919   4.060  31.008  1.00106.40           O  
ATOM   1212  N   SER B 155       5.286   2.505  31.885  1.00 26.89           N  
ATOM   1213  CA  SER B 155       4.200   1.612  32.170  1.00 26.89           C  
ATOM   1214  CB  SER B 155       4.663   0.305  32.839  1.00 26.89           C  
ATOM   1215  OG  SER B 155       5.516  -0.420  31.967  1.00 26.89           O  
ATOM   1216  C   SER B 155       3.266   2.286  33.119  1.00 26.89           C  
ATOM   1217  O   SER B 155       2.051   2.142  33.017  1.00 26.89           O  
ATOM   1218  N   GLN B 156       3.798   3.058  34.076  1.00 40.76           N  
ATOM   1219  CA  GLN B 156       2.927   3.666  35.032  1.00 40.76           C  
ATOM   1220  CB  GLN B 156       3.683   4.447  36.121  1.00 40.76           C  
ATOM   1221  CG  GLN B 156       2.751   5.052  37.170  1.00 40.76           C  
ATOM   1222  CD  GLN B 156       2.008   3.902  37.835  1.00 40.76           C  
ATOM   1223  OE1 GLN B 156       2.541   2.803  37.983  1.00 40.76           O  
ATOM   1224  NE2 GLN B 156       0.735   4.156  38.236  1.00 40.76           N  
ATOM   1225  C   GLN B 156       2.021   4.615  34.320  1.00 40.76           C  
ATOM   1226  O   GLN B 156       0.823   4.654  34.590  1.00 40.76           O  
ATOM   1227  N   ASP B 157       2.564   5.396  33.370  1.00123.73           N  
ATOM   1228  CA  ASP B 157       1.736   6.339  32.681  1.00123.73           C  
ATOM   1229  CB  ASP B 157       2.504   7.412  31.876  1.00123.73           C  
ATOM   1230  CG  ASP B 157       3.567   6.777  31.007  1.00123.73           C  
ATOM   1231  OD1 ASP B 157       3.244   6.280  29.900  1.00123.73           O  
ATOM   1232  OD2 ASP B 157       4.742   6.776  31.457  1.00123.73           O1-
ATOM   1233  C   ASP B 157       0.690   5.649  31.859  1.00123.73           C  
ATOM   1234  O   ASP B 157      -0.416   6.169  31.721  1.00123.73           O  
ATOM   1235  N   VAL B 158       0.981   4.464  31.284  1.00110.31           N  
ATOM   1236  CA  VAL B 158      -0.056   3.830  30.518  1.00110.31           C  
ATOM   1237  CB  VAL B 158       0.364   2.603  29.753  1.00110.31           C  
ATOM   1238  CG1 VAL B 158       1.466   3.007  28.762  1.00110.31           C  
ATOM   1239  CG2 VAL B 158       0.754   1.474  30.710  1.00110.31           C  
ATOM   1240  C   VAL B 158      -1.190   3.479  31.443  1.00110.31           C  
ATOM   1241  O   VAL B 158      -2.354   3.611  31.068  1.00110.31           O  
ATOM   1242  N   LEU B 159      -0.889   3.026  32.680  1.00146.02           N  
ATOM   1243  CA  LEU B 159      -1.928   2.702  33.625  1.00146.02           C  
ATOM   1244  CB  LEU B 159      -1.428   2.175  34.987  1.00146.02           C  
ATOM   1245  CG  LEU B 159      -0.987   0.700  35.017  1.00146.02           C  
ATOM   1246  CD1 LEU B 159      -2.181  -0.239  34.779  1.00146.02           C  
ATOM   1247  CD2 LEU B 159       0.191   0.432  34.074  1.00146.02           C  
ATOM   1248  C   LEU B 159      -2.694   3.948  33.936  1.00146.02           C  
ATOM   1249  O   LEU B 159      -3.914   3.921  34.097  1.00146.02           O  
ATOM   1250  N   ASP B 160      -1.971   5.076  34.027  1.00 66.64           N  
ATOM   1251  CA  ASP B 160      -2.500   6.371  34.341  1.00 66.64           C  
ATOM   1252  CB  ASP B 160      -1.406   7.451  34.411  1.00 66.64           C  
ATOM   1253  CG  ASP B 160      -0.513   7.145  35.606  1.00 66.64           C  
ATOM   1254  OD1 ASP B 160      -1.059   6.713  36.656  1.00 66.64           O  
ATOM   1255  OD2 ASP B 160       0.727   7.329  35.480  1.00 66.64           O1-
ATOM   1256  C   ASP B 160      -3.432   6.761  33.239  1.00 66.64           C  
ATOM   1257  O   ASP B 160      -4.315   7.597  33.432  1.00 66.64           O  
ATOM   1258  N   ALA B 161      -3.259   6.151  32.051  1.00 48.69           N  
ATOM   1259  CA  ALA B 161      -4.035   6.506  30.898  1.00 48.69           C  
ATOM   1260  CB  ALA B 161      -5.544   6.618  31.183  1.00 48.69           C  
ATOM   1261  C   ALA B 161      -3.536   7.835  30.457  1.00 48.69           C  
ATOM   1262  O   ALA B 161      -4.182   8.547  29.690  1.00 48.69           O  
ATOM   1263  N   LYS B 162      -2.336   8.179  30.948  1.00170.28           N  
ATOM   1264  CA  LYS B 162      -1.669   9.385  30.583  1.00170.28           C  
ATOM   1265  CB  LYS B 162      -0.309   9.464  31.296  1.00170.28           C  
ATOM   1266  CG  LYS B 162       0.191  10.878  31.551  1.00170.28           C  
ATOM   1267  CD  LYS B 162      -0.528  11.551  32.721  1.00170.28           C  
ATOM   1268  CE  LYS B 162      -2.039  11.688  32.523  1.00170.28           C  
ATOM   1269  NZ  LYS B 162      -2.324  12.809  31.601  1.00170.28           N1+
ATOM   1270  C   LYS B 162      -1.395   9.248  29.118  1.00170.28           C  
ATOM   1271  O   LYS B 162      -1.697  10.138  28.324  1.00170.28           O  
ATOM   1272  N   ILE B 163      -0.823   8.087  28.731  1.00 51.82           N  
ATOM   1273  CA  ILE B 163      -0.530   7.808  27.357  1.00 51.82           C  
ATOM   1274  CB  ILE B 163       0.929   7.824  27.013  1.00 51.82           C  
ATOM   1275  CG1 ILE B 163       1.644   6.658  27.715  1.00 51.82           C  
ATOM   1276  CG2 ILE B 163       1.493   9.208  27.375  1.00 51.82           C  
ATOM   1277  CD1 ILE B 163       3.040   6.365  27.164  1.00 51.82           C  
ATOM   1278  C   ILE B 163      -0.952   6.396  27.127  1.00 51.82           C  
ATOM   1279  O   ILE B 163      -0.922   5.576  28.044  1.00 51.82           O  
ATOM   1280  N   ASN B 164      -1.385   6.075  25.896  1.00 49.08           N  
ATOM   1281  CA  ASN B 164      -1.735   4.718  25.615  1.00 49.08           C  
ATOM   1282  CB  ASN B 164      -2.878   4.552  24.591  1.00 49.08           C  
ATOM   1283  CG  ASN B 164      -2.487   5.197  23.268  1.00 49.08           C  
ATOM   1284  OD1 ASN B 164      -2.133   6.372  23.218  1.00 49.08           O  
ATOM   1285  ND2 ASN B 164      -2.566   4.413  22.160  1.00 49.08           N  
ATOM   1286  C   ASN B 164      -0.511   4.028  25.115  1.00 49.08           C  
ATOM   1287  O   ASN B 164       0.524   4.647  24.871  1.00 49.08           O  
ATOM   1288  N   PRO B 165      -0.597   2.734  25.008  1.00 74.58           N  
ATOM   1289  CA  PRO B 165       0.491   1.973  24.481  1.00 74.58           C  
ATOM   1290  CD  PRO B 165      -1.475   1.934  25.840  1.00 74.58           C  
ATOM   1291  CB  PRO B 165       0.211   0.512  24.844  1.00 74.58           C  
ATOM   1292  CG  PRO B 165      -1.253   0.504  25.324  1.00 74.58           C  
ATOM   1293  C   PRO B 165       0.490   2.275  23.030  1.00 74.58           C  
ATOM   1294  O   PRO B 165      -0.524   2.750  22.526  1.00 74.58           O  
ATOM   1295  N   GLY B 166       1.619   2.063  22.343  1.00 35.07           N  
ATOM   1296  CA  GLY B 166       1.636   2.391  20.955  1.00 35.07           C  
ATOM   1297  C   GLY B 166       2.147   3.788  20.901  1.00 35.07           C  
ATOM   1298  O   GLY B 166       2.730   4.211  19.904  1.00 35.07           O  
ATOM   1299  N   ASP B 167       1.913   4.547  21.990  1.00 48.62           N  
ATOM   1300  CA  ASP B 167       2.463   5.863  22.104  1.00 48.62           C  
ATOM   1301  CB  ASP B 167       1.970   6.645  23.336  1.00 48.62           C  
ATOM   1302  CG  ASP B 167       0.556   7.140  23.066  1.00 48.62           C  
ATOM   1303  OD1 ASP B 167       0.105   7.048  21.894  1.00 48.62           O  
ATOM   1304  OD2 ASP B 167      -0.087   7.633  24.031  1.00 48.62           O1-
ATOM   1305  C   ASP B 167       3.921   5.644  22.270  1.00 48.62           C  
ATOM   1306  O   ASP B 167       4.751   6.444  21.842  1.00 48.62           O  
ATOM   1307  N   ILE B 168       4.257   4.515  22.912  1.00161.83           N  
ATOM   1308  CA  ILE B 168       5.629   4.229  23.171  1.00161.83           C  
ATOM   1309  CB  ILE B 168       5.824   2.984  23.988  1.00161.83           C  
ATOM   1310  CG1 ILE B 168       7.307   2.747  24.286  1.00161.83           C  
ATOM   1311  CG2 ILE B 168       5.151   1.821  23.261  1.00161.83           C  
ATOM   1312  CD1 ILE B 168       7.552   1.647  25.320  1.00161.83           C  
ATOM   1313  C   ILE B 168       6.336   4.096  21.867  1.00161.83           C  
ATOM   1314  O   ILE B 168       5.948   3.320  20.994  1.00161.83           O  
ATOM   1315  N   THR B 169       7.404   4.898  21.720  1.00109.09           N  
ATOM   1316  CA  THR B 169       8.212   4.966  20.543  1.00109.09           C  
ATOM   1317  CB  THR B 169       7.790   6.104  19.667  1.00109.09           C  
ATOM   1318  OG1 THR B 169       8.621   6.196  18.523  1.00109.09           O  
ATOM   1319  CG2 THR B 169       7.826   7.399  20.494  1.00109.09           C  
ATOM   1320  C   THR B 169       9.613   5.215  21.006  1.00109.09           C  
ATOM   1321  O   THR B 169       9.856   5.373  22.200  1.00109.09           O  
ATOM   1322  N   GLU B 170      10.585   5.226  20.072  1.00101.51           N  
ATOM   1323  CA  GLU B 170      11.943   5.481  20.457  1.00101.51           C  
ATOM   1324  CB  GLU B 170      12.965   5.321  19.314  1.00101.51           C  
ATOM   1325  CG  GLU B 170      12.740   6.250  18.121  1.00101.51           C  
ATOM   1326  CD  GLU B 170      11.674   5.621  17.237  1.00101.51           C  
ATOM   1327  OE1 GLU B 170      11.229   4.489  17.565  1.00101.51           O  
ATOM   1328  OE2 GLU B 170      11.297   6.262  16.220  1.00101.51           O1-
ATOM   1329  C   GLU B 170      12.019   6.889  20.958  1.00101.51           C  
ATOM   1330  O   GLU B 170      12.738   7.185  21.910  1.00101.51           O  
ATOM   1331  N   GLU B 171      11.264   7.803  20.326  1.00 39.53           N  
ATOM   1332  CA  GLU B 171      11.287   9.178  20.725  1.00 39.53           C  
ATOM   1333  CB  GLU B 171      10.411  10.072  19.832  1.00 39.53           C  
ATOM   1334  CG  GLU B 171      10.579  11.566  20.115  1.00 39.53           C  
ATOM   1335  CD  GLU B 171       9.759  12.331  19.085  1.00 39.53           C  
ATOM   1336  OE1 GLU B 171      10.231  12.443  17.923  1.00 39.53           O  
ATOM   1337  OE2 GLU B 171       8.649  12.806  19.445  1.00 39.53           O1-
ATOM   1338  C   GLU B 171      10.769   9.273  22.125  1.00 39.53           C  
ATOM   1339  O   GLU B 171      11.275  10.049  22.934  1.00 39.53           O  
ATOM   1340  N   LEU B 172       9.744   8.462  22.447  1.00 74.28           N  
ATOM   1341  CA  LEU B 172       9.119   8.471  23.739  1.00 74.28           C  
ATOM   1342  CB  LEU B 172       8.017   7.401  23.832  1.00 74.28           C  
ATOM   1343  CG  LEU B 172       7.446   7.225  25.251  1.00 74.28           C  
ATOM   1344  CD1 LEU B 172       6.724   8.487  25.721  1.00 74.28           C  
ATOM   1345  CD2 LEU B 172       6.570   5.970  25.361  1.00 74.28           C  
ATOM   1346  C   LEU B 172      10.125   8.119  24.783  1.00 74.28           C  
ATOM   1347  O   LEU B 172      10.235   8.790  25.809  1.00 74.28           O  
ATOM   1348  N   ILE B 173      10.913   7.065  24.523  1.00140.18           N  
ATOM   1349  CA  ILE B 173      11.835   6.578  25.502  1.00140.18           C  
ATOM   1350  CB  ILE B 173      12.559   5.325  25.082  1.00140.18           C  
ATOM   1351  CG1 ILE B 173      13.185   4.645  26.304  1.00140.18           C  
ATOM   1352  CG2 ILE B 173      13.607   5.678  24.022  1.00140.18           C  
ATOM   1353  CD1 ILE B 173      12.160   4.011  27.237  1.00140.18           C  
ATOM   1354  C   ILE B 173      12.847   7.637  25.805  1.00140.18           C  
ATOM   1355  O   ILE B 173      13.226   7.826  26.959  1.00140.18           O  
ATOM   1356  N   GLY B 174      13.297   8.378  24.775  1.00 23.37           N  
ATOM   1357  CA  GLY B 174      14.328   9.358  24.955  1.00 23.37           C  
ATOM   1358  C   GLY B 174      13.869  10.365  25.959  1.00 23.37           C  
ATOM   1359  O   GLY B 174      14.667  10.861  26.752  1.00 23.37           O  
ATOM   1360  N   ASN B 175      12.569  10.711  25.936  1.00 36.53           N  
ATOM   1361  CA  ASN B 175      12.046  11.692  26.844  1.00 36.53           C  
ATOM   1362  CB  ASN B 175      10.560  12.000  26.598  1.00 36.53           C  
ATOM   1363  CG  ASN B 175      10.439  12.698  25.251  1.00 36.53           C  
ATOM   1364  OD1 ASN B 175      11.173  13.641  24.956  1.00 36.53           O  
ATOM   1365  ND2 ASN B 175       9.492  12.218  24.402  1.00 36.53           N  
ATOM   1366  C   ASN B 175      12.174  11.184  28.250  1.00 36.53           C  
ATOM   1367  O   ASN B 175      12.443  11.949  29.172  1.00 36.53           O  
ATOM   1368  N   TYR B 176      11.948   9.874  28.446  1.00 88.85           N  
ATOM   1369  CA  TYR B 176      11.981   9.210  29.722  1.00 88.85           C  
ATOM   1370  CB  TYR B 176      11.305   7.832  29.687  1.00 88.85           C  
ATOM   1371  CG  TYR B 176       9.849   8.144  29.609  1.00 88.85           C  
ATOM   1372  CD1 TYR B 176       9.287   8.583  28.433  1.00 88.85           C  
ATOM   1373  CD2 TYR B 176       9.049   8.004  30.720  1.00 88.85           C  
ATOM   1374  CE1 TYR B 176       7.944   8.875  28.371  1.00 88.85           C  
ATOM   1375  CE2 TYR B 176       7.706   8.293  30.661  1.00 88.85           C  
ATOM   1376  CZ  TYR B 176       7.151   8.729  29.482  1.00 88.85           C  
ATOM   1377  OH  TYR B 176       5.775   9.028  29.409  1.00 88.85           O  
ATOM   1378  C   TYR B 176      13.358   9.111  30.317  1.00 88.85           C  
ATOM   1379  O   TYR B 176      13.498   9.084  31.539  1.00 88.85           O  
ATOM   1380  N   LEU B 177      14.409   9.013  29.481  1.00 57.08           N  
ATOM   1381  CA  LEU B 177      15.751   8.834  29.970  1.00 57.08           C  
ATOM   1382  CB  LEU B 177      16.783   8.659  28.842  1.00 57.08           C  
ATOM   1383  CG  LEU B 177      16.489   7.450  27.932  1.00 57.08           C  
ATOM   1384  CD1 LEU B 177      17.562   7.287  26.843  1.00 57.08           C  
ATOM   1385  CD2 LEU B 177      16.270   6.171  28.755  1.00 57.08           C  
ATOM   1386  C   LEU B 177      16.154  10.029  30.785  1.00 57.08           C  
ATOM   1387  O   LEU B 177      15.495  11.066  30.772  1.00 57.08           O  
ATOM   1388  N   PHE B 178      17.256   9.877  31.554  1.00 77.92           N  
ATOM   1389  CA  PHE B 178      17.786  10.888  32.429  1.00 77.92           C  
ATOM   1390  CB  PHE B 178      18.995  10.431  33.265  1.00 77.92           C  
ATOM   1391  CG  PHE B 178      18.516   9.397  34.219  1.00 77.92           C  
ATOM   1392  CD1 PHE B 178      17.653   9.727  35.238  1.00 77.92           C  
ATOM   1393  CD2 PHE B 178      18.957   8.100  34.117  1.00 77.92           C  
ATOM   1394  CE1 PHE B 178      17.215   8.769  36.122  1.00 77.92           C  
ATOM   1395  CE2 PHE B 178      18.523   7.136  34.997  1.00 77.92           C  
ATOM   1396  CZ  PHE B 178      17.648   7.470  36.003  1.00 77.92           C  
ATOM   1397  C   PHE B 178      18.246  12.056  31.610  1.00 77.92           C  
ATOM   1398  O   PHE B 178      18.232  13.194  32.073  1.00 77.92           O  
ATOM   1399  N   THR B 179      18.685  11.767  30.372  1.00 68.72           N  
ATOM   1400  CA  THR B 179      19.243  12.652  29.385  1.00 68.72           C  
ATOM   1401  CB  THR B 179      19.698  11.908  28.166  1.00 68.72           C  
ATOM   1402  OG1 THR B 179      20.633  10.904  28.534  1.00 68.72           O  
ATOM   1403  CG2 THR B 179      20.357  12.904  27.196  1.00 68.72           C  
ATOM   1404  C   THR B 179      18.216  13.655  28.935  1.00 68.72           C  
ATOM   1405  O   THR B 179      18.550  14.652  28.298  1.00 68.72           O  
ATOM   1406  N   GLN B 180      16.937  13.411  29.255  1.00 74.30           N  
ATOM   1407  CA  GLN B 180      15.811  14.175  28.788  1.00 74.30           C  
ATOM   1408  CB  GLN B 180      14.538  13.777  29.550  1.00 74.30           C  
ATOM   1409  CG  GLN B 180      14.659  14.064  31.050  1.00 74.30           C  
ATOM   1410  CD  GLN B 180      13.413  13.556  31.761  1.00 74.30           C  
ATOM   1411  OE1 GLN B 180      12.667  14.330  32.357  1.00 74.30           O  
ATOM   1412  NE2 GLN B 180      13.187  12.216  31.714  1.00 74.30           N  
ATOM   1413  C   GLN B 180      16.028  15.649  29.009  1.00 74.30           C  
ATOM   1414  O   GLN B 180      15.591  16.461  28.196  1.00 74.30           O  
ATOM   1415  N   HIS B 181      16.707  16.042  30.100  1.00 85.81           N  
ATOM   1416  CA  HIS B 181      16.895  17.428  30.443  1.00 85.81           C  
ATOM   1417  ND1 HIS B 181      17.377  15.577  33.226  1.00 85.81           N  
ATOM   1418  CG  HIS B 181      17.119  16.890  32.902  1.00 85.81           C  
ATOM   1419  CB  HIS B 181      17.720  17.598  31.727  1.00 85.81           C  
ATOM   1420  NE2 HIS B 181      15.954  16.339  34.754  1.00 85.81           N  
ATOM   1421  CD2 HIS B 181      16.247  17.340  33.845  1.00 85.81           C  
ATOM   1422  CE1 HIS B 181      16.656  15.299  34.341  1.00 85.81           C  
ATOM   1423  C   HIS B 181      17.644  18.142  29.354  1.00 85.81           C  
ATOM   1424  O   HIS B 181      17.382  19.312  29.079  1.00 85.81           O  
ATOM   1425  N   LEU B 182      18.608  17.461  28.706  1.00 50.67           N  
ATOM   1426  CA  LEU B 182      19.420  18.075  27.691  1.00 50.67           C  
ATOM   1427  CB  LEU B 182      20.523  17.141  27.164  1.00 50.67           C  
ATOM   1428  CG  LEU B 182      21.577  16.770  28.222  1.00 50.67           C  
ATOM   1429  CD1 LEU B 182      22.650  15.838  27.636  1.00 50.67           C  
ATOM   1430  CD2 LEU B 182      22.181  18.027  28.873  1.00 50.67           C  
ATOM   1431  C   LEU B 182      18.548  18.435  26.529  1.00 50.67           C  
ATOM   1432  O   LEU B 182      17.428  17.948  26.390  1.00 50.67           O  
ATOM   1433  N   PRO B 183      19.046  19.312  25.696  1.00 74.85           N  
ATOM   1434  CA  PRO B 183      18.303  19.716  24.537  1.00 74.85           C  
ATOM   1435  CD  PRO B 183      19.991  20.329  26.126  1.00 74.85           C  
ATOM   1436  CB  PRO B 183      19.111  20.853  23.911  1.00 74.85           C  
ATOM   1437  CG  PRO B 183      19.825  21.485  25.122  1.00 74.85           C  
ATOM   1438  C   PRO B 183      18.142  18.501  23.685  1.00 74.85           C  
ATOM   1439  O   PRO B 183      19.001  17.623  23.737  1.00 74.85           O  
ATOM   1440  N   LYS B 184      17.062  18.433  22.886  1.00 64.59           N  
ATOM   1441  CA  LYS B 184      16.749  17.229  22.172  1.00 64.59           C  
ATOM   1442  CB  LYS B 184      15.484  17.355  21.304  1.00 64.59           C  
ATOM   1443  CG  LYS B 184      15.081  16.044  20.622  1.00 64.59           C  
ATOM   1444  CD  LYS B 184      13.674  16.066  20.019  1.00 64.59           C  
ATOM   1445  CE  LYS B 184      13.284  14.769  19.302  1.00 64.59           C  
ATOM   1446  NZ  LYS B 184      12.865  13.745  20.286  1.00 64.59           N1+
ATOM   1447  C   LYS B 184      17.874  16.846  21.266  1.00 64.59           C  
ATOM   1448  O   LYS B 184      18.232  15.673  21.176  1.00 64.59           O  
ATOM   1449  N   ASP B 185      18.467  17.826  20.566  1.00125.18           N  
ATOM   1450  CA  ASP B 185      19.498  17.540  19.611  1.00125.18           C  
ATOM   1451  CB  ASP B 185      20.012  18.807  18.911  1.00125.18           C  
ATOM   1452  CG  ASP B 185      18.859  19.452  18.163  1.00125.18           C  
ATOM   1453  OD1 ASP B 185      17.753  19.571  18.755  1.00125.18           O  
ATOM   1454  OD2 ASP B 185      19.071  19.828  16.980  1.00125.18           O1-
ATOM   1455  C   ASP B 185      20.690  16.979  20.327  1.00125.18           C  
ATOM   1456  O   ASP B 185      21.342  16.049  19.858  1.00125.18           O  
ATOM   1457  N   LEU B 186      20.985  17.573  21.491  1.00 96.71           N  
ATOM   1458  CA  LEU B 186      22.128  17.358  22.330  1.00 96.71           C  
ATOM   1459  CB  LEU B 186      22.265  18.448  23.394  1.00 96.71           C  
ATOM   1460  CG  LEU B 186      22.489  19.834  22.770  1.00 96.71           C  
ATOM   1461  CD1 LEU B 186      22.621  20.912  23.847  1.00 96.71           C  
ATOM   1462  CD2 LEU B 186      23.676  19.818  21.798  1.00 96.71           C  
ATOM   1463  C   LEU B 186      22.164  16.031  23.037  1.00 96.71           C  
ATOM   1464  O   LEU B 186      23.236  15.583  23.440  1.00 96.71           O  
ATOM   1465  N   ARG B 187      21.013  15.364  23.227  1.00128.19           N  
ATOM   1466  CA  ARG B 187      20.922  14.231  24.112  1.00128.19           C  
ATOM   1467  CB  ARG B 187      19.520  13.597  24.111  1.00128.19           C  
ATOM   1468  CG  ARG B 187      18.440  14.540  24.647  1.00128.19           C  
ATOM   1469  CD  ARG B 187      17.035  13.935  24.660  1.00128.19           C  
ATOM   1470  NE  ARG B 187      16.109  14.967  25.206  1.00128.19           N  
ATOM   1471  CZ  ARG B 187      14.790  14.951  24.855  1.00128.19           C  
ATOM   1472  NH1 ARG B 187      14.325  13.984  24.012  1.00128.19           N1+
ATOM   1473  NH2 ARG B 187      13.939  15.900  25.341  1.00128.19           N  
ATOM   1474  C   ARG B 187      21.918  13.138  23.817  1.00128.19           C  
ATOM   1475  O   ARG B 187      22.437  12.541  24.758  1.00128.19           O  
ATOM   1476  N   ASP B 188      22.212  12.811  22.540  1.00 47.74           N  
ATOM   1477  CA  ASP B 188      23.108  11.707  22.287  1.00 47.74           C  
ATOM   1478  CB  ASP B 188      22.724  10.892  21.037  1.00 47.74           C  
ATOM   1479  CG  ASP B 188      21.400  10.188  21.308  1.00 47.74           C  
ATOM   1480  OD1 ASP B 188      20.956  10.190  22.488  1.00 47.74           O  
ATOM   1481  OD2 ASP B 188      20.814   9.636  20.339  1.00 47.74           O1-
ATOM   1482  C   ASP B 188      24.513  12.201  22.077  1.00 47.74           C  
ATOM   1483  O   ASP B 188      24.741  13.213  21.416  1.00 47.74           O  
ATOM   1484  N   PRO B 189      25.474  11.511  22.648  1.00 82.98           N  
ATOM   1485  CA  PRO B 189      26.855  11.884  22.481  1.00 82.98           C  
ATOM   1486  CD  PRO B 189      25.257  10.793  23.892  1.00 82.98           C  
ATOM   1487  CB  PRO B 189      27.624  11.227  23.631  1.00 82.98           C  
ATOM   1488  CG  PRO B 189      26.638  10.203  24.223  1.00 82.98           C  
ATOM   1489  C   PRO B 189      27.386  11.550  21.126  1.00 82.98           C  
ATOM   1490  O   PRO B 189      27.133  10.451  20.635  1.00 82.98           O  
ATOM   1491  N   ASP B 190      28.102  12.502  20.498  1.00 52.76           N  
ATOM   1492  CA  ASP B 190      28.726  12.296  19.225  1.00 52.76           C  
ATOM   1493  CB  ASP B 190      29.158  13.615  18.568  1.00 52.76           C  
ATOM   1494  CG  ASP B 190      27.890  14.369  18.198  1.00 52.76           C  
ATOM   1495  OD1 ASP B 190      26.939  13.716  17.689  1.00 52.76           O  
ATOM   1496  OD2 ASP B 190      27.849  15.605  18.433  1.00 52.76           O1-
ATOM   1497  C   ASP B 190      29.948  11.449  19.403  1.00 52.76           C  
ATOM   1498  O   ASP B 190      30.261  10.605  18.565  1.00 52.76           O  
ATOM   1499  N   LEU B 191      30.684  11.672  20.510  1.00141.62           N  
ATOM   1500  CA  LEU B 191      31.932  10.991  20.701  1.00141.62           C  
ATOM   1501  CB  LEU B 191      33.106  11.966  20.455  1.00141.62           C  
ATOM   1502  CG  LEU B 191      34.529  11.378  20.467  1.00141.62           C  
ATOM   1503  CD1 LEU B 191      34.910  10.824  21.836  1.00141.62           C  
ATOM   1504  CD2 LEU B 191      34.736  10.361  19.343  1.00141.62           C  
ATOM   1505  C   LEU B 191      31.993  10.518  22.123  1.00141.62           C  
ATOM   1506  O   LEU B 191      31.539  11.207  23.034  1.00141.62           O  
ATOM   1507  N   ILE B 192      32.544   9.305  22.345  1.00 45.19           N  
ATOM   1508  CA  ILE B 192      32.696   8.795  23.680  1.00 45.19           C  
ATOM   1509  CB  ILE B 192      31.976   7.498  23.914  1.00 45.19           C  
ATOM   1510  CG1 ILE B 192      30.465   7.675  23.692  1.00 45.19           C  
ATOM   1511  CG2 ILE B 192      32.329   7.012  25.329  1.00 45.19           C  
ATOM   1512  CD1 ILE B 192      29.701   6.352  23.640  1.00 45.19           C  
ATOM   1513  C   ILE B 192      34.159   8.533  23.866  1.00 45.19           C  
ATOM   1514  O   ILE B 192      34.782   7.846  23.057  1.00 45.19           O  
ATOM   1515  N   ILE B 193      34.750   9.072  24.952  1.00 45.54           N  
ATOM   1516  CA  ILE B 193      36.162   8.919  25.159  1.00 45.54           C  
ATOM   1517  CB  ILE B 193      36.864  10.227  25.383  1.00 45.54           C  
ATOM   1518  CG1 ILE B 193      36.695  11.146  24.161  1.00 45.54           C  
ATOM   1519  CG2 ILE B 193      38.331   9.928  25.737  1.00 45.54           C  
ATOM   1520  CD1 ILE B 193      37.113  12.590  24.426  1.00 45.54           C  
ATOM   1521  C   ILE B 193      36.370   8.102  26.392  1.00 45.54           C  
ATOM   1522  O   ILE B 193      35.685   8.290  27.396  1.00 45.54           O  
ATOM   1523  N   ARG B 194      37.308   7.132  26.328  1.00 71.94           N  
ATOM   1524  CA  ARG B 194      37.608   6.350  27.493  1.00 71.94           C  
ATOM   1525  CB  ARG B 194      37.114   4.896  27.420  1.00 71.94           C  
ATOM   1526  CG  ARG B 194      37.277   4.140  28.741  1.00 71.94           C  
ATOM   1527  CD  ARG B 194      36.632   2.754  28.732  1.00 71.94           C  
ATOM   1528  NE  ARG B 194      36.862   2.137  30.068  1.00 71.94           N  
ATOM   1529  CZ  ARG B 194      35.894   1.350  30.622  1.00 71.94           C  
ATOM   1530  NH1 ARG B 194      34.719   1.147  29.957  1.00 71.94           N1+
ATOM   1531  NH2 ARG B 194      36.100   0.771  31.841  1.00 71.94           N  
ATOM   1532  C   ARG B 194      39.098   6.317  27.640  1.00 71.94           C  
ATOM   1533  O   ARG B 194      39.825   6.099  26.672  1.00 71.94           O  
ATOM   1534  N   THR B 195      39.591   6.552  28.873  1.00 40.78           N  
ATOM   1535  CA  THR B 195      41.006   6.558  29.109  1.00 40.78           C  
ATOM   1536  CB  THR B 195      41.454   7.693  29.984  1.00 40.78           C  
ATOM   1537  OG1 THR B 195      40.841   7.599  31.262  1.00 40.78           O  
ATOM   1538  CG2 THR B 195      41.066   9.019  29.306  1.00 40.78           C  
ATOM   1539  C   THR B 195      41.402   5.278  29.782  1.00 40.78           C  
ATOM   1540  O   THR B 195      40.569   4.417  30.055  1.00 40.78           O  
ATOM   1541  N   SER B 196      42.711   5.154  30.083  1.00 65.64           N  
ATOM   1542  CA  SER B 196      43.317   4.034  30.755  1.00 65.64           C  
ATOM   1543  CB  SER B 196      42.600   3.652  32.050  1.00 65.64           C  
ATOM   1544  OG  SER B 196      42.709   4.731  32.958  1.00 65.64           O  
ATOM   1545  C   SER B 196      43.390   2.799  29.910  1.00 65.64           C  
ATOM   1546  O   SER B 196      43.687   1.727  30.433  1.00 65.64           O  
ATOM   1547  N   GLY B 197      43.128   2.901  28.595  1.00 29.76           N  
ATOM   1548  CA  GLY B 197      43.390   1.793  27.715  1.00 29.76           C  
ATOM   1549  C   GLY B 197      42.375   0.697  27.809  1.00 29.76           C  
ATOM   1550  O   GLY B 197      42.622  -0.401  27.310  1.00 29.76           O  
ATOM   1551  N   GLU B 198      41.206   0.925  28.430  1.00 79.11           N  
ATOM   1552  CA  GLU B 198      40.287  -0.174  28.455  1.00 79.11           C  
ATOM   1553  CB  GLU B 198      39.394  -0.218  29.709  1.00 79.11           C  
ATOM   1554  CG  GLU B 198      40.173  -0.521  30.990  1.00 79.11           C  
ATOM   1555  CD  GLU B 198      40.835  -1.882  30.820  1.00 79.11           C  
ATOM   1556  OE1 GLU B 198      40.103  -2.866  30.532  1.00 79.11           O  
ATOM   1557  OE2 GLU B 198      42.084  -1.953  30.968  1.00 79.11           O1-
ATOM   1558  C   GLU B 198      39.400  -0.033  27.266  1.00 79.11           C  
ATOM   1559  O   GLU B 198      38.781   1.009  27.061  1.00 79.11           O  
ATOM   1560  N   LEU B 199      39.345  -1.083  26.425  1.00 92.31           N  
ATOM   1561  CA  LEU B 199      38.475  -1.038  25.292  1.00 92.31           C  
ATOM   1562  CB  LEU B 199      39.069  -1.714  24.043  1.00 92.31           C  
ATOM   1563  CG  LEU B 199      40.385  -1.078  23.554  1.00 92.31           C  
ATOM   1564  CD1 LEU B 199      40.174   0.371  23.094  1.00 92.31           C  
ATOM   1565  CD2 LEU B 199      41.501  -1.213  24.602  1.00 92.31           C  
ATOM   1566  C   LEU B 199      37.292  -1.841  25.709  1.00 92.31           C  
ATOM   1567  O   LEU B 199      37.269  -3.061  25.553  1.00 92.31           O  
ATOM   1568  N   ARG B 200      36.271  -1.167  26.265  1.00144.16           N  
ATOM   1569  CA  ARG B 200      35.153  -1.913  26.750  1.00144.16           C  
ATOM   1570  CB  ARG B 200      35.490  -2.644  28.062  1.00144.16           C  
ATOM   1571  CG  ARG B 200      34.349  -3.448  28.686  1.00144.16           C  
ATOM   1572  CD  ARG B 200      34.824  -4.324  29.850  1.00144.16           C  
ATOM   1573  NE  ARG B 200      35.772  -3.514  30.668  1.00144.16           N  
ATOM   1574  CZ  ARG B 200      35.320  -2.762  31.714  1.00144.16           C  
ATOM   1575  NH1 ARG B 200      33.996  -2.773  32.045  1.00144.16           N1+
ATOM   1576  NH2 ARG B 200      36.197  -2.007  32.437  1.00144.16           N  
ATOM   1577  C   ARG B 200      34.051  -0.948  27.019  1.00144.16           C  
ATOM   1578  O   ARG B 200      34.283   0.243  27.216  1.00144.16           O  
ATOM   1579  N   LEU B 201      32.801  -1.440  27.014  1.00 59.07           N  
ATOM   1580  CA  LEU B 201      31.726  -0.556  27.328  1.00 59.07           C  
ATOM   1581  CB  LEU B 201      30.521  -0.685  26.388  1.00 59.07           C  
ATOM   1582  CG  LEU B 201      30.884  -0.257  24.956  1.00 59.07           C  
ATOM   1583  CD1 LEU B 201      29.666  -0.297  24.028  1.00 59.07           C  
ATOM   1584  CD2 LEU B 201      31.601   1.103  24.947  1.00 59.07           C  
ATOM   1585  C   LEU B 201      31.314  -0.883  28.718  1.00 59.07           C  
ATOM   1586  O   LEU B 201      31.204  -2.055  29.078  1.00 59.07           O  
ATOM   1587  N   SER B 202      31.127   0.151  29.560  1.00 84.35           N  
ATOM   1588  CA  SER B 202      30.763  -0.163  30.906  1.00 84.35           C  
ATOM   1589  CB  SER B 202      31.756   0.382  31.944  1.00 84.35           C  
ATOM   1590  OG  SER B 202      33.026  -0.231  31.768  1.00 84.35           O  
ATOM   1591  C   SER B 202      29.438   0.458  31.212  1.00 84.35           C  
ATOM   1592  O   SER B 202      29.338   1.345  32.056  1.00 84.35           O  
ATOM   1593  N   ASN B 203      28.380  -0.025  30.538  1.00 65.71           N  
ATOM   1594  CA  ASN B 203      27.031   0.384  30.799  1.00 65.71           C  
ATOM   1595  CB  ASN B 203      26.493  -0.168  32.132  1.00 65.71           C  
ATOM   1596  CG  ASN B 203      24.976  -0.075  32.103  1.00 65.71           C  
ATOM   1597  OD1 ASN B 203      24.394   0.442  31.153  1.00 65.71           O  
ATOM   1598  ND2 ASN B 203      24.314  -0.592  33.173  1.00 65.71           N  
ATOM   1599  C   ASN B 203      26.914   1.878  30.823  1.00 65.71           C  
ATOM   1600  O   ASN B 203      26.165   2.421  31.634  1.00 65.71           O  
ATOM   1601  N   PHE B 204      27.621   2.596  29.927  1.00 62.88           N  
ATOM   1602  CA  PHE B 204      27.498   4.027  29.956  1.00 62.88           C  
ATOM   1603  CB  PHE B 204      28.854   4.756  29.988  1.00 62.88           C  
ATOM   1604  CG  PHE B 204      28.606   6.225  29.896  1.00 62.88           C  
ATOM   1605  CD1 PHE B 204      28.091   6.927  30.961  1.00 62.88           C  
ATOM   1606  CD2 PHE B 204      28.913   6.906  28.740  1.00 62.88           C  
ATOM   1607  CE1 PHE B 204      27.871   8.281  30.872  1.00 62.88           C  
ATOM   1608  CE2 PHE B 204      28.695   8.260  28.644  1.00 62.88           C  
ATOM   1609  CZ  PHE B 204      28.173   8.950  29.711  1.00 62.88           C  
ATOM   1610  C   PHE B 204      26.758   4.481  28.732  1.00 62.88           C  
ATOM   1611  O   PHE B 204      27.233   4.313  27.609  1.00 62.88           O  
ATOM   1612  N   LEU B 205      25.564   5.076  28.944  1.00 64.54           N  
ATOM   1613  CA  LEU B 205      24.742   5.654  27.915  1.00 64.54           C  
ATOM   1614  CB  LEU B 205      25.328   6.951  27.332  1.00 64.54           C  
ATOM   1615  CG  LEU B 205      25.396   8.102  28.351  1.00 64.54           C  
ATOM   1616  CD1 LEU B 205      25.991   9.373  27.723  1.00 64.54           C  
ATOM   1617  CD2 LEU B 205      24.026   8.348  29.006  1.00 64.54           C  
ATOM   1618  C   LEU B 205      24.504   4.701  26.788  1.00 64.54           C  
ATOM   1619  O   LEU B 205      24.650   5.075  25.626  1.00 64.54           O  
ATOM   1620  N   PRO B 206      24.136   3.487  27.077  1.00 70.04           N  
ATOM   1621  CA  PRO B 206      23.908   2.517  26.039  1.00 70.04           C  
ATOM   1622  CD  PRO B 206      23.385   3.182  28.285  1.00 70.04           C  
ATOM   1623  CB  PRO B 206      23.325   1.301  26.755  1.00 70.04           C  
ATOM   1624  CG  PRO B 206      22.563   1.929  27.938  1.00 70.04           C  
ATOM   1625  C   PRO B 206      22.964   3.010  24.978  1.00 70.04           C  
ATOM   1626  O   PRO B 206      23.266   2.843  23.798  1.00 70.04           O  
ATOM   1627  N   TRP B 207      21.811   3.590  25.370  1.00 65.42           N  
ATOM   1628  CA  TRP B 207      20.813   4.028  24.431  1.00 65.42           C  
ATOM   1629  CB  TRP B 207      19.532   4.516  25.126  1.00 65.42           C  
ATOM   1630  CG  TRP B 207      18.495   5.062  24.174  1.00 65.42           C  
ATOM   1631  CD2 TRP B 207      17.433   4.287  23.602  1.00 65.42           C  
ATOM   1632  CD1 TRP B 207      18.350   6.332  23.694  1.00 65.42           C  
ATOM   1633  NE1 TRP B 207      17.269   6.392  22.848  1.00 65.42           N  
ATOM   1634  CE2 TRP B 207      16.693   5.141  22.784  1.00 65.42           C  
ATOM   1635  CE3 TRP B 207      17.101   2.971  23.746  1.00 65.42           C  
ATOM   1636  CZ2 TRP B 207      15.605   4.688  22.094  1.00 65.42           C  
ATOM   1637  CZ3 TRP B 207      16.003   2.517  23.050  1.00 65.42           C  
ATOM   1638  CH2 TRP B 207      15.270   3.359  22.240  1.00 65.42           C  
ATOM   1639  C   TRP B 207      21.298   5.178  23.606  1.00 65.42           C  
ATOM   1640  O   TRP B 207      21.276   5.129  22.378  1.00 65.42           O  
ATOM   1641  N   GLN B 208      21.760   6.248  24.280  1.00 80.56           N  
ATOM   1642  CA  GLN B 208      22.153   7.465  23.627  1.00 80.56           C  
ATOM   1643  CB  GLN B 208      22.489   8.594  24.622  1.00 80.56           C  
ATOM   1644  CG  GLN B 208      21.313   9.044  25.494  1.00 80.56           C  
ATOM   1645  CD  GLN B 208      21.160   8.065  26.651  1.00 80.56           C  
ATOM   1646  OE1 GLN B 208      21.903   7.091  26.761  1.00 80.56           O  
ATOM   1647  NE2 GLN B 208      20.171   8.332  27.547  1.00 80.56           N  
ATOM   1648  C   GLN B 208      23.379   7.235  22.794  1.00 80.56           C  
ATOM   1649  O   GLN B 208      23.521   7.789  21.706  1.00 80.56           O  
ATOM   1650  N   GLY B 209      24.290   6.408  23.332  1.00 59.54           N  
ATOM   1651  CA  GLY B 209      25.603   6.055  22.858  1.00 59.54           C  
ATOM   1652  C   GLY B 209      25.623   5.245  21.595  1.00 59.54           C  
ATOM   1653  O   GLY B 209      26.668   5.173  20.951  1.00 59.54           O  
ATOM   1654  N   ALA B 210      24.511   4.588  21.211  1.00 56.01           N  
ATOM   1655  CA  ALA B 210      24.559   3.592  20.168  1.00 56.01           C  
ATOM   1656  CB  ALA B 210      23.161   3.078  19.782  1.00 56.01           C  
ATOM   1657  C   ALA B 210      25.214   4.094  18.905  1.00 56.01           C  
ATOM   1658  O   ALA B 210      26.012   3.370  18.313  1.00 56.01           O  
ATOM   1659  N   TYR B 211      24.900   5.317  18.440  1.00 62.68           N  
ATOM   1660  CA  TYR B 211      25.486   5.872  17.242  1.00 62.68           C  
ATOM   1661  CB  TYR B 211      24.783   7.166  16.789  1.00 62.68           C  
ATOM   1662  CG  TYR B 211      23.357   6.865  16.492  1.00 62.68           C  
ATOM   1663  CD1 TYR B 211      22.976   6.384  15.261  1.00 62.68           C  
ATOM   1664  CD2 TYR B 211      22.395   7.074  17.453  1.00 62.68           C  
ATOM   1665  CE1 TYR B 211      21.654   6.112  14.995  1.00 62.68           C  
ATOM   1666  CE2 TYR B 211      21.073   6.804  17.194  1.00 62.68           C  
ATOM   1667  CZ  TYR B 211      20.700   6.322  15.962  1.00 62.68           C  
ATOM   1668  OH  TYR B 211      19.344   6.044  15.694  1.00 62.68           O  
ATOM   1669  C   TYR B 211      26.934   6.260  17.431  1.00 62.68           C  
ATOM   1670  O   TYR B 211      27.767   6.037  16.553  1.00 62.68           O  
ATOM   1671  N   SER B 212      27.262   6.834  18.606  1.00 60.56           N  
ATOM   1672  CA  SER B 212      28.487   7.546  18.895  1.00 60.56           C  
ATOM   1673  CB  SER B 212      28.622   7.929  20.378  1.00 60.56           C  
ATOM   1674  OG  SER B 212      29.840   8.623  20.599  1.00 60.56           O  
ATOM   1675  C   SER B 212      29.755   6.857  18.490  1.00 60.56           C  
ATOM   1676  O   SER B 212      29.860   5.633  18.444  1.00 60.56           O  
ATOM   1677  N   GLU B 213      30.763   7.702  18.156  1.00 91.03           N  
ATOM   1678  CA  GLU B 213      32.091   7.292  17.795  1.00 91.03           C  
ATOM   1679  CB  GLU B 213      32.884   8.391  17.072  1.00 91.03           C  
ATOM   1680  CG  GLU B 213      32.273   8.816  15.735  1.00 91.03           C  
ATOM   1681  CD  GLU B 213      32.534   7.720  14.712  1.00 91.03           C  
ATOM   1682  OE1 GLU B 213      33.641   7.121  14.758  1.00 91.03           O  
ATOM   1683  OE2 GLU B 213      31.631   7.467  13.871  1.00 91.03           O1-
ATOM   1684  C   GLU B 213      32.807   7.016  19.078  1.00 91.03           C  
ATOM   1685  O   GLU B 213      32.511   7.632  20.101  1.00 91.03           O  
ATOM   1686  N   LEU B 214      33.765   6.067  19.071  1.00 97.26           N  
ATOM   1687  CA  LEU B 214      34.473   5.783  20.285  1.00 97.26           C  
ATOM   1688  CB  LEU B 214      34.428   4.311  20.731  1.00 97.26           C  
ATOM   1689  CG  LEU B 214      33.096   3.881  21.372  1.00 97.26           C  
ATOM   1690  CD1 LEU B 214      32.896   4.571  22.732  1.00 97.26           C  
ATOM   1691  CD2 LEU B 214      31.908   4.087  20.425  1.00 97.26           C  
ATOM   1692  C   LEU B 214      35.909   6.149  20.123  1.00 97.26           C  
ATOM   1693  O   LEU B 214      36.498   5.971  19.059  1.00 97.26           O  
ATOM   1694  N   TYR B 215      36.500   6.703  21.200  1.00 58.72           N  
ATOM   1695  CA  TYR B 215      37.879   7.086  21.178  1.00 58.72           C  
ATOM   1696  CB  TYR B 215      38.025   8.621  21.205  1.00 58.72           C  
ATOM   1697  CG  TYR B 215      39.454   9.031  21.110  1.00 58.72           C  
ATOM   1698  CD1 TYR B 215      40.156   8.865  19.938  1.00 58.72           C  
ATOM   1699  CD2 TYR B 215      40.075   9.623  22.182  1.00 58.72           C  
ATOM   1700  CE1 TYR B 215      41.471   9.260  19.846  1.00 58.72           C  
ATOM   1701  CE2 TYR B 215      41.387  10.019  22.095  1.00 58.72           C  
ATOM   1702  CZ  TYR B 215      42.090   9.835  20.929  1.00 58.72           C  
ATOM   1703  OH  TYR B 215      43.438  10.244  20.845  1.00 58.72           O  
ATOM   1704  C   TYR B 215      38.506   6.492  22.405  1.00 58.72           C  
ATOM   1705  O   TYR B 215      37.998   6.670  23.511  1.00 58.72           O  
ATOM   1706  N   PHE B 216      39.626   5.757  22.241  1.00 40.01           N  
ATOM   1707  CA  PHE B 216      40.245   5.128  23.377  1.00 40.01           C  
ATOM   1708  CB  PHE B 216      40.348   3.599  23.244  1.00 40.01           C  
ATOM   1709  CG  PHE B 216      38.962   3.056  23.201  1.00 40.01           C  
ATOM   1710  CD1 PHE B 216      38.258   2.844  24.361  1.00 40.01           C  
ATOM   1711  CD2 PHE B 216      38.373   2.750  21.995  1.00 40.01           C  
ATOM   1712  CE1 PHE B 216      36.979   2.341  24.320  1.00 40.01           C  
ATOM   1713  CE2 PHE B 216      37.095   2.246  21.949  1.00 40.01           C  
ATOM   1714  CZ  PHE B 216      36.395   2.039  23.114  1.00 40.01           C  
ATOM   1715  C   PHE B 216      41.646   5.639  23.497  1.00 40.01           C  
ATOM   1716  O   PHE B 216      42.339   5.817  22.497  1.00 40.01           O  
ATOM   1717  N   THR B 217      42.098   5.897  24.745  1.00 38.84           N  
ATOM   1718  CA  THR B 217      43.439   6.368  24.942  1.00 38.84           C  
ATOM   1719  CB  THR B 217      43.530   7.812  25.335  1.00 38.84           C  
ATOM   1720  OG1 THR B 217      42.899   8.017  26.590  1.00 38.84           O  
ATOM   1721  CG2 THR B 217      42.851   8.667  24.259  1.00 38.84           C  
ATOM   1722  C   THR B 217      44.055   5.618  26.075  1.00 38.84           C  
ATOM   1723  O   THR B 217      43.373   5.173  26.997  1.00 38.84           O  
ATOM   1724  N   ASP B 218      45.386   5.441  25.999  1.00 37.22           N  
ATOM   1725  CA  ASP B 218      46.167   4.810  27.022  1.00 37.22           C  
ATOM   1726  CB  ASP B 218      47.605   4.504  26.570  1.00 37.22           C  
ATOM   1727  CG  ASP B 218      47.554   3.411  25.512  1.00 37.22           C  
ATOM   1728  OD1 ASP B 218      46.434   2.901  25.238  1.00 37.22           O  
ATOM   1729  OD2 ASP B 218      48.637   3.069  24.966  1.00 37.22           O1-
ATOM   1730  C   ASP B 218      46.253   5.743  28.192  1.00 37.22           C  
ATOM   1731  O   ASP B 218      46.356   5.311  29.339  1.00 37.22           O  
ATOM   1732  N   THR B 219      46.211   7.065  27.922  1.00127.57           N  
ATOM   1733  CA  THR B 219      46.421   8.039  28.955  1.00127.57           C  
ATOM   1734  CB  THR B 219      46.321   9.471  28.517  1.00127.57           C  
ATOM   1735  OG1 THR B 219      45.063   9.724  27.907  1.00127.57           O  
ATOM   1736  CG2 THR B 219      47.474   9.788  27.564  1.00127.57           C  
ATOM   1737  C   THR B 219      45.446   7.880  30.068  1.00127.57           C  
ATOM   1738  O   THR B 219      44.271   7.574  29.866  1.00127.57           O  
ATOM   1739  N   LEU B 220      45.960   8.090  31.296  1.00 54.16           N  
ATOM   1740  CA  LEU B 220      45.188   8.033  32.498  1.00 54.16           C  
ATOM   1741  CB  LEU B 220      46.040   7.929  33.775  1.00 54.16           C  
ATOM   1742  CG  LEU B 220      46.804   6.600  33.890  1.00 54.16           C  
ATOM   1743  CD1 LEU B 220      47.642   6.534  35.177  1.00 54.16           C  
ATOM   1744  CD2 LEU B 220      45.844   5.411  33.751  1.00 54.16           C  
ATOM   1745  C   LEU B 220      44.416   9.308  32.567  1.00 54.16           C  
ATOM   1746  O   LEU B 220      44.835  10.330  32.029  1.00 54.16           O  
ATOM   1747  N   TRP B 221      43.264   9.278  33.261  1.00 70.94           N  
ATOM   1748  CA  TRP B 221      42.403  10.422  33.296  1.00 70.94           C  
ATOM   1749  CB  TRP B 221      41.094  10.208  34.070  1.00 70.94           C  
ATOM   1750  CG  TRP B 221      40.331  11.499  34.257  1.00 70.94           C  
ATOM   1751  CD2 TRP B 221      39.692  12.224  33.195  1.00 70.94           C  
ATOM   1752  CD1 TRP B 221      40.164  12.245  35.388  1.00 70.94           C  
ATOM   1753  NE1 TRP B 221      39.453  13.384  35.100  1.00 70.94           N  
ATOM   1754  CE2 TRP B 221      39.159  13.387  33.753  1.00 70.94           C  
ATOM   1755  CE3 TRP B 221      39.567  11.950  31.862  1.00 70.94           C  
ATOM   1756  CZ2 TRP B 221      38.491  14.295  32.981  1.00 70.94           C  
ATOM   1757  CZ3 TRP B 221      38.886  12.866  31.090  1.00 70.94           C  
ATOM   1758  CH2 TRP B 221      38.358  14.015  31.639  1.00 70.94           C  
ATOM   1759  C   TRP B 221      43.073  11.617  33.893  1.00 70.94           C  
ATOM   1760  O   TRP B 221      42.932  12.708  33.346  1.00 70.94           O  
ATOM   1761  N   PRO B 222      43.797  11.503  34.968  1.00 67.59           N  
ATOM   1762  CA  PRO B 222      44.369  12.685  35.549  1.00 67.59           C  
ATOM   1763  CD  PRO B 222      43.568  10.462  35.955  1.00 67.59           C  
ATOM   1764  CB  PRO B 222      44.995  12.224  36.861  1.00 67.59           C  
ATOM   1765  CG  PRO B 222      44.101  11.039  37.281  1.00 67.59           C  
ATOM   1766  C   PRO B 222      45.301  13.352  34.592  1.00 67.59           C  
ATOM   1767  O   PRO B 222      45.499  14.561  34.697  1.00 67.59           O  
ATOM   1768  N   ASP B 223      45.906  12.564  33.687  1.00 56.88           N  
ATOM   1769  CA  ASP B 223      46.819  13.017  32.676  1.00 56.88           C  
ATOM   1770  CB  ASP B 223      47.561  11.849  32.004  1.00 56.88           C  
ATOM   1771  CG  ASP B 223      48.477  11.227  33.048  1.00 56.88           C  
ATOM   1772  OD1 ASP B 223      49.233  11.992  33.704  1.00 56.88           O  
ATOM   1773  OD2 ASP B 223      48.419   9.979  33.217  1.00 56.88           O1-
ATOM   1774  C   ASP B 223      46.083  13.760  31.597  1.00 56.88           C  
ATOM   1775  O   ASP B 223      46.647  14.646  30.955  1.00 56.88           O  
ATOM   1776  N   PHE B 224      44.805  13.404  31.357  1.00123.45           N  
ATOM   1777  CA  PHE B 224      44.050  13.947  30.259  1.00123.45           C  
ATOM   1778  CB  PHE B 224      42.595  13.437  30.268  1.00123.45           C  
ATOM   1779  CG  PHE B 224      41.948  13.693  28.950  1.00123.45           C  
ATOM   1780  CD1 PHE B 224      41.338  14.894  28.671  1.00123.45           C  
ATOM   1781  CD2 PHE B 224      41.947  12.707  27.989  1.00123.45           C  
ATOM   1782  CE1 PHE B 224      40.740  15.107  27.449  1.00123.45           C  
ATOM   1783  CE2 PHE B 224      41.353  12.915  26.768  1.00123.45           C  
ATOM   1784  CZ  PHE B 224      40.750  14.118  26.494  1.00123.45           C  
ATOM   1785  C   PHE B 224      44.048  15.444  30.360  1.00123.45           C  
ATOM   1786  O   PHE B 224      43.650  16.011  31.376  1.00123.45           O  
ATOM   1787  N   ASP B 225      44.499  16.117  29.278  1.00 56.83           N  
ATOM   1788  CA  ASP B 225      44.615  17.551  29.248  1.00 56.83           C  
ATOM   1789  CB  ASP B 225      46.085  18.016  29.216  1.00 56.83           C  
ATOM   1790  CG  ASP B 225      46.180  19.484  29.615  1.00 56.83           C  
ATOM   1791  OD1 ASP B 225      45.132  20.061  30.014  1.00 56.83           O  
ATOM   1792  OD2 ASP B 225      47.302  20.049  29.525  1.00 56.83           O1-
ATOM   1793  C   ASP B 225      43.949  18.047  27.995  1.00 56.83           C  
ATOM   1794  O   ASP B 225      43.280  17.293  27.288  1.00 56.83           O  
ATOM   1795  N   GLU B 226      44.108  19.354  27.705  1.00 68.27           N  
ATOM   1796  CA  GLU B 226      43.530  19.974  26.547  1.00 68.27           C  
ATOM   1797  CB  GLU B 226      43.815  21.484  26.478  1.00 68.27           C  
ATOM   1798  CG  GLU B 226      43.133  22.182  25.301  1.00 68.27           C  
ATOM   1799  CD  GLU B 226      43.608  23.629  25.275  1.00 68.27           C  
ATOM   1800  OE1 GLU B 226      44.610  23.936  25.973  1.00 68.27           O  
ATOM   1801  OE2 GLU B 226      42.977  24.444  24.551  1.00 68.27           O1-
ATOM   1802  C   GLU B 226      44.135  19.363  25.327  1.00 68.27           C  
ATOM   1803  O   GLU B 226      43.442  19.090  24.347  1.00 68.27           O  
ATOM   1804  N   ALA B 227      45.456  19.116  25.357  1.00 16.24           N  
ATOM   1805  CA  ALA B 227      46.111  18.583  24.200  1.00 16.24           C  
ATOM   1806  CB  ALA B 227      47.615  18.353  24.417  1.00 16.24           C  
ATOM   1807  C   ALA B 227      45.486  17.260  23.907  1.00 16.24           C  
ATOM   1808  O   ALA B 227      45.223  16.926  22.753  1.00 16.24           O  
ATOM   1809  N   ALA B 228      45.222  16.473  24.963  1.00 18.12           N  
ATOM   1810  CA  ALA B 228      44.642  15.175  24.790  1.00 18.12           C  
ATOM   1811  CB  ALA B 228      44.492  14.408  26.114  1.00 18.12           C  
ATOM   1812  C   ALA B 228      43.278  15.327  24.198  1.00 18.12           C  
ATOM   1813  O   ALA B 228      42.889  14.567  23.312  1.00 18.12           O  
ATOM   1814  N   LEU B 229      42.517  16.331  24.671  1.00 88.20           N  
ATOM   1815  CA  LEU B 229      41.171  16.527  24.218  1.00 88.20           C  
ATOM   1816  CB  LEU B 229      40.476  17.687  24.958  1.00 88.20           C  
ATOM   1817  CG  LEU B 229      38.970  17.842  24.663  1.00 88.20           C  
ATOM   1818  CD1 LEU B 229      38.697  18.297  23.220  1.00 88.20           C  
ATOM   1819  CD2 LEU B 229      38.211  16.560  25.039  1.00 88.20           C  
ATOM   1820  C   LEU B 229      41.219  16.849  22.760  1.00 88.20           C  
ATOM   1821  O   LEU B 229      40.405  16.359  21.977  1.00 88.20           O  
ATOM   1822  N   GLN B 230      42.198  17.678  22.354  1.00 36.06           N  
ATOM   1823  CA  GLN B 230      42.296  18.094  20.986  1.00 36.06           C  
ATOM   1824  CB  GLN B 230      43.413  19.124  20.737  1.00 36.06           C  
ATOM   1825  CG  GLN B 230      43.168  20.457  21.449  1.00 36.06           C  
ATOM   1826  CD  GLN B 230      44.297  21.408  21.081  1.00 36.06           C  
ATOM   1827  OE1 GLN B 230      44.468  22.459  21.698  1.00 36.06           O  
ATOM   1828  NE2 GLN B 230      45.088  21.034  20.040  1.00 36.06           N  
ATOM   1829  C   GLN B 230      42.570  16.897  20.132  1.00 36.06           C  
ATOM   1830  O   GLN B 230      42.077  16.795  19.012  1.00 36.06           O  
ATOM   1831  N   GLU B 231      43.383  15.952  20.630  1.00 22.70           N  
ATOM   1832  CA  GLU B 231      43.674  14.798  19.835  1.00 22.70           C  
ATOM   1833  CB  GLU B 231      44.661  13.836  20.519  1.00 22.70           C  
ATOM   1834  CG  GLU B 231      46.083  14.390  20.619  1.00 22.70           C  
ATOM   1835  CD  GLU B 231      46.916  13.394  21.411  1.00 22.70           C  
ATOM   1836  OE1 GLU B 231      46.310  12.585  22.164  1.00 22.70           O  
ATOM   1837  OE2 GLU B 231      48.168  13.432  21.280  1.00 22.70           O1-
ATOM   1838  C   GLU B 231      42.400  14.047  19.605  1.00 22.70           C  
ATOM   1839  O   GLU B 231      42.138  13.575  18.499  1.00 22.70           O  
ATOM   1840  N   ALA B 232      41.558  13.934  20.649  1.00 24.63           N  
ATOM   1841  CA  ALA B 232      40.347  13.172  20.542  1.00 24.63           C  
ATOM   1842  CB  ALA B 232      39.549  13.134  21.856  1.00 24.63           C  
ATOM   1843  C   ALA B 232      39.463  13.781  19.502  1.00 24.63           C  
ATOM   1844  O   ALA B 232      38.881  13.071  18.684  1.00 24.63           O  
ATOM   1845  N   ILE B 233      39.345  15.120  19.502  1.00 38.68           N  
ATOM   1846  CA  ILE B 233      38.498  15.764  18.545  1.00 38.68           C  
ATOM   1847  CB  ILE B 233      38.324  17.241  18.778  1.00 38.68           C  
ATOM   1848  CG1 ILE B 233      39.648  18.002  18.647  1.00 38.68           C  
ATOM   1849  CG2 ILE B 233      37.642  17.417  20.146  1.00 38.68           C  
ATOM   1850  CD1 ILE B 233      39.473  19.520  18.637  1.00 38.68           C  
ATOM   1851  C   ILE B 233      39.070  15.527  17.186  1.00 38.68           C  
ATOM   1852  O   ILE B 233      38.338  15.325  16.219  1.00 38.68           O  
ATOM   1853  N   LEU B 234      40.410  15.542  17.081  1.00 89.78           N  
ATOM   1854  CA  LEU B 234      41.043  15.371  15.806  1.00 89.78           C  
ATOM   1855  CB  LEU B 234      42.583  15.455  15.912  1.00 89.78           C  
ATOM   1856  CG  LEU B 234      43.391  15.447  14.590  1.00 89.78           C  
ATOM   1857  CD1 LEU B 234      44.893  15.545  14.892  1.00 89.78           C  
ATOM   1858  CD2 LEU B 234      43.098  14.239  13.683  1.00 89.78           C  
ATOM   1859  C   LEU B 234      40.654  14.025  15.279  1.00 89.78           C  
ATOM   1860  O   LEU B 234      40.328  13.887  14.102  1.00 89.78           O  
ATOM   1861  N   ALA B 235      40.663  12.997  16.143  1.00 23.78           N  
ATOM   1862  CA  ALA B 235      40.357  11.661  15.719  1.00 23.78           C  
ATOM   1863  CB  ALA B 235      40.462  10.637  16.862  1.00 23.78           C  
ATOM   1864  C   ALA B 235      38.950  11.615  15.214  1.00 23.78           C  
ATOM   1865  O   ALA B 235      38.658  10.962  14.213  1.00 23.78           O  
ATOM   1866  N   TYR B 236      38.048  12.341  15.895  1.00 51.37           N  
ATOM   1867  CA  TYR B 236      36.641  12.331  15.618  1.00 51.37           C  
ATOM   1868  CB  TYR B 236      35.897  13.274  16.580  1.00 51.37           C  
ATOM   1869  CG  TYR B 236      34.443  13.260  16.272  1.00 51.37           C  
ATOM   1870  CD1 TYR B 236      33.629  12.272  16.775  1.00 51.37           C  
ATOM   1871  CD2 TYR B 236      33.896  14.246  15.486  1.00 51.37           C  
ATOM   1872  CE1 TYR B 236      32.285  12.270  16.491  1.00 51.37           C  
ATOM   1873  CE2 TYR B 236      32.552  14.249  15.199  1.00 51.37           C  
ATOM   1874  CZ  TYR B 236      31.746  13.257  15.701  1.00 51.37           C  
ATOM   1875  OH  TYR B 236      30.366  13.250  15.411  1.00 51.37           O  
ATOM   1876  C   TYR B 236      36.398  12.797  14.216  1.00 51.37           C  
ATOM   1877  O   TYR B 236      35.596  12.212  13.489  1.00 51.37           O  
ATOM   1878  N   ASN B 237      37.093  13.865  13.794  1.00 59.33           N  
ATOM   1879  CA  ASN B 237      36.881  14.421  12.489  1.00 59.33           C  
ATOM   1880  CB  ASN B 237      37.640  15.735  12.284  1.00 59.33           C  
ATOM   1881  CG  ASN B 237      36.860  16.764  13.081  1.00 59.33           C  
ATOM   1882  OD1 ASN B 237      35.949  17.403  12.558  1.00 59.33           O  
ATOM   1883  ND2 ASN B 237      37.186  16.892  14.395  1.00 59.33           N  
ATOM   1884  C   ASN B 237      37.279  13.451  11.425  1.00 59.33           C  
ATOM   1885  O   ASN B 237      36.643  13.389  10.375  1.00 59.33           O  
ATOM   1886  N   ARG B 238      38.340  12.662  11.669  1.00 40.72           N  
ATOM   1887  CA  ARG B 238      38.834  11.763  10.666  1.00 40.72           C  
ATOM   1888  CB  ARG B 238      40.029  10.924  11.147  1.00 40.72           C  
ATOM   1889  CG  ARG B 238      41.243  11.728  11.612  1.00 40.72           C  
ATOM   1890  CD  ARG B 238      42.462  10.836  11.863  1.00 40.72           C  
ATOM   1891  NE  ARG B 238      43.522  11.663  12.502  1.00 40.72           N  
ATOM   1892  CZ  ARG B 238      44.368  12.406  11.732  1.00 40.72           C  
ATOM   1893  NH1 ARG B 238      44.198  12.454  10.380  1.00 40.72           N1+
ATOM   1894  NH2 ARG B 238      45.386  13.101  12.317  1.00 40.72           N  
ATOM   1895  C   ARG B 238      37.770  10.771  10.313  1.00 40.72           C  
ATOM   1896  O   ARG B 238      37.570  10.457   9.141  1.00 40.72           O  
ATOM   1897  N   ARG B 239      37.037  10.266  11.322  1.00156.31           N  
ATOM   1898  CA  ARG B 239      36.110   9.200  11.077  1.00156.31           C  
ATOM   1899  CB  ARG B 239      35.435   8.629  12.339  1.00156.31           C  
ATOM   1900  CG  ARG B 239      36.352   7.764  13.209  1.00156.31           C  
ATOM   1901  CD  ARG B 239      37.343   8.560  14.057  1.00156.31           C  
ATOM   1902  NE  ARG B 239      36.639   8.947  15.312  1.00156.31           N  
ATOM   1903  CZ  ARG B 239      36.634   8.095  16.379  1.00156.31           C  
ATOM   1904  NH1 ARG B 239      37.322   6.918  16.314  1.00156.31           N1+
ATOM   1905  NH2 ARG B 239      35.931   8.415  17.505  1.00156.31           N  
ATOM   1906  C   ARG B 239      35.016   9.604  10.147  1.00156.31           C  
ATOM   1907  O   ARG B 239      34.571  10.750  10.109  1.00156.31           O  
ATOM   1908  N   HIS B 240      34.589   8.611   9.343  1.00 50.40           N  
ATOM   1909  CA  HIS B 240      33.501   8.694   8.418  1.00 50.40           C  
ATOM   1910  ND1 HIS B 240      32.175  10.011   5.656  1.00 50.40           N  
ATOM   1911  CG  HIS B 240      32.791   8.824   5.986  1.00 50.40           C  
ATOM   1912  CB  HIS B 240      33.939   8.703   6.943  1.00 50.40           C  
ATOM   1913  NE2 HIS B 240      31.134   8.417   4.508  1.00 50.40           N  
ATOM   1914  CD2 HIS B 240      32.142   7.860   5.275  1.00 50.40           C  
ATOM   1915  CE1 HIS B 240      31.193   9.710   4.770  1.00 50.40           C  
ATOM   1916  C   HIS B 240      32.743   7.429   8.645  1.00 50.40           C  
ATOM   1917  O   HIS B 240      33.241   6.515   9.299  1.00 50.40           O  
ATOM   1918  N   ARG B 241      31.506   7.330   8.135  1.00176.76           N  
ATOM   1919  CA  ARG B 241      30.811   6.104   8.384  1.00176.76           C  
ATOM   1920  CB  ARG B 241      29.361   6.123   7.870  1.00176.76           C  
ATOM   1921  CG  ARG B 241      28.494   4.958   8.354  1.00176.76           C  
ATOM   1922  CD  ARG B 241      28.224   4.976   9.861  1.00176.76           C  
ATOM   1923  NE  ARG B 241      29.399   4.360  10.537  1.00176.76           N  
ATOM   1924  CZ  ARG B 241      29.995   4.970  11.602  1.00176.76           C  
ATOM   1925  NH1 ARG B 241      29.588   6.208  12.004  1.00176.76           N1+
ATOM   1926  NH2 ARG B 241      31.008   4.334  12.259  1.00176.76           N  
ATOM   1927  C   ARG B 241      31.567   5.036   7.659  1.00176.76           C  
ATOM   1928  O   ARG B 241      31.832   5.151   6.463  1.00176.76           O  
ATOM   1929  N   ARG B 242      31.951   3.964   8.378  1.00 70.03           N  
ATOM   1930  CA  ARG B 242      32.698   2.908   7.760  1.00 70.03           C  
ATOM   1931  CB  ARG B 242      34.212   3.172   7.720  1.00 70.03           C  
ATOM   1932  CG  ARG B 242      34.592   4.384   6.869  1.00 70.03           C  
ATOM   1933  CD  ARG B 242      36.101   4.597   6.740  1.00 70.03           C  
ATOM   1934  NE  ARG B 242      36.637   4.887   8.099  1.00 70.03           N  
ATOM   1935  CZ  ARG B 242      37.924   5.318   8.243  1.00 70.03           C  
ATOM   1936  NH1 ARG B 242      38.715   5.484   7.144  1.00 70.03           N1+
ATOM   1937  NH2 ARG B 242      38.419   5.586   9.488  1.00 70.03           N  
ATOM   1938  C   ARG B 242      32.501   1.685   8.591  1.00 70.03           C  
ATOM   1939  O   ARG B 242      31.822   1.720   9.616  1.00 70.03           O  
ATOM   1940  N   PHE B 243      33.081   0.554   8.143  1.00 41.08           N  
ATOM   1941  CA  PHE B 243      32.979  -0.674   8.876  1.00 41.08           C  
ATOM   1942  CB  PHE B 243      32.026  -1.703   8.244  1.00 41.08           C  
ATOM   1943  CG  PHE B 243      30.645  -1.189   8.457  1.00 41.08           C  
ATOM   1944  CD1 PHE B 243      30.125  -0.218   7.632  1.00 41.08           C  
ATOM   1945  CD2 PHE B 243      29.869  -1.680   9.480  1.00 41.08           C  
ATOM   1946  CE1 PHE B 243      28.851   0.260   7.829  1.00 41.08           C  
ATOM   1947  CE2 PHE B 243      28.593  -1.207   9.681  1.00 41.08           C  
ATOM   1948  CZ  PHE B 243      28.083  -0.233   8.856  1.00 41.08           C  
ATOM   1949  C   PHE B 243      34.343  -1.279   8.930  1.00 41.08           C  
ATOM   1950  O   PHE B 243      35.285  -0.766   8.329  1.00 41.08           O  
ATOM   1951  N   GLY B 244      34.482  -2.386   9.683  1.00 19.40           N  
ATOM   1952  CA  GLY B 244      35.754  -3.039   9.786  1.00 19.40           C  
ATOM   1953  C   GLY B 244      36.440  -2.533  11.012  1.00 19.40           C  
ATOM   1954  O   GLY B 244      35.886  -1.739  11.771  1.00 19.40           O  
ATOM   1955  N   GLY B 245      37.684  -3.001  11.229  1.00 54.57           N  
ATOM   1956  CA  GLY B 245      38.438  -2.619  12.384  1.00 54.57           C  
ATOM   1957  C   GLY B 245      39.796  -2.220  11.913  1.00 54.57           C  
ATOM   1958  O   GLY B 245      40.015  -2.008  10.723  1.00 54.57           O  
ATOM   1959  N   VAL B 246      40.750  -2.106  12.854  1.00 30.84           N  
ATOM   1960  CA  VAL B 246      42.073  -1.705  12.487  1.00 30.84           C  
ATOM   1961  CB  VAL B 246      42.694  -2.606  11.449  1.00 30.84           C  
ATOM   1962  CG1 VAL B 246      44.103  -2.089  11.101  1.00 30.84           C  
ATOM   1963  CG2 VAL B 246      42.682  -4.047  11.988  1.00 30.84           C  
ATOM   1964  C   VAL B 246      41.937  -0.302  11.908  1.00 30.84           C  
ATOM   1965  O   VAL B 246      41.501   0.600  12.671  1.00 30.84           O  
ATOM   1966  OXT VAL B 246      42.252  -0.109  10.703  1.00 30.84           O1-
TER   
HEADER    4q9o_chain_A
ATOM     63  N   PRO A  10      47.287 -20.954  30.661  1.00 88.71           N  
ATOM     64  CA  PRO A  10      45.989 -21.347  30.192  1.00 88.71           C  
ATOM     68  C   PRO A  10      45.088 -20.150  30.143  1.00 88.71           C  
ATOM     69  O   PRO A  10      45.276 -19.221  30.927  1.00 88.71           O  
ATOM     66  CB  PRO A  10      45.525 -22.484  31.107  1.00 88.71           C  
ATOM     67  CG  PRO A  10      46.570 -22.529  32.240  1.00 88.71           C  
ATOM     65  CD  PRO A  10      47.826 -21.913  31.606  1.00 88.71           C  
ATOM     70  N   THR A  11      44.102 -20.134  29.226  1.00 58.94           N  
ATOM     71  CA  THR A  11      43.314 -18.942  29.112  1.00 58.94           C  
ATOM     75  C   THR A  11      41.850 -19.250  29.146  1.00 58.94           C  
ATOM     76  O   THR A  11      41.413 -20.357  28.831  1.00 58.94           O  
ATOM     72  CB  THR A  11      43.619 -18.173  27.861  1.00 58.94           C  
ATOM     74  CG2 THR A  11      45.101 -17.757  27.894  1.00 58.94           C  
ATOM     73  OG1 THR A  11      43.367 -18.977  26.719  1.00 58.94           O  
ATOM     77  N   GLN A  12      41.056 -18.235  29.552  1.00 89.89           N  
ATOM     78  CA  GLN A  12      39.635 -18.383  29.670  1.00 89.89           C  
ATOM     84  C   GLN A  12      39.009 -17.963  28.383  1.00 89.89           C  
ATOM     85  O   GLN A  12      39.397 -16.962  27.781  1.00 89.89           O  
ATOM     79  CB  GLN A  12      39.008 -17.534  30.790  1.00 89.89           C  
ATOM     80  CG  GLN A  12      39.371 -18.006  32.202  1.00 89.89           C  
ATOM     81  CD  GLN A  12      40.824 -17.645  32.475  1.00 89.89           C  
ATOM     83  NE2 GLN A  12      41.136 -16.323  32.441  1.00 89.89           N  
ATOM     82  OE1 GLN A  12      41.658 -18.516  32.718  1.00 89.89           O  
ATOM     86  N   VAL A  13      38.012 -18.743  27.921  1.00110.40           N  
ATOM     87  CA  VAL A  13      37.368 -18.417  26.685  1.00110.40           C  
ATOM     91  C   VAL A  13      36.018 -17.832  27.001  1.00110.40           C  
ATOM     92  O   VAL A  13      35.260 -18.378  27.801  1.00110.40           O  
ATOM     88  CB  VAL A  13      37.191 -19.595  25.765  1.00110.40           C  
ATOM     89  CG1 VAL A  13      36.090 -20.522  26.308  1.00110.40           C  
ATOM     90  CG2 VAL A  13      36.936 -19.067  24.348  1.00110.40           C  
ATOM     93  N   PRO A  14      35.711 -16.702  26.409  1.00 84.41           N  
ATOM     94  CA  PRO A  14      34.466 -16.007  26.623  1.00 84.41           C  
ATOM     98  C   PRO A  14      33.297 -16.866  26.243  1.00 84.41           C  
ATOM     99  O   PRO A  14      33.288 -17.424  25.147  1.00 84.41           O  
ATOM     96  CB  PRO A  14      34.566 -14.735  25.779  1.00 84.41           C  
ATOM     97  CG  PRO A  14      35.547 -15.120  24.655  1.00 84.41           C  
ATOM     95  CD  PRO A  14      36.487 -16.145  25.314  1.00 84.41           C  
ATOM    100  N   ALA A  15      32.289 -16.963  27.133  1.00 40.15           N  
ATOM    101  CA  ALA A  15      31.125 -17.776  26.912  1.00 40.15           C  
ATOM    103  C   ALA A  15      30.304 -17.251  25.769  1.00 40.15           C  
ATOM    104  O   ALA A  15      29.832 -18.027  24.941  1.00 40.15           O  
ATOM    102  CB  ALA A  15      30.202 -17.843  28.141  1.00 40.15           C  
ATOM    105  N   HIS A  16      30.108 -15.918  25.692  1.00 57.06           N  
ATOM    106  CA  HIS A  16      29.257 -15.368  24.669  1.00 57.06           C  
ATOM    113  C   HIS A  16      30.003 -14.286  23.944  1.00 57.06           C  
ATOM    114  O   HIS A  16      30.519 -13.360  24.567  1.00 57.06           O  
ATOM    109  CB  HIS A  16      27.985 -14.735  25.263  1.00 57.06           C  
ATOM    108  CG  HIS A  16      27.011 -14.227  24.245  1.00 57.06           C  
ATOM    111  CD2 HIS A  16      27.153 -14.033  22.905  1.00 57.06           C  
ATOM    107  ND1 HIS A  16      25.726 -13.835  24.548  1.00 57.06           N  
ATOM    112  CE1 HIS A  16      25.158 -13.425  23.386  1.00 57.06           C  
ATOM    110  NE2 HIS A  16      25.986 -13.526  22.363  1.00 57.06           N  
ATOM    115  N   ILE A  17      30.071 -14.379  22.595  1.00 50.49           N  
ATOM    116  CA  ILE A  17      30.763 -13.383  21.821  1.00 50.49           C  
ATOM    121  C   ILE A  17      29.809 -12.787  20.827  1.00 50.49           C  
ATOM    122  O   ILE A  17      29.076 -13.501  20.144  1.00 50.49           O  
ATOM    117  CB  ILE A  17      31.937 -13.921  21.049  1.00 50.49           C  
ATOM    118  CG1 ILE A  17      32.982 -14.533  22.000  1.00 50.49           C  
ATOM    119  CG2 ILE A  17      32.501 -12.777  20.190  1.00 50.49           C  
ATOM    120  CD1 ILE A  17      34.080 -15.324  21.283  1.00 50.49           C  
ATOM    123  N   GLY A  18      29.800 -11.439  20.728  1.00 29.48           N  
ATOM    124  CA  GLY A  18      28.952 -10.756  19.789  1.00 29.48           C  
ATOM    125  C   GLY A  18      29.835 -10.312  18.665  1.00 29.48           C  
ATOM    126  O   GLY A  18      30.969  -9.897  18.897  1.00 29.48           O  
ATOM    127  N   ILE A  19      29.342 -10.392  17.408  1.00 58.49           N  
ATOM    128  CA  ILE A  19      30.197 -10.021  16.315  1.00 58.49           C  
ATOM    133  C   ILE A  19      29.469  -9.126  15.354  1.00 58.49           C  
ATOM    134  O   ILE A  19      28.342  -9.404  14.947  1.00 58.49           O  
ATOM    129  CB  ILE A  19      30.679 -11.201  15.522  1.00 58.49           C  
ATOM    130  CG1 ILE A  19      31.431 -12.192  16.426  1.00 58.49           C  
ATOM    131  CG2 ILE A  19      31.535 -10.673  14.360  1.00 58.49           C  
ATOM    132  CD1 ILE A  19      31.695 -13.543  15.759  1.00 58.49           C  
ATOM    135  N   ILE A  20      30.128  -8.018  14.960  1.00128.23           N  
ATOM    136  CA  ILE A  20      29.625  -7.123  13.956  1.00128.23           C  
ATOM    141  C   ILE A  20      30.485  -7.450  12.770  1.00128.23           C  
ATOM    142  O   ILE A  20      31.685  -7.172  12.781  1.00128.23           O  
ATOM    137  CB  ILE A  20      29.878  -5.677  14.289  1.00128.23           C  
ATOM    138  CG1 ILE A  20      29.189  -5.271  15.603  1.00128.23           C  
ATOM    139  CG2 ILE A  20      29.417  -4.835  13.091  1.00128.23           C  
ATOM    140  CD1 ILE A  20      27.670  -5.239  15.508  1.00128.23           C  
ATOM    143  N   MET A  21      29.896  -8.051  11.714  1.00 86.17           N  
ATOM    144  CA  MET A  21      30.676  -8.548  10.610  1.00 86.17           C  
ATOM    149  C   MET A  21      30.776  -7.512   9.528  1.00 86.17           C  
ATOM    150  O   MET A  21      30.201  -7.672   8.451  1.00 86.17           O  
ATOM    145  CB  MET A  21      30.019  -9.782   9.972  1.00 86.17           C  
ATOM    146  CG  MET A  21      29.840 -10.950  10.946  1.00 86.17           C  
ATOM    147  SD  MET A  21      28.870 -12.340  10.284  1.00 86.17           S  
ATOM    148  CE  MET A  21      29.296 -13.486  11.626  1.00 86.17           C  
ATOM    151  N   ASP A  22      31.561  -6.442   9.770  1.00 67.29           N  
ATOM    152  CA  ASP A  22      31.704  -5.398   8.792  1.00 67.29           C  
ATOM    157  C   ASP A  22      32.820  -5.717   7.843  1.00 67.29           C  
ATOM    158  O   ASP A  22      33.724  -6.488   8.161  1.00 67.29           O  
ATOM    153  CB  ASP A  22      32.022  -4.014   9.391  1.00 67.29           C  
ATOM    154  CG  ASP A  22      30.775  -3.440  10.049  1.00 67.29           C  
ATOM    155  OD1 ASP A  22      29.680  -4.043   9.889  1.00 67.29           O  
ATOM    156  OD2 ASP A  22      30.901  -2.377  10.714  1.00 67.29           O1-
ATOM    159  N   GLY A  23      32.784  -5.072   6.652  1.00 40.32           N  
ATOM    160  CA  GLY A  23      33.838  -5.180   5.678  1.00 40.32           C  
ATOM    161  C   GLY A  23      33.548  -6.117   4.543  1.00 40.32           C  
ATOM    162  O   GLY A  23      34.448  -6.386   3.750  1.00 40.32           O  
ATOM    163  N   ASN A  24      32.315  -6.643   4.412  1.00 60.92           N  
ATOM    164  CA  ASN A  24      32.049  -7.546   3.321  1.00 60.92           C  
ATOM    169  C   ASN A  24      32.218  -6.829   2.009  1.00 60.92           C  
ATOM    170  O   ASN A  24      32.888  -7.328   1.106  1.00 60.92           O  
ATOM    165  CB  ASN A  24      30.611  -8.095   3.333  1.00 60.92           C  
ATOM    166  CG  ASN A  24      30.445  -9.026   4.527  1.00 60.92           C  
ATOM    168  ND2 ASN A  24      31.579  -9.590   5.023  1.00 60.92           N  
ATOM    167  OD1 ASN A  24      29.334  -9.242   5.008  1.00 60.92           O  
ATOM    171  N   GLY A  25      31.609  -5.634   1.873  1.00 28.32           N  
ATOM    172  CA  GLY A  25      31.641  -4.875   0.649  1.00 28.32           C  
ATOM    173  C   GLY A  25      33.031  -4.410   0.334  1.00 28.32           C  
ATOM    174  O   GLY A  25      33.440  -4.406  -0.826  1.00 28.32           O  
ATOM    175  N   ARG A  26      33.780  -3.972   1.365  1.00142.65           N  
ATOM    176  CA  ARG A  26      35.101  -3.444   1.171  1.00142.65           C  
ATOM    184  C   ARG A  26      35.994  -4.531   0.663  1.00142.65           C  
ATOM    185  O   ARG A  26      36.860  -4.292  -0.178  1.00142.65           O  
ATOM    177  CB  ARG A  26      35.706  -2.851   2.456  1.00142.65           C  
ATOM    178  CG  ARG A  26      37.111  -2.284   2.251  1.00142.65           C  
ATOM    179  CD  ARG A  26      37.531  -1.263   3.311  1.00142.65           C  
ATOM    180  NE  ARG A  26      37.462  -1.915   4.648  1.00142.65           N  
ATOM    181  CZ  ARG A  26      38.081  -1.333   5.716  1.00142.65           C  
ATOM    182  NH1 ARG A  26      38.781  -0.174   5.546  1.00142.65           N1+
ATOM    183  NH2 ARG A  26      38.000  -1.906   6.952  1.00142.65           N  
ATOM    186  N   TRP A  27      35.797  -5.760   1.172  1.00 68.94           N  
ATOM    187  CA  TRP A  27      36.590  -6.895   0.800  1.00 68.94           C  
ATOM    198  C   TRP A  27      36.397  -7.154  -0.667  1.00 68.94           C  
ATOM    199  O   TRP A  27      37.364  -7.373  -1.395  1.00 68.94           O  
ATOM    188  CB  TRP A  27      36.149  -8.151   1.578  1.00 68.94           C  
ATOM    189  CG  TRP A  27      37.003  -9.383   1.401  1.00 68.94           C  
ATOM    191  CD1 TRP A  27      38.090  -9.781   2.124  1.00 68.94           C  
ATOM    190  CD2 TRP A  27      36.784 -10.398   0.409  1.00 68.94           C  
ATOM    193  CE2 TRP A  27      37.766 -11.370   0.590  1.00 68.94           C  
ATOM    194  CE3 TRP A  27      35.839 -10.512  -0.571  1.00 68.94           C  
ATOM    192  NE1 TRP A  27      38.560 -10.980   1.646  1.00 68.94           N  
ATOM    195  CZ2 TRP A  27      37.821 -12.476  -0.210  1.00 68.94           C  
ATOM    196  CZ3 TRP A  27      35.899 -11.628  -1.377  1.00 68.94           C  
ATOM    197  CH2 TRP A  27      36.871 -12.591  -1.200  1.00 68.94           C  
ATOM    200  N   ALA A  28      35.130  -7.137  -1.134  1.00 32.44           N  
ATOM    201  CA  ALA A  28      34.777  -7.405  -2.504  1.00 32.44           C  
ATOM    203  C   ALA A  28      35.328  -6.353  -3.421  1.00 32.44           C  
ATOM    204  O   ALA A  28      35.842  -6.666  -4.494  1.00 32.44           O  
ATOM    202  CB  ALA A  28      33.255  -7.447  -2.723  1.00 32.44           C  
ATOM    205  N   LYS A  29      35.243  -5.071  -3.015  1.00 91.95           N  
ATOM    206  CA  LYS A  29      35.673  -3.966  -3.831  1.00 91.95           C  
ATOM    212  C   LYS A  29      37.142  -4.106  -4.101  1.00 91.95           C  
ATOM    213  O   LYS A  29      37.607  -3.823  -5.204  1.00 91.95           O  
ATOM    207  CB  LYS A  29      35.497  -2.610  -3.121  1.00 91.95           C  
ATOM    208  CG  LYS A  29      34.048  -2.215  -2.834  1.00 91.95           C  
ATOM    209  CD  LYS A  29      33.199  -1.987  -4.086  1.00 91.95           C  
ATOM    210  CE  LYS A  29      31.803  -1.439  -3.778  1.00 91.95           C  
ATOM    211  NZ  LYS A  29      31.079  -1.161  -5.039  1.00 91.95           N1+
ATOM    214  N   LYS A  30      37.910  -4.550  -3.087  1.00 99.16           N  
ATOM    215  CA  LYS A  30      39.338  -4.688  -3.188  1.00 99.16           C  
ATOM    221  C   LYS A  30      39.633  -5.678  -4.275  1.00 99.16           C  
ATOM    222  O   LYS A  30      40.589  -5.531  -5.033  1.00 99.16           O  
ATOM    216  CB  LYS A  30      39.956  -5.242  -1.892  1.00 99.16           C  
ATOM    217  CG  LYS A  30      41.486  -5.256  -1.872  1.00 99.16           C  
ATOM    218  CD  LYS A  30      42.070  -5.648  -0.512  1.00 99.16           C  
ATOM    219  CE  LYS A  30      41.634  -4.737   0.638  1.00 99.16           C  
ATOM    220  NZ  LYS A  30      42.279  -3.411   0.509  1.00 99.16           N1+
ATOM    223  N   ARG A  31      38.792  -6.723  -4.333  1.00132.39           N  
ATOM    224  CA  ARG A  31      38.787  -7.845  -5.228  1.00132.39           C  
ATOM    232  C   ARG A  31      38.311  -7.432  -6.594  1.00132.39           C  
ATOM    233  O   ARG A  31      38.329  -8.241  -7.518  1.00132.39           O  
ATOM    225  CB  ARG A  31      37.888  -8.992  -4.731  1.00132.39           C  
ATOM    226  CG  ARG A  31      38.300  -9.549  -3.364  1.00132.39           C  
ATOM    227  CD  ARG A  31      39.705 -10.155  -3.337  1.00132.39           C  
ATOM    228  NE  ARG A  31      39.976 -10.653  -1.960  1.00132.39           N  
ATOM    229  CZ  ARG A  31      40.419  -9.799  -0.989  1.00132.39           C  
ATOM    230  NH1 ARG A  31      40.521  -8.463  -1.240  1.00132.39           N1+
ATOM    231  NH2 ARG A  31      40.763 -10.284   0.238  1.00132.39           N  
ATOM    234  N   MET A  32      37.837  -6.179  -6.759  1.00 56.38           N  
ATOM    235  CA  MET A  32      37.238  -5.743  -7.991  1.00 56.38           C  
ATOM    240  C   MET A  32      36.065  -6.623  -8.303  1.00 56.38           C  
ATOM    241  O   MET A  32      35.819  -6.973  -9.457  1.00 56.38           O  
ATOM    236  CB  MET A  32      38.189  -5.802  -9.203  1.00 56.38           C  
ATOM    237  CG  MET A  32      39.361  -4.819  -9.133  1.00 56.38           C  
ATOM    238  SD  MET A  32      40.487  -4.883 -10.561  1.00 56.38           S  
ATOM    239  CE  MET A  32      41.257  -6.467 -10.107  1.00 56.38           C  
ATOM    242  N   GLN A  33      35.310  -6.997  -7.248  1.00 61.52           N  
ATOM    243  CA  GLN A  33      34.105  -7.771  -7.370  1.00 61.52           C  
ATOM    249  C   GLN A  33      32.993  -6.916  -6.829  1.00 61.52           C  
ATOM    250  O   GLN A  33      33.239  -5.957  -6.099  1.00 61.52           O  
ATOM    244  CB  GLN A  33      34.115  -9.061  -6.526  1.00 61.52           C  
ATOM    245  CG  GLN A  33      35.170 -10.088  -6.950  1.00 61.52           C  
ATOM    246  CD  GLN A  33      34.640 -10.875  -8.140  1.00 61.52           C  
ATOM    248  NE2 GLN A  33      33.292 -10.879  -8.318  1.00 61.52           N  
ATOM    247  OE1 GLN A  33      35.407 -11.479  -8.889  1.00 61.52           O  
ATOM    251  N   PRO A  34      31.769  -7.231  -7.172  1.00141.37           N  
ATOM    252  CA  PRO A  34      30.639  -6.484  -6.685  1.00141.37           C  
ATOM    256  C   PRO A  34      30.485  -6.757  -5.221  1.00141.37           C  
ATOM    257  O   PRO A  34      30.923  -7.810  -4.768  1.00141.37           O  
ATOM    254  CB  PRO A  34      29.446  -6.906  -7.550  1.00141.37           C  
ATOM    255  CG  PRO A  34      29.943  -8.136  -8.335  1.00141.37           C  
ATOM    253  CD  PRO A  34      31.466  -7.942  -8.400  1.00141.37           C  
ATOM    258  N   ARG A  35      29.833  -5.843  -4.475  1.00 96.44           N  
ATOM    259  CA  ARG A  35      29.750  -5.932  -3.042  1.00 96.44           C  
ATOM    267  C   ARG A  35      29.081  -7.203  -2.619  1.00 96.44           C  
ATOM    268  O   ARG A  35      29.437  -7.763  -1.583  1.00 96.44           O  
ATOM    260  CB  ARG A  35      29.021  -4.747  -2.379  1.00 96.44           C  
ATOM    261  CG  ARG A  35      29.868  -3.473  -2.399  1.00 96.44           C  
ATOM    262  CD  ARG A  35      29.470  -2.425  -1.356  1.00 96.44           C  
ATOM    263  NE  ARG A  35      28.212  -1.771  -1.807  1.00 96.44           N  
ATOM    264  CZ  ARG A  35      27.574  -0.893  -0.979  1.00 96.44           C  
ATOM    265  NH1 ARG A  35      28.053  -0.667   0.279  1.00 96.44           N1+
ATOM    266  NH2 ARG A  35      26.459  -0.236  -1.413  1.00 96.44           N  
ATOM    269  N   VAL A  36      28.111  -7.699  -3.411  1.00 48.08           N  
ATOM    270  CA  VAL A  36      27.355  -8.874  -3.066  1.00 48.08           C  
ATOM    274  C   VAL A  36      28.269 -10.054  -2.914  1.00 48.08           C  
ATOM    275  O   VAL A  36      27.998 -10.952  -2.117  1.00 48.08           O  
ATOM    271  CB  VAL A  36      26.313  -9.243  -4.085  1.00 48.08           C  
ATOM    272  CG1 VAL A  36      25.278  -8.108  -4.160  1.00 48.08           C  
ATOM    273  CG2 VAL A  36      27.005  -9.552  -5.422  1.00 48.08           C  
ATOM    276  N   PHE A  37      29.373 -10.082  -3.681  1.00 60.74           N  
ATOM    277  CA  PHE A  37      30.325 -11.160  -3.687  1.00 60.74           C  
ATOM    285  C   PHE A  37      30.873 -11.308  -2.294  1.00 60.74           C  
ATOM    286  O   PHE A  37      31.093 -12.423  -1.823  1.00 60.74           O  
ATOM    278  CB  PHE A  37      31.494 -10.840  -4.640  1.00 60.74           C  
ATOM    279  CG  PHE A  37      32.408 -12.008  -4.774  1.00 60.74           C  
ATOM    280  CD1 PHE A  37      32.117 -13.022  -5.657  1.00 60.74           C  
ATOM    281  CD2 PHE A  37      33.567 -12.078  -4.036  1.00 60.74           C  
ATOM    282  CE1 PHE A  37      32.963 -14.097  -5.791  1.00 60.74           C  
ATOM    283  CE2 PHE A  37      34.416 -13.151  -4.165  1.00 60.74           C  
ATOM    284  CZ  PHE A  37      34.113 -14.164  -5.043  1.00 60.74           C  
ATOM    287  N   GLY A  38      31.112 -10.174  -1.608  1.00 33.61           N  
ATOM    288  CA  GLY A  38      31.678 -10.134  -0.284  1.00 33.61           C  
ATOM    289  C   GLY A  38      30.789 -10.810   0.721  1.00 33.61           C  
ATOM    290  O   GLY A  38      31.284 -11.438   1.656  1.00 33.61           O  
ATOM    291  N   HIS A  39      29.455 -10.664   0.585  1.00 64.25           N  
ATOM    292  CA  HIS A  39      28.526 -11.251   1.516  1.00 64.25           C  
ATOM    299  C   HIS A  39      28.621 -12.748   1.458  1.00 64.25           C  
ATOM    300  O   HIS A  39      28.490 -13.420   2.480  1.00 64.25           O  
ATOM    295  CB  HIS A  39      27.054 -10.884   1.245  1.00 64.25           C  
ATOM    294  CG  HIS A  39      26.695  -9.483   1.640  1.00 64.25           C  
ATOM    297  CD2 HIS A  39      26.566  -8.358   0.884  1.00 64.25           C  
ATOM    293  ND1 HIS A  39      26.403  -9.103   2.931  1.00 64.25           N  
ATOM    298  CE1 HIS A  39      26.114  -7.778   2.894  1.00 64.25           C  
ATOM    296  NE2 HIS A  39      26.200  -7.282   1.673  1.00 64.25           N  
ATOM    301  N   LYS A  40      28.810 -13.317   0.251  1.00151.83           N  
ATOM    302  CA  LYS A  40      28.953 -14.740   0.107  1.00151.83           C  
ATOM    308  C   LYS A  40      30.169 -15.176   0.858  1.00151.83           C  
ATOM    309  O   LYS A  40      30.152 -16.194   1.547  1.00151.83           O  
ATOM    303  CB  LYS A  40      29.165 -15.169  -1.353  1.00151.83           C  
ATOM    304  CG  LYS A  40      27.869 -15.483  -2.088  1.00151.83           C  
ATOM    305  CD  LYS A  40      27.196 -16.710  -1.482  1.00151.83           C  
ATOM    306  CE  LYS A  40      28.159 -17.894  -1.355  1.00151.83           C  
ATOM    307  NZ  LYS A  40      27.582 -18.933  -0.474  1.00151.83           N1+
ATOM    310  N   ALA A  41      31.259 -14.397   0.738  1.00 39.75           N  
ATOM    311  CA  ALA A  41      32.524 -14.674   1.361  1.00 39.75           C  
ATOM    313  C   ALA A  41      32.363 -14.631   2.849  1.00 39.75           C  
ATOM    314  O   ALA A  41      33.054 -15.344   3.575  1.00 39.75           O  
ATOM    312  CB  ALA A  41      33.609 -13.653   0.981  1.00 39.75           C  
ATOM    315  N   GLY A  42      31.472 -13.754   3.341  1.00 29.90           N  
ATOM    316  CA  GLY A  42      31.240 -13.588   4.748  1.00 29.90           C  
ATOM    317  C   GLY A  42      30.720 -14.869   5.328  1.00 29.90           C  
ATOM    318  O   GLY A  42      31.002 -15.181   6.483  1.00 29.90           O  
ATOM    319  N   MET A  43      29.912 -15.620   4.554  1.00 39.56           N  
ATOM    320  CA  MET A  43      29.322 -16.845   5.015  1.00 39.56           C  
ATOM    325  C   MET A  43      30.415 -17.819   5.318  1.00 39.56           C  
ATOM    326  O   MET A  43      30.349 -18.548   6.307  1.00 39.56           O  
ATOM    321  CB  MET A  43      28.406 -17.484   3.957  1.00 39.56           C  
ATOM    322  CG  MET A  43      27.196 -16.614   3.607  1.00 39.56           C  
ATOM    323  SD  MET A  43      26.095 -17.321   2.346  1.00 39.56           S  
ATOM    324  CE  MET A  43      25.395 -18.589   3.440  1.00 39.56           C  
ATOM    327  N   GLU A  44      31.451 -17.858   4.464  1.00115.27           N  
ATOM    328  CA  GLU A  44      32.529 -18.778   4.662  1.00115.27           C  
ATOM    334  C   GLU A  44      33.242 -18.445   5.938  1.00115.27           C  
ATOM    335  O   GLU A  44      33.620 -19.337   6.696  1.00115.27           O  
ATOM    329  CB  GLU A  44      33.551 -18.761   3.518  1.00115.27           C  
ATOM    330  CG  GLU A  44      34.446 -19.996   3.532  1.00115.27           C  
ATOM    331  CD  GLU A  44      33.536 -21.205   3.352  1.00115.27           C  
ATOM    332  OE1 GLU A  44      32.833 -21.563   4.333  1.00115.27           O  
ATOM    333  OE2 GLU A  44      33.525 -21.778   2.231  1.00115.27           O1-
ATOM    336  N   ALA A  45      33.441 -17.141   6.207  1.00 29.75           N  
ATOM    337  CA  ALA A  45      34.144 -16.709   7.384  1.00 29.75           C  
ATOM    339  C   ALA A  45      33.376 -17.128   8.603  1.00 29.75           C  
ATOM    340  O   ALA A  45      33.957 -17.604   9.578  1.00 29.75           O  
ATOM    338  CB  ALA A  45      34.312 -15.182   7.449  1.00 29.75           C  
ATOM    341  N   LEU A  46      32.040 -16.969   8.577  1.00 47.93           N  
ATOM    342  CA  LEU A  46      31.222 -17.292   9.712  1.00 47.93           C  
ATOM    347  C   LEU A  46      31.301 -18.766   9.964  1.00 47.93           C  
ATOM    348  O   LEU A  46      31.365 -19.199  11.113  1.00 47.93           O  
ATOM    343  CB  LEU A  46      29.744 -16.911   9.507  1.00 47.93           C  
ATOM    344  CG  LEU A  46      28.831 -17.240  10.706  1.00 47.93           C  
ATOM    345  CD1 LEU A  46      29.276 -16.494  11.977  1.00 47.93           C  
ATOM    346  CD2 LEU A  46      27.355 -16.973  10.365  1.00 47.93           C  
ATOM    349  N   GLN A  47      31.315 -19.580   8.888  1.00 56.94           N  
ATOM    350  CA  GLN A  47      31.353 -21.005   9.047  1.00 56.94           C  
ATOM    356  C   GLN A  47      32.605 -21.379   9.780  1.00 56.94           C  
ATOM    357  O   GLN A  47      32.565 -22.193  10.701  1.00 56.94           O  
ATOM    351  CB  GLN A  47      31.377 -21.753   7.704  1.00 56.94           C  
ATOM    352  CG  GLN A  47      31.433 -23.275   7.856  1.00 56.94           C  
ATOM    353  CD  GLN A  47      30.101 -23.758   8.411  1.00 56.94           C  
ATOM    355  NE2 GLN A  47      29.123 -22.826   8.560  1.00 56.94           N  
ATOM    354  OE1 GLN A  47      29.936 -24.941   8.703  1.00 56.94           O  
ATOM    358  N   THR A  48      33.749 -20.780   9.395  1.00117.91           N  
ATOM    359  CA  THR A  48      35.008 -21.119  10.002  1.00117.91           C  
ATOM    363  C   THR A  48      34.993 -20.737  11.450  1.00117.91           C  
ATOM    364  O   THR A  48      35.379 -21.528  12.309  1.00117.91           O  
ATOM    360  CB  THR A  48      36.187 -20.415   9.390  1.00117.91           C  
ATOM    362  CG2 THR A  48      36.205 -20.693   7.880  1.00117.91           C  
ATOM    361  OG1 THR A  48      36.113 -19.018   9.629  1.00117.91           O  
ATOM    365  N   VAL A  49      34.534 -19.508  11.756  1.00110.58           N  
ATOM    366  CA  VAL A  49      34.573 -19.013  13.102  1.00110.58           C  
ATOM    370  C   VAL A  49      33.650 -19.816  13.972  1.00110.58           C  
ATOM    371  O   VAL A  49      34.000 -20.146  15.104  1.00110.58           O  
ATOM    367  CB  VAL A  49      34.217 -17.552  13.215  1.00110.58           C  
ATOM    368  CG1 VAL A  49      32.697 -17.369  13.119  1.00110.58           C  
ATOM    369  CG2 VAL A  49      34.829 -16.997  14.509  1.00110.58           C  
ATOM    372  N   THR A  50      32.448 -20.161  13.464  1.00 46.19           N  
ATOM    373  CA  THR A  50      31.480 -20.868  14.258  1.00 46.19           C  
ATOM    377  C   THR A  50      32.014 -22.214  14.643  1.00 46.19           C  
ATOM    378  O   THR A  50      31.921 -22.606  15.806  1.00 46.19           O  
ATOM    374  CB  THR A  50      30.176 -21.069  13.542  1.00 46.19           C  
ATOM    376  CG2 THR A  50      29.205 -21.824  14.465  1.00 46.19           C  
ATOM    375  OG1 THR A  50      29.621 -19.812  13.183  1.00 46.19           O  
ATOM    379  N   LYS A  51      32.587 -22.968  13.684  1.00153.30           N  
ATOM    380  CA  LYS A  51      33.072 -24.280  14.008  1.00153.30           C  
ATOM    386  C   LYS A  51      34.251 -24.213  14.935  1.00153.30           C  
ATOM    387  O   LYS A  51      34.357 -25.022  15.855  1.00153.30           O  
ATOM    381  CB  LYS A  51      33.371 -25.154  12.774  1.00153.30           C  
ATOM    382  CG  LYS A  51      34.219 -24.496  11.691  1.00153.30           C  
ATOM    383  CD  LYS A  51      34.596 -25.459  10.564  1.00153.30           C  
ATOM    384  CE  LYS A  51      33.416 -25.857   9.679  1.00153.30           C  
ATOM    385  NZ  LYS A  51      32.480 -26.709  10.441  1.00153.30           N1+
ATOM    388  N   ALA A  52      35.171 -23.251  14.724  1.00 35.32           N  
ATOM    389  CA  ALA A  52      36.345 -23.118  15.548  1.00 35.32           C  
ATOM    391  C   ALA A  52      35.959 -22.754  16.953  1.00 35.32           C  
ATOM    392  O   ALA A  52      36.498 -23.303  17.912  1.00 35.32           O  
ATOM    390  CB  ALA A  52      37.292 -22.012  15.050  1.00 35.32           C  
ATOM    393  N   ALA A  53      35.010 -21.810  17.103  1.00 38.07           N  
ATOM    394  CA  ALA A  53      34.587 -21.326  18.390  1.00 38.07           C  
ATOM    396  C   ALA A  53      33.954 -22.445  19.163  1.00 38.07           C  
ATOM    397  O   ALA A  53      34.114 -22.534  20.379  1.00 38.07           O  
ATOM    395  CB  ALA A  53      33.563 -20.181  18.285  1.00 38.07           C  
ATOM    398  N   ASN A  54      33.197 -23.319  18.471  1.00 38.22           N  
ATOM    399  CA  ASN A  54      32.513 -24.410  19.107  1.00 38.22           C  
ATOM    404  C   ASN A  54      33.522 -25.328  19.737  1.00 38.22           C  
ATOM    405  O   ASN A  54      33.320 -25.802  20.854  1.00 38.22           O  
ATOM    400  CB  ASN A  54      31.683 -25.235  18.108  1.00 38.22           C  
ATOM    401  CG  ASN A  54      30.830 -26.228  18.881  1.00 38.22           C  
ATOM    403  ND2 ASN A  54      30.711 -27.469  18.339  1.00 38.22           N  
ATOM    402  OD1 ASN A  54      30.289 -25.913  19.941  1.00 38.22           O  
ATOM    406  N   LYS A  55      34.637 -25.604  19.030  1.00106.29           N  
ATOM    407  CA  LYS A  55      35.672 -26.476  19.521  1.00106.29           C  
ATOM    413  C   LYS A  55      36.298 -25.848  20.734  1.00106.29           C  
ATOM    414  O   LYS A  55      36.610 -26.530  21.709  1.00106.29           O  
ATOM    408  CB  LYS A  55      36.804 -26.684  18.499  1.00106.29           C  
ATOM    409  CG  LYS A  55      36.354 -27.294  17.168  1.00106.29           C  
ATOM    410  CD  LYS A  55      35.683 -28.663  17.298  1.00106.29           C  
ATOM    411  CE  LYS A  55      34.155 -28.599  17.252  1.00106.29           C  
ATOM    412  NZ  LYS A  55      33.592 -29.967  17.303  1.00106.29           N1+
ATOM    415  N   LEU A  56      36.478 -24.514  20.686  1.00 66.61           N  
ATOM    416  CA  LEU A  56      37.127 -23.718  21.694  1.00 66.61           C  
ATOM    421  C   LEU A  56      36.354 -23.745  22.981  1.00 66.61           C  
ATOM    422  O   LEU A  56      36.949 -23.625  24.052  1.00 66.61           O  
ATOM    417  CB  LEU A  56      37.293 -22.243  21.280  1.00 66.61           C  
ATOM    418  CG  LEU A  56      38.203 -22.038  20.052  1.00 66.61           C  
ATOM    419  CD1 LEU A  56      38.374 -20.544  19.732  1.00 66.61           C  
ATOM    420  CD2 LEU A  56      39.543 -22.773  20.212  1.00 66.61           C  
ATOM    423  N   GLY A  57      35.013 -23.888  22.928  1.00 38.41           N  
ATOM    424  CA  GLY A  57      34.267 -23.910  24.158  1.00 38.41           C  
ATOM    425  C   GLY A  57      33.377 -22.703  24.275  1.00 38.41           C  
ATOM    426  O   GLY A  57      32.753 -22.501  25.316  1.00 38.41           O  
ATOM    427  N   VAL A  58      33.291 -21.856  23.227  1.00 48.74           N  
ATOM    428  CA  VAL A  58      32.425 -20.708  23.308  1.00 48.74           C  
ATOM    432  C   VAL A  58      30.999 -21.182  23.234  1.00 48.74           C  
ATOM    433  O   VAL A  58      30.646 -22.011  22.395  1.00 48.74           O  
ATOM    429  CB  VAL A  58      32.653 -19.714  22.203  1.00 48.74           C  
ATOM    430  CG1 VAL A  58      31.617 -18.584  22.337  1.00 48.74           C  
ATOM    431  CG2 VAL A  58      34.112 -19.228  22.275  1.00 48.74           C  
ATOM    434  N   LYS A  59      30.161 -20.708  24.183  1.00114.67           N  
ATOM    435  CA  LYS A  59      28.770 -21.067  24.284  1.00114.67           C  
ATOM    441  C   LYS A  59      27.902 -20.397  23.253  1.00114.67           C  
ATOM    442  O   LYS A  59      27.031 -21.042  22.668  1.00114.67           O  
ATOM    436  CB  LYS A  59      28.185 -20.727  25.664  1.00114.67           C  
ATOM    437  CG  LYS A  59      28.870 -21.484  26.803  1.00114.67           C  
ATOM    438  CD  LYS A  59      28.780 -23.005  26.669  1.00114.67           C  
ATOM    439  CE  LYS A  59      29.466 -23.766  27.806  1.00114.67           C  
ATOM    440  NZ  LYS A  59      29.284 -25.223  27.620  1.00114.67           N1+
ATOM    443  N   VAL A  60      28.092 -19.079  23.007  1.00 60.15           N  
ATOM    444  CA  VAL A  60      27.183 -18.406  22.114  1.00 60.15           C  
ATOM    448  C   VAL A  60      27.913 -17.416  21.256  1.00 60.15           C  
ATOM    449  O   VAL A  60      28.904 -16.817  21.670  1.00 60.15           O  
ATOM    445  CB  VAL A  60      26.125 -17.624  22.843  1.00 60.15           C  
ATOM    446  CG1 VAL A  60      25.249 -16.892  21.813  1.00 60.15           C  
ATOM    447  CG2 VAL A  60      25.347 -18.578  23.763  1.00 60.15           C  
ATOM    450  N   ILE A  61      27.427 -17.254  20.003  1.00116.37           N  
ATOM    451  CA  ILE A  61      27.909 -16.264  19.078  1.00116.37           C  
ATOM    456  C   ILE A  61      26.687 -15.545  18.582  1.00116.37           C  
ATOM    457  O   ILE A  61      25.790 -16.171  18.017  1.00116.37           O  
ATOM    452  CB  ILE A  61      28.531 -16.845  17.836  1.00116.37           C  
ATOM    453  CG1 ILE A  61      29.779 -17.692  18.140  1.00116.37           C  
ATOM    454  CG2 ILE A  61      28.814 -15.673  16.880  1.00116.37           C  
ATOM    455  CD1 ILE A  61      30.981 -16.888  18.626  1.00116.37           C  
ATOM    458  N   THR A  62      26.604 -14.213  18.782  1.00 52.02           N  
ATOM    459  CA  THR A  62      25.491 -13.480  18.242  1.00 52.02           C  
ATOM    463  C   THR A  62      26.072 -12.611  17.172  1.00 52.02           C  
ATOM    464  O   THR A  62      26.978 -11.819  17.430  1.00 52.02           O  
ATOM    460  CB  THR A  62      24.788 -12.605  19.245  1.00 52.02           C  
ATOM    462  CG2 THR A  62      23.616 -11.887  18.552  1.00 52.02           C  
ATOM    461  OG1 THR A  62      24.293 -13.398  20.315  1.00 52.02           O  
ATOM    465  N   VAL A  63      25.571 -12.746  15.926  1.00 46.42           N  
ATOM    466  CA  VAL A  63      26.136 -11.998  14.837  1.00 46.42           C  
ATOM    470  C   VAL A  63      25.149 -10.964  14.385  1.00 46.42           C  
ATOM    471  O   VAL A  63      23.937 -11.167  14.447  1.00 46.42           O  
ATOM    467  CB  VAL A  63      26.504 -12.848  13.651  1.00 46.42           C  
ATOM    468  CG1 VAL A  63      27.611 -13.826  14.079  1.00 46.42           C  
ATOM    469  CG2 VAL A  63      25.238 -13.543  13.120  1.00 46.42           C  
ATOM    472  N   TYR A  64      25.663  -9.809  13.910  1.00144.47           N  
ATOM    473  CA  TYR A  64      24.798  -8.737  13.496  1.00144.47           C  
ATOM    482  C   TYR A  64      24.661  -8.920  12.013  1.00144.47           C  
ATOM    483  O   TYR A  64      25.361  -8.282  11.225  1.00144.47           O  
ATOM    474  CB  TYR A  64      25.458  -7.356  13.697  1.00144.47           C  
ATOM    475  CG  TYR A  64      24.417  -6.290  13.784  1.00144.47           C  
ATOM    476  CD1 TYR A  64      23.412  -6.174  12.855  1.00144.47           C  
ATOM    477  CD2 TYR A  64      24.489  -5.358  14.793  1.00144.47           C  
ATOM    478  CE1 TYR A  64      22.475  -5.172  12.963  1.00144.47           C  
ATOM    479  CE2 TYR A  64      23.559  -4.352  14.907  1.00144.47           C  
ATOM    480  CZ  TYR A  64      22.544  -4.262  13.991  1.00144.47           C  
ATOM    481  OH  TYR A  64      21.583  -3.234  14.098  1.00144.47           O  
ATOM    484  N   ALA A  65      23.769  -9.849  11.610  1.00 57.35           N  
ATOM    485  CA  ALA A  65      23.544 -10.202  10.234  1.00 57.35           C  
ATOM    487  C   ALA A  65      22.861  -9.123   9.438  1.00 57.35           C  
ATOM    488  O   ALA A  65      23.280  -8.826   8.318  1.00 57.35           O  
ATOM    486  CB  ALA A  65      22.695 -11.477  10.090  1.00 57.35           C  
ATOM    489  N   PHE A  66      21.776  -8.516   9.968  1.00 92.78           N  
ATOM    490  CA  PHE A  66      21.082  -7.534   9.173  1.00 92.78           C  
ATOM    498  C   PHE A  66      20.421  -6.565  10.113  1.00 92.78           C  
ATOM    499  O   PHE A  66      19.621  -6.962  10.960  1.00 92.78           O  
ATOM    491  CB  PHE A  66      19.988  -8.194   8.305  1.00 92.78           C  
ATOM    492  CG  PHE A  66      19.501  -7.285   7.224  1.00 92.78           C  
ATOM    493  CD1 PHE A  66      20.179  -7.201   6.027  1.00 92.78           C  
ATOM    494  CD2 PHE A  66      18.358  -6.538   7.390  1.00 92.78           C  
ATOM    495  CE1 PHE A  66      19.731  -6.376   5.021  1.00 92.78           C  
ATOM    496  CE2 PHE A  66      17.905  -5.710   6.388  1.00 92.78           C  
ATOM    497  CZ  PHE A  66      18.593  -5.628   5.200  1.00 92.78           C  
ATOM    500  N   SER A  67      20.740  -5.256   9.986  1.00 59.68           N  
ATOM    501  CA  SER A  67      20.141  -4.273  10.848  1.00 59.68           C  
ATOM    504  C   SER A  67      18.965  -3.672  10.147  1.00 59.68           C  
ATOM    505  O   SER A  67      18.710  -3.947   8.976  1.00 59.68           O  
ATOM    502  CB  SER A  67      21.062  -3.110  11.257  1.00 59.68           C  
ATOM    503  OG  SER A  67      21.212  -2.189  10.188  1.00 59.68           O  
ATOM    506  N   THR A  68      18.216  -2.825  10.877  1.00103.54           N  
ATOM    507  CA  THR A  68      17.047  -2.174  10.364  1.00103.54           C  
ATOM    511  C   THR A  68      17.465  -1.214   9.286  1.00103.54           C  
ATOM    512  O   THR A  68      16.749  -1.020   8.305  1.00103.54           O  
ATOM    508  CB  THR A  68      16.319  -1.389  11.412  1.00103.54           C  
ATOM    510  CG2 THR A  68      15.025  -0.847  10.782  1.00103.54           C  
ATOM    509  OG1 THR A  68      15.993  -2.228  12.509  1.00103.54           O  
ATOM    513  N   GLU A  69      18.645  -0.588   9.462  1.00118.41           N  
ATOM    514  CA  GLU A  69      19.198   0.411   8.587  1.00118.41           C  
ATOM    520  C   GLU A  69      19.515  -0.191   7.247  1.00118.41           C  
ATOM    521  O   GLU A  69      19.460   0.499   6.231  1.00118.41           O  
ATOM    515  CB  GLU A  69      20.504   1.013   9.134  1.00118.41           C  
ATOM    516  CG  GLU A  69      20.380   1.586  10.549  1.00118.41           C  
ATOM    517  CD  GLU A  69      19.012   2.235  10.697  1.00118.41           C  
ATOM    518  OE1 GLU A  69      18.888   3.452  10.393  1.00118.41           O  
ATOM    519  OE2 GLU A  69      18.072   1.513  11.122  1.00118.41           O1-
ATOM    522  N   ASN A  70      19.853  -1.495   7.214  1.00 80.83           N  
ATOM    523  CA  ASN A  70      20.278  -2.198   6.027  1.00 80.83           C  
ATOM    528  C   ASN A  70      19.231  -2.172   4.952  1.00 80.83           C  
ATOM    529  O   ASN A  70      19.563  -2.284   3.772  1.00 80.83           O  
ATOM    524  CB  ASN A  70      20.633  -3.673   6.281  1.00 80.83           C  
ATOM    525  CG  ASN A  70      22.073  -3.756   6.768  1.00 80.83           C  
ATOM    527  ND2 ASN A  70      22.337  -3.308   8.019  1.00 80.83           N  
ATOM    526  OD1 ASN A  70      22.958  -4.203   6.044  1.00 80.83           O  
ATOM    530  N   TRP A  71      17.942  -2.049   5.312  1.00 67.71           N  
ATOM    531  CA  TRP A  71      16.886  -2.060   4.337  1.00 67.71           C  
ATOM    542  C   TRP A  71      17.055  -0.912   3.377  1.00 67.71           C  
ATOM    543  O   TRP A  71      16.616  -0.989   2.233  1.00 67.71           O  
ATOM    532  CB  TRP A  71      15.481  -1.970   4.961  1.00 67.71           C  
ATOM    533  CG  TRP A  71      15.079  -3.207   5.731  1.00 67.71           C  
ATOM    535  CD1 TRP A  71      15.080  -3.434   7.077  1.00 67.71           C  
ATOM    534  CD2 TRP A  71      14.618  -4.420   5.116  1.00 67.71           C  
ATOM    537  CE2 TRP A  71      14.353  -5.327   6.141  1.00 67.71           C  
ATOM    538  CE3 TRP A  71      14.430  -4.749   3.804  1.00 67.71           C  
ATOM    536  NE1 TRP A  71      14.640  -4.709   7.340  1.00 67.71           N  
ATOM    539  CZ2 TRP A  71      13.893  -6.584   5.868  1.00 67.71           C  
ATOM    540  CZ3 TRP A  71      13.966  -6.017   3.532  1.00 67.71           C  
ATOM    541  CH2 TRP A  71      13.703  -6.915   4.545  1.00 67.71           C  
ATOM    544  N   THR A  72      17.687   0.193   3.820  1.00 47.50           N  
ATOM    545  CA  THR A  72      17.858   1.380   3.027  1.00 47.50           C  
ATOM    549  C   THR A  72      18.661   1.092   1.787  1.00 47.50           C  
ATOM    550  O   THR A  72      18.431   1.720   0.755  1.00 47.50           O  
ATOM    546  CB  THR A  72      18.556   2.485   3.770  1.00 47.50           C  
ATOM    548  CG2 THR A  72      17.753   2.798   5.046  1.00 47.50           C  
ATOM    547  OG1 THR A  72      19.880   2.101   4.109  1.00 47.50           O  
ATOM    551  N   ARG A  73      19.626   0.150   1.853  1.00124.12           N  
ATOM    552  CA  ARG A  73      20.503  -0.165   0.751  1.00124.12           C  
ATOM    560  C   ARG A  73      19.698  -0.517  -0.467  1.00124.12           C  
ATOM    561  O   ARG A  73      18.480  -0.678  -0.409  1.00124.12           O  
ATOM    553  CB  ARG A  73      21.477  -1.315   1.061  1.00124.12           C  
ATOM    554  CG  ARG A  73      22.555  -0.914   2.071  1.00124.12           C  
ATOM    555  CD  ARG A  73      23.410  -2.079   2.571  1.00124.12           C  
ATOM    556  NE  ARG A  73      23.868  -2.853   1.385  1.00124.12           N  
ATOM    557  CZ  ARG A  73      24.976  -3.644   1.487  1.00124.12           C  
ATOM    558  NH1 ARG A  73      25.698  -3.649   2.645  1.00124.12           N1+
ATOM    559  NH2 ARG A  73      25.357  -4.433   0.440  1.00124.12           N  
ATOM    562  N   PRO A  74      20.371  -0.606  -1.592  1.00 73.09           N  
ATOM    563  CA  PRO A  74      19.713  -0.859  -2.846  1.00 73.09           C  
ATOM    567  C   PRO A  74      18.982  -2.163  -2.834  1.00 73.09           C  
ATOM    568  O   PRO A  74      19.444  -3.108  -2.197  1.00 73.09           O  
ATOM    565  CB  PRO A  74      20.799  -0.735  -3.911  1.00 73.09           C  
ATOM    566  CG  PRO A  74      21.798   0.260  -3.289  1.00 73.09           C  
ATOM    564  CD  PRO A  74      21.651   0.061  -1.770  1.00 73.09           C  
ATOM    569  N   ASP A  75      17.844  -2.226  -3.555  1.00 36.67           N  
ATOM    570  CA  ASP A  75      16.955  -3.351  -3.541  1.00 36.67           C  
ATOM    575  C   ASP A  75      17.645  -4.585  -4.028  1.00 36.67           C  
ATOM    576  O   ASP A  75      17.464  -5.656  -3.454  1.00 36.67           O  
ATOM    571  CB  ASP A  75      15.709  -3.140  -4.421  1.00 36.67           C  
ATOM    572  CG  ASP A  75      14.797  -2.138  -3.723  1.00 36.67           C  
ATOM    573  OD1 ASP A  75      14.925  -1.985  -2.480  1.00 36.67           O  
ATOM    574  OD2 ASP A  75      13.956  -1.517  -4.426  1.00 36.67           O1-
ATOM    577  N   GLN A  76      18.464  -4.477  -5.089  1.00 68.96           N  
ATOM    578  CA  GLN A  76      19.085  -5.656  -5.619  1.00 68.96           C  
ATOM    584  C   GLN A  76      19.983  -6.243  -4.579  1.00 68.96           C  
ATOM    585  O   GLN A  76      20.040  -7.462  -4.417  1.00 68.96           O  
ATOM    579  CB  GLN A  76      19.940  -5.374  -6.866  1.00 68.96           C  
ATOM    580  CG  GLN A  76      19.121  -4.871  -8.056  1.00 68.96           C  
ATOM    581  CD  GLN A  76      18.142  -5.970  -8.440  1.00 68.96           C  
ATOM    583  NE2 GLN A  76      17.368  -5.738  -9.534  1.00 68.96           N  
ATOM    582  OE1 GLN A  76      18.062  -7.005  -7.781  1.00 68.96           O  
ATOM    586  N   GLU A  77      20.719  -5.385  -3.850  1.00 38.86           N  
ATOM    587  CA  GLU A  77      21.642  -5.855  -2.855  1.00 38.86           C  
ATOM    593  C   GLU A  77      20.905  -6.524  -1.732  1.00 38.86           C  
ATOM    594  O   GLU A  77      21.323  -7.576  -1.254  1.00 38.86           O  
ATOM    588  CB  GLU A  77      22.516  -4.727  -2.272  1.00 38.86           C  
ATOM    589  CG  GLU A  77      23.488  -4.143  -3.302  1.00 38.86           C  
ATOM    590  CD  GLU A  77      24.307  -3.039  -2.646  1.00 38.86           C  
ATOM    591  OE1 GLU A  77      24.155  -2.843  -1.410  1.00 38.86           O  
ATOM    592  OE2 GLU A  77      25.099  -2.382  -3.371  1.00 38.86           O1-
ATOM    595  N   VAL A  78      19.777  -5.933  -1.284  1.00 33.18           N  
ATOM    596  CA  VAL A  78      19.014  -6.467  -0.187  1.00 33.18           C  
ATOM    600  C   VAL A  78      18.481  -7.815  -0.570  1.00 33.18           C  
ATOM    601  O   VAL A  78      18.516  -8.751   0.229  1.00 33.18           O  
ATOM    597  CB  VAL A  78      17.842  -5.602   0.181  1.00 33.18           C  
ATOM    598  CG1 VAL A  78      17.028  -6.312   1.278  1.00 33.18           C  
ATOM    599  CG2 VAL A  78      18.366  -4.216   0.597  1.00 33.18           C  
ATOM    602  N   LYS A  79      17.981  -7.948  -1.814  1.00 84.31           N  
ATOM    603  CA  LYS A  79      17.404  -9.179  -2.278  1.00 84.31           C  
ATOM    609  C   LYS A  79      18.450 -10.247  -2.258  1.00 84.31           C  
ATOM    610  O   LYS A  79      18.185 -11.373  -1.842  1.00 84.31           O  
ATOM    604  CB  LYS A  79      16.896  -9.104  -3.728  1.00 84.31           C  
ATOM    605  CG  LYS A  79      15.688  -8.188  -3.927  1.00 84.31           C  
ATOM    606  CD  LYS A  79      15.401  -7.884  -5.398  1.00 84.31           C  
ATOM    607  CE  LYS A  79      14.139  -7.051  -5.616  1.00 84.31           C  
ATOM    608  NZ  LYS A  79      14.368  -5.660  -5.168  1.00 84.31           N1+
ATOM    611  N   PHE A  80      19.674  -9.912  -2.707  1.00 97.91           N  
ATOM    612  CA  PHE A  80      20.747 -10.864  -2.790  1.00 97.91           C  
ATOM    620  C   PHE A  80      21.069 -11.365  -1.416  1.00 97.91           C  
ATOM    621  O   PHE A  80      21.184 -12.569  -1.197  1.00 97.91           O  
ATOM    613  CB  PHE A  80      22.029 -10.242  -3.379  1.00 97.91           C  
ATOM    614  CG  PHE A  80      23.108 -11.271  -3.431  1.00 97.91           C  
ATOM    615  CD1 PHE A  80      23.892 -11.518  -2.331  1.00 97.91           C  
ATOM    616  CD2 PHE A  80      23.347 -11.982  -4.587  1.00 97.91           C  
ATOM    617  CE1 PHE A  80      24.892 -12.459  -2.373  1.00 97.91           C  
ATOM    618  CE2 PHE A  80      24.347 -12.926  -4.636  1.00 97.91           C  
ATOM    619  CZ  PHE A  80      25.123 -13.168  -3.527  1.00 97.91           C  
ATOM    622  N   ILE A  81      21.208 -10.450  -0.437  1.00134.12           N  
ATOM    623  CA  ILE A  81      21.571 -10.867   0.883  1.00134.12           C  
ATOM    628  C   ILE A  81      20.498 -11.721   1.493  1.00134.12           C  
ATOM    629  O   ILE A  81      20.802 -12.714   2.152  1.00134.12           O  
ATOM    624  CB  ILE A  81      22.014  -9.738   1.779  1.00134.12           C  
ATOM    625  CG1 ILE A  81      20.954  -8.653   1.957  1.00134.12           C  
ATOM    626  CG2 ILE A  81      23.329  -9.191   1.208  1.00134.12           C  
ATOM    627  CD1 ILE A  81      21.445  -7.534   2.874  1.00134.12           C  
ATOM    630  N   MET A  82      19.215 -11.385   1.271  1.00 61.82           N  
ATOM    631  CA  MET A  82      18.132 -12.147   1.833  1.00 61.82           C  
ATOM    636  C   MET A  82      18.141 -13.549   1.293  1.00 61.82           C  
ATOM    637  O   MET A  82      17.793 -14.482   2.016  1.00 61.82           O  
ATOM    632  CB  MET A  82      16.752 -11.524   1.564  1.00 61.82           C  
ATOM    633  CG  MET A  82      16.545 -10.225   2.344  1.00 61.82           C  
ATOM    634  SD  MET A  82      16.541 -10.446   4.150  1.00 61.82           S  
ATOM    635  CE  MET A  82      16.639  -8.675   4.541  1.00 61.82           C  
ATOM    638  N   ASN A  83      18.508 -13.738   0.006  1.00131.02           N  
ATOM    639  CA  ASN A  83      18.484 -15.041  -0.612  1.00131.02           C  
ATOM    644  C   ASN A  83      19.596 -15.942  -0.141  1.00131.02           C  
ATOM    645  O   ASN A  83      19.520 -17.152  -0.342  1.00131.02           O  
ATOM    640  CB  ASN A  83      18.444 -15.077  -2.157  1.00131.02           C  
ATOM    641  CG  ASN A  83      19.778 -14.702  -2.777  1.00131.02           C  
ATOM    643  ND2 ASN A  83      20.706 -15.693  -2.873  1.00131.02           N  
ATOM    642  OD1 ASN A  83      19.981 -13.565  -3.192  1.00131.02           O  
ATOM    646  N   LEU A  84      20.670 -15.404   0.476  1.00 69.78           N  
ATOM    647  CA  LEU A  84      21.814 -16.219   0.799  1.00 69.78           C  
ATOM    652  C   LEU A  84      21.421 -17.411   1.634  1.00 69.78           C  
ATOM    653  O   LEU A  84      21.835 -18.519   1.296  1.00 69.78           O  
ATOM    648  CB  LEU A  84      22.893 -15.442   1.582  1.00 69.78           C  
ATOM    649  CG  LEU A  84      23.561 -14.318   0.766  1.00 69.78           C  
ATOM    650  CD1 LEU A  84      24.628 -13.578   1.591  1.00 69.78           C  
ATOM    651  CD2 LEU A  84      24.112 -14.858  -0.562  1.00 69.78           C  
ATOM    654  N   PRO A  85      20.658 -17.293   2.687  1.00168.86           N  
ATOM    655  CA  PRO A  85      20.304 -18.455   3.470  1.00168.86           C  
ATOM    659  C   PRO A  85      19.406 -19.381   2.707  1.00168.86           C  
ATOM    660  O   PRO A  85      19.322 -20.555   3.065  1.00168.86           O  
ATOM    657  CB  PRO A  85      19.655 -17.909   4.741  1.00168.86           C  
ATOM    658  CG  PRO A  85      20.271 -16.507   4.897  1.00168.86           C  
ATOM    656  CD  PRO A  85      20.600 -16.065   3.462  1.00168.86           C  
ATOM    661  N   VAL A  86      18.659 -18.849   1.722  1.00 61.32           N  
ATOM    662  CA  VAL A  86      17.757 -19.630   0.924  1.00 61.32           C  
ATOM    666  C   VAL A  86      18.510 -20.554   0.004  1.00 61.32           C  
ATOM    667  O   VAL A  86      18.304 -21.766   0.013  1.00 61.32           O  
ATOM    663  CB  VAL A  86      16.903 -18.751   0.054  1.00 61.32           C  
ATOM    664  CG1 VAL A  86      15.991 -19.634  -0.814  1.00 61.32           C  
ATOM    665  CG2 VAL A  86      16.151 -17.754   0.954  1.00 61.32           C  
ATOM    668  N   GLU A  87      19.405 -19.980  -0.825  1.00 68.51           N  
ATOM    669  CA  GLU A  87      20.127 -20.709  -1.837  1.00 68.51           C  
ATOM    675  C   GLU A  87      21.197 -21.599  -1.263  1.00 68.51           C  
ATOM    676  O   GLU A  87      21.366 -22.739  -1.693  1.00 68.51           O  
ATOM    670  CB  GLU A  87      20.791 -19.762  -2.855  1.00 68.51           C  
ATOM    671  CG  GLU A  87      21.352 -20.470  -4.088  1.00 68.51           C  
ATOM    672  CD  GLU A  87      21.931 -19.411  -5.017  1.00 68.51           C  
ATOM    673  OE1 GLU A  87      21.843 -18.204  -4.668  1.00 68.51           O  
ATOM    674  OE2 GLU A  87      22.467 -19.797  -6.090  1.00 68.51           O1-
ATOM    677  N   PHE A  88      21.955 -21.059  -0.292  1.00128.73           N  
ATOM    678  CA  PHE A  88      23.129 -21.586   0.357  1.00128.73           C  
ATOM    686  C   PHE A  88      22.900 -22.581   1.458  1.00128.73           C  
ATOM    687  O   PHE A  88      23.867 -23.129   1.980  1.00128.73           O  
ATOM    679  CB  PHE A  88      24.073 -20.481   0.834  1.00128.73           C  
ATOM    680  CG  PHE A  88      24.473 -19.867  -0.460  1.00128.73           C  
ATOM    681  CD1 PHE A  88      25.312 -20.549  -1.309  1.00128.73           C  
ATOM    682  CD2 PHE A  88      24.005 -18.628  -0.831  1.00128.73           C  
ATOM    683  CE1 PHE A  88      25.683 -20.003  -2.513  1.00128.73           C  
ATOM    684  CE2 PHE A  88      24.373 -18.074  -2.035  1.00128.73           C  
ATOM    685  CZ  PHE A  88      25.214 -18.764  -2.877  1.00128.73           C  
ATOM    688  N   TYR A  89      21.647 -22.810   1.882  1.00 83.38           N  
ATOM    689  CA  TYR A  89      21.319 -23.565   3.065  1.00 83.38           C  
ATOM    698  C   TYR A  89      22.043 -24.887   3.104  1.00 83.38           C  
ATOM    699  O   TYR A  89      22.612 -25.240   4.137  1.00 83.38           O  
ATOM    690  CB  TYR A  89      19.799 -23.836   3.108  1.00 83.38           C  
ATOM    691  CG  TYR A  89      19.385 -24.597   4.325  1.00 83.38           C  
ATOM    692  CD1 TYR A  89      19.536 -25.964   4.398  1.00 83.38           C  
ATOM    693  CD2 TYR A  89      18.812 -23.936   5.389  1.00 83.38           C  
ATOM    694  CE1 TYR A  89      19.136 -26.654   5.519  1.00 83.38           C  
ATOM    695  CE2 TYR A  89      18.410 -24.618   6.512  1.00 83.38           C  
ATOM    696  CZ  TYR A  89      18.573 -25.982   6.579  1.00 83.38           C  
ATOM    697  OH  TYR A  89      18.161 -26.686   7.731  1.00 83.38           O  
ATOM    700  N   ASP A  90      22.076 -25.649   1.998  1.00106.59           N  
ATOM    701  CA  ASP A  90      22.706 -26.942   2.019  1.00106.59           C  
ATOM    706  C   ASP A  90      24.172 -26.814   2.312  1.00106.59           C  
ATOM    707  O   ASP A  90      24.760 -27.695   2.936  1.00106.59           O  
ATOM    702  CB  ASP A  90      22.550 -27.706   0.690  1.00106.59           C  
ATOM    703  CG  ASP A  90      23.231 -26.908  -0.413  1.00106.59           C  
ATOM    704  OD1 ASP A  90      22.828 -25.736  -0.640  1.00106.59           O  
ATOM    705  OD2 ASP A  90      24.162 -27.468  -1.050  1.00106.59           O1-
ATOM    708  N   ASN A  91      24.815 -25.728   1.850  1.00 77.74           N  
ATOM    709  CA  ASN A  91      26.234 -25.578   1.999  1.00 77.74           C  
ATOM    714  C   ASN A  91      26.656 -25.476   3.443  1.00 77.74           C  
ATOM    715  O   ASN A  91      27.641 -26.097   3.834  1.00 77.74           O  
ATOM    710  CB  ASN A  91      26.754 -24.324   1.278  1.00 77.74           C  
ATOM    711  CG  ASN A  91      26.520 -24.526  -0.212  1.00 77.74           C  
ATOM    713  ND2 ASN A  91      25.567 -23.742  -0.785  1.00 77.74           N  
ATOM    712  OD1 ASN A  91      27.155 -25.365  -0.847  1.00 77.74           O  
ATOM    716  N   TYR A  92      26.027 -24.582   4.235  1.00113.72           N  
ATOM    717  CA  TYR A  92      26.393 -24.404   5.618  1.00113.72           C  
ATOM    726  C   TYR A  92      25.705 -25.251   6.665  1.00113.72           C  
ATOM    727  O   TYR A  92      26.366 -25.824   7.531  1.00113.72           O  
ATOM    718  CB  TYR A  92      26.290 -22.933   6.037  1.00113.72           C  
ATOM    719  CG  TYR A  92      27.287 -22.239   5.174  1.00113.72           C  
ATOM    720  CD1 TYR A  92      28.627 -22.296   5.479  1.00113.72           C  
ATOM    721  CD2 TYR A  92      26.890 -21.542   4.057  1.00113.72           C  
ATOM    722  CE1 TYR A  92      29.555 -21.662   4.688  1.00113.72           C  
ATOM    723  CE2 TYR A  92      27.813 -20.905   3.261  1.00113.72           C  
ATOM    724  CZ  TYR A  92      29.149 -20.966   3.578  1.00113.72           C  
ATOM    725  OH  TYR A  92      30.102 -20.315   2.766  1.00113.72           O  
ATOM    728  N   VAL A  93      24.357 -25.355   6.607  1.00 76.50           N  
ATOM    729  CA  VAL A  93      23.565 -25.899   7.688  1.00 76.50           C  
ATOM    733  C   VAL A  93      23.869 -27.329   8.035  1.00 76.50           C  
ATOM    734  O   VAL A  93      24.135 -27.587   9.207  1.00 76.50           O  
ATOM    730  CB  VAL A  93      22.089 -25.790   7.438  1.00 76.50           C  
ATOM    731  CG1 VAL A  93      21.340 -26.404   8.634  1.00 76.50           C  
ATOM    732  CG2 VAL A  93      21.755 -24.308   7.191  1.00 76.50           C  
ATOM    735  N   PRO A  94      23.852 -28.288   7.143  1.00153.10           N  
ATOM    736  CA  PRO A  94      24.095 -29.656   7.520  1.00153.10           C  
ATOM    740  C   PRO A  94      25.409 -29.804   8.226  1.00153.10           C  
ATOM    741  O   PRO A  94      25.503 -30.637   9.127  1.00153.10           O  
ATOM    738  CB  PRO A  94      24.064 -30.451   6.215  1.00153.10           C  
ATOM    739  CG  PRO A  94      24.502 -29.419   5.160  1.00153.10           C  
ATOM    737  CD  PRO A  94      23.975 -28.081   5.709  1.00153.10           C  
ATOM    742  N   GLU A  95      26.437 -29.036   7.822  1.00 45.98           N  
ATOM    743  CA  GLU A  95      27.734 -29.139   8.426  1.00 45.98           C  
ATOM    749  C   GLU A  95      27.666 -28.655   9.838  1.00 45.98           C  
ATOM    750  O   GLU A  95      28.259 -29.254  10.732  1.00 45.98           O  
ATOM    744  CB  GLU A  95      28.816 -28.308   7.709  1.00 45.98           C  
ATOM    745  CG  GLU A  95      30.212 -28.518   8.305  1.00 45.98           C  
ATOM    746  CD  GLU A  95      31.221 -27.664   7.547  1.00 45.98           C  
ATOM    747  OE1 GLU A  95      30.809 -26.613   6.988  1.00 45.98           O  
ATOM    748  OE2 GLU A  95      32.420 -28.051   7.521  1.00 45.98           O1-
ATOM    751  N   LEU A  96      26.940 -27.544  10.080  1.00 50.75           N  
ATOM    752  CA  LEU A  96      26.854 -26.987  11.398  1.00 50.75           C  
ATOM    757  C   LEU A  96      26.155 -27.953  12.303  1.00 50.75           C  
ATOM    758  O   LEU A  96      26.559 -28.125  13.452  1.00 50.75           O  
ATOM    753  CB  LEU A  96      26.096 -25.648  11.459  1.00 50.75           C  
ATOM    754  CG  LEU A  96      26.862 -24.488  10.796  1.00 50.75           C  
ATOM    755  CD1 LEU A  96      26.074 -23.170  10.887  1.00 50.75           C  
ATOM    756  CD2 LEU A  96      28.287 -24.370  11.366  1.00 50.75           C  
ATOM    759  N   HIS A  97      25.086 -28.612  11.810  1.00 59.13           N  
ATOM    760  CA  HIS A  97      24.342 -29.523  12.632  1.00 59.13           C  
ATOM    767  C   HIS A  97      25.216 -30.687  12.996  1.00 59.13           C  
ATOM    768  O   HIS A  97      25.149 -31.194  14.113  1.00 59.13           O  
ATOM    763  CB  HIS A  97      23.050 -30.052  11.988  1.00 59.13           C  
ATOM    762  CG  HIS A  97      22.178 -30.732  13.004  1.00 59.13           C  
ATOM    765  CD2 HIS A  97      21.331 -30.191  13.921  1.00 59.13           C  
ATOM    761  ND1 HIS A  97      22.115 -32.095  13.195  1.00 59.13           N  
ATOM    766  CE1 HIS A  97      21.239 -32.308  14.210  1.00 59.13           C  
ATOM    764  NE2 HIS A  97      20.737 -31.181  14.683  1.00 59.13           N  
ATOM    769  N   ALA A  98      26.064 -31.139  12.055  1.00 41.97           N  
ATOM    770  CA  ALA A  98      26.963 -32.233  12.299  1.00 41.97           C  
ATOM    772  C   ALA A  98      27.877 -31.820  13.415  1.00 41.97           C  
ATOM    773  O   ALA A  98      28.298 -32.642  14.226  1.00 41.97           O  
ATOM    771  CB  ALA A  98      27.839 -32.574  11.081  1.00 41.97           C  
ATOM    774  N   ASN A  99      28.219 -30.518  13.442  1.00 86.92           N  
ATOM    775  CA  ASN A  99      29.074 -29.858  14.394  1.00 86.92           C  
ATOM    780  C   ASN A  99      28.422 -29.767  15.750  1.00 86.92           C  
ATOM    781  O   ASN A  99      29.094 -29.444  16.729  1.00 86.92           O  
ATOM    776  CB  ASN A  99      29.463 -28.424  13.983  1.00 86.92           C  
ATOM    777  CG  ASN A  99      30.493 -28.486  12.862  1.00 86.92           C  
ATOM    779  ND2 ASN A  99      30.216 -27.762  11.748  1.00 86.92           N  
ATOM    778  OD1 ASN A  99      31.519 -29.154  12.978  1.00 86.92           O  
ATOM    782  N   ASN A 100      27.094 -30.002  15.846  1.00 76.92           N  
ATOM    783  CA  ASN A 100      26.380 -29.906  17.095  1.00 76.92           C  
ATOM    788  C   ASN A 100      26.196 -28.457  17.456  1.00 76.92           C  
ATOM    789  O   ASN A 100      26.140 -28.096  18.632  1.00 76.92           O  
ATOM    784  CB  ASN A 100      27.128 -30.613  18.245  1.00 76.92           C  
ATOM    785  CG  ASN A 100      26.172 -30.939  19.389  1.00 76.92           C  
ATOM    787  ND2 ASN A 100      26.449 -32.066  20.096  1.00 76.92           N  
ATOM    786  OD1 ASN A 100      25.212 -30.221  19.655  1.00 76.92           O  
ATOM    790  N   VAL A 101      26.065 -27.584  16.434  1.00 46.46           N  
ATOM    791  CA  VAL A 101      25.847 -26.181  16.672  1.00 46.46           C  
ATOM    795  C   VAL A 101      24.375 -25.902  16.553  1.00 46.46           C  
ATOM    796  O   VAL A 101      23.694 -26.454  15.691  1.00 46.46           O  
ATOM    792  CB  VAL A 101      26.560 -25.295  15.687  1.00 46.46           C  
ATOM    793  CG1 VAL A 101      26.119 -23.838  15.908  1.00 46.46           C  
ATOM    794  CG2 VAL A 101      28.074 -25.508  15.850  1.00 46.46           C  
ATOM    797  N   LYS A 102      23.848 -25.026  17.439  1.00 68.34           N  
ATOM    798  CA  LYS A 102      22.450 -24.675  17.474  1.00 68.34           C  
ATOM    804  C   LYS A 102      22.255 -23.388  16.745  1.00 68.34           C  
ATOM    805  O   LYS A 102      22.955 -22.413  17.003  1.00 68.34           O  
ATOM    799  CB  LYS A 102      21.936 -24.415  18.901  1.00 68.34           C  
ATOM    800  CG  LYS A 102      20.464 -24.002  18.970  1.00 68.34           C  
ATOM    801  CD  LYS A 102      19.929 -23.873  20.398  1.00 68.34           C  
ATOM    802  CE  LYS A 102      18.524 -23.276  20.471  1.00 68.34           C  
ATOM    803  NZ  LYS A 102      18.092 -23.164  21.881  1.00 68.34           N1+
ATOM    806  N   ILE A 103      21.268 -23.340  15.827  1.00 56.25           N  
ATOM    807  CA  ILE A 103      21.040 -22.129  15.094  1.00 56.25           C  
ATOM    812  C   ILE A 103      19.781 -21.488  15.590  1.00 56.25           C  
ATOM    813  O   ILE A 103      18.747 -22.139  15.727  1.00 56.25           O  
ATOM    808  CB  ILE A 103      20.897 -22.349  13.614  1.00 56.25           C  
ATOM    809  CG1 ILE A 103      22.218 -22.879  13.029  1.00 56.25           C  
ATOM    810  CG2 ILE A 103      20.412 -21.040  12.969  1.00 56.25           C  
ATOM    811  CD1 ILE A 103      22.095 -23.408  11.601  1.00 56.25           C  
ATOM    814  N   GLN A 104      19.859 -20.180  15.910  1.00125.96           N  
ATOM    815  CA  GLN A 104      18.706 -19.450  16.355  1.00125.96           C  
ATOM    821  C   GLN A 104      18.790 -18.054  15.813  1.00125.96           C  
ATOM    822  O   GLN A 104      19.807 -17.675  15.235  1.00125.96           O  
ATOM    816  CB  GLN A 104      18.531 -19.456  17.880  1.00125.96           C  
ATOM    817  CG  GLN A 104      19.716 -18.899  18.658  1.00125.96           C  
ATOM    818  CD  GLN A 104      19.338 -19.018  20.123  1.00125.96           C  
ATOM    820  NE2 GLN A 104      18.015 -19.160  20.398  1.00125.96           N  
ATOM    819  OE1 GLN A 104      20.193 -18.998  21.004  1.00125.96           O  
ATOM    823  N   MET A 105      17.695 -17.266  15.927  1.00102.60           N  
ATOM    824  CA  MET A 105      17.717 -15.927  15.399  1.00102.60           C  
ATOM    829  C   MET A 105      16.988 -14.999  16.327  1.00102.60           C  
ATOM    830  O   MET A 105      16.144 -15.413  17.121  1.00102.60           O  
ATOM    825  CB  MET A 105      17.098 -15.806  13.994  1.00102.60           C  
ATOM    826  CG  MET A 105      15.638 -16.255  13.917  1.00102.60           C  
ATOM    827  SD  MET A 105      14.900 -16.119  12.261  1.00102.60           S  
ATOM    828  CE  MET A 105      13.370 -16.985  12.711  1.00102.60           C  
ATOM    831  N   ILE A 106      17.334 -13.700  16.232  1.00148.97           N  
ATOM    832  CA  ILE A 106      16.839 -12.629  17.052  1.00148.97           C  
ATOM    837  C   ILE A 106      16.476 -11.473  16.155  1.00148.97           C  
ATOM    838  O   ILE A 106      17.125 -11.258  15.134  1.00148.97           O  
ATOM    833  CB  ILE A 106      17.948 -12.192  17.969  1.00148.97           C  
ATOM    834  CG1 ILE A 106      17.587 -10.975  18.811  1.00148.97           C  
ATOM    835  CG2 ILE A 106      19.213 -12.011  17.120  1.00148.97           C  
ATOM    836  CD1 ILE A 106      18.613 -10.684  19.909  1.00148.97           C  
ATOM    839  N   GLY A 107      15.411 -10.709  16.499  1.00 50.63           N  
ATOM    840  CA  GLY A 107      15.065  -9.538  15.732  1.00 50.63           C  
ATOM    841  C   GLY A 107      13.623  -9.596  15.327  1.00 50.63           C  
ATOM    842  O   GLY A 107      12.905 -10.530  15.682  1.00 50.63           O  
ATOM    843  N   GLU A 108      13.157  -8.563  14.583  1.00113.91           N  
ATOM    844  CA  GLU A 108      11.805  -8.570  14.091  1.00113.91           C  
ATOM    850  C   GLU A 108      11.855  -9.368  12.829  1.00113.91           C  
ATOM    851  O   GLU A 108      11.795  -8.844  11.717  1.00113.91           O  
ATOM    845  CB  GLU A 108      11.241  -7.176  13.757  1.00113.91           C  
ATOM    846  CG  GLU A 108      10.829  -6.353  14.982  1.00113.91           C  
ATOM    847  CD  GLU A 108      12.031  -5.586  15.517  1.00113.91           C  
ATOM    848  OE1 GLU A 108      13.007  -5.383  14.745  1.00113.91           O  
ATOM    849  OE2 GLU A 108      11.980  -5.180  16.709  1.00113.91           O1-
ATOM    852  N   THR A 109      11.912 -10.694  13.020  1.00142.15           N  
ATOM    853  CA  THR A 109      12.100 -11.699  12.017  1.00142.15           C  
ATOM    857  C   THR A 109      10.911 -11.803  11.107  1.00142.15           C  
ATOM    858  O   THR A 109      11.039 -12.269   9.975  1.00142.15           O  
ATOM    854  CB  THR A 109      12.338 -13.044  12.626  1.00142.15           C  
ATOM    856  CG2 THR A 109      12.720 -14.002  11.497  1.00142.15           C  
ATOM    855  OG1 THR A 109      13.416 -12.985  13.545  1.00142.15           O  
ATOM    859  N   ASP A 110       9.714 -11.413  11.589  1.00 69.21           N  
ATOM    860  CA  ASP A 110       8.496 -11.551  10.832  1.00 69.21           C  
ATOM    865  C   ASP A 110       8.565 -10.735   9.571  1.00 69.21           C  
ATOM    866  O   ASP A 110       7.927 -11.073   8.576  1.00 69.21           O  
ATOM    861  CB  ASP A 110       7.233 -11.138  11.615  1.00 69.21           C  
ATOM    862  CG  ASP A 110       7.293  -9.654  11.951  0.50 69.21           C  
ATOM    863  OD1 ASP A 110       8.370  -9.190  12.410  0.50 69.21           O  
ATOM    864  OD2 ASP A 110       6.253  -8.968  11.768  0.50 69.21           O1-
ATOM    867  N   ARG A 111       9.323  -9.624   9.594  1.00158.66           N  
ATOM    868  CA  ARG A 111       9.478  -8.697   8.502  1.00158.66           C  
ATOM    876  C   ARG A 111      10.220  -9.308   7.341  1.00158.66           C  
ATOM    877  O   ARG A 111      10.121  -8.804   6.225  1.00158.66           O  
ATOM    869  CB  ARG A 111      10.227  -7.416   8.909  1.00158.66           C  
ATOM    870  CG  ARG A 111       9.464  -6.554   9.921  1.00158.66           C  
ATOM    871  CD  ARG A 111       8.326  -5.737   9.308  1.00158.66           C  
ATOM    872  NE  ARG A 111       7.161  -6.648   9.128  1.00158.66           N  
ATOM    873  CZ  ARG A 111       5.902  -6.133   9.022  1.00158.66           C  
ATOM    874  NH1 ARG A 111       5.710  -4.782   9.059  1.00158.66           N1+
ATOM    875  NH2 ARG A 111       4.832  -6.970   8.881  1.00158.66           N  
ATOM    878  N   LEU A 112      11.032 -10.363   7.567  1.00 65.39           N  
ATOM    879  CA  LEU A 112      11.841 -10.969   6.533  1.00 65.39           C  
ATOM    884  C   LEU A 112      10.976 -11.572   5.460  1.00 65.39           C  
ATOM    885  O   LEU A 112       9.802 -11.875   5.668  1.00 65.39           O  
ATOM    880  CB  LEU A 112      12.733 -12.117   7.043  1.00 65.39           C  
ATOM    881  CG  LEU A 112      13.832 -11.692   8.033  1.00 65.39           C  
ATOM    882  CD1 LEU A 112      14.661 -12.906   8.473  1.00 65.39           C  
ATOM    883  CD2 LEU A 112      14.705 -10.563   7.458  1.00 65.39           C  
ATOM    886  N   PRO A 113      11.560 -11.745   4.296  1.00 72.16           N  
ATOM    887  CA  PRO A 113      10.854 -12.321   3.182  1.00 72.16           C  
ATOM    891  C   PRO A 113      10.495 -13.735   3.519  1.00 72.16           C  
ATOM    892  O   PRO A 113      11.219 -14.365   4.288  1.00 72.16           O  
ATOM    889  CB  PRO A 113      11.783 -12.168   1.982  1.00 72.16           C  
ATOM    890  CG  PRO A 113      12.613 -10.917   2.328  1.00 72.16           C  
ATOM    888  CD  PRO A 113      12.658 -10.896   3.867  1.00 72.16           C  
ATOM    893  N   LYS A 114       9.405 -14.264   2.929  1.00102.82           N  
ATOM    894  CA  LYS A 114       8.891 -15.550   3.310  1.00102.82           C  
ATOM    900  C   LYS A 114       9.937 -16.604   3.130  1.00102.82           C  
ATOM    901  O   LYS A 114      10.089 -17.471   3.988  1.00102.82           O  
ATOM    895  CB  LYS A 114       7.673 -15.989   2.481  1.00102.82           C  
ATOM    896  CG  LYS A 114       7.121 -17.355   2.904  1.00102.82           C  
ATOM    897  CD  LYS A 114       6.469 -17.350   4.290  1.00102.82           C  
ATOM    898  CE  LYS A 114       5.950 -18.722   4.727  1.00102.82           C  
ATOM    899  NZ  LYS A 114       7.073 -19.542   5.232  1.00102.82           N1+
ATOM    902  N   GLN A 115      10.686 -16.566   2.012  1.00 44.15           N  
ATOM    903  CA  GLN A 115      11.659 -17.585   1.741  1.00 44.15           C  
ATOM    909  C   GLN A 115      12.752 -17.547   2.767  1.00 44.15           C  
ATOM    910  O   GLN A 115      13.207 -18.594   3.226  1.00 44.15           O  
ATOM    904  CB  GLN A 115      12.322 -17.422   0.361  1.00 44.15           C  
ATOM    905  CG  GLN A 115      11.353 -17.596  -0.811  1.00 44.15           C  
ATOM    906  CD  GLN A 115      12.134 -17.418  -2.105  1.00 44.15           C  
ATOM    908  NE2 GLN A 115      13.484 -17.299  -1.992  1.00 44.15           N  
ATOM    907  OE1 GLN A 115      11.557 -17.375  -3.191  1.00 44.15           O  
ATOM    911  N   THR A 116      13.214 -16.340   3.148  1.00120.87           N  
ATOM    912  CA  THR A 116      14.300 -16.231   4.084  1.00120.87           C  
ATOM    916  C   THR A 116      13.892 -16.786   5.411  1.00120.87           C  
ATOM    917  O   THR A 116      14.629 -17.566   6.014  1.00120.87           O  
ATOM    913  CB  THR A 116      14.761 -14.818   4.325  1.00120.87           C  
ATOM    915  CG2 THR A 116      15.245 -14.215   3.001  1.00120.87           C  
ATOM    914  OG1 THR A 116      13.711 -14.033   4.867  1.00120.87           O  
ATOM    918  N   PHE A 117      12.684 -16.420   5.881  1.00 46.24           N  
ATOM    919  CA  PHE A 117      12.201 -16.811   7.175  1.00 46.24           C  
ATOM    927  C   PHE A 117      12.111 -18.304   7.215  1.00 46.24           C  
ATOM    928  O   PHE A 117      12.488 -18.935   8.200  1.00 46.24           O  
ATOM    920  CB  PHE A 117      10.802 -16.229   7.459  1.00 46.24           C  
ATOM    921  CG  PHE A 117      10.397 -16.586   8.849  1.00 46.24           C  
ATOM    922  CD1 PHE A 117      10.844 -15.845   9.918  1.00 46.24           C  
ATOM    923  CD2 PHE A 117       9.559 -17.652   9.083  1.00 46.24           C  
ATOM    924  CE1 PHE A 117      10.470 -16.168  11.202  1.00 46.24           C  
ATOM    925  CE2 PHE A 117       9.181 -17.979  10.364  1.00 46.24           C  
ATOM    926  CZ  PHE A 117       9.636 -17.237  11.426  1.00 46.24           C  
ATOM    929  N   GLU A 118      11.610 -18.906   6.123  1.00 80.52           N  
ATOM    930  CA  GLU A 118      11.431 -20.325   6.050  1.00 80.52           C  
ATOM    936  C   GLU A 118      12.765 -21.003   6.157  1.00 80.52           C  
ATOM    937  O   GLU A 118      12.892 -22.022   6.836  1.00 80.52           O  
ATOM    931  CB  GLU A 118      10.765 -20.739   4.728  1.00 80.52           C  
ATOM    932  CG  GLU A 118      10.375 -22.214   4.647  1.00 80.52           C  
ATOM    933  CD  GLU A 118       9.493 -22.374   3.416  1.00 80.52           C  
ATOM    934  OE1 GLU A 118       9.055 -21.331   2.864  1.00 80.52           O  
ATOM    935  OE2 GLU A 118       9.243 -23.543   3.016  1.00 80.52           O1-
ATOM    938  N   ALA A 119      13.803 -20.455   5.492  1.00 32.45           N  
ATOM    939  CA  ALA A 119      15.105 -21.066   5.503  1.00 32.45           C  
ATOM    941  C   ALA A 119      15.657 -21.070   6.898  1.00 32.45           C  
ATOM    942  O   ALA A 119      16.220 -22.073   7.336  1.00 32.45           O  
ATOM    940  CB  ALA A 119      16.116 -20.321   4.613  1.00 32.45           C  
ATOM    943  N   LEU A 120      15.519 -19.944   7.627  1.00 88.63           N  
ATOM    944  CA  LEU A 120      16.022 -19.836   8.971  1.00 88.63           C  
ATOM    949  C   LEU A 120      15.280 -20.766   9.879  1.00 88.63           C  
ATOM    950  O   LEU A 120      15.885 -21.407  10.739  1.00 88.63           O  
ATOM    945  CB  LEU A 120      15.903 -18.418   9.567  1.00 88.63           C  
ATOM    946  CG  LEU A 120      16.947 -17.408   9.046  1.00 88.63           C  
ATOM    947  CD1 LEU A 120      18.354 -17.755   9.563  1.00 88.63           C  
ATOM    948  CD2 LEU A 120      16.903 -17.264   7.517  1.00 88.63           C  
ATOM    951  N   THR A 121      13.946 -20.862   9.714  1.00 32.89           N  
ATOM    952  CA  THR A 121      13.135 -21.692  10.561  1.00 32.89           C  
ATOM    956  C   THR A 121      13.540 -23.120  10.392  1.00 32.89           C  
ATOM    957  O   THR A 121      13.621 -23.866  11.367  1.00 32.89           O  
ATOM    953  CB  THR A 121      11.671 -21.604  10.247  1.00 32.89           C  
ATOM    955  CG2 THR A 121      10.907 -22.543  11.198  1.00 32.89           C  
ATOM    954  OG1 THR A 121      11.221 -20.267  10.406  1.00 32.89           O  
ATOM    958  N   LYS A 122      13.807 -23.543   9.144  1.00 64.40           N  
ATOM    959  CA  LYS A 122      14.158 -24.910   8.899  1.00 64.40           C  
ATOM    965  C   LYS A 122      15.436 -25.219   9.621  1.00 64.40           C  
ATOM    966  O   LYS A 122      15.580 -26.294  10.201  1.00 64.40           O  
ATOM    960  CB  LYS A 122      14.351 -25.211   7.404  1.00 64.40           C  
ATOM    961  CG  LYS A 122      14.714 -26.666   7.107  1.00 64.40           C  
ATOM    962  CD  LYS A 122      14.456 -27.063   5.654  1.00 64.40           C  
ATOM    963  CE  LYS A 122      15.002 -26.067   4.632  1.00 64.40           C  
ATOM    964  NZ  LYS A 122      14.691 -26.535   3.262  1.00 64.40           N1+
ATOM    967  N   ALA A 123      16.402 -24.280   9.601  1.00 34.02           N  
ATOM    968  CA  ALA A 123      17.672 -24.469  10.246  1.00 34.02           C  
ATOM    970  C   ALA A 123      17.487 -24.580  11.730  1.00 34.02           C  
ATOM    971  O   ALA A 123      18.164 -25.371  12.385  1.00 34.02           O  
ATOM    969  CB  ALA A 123      18.651 -23.309   9.993  1.00 34.02           C  
ATOM    972  N   GLU A 124      16.583 -23.762  12.304  1.00 35.65           N  
ATOM    973  CA  GLU A 124      16.351 -23.758  13.721  1.00 35.65           C  
ATOM    979  C   GLU A 124      15.793 -25.082  14.146  1.00 35.65           C  
ATOM    980  O   GLU A 124      16.243 -25.666  15.130  1.00 35.65           O  
ATOM    974  CB  GLU A 124      15.340 -22.681  14.152  1.00 35.65           C  
ATOM    975  CG  GLU A 124      15.852 -21.249  13.979  1.00 35.65           C  
ATOM    976  CD  GLU A 124      14.750 -20.303  14.435  1.00 35.65           C  
ATOM    977  OE1 GLU A 124      13.575 -20.751  14.502  1.00 35.65           O  
ATOM    978  OE2 GLU A 124      15.070 -19.118  14.720  1.00 35.65           O1-
ATOM    981  N   GLU A 125      14.807 -25.601  13.391  1.00 83.04           N  
ATOM    982  CA  GLU A 125      14.129 -26.815  13.747  1.00 83.04           C  
ATOM    988  C   GLU A 125      15.075 -27.976  13.709  1.00 83.04           C  
ATOM    989  O   GLU A 125      14.981 -28.878  14.542  1.00 83.04           O  
ATOM    983  CB  GLU A 125      12.921 -27.110  12.836  1.00 83.04           C  
ATOM    984  CG  GLU A 125      13.264 -27.214  11.349  1.00 83.04           C  
ATOM    985  CD  GLU A 125      11.980 -27.485  10.580  1.00 83.04           C  
ATOM    986  OE1 GLU A 125      11.199 -28.370  11.021  1.00 83.04           O  
ATOM    987  OE2 GLU A 125      11.758 -26.803   9.543  1.00 83.04           O1-
ATOM    990  N   LEU A 126      16.000 -28.000  12.729  1.00 57.89           N  
ATOM    991  CA  LEU A 126      16.927 -29.092  12.607  1.00 57.89           C  
ATOM    996  C   LEU A 126      17.855 -29.146  13.794  1.00 57.89           C  
ATOM    997  O   LEU A 126      18.085 -30.208  14.368  1.00 57.89           O  
ATOM    992  CB  LEU A 126      17.806 -28.965  11.351  1.00 57.89           C  
ATOM    993  CG  LEU A 126      18.829 -30.102  11.176  1.00 57.89           C  
ATOM    994  CD1 LEU A 126      18.141 -31.464  11.005  1.00 57.89           C  
ATOM    995  CD2 LEU A 126      19.814 -29.784  10.042  1.00 57.89           C  
ATOM    998  N   THR A 127      18.419 -27.980  14.161  1.00 86.80           N  
ATOM    999  CA  THR A 127      19.409 -27.738  15.185  1.00 86.80           C  
ATOM   1003  C   THR A 127      18.882 -27.682  16.596  1.00 86.80           C  
ATOM   1004  O   THR A 127      19.673 -27.690  17.532  1.00 86.80           O  
ATOM   1000  CB  THR A 127      20.178 -26.476  14.933  1.00 86.80           C  
ATOM   1002  CG2 THR A 127      20.874 -26.601  13.567  1.00 86.80           C  
ATOM   1001  OG1 THR A 127      19.309 -25.355  14.938  1.00 86.80           O  
ATOM   1005  N   LYS A 128      17.561 -27.596  16.818  1.00135.25           N  
ATOM   1006  CA  LYS A 128      17.026 -27.284  18.124  1.00135.25           C  
ATOM   1012  C   LYS A 128      17.565 -28.153  19.232  1.00135.25           C  
ATOM   1013  O   LYS A 128      17.744 -27.673  20.350  1.00135.25           O  
ATOM   1007  CB  LYS A 128      15.500 -27.431  18.185  1.00135.25           C  
ATOM   1008  CG  LYS A 128      14.748 -26.444  17.298  1.00135.25           C  
ATOM   1009  CD  LYS A 128      13.271 -26.800  17.142  1.00135.25           C  
ATOM   1010  CE  LYS A 128      12.532 -26.883  18.478  1.00135.25           C  
ATOM   1011  NZ  LYS A 128      11.150 -27.368  18.267  1.00135.25           N1+
ATOM   1014  N   ASN A 129      17.781 -29.456  18.994  1.00 64.91           N  
ATOM   1015  CA  ASN A 129      18.241 -30.353  20.023  1.00 64.91           C  
ATOM   1020  C   ASN A 129      19.685 -30.138  20.414  1.00 64.91           C  
ATOM   1021  O   ASN A 129      20.044 -30.360  21.569  1.00 64.91           O  
ATOM   1016  CB  ASN A 129      18.084 -31.829  19.627  1.00 64.91           C  
ATOM   1017  CG  ASN A 129      16.593 -32.132  19.614  1.00 64.91           C  
ATOM   1019  ND2 ASN A 129      16.116 -32.809  18.535  1.00 64.91           N  
ATOM   1018  OD1 ASN A 129      15.867 -31.773  20.540  1.00 64.91           O  
ATOM   1022  N   ASN A 130      20.556 -29.705  19.481  1.00147.92           N  
ATOM   1023  CA  ASN A 130      21.976 -29.711  19.740  1.00147.92           C  
ATOM   1028  C   ASN A 130      22.428 -28.866  20.908  1.00147.92           C  
ATOM   1029  O   ASN A 130      21.914 -27.784  21.191  1.00147.92           O  
ATOM   1024  CB  ASN A 130      22.836 -29.529  18.475  1.00147.92           C  
ATOM   1025  CG  ASN A 130      22.337 -28.304  17.768  1.00147.92           C  
ATOM   1027  ND2 ASN A 130      22.068 -27.257  18.581  1.00147.92           N  
ATOM   1026  OD1 ASN A 130      22.168 -28.283  16.551  1.00147.92           O  
ATOM   1030  N   THR A 131      23.384 -29.460  21.656  1.00 78.01           N  
ATOM   1031  CA  THR A 131      24.035 -29.052  22.874  1.00 78.01           C  
ATOM   1035  C   THR A 131      25.136 -28.037  22.729  1.00 78.01           C  
ATOM   1036  O   THR A 131      25.445 -27.345  23.698  1.00 78.01           O  
ATOM   1032  CB  THR A 131      24.615 -30.223  23.609  1.00 78.01           C  
ATOM   1034  CG2 THR A 131      23.481 -31.221  23.896  1.00 78.01           C  
ATOM   1033  OG1 THR A 131      25.625 -30.843  22.825  1.00 78.01           O  
ATOM   1037  N   GLY A 132      25.789 -27.940  21.552  1.00 40.26           N  
ATOM   1038  CA  GLY A 132      26.981 -27.143  21.411  1.00 40.26           C  
ATOM   1039  C   GLY A 132      26.671 -25.678  21.332  1.00 40.26           C  
ATOM   1040  O   GLY A 132      25.629 -25.214  21.790  1.00 40.26           O  
ATOM   1041  N   LEU A 133      27.615 -24.912  20.737  1.00109.26           N  
ATOM   1042  CA  LEU A 133      27.558 -23.480  20.654  1.00109.26           C  
ATOM   1047  C   LEU A 133      26.307 -23.078  19.929  1.00109.26           C  
ATOM   1048  O   LEU A 133      25.824 -23.781  19.040  1.00109.26           O  
ATOM   1043  CB  LEU A 133      28.812 -22.910  19.945  1.00109.26           C  
ATOM   1044  CG  LEU A 133      28.917 -21.380  19.766  1.00109.26           C  
ATOM   1045  CD1 LEU A 133      30.312 -20.998  19.254  1.00109.26           C  
ATOM   1046  CD2 LEU A 133      27.835 -20.813  18.832  1.00109.26           C  
ATOM   1049  N   ILE A 134      25.729 -21.928  20.345  1.00 58.00           N  
ATOM   1050  CA  ILE A 134      24.525 -21.426  19.748  1.00 58.00           C  
ATOM   1055  C   ILE A 134      24.905 -20.288  18.852  1.00 58.00           C  
ATOM   1056  O   ILE A 134      25.492 -19.302  19.290  1.00 58.00           O  
ATOM   1051  CB  ILE A 134      23.538 -20.884  20.742  1.00 58.00           C  
ATOM   1052  CG1 ILE A 134      23.040 -21.996  21.683  1.00 58.00           C  
ATOM   1053  CG2 ILE A 134      22.419 -20.195  19.949  1.00 58.00           C  
ATOM   1054  CD1 ILE A 134      22.244 -21.474  22.879  1.00 58.00           C  
ATOM   1057  N   LEU A 135      24.584 -20.422  17.549  1.00 68.38           N  
ATOM   1058  CA  LEU A 135      24.848 -19.392  16.592  1.00 68.38           C  
ATOM   1063  C   LEU A 135      23.571 -18.623  16.481  1.00 68.38           C  
ATOM   1064  O   LEU A 135      22.567 -19.133  15.988  1.00 68.38           O  
ATOM   1059  CB  LEU A 135      25.212 -19.957  15.206  1.00 68.38           C  
ATOM   1060  CG  LEU A 135      25.503 -18.891  14.133  1.00 68.38           C  
ATOM   1061  CD1 LEU A 135      26.675 -17.986  14.536  1.00 68.38           C  
ATOM   1062  CD2 LEU A 135      25.714 -19.552  12.758  1.00 68.38           C  
ATOM   1065  N   ASN A 136      23.592 -17.360  16.952  1.00 85.76           N  
ATOM   1066  CA  ASN A 136      22.411 -16.545  17.018  1.00 85.76           C  
ATOM   1071  C   ASN A 136      22.516 -15.447  15.994  1.00 85.76           C  
ATOM   1072  O   ASN A 136      23.430 -14.627  16.044  1.00 85.76           O  
ATOM   1067  CB  ASN A 136      22.275 -15.890  18.410  1.00 85.76           C  
ATOM   1068  CG  ASN A 136      20.906 -15.250  18.614  1.00 85.76           C  
ATOM   1070  ND2 ASN A 136      19.889 -15.698  17.830  1.00 85.76           N  
ATOM   1069  OD1 ASN A 136      20.746 -14.378  19.467  1.00 85.76           O  
ATOM   1073  N   PHE A 137      21.551 -15.390  15.046  1.00 65.53           N  
ATOM   1074  CA  PHE A 137      21.586 -14.395  14.003  1.00 65.53           C  
ATOM   1082  C   PHE A 137      20.680 -13.256  14.365  1.00 65.53           C  
ATOM   1083  O   PHE A 137      19.487 -13.449  14.598  1.00 65.53           O  
ATOM   1075  CB  PHE A 137      21.059 -14.894  12.643  1.00 65.53           C  
ATOM   1076  CG  PHE A 137      21.994 -15.902  12.075  1.00 65.53           C  
ATOM   1077  CD1 PHE A 137      21.895 -17.228  12.427  1.00 65.53           C  
ATOM   1078  CD2 PHE A 137      22.964 -15.518  11.178  1.00 65.53           C  
ATOM   1079  CE1 PHE A 137      22.758 -18.157  11.896  1.00 65.53           C  
ATOM   1080  CE2 PHE A 137      23.829 -16.442  10.644  1.00 65.53           C  
ATOM   1081  CZ  PHE A 137      23.726 -17.765  11.003  1.00 65.53           C  
ATOM   1084  N   ALA A 138      21.229 -12.023  14.410  1.00 49.12           N  
ATOM   1085  CA  ALA A 138      20.388 -10.886  14.660  1.00 49.12           C  
ATOM   1087  C   ALA A 138      19.963 -10.406  13.307  1.00 49.12           C  
ATOM   1088  O   ALA A 138      20.772  -9.877  12.544  1.00 49.12           O  
ATOM   1086  CB  ALA A 138      21.104  -9.726  15.371  1.00 49.12           C  
ATOM   1089  N   LEU A 139      18.662 -10.575  12.987  1.00 64.86           N  
ATOM   1090  CA  LEU A 139      18.134 -10.243  11.691  1.00 64.86           C  
ATOM   1095  C   LEU A 139      17.045  -9.233  11.859  1.00 64.86           C  
ATOM   1096  O   LEU A 139      16.150  -9.410  12.687  1.00 64.86           O  
ATOM   1091  CB  LEU A 139      17.521 -11.464  10.985  1.00 64.86           C  
ATOM   1092  CG  LEU A 139      18.562 -12.533  10.603  1.00 64.86           C  
ATOM   1093  CD1 LEU A 139      17.901 -13.754   9.947  1.00 64.86           C  
ATOM   1094  CD2 LEU A 139      19.667 -11.930   9.718  1.00 64.86           C  
ATOM   1097  N   ASN A 140      17.078  -8.169  11.023  1.00 72.04           N  
ATOM   1098  CA  ASN A 140      16.143  -7.084  11.128  1.00 72.04           C  
ATOM   1103  C   ASN A 140      16.165  -6.678  12.565  1.00 72.04           C  
ATOM   1104  O   ASN A 140      15.136  -6.646  13.239  1.00 72.04           O  
ATOM   1099  CB  ASN A 140      14.705  -7.448  10.726  1.00 72.04           C  
ATOM   1100  CG  ASN A 140      13.940  -6.143  10.543  1.00 72.04           C  
ATOM   1102  ND2 ASN A 140      12.619  -6.165  10.865  1.00 72.04           N  
ATOM   1101  OD1 ASN A 140      14.502  -5.130  10.132  1.00 72.04           O  
ATOM   1105  N   TYR A 141      17.379  -6.361  13.062  1.00 71.23           N  
ATOM   1106  CA  TYR A 141      17.579  -6.098  14.456  1.00 71.23           C  
ATOM   1115  C   TYR A 141      18.110  -4.712  14.672  1.00 71.23           C  
ATOM   1116  O   TYR A 141      18.936  -4.213  13.909  1.00 71.23           O  
ATOM   1107  CB  TYR A 141      18.585  -7.094  15.066  1.00 71.23           C  
ATOM   1108  CG  TYR A 141      18.917  -6.706  16.465  1.00 71.23           C  
ATOM   1109  CD1 TYR A 141      19.942  -5.823  16.715  1.00 71.23           C  
ATOM   1110  CD2 TYR A 141      18.211  -7.230  17.524  1.00 71.23           C  
ATOM   1111  CE1 TYR A 141      20.258  -5.464  18.005  1.00 71.23           C  
ATOM   1112  CE2 TYR A 141      18.521  -6.873  18.816  1.00 71.23           C  
ATOM   1113  CZ  TYR A 141      19.545  -5.990  19.058  1.00 71.23           C  
ATOM   1114  OH  TYR A 141      19.863  -5.626  20.384  1.00 71.23           O  
ATOM   1117  N   GLY A 142      17.602  -4.060  15.741  1.00 33.48           N  
ATOM   1118  CA  GLY A 142      18.018  -2.758  16.184  1.00 33.48           C  
ATOM   1119  C   GLY A 142      17.890  -2.795  17.678  1.00 33.48           C  
ATOM   1120  O   GLY A 142      16.869  -3.234  18.206  1.00 33.48           O  
ATOM   1121  N   GLY A 143      18.926  -2.322  18.399  1.00 27.67           N  
ATOM   1122  CA  GLY A 143      18.952  -2.407  19.836  1.00 27.67           C  
ATOM   1123  C   GLY A 143      17.861  -1.592  20.459  1.00 27.67           C  
ATOM   1124  O   GLY A 143      17.194  -2.052  21.385  1.00 27.67           O  
ATOM   1125  N   ARG A 144      17.661  -0.351  19.976  1.00 80.58           N  
ATOM   1126  CA  ARG A 144      16.681   0.531  20.545  1.00 80.58           C  
ATOM   1134  C   ARG A 144      15.320  -0.050  20.331  1.00 80.58           C  
ATOM   1135  O   ARG A 144      14.471  -0.002  21.219  1.00 80.58           O  
ATOM   1127  CB  ARG A 144      16.691   1.923  19.891  1.00 80.58           C  
ATOM   1128  CG  ARG A 144      17.955   2.735  20.180  1.00 80.58           C  
ATOM   1129  CD  ARG A 144      17.938   3.411  21.552  1.00 80.58           C  
ATOM   1130  NE  ARG A 144      19.215   4.163  21.706  1.00 80.58           N  
ATOM   1131  CZ  ARG A 144      19.421   4.932  22.815  1.00 80.58           C  
ATOM   1132  NH1 ARG A 144      18.474   4.981  23.798  1.00 80.58           N1+
ATOM   1133  NH2 ARG A 144      20.574   5.654  22.942  1.00 80.58           N  
ATOM   1136  N   ALA A 145      15.084  -0.612  19.131  1.00 26.59           N  
ATOM   1137  CA  ALA A 145      13.810  -1.173  18.784  1.00 26.59           C  
ATOM   1139  C   ALA A 145      13.524  -2.333  19.687  1.00 26.59           C  
ATOM   1140  O   ALA A 145      12.387  -2.524  20.112  1.00 26.59           O  
ATOM   1138  CB  ALA A 145      13.762  -1.691  17.337  1.00 26.59           C  
ATOM   1141  N   GLU A 146      14.556  -3.144  19.994  1.00 48.27           N  
ATOM   1142  CA  GLU A 146      14.381  -4.309  20.817  1.00 48.27           C  
ATOM   1148  C   GLU A 146      13.898  -3.893  22.171  1.00 48.27           C  
ATOM   1149  O   GLU A 146      12.947  -4.464  22.701  1.00 48.27           O  
ATOM   1143  CB  GLU A 146      15.699  -5.069  21.053  1.00 48.27           C  
ATOM   1144  CG  GLU A 146      15.553  -6.303  21.947  1.00 48.27           C  
ATOM   1145  CD  GLU A 146      16.942  -6.871  22.213  1.00 48.27           C  
ATOM   1146  OE1 GLU A 146      17.928  -6.090  22.119  1.00 48.27           O  
ATOM   1147  OE2 GLU A 146      17.037  -8.089  22.519  1.00 48.27           O1-
ATOM   1150  N   ILE A 147      14.548  -2.875  22.764  1.00109.35           N  
ATOM   1151  CA  ILE A 147      14.185  -2.429  24.078  1.00109.35           C  
ATOM   1156  C   ILE A 147      12.811  -1.840  24.049  1.00109.35           C  
ATOM   1157  O   ILE A 147      12.020  -2.055  24.967  1.00109.35           O  
ATOM   1152  CB  ILE A 147      15.174  -1.462  24.670  1.00109.35           C  
ATOM   1153  CG1 ILE A 147      15.307  -0.189  23.828  1.00109.35           C  
ATOM   1154  CG2 ILE A 147      16.503  -2.212  24.852  1.00109.35           C  
ATOM   1155  CD1 ILE A 147      16.202   0.858  24.489  1.00109.35           C  
ATOM   1158  N   THR A 148      12.484  -1.084  22.984  1.00 30.74           N  
ATOM   1159  CA  THR A 148      11.209  -0.430  22.898  1.00 30.74           C  
ATOM   1163  C   THR A 148      10.115  -1.456  22.881  1.00 30.74           C  
ATOM   1164  O   THR A 148       9.108  -1.303  23.572  1.00 30.74           O  
ATOM   1160  CB  THR A 148      11.072   0.412  21.662  1.00 30.74           C  
ATOM   1162  CG2 THR A 148       9.703   1.115  21.700  1.00 30.74           C  
ATOM   1161  OG1 THR A 148      12.112   1.378  21.614  1.00 30.74           O  
ATOM   1165  N   GLN A 149      10.285  -2.542  22.100  1.00 53.29           N  
ATOM   1166  CA  GLN A 149       9.263  -3.544  21.996  1.00 53.29           C  
ATOM   1172  C   GLN A 149       9.098  -4.187  23.337  1.00 53.29           C  
ATOM   1173  O   GLN A 149       7.983  -4.508  23.738  1.00 53.29           O  
ATOM   1167  CB  GLN A 149       9.567  -4.636  20.951  1.00 53.29           C  
ATOM   1168  CG  GLN A 149      10.747  -5.550  21.292  1.00 53.29           C  
ATOM   1169  CD  GLN A 149      10.223  -6.711  22.128  1.00 53.29           C  
ATOM   1171  NE2 GLN A 149      11.134  -7.358  22.903  1.00 53.29           N  
ATOM   1170  OE1 GLN A 149       9.037  -7.037  22.089  1.00 53.29           O  
ATOM   1174  N   ALA A 150      10.203  -4.373  24.084  1.00 28.22           N  
ATOM   1175  CA  ALA A 150      10.115  -5.020  25.361  1.00 28.22           C  
ATOM   1177  C   ALA A 150       9.190  -4.223  26.229  1.00 28.22           C  
ATOM   1178  O   ALA A 150       8.360  -4.788  26.939  1.00 28.22           O  
ATOM   1176  CB  ALA A 150      11.474  -5.099  26.081  1.00 28.22           C  
ATOM   1179  N   LEU A 151       9.308  -2.881  26.192  1.00 35.75           N  
ATOM   1180  CA  LEU A 151       8.465  -2.033  26.990  1.00 35.75           C  
ATOM   1185  C   LEU A 151       7.049  -2.172  26.537  1.00 35.75           C  
ATOM   1186  O   LEU A 151       6.130  -2.240  27.353  1.00 35.75           O  
ATOM   1181  CB  LEU A 151       8.839  -0.546  26.881  1.00 35.75           C  
ATOM   1182  CG  LEU A 151       7.943   0.373  27.731  1.00 35.75           C  
ATOM   1183  CD1 LEU A 151       8.063   0.047  29.225  1.00 35.75           C  
ATOM   1184  CD2 LEU A 151       8.218   1.854  27.420  1.00 35.75           C  
ATOM   1187  N   LYS A 152       6.830  -2.241  25.207  1.00 82.43           N  
ATOM   1188  CA  LYS A 152       5.489  -2.314  24.708  1.00 82.43           C  
ATOM   1194  C   LYS A 152       4.854  -3.536  25.286  1.00 82.43           C  
ATOM   1195  O   LYS A 152       3.700  -3.494  25.705  1.00 82.43           O  
ATOM   1189  CB  LYS A 152       5.400  -2.458  23.178  1.00 82.43           C  
ATOM   1190  CG  LYS A 152       5.815  -1.216  22.388  1.00 82.43           C  
ATOM   1191  CD  LYS A 152       5.872  -1.471  20.879  1.00 82.43           C  
ATOM   1192  CE  LYS A 152       6.288  -0.248  20.060  1.00 82.43           C  
ATOM   1193  NZ  LYS A 152       7.763  -0.183  19.969  1.00 82.43           N1+
ATOM   1196  N   LEU A 153       5.593  -4.663  25.311  1.00 92.42           N  
ATOM   1197  CA  LEU A 153       5.082  -5.892  25.850  1.00 92.42           C  
ATOM   1202  C   LEU A 153       4.856  -5.780  27.332  1.00 92.42           C  
ATOM   1203  O   LEU A 153       3.843  -6.265  27.829  1.00 92.42           O  
ATOM   1198  CB  LEU A 153       6.011  -7.105  25.625  1.00 92.42           C  
ATOM   1199  CG  LEU A 153       6.006  -7.690  24.195  1.00 92.42           C  
ATOM   1200  CD1 LEU A 153       4.660  -8.350  23.871  1.00 92.42           C  
ATOM   1201  CD2 LEU A 153       6.412  -6.661  23.132  1.00 92.42           C  
ATOM   1204  N   ILE A 154       5.786  -5.149  28.082  1.00 52.29           N  
ATOM   1205  CA  ILE A 154       5.669  -5.082  29.513  1.00 52.29           C  
ATOM   1210  C   ILE A 154       4.461  -4.288  29.919  1.00 52.29           C  
ATOM   1211  O   ILE A 154       3.702  -4.714  30.787  1.00 52.29           O  
ATOM   1206  CB  ILE A 154       6.875  -4.480  30.182  1.00 52.29           C  
ATOM   1207  CG1 ILE A 154       8.111  -5.370  29.956  1.00 52.29           C  
ATOM   1208  CG2 ILE A 154       6.542  -4.266  31.669  1.00 52.29           C  
ATOM   1209  CD1 ILE A 154       9.422  -4.717  30.389  1.00 52.29           C  
ATOM   1212  N   SER A 155       4.233  -3.121  29.289  1.00 78.33           N  
ATOM   1213  CA  SER A 155       3.134  -2.267  29.650  1.00 78.33           C  
ATOM   1216  C   SER A 155       1.848  -2.998  29.429  1.00 78.33           C  
ATOM   1217  O   SER A 155       0.907  -2.859  30.208  1.00 78.33           O  
ATOM   1214  CB  SER A 155       3.068  -0.993  28.792  1.00 78.33           C  
ATOM   1215  OG  SER A 155       4.228  -0.205  29.000  1.00 78.33           O  
ATOM   1218  N   GLN A 156       1.777  -3.796  28.349  1.00106.24           N  
ATOM   1219  CA  GLN A 156       0.576  -4.511  28.028  1.00106.24           C  
ATOM   1225  C   GLN A 156       0.297  -5.509  29.107  1.00106.24           C  
ATOM   1226  O   GLN A 156      -0.857  -5.706  29.482  1.00106.24           O  
ATOM   1220  CB  GLN A 156       0.667  -5.271  26.694  1.00106.24           C  
ATOM   1221  CG  GLN A 156      -0.613  -6.035  26.346  1.00106.24           C  
ATOM   1222  CD  GLN A 156      -1.740  -5.027  26.157  1.00106.24           C  
ATOM   1224  NE2 GLN A 156      -2.975  -5.541  25.912  1.00106.24           N  
ATOM   1223  OE1 GLN A 156      -1.532  -3.817  26.229  1.00106.24           O  
ATOM   1227  N   ASP A 157       1.349  -6.171  29.627  1.00 42.96           N  
ATOM   1228  CA  ASP A 157       1.188  -7.167  30.650  1.00 42.96           C  
ATOM   1233  C   ASP A 157       0.678  -6.521  31.901  1.00 42.96           C  
ATOM   1234  O   ASP A 157      -0.095  -7.126  32.642  1.00 42.96           O  
ATOM   1229  CB  ASP A 157       2.490  -7.908  30.999  1.00 42.96           C  
ATOM   1230  CG  ASP A 157       2.787  -8.883  29.869  1.00 42.96           C  
ATOM   1231  OD1 ASP A 157       1.973  -8.943  28.910  1.00 42.96           O  
ATOM   1232  OD2 ASP A 157       3.826  -9.591  29.955  1.00 42.96           O1-
ATOM   1235  N   VAL A 158       1.121  -5.282  32.186  1.00 30.31           N  
ATOM   1236  CA  VAL A 158       0.686  -4.584  33.362  1.00 30.31           C  
ATOM   1240  C   VAL A 158      -0.795  -4.357  33.251  1.00 30.31           C  
ATOM   1241  O   VAL A 158      -1.529  -4.522  34.223  1.00 30.31           O  
ATOM   1237  CB  VAL A 158       1.351  -3.245  33.519  1.00 30.31           C  
ATOM   1238  CG1 VAL A 158       0.730  -2.525  34.730  1.00 30.31           C  
ATOM   1239  CG2 VAL A 158       2.871  -3.459  33.639  1.00 30.31           C  
ATOM   1242  N   LEU A 159      -1.264  -3.974  32.044  1.00 46.70           N  
ATOM   1243  CA  LEU A 159      -2.648  -3.686  31.775  1.00 46.70           C  
ATOM   1248  C   LEU A 159      -3.469  -4.935  31.948  1.00 46.70           C  
ATOM   1249  O   LEU A 159      -4.590  -4.888  32.450  1.00 46.70           O  
ATOM   1244  CB  LEU A 159      -2.873  -3.173  30.340  1.00 46.70           C  
ATOM   1245  CG  LEU A 159      -4.344  -2.849  30.014  1.00 46.70           C  
ATOM   1246  CD1 LEU A 159      -4.872  -1.700  30.889  1.00 46.70           C  
ATOM   1247  CD2 LEU A 159      -4.537  -2.585  28.510  1.00 46.70           C  
ATOM   1250  N   ASP A 160      -2.917  -6.078  31.511  1.00 70.99           N  
ATOM   1251  CA  ASP A 160      -3.522  -7.387  31.566  1.00 70.99           C  
ATOM   1256  C   ASP A 160      -3.608  -7.828  32.996  1.00 70.99           C  
ATOM   1257  O   ASP A 160      -4.365  -8.740  33.317  1.00 70.99           O  
ATOM   1252  CB  ASP A 160      -2.722  -8.446  30.792  1.00 70.99           C  
ATOM   1253  CG  ASP A 160      -2.894  -8.156  29.310  1.00 70.99           C  
ATOM   1254  OD1 ASP A 160      -4.057  -8.205  28.827  1.00 70.99           O  
ATOM   1255  OD2 ASP A 160      -1.863  -7.884  28.640  1.00 70.99           O1-
ATOM   1258  N   ALA A 161      -2.822  -7.202  33.892  1.00 53.66           N  
ATOM   1259  CA  ALA A 161      -2.772  -7.589  35.274  1.00 53.66           C  
ATOM   1261  C   ALA A 161      -1.994  -8.862  35.392  1.00 53.66           C  
ATOM   1262  O   ALA A 161      -2.029  -9.529  36.425  1.00 53.66           O  
ATOM   1260  CB  ALA A 161      -4.162  -7.816  35.893  1.00 53.66           C  
ATOM   1263  N   LYS A 162      -1.253  -9.219  34.328  1.00125.03           N  
ATOM   1264  CA  LYS A 162      -0.399 -10.370  34.360  1.00125.03           C  
ATOM   1270  C   LYS A 162       0.659 -10.096  35.385  1.00125.03           C  
ATOM   1271  O   LYS A 162       0.981 -10.949  36.209  1.00125.03           O  
ATOM   1265  CB  LYS A 162       0.329 -10.582  33.023  1.00125.03           C  
ATOM   1266  CG  LYS A 162      -0.592 -10.927  31.852  1.00125.03           C  
ATOM   1267  CD  LYS A 162      -1.233 -12.312  31.956  1.00125.03           C  
ATOM   1268  CE  LYS A 162      -2.063 -12.526  33.225  1.00125.03           C  
ATOM   1269  NZ  LYS A 162      -2.635 -13.891  33.230  1.00125.03           N1+
ATOM   1272  N   ILE A 163       1.232  -8.877  35.345  1.00 57.37           N  
ATOM   1273  CA  ILE A 163       2.251  -8.469  36.275  1.00 57.37           C  
ATOM   1278  C   ILE A 163       1.929  -7.075  36.714  1.00 57.37           C  
ATOM   1279  O   ILE A 163       1.313  -6.311  35.975  1.00 57.37           O  
ATOM   1274  CB  ILE A 163       3.625  -8.421  35.668  1.00 57.37           C  
ATOM   1275  CG1 ILE A 163       3.665  -7.397  34.520  1.00 57.37           C  
ATOM   1276  CG2 ILE A 163       4.027  -9.845  35.251  1.00 57.37           C  
ATOM   1277  CD1 ILE A 163       5.080  -7.042  34.064  1.00 57.37           C  
ATOM   1280  N   ASN A 164       2.307  -6.707  37.953  1.00 89.00           N  
ATOM   1281  CA  ASN A 164       2.062  -5.364  38.385  1.00 89.00           C  
ATOM   1286  C   ASN A 164       3.270  -4.552  38.067  1.00 89.00           C  
ATOM   1287  O   ASN A 164       4.303  -5.071  37.647  1.00 89.00           O  
ATOM   1282  CB  ASN A 164       1.705  -5.229  39.884  1.00 89.00           C  
ATOM   1283  CG  ASN A 164       2.804  -5.819  40.761  1.00 89.00           C  
ATOM   1285  ND2 ASN A 164       3.291  -5.024  41.752  1.00 89.00           N  
ATOM   1284  OD1 ASN A 164       3.204  -6.968  40.587  1.00 89.00           O  
ATOM   1288  N   PRO A 165       3.161  -3.264  38.241  1.00261.80           N  
ATOM   1289  CA  PRO A 165       4.288  -2.404  38.050  1.00261.80           C  
ATOM   1293  C   PRO A 165       5.120  -2.729  39.236  1.00261.80           C  
ATOM   1294  O   PRO A 165       4.682  -3.455  40.114  1.00261.80           O  
ATOM   1291  CB  PRO A 165       3.730  -0.977  38.012  1.00261.80           C  
ATOM   1292  CG  PRO A 165       2.277  -1.108  38.511  1.00261.80           C  
ATOM   1290  CD  PRO A 165       1.900  -2.554  38.155  1.00261.80           C  
ATOM   1295  N   GLY A 166       6.372  -2.327  39.304  1.00231.75           N  
ATOM   1296  CA  GLY A 166       6.993  -2.710  40.532  1.00231.75           C  
ATOM   1297  C   GLY A 166       7.593  -4.060  40.304  1.00231.75           C  
ATOM   1298  O   GLY A 166       8.615  -4.402  40.897  1.00231.75           O  
ATOM   1299  N   ASP A 167       6.933  -4.877  39.457  1.00 91.39           N  
ATOM   1300  CA  ASP A 167       7.464  -6.133  39.025  1.00 91.39           C  
ATOM   1305  C   ASP A 167       8.550  -5.784  38.080  1.00 91.39           C  
ATOM   1306  O   ASP A 167       9.509  -6.532  37.897  1.00 91.39           O  
ATOM   1301  CB  ASP A 167       6.473  -7.010  38.241  1.00 91.39           C  
ATOM   1302  CG  ASP A 167       5.513  -7.671  39.217  1.00 91.39           C  
ATOM   1303  OD1 ASP A 167       5.823  -7.687  40.439  1.00 91.39           O  
ATOM   1304  OD2 ASP A 167       4.463  -8.184  38.748  1.00 91.39           O1-
ATOM   1307  N   ILE A 168       8.402  -4.616  37.428  1.00151.76           N  
ATOM   1308  CA  ILE A 168       9.381  -4.298  36.442  1.00151.76           C  
ATOM   1313  C   ILE A 168      10.683  -3.954  37.074  1.00151.76           C  
ATOM   1314  O   ILE A 168      10.811  -3.028  37.872  1.00151.76           O  
ATOM   1309  CB  ILE A 168       8.960  -3.241  35.460  1.00151.76           C  
ATOM   1310  CG1 ILE A 168       8.566  -1.941  36.169  1.00151.76           C  
ATOM   1311  CG2 ILE A 168       7.865  -3.839  34.568  1.00151.76           C  
ATOM   1312  CD1 ILE A 168       8.287  -0.791  35.202  1.00151.76           C  
ATOM   1315  N   THR A 169      11.698  -4.753  36.698  1.00 45.70           N  
ATOM   1316  CA  THR A 169      13.042  -4.621  37.169  1.00 45.70           C  
ATOM   1320  C   THR A 169      13.941  -4.900  36.004  1.00 45.70           C  
ATOM   1321  O   THR A 169      13.483  -5.147  34.889  1.00 45.70           O  
ATOM   1317  CB  THR A 169      13.392  -5.608  38.245  1.00 45.70           C  
ATOM   1319  CG2 THR A 169      12.427  -5.420  39.427  1.00 45.70           C  
ATOM   1318  OG1 THR A 169      13.291  -6.931  37.742  1.00 45.70           O  
ATOM   1322  N   GLU A 170      15.265  -4.845  36.239  1.00 66.36           N  
ATOM   1323  CA  GLU A 170      16.232  -5.070  35.199  1.00 66.36           C  
ATOM   1329  C   GLU A 170      16.097  -6.491  34.745  1.00 66.36           C  
ATOM   1330  O   GLU A 170      16.184  -6.785  33.554  1.00 66.36           O  
ATOM   1324  CB  GLU A 170      17.680  -4.903  35.687  1.00 66.36           C  
ATOM   1325  CG  GLU A 170      17.951  -3.544  36.332  1.00 66.36           C  
ATOM   1326  CD  GLU A 170      17.546  -3.676  37.794  1.00 66.36           C  
ATOM   1327  OE1 GLU A 170      17.324  -4.836  38.232  1.00 66.36           O  
ATOM   1328  OE2 GLU A 170      17.457  -2.631  38.492  1.00 66.36           O1-
ATOM   1331  N   GLU A 171      15.872  -7.408  35.705  1.00 35.55           N  
ATOM   1332  CA  GLU A 171      15.774  -8.813  35.430  1.00 35.55           C  
ATOM   1338  C   GLU A 171      14.590  -9.063  34.543  1.00 35.55           C  
ATOM   1339  O   GLU A 171      14.658  -9.876  33.623  1.00 35.55           O  
ATOM   1333  CB  GLU A 171      15.591  -9.650  36.707  1.00 35.55           C  
ATOM   1334  CG  GLU A 171      15.751 -11.156  36.485  1.00 35.55           C  
ATOM   1335  CD  GLU A 171      15.542 -11.846  37.825  1.00 35.55           C  
ATOM   1336  OE1 GLU A 171      14.389 -11.806  38.332  1.00 35.55           O  
ATOM   1337  OE2 GLU A 171      16.529 -12.414  38.363  1.00 35.55           O1-
ATOM   1340  N   LEU A 172      13.473  -8.355  34.803  1.00119.75           N  
ATOM   1341  CA  LEU A 172      12.254  -8.502  34.059  1.00119.75           C  
ATOM   1346  C   LEU A 172      12.501  -8.128  32.627  1.00119.75           C  
ATOM   1347  O   LEU A 172      12.107  -8.849  31.711  1.00119.75           O  
ATOM   1342  CB  LEU A 172      11.169  -7.556  34.627  1.00119.75           C  
ATOM   1343  CG  LEU A 172       9.779  -7.559  33.951  1.00119.75           C  
ATOM   1344  CD1 LEU A 172       9.807  -6.935  32.549  1.00119.75           C  
ATOM   1345  CD2 LEU A 172       9.136  -8.949  33.973  1.00119.75           C  
ATOM   1348  N   ILE A 173      13.208  -7.005  32.408  1.00 51.33           N  
ATOM   1349  CA  ILE A 173      13.451  -6.488  31.089  1.00 51.33           C  
ATOM   1354  C   ILE A 173      14.221  -7.494  30.290  1.00 51.33           C  
ATOM   1355  O   ILE A 173      13.925  -7.718  29.118  1.00 51.33           O  
ATOM   1350  CB  ILE A 173      14.226  -5.202  31.116  1.00 51.33           C  
ATOM   1351  CG1 ILE A 173      13.402  -4.125  31.845  1.00 51.33           C  
ATOM   1352  CG2 ILE A 173      14.603  -4.825  29.674  1.00 51.33           C  
ATOM   1353  CD1 ILE A 173      14.198  -2.870  32.197  1.00 51.33           C  
ATOM   1356  N   GLY A 174      15.214  -8.153  30.915  1.00 29.50           N  
ATOM   1357  CA  GLY A 174      16.046  -9.097  30.223  1.00 29.50           C  
ATOM   1358  C   GLY A 174      15.191 -10.200  29.673  1.00 29.50           C  
ATOM   1359  O   GLY A 174      15.484 -10.748  28.611  1.00 29.50           O  
ATOM   1360  N   ASN A 175      14.130 -10.584  30.407  1.00 56.23           N  
ATOM   1361  CA  ASN A 175      13.252 -11.643  29.986  1.00 56.23           C  
ATOM   1366  C   ASN A 175      12.502 -11.234  28.749  1.00 56.23           C  
ATOM   1367  O   ASN A 175      12.121 -12.080  27.947  1.00 56.23           O  
ATOM   1362  CB  ASN A 175      12.226 -12.033  31.063  1.00 56.23           C  
ATOM   1363  CG  ASN A 175      12.981 -12.758  32.170  1.00 56.23           C  
ATOM   1365  ND2 ASN A 175      12.709 -12.374  33.446  1.00 56.23           N  
ATOM   1364  OD1 ASN A 175      13.797 -13.640  31.906  1.00 56.23           O  
ATOM   1368  N   TYR A 176      12.191  -9.933  28.612  1.00 97.94           N  
ATOM   1369  CA  TYR A 176      11.486  -9.342  27.499  1.00 97.94           C  
ATOM   1378  C   TYR A 176      12.291  -9.206  26.239  1.00 97.94           C  
ATOM   1379  O   TYR A 176      11.716  -9.146  25.151  1.00 97.94           O  
ATOM   1370  CB  TYR A 176      10.848  -7.984  27.827  1.00 97.94           C  
ATOM   1371  CG  TYR A 176       9.637  -8.312  28.627  1.00 97.94           C  
ATOM   1372  CD1 TYR A 176       9.736  -8.621  29.962  1.00 97.94           C  
ATOM   1373  CD2 TYR A 176       8.397  -8.318  28.028  1.00 97.94           C  
ATOM   1374  CE1 TYR A 176       8.611  -8.927  30.689  1.00 97.94           C  
ATOM   1375  CE2 TYR A 176       7.268  -8.624  28.749  1.00 97.94           C  
ATOM   1376  CZ  TYR A 176       7.377  -8.928  30.085  1.00 97.94           C  
ATOM   1377  OH  TYR A 176       6.227  -9.242  30.836  1.00 97.94           O  
ATOM   1380  N   LEU A 177      13.625  -9.063  26.350  1.00 68.46           N  
ATOM   1381  CA  LEU A 177      14.470  -8.837  25.202  1.00 68.46           C  
ATOM   1386  C   LEU A 177      14.448 -10.052  24.318  1.00 68.46           C  
ATOM   1387  O   LEU A 177      13.973 -11.117  24.706  1.00 68.46           O  
ATOM   1382  CB  LEU A 177      15.929  -8.546  25.591  1.00 68.46           C  
ATOM   1383  CG  LEU A 177      16.092  -7.270  26.439  1.00 68.46           C  
ATOM   1384  CD1 LEU A 177      17.566  -7.021  26.795  1.00 68.46           C  
ATOM   1385  CD2 LEU A 177      15.433  -6.055  25.763  1.00 68.46           C  
ATOM   1388  N   PHE A 178      14.947  -9.900  23.071  1.00103.04           N  
ATOM   1389  CA  PHE A 178      14.949 -10.948  22.087  1.00103.04           C  
ATOM   1397  C   PHE A 178      15.841 -12.074  22.540  1.00103.04           C  
ATOM   1398  O   PHE A 178      15.646 -13.224  22.152  1.00103.04           O  
ATOM   1390  CB  PHE A 178      15.395 -10.491  20.692  1.00103.04           C  
ATOM   1391  CG  PHE A 178      14.423  -9.479  20.184  1.00103.04           C  
ATOM   1392  CD1 PHE A 178      13.096  -9.800  20.018  1.00103.04           C  
ATOM   1393  CD2 PHE A 178      14.852  -8.223  19.823  1.00103.04           C  
ATOM   1394  CE1 PHE A 178      12.203  -8.867  19.539  1.00103.04           C  
ATOM   1395  CE2 PHE A 178      13.964  -7.287  19.343  1.00103.04           C  
ATOM   1396  CZ  PHE A 178      12.635  -7.608  19.204  1.00103.04           C  
ATOM   1399  N   THR A 179      16.860 -11.740  23.353  1.00150.50           N  
ATOM   1400  CA  THR A 179      17.904 -12.565  23.909  1.00150.50           C  
ATOM   1404  C   THR A 179      17.354 -13.542  24.922  1.00150.50           C  
ATOM   1405  O   THR A 179      18.064 -14.436  25.379  1.00150.50           O  
ATOM   1401  CB  THR A 179      18.933 -11.725  24.599  1.00150.50           C  
ATOM   1403  CG2 THR A 179      20.123 -12.619  24.972  1.00150.50           C  
ATOM   1402  OG1 THR A 179      19.380 -10.707  23.720  1.00150.50           O  
ATOM   1406  N   GLN A 180      16.081 -13.378  25.323  1.00 85.83           N  
ATOM   1407  CA  GLN A 180      15.428 -14.124  26.372  1.00 85.83           C  
ATOM   1413  C   GLN A 180      15.572 -15.612  26.165  1.00 85.83           C  
ATOM   1414  O   GLN A 180      15.669 -16.356  27.139  1.00 85.83           O  
ATOM   1408  CB  GLN A 180      13.923 -13.806  26.409  1.00 85.83           C  
ATOM   1409  CG  GLN A 180      13.211 -14.231  25.120  1.00 85.83           C  
ATOM   1410  CD  GLN A 180      11.831 -13.590  25.067  1.00 85.83           C  
ATOM   1412  NE2 GLN A 180      10.837 -14.337  24.517  1.00 85.83           N  
ATOM   1411  OE1 GLN A 180      11.641 -12.450  25.483  1.00 85.83           O  
ATOM   1415  N   HIS A 181      15.576 -16.098  24.910  1.00 94.99           N  
ATOM   1416  CA  HIS A 181      15.644 -17.507  24.605  1.00 94.99           C  
ATOM   1423  C   HIS A 181      16.953 -18.107  25.050  1.00 94.99           C  
ATOM   1424  O   HIS A 181      17.017 -19.305  25.319  1.00 94.99           O  
ATOM   1419  CB  HIS A 181      15.506 -17.792  23.102  1.00 94.99           C  
ATOM   1418  CG  HIS A 181      14.185 -17.355  22.546  1.00 94.99           C  
ATOM   1421  CD2 HIS A 181      13.844 -16.209  21.893  1.00 94.99           C  
ATOM   1417  ND1 HIS A 181      13.033 -18.104  22.619  1.00 94.99           N  
ATOM   1422  CE1 HIS A 181      12.059 -17.382  22.010  1.00 94.99           C  
ATOM   1420  NE2 HIS A 181      12.503 -16.225  21.554  1.00 94.99           N  
ATOM   1425  N   LEU A 182      18.044 -17.316  25.087  1.00 65.94           N  
ATOM   1426  CA  LEU A 182      19.337 -17.814  25.484  1.00 65.94           C  
ATOM   1431  C   LEU A 182      19.270 -18.174  26.940  1.00 65.94           C  
ATOM   1432  O   LEU A 182      18.436 -17.656  27.678  1.00 65.94           O  
ATOM   1427  CB  LEU A 182      20.455 -16.760  25.357  1.00 65.94           C  
ATOM   1428  CG  LEU A 182      20.813 -16.351  23.917  1.00 65.94           C  
ATOM   1429  CD1 LEU A 182      21.889 -15.253  23.901  1.00 65.94           C  
ATOM   1430  CD2 LEU A 182      21.244 -17.570  23.090  1.00 65.94           C  
ATOM   1433  N   PRO A 183      20.133 -19.052  27.389  1.00 77.80           N  
ATOM   1434  CA  PRO A 183      20.121 -19.414  28.779  1.00 77.80           C  
ATOM   1438  C   PRO A 183      20.429 -18.167  29.543  1.00 77.80           C  
ATOM   1439  O   PRO A 183      21.141 -17.310  29.023  1.00 77.80           O  
ATOM   1436  CB  PRO A 183      21.127 -20.551  28.915  1.00 77.80           C  
ATOM   1437  CG  PRO A 183      21.074 -21.234  27.533  1.00 77.80           C  
ATOM   1435  CD  PRO A 183      20.683 -20.109  26.555  1.00 77.80           C  
ATOM   1440  N   LYS A 184      19.924 -18.059  30.783  1.00 56.03           N  
ATOM   1441  CA  LYS A 184      19.976 -16.831  31.521  1.00 56.03           C  
ATOM   1447  C   LYS A 184      21.379 -16.340  31.708  1.00 56.03           C  
ATOM   1448  O   LYS A 184      21.632 -15.147  31.557  1.00 56.03           O  
ATOM   1442  CB  LYS A 184      19.327 -16.942  32.908  1.00 56.03           C  
ATOM   1443  CG  LYS A 184      19.134 -15.582  33.578  1.00 56.03           C  
ATOM   1444  CD  LYS A 184      18.167 -15.614  34.761  1.00 56.03           C  
ATOM   1445  CE  LYS A 184      17.945 -14.240  35.393  1.00 56.03           C  
ATOM   1446  NZ  LYS A 184      16.802 -14.295  36.328  1.00 56.03           N1+
ATOM   1449  N   ASP A 185      22.336 -17.219  32.049  1.00 77.29           N  
ATOM   1450  CA  ASP A 185      23.678 -16.750  32.280  1.00 77.29           C  
ATOM   1455  C   ASP A 185      24.322 -16.265  31.004  1.00 77.29           C  
ATOM   1456  O   ASP A 185      25.174 -15.379  31.036  1.00 77.29           O  
ATOM   1451  CB  ASP A 185      24.596 -17.784  32.968  1.00 77.29           C  
ATOM   1452  CG  ASP A 185      24.684 -19.052  32.133  1.00 77.29           C  
ATOM   1453  OD1 ASP A 185      23.610 -19.641  31.838  1.00 77.29           O  
ATOM   1454  OD2 ASP A 185      25.825 -19.453  31.783  1.00 77.29           O1-
ATOM   1457  N   LEU A 186      23.961 -16.882  29.864  1.00145.13           N  
ATOM   1458  CA  LEU A 186      24.473 -16.655  28.533  1.00145.13           C  
ATOM   1463  C   LEU A 186      23.993 -15.410  27.830  1.00145.13           C  
ATOM   1464  O   LEU A 186      24.587 -15.024  26.825  1.00145.13           O  
ATOM   1459  CB  LEU A 186      24.228 -17.835  27.581  1.00145.13           C  
ATOM   1460  CG  LEU A 186      25.039 -19.088  27.953  1.00145.13           C  
ATOM   1461  CD1 LEU A 186      24.555 -19.718  29.263  1.00145.13           C  
ATOM   1462  CD2 LEU A 186      25.074 -20.092  26.798  1.00145.13           C  
ATOM   1465  N   ARG A 187      22.897 -14.769  28.274  1.00129.50           N  
ATOM   1466  CA  ARG A 187      22.268 -13.722  27.505  1.00129.50           C  
ATOM   1474  C   ARG A 187      23.176 -12.565  27.158  1.00129.50           C  
ATOM   1475  O   ARG A 187      23.005 -11.984  26.086  1.00129.50           O  
ATOM   1467  CB  ARG A 187      20.991 -13.158  28.159  1.00129.50           C  
ATOM   1468  CG  ARG A 187      19.859 -14.190  28.230  1.00129.50           C  
ATOM   1469  CD  ARG A 187      18.451 -13.587  28.297  1.00129.50           C  
ATOM   1470  NE  ARG A 187      18.276 -12.899  29.607  1.00129.50           N  
ATOM   1471  CZ  ARG A 187      17.334 -13.341  30.492  1.00129.50           C  
ATOM   1472  NH1 ARG A 187      16.585 -14.447  30.205  1.00129.50           N1+
ATOM   1473  NH2 ARG A 187      17.128 -12.668  31.660  1.00129.50           N  
ATOM   1476  N   ASP A 188      24.129 -12.161  28.029  1.00 57.23           N  
ATOM   1477  CA  ASP A 188      24.951 -11.005  27.735  1.00 57.23           C  
ATOM   1482  C   ASP A 188      26.291 -11.412  27.170  1.00 57.23           C  
ATOM   1483  O   ASP A 188      26.923 -12.347  27.659  1.00 57.23           O  
ATOM   1478  CB  ASP A 188      25.249 -10.157  28.983  1.00 57.23           C  
ATOM   1479  CG  ASP A 188      23.941  -9.555  29.475  1.00 57.23           C  
ATOM   1480  OD1 ASP A 188      22.976  -9.492  28.667  1.00 57.23           O  
ATOM   1481  OD2 ASP A 188      23.888  -9.153  30.667  1.00 57.23           O1-
ATOM   1484  N   PRO A 189      26.753 -10.726  26.142  1.00131.41           N  
ATOM   1485  CA  PRO A 189      28.035 -11.035  25.560  1.00131.41           C  
ATOM   1489  C   PRO A 189      29.179 -10.611  26.426  1.00131.41           C  
ATOM   1490  O   PRO A 189      29.139  -9.518  26.986  1.00131.41           O  
ATOM   1487  CB  PRO A 189      28.044 -10.410  24.161  1.00131.41           C  
ATOM   1488  CG  PRO A 189      26.823  -9.471  24.149  1.00131.41           C  
ATOM   1486  CD  PRO A 189      25.867 -10.092  25.181  1.00131.41           C  
ATOM   1491  N   ASP A 190      30.183 -11.494  26.582  1.00 65.62           N  
ATOM   1492  CA  ASP A 190      31.381 -11.231  27.319  1.00 65.62           C  
ATOM   1497  C   ASP A 190      32.284 -10.366  26.495  1.00 65.62           C  
ATOM   1498  O   ASP A 190      33.004  -9.518  27.022  1.00 65.62           O  
ATOM   1493  CB  ASP A 190      32.133 -12.527  27.651  1.00 65.62           C  
ATOM   1494  CG  ASP A 190      31.264 -13.312  28.620  1.00 65.62           C  
ATOM   1495  OD1 ASP A 190      30.934 -12.757  29.703  1.00 65.62           O  
ATOM   1496  OD2 ASP A 190      30.902 -14.471  28.282  1.00 65.62           O1-
ATOM   1499  N   LEU A 191      32.295 -10.592  25.163  1.00 67.88           N  
ATOM   1500  CA  LEU A 191      33.171  -9.876  24.278  1.00 67.88           C  
ATOM   1505  C   LEU A 191      32.418  -9.504  23.035  1.00 67.88           C  
ATOM   1506  O   LEU A 191      31.598 -10.277  22.544  1.00 67.88           O  
ATOM   1501  CB  LEU A 191      34.375 -10.731  23.847  1.00 67.88           C  
ATOM   1502  CG  LEU A 191      35.364 -10.032  22.896  1.00 67.88           C  
ATOM   1503  CD1 LEU A 191      36.077  -8.859  23.585  1.00 67.88           C  
ATOM   1504  CD2 LEU A 191      36.341 -11.041  22.273  1.00 67.88           C  
ATOM   1507  N   ILE A 192      32.671  -8.289  22.500  1.00 49.74           N  
ATOM   1508  CA  ILE A 192      32.058  -7.880  21.264  1.00 49.74           C  
ATOM   1513  C   ILE A 192      33.173  -7.567  20.309  1.00 49.74           C  
ATOM   1514  O   ILE A 192      34.058  -6.767  20.610  1.00 49.74           O  
ATOM   1509  CB  ILE A 192      31.186  -6.662  21.380  1.00 49.74           C  
ATOM   1510  CG1 ILE A 192      30.012  -6.943  22.333  1.00 49.74           C  
ATOM   1511  CG2 ILE A 192      30.734  -6.260  19.965  1.00 49.74           C  
ATOM   1512  CD1 ILE A 192      29.219  -5.695  22.713  1.00 49.74           C  
ATOM   1515  N   ILE A 193      33.145  -8.201  19.118  1.00 53.23           N  
ATOM   1516  CA  ILE A 193      34.181  -8.044  18.133  1.00 53.23           C  
ATOM   1521  C   ILE A 193      33.626  -7.272  16.978  1.00 53.23           C  
ATOM   1522  O   ILE A 193      32.498  -7.510  16.549  1.00 53.23           O  
ATOM   1517  CB  ILE A 193      34.661  -9.359  17.580  1.00 53.23           C  
ATOM   1518  CG1 ILE A 193      35.287 -10.222  18.690  1.00 53.23           C  
ATOM   1519  CG2 ILE A 193      35.613  -9.074  16.406  1.00 53.23           C  
ATOM   1520  CD1 ILE A 193      35.529 -11.675  18.276  1.00 53.23           C  
ATOM   1523  N   ARG A 194      34.400  -6.283  16.479  1.00113.10           N  
ATOM   1524  CA  ARG A 194      33.978  -5.554  15.318  1.00113.10           C  
ATOM   1532  C   ARG A 194      35.139  -5.486  14.365  1.00113.10           C  
ATOM   1533  O   ARG A 194      36.254  -5.138  14.756  1.00113.10           O  
ATOM   1525  CB  ARG A 194      33.513  -4.120  15.616  1.00113.10           C  
ATOM   1526  CG  ARG A 194      32.837  -3.456  14.416  1.00113.10           C  
ATOM   1527  CD  ARG A 194      32.213  -2.096  14.733  1.00113.10           C  
ATOM   1528  NE  ARG A 194      31.586  -1.601  13.476  1.00113.10           N  
ATOM   1529  CZ  ARG A 194      30.413  -0.906  13.531  1.00113.10           C  
ATOM   1530  NH1 ARG A 194      29.824  -0.670  14.740  1.00113.10           N1+
ATOM   1531  NH2 ARG A 194      29.841  -0.446  12.379  1.00113.10           N  
ATOM   1534  N   THR A 195      34.900  -5.837  13.082  1.00 50.83           N  
ATOM   1535  CA  THR A 195      35.931  -5.832  12.077  1.00 50.83           C  
ATOM   1539  C   THR A 195      35.807  -4.597  11.226  1.00 50.83           C  
ATOM   1540  O   THR A 195      34.891  -3.795  11.393  1.00 50.83           O  
ATOM   1536  CB  THR A 195      35.885  -7.029  11.168  1.00 50.83           C  
ATOM   1538  CG2 THR A 195      36.110  -8.302  12.002  1.00 50.83           C  
ATOM   1537  OG1 THR A 195      34.632  -7.087  10.502  1.00 50.83           O  
ATOM   1541  N   SER A 196      36.752  -4.445  10.270  1.00113.88           N  
ATOM   1542  CA  SER A 196      36.865  -3.362   9.321  1.00113.88           C  
ATOM   1545  C   SER A 196      37.219  -2.031   9.918  1.00113.88           C  
ATOM   1546  O   SER A 196      37.040  -1.002   9.269  1.00113.88           O  
ATOM   1543  CB  SER A 196      35.649  -3.179   8.413  1.00113.88           C  
ATOM   1544  OG  SER A 196      35.761  -4.098   7.340  1.00113.88           O  
ATOM   1547  N   GLY A 197      37.736  -2.002  11.159  1.00 38.75           N  
ATOM   1548  CA  GLY A 197      38.330  -0.798  11.686  1.00 38.75           C  
ATOM   1549  C   GLY A 197      37.355   0.234  12.182  1.00 38.75           C  
ATOM   1550  O   GLY A 197      37.776   1.346  12.496  1.00 38.75           O  
ATOM   1551  N   GLU A 198      36.047  -0.057  12.293  1.00100.24           N  
ATOM   1552  CA  GLU A 198      35.206   1.003  12.780  1.00100.24           C  
ATOM   1558  C   GLU A 198      35.166   0.890  14.270  1.00100.24           C  
ATOM   1559  O   GLU A 198      34.883  -0.180  14.809  1.00100.24           O  
ATOM   1553  CB  GLU A 198      33.745   0.933  12.296  1.00100.24           C  
ATOM   1554  CG  GLU A 198      33.582   1.067  10.782  1.00100.24           C  
ATOM   1555  CD  GLU A 198      34.279   2.340  10.328  1.00100.24           C  
ATOM   1556  OE1 GLU A 198      33.942   3.429  10.865  1.00100.24           O  
ATOM   1557  OE2 GLU A 198      35.164   2.236   9.439  1.00100.24           O1-
ATOM   1560  N   LEU A 199      35.481   1.993  14.979  1.00113.26           N  
ATOM   1561  CA  LEU A 199      35.413   1.978  16.410  1.00113.26           C  
ATOM   1566  C   LEU A 199      34.156   2.707  16.717  1.00113.26           C  
ATOM   1567  O   LEU A 199      34.147   3.927  16.865  1.00113.26           O  
ATOM   1562  CB  LEU A 199      36.568   2.738  17.083  1.00113.26           C  
ATOM   1563  CG  LEU A 199      37.960   2.188  16.715  1.00113.26           C  
ATOM   1564  CD1 LEU A 199      38.123   0.730  17.156  1.00113.26           C  
ATOM   1565  CD2 LEU A 199      38.269   2.391  15.224  1.00113.26           C  
ATOM   1568  N   ARG A 200      33.048   1.960  16.833  1.00236.88           N  
ATOM   1569  CA  ARG A 200      31.804   2.645  16.948  1.00236.88           C  
ATOM   1577  C   ARG A 200      30.775   1.656  17.387  1.00236.88           C  
ATOM   1578  O   ARG A 200      30.900   0.458  17.136  1.00236.88           O  
ATOM   1570  CB  ARG A 200      31.433   3.186  15.557  1.00236.88           C  
ATOM   1571  CG  ARG A 200      30.083   3.861  15.395  1.00236.88           C  
ATOM   1572  CD  ARG A 200      29.991   4.638  14.079  1.00236.88           C  
ATOM   1573  NE  ARG A 200      30.307   3.706  12.959  1.00236.88           N  
ATOM   1574  CZ  ARG A 200      29.308   2.994  12.364  1.00236.88           C  
ATOM   1575  NH1 ARG A 200      28.026   3.113  12.818  1.00236.88           N1+
ATOM   1576  NH2 ARG A 200      29.584   2.177  11.305  1.00236.88           N  
ATOM   1579  N   LEU A 201      29.729   2.140  18.080  1.00 97.36           N  
ATOM   1580  CA  LEU A 201      28.661   1.268  18.463  1.00 97.36           C  
ATOM   1585  C   LEU A 201      27.613   1.443  17.418  1.00 97.36           C  
ATOM   1586  O   LEU A 201      27.352   2.566  16.988  1.00 97.36           O  
ATOM   1581  CB  LEU A 201      28.045   1.592  19.835  1.00 97.36           C  
ATOM   1582  CG  LEU A 201      28.999   1.306  21.010  1.00 97.36           C  
ATOM   1583  CD1 LEU A 201      30.247   2.200  20.954  1.00 97.36           C  
ATOM   1584  CD2 LEU A 201      28.264   1.385  22.355  1.00 97.36           C  
ATOM   1587  N   SER A 202      27.018   0.330  16.938  1.00 94.74           N  
ATOM   1588  CA  SER A 202      26.020   0.485  15.921  1.00 94.74           C  
ATOM   1591  C   SER A 202      24.739  -0.158  16.364  1.00 94.74           C  
ATOM   1592  O   SER A 202      24.193  -1.013  15.669  1.00 94.74           O  
ATOM   1589  CB  SER A 202      26.410  -0.167  14.584  1.00 94.74           C  
ATOM   1590  OG  SER A 202      27.507   0.529  14.009  1.00 94.74           O  
ATOM   1593  N   ASN A 203      24.201   0.281  17.520  1.00 70.96           N  
ATOM   1594  CA  ASN A 203      22.923  -0.166  18.006  1.00 70.96           C  
ATOM   1599  C   ASN A 203      22.879  -1.662  18.139  1.00 70.96           C  
ATOM   1600  O   ASN A 203      21.815  -2.261  17.974  1.00 70.96           O  
ATOM   1595  CB  ASN A 203      21.777   0.265  17.071  1.00 70.96           C  
ATOM   1596  CG  ASN A 203      20.440   0.109  17.781  1.00 70.96           C  
ATOM   1598  ND2 ASN A 203      19.333   0.353  17.027  1.00 70.96           N  
ATOM   1597  OD1 ASN A 203      20.380  -0.216  18.966  1.00 70.96           O  
ATOM   1601  N   PHE A 204      24.011  -2.310  18.480  1.00 81.61           N  
ATOM   1602  CA  PHE A 204      24.015  -3.743  18.600  1.00 81.61           C  
ATOM   1610  C   PHE A 204      24.088  -4.117  20.056  1.00 81.61           C  
ATOM   1611  O   PHE A 204      25.091  -3.866  20.723  1.00 81.61           O  
ATOM   1603  CB  PHE A 204      25.211  -4.387  17.868  1.00 81.61           C  
ATOM   1604  CG  PHE A 204      25.191  -5.870  18.041  1.00 81.61           C  
ATOM   1605  CD1 PHE A 204      24.234  -6.645  17.428  1.00 81.61           C  
ATOM   1606  CD2 PHE A 204      26.162  -6.489  18.795  1.00 81.61           C  
ATOM   1607  CE1 PHE A 204      24.229  -8.011  17.584  1.00 81.61           C  
ATOM   1608  CE2 PHE A 204      26.163  -7.855  18.955  1.00 81.61           C  
ATOM   1609  CZ  PHE A 204      25.194  -8.617  18.351  1.00 81.61           C  
ATOM   1612  N   LEU A 205      23.007  -4.744  20.569  1.00 74.51           N  
ATOM   1613  CA  LEU A 205      22.909  -5.262  21.910  1.00 74.51           C  
ATOM   1618  C   LEU A 205      23.249  -4.237  22.954  1.00 74.51           C  
ATOM   1619  O   LEU A 205      24.018  -4.532  23.867  1.00 74.51           O  
ATOM   1614  CB  LEU A 205      23.814  -6.488  22.137  1.00 74.51           C  
ATOM   1615  CG  LEU A 205      23.448  -7.704  21.262  1.00 74.51           C  
ATOM   1616  CD1 LEU A 205      24.391  -8.887  21.528  1.00 74.51           C  
ATOM   1617  CD2 LEU A 205      21.968  -8.086  21.423  1.00 74.51           C  
ATOM   1620  N   PRO A 206      22.710  -3.051  22.882  1.00 79.75           N  
ATOM   1621  CA  PRO A 206      23.012  -2.024  23.850  1.00 79.75           C  
ATOM   1625  C   PRO A 206      22.825  -2.459  25.281  1.00 79.75           C  
ATOM   1626  O   PRO A 206      23.697  -2.171  26.099  1.00 79.75           O  
ATOM   1623  CB  PRO A 206      22.073  -0.869  23.509  1.00 79.75           C  
ATOM   1624  CG  PRO A 206      20.844  -1.581  22.911  1.00 79.75           C  
ATOM   1622  CD  PRO A 206      21.435  -2.823  22.221  1.00 79.75           C  
ATOM   1627  N   TRP A 207      21.689  -3.106  25.616  1.00 77.07           N  
ATOM   1628  CA  TRP A 207      21.387  -3.524  26.963  1.00 77.07           C  
ATOM   1639  C   TRP A 207      22.299  -4.627  27.422  1.00 77.07           C  
ATOM   1640  O   TRP A 207      22.934  -4.521  28.471  1.00 77.07           O  
ATOM   1629  CB  TRP A 207      19.941  -4.052  27.081  1.00 77.07           C  
ATOM   1630  CG  TRP A 207      19.586  -4.635  28.431  1.00 77.07           C  
ATOM   1632  CD1 TRP A 207      19.791  -5.905  28.884  1.00 77.07           C  
ATOM   1631  CD2 TRP A 207      18.919  -3.929  29.491  1.00 77.07           C  
ATOM   1634  CE2 TRP A 207      18.761  -4.829  30.548  1.00 77.07           C  
ATOM   1635  CE3 TRP A 207      18.470  -2.643  29.577  1.00 77.07           C  
ATOM   1633  NE1 TRP A 207      19.303  -6.035  30.161  1.00 77.07           N  
ATOM   1636  CZ2 TRP A 207      18.152  -4.453  31.711  1.00 77.07           C  
ATOM   1637  CZ3 TRP A 207      17.859  -2.268  30.754  1.00 77.07           C  
ATOM   1638  CH2 TRP A 207      17.703  -3.153  31.800  1.00 77.07           C  
ATOM   1641  N   GLN A 208      22.386  -5.713  26.626  1.00 96.78           N  
ATOM   1642  CA  GLN A 208      23.122  -6.902  26.979  1.00 96.78           C  
ATOM   1648  C   GLN A 208      24.599  -6.634  27.029  1.00 96.78           C  
ATOM   1649  O   GLN A 208      25.317  -7.187  27.860  1.00 96.78           O  
ATOM   1643  CB  GLN A 208      22.916  -8.055  25.976  1.00 96.78           C  
ATOM   1644  CG  GLN A 208      21.476  -8.566  25.874  1.00 96.78           C  
ATOM   1645  CD  GLN A 208      20.713  -7.682  24.898  1.00 96.78           C  
ATOM   1647  NE2 GLN A 208      19.486  -8.124  24.514  1.00 96.78           N  
ATOM   1646  OE1 GLN A 208      21.198  -6.634  24.477  1.00 96.78           O  
ATOM   1650  N   GLY A 209      25.068  -5.807  26.082  1.00 73.49           N  
ATOM   1651  CA  GLY A 209      26.416  -5.390  25.791  1.00 73.49           C  
ATOM   1652  C   GLY A 209      27.017  -4.445  26.793  1.00 73.49           C  
ATOM   1653  O   GLY A 209      28.215  -4.181  26.719  1.00 73.49           O  
ATOM   1654  N   ALA A 210      26.224  -3.858  27.710  1.00 72.24           N  
ATOM   1655  CA  ALA A 210      26.690  -2.745  28.501  1.00 72.24           C  
ATOM   1657  C   ALA A 210      28.013  -3.014  29.181  1.00 72.24           C  
ATOM   1658  O   ALA A 210      28.859  -2.121  29.222  1.00 72.24           O  
ATOM   1656  CB  ALA A 210      25.689  -2.344  29.598  1.00 72.24           C  
ATOM   1659  N   TYR A 211      28.210  -4.200  29.786  1.00 88.75           N  
ATOM   1660  CA  TYR A 211      29.446  -4.576  30.432  1.00 88.75           C  
ATOM   1669  C   TYR A 211      30.549  -5.037  29.506  1.00 88.75           C  
ATOM   1670  O   TYR A 211      31.727  -4.833  29.786  1.00 88.75           O  
ATOM   1661  CB  TYR A 211      29.249  -5.611  31.549  1.00 88.75           C  
ATOM   1662  CG  TYR A 211      28.641  -4.833  32.664  1.00 88.75           C  
ATOM   1663  CD1 TYR A 211      29.452  -4.116  33.511  1.00 88.75           C  
ATOM   1664  CD2 TYR A 211      27.279  -4.800  32.857  1.00 88.75           C  
ATOM   1665  CE1 TYR A 211      28.920  -3.384  34.545  1.00 88.75           C  
ATOM   1666  CE2 TYR A 211      26.741  -4.068  33.889  1.00 88.75           C  
ATOM   1667  CZ  TYR A 211      27.561  -3.360  34.735  1.00 88.75           C  
ATOM   1668  OH  TYR A 211      27.011  -2.608  35.795  1.00 88.75           O  
ATOM   1671  N   SER A 212      30.193  -5.679  28.381  1.00109.55           N  
ATOM   1672  CA  SER A 212      31.073  -6.415  27.503  1.00109.55           C  
ATOM   1675  C   SER A 212      32.368  -5.727  27.150  1.00109.55           C  
ATOM   1676  O   SER A 212      32.467  -4.504  27.082  1.00109.55           O  
ATOM   1673  CB  SER A 212      30.358  -6.804  26.199  1.00109.55           C  
ATOM   1674  OG  SER A 212      31.163  -7.681  25.432  1.00109.55           O  
ATOM   1677  N   GLU A 213      33.425  -6.559  26.944  1.00 90.96           N  
ATOM   1678  CA  GLU A 213      34.722  -6.111  26.513  1.00 90.96           C  
ATOM   1684  C   GLU A 213      34.604  -5.867  25.038  1.00 90.96           C  
ATOM   1685  O   GLU A 213      33.812  -6.520  24.360  1.00 90.96           O  
ATOM   1679  CB  GLU A 213      35.843  -7.144  26.724  1.00 90.96           C  
ATOM   1680  CG  GLU A 213      36.184  -7.389  28.194  1.00 90.96           C  
ATOM   1681  CD  GLU A 213      36.905  -6.156  28.722  1.00 90.96           C  
ATOM   1682  OE1 GLU A 213      37.733  -5.588  27.965  1.00 90.96           O  
ATOM   1683  OE2 GLU A 213      36.631  -5.766  29.889  1.00 90.96           O1-
ATOM   1686  N   LEU A 214      35.383  -4.908  24.497  1.00 47.57           N  
ATOM   1687  CA  LEU A 214      35.260  -4.600  23.102  1.00 47.57           C  
ATOM   1692  C   LEU A 214      36.547  -4.921  22.415  1.00 47.57           C  
ATOM   1693  O   LEU A 214      37.627  -4.667  22.944  1.00 47.57           O  
ATOM   1688  CB  LEU A 214      34.967  -3.114  22.835  1.00 47.57           C  
ATOM   1689  CG  LEU A 214      33.624  -2.636  23.415  1.00 47.57           C  
ATOM   1690  CD1 LEU A 214      33.385  -1.146  23.112  1.00 47.57           C  
ATOM   1691  CD2 LEU A 214      32.465  -3.533  22.953  1.00 47.57           C  
ATOM   1694  N   TYR A 215      36.459  -5.510  21.203  1.00 68.51           N  
ATOM   1695  CA  TYR A 215      37.640  -5.855  20.470  1.00 68.51           C  
ATOM   1704  C   TYR A 215      37.466  -5.330  19.071  1.00 68.51           C  
ATOM   1705  O   TYR A 215      36.470  -5.630  18.415  1.00 68.51           O  
ATOM   1696  CB  TYR A 215      37.826  -7.386  20.440  1.00 68.51           C  
ATOM   1697  CG  TYR A 215      39.048  -7.768  19.687  1.00 68.51           C  
ATOM   1698  CD1 TYR A 215      40.295  -7.595  20.242  1.00 68.51           C  
ATOM   1699  CD2 TYR A 215      38.946  -8.337  18.441  1.00 68.51           C  
ATOM   1700  CE1 TYR A 215      41.429  -7.958  19.554  1.00 68.51           C  
ATOM   1701  CE2 TYR A 215      40.076  -8.703  17.751  1.00 68.51           C  
ATOM   1702  CZ  TYR A 215      41.320  -8.514  18.302  1.00 68.51           C  
ATOM   1703  OH  TYR A 215      42.473  -8.891  17.584  1.00 68.51           O  
ATOM   1706  N   PHE A 216      38.437  -4.525  18.580  1.00 58.66           N  
ATOM   1707  CA  PHE A 216      38.314  -3.954  17.265  1.00 58.66           C  
ATOM   1715  C   PHE A 216      39.474  -4.405  16.425  1.00 58.66           C  
ATOM   1716  O   PHE A 216      40.610  -4.452  16.897  1.00 58.66           O  
ATOM   1708  CB  PHE A 216      38.348  -2.417  17.262  1.00 58.66           C  
ATOM   1709  CG  PHE A 216      37.158  -1.919  18.009  1.00 58.66           C  
ATOM   1710  CD1 PHE A 216      35.921  -1.866  17.411  1.00 58.66           C  
ATOM   1711  CD2 PHE A 216      37.285  -1.486  19.309  1.00 58.66           C  
ATOM   1712  CE1 PHE A 216      34.827  -1.401  18.101  1.00 58.66           C  
ATOM   1713  CE2 PHE A 216      36.195  -1.019  20.003  1.00 58.66           C  
ATOM   1714  CZ  PHE A 216      34.962  -0.976  19.401  1.00 58.66           C  
ATOM   1717  N   THR A 217      39.204  -4.757  15.147  1.00139.49           N  
ATOM   1718  CA  THR A 217      40.250  -5.173  14.247  1.00139.49           C  
ATOM   1722  C   THR A 217      40.062  -4.480  12.936  1.00139.49           C  
ATOM   1723  O   THR A 217      38.948  -4.147  12.537  1.00139.49           O  
ATOM   1719  CB  THR A 217      40.215  -6.618  13.841  1.00139.49           C  
ATOM   1721  CG2 THR A 217      40.276  -7.526  15.064  1.00139.49           C  
ATOM   1720  OG1 THR A 217      39.029  -6.880  13.107  1.00139.49           O  
ATOM   1724  N   ASP A 218      41.192  -4.245  12.243  1.00 46.66           N  
ATOM   1725  CA  ASP A 218      41.251  -3.679  10.925  1.00 46.66           C  
ATOM   1730  C   ASP A 218      40.792  -4.717   9.943  1.00 46.66           C  
ATOM   1731  O   ASP A 218      40.307  -4.388   8.861  1.00 46.66           O  
ATOM   1726  CB  ASP A 218      42.681  -3.277  10.524  1.00 46.66           C  
ATOM   1727  CG  ASP A 218      43.104  -2.097  11.389  1.00 46.66           C  
ATOM   1728  OD1 ASP A 218      42.222  -1.533  12.090  1.00 46.66           O  
ATOM   1729  OD2 ASP A 218      44.313  -1.743  11.358  1.00 46.66           O1-
ATOM   1732  N   THR A 219      40.962  -6.006  10.301  1.00 53.11           N  
ATOM   1733  CA  THR A 219      40.684  -7.111   9.426  1.00 53.11           C  
ATOM   1737  C   THR A 219      39.254  -7.073   8.974  1.00 53.11           C  
ATOM   1738  O   THR A 219      38.341  -6.808   9.755  1.00 53.11           O  
ATOM   1734  CB  THR A 219      40.921  -8.439  10.086  1.00 53.11           C  
ATOM   1736  CG2 THR A 219      40.634  -9.560   9.074  1.00 53.11           C  
ATOM   1735  OG1 THR A 219      42.265  -8.527  10.538  1.00 53.11           O  
ATOM   1739  N   LEU A 220      39.046  -7.336   7.667  1.00 60.59           N  
ATOM   1740  CA  LEU A 220      37.746  -7.360   7.049  1.00 60.59           C  
ATOM   1745  C   LEU A 220      37.111  -8.660   7.444  1.00 60.59           C  
ATOM   1746  O   LEU A 220      37.800  -9.654   7.648  1.00 60.59           O  
ATOM   1741  CB  LEU A 220      37.825  -7.331   5.511  1.00 60.59           C  
ATOM   1742  CG  LEU A 220      38.567  -6.097   4.963  1.00 60.59           C  
ATOM   1743  CD1 LEU A 220      38.621  -6.104   3.426  1.00 60.59           C  
ATOM   1744  CD2 LEU A 220      37.976  -4.795   5.531  1.00 60.59           C  
ATOM   1747  N   TRP A 221      35.763  -8.700   7.522  1.00 90.36           N  
ATOM   1748  CA  TRP A 221      35.090  -9.875   8.003  1.00 90.36           C  
ATOM   1759  C   TRP A 221      35.397 -11.094   7.181  1.00 90.36           C  
ATOM   1760  O   TRP A 221      35.656 -12.140   7.773  1.00 90.36           O  
ATOM   1749  CB  TRP A 221      33.558  -9.751   8.079  1.00 90.36           C  
ATOM   1750  CG  TRP A 221      32.902 -11.068   8.431  1.00 90.36           C  
ATOM   1752  CD1 TRP A 221      32.188 -11.911   7.632  1.00 90.36           C  
ATOM   1751  CD2 TRP A 221      32.999 -11.709   9.712  1.00 90.36           C  
ATOM   1754  CE2 TRP A 221      32.324 -12.926   9.618  1.00 90.36           C  
ATOM   1755  CE3 TRP A 221      33.612 -11.323  10.872  1.00 90.36           C  
ATOM   1753  NE1 TRP A 221      31.826 -13.036   8.336  1.00 90.36           N  
ATOM   1756  CZ2 TRP A 221      32.251 -13.780  10.684  1.00 90.36           C  
ATOM   1757  CZ3 TRP A 221      33.527 -12.181  11.948  1.00 90.36           C  
ATOM   1758  CH2 TRP A 221      32.859 -13.386  11.856  1.00 90.36           C  
ATOM   1761  N   PRO A 222      35.407 -11.065   5.874  1.00 80.90           N  
ATOM   1762  CA  PRO A 222      35.646 -12.277   5.133  1.00 80.90           C  
ATOM   1766  C   PRO A 222      36.994 -12.856   5.438  1.00 80.90           C  
ATOM   1767  O   PRO A 222      37.187 -14.052   5.234  1.00 80.90           O  
ATOM   1764  CB  PRO A 222      35.427 -11.900   3.669  1.00 80.90           C  
ATOM   1765  CG  PRO A 222      34.395 -10.756   3.745  1.00 80.90           C  
ATOM   1763  CD  PRO A 222      34.651 -10.089   5.109  1.00 80.90           C  
ATOM   1768  N   ASP A 223      37.948 -12.007   5.857  1.00 85.79           N  
ATOM   1769  CA  ASP A 223      39.292 -12.364   6.221  1.00 85.79           C  
ATOM   1774  C   ASP A 223      39.341 -12.994   7.591  1.00 85.79           C  
ATOM   1775  O   ASP A 223      40.298 -13.697   7.912  1.00 85.79           O  
ATOM   1770  CB  ASP A 223      40.218 -11.137   6.214  1.00 85.79           C  
ATOM   1771  CG  ASP A 223      40.307 -10.652   4.770  1.00 85.79           C  
ATOM   1772  OD1 ASP A 223      40.813 -11.426   3.915  1.00 85.79           O  
ATOM   1773  OD2 ASP A 223      39.869  -9.502   4.500  1.00 85.79           O1-
ATOM   1776  N   PHE A 224      38.338 -12.713   8.453  1.00146.09           N  
ATOM   1777  CA  PHE A 224      38.329 -13.162   9.825  1.00146.09           C  
ATOM   1785  C   PHE A 224      38.310 -14.665   9.839  1.00146.09           C  
ATOM   1786  O   PHE A 224      37.399 -15.293   9.303  1.00146.09           O  
ATOM   1778  CB  PHE A 224      37.084 -12.644  10.580  1.00146.09           C  
ATOM   1779  CG  PHE A 224      37.242 -12.791  12.056  1.00146.09           C  
ATOM   1780  CD1 PHE A 224      36.869 -13.944  12.710  1.00146.09           C  
ATOM   1781  CD2 PHE A 224      37.759 -11.749  12.793  1.00146.09           C  
ATOM   1782  CE1 PHE A 224      37.017 -14.054  14.073  1.00146.09           C  
ATOM   1783  CE2 PHE A 224      37.910 -11.853  14.156  1.00146.09           C  
ATOM   1784  CZ  PHE A 224      37.539 -13.008  14.800  1.00146.09           C  
ATOM   1787  N   ASP A 225      39.331 -15.267  10.491  1.00159.76           N  
ATOM   1788  CA  ASP A 225      39.536 -16.692  10.515  1.00159.76           C  
ATOM   1793  C   ASP A 225      39.722 -17.130  11.948  1.00159.76           C  
ATOM   1794  O   ASP A 225      39.518 -16.351  12.877  1.00159.76           O  
ATOM   1789  CB  ASP A 225      40.818 -17.059   9.748  1.00159.76           C  
ATOM   1790  CG  ASP A 225      40.804 -18.532   9.400  1.00159.76           C  
ATOM   1791  OD1 ASP A 225      39.777 -19.194   9.686  1.00159.76           O  
ATOM   1792  OD2 ASP A 225      41.821 -19.014   8.833  1.00159.76           O1-
ATOM   1795  N   GLU A 226      40.104 -18.413  12.153  1.00 79.38           N  
ATOM   1796  CA  GLU A 226      40.326 -18.979  13.456  1.00 79.38           C  
ATOM   1802  C   GLU A 226      41.463 -18.266  14.105  1.00 79.38           C  
ATOM   1803  O   GLU A 226      41.412 -17.959  15.293  1.00 79.38           O  
ATOM   1797  CB  GLU A 226      40.711 -20.470  13.435  1.00 79.38           C  
ATOM   1798  CG  GLU A 226      39.558 -21.412  13.097  1.00 79.38           C  
ATOM   1799  CD  GLU A 226      40.063 -22.840  13.245  1.00 79.38           C  
ATOM   1800  OE1 GLU A 226      40.220 -23.291  14.412  1.00 79.38           O  
ATOM   1801  OE2 GLU A 226      40.305 -23.496  12.197  1.00 79.38           O1-
ATOM   1804  N   ALA A 227      42.522 -17.967  13.332  1.00 36.31           N  
ATOM   1805  CA  ALA A 227      43.671 -17.324  13.897  1.00 36.31           C  
ATOM   1807  C   ALA A 227      43.224 -16.010  14.459  1.00 36.31           C  
ATOM   1808  O   ALA A 227      43.629 -15.626  15.554  1.00 36.31           O  
ATOM   1806  CB  ALA A 227      44.755 -17.036  12.844  1.00 36.31           C  
ATOM   1809  N   ALA A 228      42.361 -15.294  13.715  1.00 30.42           N  
ATOM   1810  CA  ALA A 228      41.866 -14.004  14.112  1.00 30.42           C  
ATOM   1812  C   ALA A 228      41.042 -14.131  15.359  1.00 30.42           C  
ATOM   1813  O   ALA A 228      41.126 -13.290  16.253  1.00 30.42           O  
ATOM   1811  CB  ALA A 228      40.967 -13.370  13.036  1.00 30.42           C  
ATOM   1814  N   LEU A 229      40.214 -15.191  15.439  1.00109.88           N  
ATOM   1815  CA  LEU A 229      39.330 -15.405  16.553  1.00109.88           C  
ATOM   1820  C   LEU A 229      40.176 -15.622  17.767  1.00109.88           C  
ATOM   1821  O   LEU A 229      39.892 -15.102  18.844  1.00109.88           O  
ATOM   1816  CB  LEU A 229      38.461 -16.665  16.347  1.00109.88           C  
ATOM   1817  CG  LEU A 229      37.314 -16.878  17.359  1.00109.88           C  
ATOM   1818  CD1 LEU A 229      37.817 -17.058  18.798  1.00109.88           C  
ATOM   1819  CD2 LEU A 229      36.244 -15.786  17.228  1.00109.88           C  
ATOM   1822  N   GLN A 230      41.262 -16.396  17.605  1.00 56.25           N  
ATOM   1823  CA  GLN A 230      42.131 -16.729  18.692  1.00 56.25           C  
ATOM   1829  C   GLN A 230      42.773 -15.478  19.206  1.00 56.25           C  
ATOM   1830  O   GLN A 230      42.991 -15.336  20.408  1.00 56.25           O  
ATOM   1824  CB  GLN A 230      43.199 -17.756  18.287  1.00 56.25           C  
ATOM   1825  CG  GLN A 230      42.554 -19.089  17.889  1.00 56.25           C  
ATOM   1826  CD  GLN A 230      43.632 -20.082  17.489  1.00 56.25           C  
ATOM   1828  NE2 GLN A 230      44.607 -19.629  16.659  1.00 56.25           N  
ATOM   1827  OE1 GLN A 230      43.599 -21.244  17.901  1.00 56.25           O  
ATOM   1831  N   GLU A 231      43.108 -14.529  18.312  1.00 29.66           N  
ATOM   1832  CA  GLU A 231      43.716 -13.307  18.760  1.00 29.66           C  
ATOM   1838  C   GLU A 231      42.732 -12.564  19.614  1.00 29.66           C  
ATOM   1839  O   GLU A 231      43.098 -12.014  20.652  1.00 29.66           O  
ATOM   1833  CB  GLU A 231      44.110 -12.371  17.606  1.00 29.66           C  
ATOM   1834  CG  GLU A 231      45.257 -12.901  16.746  1.00 29.66           C  
ATOM   1835  CD  GLU A 231      45.530 -11.877  15.652  1.00 29.66           C  
ATOM   1836  OE1 GLU A 231      44.880 -10.798  15.681  1.00 29.66           O  
ATOM   1837  OE2 GLU A 231      46.391 -12.158  14.776  1.00 29.66           O1-
ATOM   1840  N   ALA A 232      41.448 -12.535  19.202  1.00 30.62           N  
ATOM   1841  CA  ALA A 232      40.442 -11.801  19.920  1.00 30.62           C  
ATOM   1843  C   ALA A 232      40.297 -12.370  21.297  1.00 30.62           C  
ATOM   1844  O   ALA A 232      40.191 -11.627  22.272  1.00 30.62           O  
ATOM   1842  CB  ALA A 232      39.063 -11.868  19.243  1.00 30.62           C  
ATOM   1845  N   ILE A 233      40.281 -13.710  21.405  1.00123.06           N  
ATOM   1846  CA  ILE A 233      40.162 -14.344  22.685  1.00123.06           C  
ATOM   1851  C   ILE A 233      41.377 -14.013  23.491  1.00123.06           C  
ATOM   1852  O   ILE A 233      41.285 -13.800  24.697  1.00123.06           O  
ATOM   1847  CB  ILE A 233      39.911 -15.829  22.603  1.00123.06           C  
ATOM   1848  CG1 ILE A 233      41.023 -16.574  21.859  1.00123.06           C  
ATOM   1849  CG2 ILE A 233      38.524 -16.022  21.969  1.00123.06           C  
ATOM   1850  CD1 ILE A 233      40.767 -18.077  21.783  1.00123.06           C  
ATOM   1853  N   LEU A 234      42.553 -13.944  22.834  1.00107.02           N  
ATOM   1854  CA  LEU A 234      43.792 -13.641  23.496  1.00107.02           C  
ATOM   1859  C   LEU A 234      43.673 -12.279  24.120  1.00107.02           C  
ATOM   1860  O   LEU A 234      44.059 -12.088  25.272  1.00107.02           O  
ATOM   1855  CB  LEU A 234      44.973 -13.652  22.493  1.00107.02           C  
ATOM   1856  CG  LEU A 234      46.397 -13.358  23.029  1.00107.02           C  
ATOM   1857  CD1 LEU A 234      47.431 -13.541  21.907  1.00107.02           C  
ATOM   1858  CD2 LEU A 234      46.544 -11.963  23.652  1.00107.02           C  
ATOM   1861  N   ALA A 235      43.119 -11.298  23.382  1.00 33.66           N  
ATOM   1862  CA  ALA A 235      43.001  -9.949  23.867  1.00 33.66           C  
ATOM   1864  C   ALA A 235      42.100  -9.919  25.067  1.00 33.66           C  
ATOM   1865  O   ALA A 235      42.369  -9.219  26.042  1.00 33.66           O  
ATOM   1863  CB  ALA A 235      42.407  -8.987  22.821  1.00 33.66           C  
ATOM   1866  N   TYR A 236      41.015 -10.713  25.025  1.00 56.84           N  
ATOM   1867  CA  TYR A 236      39.996 -10.761  26.036  1.00 56.84           C  
ATOM   1876  C   TYR A 236      40.598 -11.169  27.347  1.00 56.84           C  
ATOM   1877  O   TYR A 236      40.248 -10.628  28.395  1.00 56.84           O  
ATOM   1868  CB  TYR A 236      38.906 -11.783  25.662  1.00 56.84           C  
ATOM   1869  CG  TYR A 236      37.921 -11.922  26.769  1.00 56.84           C  
ATOM   1870  CD1 TYR A 236      36.892 -11.022  26.922  1.00 56.84           C  
ATOM   1871  CD2 TYR A 236      38.021 -12.974  27.650  1.00 56.84           C  
ATOM   1872  CE1 TYR A 236      35.984 -11.165  27.943  1.00 56.84           C  
ATOM   1873  CE2 TYR A 236      37.116 -13.124  28.673  1.00 56.84           C  
ATOM   1874  CZ  TYR A 236      36.095 -12.217  28.820  1.00 56.84           C  
ATOM   1875  OH  TYR A 236      35.164 -12.367  29.869  1.00 56.84           O  
ATOM   1878  N   ASN A 237      41.519 -12.146  27.323  1.00 49.47           N  
ATOM   1879  CA  ASN A 237      42.128 -12.656  28.520  1.00 49.47           C  
ATOM   1884  C   ASN A 237      42.951 -11.602  29.190  1.00 49.47           C  
ATOM   1885  O   ASN A 237      42.987 -11.527  30.418  1.00 49.47           O  
ATOM   1880  CB  ASN A 237      43.036 -13.865  28.247  1.00 49.47           C  
ATOM   1881  CG  ASN A 237      42.131 -15.048  27.929  1.00 49.47           C  
ATOM   1883  ND2 ASN A 237      42.084 -15.448  26.630  1.00 49.47           N  
ATOM   1882  OD1 ASN A 237      41.472 -15.596  28.811  1.00 49.47           O  
ATOM   1886  N   ARG A 238      43.633 -10.756  28.399  1.00106.77           N  
ATOM   1887  CA  ARG A 238      44.518  -9.754  28.923  1.00106.77           C  
ATOM   1895  C   ARG A 238      43.764  -8.761  29.751  1.00106.77           C  
ATOM   1896  O   ARG A 238      44.262  -8.311  30.780  1.00106.77           O  
ATOM   1888  CB  ARG A 238      45.257  -8.992  27.809  1.00106.77           C  
ATOM   1889  CG  ARG A 238      46.282  -9.860  27.074  1.00106.77           C  
ATOM   1890  CD  ARG A 238      47.026  -9.133  25.951  1.00106.77           C  
ATOM   1891  NE  ARG A 238      48.096 -10.044  25.454  1.00106.77           N  
ATOM   1892  CZ  ARG A 238      48.582  -9.895  24.187  1.00106.77           C  
ATOM   1893  NH1 ARG A 238      48.048  -8.948  23.361  1.00106.77           N1+
ATOM   1894  NH2 ARG A 238      49.601 -10.690  23.746  1.00106.77           N  
ATOM   1897  N   ARG A 239      42.536  -8.396  29.343  1.00 88.64           N  
ATOM   1898  CA  ARG A 239      41.842  -7.354  30.045  1.00 88.64           C  
ATOM   1906  C   ARG A 239      41.503  -7.770  31.437  1.00 88.64           C  
ATOM   1907  O   ARG A 239      41.294  -8.944  31.737  1.00 88.64           O  
ATOM   1899  CB  ARG A 239      40.527  -6.898  29.385  1.00 88.64           C  
ATOM   1900  CG  ARG A 239      40.707  -6.095  28.095  1.00 88.64           C  
ATOM   1901  CD  ARG A 239      41.084  -6.941  26.879  1.00 88.64           C  
ATOM   1902  NE  ARG A 239      41.220  -6.015  25.720  1.00 88.64           N  
ATOM   1903  CZ  ARG A 239      40.107  -5.611  25.038  1.00 88.64           C  
ATOM   1904  NH1 ARG A 239      38.871  -6.013  25.454  1.00 88.64           N1+
ATOM   1905  NH2 ARG A 239      40.230  -4.808  23.942  1.00 88.64           N  
ATOM   1908  N   HIS A 240      41.484  -6.770  32.340  1.00 64.42           N  
ATOM   1909  CA  HIS A 240      41.100  -6.961  33.706  1.00 64.42           C  
ATOM   1916  C   HIS A 240      40.177  -5.832  33.993  1.00 64.42           C  
ATOM   1917  O   HIS A 240      40.150  -4.850  33.252  1.00 64.42           O  
ATOM   1912  CB  HIS A 240      42.264  -6.878  34.708  1.00 64.42           C  
ATOM   1911  CG  HIS A 240      41.853  -7.266  36.097  1.00 64.42           C  
ATOM   1914  CD2 HIS A 240      41.455  -6.493  37.144  1.00 64.42           C  
ATOM   1910  ND1 HIS A 240      41.807  -8.565  36.549  1.00 64.42           N  
ATOM   1915  CE1 HIS A 240      41.386  -8.515  37.839  1.00 64.42           C  
ATOM   1913  NE2 HIS A 240      41.161  -7.279  38.244  1.00 64.42           N  
ATOM   1918  N   ARG A 241      39.366  -5.935  35.060  1.00238.94           N  
ATOM   1919  CA  ARG A 241      38.492  -4.829  35.291  1.00238.94           C  
ATOM   1927  C   ARG A 241      39.368  -3.693  35.695  1.00238.94           C  
ATOM   1928  O   ARG A 241      40.094  -3.774  36.684  1.00238.94           O  
ATOM   1920  CB  ARG A 241      37.473  -5.079  36.415  1.00238.94           C  
ATOM   1921  CG  ARG A 241      36.520  -6.242  36.123  1.00238.94           C  
ATOM   1922  CD  ARG A 241      35.283  -5.859  35.304  1.00238.94           C  
ATOM   1923  NE  ARG A 241      35.722  -5.591  33.906  1.00238.94           N  
ATOM   1924  CZ  ARG A 241      35.936  -4.309  33.487  1.00238.94           C  
ATOM   1925  NH1 ARG A 241      35.725  -3.265  34.343  1.00238.94           N1+
ATOM   1926  NH2 ARG A 241      36.354  -4.069  32.210  1.00238.94           N  
ATOM   1929  N   ARG A 242      39.334  -2.600  34.912  1.00303.63           N  
ATOM   1930  CA  ARG A 242      40.154  -1.474  35.234  1.00303.63           C  
ATOM   1938  C   ARG A 242      39.538  -0.281  34.590  1.00303.63           C  
ATOM   1939  O   ARG A 242      38.607  -0.396  33.795  1.00303.63           O  
ATOM   1931  CB  ARG A 242      41.599  -1.584  34.714  1.00303.63           C  
ATOM   1932  CG  ARG A 242      42.374  -2.746  35.341  1.00303.63           C  
ATOM   1933  CD  ARG A 242      43.880  -2.723  35.063  1.00303.63           C  
ATOM   1934  NE  ARG A 242      44.079  -2.807  33.589  1.00303.63           N  
ATOM   1935  CZ  ARG A 242      45.318  -3.083  33.085  1.00303.63           C  
ATOM   1936  NH1 ARG A 242      46.360  -3.325  33.933  1.00303.63           N1+
ATOM   1937  NH2 ARG A 242      45.515  -3.125  31.735  1.00303.63           N  
ATOM   1940  N   PHE A 243      40.045   0.913  34.946  1.00211.71           N  
ATOM   1941  CA  PHE A 243      39.545   2.128  34.383  1.00211.71           C  
ATOM   1949  C   PHE A 243      40.726   2.930  33.960  1.00211.71           C  
ATOM   1950  O   PHE A 243      41.868   2.503  34.113  1.00211.71           O  
ATOM   1942  CB  PHE A 243      38.729   2.982  35.368  1.00211.71           C  
ATOM   1943  CG  PHE A 243      37.417   2.303  35.561  1.00211.71           C  
ATOM   1944  CD1 PHE A 243      37.277   1.275  36.465  1.00211.71           C  
ATOM   1945  CD2 PHE A 243      36.323   2.701  34.829  1.00211.71           C  
ATOM   1946  CE1 PHE A 243      36.060   0.655  36.632  1.00211.71           C  
ATOM   1947  CE2 PHE A 243      35.105   2.086  34.992  1.00211.71           C  
ATOM   1948  CZ  PHE A 243      34.973   1.060  35.896  1.00211.71           C  
ATOM   1951  N   GLY A 244      40.471   4.122  33.392  1.00 91.09           N  
ATOM   1952  CA  GLY A 244      41.554   4.946  32.951  1.00 91.09           C  
ATOM   1953  C   GLY A 244      41.704   4.738  31.484  1.00 91.09           C  
ATOM   1954  O   GLY A 244      40.975   3.957  30.875  1.00 91.09           O  
ATOM   1955  N   GLY A 245      42.670   5.450  30.876  1.00 64.00           N  
ATOM   1956  CA  GLY A 245      42.851   5.349  29.462  1.00 64.00           C  
ATOM   1957  C   GLY A 245      41.842   6.261  28.857  1.00 64.00           C  
ATOM   1958  O   GLY A 245      41.249   7.087  29.549  1.00 64.00           O  
ATOM   1959  N   VAL A 246      41.620   6.142  27.538  1.00 16.21           N  
ATOM   1960  CA  VAL A 246      40.654   6.995  26.919  1.00 16.21           C  
ATOM   1964  C   VAL A 246      39.282   6.461  27.322  1.00 16.21           C  
ATOM   1965  O   VAL A 246      39.238   5.321  27.854  1.00 16.21           O  
ATOM   1961  CB  VAL A 246      40.742   6.989  25.419  1.00 16.21           C  
ATOM   1962  CG1 VAL A 246      39.633   7.888  24.847  1.00 16.21           C  
ATOM   1963  CG2 VAL A 246      42.163   7.423  25.017  1.00 16.21           C  
ATOM   1966  OXT VAL A 246      38.268   7.178  27.115  1.00 16.21           O1-
TER   
