# Supplementary material for: Structural Descriptors for Subunit Interface Regions in Homodimers: Effect of Lipid Membrane and Secondary Structure Type
Source: J Chem Inf Model. 2025 Mar 27;65(7):3117–26. doi: 10.1021/acs.jcim.4c01233 (PMC12004529; doi:10.1021/acs.jcim.4c01233)
Supplement: Supplementary file 3 — ci4c01233_si_003.tar [file ci4c01233_si_003.tar › database/alpha/1g1a_cytop.pdb]

ATOM      1  N   MET A   1       7.965 -30.621  24.528  1.00 51.34           N  
ATOM      2  CA  MET A   1       7.831 -29.143  24.399  1.00 51.06           C  
ATOM      3  C   MET A   1       7.812 -28.768  22.925  1.00 50.62           C  
ATOM      4  O   MET A   1       8.628 -29.270  22.141  1.00 50.70           O  
ATOM      5  CB  MET A   1       9.016 -28.454  25.077  1.00 52.90           C  
ATOM      6  CG  MET A   1       9.111 -26.961  24.834  1.00 53.43           C  
ATOM      7  SD  MET A   1      10.699 -26.263  25.360  1.00 56.95           S  
ATOM      8  CE  MET A   1      10.330 -25.631  26.988  1.00 54.89           C  
ATOM      9  N   LYS A   2       6.878 -27.901  22.547  1.00 48.23           N  
ATOM     10  CA  LYS A   2       6.782 -27.444  21.164  1.00 46.77           C  
ATOM     11  C   LYS A   2       7.508 -26.105  21.105  1.00 45.03           C  
ATOM     12  O   LYS A   2       7.142 -25.162  21.808  1.00 45.39           O  
ATOM     13  CB  LYS A   2       5.320 -27.270  20.765  1.00 47.39           C  
ATOM     14  CG  LYS A   2       5.082 -26.792  19.350  1.00 49.83           C  
ATOM     15  CD  LYS A   2       5.294 -27.905  18.338  1.00 53.10           C  
ATOM     16  CE  LYS A   2       4.886 -27.468  16.934  1.00 54.02           C  
ATOM     17  NZ  LYS A   2       5.251 -28.479  15.887  1.00 56.54           N1+
ATOM     18  N   ILE A   3       8.542 -26.037  20.276  1.00 43.01           N  
ATOM     19  CA  ILE A   3       9.346 -24.829  20.138  1.00 41.95           C  
ATOM     20  C   ILE A   3       9.106 -24.161  18.797  1.00 40.88           C  
ATOM     21  O   ILE A   3       9.280 -24.791  17.751  1.00 42.01           O  
ATOM     22  CB  ILE A   3      10.855 -25.161  20.251  1.00 42.49           C  
ATOM     23  CG1 ILE A   3      11.130 -25.872  21.583  1.00 40.45           C  
ATOM     24  CG2 ILE A   3      11.684 -23.881  20.124  1.00 41.82           C  
ATOM     25  CD1 ILE A   3      12.517 -26.460  21.701  1.00 38.83           C  
ATOM     26  N   LEU A   4       8.699 -22.894  18.816  1.00 39.04           N  
ATOM     27  CA  LEU A   4       8.478 -22.187  17.561  1.00 38.69           C  
ATOM     28  C   LEU A   4       9.791 -21.459  17.254  1.00 37.61           C  
ATOM     29  O   LEU A   4      10.299 -20.695  18.085  1.00 38.39           O  
ATOM     30  CB  LEU A   4       7.305 -21.221  17.696  1.00 38.19           C  
ATOM     31  CG  LEU A   4       6.909 -20.466  16.426  1.00 39.56           C  
ATOM     32  CD1 LEU A   4       5.459 -19.998  16.529  1.00 38.70           C  
ATOM     33  CD2 LEU A   4       7.854 -19.282  16.228  1.00 38.51           C  
ATOM     34  N   ILE A   5      10.347 -21.719  16.074  1.00 35.16           N  
ATOM     35  CA  ILE A   5      11.625 -21.134  15.683  1.00 33.43           C  
ATOM     36  C   ILE A   5      11.557 -20.284  14.424  1.00 31.90           C  
ATOM     37  O   ILE A   5      10.965 -20.697  13.432  1.00 33.71           O  
ATOM     38  CB  ILE A   5      12.651 -22.255  15.438  1.00 34.10           C  
ATOM     39  CG1 ILE A   5      12.847 -23.066  16.727  1.00 33.26           C  
ATOM     40  CG2 ILE A   5      13.963 -21.661  14.898  1.00 32.17           C  
ATOM     41  CD1 ILE A   5      13.819 -24.221  16.581  0.00 33.69           C  
ATOM     42  N   THR A   6      12.164 -19.104  14.442  1.00 29.00           N  
ATOM     43  CA  THR A   6      12.163 -18.275  13.229  1.00 27.97           C  
ATOM     44  C   THR A   6      13.555 -18.387  12.605  1.00 26.72           C  
ATOM     45  O   THR A   6      14.536 -18.567  13.319  1.00 25.22           O  
ATOM     46  CB  THR A   6      11.874 -16.774  13.520  1.00 28.70           C  
ATOM     47  CG2 THR A   6      10.632 -16.605  14.425  1.00 28.82           C  
ATOM     48  OG1 THR A   6      13.006 -16.191  14.174  1.00 30.77           O  
ATOM     49  N   GLY A   7      13.638 -18.291  11.280  1.00 26.86           N  
ATOM     50  CA  GLY A   7      14.922 -18.387  10.600  1.00 28.63           C  
ATOM     51  C   GLY A   7      15.516 -19.797  10.640  1.00 30.87           C  
ATOM     52  O   GLY A   7      16.744 -19.971  10.508  1.00 31.64           O  
ATOM     53  N   GLY A   8      14.643 -20.794  10.813  1.00 28.36           N  
ATOM     54  CA  GLY A   8      15.058 -22.177  10.889  1.00 27.36           C  
ATOM     55  C   GLY A   8      15.724 -22.737   9.649  1.00 29.31           C  
ATOM     56  O   GLY A   8      16.354 -23.791   9.734  1.00 30.55           O  
ATOM     57  N   ALA A   9      15.598 -22.065   8.505  1.00 28.36           N  
ATOM     58  CA  ALA A   9      16.229 -22.554   7.279  1.00 28.51           C  
ATOM     59  C   ALA A   9      17.577 -21.872   7.027  1.00 28.77           C  
ATOM     60  O   ALA A   9      18.187 -22.033   5.961  1.00 29.89           O  
ATOM     61  CB  ALA A   9      15.304 -22.336   6.092  1.00 26.96           C  
ATOM     62  N   GLY A  10      18.036 -21.101   8.006  1.00 28.46           N  
ATOM     63  CA  GLY A  10      19.313 -20.418   7.861  1.00 29.33           C  
ATOM     64  C   GLY A  10      20.494 -21.242   8.372  1.00 29.70           C  
ATOM     65  O   GLY A  10      20.324 -22.369   8.844  1.00 28.01           O  
ATOM     66  N   PHE A  11      21.690 -20.665   8.286  1.00 30.31           N  
ATOM     67  CA  PHE A  11      22.927 -21.319   8.721  1.00 28.31           C  
ATOM     68  C   PHE A  11      22.818 -21.905  10.130  1.00 28.28           C  
ATOM     69  O   PHE A  11      22.808 -23.122  10.309  1.00 27.31           O  
ATOM     70  CB  PHE A  11      24.069 -20.311   8.642  1.00 26.90           C  
ATOM     71  CG  PHE A  11      25.371 -20.810   9.195  1.00 28.31           C  
ATOM     72  CD1 PHE A  11      25.807 -22.095   8.937  1.00 27.72           C  
ATOM     73  CD2 PHE A  11      26.186 -19.965   9.953  1.00 29.71           C  
ATOM     74  CE1 PHE A  11      27.044 -22.544   9.426  1.00 29.19           C  
ATOM     75  CE2 PHE A  11      27.428 -20.401  10.445  1.00 29.47           C  
ATOM     76  CZ  PHE A  11      27.853 -21.691  10.180  1.00 29.71           C  
ATOM     77  N   ILE A  12      22.727 -21.029  11.122  1.00 27.99           N  
ATOM     78  CA  ILE A  12      22.609 -21.436  12.512  1.00 26.91           C  
ATOM     79  C   ILE A  12      21.261 -22.074  12.778  1.00 28.29           C  
ATOM     80  O   ILE A  12      21.179 -23.126  13.414  1.00 28.98           O  
ATOM     81  CB  ILE A  12      22.793 -20.225  13.435  1.00 26.03           C  
ATOM     82  CG1 ILE A  12      24.179 -19.617  13.153  1.00 25.81           C  
ATOM     83  CG2 ILE A  12      22.585 -20.632  14.910  1.00 20.88           C  
ATOM     84  CD1 ILE A  12      24.547 -18.433  14.013  1.00 27.72           C  
ATOM     85  N   GLY A  13      20.211 -21.430  12.279  1.00 30.18           N  
ATOM     86  CA  GLY A  13      18.867 -21.939  12.456  1.00 31.52           C  
ATOM     87  C   GLY A  13      18.750 -23.396  12.052  1.00 31.80           C  
ATOM     88  O   GLY A  13      18.197 -24.207  12.809  1.00 30.82           O  
ATOM     89  N   SER A  14      19.282 -23.750  10.881  1.00 31.53           N  
ATOM     90  CA  SER A  14      19.179 -25.142  10.451  1.00 32.32           C  
ATOM     91  C   SER A  14      19.895 -26.093  11.414  1.00 32.14           C  
ATOM     92  O   SER A  14      19.437 -27.218  11.612  1.00 31.46           O  
ATOM     93  CB  SER A  14      19.689 -25.322   9.012  1.00 30.97           C  
ATOM     94  OG  SER A  14      21.080 -25.117   8.908  1.00 32.81           O  
ATOM     95  N   ALA A  15      20.993 -25.639  12.025  1.00 31.75           N  
ATOM     96  CA  ALA A  15      21.734 -26.474  12.975  1.00 31.59           C  
ATOM     97  C   ALA A  15      20.891 -26.722  14.237  1.00 31.47           C  
ATOM     98  O   ALA A  15      20.929 -27.812  14.826  1.00 32.69           O  
ATOM     99  CB  ALA A  15      23.066 -25.822  13.341  1.00 28.81           C  
ATOM    100  N   VAL A  16      20.127 -25.712  14.635  1.00 31.74           N  
ATOM    101  CA  VAL A  16      19.255 -25.808  15.809  1.00 32.30           C  
ATOM    102  C   VAL A  16      18.129 -26.815  15.539  1.00 32.64           C  
ATOM    103  O   VAL A  16      17.844 -27.694  16.357  1.00 33.37           O  
ATOM    104  CB  VAL A  16      18.618 -24.418  16.155  1.00 31.70           C  
ATOM    105  CG1 VAL A  16      17.580 -24.558  17.261  1.00 28.42           C  
ATOM    106  CG2 VAL A  16      19.704 -23.441  16.580  1.00 31.10           C  
ATOM    107  N   VAL A  17      17.497 -26.687  14.380  1.00 33.14           N  
ATOM    108  CA  VAL A  17      16.403 -27.575  14.018  1.00 33.05           C  
ATOM    109  C   VAL A  17      16.902 -29.017  13.965  1.00 33.80           C  
ATOM    110  O   VAL A  17      16.312 -29.904  14.598  1.00 32.16           O  
ATOM    111  CB  VAL A  17      15.754 -27.150  12.653  1.00 32.25           C  
ATOM    112  CG1 VAL A  17      14.643 -28.111  12.254  1.00 30.45           C  
ATOM    113  CG2 VAL A  17      15.153 -25.756  12.785  1.00 32.16           C  
ATOM    114  N   ARG A  18      17.996 -29.246  13.235  1.00 34.76           N  
ATOM    115  CA  ARG A  18      18.557 -30.594  13.127  1.00 34.00           C  
ATOM    116  C   ARG A  18      18.860 -31.148  14.506  1.00 34.37           C  
ATOM    117  O   ARG A  18      18.589 -32.299  14.778  1.00 36.62           O  
ATOM    118  CB  ARG A  18      19.830 -30.607  12.274  1.00 31.73           C  
ATOM    119  CG  ARG A  18      19.600 -30.337  10.779  1.00 32.22           C  
ATOM    120  CD  ARG A  18      20.849 -30.645   9.946  1.00 29.50           C  
ATOM    121  NE  ARG A  18      22.024 -29.939  10.446  1.00 31.48           N  
ATOM    122  CZ  ARG A  18      22.406 -28.724  10.060  1.00 32.31           C  
ATOM    123  NH1 ARG A  18      21.708 -28.068   9.147  1.00 31.78           N1+
ATOM    124  NH2 ARG A  18      23.480 -28.159  10.604  1.00 30.75           N  
ATOM    125  N   HIS A  19      19.388 -30.323  15.393  1.00 35.59           N  
ATOM    126  CA  HIS A  19      19.709 -30.800  16.732  1.00 38.10           C  
ATOM    127  C   HIS A  19      18.499 -31.230  17.552  1.00 39.38           C  
ATOM    128  O   HIS A  19      18.528 -32.238  18.242  1.00 37.61           O  
ATOM    129  CB  HIS A  19      20.441 -29.724  17.511  1.00 38.85           C  
ATOM    130  CG  HIS A  19      20.762 -30.125  18.912  1.00 39.09           C  
ATOM    131  CD2 HIS A  19      20.254 -29.709  20.095  1.00 39.87           C  
ATOM    132  ND1 HIS A  19      21.717 -31.070  19.214  1.00 38.78           N  
ATOM    133  CE1 HIS A  19      21.787 -31.217  20.525  1.00 40.67           C  
ATOM    134  NE2 HIS A  19      20.909 -30.403  21.083  1.00 41.62           N  
ATOM    135  N   ILE A  20      17.443 -30.434  17.501  1.00 41.86           N  
ATOM    136  CA  ILE A  20      16.242 -30.757  18.252  1.00 43.73           C  
ATOM    137  C   ILE A  20      15.598 -32.046  17.752  1.00 43.19           C  
ATOM    138  O   ILE A  20      15.124 -32.852  18.542  1.00 42.50           O  
ATOM    139  CB  ILE A  20      15.210 -29.609  18.163  1.00 43.90           C  
ATOM    140  CG1 ILE A  20      15.798 -28.352  18.804  1.00 44.10           C  
ATOM    141  CG2 ILE A  20      13.917 -30.003  18.864  0.00 43.84           C  
ATOM    142  CD1 ILE A  20      14.976 -27.117  18.588  1.00 43.52           C  
ATOM    143  N   ILE A  21      15.584 -32.238  16.439  1.00 43.46           N  
ATOM    144  CA  ILE A  21      14.968 -33.423  15.872  1.00 44.30           C  
ATOM    145  C   ILE A  21      15.811 -34.669  16.064  1.00 45.76           C  
ATOM    146  O   ILE A  21      15.276 -35.740  16.333  1.00 47.09           O  
ATOM    147  CB  ILE A  21      14.682 -33.246  14.364  1.00 43.65           C  
ATOM    148  CG1 ILE A  21      13.660 -32.130  14.166  1.00 43.16           C  
ATOM    149  CG2 ILE A  21      14.142 -34.530  13.770  1.00 41.79           C  
ATOM    150  CD1 ILE A  21      12.411 -32.309  14.978  1.00 41.89           C  
ATOM    151  N   LYS A  22      17.127 -34.534  15.939  1.00 45.81           N  
ATOM    152  CA  LYS A  22      18.011 -35.686  16.077  1.00 44.21           C  
ATOM    153  C   LYS A  22      18.325 -36.061  17.507  1.00 43.75           C  
ATOM    154  O   LYS A  22      18.493 -37.239  17.804  1.00 43.55           O  
ATOM    155  CB  LYS A  22      19.347 -35.446  15.355  1.00 42.06           C  
ATOM    156  CG  LYS A  22      19.248 -35.222  13.863  1.00 41.42           C  
ATOM    157  CD  LYS A  22      20.609 -34.881  13.258  1.00 40.69           C  
ATOM    158  CE  LYS A  22      20.538 -34.858  11.730  1.00 42.35           C  
ATOM    159  NZ  LYS A  22      21.857 -34.673  11.074  1.00 41.52           N1+
ATOM    160  N   ASN A  23      18.395 -35.082  18.399  1.00 43.73           N  
ATOM    161  CA  ASN A  23      18.794 -35.394  19.766  1.00 45.29           C  
ATOM    162  C   ASN A  23      17.898 -34.979  20.928  1.00 46.24           C  
ATOM    163  O   ASN A  23      18.358 -34.905  22.072  1.00 47.31           O  
ATOM    164  CB  ASN A  23      20.204 -34.839  19.999  1.00 44.47           C  
ATOM    165  CG  ASN A  23      21.093 -34.969  18.765  1.00 45.36           C  
ATOM    166  ND2 ASN A  23      21.631 -33.847  18.311  1.00 45.80           N  
ATOM    167  OD1 ASN A  23      21.292 -36.064  18.229  1.00 46.34           O  
ATOM    168  N   THR A  24      16.629 -34.718  20.670  1.00 47.03           N  
ATOM    169  CA  THR A  24      15.768 -34.328  21.770  1.00 49.53           C  
ATOM    170  C   THR A  24      14.379 -34.891  21.592  1.00 51.48           C  
ATOM    171  O   THR A  24      14.046 -35.466  20.549  1.00 50.82           O  
ATOM    172  CB  THR A  24      15.653 -32.782  21.902  1.00 49.74           C  
ATOM    173  CG2 THR A  24      17.039 -32.138  21.942  1.00 48.41           C  
ATOM    174  OG1 THR A  24      14.909 -32.251  20.792  1.00 48.58           O  
ATOM    175  N   GLN A  25      13.571 -34.707  22.625  1.00 53.94           N  
ATOM    176  CA  GLN A  25      12.195 -35.170  22.630  1.00 56.25           C  
ATOM    177  C   GLN A  25      11.268 -34.078  22.103  1.00 55.39           C  
ATOM    178  O   GLN A  25      10.107 -34.345  21.799  1.00 56.46           O  
ATOM    179  CB  GLN A  25      11.774 -35.534  24.061  1.00 58.63           C  
ATOM    180  CG  GLN A  25      12.478 -36.743  24.648  1.00 62.97           C  
ATOM    181  CD  GLN A  25      12.056 -38.024  23.962  1.00 65.88           C  
ATOM    182  NE2 GLN A  25      11.541 -38.974  24.744  1.00 66.58           N  
ATOM    183  OE1 GLN A  25      12.187 -38.159  22.738  1.00 67.11           O  
ATOM    184  N   ASP A  26      11.784 -32.853  21.996  1.00 53.13           N  
ATOM    185  CA  ASP A  26      10.981 -31.717  21.542  1.00 51.31           C  
ATOM    186  C   ASP A  26      10.563 -31.733  20.075  1.00 49.16           C  
ATOM    187  O   ASP A  26      11.163 -32.420  19.245  1.00 49.47           O  
ATOM    188  CB  ASP A  26      11.719 -30.405  21.832  1.00 52.10           C  
ATOM    189  CG  ASP A  26      11.950 -30.178  23.316  1.00 54.02           C  
ATOM    190  OD1 ASP A  26      10.974 -30.346  24.082  1.00 53.86           O  
ATOM    191  OD2 ASP A  26      13.096 -29.827  23.714  1.00 54.79           O1-
ATOM    192  N   THR A  27       9.516 -30.972  19.770  1.00 47.12           N  
ATOM    193  CA  THR A  27       9.020 -30.847  18.401  1.00 46.06           C  
ATOM    194  C   THR A  27       9.258 -29.404  17.950  1.00 44.34           C  
ATOM    195  O   THR A  27       9.486 -28.510  18.781  1.00 42.96           O  
ATOM    196  CB  THR A  27       7.512 -31.182  18.297  1.00 46.96           C  
ATOM    197  CG2 THR A  27       7.233 -32.522  18.960  1.00 45.53           C  
ATOM    198  OG1 THR A  27       6.733 -30.160  18.936  1.00 46.98           O  
ATOM    199  N   VAL A  28       9.210 -29.171  16.612  1.00 42.73           N  
ATOM    200  CA  VAL A  28       9.469 -27.831  16.132  1.00 40.85           C  
ATOM    201  C   VAL A  28       8.678 -27.403  14.915  1.00 39.58           C  
ATOM    202  O   VAL A  28       8.495 -28.167  13.968  1.00 40.13           O  
ATOM    203  CB  VAL A  28      10.975 -27.621  15.875  1.00 39.24           C  
ATOM    204  CG1 VAL A  28      11.626 -28.917  15.416  1.00 38.61           C  
ATOM    205  CG2 VAL A  28      11.184 -26.517  14.858  1.00 39.01           C  
ATOM    206  N   VAL A  29       8.210 -26.192  14.967  1.00 37.95           N  
ATOM    207  CA  VAL A  29       7.491 -25.544  13.902  1.00 36.30           C  
ATOM    208  C   VAL A  29       8.455 -24.419  13.453  1.00 35.68           C  
ATOM    209  O   VAL A  29       8.723 -23.476  14.202  1.00 36.17           O  
ATOM    210  CB  VAL A  29       6.127 -24.989  14.346  1.00 36.57           C  
ATOM    211  CG1 VAL A  29       6.282 -24.174  15.616  1.00 37.48           C  
ATOM    212  CG2 VAL A  29       5.513 -24.139  13.241  1.00 37.89           C  
ATOM    213  N   ASN A  30       8.964 -24.525  12.232  1.00 34.67           N  
ATOM    214  CA  ASN A  30       9.928 -23.590  11.669  1.00 31.94           C  
ATOM    215  C   ASN A  30       9.302 -22.538  10.766  1.00 32.53           C  
ATOM    216  O   ASN A  30       8.748 -22.861   9.713  1.00 32.27           O  
ATOM    217  CB  ASN A  30      11.007 -24.393  10.925  1.00 31.68           C  
ATOM    218  CG  ASN A  30      11.865 -23.534  10.040  1.00 32.14           C  
ATOM    219  ND2 ASN A  30      11.845 -22.231  10.278  1.00 33.22           N  
ATOM    220  OD1 ASN A  30      12.554 -24.030   9.141  1.00 34.06           O  
ATOM    221  N   ILE A  31       9.396 -21.278  11.178  1.00 31.91           N  
ATOM    222  CA  ILE A  31       8.862 -20.175  10.382  1.00 32.90           C  
ATOM    223  C   ILE A  31      10.014 -19.491   9.666  1.00 32.29           C  
ATOM    224  O   ILE A  31      10.896 -18.939  10.313  1.00 32.52           O  
ATOM    225  CB  ILE A  31       8.162 -19.133  11.268  1.00 33.53           C  
ATOM    226  CG1 ILE A  31       6.933 -19.766  11.933  1.00 31.96           C  
ATOM    227  CG2 ILE A  31       7.749 -17.914  10.457  1.00 34.24           C  
ATOM    228  CD1 ILE A  31       5.990 -18.756  12.552  1.00 36.84           C  
ATOM    229  N   ASP A  32      10.013 -19.536   8.338  1.00 32.83           N  
ATOM    230  CA  ASP A  32      11.079 -18.905   7.553  1.00 32.90           C  
ATOM    231  C   ASP A  32      10.528 -18.357   6.242  1.00 33.15           C  
ATOM    232  O   ASP A  32       9.774 -19.048   5.564  1.00 35.95           O  
ATOM    233  CB  ASP A  32      12.171 -19.926   7.257  1.00 32.10           C  
ATOM    234  CG  ASP A  32      13.478 -19.280   6.869  1.00 31.79           C  
ATOM    235  OD1 ASP A  32      13.521 -18.578   5.841  1.00 30.65           O  
ATOM    236  OD2 ASP A  32      14.467 -19.472   7.607  1.00 34.98           O1-
ATOM    237  N   LYS A  33      10.884 -17.130   5.870  1.00 33.12           N  
ATOM    238  CA  LYS A  33      10.367 -16.580   4.625  1.00 33.47           C  
ATOM    239  C   LYS A  33      11.228 -16.948   3.424  1.00 34.03           C  
ATOM    240  O   LYS A  33      10.929 -16.575   2.293  1.00 34.65           O  
ATOM    241  CB  LYS A  33      10.236 -15.067   4.711  1.00 35.33           C  
ATOM    242  CG  LYS A  33      11.512 -14.335   4.452  1.00 35.69           C  
ATOM    243  CD  LYS A  33      11.290 -12.845   4.416  1.00 35.59           C  
ATOM    244  CE  LYS A  33      10.406 -12.430   3.279  1.00 35.91           C  
ATOM    245  NZ  LYS A  33      10.410 -10.951   3.152  1.00 33.62           N1+
ATOM    246  N   LEU A  34      12.305 -17.673   3.677  1.00 34.14           N  
ATOM    247  CA  LEU A  34      13.192 -18.132   2.615  1.00 35.73           C  
ATOM    248  C   LEU A  34      13.744 -17.062   1.675  1.00 35.19           C  
ATOM    249  O   LEU A  34      13.411 -17.032   0.489  1.00 35.92           O  
ATOM    250  CB  LEU A  34      12.506 -19.226   1.776  1.00 33.59           C  
ATOM    251  CG  LEU A  34      11.993 -20.468   2.525  1.00 36.25           C  
ATOM    252  CD1 LEU A  34      11.332 -21.419   1.511  1.00 35.61           C  
ATOM    253  CD2 LEU A  34      13.136 -21.188   3.248  1.00 34.02           C  
ATOM    254  N   THR A  35      14.557 -16.192   2.211  1.00 33.26           N  
ATOM    255  CA  THR A  35      15.249 -15.206   1.413  1.00 31.97           C  
ATOM    256  C   THR A  35      16.431 -15.914   0.782  1.00 31.68           C  
ATOM    257  O   THR A  35      16.593 -17.115   0.947  1.00 30.71           O  
ATOM    258  CB  THR A  35      15.844 -14.095   2.298  1.00 31.76           C  
ATOM    259  CG2 THR A  35      14.758 -13.387   3.083  1.00 30.82           C  
ATOM    260  OG1 THR A  35      16.800 -14.678   3.211  1.00 32.15           O  
ATOM    261  N   TYR A  36      17.267 -15.184   0.054  1.00 31.80           N  
ATOM    262  CA  TYR A  36      18.463 -15.745  -0.568  1.00 31.34           C  
ATOM    263  C   TYR A  36      19.283 -16.522   0.474  1.00 31.78           C  
ATOM    264  O   TYR A  36      20.069 -17.387   0.103  1.00 33.54           O  
ATOM    265  CB  TYR A  36      19.360 -14.605  -1.131  1.00 30.16           C  
ATOM    266  CG  TYR A  36      19.953 -13.818   0.036  1.00 31.42           C  
ATOM    267  CD1 TYR A  36      21.169 -14.220   0.603  1.00 31.17           C  
ATOM    268  CD2 TYR A  36      19.307 -12.740   0.624  1.00 30.37           C  
ATOM    269  CE1 TYR A  36      21.694 -13.576   1.708  1.00 30.34           C  
ATOM    270  CE2 TYR A  36      19.792 -12.083   1.761  1.00 27.92           C  
ATOM    271  CZ  TYR A  36      20.999 -12.514   2.311  1.00 30.11           C  
ATOM    272  OH  TYR A  36      21.487 -11.895   3.442  1.00 30.08           O  
ATOM    273  N   ALA A  37      19.088 -16.221   1.747  1.00 32.96           N  
ATOM    274  CA  ALA A  37      19.848 -16.884   2.800  1.00 34.74           C  
ATOM    275  C   ALA A  37      19.269 -18.215   3.306  1.00 35.51           C  
ATOM    276  O   ALA A  37      19.989 -19.015   3.912  1.00 36.11           O  
ATOM    277  CB  ALA A  37      20.037 -15.921   3.968  1.00 34.42           C  
ATOM    278  N   GLY A  38      17.981 -18.456   3.069  1.00 35.93           N  
ATOM    279  CA  GLY A  38      17.372 -19.699   3.523  1.00 34.72           C  
ATOM    280  C   GLY A  38      17.673 -20.853   2.580  1.00 33.63           C  
ATOM    281  O   GLY A  38      17.813 -20.629   1.385  1.00 32.80           O  
ATOM    282  N   ASN A  39      17.786 -22.076   3.102  1.00 33.66           N  
ATOM    283  CA  ASN A  39      18.071 -23.226   2.250  1.00 35.29           C  
ATOM    284  C   ASN A  39      17.400 -24.464   2.790  1.00 35.78           C  
ATOM    285  O   ASN A  39      17.893 -25.063   3.741  1.00 35.15           O  
ATOM    286  CB  ASN A  39      19.579 -23.495   2.163  1.00 37.19           C  
ATOM    287  CG  ASN A  39      19.941 -24.416   1.000  1.00 39.86           C  
ATOM    288  ND2 ASN A  39      21.183 -24.326   0.527  1.00 38.68           N  
ATOM    289  OD1 ASN A  39      19.109 -25.199   0.536  1.00 40.94           O  
ATOM    290  N   LEU A  40      16.285 -24.861   2.185  1.00 36.47           N  
ATOM    291  CA  LEU A  40      15.582 -26.051   2.642  1.00 38.43           C  
ATOM    292  C   LEU A  40      16.423 -27.323   2.527  1.00 39.31           C  
ATOM    293  O   LEU A  40      16.147 -28.316   3.210  1.00 40.35           O  
ATOM    294  CB  LEU A  40      14.275 -26.223   1.876  1.00 38.70           C  
ATOM    295  CG  LEU A  40      13.226 -25.130   2.127  1.00 40.25           C  
ATOM    296  CD1 LEU A  40      12.007 -25.388   1.259  1.00 38.95           C  
ATOM    297  CD2 LEU A  40      12.830 -25.103   3.602  1.00 38.81           C  
ATOM    298  N   GLU A  41      17.445 -27.302   1.673  1.00 38.82           N  
ATOM    299  CA  GLU A  41      18.303 -28.471   1.522  1.00 40.38           C  
ATOM    300  C   GLU A  41      19.112 -28.714   2.785  1.00 41.37           C  
ATOM    301  O   GLU A  41      19.537 -29.833   3.062  1.00 43.08           O  
ATOM    302  CB  GLU A  41      19.251 -28.295   0.349  1.00 41.02           C  
ATOM    303  CG  GLU A  41      18.611 -28.542  -0.983  1.00 45.27           C  
ATOM    304  CD  GLU A  41      19.620 -28.517  -2.115  1.00 50.15           C  
ATOM    305  OE1 GLU A  41      20.722 -29.098  -1.946  1.00 53.98           O  
ATOM    306  OE2 GLU A  41      19.308 -27.931  -3.177  1.00 51.92           O1-
ATOM    307  N   SER A  42      19.334 -27.656   3.554  1.00 41.71           N  
ATOM    308  CA  SER A  42      20.096 -27.778   4.784  1.00 41.08           C  
ATOM    309  C   SER A  42      19.278 -28.491   5.839  1.00 41.19           C  
ATOM    310  O   SER A  42      19.805 -28.855   6.890  1.00 42.43           O  
ATOM    311  CB  SER A  42      20.509 -26.393   5.281  1.00 40.58           C  
ATOM    312  OG  SER A  42      21.278 -25.733   4.282  1.00 42.03           O  
ATOM    313  N   LEU A  43      17.997 -28.704   5.547  1.00 40.09           N  
ATOM    314  CA  LEU A  43      17.097 -29.375   6.475  1.00 39.48           C  
ATOM    315  C   LEU A  43      16.597 -30.689   5.903  1.00 40.47           C  
ATOM    316  O   LEU A  43      15.804 -31.391   6.539  1.00 39.65           O  
ATOM    317  CB  LEU A  43      15.897 -28.477   6.786  1.00 39.55           C  
ATOM    318  CG  LEU A  43      16.160 -27.237   7.654  1.00 40.10           C  
ATOM    319  CD1 LEU A  43      14.957 -26.296   7.619  1.00 38.23           C  
ATOM    320  CD2 LEU A  43      16.454 -27.669   9.076  1.00 39.61           C  
ATOM    321  N   SER A  44      17.085 -31.028   4.715  1.00 41.07           N  
ATOM    322  CA  SER A  44      16.652 -32.236   4.020  1.00 43.88           C  
ATOM    323  C   SER A  44      16.585 -33.549   4.813  1.00 45.47           C  
ATOM    324  O   SER A  44      15.601 -34.274   4.700  1.00 46.34           O  
ATOM    325  CB  SER A  44      17.497 -32.453   2.758  1.00 42.97           C  
ATOM    326  OG  SER A  44      18.809 -32.886   3.068  1.00 43.60           O  
ATOM    327  N   ASP A  45      17.598 -33.885   5.604  1.00 46.12           N  
ATOM    328  CA  ASP A  45      17.492 -35.140   6.319  1.00 47.43           C  
ATOM    329  C   ASP A  45      16.774 -35.027   7.644  1.00 46.74           C  
ATOM    330  O   ASP A  45      17.067 -35.766   8.574  1.00 47.53           O  
ATOM    331  CB  ASP A  45      18.864 -35.798   6.511  1.00 50.66           C  
ATOM    332  CG  ASP A  45      19.876 -34.892   7.177  1.00 54.01           C  
ATOM    333  OD1 ASP A  45      19.591 -34.372   8.285  1.00 55.36           O  
ATOM    334  OD2 ASP A  45      20.970 -34.720   6.588  1.00 54.18           O1-
ATOM    335  N   ILE A  46      15.809 -34.118   7.715  1.00 46.32           N  
ATOM    336  CA  ILE A  46      15.046 -33.922   8.939  1.00 44.72           C  
ATOM    337  C   ILE A  46      13.609 -33.464   8.636  1.00 45.50           C  
ATOM    338  O   ILE A  46      12.706 -33.604   9.461  1.00 44.53           O  
ATOM    339  CB  ILE A  46      15.776 -32.884   9.850  1.00 44.33           C  
ATOM    340  CG1 ILE A  46      15.786 -33.401  11.283  1.00 42.61           C  
ATOM    341  CG2 ILE A  46      15.137 -31.473   9.733  1.00 42.80           C  
ATOM    342  CD1 ILE A  46      16.583 -34.677  11.468  0.00 43.31           C  
ATOM    343  N   SER A  47      13.410 -32.939   7.435  1.00 47.52           N  
ATOM    344  CA  SER A  47      12.122 -32.402   7.014  1.00 51.95           C  
ATOM    345  C   SER A  47      10.951 -33.373   6.932  1.00 53.38           C  
ATOM    346  O   SER A  47       9.810 -32.944   6.774  1.00 54.45           O  
ATOM    347  CB  SER A  47      12.279 -31.705   5.660  1.00 53.12           C  
ATOM    348  OG  SER A  47      12.716 -32.629   4.672  1.00 55.55           O  
ATOM    349  N   GLU A  48      11.214 -34.669   7.025  1.00 54.87           N  
ATOM    350  CA  GLU A  48      10.127 -35.633   6.953  1.00 55.75           C  
ATOM    351  C   GLU A  48       9.614 -36.060   8.325  1.00 56.12           C  
ATOM    352  O   GLU A  48       8.571 -36.705   8.430  1.00 56.37           O  
ATOM    353  CB  GLU A  48      10.561 -36.845   6.142  1.00 56.80           C  
ATOM    354  CG  GLU A  48      11.071 -36.455   4.773  1.00 61.01           C  
ATOM    355  CD  GLU A  48      10.605 -37.394   3.674  1.00 64.15           C  
ATOM    356  OE1 GLU A  48      10.855 -38.619   3.786  1.00 63.91           O  
ATOM    357  OE2 GLU A  48       9.991 -36.896   2.694  1.00 66.80           O1-
ATOM    358  N   SER A  49      10.341 -35.697   9.378  1.00 56.53           N  
ATOM    359  CA  SER A  49       9.928 -36.035  10.737  1.00 56.53           C  
ATOM    360  C   SER A  49       8.554 -35.448  11.049  1.00 56.74           C  
ATOM    361  O   SER A  49       8.241 -34.314  10.691  1.00 56.83           O  
ATOM    362  CB  SER A  49      10.938 -35.510  11.760  1.00 56.71           C  
ATOM    363  OG  SER A  49      10.438 -35.643  13.085  1.00 58.34           O  
ATOM    364  N   ASN A  50       7.729 -36.238  11.714  1.00 57.32           N  
ATOM    365  CA  ASN A  50       6.397 -35.800  12.087  1.00 57.99           C  
ATOM    366  C   ASN A  50       6.538 -34.785  13.235  1.00 55.42           C  
ATOM    367  O   ASN A  50       5.585 -34.093  13.607  1.00 54.84           O  
ATOM    368  CB  ASN A  50       5.582 -37.024  12.508  1.00 61.43           C  
ATOM    369  CG  ASN A  50       6.383 -37.957  13.417  1.00 67.05           C  
ATOM    370  ND2 ASN A  50       7.186 -38.841  12.809  1.00 69.30           N  
ATOM    371  OD1 ASN A  50       6.308 -37.863  14.648  1.00 69.41           O  
ATOM    372  N   ARG A  51       7.737 -34.694  13.793  1.00 51.26           N  
ATOM    373  CA  ARG A  51       7.966 -33.748  14.869  1.00 48.76           C  
ATOM    374  C   ARG A  51       8.457 -32.407  14.326  1.00 46.60           C  
ATOM    375  O   ARG A  51       8.844 -31.519  15.091  1.00 46.51           O  
ATOM    376  CB  ARG A  51       8.979 -34.316  15.853  1.00 48.00           C  
ATOM    377  CG  ARG A  51       8.394 -35.382  16.754  1.00 47.30           C  
ATOM    378  CD  ARG A  51       9.462 -35.859  17.706  1.00 45.63           C  
ATOM    379  NE  ARG A  51      10.612 -36.401  17.003  1.00 44.62           N  
ATOM    380  CZ  ARG A  51      11.874 -36.114  17.300  1.00 45.06           C  
ATOM    381  NH1 ARG A  51      12.160 -35.277  18.300  1.00 43.98           N1+
ATOM    382  NH2 ARG A  51      12.851 -36.667  16.585  1.00 43.06           N  
ATOM    383  N   TYR A  52       8.428 -32.268  13.006  1.00 42.99           N  
ATOM    384  CA  TYR A  52       8.880 -31.052  12.345  1.00 41.72           C  
ATOM    385  C   TYR A  52       7.816 -30.487  11.440  1.00 41.44           C  
ATOM    386  O   TYR A  52       7.183 -31.217  10.670  1.00 42.60           O  
ATOM    387  CB  TYR A  52      10.149 -31.334  11.511  1.00 40.27           C  
ATOM    388  CG  TYR A  52      10.510 -30.185  10.562  1.00 38.65           C  
ATOM    389  CD1 TYR A  52      11.100 -29.029  11.070  1.00 38.79           C  
ATOM    390  CD2 TYR A  52      10.261 -30.239   9.194  1.00 39.57           C  
ATOM    391  CE1 TYR A  52      11.426 -27.956  10.244  1.00 38.15           C  
ATOM    392  CE2 TYR A  52      10.587 -29.163   8.354  1.00 38.60           C  
ATOM    393  CZ  TYR A  52      11.168 -28.026   8.894  1.00 38.00           C  
ATOM    394  OH  TYR A  52      11.481 -26.981   8.071  1.00 37.75           O  
ATOM    395  N   ASN A  53       7.600 -29.180  11.512  1.00 41.28           N  
ATOM    396  CA  ASN A  53       6.626 -28.536  10.644  1.00 41.22           C  
ATOM    397  C   ASN A  53       7.188 -27.251  10.086  1.00 40.77           C  
ATOM    398  O   ASN A  53       7.807 -26.479  10.817  1.00 40.64           O  
ATOM    399  CB  ASN A  53       5.345 -28.252  11.412  1.00 42.54           C  
ATOM    400  CG  ASN A  53       4.537 -29.507  11.648  1.00 44.16           C  
ATOM    401  ND2 ASN A  53       3.987 -30.069  10.579  1.00 43.54           N  
ATOM    402  OD1 ASN A  53       4.396 -29.959  12.786  1.00 44.79           O  
ATOM    403  N   PHE A  54       6.946 -27.024   8.792  1.00 40.21           N  
ATOM    404  CA  PHE A  54       7.465 -25.807   8.146  1.00 41.72           C  
ATOM    405  C   PHE A  54       6.364 -24.804   7.753  1.00 42.09           C  
ATOM    406  O   PHE A  54       5.336 -25.168   7.187  1.00 42.99           O  
ATOM    407  CB  PHE A  54       8.293 -26.190   6.909  1.00 40.28           C  
ATOM    408  CG  PHE A  54       8.749 -24.965   6.143  1.00 41.98           C  
ATOM    409  CD1 PHE A  54       9.626 -24.049   6.716  1.00 43.55           C  
ATOM    410  CD2 PHE A  54       8.268 -24.723   4.863  1.00 42.19           C  
ATOM    411  CE1 PHE A  54      10.018 -22.921   6.015  1.00 43.20           C  
ATOM    412  CE2 PHE A  54       8.648 -23.607   4.154  1.00 43.15           C  
ATOM    413  CZ  PHE A  54       9.523 -22.690   4.733  1.00 44.28           C  
ATOM    414  N   GLU A  55       6.587 -23.536   8.065  1.00 41.42           N  
ATOM    415  CA  GLU A  55       5.632 -22.498   7.721  1.00 41.30           C  
ATOM    416  C   GLU A  55       6.375 -21.394   6.976  1.00 41.74           C  
ATOM    417  O   GLU A  55       7.199 -20.674   7.543  1.00 42.78           O  
ATOM    418  CB  GLU A  55       4.934 -21.939   8.978  1.00 42.06           C  
ATOM    419  CG  GLU A  55       3.892 -22.867   9.633  1.00 43.94           C  
ATOM    420  CD  GLU A  55       2.675 -23.149   8.745  1.00 46.09           C  
ATOM    421  OE1 GLU A  55       2.524 -22.467   7.713  1.00 45.16           O  
ATOM    422  OE2 GLU A  55       1.891 -24.058   9.094  1.00 44.75           O1-
ATOM    423  N   HIS A  56       6.059 -21.256   5.693  1.00 41.15           N  
ATOM    424  CA  HIS A  56       6.645 -20.264   4.823  1.00 41.16           C  
ATOM    425  C   HIS A  56       6.055 -18.880   5.056  1.00 41.01           C  
ATOM    426  O   HIS A  56       5.067 -18.523   4.420  1.00 41.40           O  
ATOM    427  CB  HIS A  56       6.448 -20.726   3.377  1.00 40.62           C  
ATOM    428  CG  HIS A  56       7.151 -19.805   2.387  1.00 42.52           C  
ATOM    429  CD2 HIS A  56       8.415 -19.326   2.334  1.00 44.34           C  
ATOM    430  ND1 HIS A  56       6.492 -19.263   1.307  1.00 45.08           N  
ATOM    431  CE1 HIS A  56       7.319 -18.487   0.630  1.00 46.14           C  
ATOM    432  NE2 HIS A  56       8.493 -18.508   1.234  1.00 46.45           N  
ATOM    433  N   ALA A  57       6.637 -18.104   5.968  1.00 39.03           N  
ATOM    434  CA  ALA A  57       6.104 -16.785   6.285  1.00 38.55           C  
ATOM    435  C   ALA A  57       7.152 -15.743   6.702  1.00 38.19           C  
ATOM    436  O   ALA A  57       8.268 -16.079   7.091  1.00 38.95           O  
ATOM    437  CB  ALA A  57       5.048 -16.914   7.379  1.00 38.93           C  
ATOM    438  N   ASP A  58       6.764 -14.474   6.585  1.00 36.47           N  
ATOM    439  CA  ASP A  58       7.621 -13.347   6.970  1.00 35.29           C  
ATOM    440  C   ASP A  58       7.215 -12.916   8.378  1.00 34.38           C  
ATOM    441  O   ASP A  58       6.030 -12.711   8.645  1.00 33.23           O  
ATOM    442  CB  ASP A  58       7.412 -12.206   5.973  1.00 36.52           C  
ATOM    443  CG  ASP A  58       8.180 -10.940   6.287  1.00 38.11           C  
ATOM    444  OD1 ASP A  58       8.413 -10.648   7.470  1.00 35.77           O  
ATOM    445  OD2 ASP A  58       8.556 -10.241   5.323  1.00 40.15           O1-
ATOM    446  N   ILE A  59       8.190 -12.777   9.274  1.00 33.23           N  
ATOM    447  CA  ILE A  59       7.888 -12.387  10.646  1.00 33.81           C  
ATOM    448  C   ILE A  59       7.173 -11.042  10.756  1.00 35.10           C  
ATOM    449  O   ILE A  59       6.526 -10.776  11.766  1.00 34.91           O  
ATOM    450  CB  ILE A  59       9.165 -12.358  11.552  1.00 33.47           C  
ATOM    451  CG1 ILE A  59      10.201 -11.354  11.021  1.00 32.41           C  
ATOM    452  CG2 ILE A  59       9.756 -13.754  11.637  1.00 32.88           C  
ATOM    453  CD1 ILE A  59      11.350 -11.072  11.993  1.00 30.27           C  
ATOM    454  N   CYS A  60       7.274 -10.199   9.730  1.00 34.30           N  
ATOM    455  CA  CYS A  60       6.600  -8.901   9.757  1.00 35.15           C  
ATOM    456  C   CYS A  60       5.106  -9.039   9.503  1.00 35.00           C  
ATOM    457  O   CYS A  60       4.352  -8.123   9.773  1.00 34.12           O  
ATOM    458  CB  CYS A  60       7.188  -7.955   8.707  1.00 36.17           C  
ATOM    459  SG  CYS A  60       8.904  -7.515   9.003  1.00 37.78           S  
ATOM    460  N   ASP A  61       4.691 -10.189   8.975  1.00 38.12           N  
ATOM    461  CA  ASP A  61       3.283 -10.481   8.666  1.00 40.58           C  
ATOM    462  C   ASP A  61       2.512 -10.903   9.953  1.00 41.68           C  
ATOM    463  O   ASP A  61       2.324 -12.087  10.222  1.00 42.24           O  
ATOM    464  CB  ASP A  61       3.258 -11.605   7.628  1.00 43.61           C  
ATOM    465  CG  ASP A  61       1.887 -11.849   7.057  1.00 47.75           C  
ATOM    466  OD1 ASP A  61       0.888 -11.591   7.772  1.00 50.02           O  
ATOM    467  OD2 ASP A  61       1.815 -12.317   5.895  1.00 47.95           O1-
ATOM    468  N   SER A  62       2.058  -9.930  10.735  1.00 41.57           N  
ATOM    469  CA  SER A  62       1.360 -10.202  11.991  1.00 43.40           C  
ATOM    470  C   SER A  62       0.166 -11.146  11.914  1.00 44.44           C  
ATOM    471  O   SER A  62      -0.029 -11.990  12.795  1.00 43.84           O  
ATOM    472  CB  SER A  62       0.880  -8.896  12.613  1.00 44.56           C  
ATOM    473  OG  SER A  62       1.849  -7.882  12.460  1.00 48.26           O  
ATOM    474  N   ALA A  63      -0.659 -10.977  10.883  1.00 44.33           N  
ATOM    475  CA  ALA A  63      -1.833 -11.820  10.716  1.00 41.71           C  
ATOM    476  C   ALA A  63      -1.381 -13.264  10.582  1.00 40.81           C  
ATOM    477  O   ALA A  63      -1.874 -14.126  11.300  1.00 40.97           O  
ATOM    478  CB  ALA A  63      -2.627 -11.392   9.483  1.00 39.89           C  
ATOM    479  N   GLU A  64      -0.439 -13.527   9.675  1.00 39.69           N  
ATOM    480  CA  GLU A  64       0.055 -14.889   9.489  1.00 40.06           C  
ATOM    481  C   GLU A  64       0.701 -15.423  10.762  1.00 39.87           C  
ATOM    482  O   GLU A  64       0.355 -16.506  11.233  1.00 41.54           O  
ATOM    483  CB  GLU A  64       1.072 -14.962   8.354  1.00 42.32           C  
ATOM    484  CG  GLU A  64       0.599 -15.729   7.131  1.00 48.29           C  
ATOM    485  CD  GLU A  64      -0.015 -17.083   7.455  1.00 50.99           C  
ATOM    486  OE1 GLU A  64       0.726 -18.073   7.648  1.00 53.66           O  
ATOM    487  OE2 GLU A  64      -1.258 -17.151   7.518  1.00 53.23           O1-
ATOM    488  N   ILE A  65       1.630 -14.668  11.333  1.00 38.15           N  
ATOM    489  CA  ILE A  65       2.295 -15.122  12.543  1.00 37.93           C  
ATOM    490  C   ILE A  65       1.285 -15.401  13.661  1.00 39.02           C  
ATOM    491  O   ILE A  65       1.449 -16.344  14.447  1.00 39.26           O  
ATOM    492  CB  ILE A  65       3.330 -14.084  13.036  1.00 36.96           C  
ATOM    493  CG1 ILE A  65       4.369 -13.813  11.943  1.00 37.69           C  
ATOM    494  CG2 ILE A  65       4.007 -14.578  14.295  1.00 35.51           C  
ATOM    495  CD1 ILE A  65       5.075 -15.042  11.422  1.00 35.23           C  
ATOM    496  N   THR A  66       0.231 -14.594  13.735  1.00 39.72           N  
ATOM    497  CA  THR A  66      -0.770 -14.789  14.782  1.00 40.18           C  
ATOM    498  C   THR A  66      -1.490 -16.109  14.563  1.00 40.82           C  
ATOM    499  O   THR A  66      -1.707 -16.886  15.501  1.00 40.82           O  
ATOM    500  CB  THR A  66      -1.804 -13.639  14.815  1.00 39.88           C  
ATOM    501  CG2 THR A  66      -2.857 -13.900  15.887  1.00 39.24           C  
ATOM    502  OG1 THR A  66      -1.140 -12.408  15.126  1.00 39.64           O  
ATOM    503  N   ARG A  67      -1.858 -16.363  13.317  1.00 40.54           N  
ATOM    504  CA  ARG A  67      -2.529 -17.605  12.995  1.00 42.73           C  
ATOM    505  C   ARG A  67      -1.638 -18.781  13.451  1.00 42.73           C  
ATOM    506  O   ARG A  67      -2.097 -19.683  14.166  1.00 42.60           O  
ATOM    507  CB  ARG A  67      -2.783 -17.669  11.482  1.00 44.89           C  
ATOM    508  CG  ARG A  67      -3.479 -18.926  11.008  1.00 49.71           C  
ATOM    509  CD  ARG A  67      -3.565 -18.973   9.481  1.00 54.31           C  
ATOM    510  NE  ARG A  67      -2.303 -19.354   8.833  1.00 58.23           N  
ATOM    511  CZ  ARG A  67      -1.669 -20.515   9.026  1.00 59.95           C  
ATOM    512  NH1 ARG A  67      -2.165 -21.427   9.862  1.00 59.09           N1+
ATOM    513  NH2 ARG A  67      -0.546 -20.777   8.366  1.00 60.61           N  
ATOM    514  N   ILE A  68      -0.361 -18.739  13.061  1.00 41.24           N  
ATOM    515  CA  ILE A  68       0.591 -19.794  13.390  1.00 40.24           C  
ATOM    516  C   ILE A  68       0.725 -20.072  14.892  1.00 42.25           C  
ATOM    517  O   ILE A  68       0.768 -21.235  15.302  1.00 43.25           O  
ATOM    518  CB  ILE A  68       1.981 -19.481  12.772  1.00 38.27           C  
ATOM    519  CG1 ILE A  68       1.863 -19.430  11.240  1.00 36.29           C  
ATOM    520  CG2 ILE A  68       2.996 -20.543  13.184  1.00 35.45           C  
ATOM    521  CD1 ILE A  68       3.073 -18.860  10.535  1.00 34.67           C  
ATOM    522  N   PHE A  69       0.789 -19.022  15.711  1.00 42.32           N  
ATOM    523  CA  PHE A  69       0.897 -19.201  17.160  1.00 43.29           C  
ATOM    524  C   PHE A  69      -0.369 -19.878  17.674  1.00 44.59           C  
ATOM    525  O   PHE A  69      -0.314 -20.809  18.483  1.00 44.67           O  
ATOM    526  CB  PHE A  69       1.045 -17.851  17.884  1.00 42.16           C  
ATOM    527  CG  PHE A  69       2.468 -17.405  18.097  1.00 41.67           C  
ATOM    528  CD1 PHE A  69       3.275 -17.021  17.024  1.00 41.56           C  
ATOM    529  CD2 PHE A  69       2.988 -17.311  19.385  1.00 42.18           C  
ATOM    530  CE1 PHE A  69       4.573 -16.544  17.235  1.00 38.75           C  
ATOM    531  CE2 PHE A  69       4.288 -16.833  19.600  1.00 41.25           C  
ATOM    532  CZ  PHE A  69       5.075 -16.448  18.514  1.00 39.45           C  
ATOM    533  N   GLU A  70      -1.517 -19.385  17.217  1.00 47.12           N  
ATOM    534  CA  GLU A  70      -2.797 -19.951  17.642  1.00 48.04           C  
ATOM    535  C   GLU A  70      -2.902 -21.406  17.246  1.00 46.64           C  
ATOM    536  O   GLU A  70      -3.382 -22.221  18.021  1.00 47.16           O  
ATOM    537  CB  GLU A  70      -3.982 -19.180  17.046  1.00 48.59           C  
ATOM    538  CG  GLU A  70      -4.207 -17.832  17.704  1.00 50.97           C  
ATOM    539  CD  GLU A  70      -5.398 -17.077  17.138  1.00 52.57           C  
ATOM    540  OE1 GLU A  70      -5.642 -17.149  15.911  1.00 53.60           O  
ATOM    541  OE2 GLU A  70      -6.081 -16.390  17.921  1.00 53.08           O1-
ATOM    542  N   GLN A  71      -2.441 -21.738  16.051  1.00 45.52           N  
ATOM    543  CA  GLN A  71      -2.528 -23.117  15.602  1.00 46.69           C  
ATOM    544  C   GLN A  71      -1.569 -24.090  16.283  1.00 47.41           C  
ATOM    545  O   GLN A  71      -1.941 -25.219  16.565  1.00 48.56           O  
ATOM    546  CB  GLN A  71      -2.314 -23.211  14.093  1.00 46.51           C  
ATOM    547  CG  GLN A  71      -2.498 -24.625  13.553  1.00 47.08           C  
ATOM    548  CD  GLN A  71      -2.102 -24.765  12.091  1.00 46.60           C  
ATOM    549  NE2 GLN A  71      -1.372 -25.824  11.779  1.00 46.44           N  
ATOM    550  OE1 GLN A  71      -2.456 -23.938  11.255  1.00 45.87           O  
ATOM    551  N   TYR A  72      -0.337 -23.678  16.550  1.00 47.32           N  
ATOM    552  CA  TYR A  72       0.597 -24.606  17.159  1.00 45.87           C  
ATOM    553  C   TYR A  72       0.769 -24.460  18.660  1.00 47.04           C  
ATOM    554  O   TYR A  72       1.410 -25.303  19.295  1.00 47.19           O  
ATOM    555  CB  TYR A  72       1.955 -24.502  16.479  1.00 44.08           C  
ATOM    556  CG  TYR A  72       1.956 -24.893  15.016  1.00 42.41           C  
ATOM    557  CD1 TYR A  72       1.554 -23.996  14.030  1.00 41.32           C  
ATOM    558  CD2 TYR A  72       2.398 -26.154  14.616  1.00 40.87           C  
ATOM    559  CE1 TYR A  72       1.603 -24.351  12.680  1.00 40.41           C  
ATOM    560  CE2 TYR A  72       2.445 -26.514  13.276  1.00 39.24           C  
ATOM    561  CZ  TYR A  72       2.051 -25.611  12.318  1.00 38.74           C  
ATOM    562  OH  TYR A  72       2.127 -25.960  10.998  1.00 39.41           O  
ATOM    563  N   GLN A  73       0.208 -23.398  19.233  1.00 47.40           N  
ATOM    564  CA  GLN A  73       0.313 -23.176  20.675  1.00 48.04           C  
ATOM    565  C   GLN A  73       1.682 -23.587  21.217  1.00 46.84           C  
ATOM    566  O   GLN A  73       1.793 -24.534  21.990  1.00 47.02           O  
ATOM    567  CB  GLN A  73      -0.776 -23.966  21.376  1.00 50.33           C  
ATOM    568  CG  GLN A  73      -2.134 -23.712  20.753  1.00 54.03           C  
ATOM    569  CD  GLN A  73      -3.222 -23.676  21.781  1.00 55.27           C  
ATOM    570  NE2 GLN A  73      -4.256 -24.472  21.573  1.00 55.83           N  
ATOM    571  OE1 GLN A  73      -3.136 -22.934  22.762  1.00 56.60           O  
ATOM    572  N   PRO A  74       2.736 -22.857  20.818  1.00 46.10           N  
ATOM    573  CA  PRO A  74       4.144 -23.041  21.181  1.00 44.50           C  
ATOM    574  C   PRO A  74       4.404 -22.947  22.671  1.00 43.30           C  
ATOM    575  O   PRO A  74       3.790 -22.141  23.363  1.00 41.82           O  
ATOM    576  CB  PRO A  74       4.840 -21.898  20.447  1.00 45.42           C  
ATOM    577  CG  PRO A  74       3.900 -21.565  19.335  1.00 45.95           C  
ATOM    578  CD  PRO A  74       2.581 -21.642  20.000  1.00 45.67           C  
ATOM    579  N   ASP A  75       5.326 -23.762  23.163  1.00 43.02           N  
ATOM    580  CA  ASP A  75       5.678 -23.699  24.575  1.00 43.48           C  
ATOM    581  C   ASP A  75       6.809 -22.691  24.724  1.00 42.96           C  
ATOM    582  O   ASP A  75       7.054 -22.175  25.824  1.00 42.55           O  
ATOM    583  CB  ASP A  75       6.139 -25.067  25.076  1.00 46.16           C  
ATOM    584  CG  ASP A  75       5.006 -26.091  25.098  1.00 48.94           C  
ATOM    585  OD1 ASP A  75       4.015 -25.859  25.833  1.00 47.87           O  
ATOM    586  OD2 ASP A  75       5.105 -27.118  24.379  1.00 51.17           O1-
ATOM    587  N   ALA A  76       7.486 -22.408  23.606  1.00 39.58           N  
ATOM    588  CA  ALA A  76       8.603 -21.481  23.611  1.00 38.56           C  
ATOM    589  C   ALA A  76       8.938 -20.959  22.218  1.00 37.21           C  
ATOM    590  O   ALA A  76       8.538 -21.545  21.207  1.00 38.47           O  
ATOM    591  CB  ALA A  76       9.823 -22.156  24.228  1.00 37.79           C  
ATOM    592  N   VAL A  77       9.679 -19.854  22.175  1.00 34.65           N  
ATOM    593  CA  VAL A  77      10.072 -19.242  20.908  1.00 33.79           C  
ATOM    594  C   VAL A  77      11.585 -19.033  20.856  1.00 33.77           C  
ATOM    595  O   VAL A  77      12.191 -18.609  21.843  1.00 33.41           O  
ATOM    596  CB  VAL A  77       9.365 -17.862  20.713  1.00 33.09           C  
ATOM    597  CG1 VAL A  77       9.854 -17.166  19.451  1.00 31.96           C  
ATOM    598  CG2 VAL A  77       7.865 -18.060  20.636  1.00 33.00           C  
ATOM    599  N   MET A  78      12.183 -19.361  19.710  1.00 32.22           N  
ATOM    600  CA  MET A  78      13.615 -19.157  19.478  1.00 31.93           C  
ATOM    601  C   MET A  78      13.671 -18.294  18.231  1.00 31.70           C  
ATOM    602  O   MET A  78      13.413 -18.767  17.120  1.00 33.72           O  
ATOM    603  CB  MET A  78      14.343 -20.476  19.235  1.00 29.76           C  
ATOM    604  CG  MET A  78      14.461 -21.331  20.489  1.00 32.17           C  
ATOM    605  SD  MET A  78      15.294 -22.928  20.249  1.00 33.12           S  
ATOM    606  CE  MET A  78      17.010 -22.500  20.688  1.00 31.30           C  
ATOM    607  N   HIS A  79      14.003 -17.026  18.426  1.00 30.00           N  
ATOM    608  CA  HIS A  79      14.045 -16.065  17.339  1.00 29.62           C  
ATOM    609  C   HIS A  79      15.440 -15.899  16.735  1.00 29.70           C  
ATOM    610  O   HIS A  79      16.317 -15.264  17.334  1.00 31.13           O  
ATOM    611  CB  HIS A  79      13.495 -14.732  17.867  1.00 26.84           C  
ATOM    612  CG  HIS A  79      13.462 -13.634  16.859  1.00 27.05           C  
ATOM    613  CD2 HIS A  79      13.695 -12.304  16.984  1.00 27.18           C  
ATOM    614  ND1 HIS A  79      13.123 -13.841  15.541  1.00 27.61           N  
ATOM    615  CE1 HIS A  79      13.150 -12.686  14.896  1.00 28.10           C  
ATOM    616  NE2 HIS A  79      13.494 -11.737  15.748  1.00 27.38           N  
ATOM    617  N   LEU A  80      15.640 -16.485  15.555  1.00 27.48           N  
ATOM    618  CA  LEU A  80      16.916 -16.393  14.850  1.00 26.94           C  
ATOM    619  C   LEU A  80      16.788 -15.680  13.509  1.00 27.57           C  
ATOM    620  O   LEU A  80      17.794 -15.347  12.887  1.00 28.81           O  
ATOM    621  CB  LEU A  80      17.521 -17.786  14.604  1.00 27.88           C  
ATOM    622  CG  LEU A  80      18.055 -18.561  15.832  1.00 30.65           C  
ATOM    623  CD1 LEU A  80      17.014 -19.567  16.315  1.00 28.14           C  
ATOM    624  CD2 LEU A  80      19.353 -19.291  15.487  1.00 27.73           C  
ATOM    625  N   ALA A  81      15.562 -15.433  13.053  1.00 26.92           N  
ATOM    626  CA  ALA A  81      15.381 -14.779  11.759  1.00 25.51           C  
ATOM    627  C   ALA A  81      15.974 -13.366  11.756  1.00 25.48           C  
ATOM    628  O   ALA A  81      15.648 -12.544  12.609  1.00 24.41           O  
ATOM    629  CB  ALA A  81      13.925 -14.738  11.410  1.00 24.53           C  
ATOM    630  N   ALA A  82      16.846 -13.091  10.793  1.00 24.30           N  
ATOM    631  CA  ALA A  82      17.493 -11.785  10.710  1.00 24.49           C  
ATOM    632  C   ALA A  82      18.082 -11.613   9.333  1.00 24.51           C  
ATOM    633  O   ALA A  82      18.374 -12.588   8.648  1.00 26.56           O  
ATOM    634  CB  ALA A  82      18.600 -11.674  11.754  1.00 24.12           C  
ATOM    635  N   GLU A  83      18.252 -10.365   8.933  1.00 24.99           N  
ATOM    636  CA  GLU A  83      18.801 -10.024   7.634  1.00 25.51           C  
ATOM    637  C   GLU A  83      20.198  -9.508   7.916  1.00 26.15           C  
ATOM    638  O   GLU A  83      20.363  -8.534   8.658  1.00 25.33           O  
ATOM    639  CB  GLU A  83      17.945  -8.926   7.001  1.00 27.78           C  
ATOM    640  CG  GLU A  83      18.476  -8.431   5.693  1.00 31.19           C  
ATOM    641  CD  GLU A  83      18.683  -9.570   4.715  1.00 33.34           C  
ATOM    642  OE1 GLU A  83      17.678 -10.227   4.351  1.00 33.38           O  
ATOM    643  OE2 GLU A  83      19.850  -9.809   4.326  1.00 33.34           O1-
ATOM    644  N   SER A  84      21.209 -10.153   7.346  1.00 26.61           N  
ATOM    645  CA  SER A  84      22.574  -9.722   7.607  1.00 27.66           C  
ATOM    646  C   SER A  84      23.180  -8.922   6.461  1.00 29.31           C  
ATOM    647  O   SER A  84      24.308  -8.438   6.556  1.00 30.44           O  
ATOM    648  CB  SER A  84      23.457 -10.920   7.923  1.00 24.86           C  
ATOM    649  OG  SER A  84      23.665 -11.711   6.773  1.00 29.23           O  
ATOM    650  N   HIS A  85      22.441  -8.777   5.373  1.00 30.56           N  
ATOM    651  CA  HIS A  85      22.956  -8.020   4.249  1.00 33.61           C  
ATOM    652  C   HIS A  85      22.432  -6.606   4.370  1.00 34.61           C  
ATOM    653  O   HIS A  85      21.227  -6.400   4.469  1.00 34.77           O  
ATOM    654  CB  HIS A  85      22.494  -8.627   2.922  1.00 36.24           C  
ATOM    655  CG  HIS A  85      22.848  -7.795   1.728  1.00 41.36           C  
ATOM    656  CD2 HIS A  85      22.090  -6.974   0.959  1.00 42.42           C  
ATOM    657  ND1 HIS A  85      24.133  -7.705   1.231  1.00 43.48           N  
ATOM    658  CE1 HIS A  85      24.151  -6.867   0.209  1.00 42.80           C  
ATOM    659  NE2 HIS A  85      22.925  -6.409   0.024  1.00 44.99           N  
ATOM    660  N   VAL A  86      23.335  -5.635   4.369  1.00 36.41           N  
ATOM    661  CA  VAL A  86      22.936  -4.241   4.478  1.00 39.66           C  
ATOM    662  C   VAL A  86      22.716  -3.643   3.105  1.00 42.91           C  
ATOM    663  O   VAL A  86      23.660  -3.318   2.388  1.00 43.14           O  
ATOM    664  CB  VAL A  86      23.984  -3.425   5.250  1.00 39.54           C  
ATOM    665  CG1 VAL A  86      23.724  -1.928   5.102  1.00 36.76           C  
ATOM    666  CG2 VAL A  86      23.929  -3.817   6.711  1.00 38.96           C  
ATOM    667  N   ASP A  87      21.440  -3.512   2.764  1.00 47.26           N  
ATOM    668  CA  ASP A  87      20.971  -2.986   1.486  1.00 51.59           C  
ATOM    669  C   ASP A  87      20.466  -1.558   1.687  1.00 55.66           C  
ATOM    670  O   ASP A  87      20.490  -1.037   2.803  1.00 56.34           O  
ATOM    671  CB  ASP A  87      19.812  -3.864   0.997  1.00 50.29           C  
ATOM    672  CG  ASP A  87      18.641  -3.913   2.007  1.00 50.70           C  
ATOM    673  OD1 ASP A  87      18.869  -4.268   3.200  1.00 48.99           O  
ATOM    674  OD2 ASP A  87      17.491  -3.594   1.608  1.00 46.56           O1-
ATOM    675  N   ARG A  88      20.001  -0.931   0.611  1.00 59.95           N  
ATOM    676  CA  ARG A  88      19.449   0.423   0.688  1.00 64.25           C  
ATOM    677  C   ARG A  88      18.090   0.400  -0.017  1.00 66.16           C  
ATOM    678  O   ARG A  88      17.874  -0.421  -0.904  1.00 66.93           O  
ATOM    679  CB  ARG A  88      20.407   1.431   0.044  1.00 64.77           C  
ATOM    680  CG  ARG A  88      21.756   1.507   0.766  1.00 67.24           C  
ATOM    681  CD  ARG A  88      22.684   2.549   0.158  1.00 69.66           C  
ATOM    682  NE  ARG A  88      23.969   2.621   0.855  1.00 70.58           N  
ATOM    683  CZ  ARG A  88      24.995   3.363   0.451  1.00 70.83           C  
ATOM    684  NH1 ARG A  88      24.886   4.101  -0.651  1.00 71.78           N1+
ATOM    685  NH2 ARG A  88      26.132   3.360   1.138  1.00 70.21           N  
ATOM    686  N   SER A  89      17.171   1.283   0.369  1.00 68.47           N  
ATOM    687  CA  SER A  89      15.843   1.261  -0.241  1.00 70.54           C  
ATOM    688  C   SER A  89      15.378   2.487  -1.026  1.00 71.07           C  
ATOM    689  O   SER A  89      15.409   3.613  -0.532  1.00 71.51           O  
ATOM    690  CB  SER A  89      14.803   0.937   0.831  1.00 71.93           C  
ATOM    691  OG  SER A  89      13.527   0.757   0.249  1.00 74.05           O  
ATOM    692  N   ILE A  90      14.926   2.254  -2.255  1.00 71.43           N  
ATOM    693  CA  ILE A  90      14.436   3.343  -3.081  1.00 72.56           C  
ATOM    694  C   ILE A  90      12.998   3.559  -2.656  0.00 72.64           C  
ATOM    695  O   ILE A  90      12.296   4.431  -3.170  0.00 72.68           O  
ATOM    696  CB  ILE A  90      14.504   2.993  -4.585  1.00 73.17           C  
ATOM    697  CG1 ILE A  90      15.955   2.705  -4.977  0.00 72.98           C  
ATOM    698  CG2 ILE A  90      13.959   4.146  -5.421  0.00 72.91           C  
ATOM    699  CD1 ILE A  90      16.155   2.446  -6.449  0.00 73.14           C  
ATOM    700  N   THR A  91      12.573   2.746  -1.697  0.00 72.89           N  
ATOM    701  CA  THR A  91      11.229   2.835  -1.166  0.00 73.04           C  
ATOM    702  C   THR A  91      11.221   2.529   0.329  1.00 73.43           C  
ATOM    703  O   THR A  91      11.039   1.374   0.753  1.00 74.51           O  
ATOM    704  CB  THR A  91      10.268   1.871  -1.890  1.00 73.08           C  
ATOM    705  CG2 THR A  91       8.848   2.437  -1.867  0.00 72.94           C  
ATOM    706  OG1 THR A  91      10.675   1.726  -3.256  1.00 73.01           O  
ATOM    707  N   GLY A  92      11.450   3.577   1.119  1.00 71.62           N  
ATOM    708  CA  GLY A  92      11.421   3.451   2.566  1.00 67.43           C  
ATOM    709  C   GLY A  92      12.527   2.672   3.249  1.00 63.84           C  
ATOM    710  O   GLY A  92      13.683   2.702   2.815  1.00 64.16           O  
ATOM    711  N   PRO A  93      12.186   1.946   4.328  1.00 59.74           N  
ATOM    712  CA  PRO A  93      13.122   1.142   5.115  1.00 55.54           C  
ATOM    713  C   PRO A  93      13.773  -0.010   4.356  1.00 51.59           C  
ATOM    714  O   PRO A  93      13.114  -0.730   3.589  1.00 50.44           O  
ATOM    715  CB  PRO A  93      12.257   0.652   6.267  1.00 56.80           C  
ATOM    716  CG  PRO A  93      10.954   0.410   5.590  1.00 58.87           C  
ATOM    717  CD  PRO A  93      10.796   1.656   4.729  1.00 58.82           C  
ATOM    718  N   ALA A  94      15.078  -0.163   4.581  1.00 46.63           N  
ATOM    719  CA  ALA A  94      15.859  -1.224   3.968  1.00 41.07           C  
ATOM    720  C   ALA A  94      15.456  -2.542   4.620  1.00 38.58           C  
ATOM    721  O   ALA A  94      14.882  -2.555   5.713  1.00 36.68           O  
ATOM    722  CB  ALA A  94      17.336  -0.963   4.179  1.00 41.61           C  
ATOM    723  N   ALA A  95      15.768  -3.652   3.962  1.00 36.70           N  
ATOM    724  CA  ALA A  95      15.393  -4.957   4.497  1.00 34.82           C  
ATOM    725  C   ALA A  95      15.904  -5.205   5.901  1.00 32.87           C  
ATOM    726  O   ALA A  95      15.140  -5.661   6.761  1.00 32.89           O  
ATOM    727  CB  ALA A  95      15.860  -6.099   3.564  1.00 33.06           C  
ATOM    728  N   PHE A  96      17.171  -4.899   6.160  1.00 30.20           N  
ATOM    729  CA  PHE A  96      17.685  -5.182   7.488  1.00 30.98           C  
ATOM    730  C   PHE A  96      16.948  -4.430   8.596  1.00 32.13           C  
ATOM    731  O   PHE A  96      16.782  -4.954   9.705  1.00 30.73           O  
ATOM    732  CB  PHE A  96      19.196  -4.942   7.568  1.00 32.09           C  
ATOM    733  CG  PHE A  96      19.595  -3.501   7.634  1.00 32.94           C  
ATOM    734  CD1 PHE A  96      19.469  -2.676   6.522  1.00 34.32           C  
ATOM    735  CD2 PHE A  96      20.139  -2.980   8.799  1.00 31.51           C  
ATOM    736  CE1 PHE A  96      19.885  -1.348   6.567  1.00 34.55           C  
ATOM    737  CE2 PHE A  96      20.558  -1.663   8.864  1.00 32.11           C  
ATOM    738  CZ  PHE A  96      20.435  -0.838   7.746  1.00 34.10           C  
ATOM    739  N   ILE A  97      16.495  -3.211   8.308  1.00 31.69           N  
ATOM    740  CA  ILE A  97      15.739  -2.459   9.304  1.00 29.37           C  
ATOM    741  C   ILE A  97      14.384  -3.146   9.480  1.00 29.51           C  
ATOM    742  O   ILE A  97      13.979  -3.426  10.594  1.00 30.73           O  
ATOM    743  CB  ILE A  97      15.500  -0.997   8.871  1.00 28.92           C  
ATOM    744  CG1 ILE A  97      16.830  -0.252   8.760  1.00 29.01           C  
ATOM    745  CG2 ILE A  97      14.599  -0.304   9.856  1.00 26.04           C  
ATOM    746  CD1 ILE A  97      17.602  -0.140  10.038  1.00 29.21           C  
ATOM    747  N   GLU A  98      13.688  -3.421   8.380  1.00 31.26           N  
ATOM    748  CA  GLU A  98      12.379  -4.094   8.429  1.00 32.37           C  
ATOM    749  C   GLU A  98      12.415  -5.427   9.163  1.00 31.80           C  
ATOM    750  O   GLU A  98      11.622  -5.680  10.061  1.00 32.34           O  
ATOM    751  CB  GLU A  98      11.857  -4.396   7.022  1.00 35.19           C  
ATOM    752  CG  GLU A  98      10.850  -3.428   6.447  1.00 40.18           C  
ATOM    753  CD  GLU A  98       9.690  -3.149   7.384  1.00 44.56           C  
ATOM    754  OE1 GLU A  98       9.721  -2.080   8.054  1.00 45.53           O  
ATOM    755  OE2 GLU A  98       8.753  -3.988   7.453  1.00 45.90           O1-
ATOM    756  N   THR A  99      13.332  -6.293   8.762  1.00 30.80           N  
ATOM    757  CA  THR A  99      13.398  -7.604   9.375  1.00 29.83           C  
ATOM    758  C   THR A  99      13.942  -7.645  10.786  1.00 30.13           C  
ATOM    759  O   THR A  99      13.307  -8.214  11.681  1.00 29.17           O  
ATOM    760  CB  THR A  99      14.226  -8.586   8.513  1.00 29.15           C  
ATOM    761  CG2 THR A  99      14.457  -9.880   9.279  1.00 26.92           C  
ATOM    762  OG1 THR A  99      13.524  -8.872   7.290  1.00 24.63           O  
ATOM    763  N   ASN A 100      15.110  -7.039  10.991  1.00 29.65           N  
ATOM    764  CA  ASN A 100      15.746  -7.086  12.301  1.00 29.75           C  
ATOM    765  C   ASN A 100      15.055  -6.279  13.392  1.00 30.58           C  
ATOM    766  O   ASN A 100      14.901  -6.771  14.522  1.00 30.16           O  
ATOM    767  CB  ASN A 100      17.219  -6.670  12.191  1.00 29.74           C  
ATOM    768  CG  ASN A 100      17.967  -7.464  11.130  1.00 30.13           C  
ATOM    769  ND2 ASN A 100      19.133  -6.967  10.708  1.00 29.73           N  
ATOM    770  OD1 ASN A 100      17.501  -8.519  10.701  1.00 30.28           O  
ATOM    771  N   ILE A 101      14.621  -5.061  13.065  1.00 28.65           N  
ATOM    772  CA  ILE A 101      13.984  -4.223  14.066  1.00 27.12           C  
ATOM    773  C   ILE A 101      12.468  -4.333  14.063  1.00 26.65           C  
ATOM    774  O   ILE A 101      11.891  -4.861  15.006  1.00 27.16           O  
ATOM    775  CB  ILE A 101      14.417  -2.758  13.895  1.00 28.35           C  
ATOM    776  CG1 ILE A 101      15.944  -2.688  13.869  1.00 28.12           C  
ATOM    777  CG2 ILE A 101      13.922  -1.916  15.051  1.00 26.84           C  
ATOM    778  CD1 ILE A 101      16.487  -1.268  13.810  1.00 28.35           C  
ATOM    779  N   VAL A 102      11.818  -3.845  13.015  1.00 25.52           N  
ATOM    780  CA  VAL A 102      10.365  -3.915  12.942  1.00 23.80           C  
ATOM    781  C   VAL A 102       9.872  -5.352  13.125  1.00 24.58           C  
ATOM    782  O   VAL A 102       8.913  -5.593  13.869  1.00 24.36           O  
ATOM    783  CB  VAL A 102       9.851  -3.334  11.601  1.00 22.63           C  
ATOM    784  CG1 VAL A 102       8.330  -3.314  11.590  1.00 20.86           C  
ATOM    785  CG2 VAL A 102      10.401  -1.910  11.409  1.00 18.36           C  
ATOM    786  N   GLY A 103      10.537  -6.301  12.469  1.00 23.77           N  
ATOM    787  CA  GLY A 103      10.146  -7.695  12.585  1.00 25.82           C  
ATOM    788  C   GLY A 103      10.218  -8.226  14.009  1.00 26.74           C  
ATOM    789  O   GLY A 103       9.375  -9.018  14.427  1.00 28.36           O  
ATOM    790  N   THR A 104      11.232  -7.819  14.760  1.00 26.44           N  
ATOM    791  CA  THR A 104      11.355  -8.275  16.143  1.00 27.08           C  
ATOM    792  C   THR A 104      10.207  -7.664  16.940  1.00 27.52           C  
ATOM    793  O   THR A 104       9.589  -8.312  17.781  1.00 28.46           O  
ATOM    794  CB  THR A 104      12.727  -7.860  16.742  1.00 27.02           C  
ATOM    795  CG2 THR A 104      12.759  -8.052  18.236  1.00 21.88           C  
ATOM    796  OG1 THR A 104      13.760  -8.654  16.141  1.00 26.81           O  
ATOM    797  N   TYR A 105       9.925  -6.401  16.663  1.00 28.36           N  
ATOM    798  CA  TYR A 105       8.829  -5.713  17.313  1.00 27.99           C  
ATOM    799  C   TYR A 105       7.525  -6.463  17.020  1.00 29.01           C  
ATOM    800  O   TYR A 105       6.733  -6.743  17.917  1.00 29.35           O  
ATOM    801  CB  TYR A 105       8.705  -4.299  16.767  1.00 26.49           C  
ATOM    802  CG  TYR A 105       7.378  -3.667  17.095  1.00 25.84           C  
ATOM    803  CD1 TYR A 105       7.129  -3.143  18.364  1.00 26.99           C  
ATOM    804  CD2 TYR A 105       6.347  -3.654  16.163  1.00 25.04           C  
ATOM    805  CE1 TYR A 105       5.882  -2.625  18.702  1.00 26.97           C  
ATOM    806  CE2 TYR A 105       5.100  -3.145  16.484  1.00 27.48           C  
ATOM    807  CZ  TYR A 105       4.871  -2.635  17.755  1.00 28.74           C  
ATOM    808  OH  TYR A 105       3.623  -2.171  18.083  1.00 29.83           O  
ATOM    809  N   ALA A 106       7.300  -6.769  15.751  1.00 28.67           N  
ATOM    810  CA  ALA A 106       6.090  -7.466  15.369  1.00 30.02           C  
ATOM    811  C   ALA A 106       5.986  -8.811  16.086  1.00 31.84           C  
ATOM    812  O   ALA A 106       4.931  -9.158  16.620  1.00 34.28           O  
ATOM    813  CB  ALA A 106       6.064  -7.664  13.870  1.00 27.30           C  
ATOM    814  N   LEU A 107       7.080  -9.565  16.108  1.00 31.78           N  
ATOM    815  CA  LEU A 107       7.080 -10.871  16.742  1.00 30.17           C  
ATOM    816  C   LEU A 107       6.786 -10.724  18.213  1.00 31.42           C  
ATOM    817  O   LEU A 107       5.978 -11.471  18.778  1.00 31.53           O  
ATOM    818  CB  LEU A 107       8.427 -11.548  16.544  1.00 30.49           C  
ATOM    819  CG  LEU A 107       8.501 -13.015  16.949  1.00 29.84           C  
ATOM    820  CD1 LEU A 107       7.352 -13.769  16.269  1.00 29.61           C  
ATOM    821  CD2 LEU A 107       9.859 -13.596  16.540  1.00 28.55           C  
ATOM    822  N   LEU A 108       7.440  -9.755  18.843  1.00 31.86           N  
ATOM    823  CA  LEU A 108       7.216  -9.502  20.259  1.00 32.71           C  
ATOM    824  C   LEU A 108       5.729  -9.236  20.567  1.00 33.77           C  
ATOM    825  O   LEU A 108       5.185  -9.743  21.553  1.00 33.66           O  
ATOM    826  CB  LEU A 108       8.068  -8.315  20.724  1.00 31.49           C  
ATOM    827  CG  LEU A 108       9.546  -8.602  21.000  1.00 33.11           C  
ATOM    828  CD1 LEU A 108      10.303  -7.302  21.308  1.00 29.07           C  
ATOM    829  CD2 LEU A 108       9.644  -9.584  22.182  1.00 30.69           C  
ATOM    830  N   GLU A 109       5.060  -8.455  19.724  1.00 34.17           N  
ATOM    831  CA  GLU A 109       3.656  -8.161  19.979  1.00 35.43           C  
ATOM    832  C   GLU A 109       2.756  -9.380  19.844  1.00 34.40           C  
ATOM    833  O   GLU A 109       1.846  -9.558  20.642  1.00 35.07           O  
ATOM    834  CB  GLU A 109       3.173  -7.019  19.085  1.00 36.52           C  
ATOM    835  CG  GLU A 109       3.544  -5.652  19.639  1.00 37.37           C  
ATOM    836  CD  GLU A 109       2.871  -5.368  20.982  1.00 39.95           C  
ATOM    837  OE1 GLU A 109       1.663  -5.055  21.009  1.00 40.39           O  
ATOM    838  OE2 GLU A 109       3.548  -5.461  22.023  1.00 41.96           O1-
ATOM    839  N   VAL A 110       2.997 -10.226  18.853  1.00 33.59           N  
ATOM    840  CA  VAL A 110       2.176 -11.425  18.725  1.00 33.51           C  
ATOM    841  C   VAL A 110       2.424 -12.328  19.934  1.00 35.65           C  
ATOM    842  O   VAL A 110       1.480 -12.829  20.555  1.00 36.64           O  
ATOM    843  CB  VAL A 110       2.491 -12.220  17.446  1.00 32.86           C  
ATOM    844  CG1 VAL A 110       1.774 -13.545  17.479  1.00 30.01           C  
ATOM    845  CG2 VAL A 110       2.030 -11.446  16.223  1.00 32.01           C  
ATOM    846  N   ALA A 111       3.694 -12.517  20.286  1.00 36.14           N  
ATOM    847  CA  ALA A 111       4.030 -13.359  21.425  1.00 34.98           C  
ATOM    848  C   ALA A 111       3.472 -12.802  22.741  1.00 35.38           C  
ATOM    849  O   ALA A 111       3.119 -13.559  23.631  1.00 32.69           O  
ATOM    850  CB  ALA A 111       5.531 -13.524  21.522  1.00 34.66           C  
ATOM    851  N   ARG A 112       3.389 -11.485  22.874  1.00 36.45           N  
ATOM    852  CA  ARG A 112       2.874 -10.920  24.110  1.00 37.75           C  
ATOM    853  C   ARG A 112       1.406 -11.269  24.288  1.00 38.76           C  
ATOM    854  O   ARG A 112       1.003 -11.728  25.354  1.00 39.59           O  
ATOM    855  CB  ARG A 112       3.038  -9.393  24.127  1.00 40.83           C  
ATOM    856  CG  ARG A 112       2.480  -8.716  25.390  1.00 41.63           C  
ATOM    857  CD  ARG A 112       2.605  -7.199  25.321  1.00 44.24           C  
ATOM    858  NE  ARG A 112       1.807  -6.633  24.236  1.00 47.67           N  
ATOM    859  CZ  ARG A 112       0.476  -6.580  24.230  1.00 48.83           C  
ATOM    860  NH1 ARG A 112      -0.215  -7.052  25.259  1.00 49.40           N1+
ATOM    861  NH2 ARG A 112      -0.168  -6.068  23.189  1.00 48.66           N  
ATOM    862  N   LYS A 113       0.607 -11.042  23.248  1.00 38.75           N  
ATOM    863  CA  LYS A 113      -0.819 -11.326  23.313  1.00 38.65           C  
ATOM    864  C   LYS A 113      -1.026 -12.805  23.582  1.00 40.19           C  
ATOM    865  O   LYS A 113      -1.799 -13.181  24.461  1.00 41.00           O  
ATOM    866  CB  LYS A 113      -1.490 -10.909  22.005  1.00 38.51           C  
ATOM    867  CG  LYS A 113      -1.375  -9.423  21.758  1.00 39.49           C  
ATOM    868  CD  LYS A 113      -1.801  -9.027  20.367  1.00 43.03           C  
ATOM    869  CE  LYS A 113      -1.591  -7.531  20.152  1.00 43.83           C  
ATOM    870  NZ  LYS A 113      -1.632  -7.194  18.703  1.00 46.09           N1+
ATOM    871  N   TYR A 114      -0.316 -13.639  22.836  1.00 40.53           N  
ATOM    872  CA  TYR A 114      -0.414 -15.080  23.005  1.00 42.53           C  
ATOM    873  C   TYR A 114      -0.118 -15.503  24.447  1.00 44.94           C  
ATOM    874  O   TYR A 114      -0.901 -16.226  25.081  1.00 46.87           O  
ATOM    875  CB  TYR A 114       0.575 -15.767  22.080  1.00 40.02           C  
ATOM    876  CG  TYR A 114       0.675 -17.237  22.319  1.00 41.54           C  
ATOM    877  CD1 TYR A 114      -0.298 -18.107  21.830  1.00 43.17           C  
ATOM    878  CD2 TYR A 114       1.766 -17.775  23.006  1.00 42.75           C  
ATOM    879  CE1 TYR A 114      -0.185 -19.493  22.012  1.00 45.50           C  
ATOM    880  CE2 TYR A 114       1.898 -19.157  23.198  1.00 44.27           C  
ATOM    881  CZ  TYR A 114       0.920 -20.011  22.695  1.00 46.33           C  
ATOM    882  OH  TYR A 114       1.043 -21.376  22.851  1.00 46.13           O  
ATOM    883  N   TRP A 115       1.025 -15.054  24.954  1.00 44.94           N  
ATOM    884  CA  TRP A 115       1.456 -15.383  26.299  1.00 45.58           C  
ATOM    885  C   TRP A 115       0.471 -14.935  27.384  1.00 48.65           C  
ATOM    886  O   TRP A 115       0.159 -15.698  28.298  1.00 47.82           O  
ATOM    887  CB  TRP A 115       2.828 -14.758  26.556  1.00 43.65           C  
ATOM    888  CG  TRP A 115       3.212 -14.701  27.992  1.00 42.22           C  
ATOM    889  CD1 TRP A 115       3.624 -15.738  28.776  1.00 40.64           C  
ATOM    890  CD2 TRP A 115       3.220 -13.537  28.824  1.00 42.00           C  
ATOM    891  CE2 TRP A 115       3.652 -13.944  30.106  1.00 41.59           C  
ATOM    892  CE3 TRP A 115       2.901 -12.185  28.611  1.00 42.19           C  
ATOM    893  NE1 TRP A 115       3.892 -15.291  30.049  1.00 40.87           N  
ATOM    894  CZ2 TRP A 115       3.777 -13.050  31.170  1.00 42.37           C  
ATOM    895  CZ3 TRP A 115       3.025 -11.293  29.673  1.00 40.09           C  
ATOM    896  CH2 TRP A 115       3.460 -11.731  30.935  1.00 41.43           C  
ATOM    897  N   SER A 116      -0.019 -13.702  27.300  1.00 51.27           N  
ATOM    898  CA  SER A 116      -0.932 -13.216  28.332  1.00 54.05           C  
ATOM    899  C   SER A 116      -2.269 -13.951  28.339  1.00 55.38           C  
ATOM    900  O   SER A 116      -3.007 -13.892  29.323  1.00 56.35           O  
ATOM    901  CB  SER A 116      -1.161 -11.715  28.179  1.00 52.69           C  
ATOM    902  OG  SER A 116      -1.759 -11.442  26.933  1.00 54.36           O  
ATOM    903  N   ALA A 117      -2.569 -14.655  27.253  1.00 55.66           N  
ATOM    904  CA  ALA A 117      -3.817 -15.401  27.153  1.00 56.14           C  
ATOM    905  C   ALA A 117      -3.628 -16.900  27.371  1.00 57.98           C  
ATOM    906  O   ALA A 117      -4.482 -17.686  26.988  1.00 58.02           O  
ATOM    907  CB  ALA A 117      -4.442 -15.172  25.789  1.00 54.91           C  
ATOM    908  N   LEU A 118      -2.530 -17.312  27.992  1.00 60.11           N  
ATOM    909  CA  LEU A 118      -2.288 -18.740  28.177  1.00 62.63           C  
ATOM    910  C   LEU A 118      -3.068 -19.471  29.266  1.00 65.37           C  
ATOM    911  O   LEU A 118      -4.207 -19.869  29.052  1.00 66.87           O  
ATOM    912  CB  LEU A 118      -0.794 -18.982  28.366  1.00 61.75           C  
ATOM    913  CG  LEU A 118      -0.049 -18.890  27.035  1.00 60.32           C  
ATOM    914  CD1 LEU A 118       1.437 -19.032  27.264  1.00 60.45           C  
ATOM    915  CD2 LEU A 118      -0.560 -19.974  26.101  1.00 59.16           C  
ATOM    916  N   GLY A 119      -2.428 -19.679  30.411  1.00 67.47           N  
ATOM    917  CA  GLY A 119      -3.029 -20.364  31.544  1.00 70.15           C  
ATOM    918  C   GLY A 119      -1.911 -20.486  32.559  1.00 72.44           C  
ATOM    919  O   GLY A 119      -0.888 -21.104  32.261  1.00 73.18           O  
ATOM    920  N   GLU A 120      -2.094 -19.894  33.739  1.00 73.79           N  
ATOM    921  CA  GLU A 120      -1.080 -19.897  34.799  1.00 75.33           C  
ATOM    922  C   GLU A 120       0.120 -20.823  34.604  1.00 74.25           C  
ATOM    923  O   GLU A 120       1.268 -20.371  34.603  1.00 73.93           O  
ATOM    924  CB  GLU A 120      -1.720 -20.203  36.152  0.00 77.57           C  
ATOM    925  CG  GLU A 120      -2.317 -19.008  36.856  1.00 81.94           C  
ATOM    926  CD  GLU A 120      -2.875 -19.373  38.230  1.00 85.22           C  
ATOM    927  OE1 GLU A 120      -2.168 -20.079  38.996  1.00 84.65           O  
ATOM    928  OE2 GLU A 120      -4.017 -18.948  38.540  1.00 86.75           O1-
ATOM    929  N   ASP A 121      -0.145 -22.114  34.443  1.00 73.01           N  
ATOM    930  CA  ASP A 121       0.924 -23.090  34.266  1.00 72.10           C  
ATOM    931  C   ASP A 121       1.782 -22.823  33.028  1.00 71.24           C  
ATOM    932  O   ASP A 121       2.961 -22.466  33.136  1.00 71.36           O  
ATOM    933  CB  ASP A 121       0.332 -24.498  34.190  1.00 72.52           C  
ATOM    934  CG  ASP A 121       1.395 -25.574  34.065  0.00 72.31           C  
ATOM    935  OD1 ASP A 121       2.133 -25.574  33.057  0.00 72.32           O  
ATOM    936  OD2 ASP A 121       1.493 -26.421  34.978  0.00 72.32           O1-
ATOM    937  N   LYS A 122       1.184 -23.000  31.854  1.00 69.86           N  
ATOM    938  CA  LYS A 122       1.884 -22.791  30.591  1.00 68.28           C  
ATOM    939  C   LYS A 122       2.406 -21.356  30.434  1.00 67.40           C  
ATOM    940  O   LYS A 122       3.388 -21.111  29.725  1.00 67.36           O  
ATOM    941  CB  LYS A 122       0.962 -23.147  29.422  1.00 67.52           C  
ATOM    942  CG  LYS A 122       1.696 -23.265  28.091  1.00 69.03           C  
ATOM    943  CD  LYS A 122       0.823 -23.828  26.968  1.00 68.31           C  
ATOM    944  CE  LYS A 122       1.606 -23.876  25.654  1.00 67.66           C  
ATOM    945  NZ  LYS A 122       0.852 -24.458  24.507  1.00 66.26           N1+
ATOM    946  N   LYS A 123       1.755 -20.411  31.104  1.00 66.03           N  
ATOM    947  CA  LYS A 123       2.173 -19.019  31.033  1.00 64.92           C  
ATOM    948  C   LYS A 123       3.443 -18.751  31.846  1.00 64.04           C  
ATOM    949  O   LYS A 123       4.232 -17.862  31.514  1.00 64.31           O  
ATOM    950  CB  LYS A 123       1.043 -18.103  31.506  1.00 64.20           C  
ATOM    951  CG  LYS A 123       1.388 -16.629  31.431  1.00 63.90           C  
ATOM    952  CD  LYS A 123       0.215 -15.750  31.800  1.00 64.33           C  
ATOM    953  CE  LYS A 123       0.653 -14.298  31.932  1.00 65.25           C  
ATOM    954  NZ  LYS A 123      -0.463 -13.403  32.336  1.00 67.69           N1+
ATOM    955  N   ASN A 124       3.654 -19.515  32.909  1.00 62.71           N  
ATOM    956  CA  ASN A 124       4.851 -19.316  33.708  1.00 61.61           C  
ATOM    957  C   ASN A 124       6.049 -20.070  33.139  1.00 59.70           C  
ATOM    958  O   ASN A 124       7.193 -19.766  33.474  1.00 59.42           O  
ATOM    959  CB  ASN A 124       4.587 -19.730  35.156  1.00 63.18           C  
ATOM    960  CG  ASN A 124       3.734 -18.712  35.892  1.00 65.29           C  
ATOM    961  ND2 ASN A 124       2.529 -19.112  36.280  1.00 66.88           N  
ATOM    962  OD1 ASN A 124       4.152 -17.571  36.098  1.00 65.59           O  
ATOM    963  N   ASN A 125       5.786 -21.034  32.262  1.00 56.80           N  
ATOM    964  CA  ASN A 125       6.859 -21.815  31.676  1.00 55.78           C  
ATOM    965  C   ASN A 125       7.309 -21.287  30.329  1.00 54.51           C  
ATOM    966  O   ASN A 125       8.405 -21.626  29.870  1.00 53.96           O  
ATOM    967  CB  ASN A 125       6.429 -23.268  31.529  1.00 57.33           C  
ATOM    968  CG  ASN A 125       6.087 -23.901  32.856  1.00 58.59           C  
ATOM    969  ND2 ASN A 125       4.879 -24.443  32.966  1.00 58.35           N  
ATOM    970  OD1 ASN A 125       6.901 -23.903  33.775  1.00 60.36           O  
ATOM    971  N   PHE A 126       6.462 -20.462  29.708  1.00 51.67           N  
ATOM    972  CA  PHE A 126       6.750 -19.876  28.400  1.00 48.15           C  
ATOM    973  C   PHE A 126       8.064 -19.081  28.378  1.00 46.99           C  
ATOM    974  O   PHE A 126       8.440 -18.439  29.362  1.00 48.05           O  
ATOM    975  CB  PHE A 126       5.606 -18.964  27.971  1.00 45.32           C  
ATOM    976  CG  PHE A 126       5.734 -18.470  26.561  1.00 44.91           C  
ATOM    977  CD1 PHE A 126       5.502 -19.325  25.488  1.00 43.79           C  
ATOM    978  CD2 PHE A 126       6.131 -17.160  26.298  1.00 43.70           C  
ATOM    979  CE1 PHE A 126       5.666 -18.884  24.172  1.00 43.20           C  
ATOM    980  CE2 PHE A 126       6.298 -16.713  24.986  1.00 42.12           C  
ATOM    981  CZ  PHE A 126       6.066 -17.577  23.922  1.00 41.84           C  
ATOM    982  N   ARG A 127       8.755 -19.121  27.249  1.00 44.64           N  
ATOM    983  CA  ARG A 127      10.019 -18.415  27.113  1.00 44.23           C  
ATOM    984  C   ARG A 127      10.171 -17.842  25.702  1.00 41.82           C  
ATOM    985  O   ARG A 127       9.850 -18.514  24.711  1.00 41.31           O  
ATOM    986  CB  ARG A 127      11.179 -19.386  27.375  1.00 47.82           C  
ATOM    987  CG  ARG A 127      11.252 -19.949  28.776  1.00 52.26           C  
ATOM    988  CD  ARG A 127      11.754 -18.880  29.733  1.00 58.90           C  
ATOM    989  NE  ARG A 127      11.881 -19.345  31.119  1.00 64.03           N  
ATOM    990  CZ  ARG A 127      10.860 -19.559  31.954  1.00 64.71           C  
ATOM    991  NH1 ARG A 127       9.605 -19.359  31.559  1.00 62.58           N1+
ATOM    992  NH2 ARG A 127      11.102 -19.963  33.199  1.00 64.57           N  
ATOM    993  N   PHE A 128      10.644 -16.602  25.610  1.00 37.98           N  
ATOM    994  CA  PHE A 128      10.902 -15.985  24.309  1.00 35.45           C  
ATOM    995  C   PHE A 128      12.418 -15.775  24.277  1.00 34.94           C  
ATOM    996  O   PHE A 128      12.943 -14.853  24.909  1.00 35.68           O  
ATOM    997  CB  PHE A 128      10.174 -14.644  24.164  1.00 35.14           C  
ATOM    998  CG  PHE A 128      10.323 -14.018  22.794  1.00 34.17           C  
ATOM    999  CD1 PHE A 128      11.502 -13.358  22.433  1.00 32.44           C  
ATOM   1000  CD2 PHE A 128       9.298 -14.112  21.856  1.00 32.60           C  
ATOM   1001  CE1 PHE A 128      11.655 -12.801  21.164  1.00 30.80           C  
ATOM   1002  CE2 PHE A 128       9.444 -13.556  20.580  1.00 33.72           C  
ATOM   1003  CZ  PHE A 128      10.632 -12.896  20.239  1.00 30.59           C  
ATOM   1004  N   HIS A 129      13.110 -16.657  23.562  1.00 33.23           N  
ATOM   1005  CA  HIS A 129      14.573 -16.633  23.456  1.00 32.58           C  
ATOM   1006  C   HIS A 129      15.069 -15.907  22.197  1.00 30.98           C  
ATOM   1007  O   HIS A 129      14.890 -16.378  21.071  1.00 29.92           O  
ATOM   1008  CB  HIS A 129      15.100 -18.077  23.475  1.00 32.32           C  
ATOM   1009  CG  HIS A 129      16.585 -18.191  23.337  1.00 33.72           C  
ATOM   1010  CD2 HIS A 129      17.550 -17.246  23.224  1.00 33.92           C  
ATOM   1011  ND1 HIS A 129      17.233 -19.407  23.316  1.00 36.67           N  
ATOM   1012  CE1 HIS A 129      18.534 -19.206  23.198  1.00 36.47           C  
ATOM   1013  NE2 HIS A 129      18.752 -17.903  23.140  1.00 34.70           N  
ATOM   1014  N   HIS A 130      15.733 -14.781  22.415  1.00 28.49           N  
ATOM   1015  CA  HIS A 130      16.237 -13.944  21.336  1.00 29.34           C  
ATOM   1016  C   HIS A 130      17.719 -14.212  21.042  1.00 29.43           C  
ATOM   1017  O   HIS A 130      18.568 -14.088  21.918  1.00 31.73           O  
ATOM   1018  CB  HIS A 130      16.025 -12.476  21.727  1.00 27.24           C  
ATOM   1019  CG  HIS A 130      16.476 -11.496  20.693  1.00 25.60           C  
ATOM   1020  CD2 HIS A 130      17.465 -10.572  20.718  1.00 24.22           C  
ATOM   1021  ND1 HIS A 130      15.840 -11.349  19.479  1.00 22.54           N  
ATOM   1022  CE1 HIS A 130      16.415 -10.369  18.806  1.00 24.61           C  
ATOM   1023  NE2 HIS A 130      17.402  -9.881  19.537  1.00 23.12           N  
ATOM   1024  N   ILE A 131      18.032 -14.565  19.805  1.00 28.74           N  
ATOM   1025  CA  ILE A 131      19.406 -14.854  19.445  1.00 28.95           C  
ATOM   1026  C   ILE A 131      20.043 -13.589  18.883  1.00 29.95           C  
ATOM   1027  O   ILE A 131      19.473 -12.930  18.011  1.00 30.72           O  
ATOM   1028  CB  ILE A 131      19.470 -16.020  18.408  1.00 29.14           C  
ATOM   1029  CG1 ILE A 131      19.197 -17.345  19.112  1.00 30.47           C  
ATOM   1030  CG2 ILE A 131      20.827 -16.088  17.739  1.00 29.07           C  
ATOM   1031  CD1 ILE A 131      17.787 -17.481  19.644  1.00 31.85           C  
ATOM   1032  N   SER A 132      21.218 -13.242  19.396  1.00 29.78           N  
ATOM   1033  CA  SER A 132      21.911 -12.052  18.943  1.00 29.04           C  
ATOM   1034  C   SER A 132      23.419 -12.257  18.745  1.00 29.21           C  
ATOM   1035  O   SER A 132      23.942 -13.356  18.932  1.00 29.07           O  
ATOM   1036  CB  SER A 132      21.658 -10.907  19.921  1.00 28.17           C  
ATOM   1037  OG  SER A 132      21.935  -9.665  19.294  1.00 29.52           O  
ATOM   1038  N   THR A 133      24.105 -11.179  18.384  1.00 29.89           N  
ATOM   1039  CA  THR A 133      25.543 -11.189  18.112  1.00 31.06           C  
ATOM   1040  C   THR A 133      26.401 -10.414  19.107  1.00 31.16           C  
ATOM   1041  O   THR A 133      25.950  -9.456  19.732  1.00 31.10           O  
ATOM   1042  CB  THR A 133      25.832 -10.594  16.706  1.00 32.47           C  
ATOM   1043  CG2 THR A 133      25.234  -9.207  16.583  1.00 30.84           C  
ATOM   1044  OG1 THR A 133      27.248 -10.489  16.503  1.00 36.36           O  
ATOM   1045  N   ASP A 134      27.660 -10.819  19.215  1.00 31.56           N  
ATOM   1046  CA  ASP A 134      28.593 -10.159  20.116  1.00 32.03           C  
ATOM   1047  C   ASP A 134      28.979  -8.783  19.567  1.00 30.35           C  
ATOM   1048  O   ASP A 134      29.573  -7.980  20.271  1.00 30.22           O  
ATOM   1049  CB  ASP A 134      29.838 -11.029  20.310  1.00 32.51           C  
ATOM   1050  CG  ASP A 134      30.631 -11.207  19.027  1.00 35.52           C  
ATOM   1051  OD1 ASP A 134      30.038 -11.064  17.939  1.00 36.76           O  
ATOM   1052  OD2 ASP A 134      31.843 -11.499  19.103  1.00 36.72           O1-
ATOM   1053  N   GLU A 135      28.629  -8.513  18.315  1.00 29.52           N  
ATOM   1054  CA  GLU A 135      28.947  -7.220  17.703  1.00 29.79           C  
ATOM   1055  C   GLU A 135      28.288  -6.024  18.396  1.00 28.65           C  
ATOM   1056  O   GLU A 135      28.771  -4.896  18.255  1.00 26.95           O  
ATOM   1057  CB  GLU A 135      28.575  -7.215  16.209  1.00 31.48           C  
ATOM   1058  CG  GLU A 135      29.561  -7.977  15.319  1.00 34.91           C  
ATOM   1059  CD  GLU A 135      29.118  -8.073  13.860  1.00 38.97           C  
ATOM   1060  OE1 GLU A 135      28.921  -7.020  13.219  1.00 41.46           O  
ATOM   1061  OE2 GLU A 135      28.970  -9.205  13.343  1.00 41.47           O1-
ATOM   1062  N   VAL A 136      27.211  -6.270  19.147  1.00 26.34           N  
ATOM   1063  CA  VAL A 136      26.508  -5.199  19.841  1.00 27.93           C  
ATOM   1064  C   VAL A 136      27.410  -4.512  20.851  1.00 29.73           C  
ATOM   1065  O   VAL A 136      27.189  -3.353  21.218  1.00 31.33           O  
ATOM   1066  CB  VAL A 136      25.254  -5.713  20.613  1.00 28.01           C  
ATOM   1067  CG1 VAL A 136      24.297  -6.411  19.667  1.00 27.31           C  
ATOM   1068  CG2 VAL A 136      25.665  -6.659  21.717  1.00 26.80           C  
ATOM   1069  N   TYR A 137      28.435  -5.229  21.297  1.00 29.71           N  
ATOM   1070  CA  TYR A 137      29.362  -4.701  22.294  1.00 30.19           C  
ATOM   1071  C   TYR A 137      30.409  -3.694  21.782  1.00 30.98           C  
ATOM   1072  O   TYR A 137      31.126  -3.090  22.579  1.00 30.34           O  
ATOM   1073  CB  TYR A 137      30.062  -5.870  22.998  1.00 27.21           C  
ATOM   1074  CG  TYR A 137      29.122  -6.769  23.773  1.00 25.73           C  
ATOM   1075  CD1 TYR A 137      29.047  -8.110  23.529  1.00 24.62           C  
ATOM   1076  CD2 TYR A 137      28.339  -6.284  24.778  1.00 25.90           C  
ATOM   1077  CE1 TYR A 137      28.214  -8.944  24.283  1.00 24.31           C  
ATOM   1078  CE2 TYR A 137      27.511  -7.112  25.528  1.00 22.71           C  
ATOM   1079  CZ  TYR A 137      27.456  -8.435  25.285  1.00 25.25           C  
ATOM   1080  OH  TYR A 137      26.697  -9.259  26.087  1.00 25.71           O  
ATOM   1081  N   GLY A 138      30.497  -3.502  20.471  1.00 31.86           N  
ATOM   1082  CA  GLY A 138      31.485  -2.571  19.952  1.00 34.27           C  
ATOM   1083  C   GLY A 138      32.806  -3.250  19.618  1.00 36.55           C  
ATOM   1084  O   GLY A 138      32.822  -4.259  18.945  1.00 38.69           O  
ATOM   1085  N   ASP A 139      33.922  -2.709  20.093  1.00 38.62           N  
ATOM   1086  CA  ASP A 139      35.233  -3.281  19.806  1.00 39.13           C  
ATOM   1087  C   ASP A 139      36.036  -3.384  21.094  1.00 39.95           C  
ATOM   1088  O   ASP A 139      35.709  -2.725  22.077  1.00 40.75           O  
ATOM   1089  CB  ASP A 139      35.973  -2.393  18.809  1.00 40.61           C  
ATOM   1090  CG  ASP A 139      37.134  -3.096  18.160  1.00 43.11           C  
ATOM   1091  OD1 ASP A 139      37.282  -4.310  18.394  1.00 46.02           O  
ATOM   1092  OD2 ASP A 139      37.891  -2.445  17.409  1.00 45.00           O1-
ATOM   1093  N   LEU A 140      37.077  -4.214  21.090  1.00 39.51           N  
ATOM   1094  CA  LEU A 140      37.934  -4.422  22.259  1.00 39.53           C  
ATOM   1095  C   LEU A 140      39.354  -3.991  21.922  1.00 41.81           C  
ATOM   1096  O   LEU A 140      39.737  -3.967  20.749  1.00 42.96           O  
ATOM   1097  CB  LEU A 140      37.961  -5.904  22.681  1.00 36.87           C  
ATOM   1098  CG  LEU A 140      36.700  -6.532  23.253  1.00 35.80           C  
ATOM   1099  CD1 LEU A 140      36.823  -8.038  23.279  1.00 35.66           C  
ATOM   1100  CD2 LEU A 140      36.406  -5.994  24.637  1.00 36.71           C  
ATOM   1101  N   PRO A 141      40.132  -3.651  22.946  1.00 43.07           N  
ATOM   1102  CA  PRO A 141      41.583  -3.369  22.723  1.00 43.09           C  
ATOM   1103  C   PRO A 141      42.354  -4.499  21.993  1.00 42.55           C  
ATOM   1104  O   PRO A 141      42.241  -5.663  22.357  1.00 40.06           O  
ATOM   1105  CB  PRO A 141      42.068  -3.008  24.095  1.00 41.58           C  
ATOM   1106  CG  PRO A 141      40.925  -2.197  24.622  1.00 42.27           C  
ATOM   1107  CD  PRO A 141      39.683  -2.630  23.886  1.00 43.65           C  
ATOM   1108  N   HIS A 142      43.107  -4.139  20.962  1.00 44.31           N  
ATOM   1109  CA  HIS A 142      43.896  -5.103  20.200  1.00 46.90           C  
ATOM   1110  C   HIS A 142      45.227  -5.441  20.884  1.00 49.03           C  
ATOM   1111  O   HIS A 142      45.784  -4.623  21.623  1.00 49.55           O  
ATOM   1112  CB  HIS A 142      44.166  -4.548  18.851  1.00 45.49           C  
ATOM   1113  CG  HIS A 142      44.816  -5.548  17.902  1.00 45.82           C  
ATOM   1114  CD2 HIS A 142      44.268  -6.356  16.967  1.00 44.91           C  
ATOM   1115  ND1 HIS A 142      46.175  -5.762  17.843  1.00 45.74           N  
ATOM   1116  CE1 HIS A 142      46.437  -6.657  16.911  1.00 44.90           C  
ATOM   1117  NE2 HIS A 142      45.298  -7.033  16.364  1.00 44.87           N  
ATOM   1118  N   PRO A 143      45.725  -6.657  20.620  1.00 50.22           N  
ATOM   1119  CA  PRO A 143      47.000  -7.032  21.276  1.00 50.95           C  
ATOM   1120  C   PRO A 143      48.142  -6.087  21.101  1.00 52.31           C  
ATOM   1121  O   PRO A 143      48.906  -5.821  22.038  1.00 52.52           O  
ATOM   1122  CB  PRO A 143      47.244  -8.429  20.792  1.00 50.03           C  
ATOM   1123  CG  PRO A 143      45.846  -8.983  20.797  1.00 51.32           C  
ATOM   1124  CD  PRO A 143      44.883  -7.841  20.694  1.00 50.75           C  
ATOM   1125  N   ASP A 144      48.251  -5.574  19.878  1.00 52.83           N  
ATOM   1126  CA  ASP A 144      49.343  -4.681  19.524  1.00 55.35           C  
ATOM   1127  C   ASP A 144      49.223  -3.258  20.070  1.00 58.10           C  
ATOM   1128  O   ASP A 144      50.114  -2.439  19.881  1.00 58.63           O  
ATOM   1129  CB  ASP A 144      49.480  -4.634  18.007  1.00 54.99           C  
ATOM   1130  CG  ASP A 144      48.570  -3.608  17.366  1.00 56.94           C  
ATOM   1131  OD1 ASP A 144      48.388  -2.513  17.939  1.00 58.29           O  
ATOM   1132  OD2 ASP A 144      48.049  -3.912  16.273  1.00 58.34           O1-
ATOM   1133  N   GLU A 145      48.118  -2.945  20.742  1.00 61.25           N  
ATOM   1134  CA  GLU A 145      47.922  -1.610  21.313  1.00 63.66           C  
ATOM   1135  C   GLU A 145      48.196  -1.685  22.809  1.00 66.06           C  
ATOM   1136  O   GLU A 145      48.774  -0.770  23.376  1.00 67.15           O  
ATOM   1137  CB  GLU A 145      46.490  -1.125  21.097  1.00 63.81           C  
ATOM   1138  CG  GLU A 145      45.933  -1.431  19.726  1.00 64.60           C  
ATOM   1139  CD  GLU A 145      44.435  -1.181  19.629  1.00 64.52           C  
ATOM   1140  OE1 GLU A 145      43.696  -1.614  20.551  1.00 63.20           O  
ATOM   1141  OE2 GLU A 145      44.006  -0.564  18.621  1.00 63.44           O1-
ATOM   1142  N   VAL A 146      47.761  -2.774  23.442  1.00 68.83           N  
ATOM   1143  CA  VAL A 146      47.981  -2.989  24.871  1.00 72.20           C  
ATOM   1144  C   VAL A 146      49.324  -3.694  25.011  1.00 74.79           C  
ATOM   1145  O   VAL A 146      49.398  -4.919  25.078  0.00 74.99           O  
ATOM   1146  CB  VAL A 146      46.888  -3.884  25.505  1.00 71.83           C  
ATOM   1147  CG1 VAL A 146      47.173  -4.113  26.988  0.00 72.01           C  
ATOM   1148  CG2 VAL A 146      45.520  -3.262  25.309  0.00 72.01           C  
ATOM   1149  N   GLU A 147      50.383  -2.893  25.080  1.00 78.16           N  
ATOM   1150  CA  GLU A 147      51.746  -3.383  25.145  1.00 81.14           C  
ATOM   1151  C   GLU A 147      52.019  -4.394  26.252  1.00 82.23           C  
ATOM   1152  O   GLU A 147      51.422  -4.342  27.327  1.00 82.24           O  
ATOM   1153  CB  GLU A 147      52.704  -2.205  25.292  0.00 82.66           C  
ATOM   1154  CG  GLU A 147      53.978  -2.386  24.498  0.00 85.34           C  
ATOM   1155  CD  GLU A 147      53.701  -2.821  23.063  1.00 87.69           C  
ATOM   1156  OE1 GLU A 147      53.117  -2.006  22.311  1.00 87.22           O  
ATOM   1157  OE2 GLU A 147      54.059  -3.962  22.690  1.00 89.02           O1-
ATOM   1158  N   ASN A 148      52.950  -5.316  25.951  1.00 83.60           N  
ATOM   1159  CA  ASN A 148      53.409  -6.375  26.822  1.00 84.33           C  
ATOM   1160  C   ASN A 148      52.237  -7.079  27.475  1.00 83.83           C  
ATOM   1161  O   ASN A 148      51.084  -6.730  27.301  1.00 84.31           O  
ATOM   1162  CB  ASN A 148      54.423  -5.828  27.820  1.00 85.74           C  
ATOM   1163  CG  ASN A 148      55.638  -5.256  27.115  1.00 86.46           C  
ATOM   1164  ND2 ASN A 148      56.199  -6.018  26.185  1.00 86.82           N  
ATOM   1165  OD1 ASN A 148      56.068  -4.137  27.408  1.00 86.17           O  
ATOM   1166  N   SER A 149      52.612  -8.086  28.245  1.00 83.10           N  
ATOM   1167  CA  SER A 149      51.721  -8.937  28.978  1.00 82.01           C  
ATOM   1168  C   SER A 149      50.848  -8.151  29.883  0.00 80.67           C  
ATOM   1169  O   SER A 149      51.036  -8.174  31.112  1.00 80.58           O  
ATOM   1170  CB  SER A 149      52.495  -9.959  29.829  0.00 81.96           C  
ATOM   1171  OG  SER A 149      53.231 -10.856  29.015  0.00 82.03           O  
ATOM   1172  N   VAL A 150      49.899  -7.450  29.332  1.00 79.35           N  
ATOM   1173  CA  VAL A 150      49.020  -6.846  30.255  1.00 77.43           C  
ATOM   1174  C   VAL A 150      47.952  -7.928  30.565  1.00 75.00           C  
ATOM   1175  O   VAL A 150      47.918  -8.509  31.646  1.00 75.60           O  
ATOM   1176  CB  VAL A 150      48.443  -5.507  29.734  1.00 78.33           C  
ATOM   1177  CG1 VAL A 150      47.281  -5.036  30.606  1.00 78.06           C  
ATOM   1178  CG2 VAL A 150      49.542  -4.443  29.669  1.00 78.26           C  
ATOM   1179  N   THR A 151      47.124  -8.132  29.579  1.00 70.79           N  
ATOM   1180  CA  THR A 151      46.002  -9.073  29.563  1.00 66.63           C  
ATOM   1181  C   THR A 151      44.854  -8.288  29.040  1.00 63.07           C  
ATOM   1182  O   THR A 151      44.617  -7.158  29.459  1.00 62.40           O  
ATOM   1183  CB  THR A 151      45.637  -9.677  30.904  1.00 67.84           C  
ATOM   1184  CG2 THR A 151      44.406 -10.559  30.757  1.00 68.32           C  
ATOM   1185  OG1 THR A 151      46.737 -10.457  31.383  1.00 69.43           O  
ATOM   1186  N   LEU A 152      44.141  -8.869  28.147  1.00 58.11           N  
ATOM   1187  CA  LEU A 152      43.130  -8.108  27.534  1.00 52.59           C  
ATOM   1188  C   LEU A 152      41.718  -8.409  28.010  1.00 49.88           C  
ATOM   1189  O   LEU A 152      41.375  -9.515  28.457  1.00 50.31           O  
ATOM   1190  CB  LEU A 152      43.203  -8.332  26.024  1.00 51.43           C  
ATOM   1191  CG  LEU A 152      44.527  -8.020  25.336  1.00 50.28           C  
ATOM   1192  CD1 LEU A 152      44.455  -8.330  23.849  1.00 50.54           C  
ATOM   1193  CD2 LEU A 152      44.917  -6.559  25.560  1.00 48.27           C  
ATOM   1194  N   PRO A 153      40.912  -7.315  27.882  1.00 47.15           N  
ATOM   1195  CA  PRO A 153      39.463  -7.322  28.162  1.00 45.43           C  
ATOM   1196  C   PRO A 153      38.659  -8.315  27.335  1.00 44.18           C  
ATOM   1197  O   PRO A 153      39.069  -8.674  26.228  1.00 42.70           O  
ATOM   1198  CB  PRO A 153      39.065  -5.874  28.037  1.00 44.97           C  
ATOM   1199  CG  PRO A 153      40.236  -5.170  28.628  1.00 46.45           C  
ATOM   1200  CD  PRO A 153      41.424  -6.084  28.504  1.00 45.88           C  
ATOM   1201  N   LEU A 154      37.539  -8.767  27.848  1.00 41.99           N  
ATOM   1202  CA  LEU A 154      36.682  -9.647  27.070  1.00 41.02           C  
ATOM   1203  C   LEU A 154      35.253  -9.129  27.138  1.00 40.53           C  
ATOM   1204  O   LEU A 154      34.919  -8.324  28.004  1.00 41.97           O  
ATOM   1205  CB  LEU A 154      36.744 -11.079  27.613  1.00 38.65           C  
ATOM   1206  CG  LEU A 154      38.130 -11.734  27.598  1.00 37.21           C  
ATOM   1207  CD1 LEU A 154      38.050 -13.161  28.161  1.00 37.22           C  
ATOM   1208  CD2 LEU A 154      38.644 -11.777  26.192  1.00 34.28           C  
ATOM   1209  N   PHE A 155      34.414  -9.583  26.217  1.00 39.51           N  
ATOM   1210  CA  PHE A 155      33.013  -9.183  26.202  1.00 37.80           C  
ATOM   1211  C   PHE A 155      32.278  -9.976  27.290  1.00 37.53           C  
ATOM   1212  O   PHE A 155      32.331 -11.198  27.286  1.00 38.19           O  
ATOM   1213  CB  PHE A 155      32.387  -9.518  24.838  1.00 35.47           C  
ATOM   1214  CG  PHE A 155      32.814  -8.612  23.704  1.00 32.16           C  
ATOM   1215  CD1 PHE A 155      32.821  -9.092  22.390  1.00 32.14           C  
ATOM   1216  CD2 PHE A 155      33.124  -7.269  23.925  1.00 31.81           C  
ATOM   1217  CE1 PHE A 155      33.119  -8.254  21.316  1.00 29.83           C  
ATOM   1218  CE2 PHE A 155      33.425  -6.410  22.855  1.00 30.48           C  
ATOM   1219  CZ  PHE A 155      33.421  -6.901  21.549  1.00 32.24           C  
ATOM   1220  N   THR A 156      31.618  -9.301  28.228  1.00 38.22           N  
ATOM   1221  CA  THR A 156      30.851 -10.011  29.264  1.00 38.44           C  
ATOM   1222  C   THR A 156      29.423  -9.526  29.111  1.00 38.94           C  
ATOM   1223  O   THR A 156      29.177  -8.565  28.373  1.00 39.32           O  
ATOM   1224  CB  THR A 156      31.296  -9.678  30.705  1.00 38.52           C  
ATOM   1225  CG2 THR A 156      32.796  -9.831  30.863  1.00 36.01           C  
ATOM   1226  OG1 THR A 156      30.915  -8.333  31.021  1.00 42.20           O  
ATOM   1227  N   GLU A 157      28.487 -10.166  29.805  1.00 37.33           N  
ATOM   1228  CA  GLU A 157      27.096  -9.760  29.696  1.00 37.15           C  
ATOM   1229  C   GLU A 157      26.826  -8.333  30.166  1.00 36.14           C  
ATOM   1230  O   GLU A 157      25.764  -7.787  29.868  1.00 36.20           O  
ATOM   1231  CB  GLU A 157      26.185 -10.729  30.452  1.00 38.42           C  
ATOM   1232  CG  GLU A 157      26.122 -12.136  29.848  1.00 41.17           C  
ATOM   1233  CD  GLU A 157      27.382 -12.976  30.113  1.00 43.30           C  
ATOM   1234  OE1 GLU A 157      28.270 -12.542  30.883  1.00 43.34           O  
ATOM   1235  OE2 GLU A 157      27.477 -14.090  29.552  1.00 43.35           O1-
ATOM   1236  N   THR A 158      27.769  -7.723  30.884  1.00 35.07           N  
ATOM   1237  CA  THR A 158      27.567  -6.354  31.365  1.00 34.19           C  
ATOM   1238  C   THR A 158      28.419  -5.320  30.632  1.00 33.70           C  
ATOM   1239  O   THR A 158      28.582  -4.195  31.092  1.00 34.65           O  
ATOM   1240  CB  THR A 158      27.838  -6.229  32.869  1.00 34.40           C  
ATOM   1241  CG2 THR A 158      26.944  -7.159  33.636  1.00 31.91           C  
ATOM   1242  OG1 THR A 158      29.211  -6.545  33.137  1.00 38.58           O  
ATOM   1243  N   THR A 159      28.966  -5.707  29.489  1.00 32.56           N  
ATOM   1244  CA  THR A 159      29.749  -4.783  28.698  1.00 31.58           C  
ATOM   1245  C   THR A 159      28.765  -3.833  28.008  1.00 31.28           C  
ATOM   1246  O   THR A 159      27.694  -4.257  27.542  1.00 30.38           O  
ATOM   1247  CB  THR A 159      30.562  -5.540  27.666  1.00 33.11           C  
ATOM   1248  CG2 THR A 159      31.294  -4.580  26.752  1.00 33.97           C  
ATOM   1249  OG1 THR A 159      31.497  -6.391  28.341  1.00 35.02           O  
ATOM   1250  N   ALA A 160      29.134  -2.555  27.947  1.00 29.49           N  
ATOM   1251  CA  ALA A 160      28.300  -1.508  27.353  1.00 28.60           C  
ATOM   1252  C   ALA A 160      28.054  -1.684  25.857  1.00 29.39           C  
ATOM   1253  O   ALA A 160      28.984  -1.977  25.108  1.00 32.20           O  
ATOM   1254  CB  ALA A 160      28.931  -0.149  27.604  1.00 24.45           C  
ATOM   1255  N   TYR A 161      26.805  -1.500  25.422  1.00 28.71           N  
ATOM   1256  CA  TYR A 161      26.477  -1.610  24.005  1.00 29.27           C  
ATOM   1257  C   TYR A 161      27.160  -0.481  23.236  1.00 29.36           C  
ATOM   1258  O   TYR A 161      27.193   0.649  23.734  1.00 27.28           O  
ATOM   1259  CB  TYR A 161      24.966  -1.522  23.806  1.00 28.60           C  
ATOM   1260  CG  TYR A 161      24.282  -2.859  23.821  1.00 26.91           C  
ATOM   1261  CD1 TYR A 161      24.789  -3.908  24.581  1.00 25.36           C  
ATOM   1262  CD2 TYR A 161      23.123  -3.082  23.083  1.00 27.57           C  
ATOM   1263  CE1 TYR A 161      24.165  -5.146  24.612  1.00 24.89           C  
ATOM   1264  CE2 TYR A 161      22.486  -4.333  23.110  1.00 27.21           C  
ATOM   1265  CZ  TYR A 161      23.019  -5.352  23.882  1.00 26.33           C  
ATOM   1266  OH  TYR A 161      22.407  -6.575  23.911  1.00 27.28           O  
ATOM   1267  N   ALA A 162      27.716  -0.734  22.039  1.00 29.73           N  
ATOM   1268  CA  ALA A 162      28.388   0.335  21.274  1.00 32.17           C  
ATOM   1269  C   ALA A 162      28.512  -0.118  19.838  1.00 33.21           C  
ATOM   1270  O   ALA A 162      29.614  -0.246  19.305  1.00 36.10           O  
ATOM   1271  CB  ALA A 162      29.744   0.674  21.863  1.00 29.37           C  
ATOM   1272  N   PRO A 163      27.344  -0.348  19.191  1.00 31.59           N  
ATOM   1273  CA  PRO A 163      27.338  -0.840  17.764  1.00 30.24           C  
ATOM   1274  C   PRO A 163      28.119  -0.061  16.775  1.00 31.23           C  
ATOM   1275  O   PRO A 163      28.002   1.169  16.761  1.00 30.74           O  
ATOM   1276  CB  PRO A 163      25.899  -0.954  17.393  1.00 30.14           C  
ATOM   1277  CG  PRO A 163      25.319  -1.490  18.670  1.00 29.89           C  
ATOM   1278  CD  PRO A 163      26.213  -1.096  19.795  1.00 31.00           C  
ATOM   1279  N   SER A 164      28.927  -0.664  15.932  1.00 30.18           N  
ATOM   1280  CA  SER A 164      29.585   0.243  15.042  1.00 29.20           C  
ATOM   1281  C   SER A 164      29.182   0.120  13.578  1.00 27.41           C  
ATOM   1282  O   SER A 164      29.719   0.856  12.747  1.00 29.43           O  
ATOM   1283  CB  SER A 164      31.110   0.122  15.150  1.00 28.12           C  
ATOM   1284  OG  SER A 164      31.486  -1.171  15.596  1.00 29.08           O  
ATOM   1285  N   SER A 165      28.270  -0.782  13.223  1.00 24.31           N  
ATOM   1286  CA  SER A 165      27.826  -0.899  11.832  1.00 23.77           C  
ATOM   1287  C   SER A 165      26.305  -0.867  11.765  1.00 24.14           C  
ATOM   1288  O   SER A 165      25.622  -1.082  12.756  1.00 23.05           O  
ATOM   1289  CB  SER A 165      28.312  -2.214  11.201  1.00 22.97           C  
ATOM   1290  OG  SER A 165      27.544  -3.344  11.619  1.00 25.90           O  
ATOM   1291  N   PRO A 166      25.747  -0.602  10.585  1.00 25.59           N  
ATOM   1292  CA  PRO A 166      24.278  -0.586  10.550  1.00 26.23           C  
ATOM   1293  C   PRO A 166      23.687  -1.922  11.024  1.00 25.26           C  
ATOM   1294  O   PRO A 166      22.704  -1.942  11.781  1.00 23.54           O  
ATOM   1295  CB  PRO A 166      23.975  -0.288   9.079  1.00 26.47           C  
ATOM   1296  CG  PRO A 166      25.151   0.593   8.686  1.00 24.57           C  
ATOM   1297  CD  PRO A 166      26.315  -0.167   9.298  1.00 23.44           C  
ATOM   1298  N   TYR A 167      24.300  -3.026  10.596  1.00 25.15           N  
ATOM   1299  CA  TYR A 167      23.820  -4.352  10.981  1.00 27.03           C  
ATOM   1300  C   TYR A 167      23.869  -4.549  12.490  1.00 28.80           C  
ATOM   1301  O   TYR A 167      22.859  -4.911  13.115  1.00 29.91           O  
ATOM   1302  CB  TYR A 167      24.645  -5.466  10.315  1.00 26.65           C  
ATOM   1303  CG  TYR A 167      24.320  -6.837  10.856  1.00 25.68           C  
ATOM   1304  CD1 TYR A 167      23.048  -7.378  10.693  1.00 27.90           C  
ATOM   1305  CD2 TYR A 167      25.267  -7.587  11.551  1.00 26.87           C  
ATOM   1306  CE1 TYR A 167      22.722  -8.631  11.206  1.00 26.81           C  
ATOM   1307  CE2 TYR A 167      24.954  -8.857  12.074  1.00 25.08           C  
ATOM   1308  CZ  TYR A 167      23.673  -9.365  11.890  1.00 26.95           C  
ATOM   1309  OH  TYR A 167      23.320 -10.605  12.350  1.00 26.27           O  
ATOM   1310  N   SER A 168      25.037  -4.327  13.091  1.00 27.51           N  
ATOM   1311  CA  SER A 168      25.111  -4.516  14.525  1.00 27.55           C  
ATOM   1312  C   SER A 168      24.163  -3.551  15.243  1.00 26.25           C  
ATOM   1313  O   SER A 168      23.576  -3.906  16.275  1.00 26.56           O  
ATOM   1314  CB  SER A 168      26.553  -4.367  15.033  1.00 27.98           C  
ATOM   1315  OG  SER A 168      27.069  -3.087  14.756  1.00 34.39           O  
ATOM   1316  N   ALA A 169      23.994  -2.345  14.702  1.00 22.89           N  
ATOM   1317  CA  ALA A 169      23.084  -1.383  15.314  1.00 23.65           C  
ATOM   1318  C   ALA A 169      21.650  -1.925  15.277  1.00 24.70           C  
ATOM   1319  O   ALA A 169      20.903  -1.796  16.252  1.00 23.70           O  
ATOM   1320  CB  ALA A 169      23.164  -0.017  14.605  1.00 22.02           C  
ATOM   1321  N   SER A 170      21.252  -2.532  14.157  1.00 25.80           N  
ATOM   1322  CA  SER A 170      19.904  -3.089  14.079  1.00 24.46           C  
ATOM   1323  C   SER A 170      19.739  -4.248  15.086  1.00 24.94           C  
ATOM   1324  O   SER A 170      18.693  -4.373  15.721  1.00 24.57           O  
ATOM   1325  CB  SER A 170      19.598  -3.560  12.662  1.00 22.55           C  
ATOM   1326  OG  SER A 170      20.425  -4.641  12.279  1.00 25.88           O  
ATOM   1327  N   LYS A 171      20.760  -5.088  15.253  1.00 25.10           N  
ATOM   1328  CA  LYS A 171      20.653  -6.195  16.224  1.00 25.62           C  
ATOM   1329  C   LYS A 171      20.620  -5.660  17.662  1.00 25.35           C  
ATOM   1330  O   LYS A 171      19.873  -6.163  18.504  1.00 25.79           O  
ATOM   1331  CB  LYS A 171      21.815  -7.183  16.077  1.00 23.73           C  
ATOM   1332  CG  LYS A 171      21.802  -7.975  14.771  1.00 26.04           C  
ATOM   1333  CD  LYS A 171      20.575  -8.889  14.683  1.00 25.76           C  
ATOM   1334  CE  LYS A 171      20.633  -9.973  15.763  1.00 26.95           C  
ATOM   1335  NZ  LYS A 171      19.438 -10.817  15.820  1.00 23.91           N1+
ATOM   1336  N   ALA A 172      21.421  -4.638  17.947  1.00 24.73           N  
ATOM   1337  CA  ALA A 172      21.433  -4.072  19.284  1.00 23.33           C  
ATOM   1338  C   ALA A 172      20.044  -3.566  19.623  1.00 23.97           C  
ATOM   1339  O   ALA A 172      19.603  -3.674  20.765  1.00 23.94           O  
ATOM   1340  CB  ALA A 172      22.428  -2.942  19.368  1.00 23.32           C  
ATOM   1341  N   SER A 173      19.352  -3.021  18.625  1.00 25.27           N  
ATOM   1342  CA  SER A 173      17.998  -2.491  18.814  1.00 25.69           C  
ATOM   1343  C   SER A 173      16.989  -3.593  19.106  1.00 24.54           C  
ATOM   1344  O   SER A 173      16.136  -3.440  19.974  1.00 23.33           O  
ATOM   1345  CB  SER A 173      17.576  -1.706  17.572  1.00 29.43           C  
ATOM   1346  OG  SER A 173      18.584  -0.754  17.236  1.00 33.38           O  
ATOM   1347  N   SER A 174      17.077  -4.702  18.380  1.00 25.36           N  
ATOM   1348  CA  SER A 174      16.164  -5.810  18.622  1.00 26.72           C  
ATOM   1349  C   SER A 174      16.382  -6.314  20.063  1.00 26.68           C  
ATOM   1350  O   SER A 174      15.425  -6.701  20.748  1.00 25.23           O  
ATOM   1351  CB  SER A 174      16.375  -6.940  17.596  1.00 27.90           C  
ATOM   1352  OG  SER A 174      17.681  -7.484  17.639  1.00 27.25           O  
ATOM   1353  N   ASP A 175      17.633  -6.266  20.527  1.00 26.36           N  
ATOM   1354  CA  ASP A 175      17.964  -6.668  21.896  1.00 26.85           C  
ATOM   1355  C   ASP A 175      17.225  -5.756  22.894  1.00 28.68           C  
ATOM   1356  O   ASP A 175      16.588  -6.239  23.854  1.00 27.87           O  
ATOM   1357  CB  ASP A 175      19.472  -6.558  22.133  1.00 27.71           C  
ATOM   1358  CG  ASP A 175      20.253  -7.703  21.507  1.00 29.66           C  
ATOM   1359  OD1 ASP A 175      19.671  -8.416  20.660  1.00 29.10           O  
ATOM   1360  OD2 ASP A 175      21.447  -7.885  21.856  1.00 29.58           O1-
ATOM   1361  N   HIS A 176      17.311  -4.441  22.678  1.00 27.75           N  
ATOM   1362  CA  HIS A 176      16.629  -3.498  23.559  1.00 27.39           C  
ATOM   1363  C   HIS A 176      15.105  -3.734  23.541  1.00 28.68           C  
ATOM   1364  O   HIS A 176      14.453  -3.655  24.582  1.00 29.68           O  
ATOM   1365  CB  HIS A 176      16.909  -2.042  23.154  1.00 24.79           C  
ATOM   1366  CG  HIS A 176      18.333  -1.612  23.326  1.00 24.88           C  
ATOM   1367  CD2 HIS A 176      19.089  -0.731  22.621  1.00 24.18           C  
ATOM   1368  ND1 HIS A 176      19.131  -2.058  24.359  1.00 24.64           N  
ATOM   1369  CE1 HIS A 176      20.315  -1.473  24.281  1.00 22.73           C  
ATOM   1370  NE2 HIS A 176      20.315  -0.662  23.237  1.00 21.96           N  
ATOM   1371  N   LEU A 177      14.522  -4.017  22.376  1.00 28.73           N  
ATOM   1372  CA  LEU A 177      13.080  -4.230  22.351  1.00 28.05           C  
ATOM   1373  C   LEU A 177      12.757  -5.445  23.209  1.00 29.10           C  
ATOM   1374  O   LEU A 177      11.830  -5.394  24.033  1.00 30.74           O  
ATOM   1375  CB  LEU A 177      12.556  -4.433  20.913  1.00 28.03           C  
ATOM   1376  CG  LEU A 177      12.702  -3.283  19.890  1.00 30.06           C  
ATOM   1377  CD1 LEU A 177      12.304  -3.778  18.508  1.00 28.43           C  
ATOM   1378  CD2 LEU A 177      11.855  -2.078  20.282  1.00 26.03           C  
ATOM   1379  N   VAL A 178      13.522  -6.529  23.035  1.00 27.65           N  
ATOM   1380  CA  VAL A 178      13.296  -7.763  23.802  1.00 26.02           C  
ATOM   1381  C   VAL A 178      13.319  -7.550  25.323  1.00 27.59           C  
ATOM   1382  O   VAL A 178      12.468  -8.082  26.050  1.00 26.66           O  
ATOM   1383  CB  VAL A 178      14.342  -8.857  23.462  1.00 25.36           C  
ATOM   1384  CG1 VAL A 178      14.219  -9.997  24.439  1.00 21.26           C  
ATOM   1385  CG2 VAL A 178      14.150  -9.366  22.037  1.00 22.59           C  
ATOM   1386  N   ARG A 179      14.287  -6.777  25.814  1.00 27.41           N  
ATOM   1387  CA  ARG A 179      14.364  -6.527  27.242  1.00 25.83           C  
ATOM   1388  C   ARG A 179      13.263  -5.618  27.722  1.00 26.84           C  
ATOM   1389  O   ARG A 179      12.702  -5.840  28.791  1.00 28.02           O  
ATOM   1390  CB  ARG A 179      15.714  -5.942  27.629  1.00 25.95           C  
ATOM   1391  CG  ARG A 179      16.852  -6.915  27.386  1.00 28.35           C  
ATOM   1392  CD  ARG A 179      18.108  -6.579  28.204  1.00 30.19           C  
ATOM   1393  NE  ARG A 179      19.160  -7.543  27.903  1.00 31.45           N  
ATOM   1394  CZ  ARG A 179      20.070  -7.385  26.951  1.00 29.87           C  
ATOM   1395  NH1 ARG A 179      20.069  -6.283  26.224  1.00 30.43           N1+
ATOM   1396  NH2 ARG A 179      20.935  -8.359  26.685  1.00 28.01           N  
ATOM   1397  N   ALA A 180      12.931  -4.597  26.946  1.00 27.88           N  
ATOM   1398  CA  ALA A 180      11.869  -3.686  27.372  1.00 29.51           C  
ATOM   1399  C   ALA A 180      10.514  -4.419  27.499  1.00 29.44           C  
ATOM   1400  O   ALA A 180       9.722  -4.137  28.394  1.00 28.54           O  
ATOM   1401  CB  ALA A 180      11.763  -2.511  26.391  1.00 27.30           C  
ATOM   1402  N   TRP A 181      10.265  -5.375  26.617  1.00 29.36           N  
ATOM   1403  CA  TRP A 181       9.001  -6.070  26.658  1.00 33.57           C  
ATOM   1404  C   TRP A 181       8.891  -6.876  27.945  1.00 36.01           C  
ATOM   1405  O   TRP A 181       7.802  -7.069  28.502  1.00 36.43           O  
ATOM   1406  CB  TRP A 181       8.854  -6.970  25.423  1.00 32.13           C  
ATOM   1407  CG  TRP A 181       7.868  -6.443  24.419  1.00 31.66           C  
ATOM   1408  CD1 TRP A 181       6.718  -7.055  24.003  1.00 32.85           C  
ATOM   1409  CD2 TRP A 181       7.943  -5.203  23.705  1.00 31.87           C  
ATOM   1410  CE2 TRP A 181       6.801  -5.131  22.871  1.00 32.78           C  
ATOM   1411  CE3 TRP A 181       8.864  -4.146  23.685  1.00 30.30           C  
ATOM   1412  NE1 TRP A 181       6.072  -6.274  23.073  1.00 32.57           N  
ATOM   1413  CZ2 TRP A 181       6.554  -4.042  22.028  1.00 32.04           C  
ATOM   1414  CZ3 TRP A 181       8.616  -3.064  22.848  1.00 32.01           C  
ATOM   1415  CH2 TRP A 181       7.469  -3.021  22.031  1.00 31.16           C  
ATOM   1416  N   ARG A 182      10.035  -7.347  28.413  1.00 37.92           N  
ATOM   1417  CA  ARG A 182      10.086  -8.112  29.640  1.00 39.15           C  
ATOM   1418  C   ARG A 182       9.764  -7.170  30.796  1.00 39.69           C  
ATOM   1419  O   ARG A 182       8.804  -7.370  31.529  1.00 39.47           O  
ATOM   1420  CB  ARG A 182      11.491  -8.698  29.788  1.00 43.00           C  
ATOM   1421  CG  ARG A 182      12.050  -8.812  31.207  1.00 45.20           C  
ATOM   1422  CD  ARG A 182      11.460  -9.968  31.989  1.00 46.24           C  
ATOM   1423  NE  ARG A 182      12.211 -10.162  33.229  1.00 49.19           N  
ATOM   1424  CZ  ARG A 182      11.953 -11.096  34.145  1.00 49.52           C  
ATOM   1425  NH1 ARG A 182      10.944 -11.952  33.978  1.00 47.82           N1+
ATOM   1426  NH2 ARG A 182      12.708 -11.165  35.238  1.00 48.30           N  
ATOM   1427  N   ARG A 183      10.560  -6.119  30.931  1.00 39.10           N  
ATOM   1428  CA  ARG A 183      10.374  -5.174  32.015  1.00 40.08           C  
ATOM   1429  C   ARG A 183       9.051  -4.416  31.994  1.00 38.82           C  
ATOM   1430  O   ARG A 183       8.548  -4.030  33.040  1.00 37.50           O  
ATOM   1431  CB  ARG A 183      11.538  -4.176  32.038  1.00 41.42           C  
ATOM   1432  CG  ARG A 183      11.374  -3.077  33.066  1.00 45.40           C  
ATOM   1433  CD  ARG A 183      11.652  -3.575  34.469  1.00 49.49           C  
ATOM   1434  NE  ARG A 183      12.898  -2.999  34.984  1.00 52.82           N  
ATOM   1435  CZ  ARG A 183      14.073  -3.623  35.025  1.00 52.40           C  
ATOM   1436  NH1 ARG A 183      14.198  -4.874  34.587  1.00 52.59           N1+
ATOM   1437  NH2 ARG A 183      15.131  -2.981  35.507  1.00 52.45           N  
ATOM   1438  N   THR A 184       8.493  -4.213  30.808  1.00 38.59           N  
ATOM   1439  CA  THR A 184       7.258  -3.471  30.671  1.00 38.19           C  
ATOM   1440  C   THR A 184       6.002  -4.311  30.704  1.00 38.81           C  
ATOM   1441  O   THR A 184       5.015  -3.917  31.304  1.00 40.63           O  
ATOM   1442  CB  THR A 184       7.274  -2.636  29.366  1.00 36.60           C  
ATOM   1443  CG2 THR A 184       5.894  -2.058  29.058  1.00 34.50           C  
ATOM   1444  OG1 THR A 184       8.224  -1.577  29.508  1.00 34.86           O  
ATOM   1445  N   TYR A 185       6.025  -5.467  30.066  1.00 39.20           N  
ATOM   1446  CA  TYR A 185       4.833  -6.294  30.042  1.00 40.45           C  
ATOM   1447  C   TYR A 185       5.002  -7.602  30.786  1.00 39.51           C  
ATOM   1448  O   TYR A 185       4.059  -8.368  30.904  1.00 40.53           O  
ATOM   1449  CB  TYR A 185       4.431  -6.587  28.595  1.00 42.61           C  
ATOM   1450  CG  TYR A 185       4.243  -5.350  27.750  1.00 44.83           C  
ATOM   1451  CD1 TYR A 185       3.260  -4.413  28.066  1.00 44.73           C  
ATOM   1452  CD2 TYR A 185       5.048  -5.113  26.630  1.00 43.96           C  
ATOM   1453  CE1 TYR A 185       3.079  -3.273  27.292  1.00 44.85           C  
ATOM   1454  CE2 TYR A 185       4.871  -3.968  25.850  1.00 44.87           C  
ATOM   1455  CZ  TYR A 185       3.882  -3.056  26.189  1.00 44.76           C  
ATOM   1456  OH  TYR A 185       3.708  -1.932  25.425  1.00 46.22           O  
ATOM   1457  N   GLY A 186       6.202  -7.866  31.279  1.00 39.05           N  
ATOM   1458  CA  GLY A 186       6.427  -9.104  31.997  1.00 38.48           C  
ATOM   1459  C   GLY A 186       6.644 -10.317  31.096  1.00 39.05           C  
ATOM   1460  O   GLY A 186       6.563 -11.460  31.556  1.00 39.03           O  
ATOM   1461  N   LEU A 187       6.912 -10.087  29.835  1.00 39.45           N  
ATOM   1462  CA  LEU A 187       7.122 -11.196  28.908  1.00 39.31           C  
ATOM   1463  C   LEU A 187       8.392 -11.959  29.306  1.00 39.23           C  
ATOM   1464  O   LEU A 187       9.434 -11.364  29.580  1.00 39.70           O  
ATOM   1465  CB  LEU A 187       7.210 -10.672  27.483  1.00 37.73           C  
ATOM   1466  CG  LEU A 187       7.115 -11.733  26.366  1.00 38.80           C  
ATOM   1467  CD1 LEU A 187       5.747 -12.416  26.384  1.00 38.91           C  
ATOM   1468  CD2 LEU A 187       7.390 -11.113  25.007  1.00 39.44           C  
ATOM   1469  N   PRO A 188       8.253 -13.303  29.317  1.00 38.23           N  
ATOM   1470  CA  PRO A 188       9.420 -14.209  29.630  1.00 37.39           C  
ATOM   1471  C   PRO A 188      10.566 -14.093  28.657  1.00 36.34           C  
ATOM   1472  O   PRO A 188      10.726 -15.005  27.855  1.00 36.71           O  
ATOM   1473  CB  PRO A 188       8.771 -15.574  29.675  1.00 36.77           C  
ATOM   1474  CG  PRO A 188       7.471 -15.275  30.345  1.00 36.79           C  
ATOM   1475  CD  PRO A 188       7.122 -13.821  30.106  1.00 38.17           C  
ATOM   1476  N   THR A 189      11.389 -13.066  28.615  1.00 34.45           N  
ATOM   1477  CA  THR A 189      12.375 -13.119  27.516  1.00 32.35           C  
ATOM   1478  C   THR A 189      13.793 -13.463  27.949  1.00 32.01           C  
ATOM   1479  O   THR A 189      14.148 -13.278  29.105  1.00 33.14           O  
ATOM   1480  CB  THR A 189      12.407 -11.788  26.785  1.00 30.10           C  
ATOM   1481  CG2 THR A 189      11.032 -11.427  26.272  1.00 26.69           C  
ATOM   1482  OG1 THR A 189      12.866 -10.760  27.673  1.00 28.24           O  
ATOM   1483  N   ILE A 190      14.590 -13.970  27.025  1.00 29.89           N  
ATOM   1484  CA  ILE A 190      15.974 -14.295  27.258  1.00 30.88           C  
ATOM   1485  C   ILE A 190      16.790 -13.814  26.093  1.00 31.19           C  
ATOM   1486  O   ILE A 190      16.306 -13.833  24.960  1.00 31.00           O  
ATOM   1487  CB  ILE A 190      16.192 -15.803  27.415  1.00 29.90           C  
ATOM   1488  CG1 ILE A 190      15.370 -16.358  28.579  1.00 32.78           C  
ATOM   1489  CG2 ILE A 190      17.663 -16.111  27.632  1.00 28.73           C  
ATOM   1490  CD1 ILE A 190      15.414 -17.867  28.686  1.00 29.81           C  
ATOM   1491  N   VAL A 191      18.028 -13.390  26.340  1.00 30.81           N  
ATOM   1492  CA  VAL A 191      18.885 -12.934  25.260  1.00 29.44           C  
ATOM   1493  C   VAL A 191      20.262 -13.583  25.287  1.00 29.94           C  
ATOM   1494  O   VAL A 191      20.902 -13.639  26.332  1.00 30.70           O  
ATOM   1495  CB  VAL A 191      19.113 -11.416  25.316  1.00 30.12           C  
ATOM   1496  CG1 VAL A 191      20.099 -11.007  24.222  1.00 28.04           C  
ATOM   1497  CG2 VAL A 191      17.781 -10.666  25.163  1.00 29.61           C  
ATOM   1498  N   THR A 192      20.720 -14.069  24.135  1.00 28.10           N  
ATOM   1499  CA  THR A 192      22.055 -14.630  24.057  1.00 27.90           C  
ATOM   1500  C   THR A 192      22.823 -13.900  22.960  1.00 28.46           C  
ATOM   1501  O   THR A 192      22.260 -13.550  21.935  1.00 27.72           O  
ATOM   1502  CB  THR A 192      22.055 -16.165  23.754  1.00 29.90           C  
ATOM   1503  CG2 THR A 192      21.455 -16.949  24.942  1.00 30.20           C  
ATOM   1504  OG1 THR A 192      21.316 -16.442  22.553  1.00 26.41           O  
ATOM   1505  N   ASN A 193      24.099 -13.625  23.208  1.00 29.80           N  
ATOM   1506  CA  ASN A 193      24.968 -12.970  22.226  1.00 29.80           C  
ATOM   1507  C   ASN A 193      26.147 -13.904  22.022  1.00 29.71           C  
ATOM   1508  O   ASN A 193      26.833 -14.272  22.982  1.00 29.83           O  
ATOM   1509  CB  ASN A 193      25.477 -11.619  22.728  1.00 29.55           C  
ATOM   1510  CG  ASN A 193      24.361 -10.682  23.073  1.00 32.15           C  
ATOM   1511  ND2 ASN A 193      23.942  -9.869  22.104  1.00 33.85           N  
ATOM   1512  OD1 ASN A 193      23.858 -10.697  24.191  1.00 34.60           O  
ATOM   1513  N   CYS A 194      26.381 -14.297  20.777  1.00 30.15           N  
ATOM   1514  CA  CYS A 194      27.476 -15.216  20.476  1.00 30.80           C  
ATOM   1515  C   CYS A 194      28.450 -14.626  19.490  1.00 28.94           C  
ATOM   1516  O   CYS A 194      28.164 -13.609  18.859  1.00 26.76           O  
ATOM   1517  CB  CYS A 194      26.938 -16.541  19.920  1.00 31.52           C  
ATOM   1518  SG  CYS A 194      26.105 -16.390  18.343  1.00 37.11           S  
ATOM   1519  N   SER A 195      29.605 -15.278  19.373  1.00 29.36           N  
ATOM   1520  CA  SER A 195      30.662 -14.841  18.458  1.00 29.91           C  
ATOM   1521  C   SER A 195      30.490 -15.471  17.081  1.00 28.89           C  
ATOM   1522  O   SER A 195      29.490 -16.124  16.806  1.00 29.95           O  
ATOM   1523  CB  SER A 195      32.061 -15.186  19.026  1.00 30.94           C  
ATOM   1524  OG  SER A 195      32.254 -16.582  19.239  1.00 30.46           O  
ATOM   1525  N   ASN A 196      31.472 -15.271  16.215  1.00 28.69           N  
ATOM   1526  CA  ASN A 196      31.433 -15.816  14.856  1.00 28.99           C  
ATOM   1527  C   ASN A 196      31.266 -17.335  14.751  1.00 29.37           C  
ATOM   1528  O   ASN A 196      32.083 -18.101  15.278  1.00 29.58           O  
ATOM   1529  CB  ASN A 196      32.698 -15.414  14.102  1.00 28.81           C  
ATOM   1530  CG  ASN A 196      32.765 -13.926  13.841  1.00 29.94           C  
ATOM   1531  ND2 ASN A 196      32.767 -13.558  12.561  1.00 29.89           N  
ATOM   1532  OD1 ASN A 196      32.801 -13.107  14.777  1.00 29.59           O  
ATOM   1533  N   ASN A 197      30.214 -17.761  14.053  1.00 27.63           N  
ATOM   1534  CA  ASN A 197      29.949 -19.180  13.871  1.00 27.01           C  
ATOM   1535  C   ASN A 197      30.607 -19.681  12.590  1.00 26.68           C  
ATOM   1536  O   ASN A 197      30.794 -18.914  11.648  1.00 25.12           O  
ATOM   1537  CB  ASN A 197      28.445 -19.445  13.779  1.00 26.65           C  
ATOM   1538  CG  ASN A 197      27.747 -19.430  15.132  1.00 28.96           C  
ATOM   1539  ND2 ASN A 197      28.141 -18.504  16.018  1.00 26.72           N  
ATOM   1540  OD1 ASN A 197      26.847 -20.242  15.372  1.00 27.87           O  
ATOM   1541  N   TYR A 198      30.976 -20.959  12.568  1.00 25.61           N  
ATOM   1542  CA  TYR A 198      31.556 -21.557  11.373  1.00 27.02           C  
ATOM   1543  C   TYR A 198      31.164 -23.032  11.441  1.00 28.56           C  
ATOM   1544  O   TYR A 198      30.753 -23.516  12.498  1.00 29.41           O  
ATOM   1545  CB  TYR A 198      33.092 -21.389  11.323  1.00 26.56           C  
ATOM   1546  CG  TYR A 198      33.862 -22.218  12.337  1.00 28.51           C  
ATOM   1547  CD1 TYR A 198      33.923 -21.834  13.680  1.00 28.47           C  
ATOM   1548  CD2 TYR A 198      34.482 -23.425  11.964  1.00 28.61           C  
ATOM   1549  CE1 TYR A 198      34.569 -22.618  14.625  1.00 28.26           C  
ATOM   1550  CE2 TYR A 198      35.136 -24.225  12.912  1.00 26.78           C  
ATOM   1551  CZ  TYR A 198      35.174 -23.819  14.237  1.00 28.65           C  
ATOM   1552  OH  TYR A 198      35.792 -24.612  15.188  1.00 29.41           O  
ATOM   1553  N   GLY A 199      31.266 -23.744  10.320  1.00 29.56           N  
ATOM   1554  CA  GLY A 199      30.895 -25.149  10.319  1.00 31.71           C  
ATOM   1555  C   GLY A 199      30.083 -25.572   9.103  1.00 31.48           C  
ATOM   1556  O   GLY A 199      29.984 -24.829   8.131  1.00 33.88           O  
ATOM   1557  N   PRO A 200      29.488 -26.768   9.125  1.00 30.69           N  
ATOM   1558  CA  PRO A 200      28.688 -27.267   7.997  1.00 30.77           C  
ATOM   1559  C   PRO A 200      27.505 -26.368   7.612  1.00 31.43           C  
ATOM   1560  O   PRO A 200      26.917 -25.710   8.465  1.00 30.99           O  
ATOM   1561  CB  PRO A 200      28.215 -28.639   8.482  1.00 29.86           C  
ATOM   1562  CG  PRO A 200      29.258 -29.041   9.497  1.00 29.94           C  
ATOM   1563  CD  PRO A 200      29.559 -27.757  10.214  1.00 30.70           C  
ATOM   1564  N   TYR A 201      27.167 -26.366   6.322  1.00 31.74           N  
ATOM   1565  CA  TYR A 201      26.048 -25.599   5.766  1.00 32.21           C  
ATOM   1566  C   TYR A 201      26.223 -24.087   5.749  1.00 32.27           C  
ATOM   1567  O   TYR A 201      25.259 -23.331   5.597  1.00 31.97           O  
ATOM   1568  CB  TYR A 201      24.742 -25.957   6.482  1.00 31.81           C  
ATOM   1569  CG  TYR A 201      24.377 -27.420   6.394  1.00 34.18           C  
ATOM   1570  CD1 TYR A 201      24.645 -28.295   7.455  1.00 34.12           C  
ATOM   1571  CD2 TYR A 201      23.787 -27.946   5.239  1.00 35.40           C  
ATOM   1572  CE1 TYR A 201      24.335 -29.643   7.373  1.00 33.68           C  
ATOM   1573  CE2 TYR A 201      23.473 -29.310   5.144  1.00 34.36           C  
ATOM   1574  CZ  TYR A 201      23.751 -30.145   6.218  1.00 35.97           C  
ATOM   1575  OH  TYR A 201      23.442 -31.485   6.151  1.00 37.78           O  
ATOM   1576  N   HIS A 202      27.459 -23.644   5.899  1.00 31.74           N  
ATOM   1577  CA  HIS A 202      27.755 -22.220   5.866  1.00 30.81           C  
ATOM   1578  C   HIS A 202      27.835 -21.882   4.368  1.00 29.74           C  
ATOM   1579  O   HIS A 202      28.544 -22.563   3.630  1.00 29.69           O  
ATOM   1580  CB  HIS A 202      29.106 -21.992   6.547  1.00 31.96           C  
ATOM   1581  CG  HIS A 202      29.260 -20.641   7.170  1.00 35.65           C  
ATOM   1582  CD2 HIS A 202      28.437 -19.566   7.191  1.00 36.76           C  
ATOM   1583  ND1 HIS A 202      30.388 -20.275   7.874  1.00 34.84           N  
ATOM   1584  CE1 HIS A 202      30.254 -19.032   8.300  1.00 35.61           C  
ATOM   1585  NE2 HIS A 202      29.080 -18.578   7.900  1.00 37.29           N  
ATOM   1586  N   PHE A 203      27.111 -20.871   3.901  1.00 26.56           N  
ATOM   1587  CA  PHE A 203      27.180 -20.532   2.486  1.00 29.14           C  
ATOM   1588  C   PHE A 203      28.618 -20.368   1.959  1.00 31.29           C  
ATOM   1589  O   PHE A 203      29.496 -19.881   2.665  1.00 31.52           O  
ATOM   1590  CB  PHE A 203      26.362 -19.273   2.203  1.00 27.40           C  
ATOM   1591  CG  PHE A 203      24.916 -19.546   1.927  1.00 24.31           C  
ATOM   1592  CD1 PHE A 203      24.201 -20.442   2.715  1.00 25.68           C  
ATOM   1593  CD2 PHE A 203      24.253 -18.882   0.896  1.00 22.63           C  
ATOM   1594  CE1 PHE A 203      22.835 -20.678   2.483  1.00 22.50           C  
ATOM   1595  CE2 PHE A 203      22.894 -19.106   0.657  1.00 20.34           C  
ATOM   1596  CZ  PHE A 203      22.183 -20.011   1.459  1.00 20.85           C  
ATOM   1597  N   PRO A 204      28.853 -20.743   0.685  1.00 34.24           N  
ATOM   1598  CA  PRO A 204      30.133 -20.702  -0.037  1.00 37.03           C  
ATOM   1599  C   PRO A 204      30.925 -19.408  -0.046  1.00 39.73           C  
ATOM   1600  O   PRO A 204      32.146 -19.460  -0.093  1.00 41.20           O  
ATOM   1601  CB  PRO A 204      29.759 -21.113  -1.463  1.00 35.46           C  
ATOM   1602  CG  PRO A 204      28.480 -21.798  -1.320  1.00 35.57           C  
ATOM   1603  CD  PRO A 204      27.763 -21.018  -0.261  1.00 35.19           C  
ATOM   1604  N   GLU A 205      30.252 -18.260  -0.013  1.00 42.41           N  
ATOM   1605  CA  GLU A 205      30.950 -16.973  -0.048  1.00 44.64           C  
ATOM   1606  C   GLU A 205      31.419 -16.517   1.320  1.00 44.43           C  
ATOM   1607  O   GLU A 205      32.099 -15.503   1.417  1.00 46.86           O  
ATOM   1608  CB  GLU A 205      30.060 -15.879  -0.640  1.00 47.79           C  
ATOM   1609  CG  GLU A 205      29.154 -16.341  -1.772  1.00 55.49           C  
ATOM   1610  CD  GLU A 205      27.932 -17.146  -1.279  1.00 59.56           C  
ATOM   1611  OE1 GLU A 205      27.825 -17.392  -0.048  1.00 61.09           O  
ATOM   1612  OE2 GLU A 205      27.085 -17.536  -2.127  1.00 60.52           O1-
ATOM   1613  N   LYS A 206      31.051 -17.231   2.381  1.00 42.55           N  
ATOM   1614  CA  LYS A 206      31.495 -16.829   3.714  1.00 40.54           C  
ATOM   1615  C   LYS A 206      33.009 -17.039   3.850  1.00 39.95           C  
ATOM   1616  O   LYS A 206      33.599 -17.858   3.149  1.00 39.09           O  
ATOM   1617  CB  LYS A 206      30.743 -17.617   4.780  1.00 39.86           C  
ATOM   1618  CG  LYS A 206      29.228 -17.468   4.696  1.00 40.32           C  
ATOM   1619  CD  LYS A 206      28.808 -15.997   4.664  1.00 39.80           C  
ATOM   1620  CE  LYS A 206      27.302 -15.843   4.778  1.00 38.14           C  
ATOM   1621  NZ  LYS A 206      26.906 -14.418   4.709  1.00 37.43           N1+
ATOM   1622  N   LEU A 207      33.627 -16.299   4.757  1.00 39.25           N  
ATOM   1623  CA  LEU A 207      35.061 -16.367   4.961  1.00 38.48           C  
ATOM   1624  C   LEU A 207      35.698 -17.758   4.974  1.00 38.18           C  
ATOM   1625  O   LEU A 207      36.445 -18.100   4.058  1.00 37.49           O  
ATOM   1626  CB  LEU A 207      35.434 -15.611   6.244  1.00 39.41           C  
ATOM   1627  CG  LEU A 207      36.878 -15.676   6.760  1.00 39.70           C  
ATOM   1628  CD1 LEU A 207      37.852 -15.461   5.632  1.00 40.62           C  
ATOM   1629  CD2 LEU A 207      37.071 -14.618   7.824  1.00 40.38           C  
ATOM   1630  N   ILE A 208      35.425 -18.555   6.003  1.00 37.11           N  
ATOM   1631  CA  ILE A 208      36.039 -19.874   6.092  1.00 35.29           C  
ATOM   1632  C   ILE A 208      35.682 -20.791   4.928  1.00 35.90           C  
ATOM   1633  O   ILE A 208      36.550 -21.472   4.381  1.00 35.24           O  
ATOM   1634  CB  ILE A 208      35.712 -20.536   7.427  1.00 33.50           C  
ATOM   1635  CG1 ILE A 208      36.513 -19.827   8.520  1.00 33.31           C  
ATOM   1636  CG2 ILE A 208      36.048 -22.026   7.382  1.00 32.35           C  
ATOM   1637  CD1 ILE A 208      36.241 -20.320   9.925  1.00 35.18           C  
ATOM   1638  N   PRO A 209      34.399 -20.836   4.542  1.00 35.60           N  
ATOM   1639  CA  PRO A 209      34.068 -21.709   3.414  1.00 35.07           C  
ATOM   1640  C   PRO A 209      34.800 -21.247   2.140  1.00 35.76           C  
ATOM   1641  O   PRO A 209      35.315 -22.065   1.362  1.00 35.93           O  
ATOM   1642  CB  PRO A 209      32.560 -21.555   3.301  1.00 34.91           C  
ATOM   1643  CG  PRO A 209      32.160 -21.393   4.740  1.00 35.61           C  
ATOM   1644  CD  PRO A 209      33.184 -20.410   5.258  1.00 33.76           C  
ATOM   1645  N   LEU A 210      34.858 -19.937   1.931  1.00 34.92           N  
ATOM   1646  CA  LEU A 210      35.511 -19.415   0.743  1.00 35.02           C  
ATOM   1647  C   LEU A 210      36.973 -19.791   0.667  1.00 35.95           C  
ATOM   1648  O   LEU A 210      37.472 -20.090  -0.415  1.00 34.48           O  
ATOM   1649  CB  LEU A 210      35.380 -17.901   0.666  1.00 34.43           C  
ATOM   1650  CG  LEU A 210      36.007 -17.298  -0.593  1.00 34.58           C  
ATOM   1651  CD1 LEU A 210      35.519 -18.014  -1.831  1.00 33.29           C  
ATOM   1652  CD2 LEU A 210      35.636 -15.826  -0.663  1.00 36.13           C  
ATOM   1653  N   VAL A 211      37.660 -19.780   1.810  1.00 37.07           N  
ATOM   1654  CA  VAL A 211      39.078 -20.128   1.823  1.00 37.85           C  
ATOM   1655  C   VAL A 211      39.243 -21.597   1.466  1.00 39.19           C  
ATOM   1656  O   VAL A 211      40.119 -21.951   0.677  1.00 39.93           O  
ATOM   1657  CB  VAL A 211      39.738 -19.867   3.203  1.00 37.54           C  
ATOM   1658  CG1 VAL A 211      41.202 -20.321   3.185  1.00 36.27           C  
ATOM   1659  CG2 VAL A 211      39.683 -18.392   3.529  1.00 37.81           C  
ATOM   1660  N   ILE A 212      38.398 -22.450   2.044  1.00 38.38           N  
ATOM   1661  CA  ILE A 212      38.454 -23.887   1.776  1.00 37.45           C  
ATOM   1662  C   ILE A 212      38.196 -24.195   0.303  1.00 38.90           C  
ATOM   1663  O   ILE A 212      38.926 -24.963  -0.317  1.00 38.38           O  
ATOM   1664  CB  ILE A 212      37.397 -24.666   2.594  1.00 35.40           C  
ATOM   1665  CG1 ILE A 212      37.582 -24.406   4.090  1.00 34.38           C  
ATOM   1666  CG2 ILE A 212      37.516 -26.164   2.306  1.00 35.29           C  
ATOM   1667  CD1 ILE A 212      36.565 -25.114   4.982  1.00 28.35           C  
ATOM   1668  N   LEU A 213      37.145 -23.602  -0.252  1.00 39.97           N  
ATOM   1669  CA  LEU A 213      36.819 -23.858  -1.636  1.00 41.52           C  
ATOM   1670  C   LEU A 213      37.853 -23.263  -2.598  1.00 43.24           C  
ATOM   1671  O   LEU A 213      38.308 -23.954  -3.508  1.00 43.58           O  
ATOM   1672  CB  LEU A 213      35.392 -23.369  -1.933  1.00 40.68           C  
ATOM   1673  CG  LEU A 213      34.398 -24.154  -1.063  1.00 41.09           C  
ATOM   1674  CD1 LEU A 213      32.968 -23.682  -1.240  1.00 39.94           C  
ATOM   1675  CD2 LEU A 213      34.507 -25.617  -1.432  1.00 41.02           C  
ATOM   1676  N   ASN A 214      38.242 -22.005  -2.404  1.00 43.96           N  
ATOM   1677  CA  ASN A 214      39.235 -21.411  -3.287  1.00 44.59           C  
ATOM   1678  C   ASN A 214      40.532 -22.209  -3.255  1.00 45.17           C  
ATOM   1679  O   ASN A 214      41.166 -22.412  -4.283  1.00 47.24           O  
ATOM   1680  CB  ASN A 214      39.533 -19.980  -2.881  1.00 45.39           C  
ATOM   1681  CG  ASN A 214      38.536 -19.014  -3.418  1.00 47.51           C  
ATOM   1682  ND2 ASN A 214      37.661 -19.483  -4.303  1.00 49.10           N  
ATOM   1683  OD1 ASN A 214      38.548 -17.844  -3.048  1.00 51.21           O  
ATOM   1684  N   ALA A 215      40.924 -22.656  -2.066  1.00 45.00           N  
ATOM   1685  CA  ALA A 215      42.154 -23.429  -1.866  1.00 45.68           C  
ATOM   1686  C   ALA A 215      42.223 -24.689  -2.727  1.00 46.10           C  
ATOM   1687  O   ALA A 215      43.187 -24.895  -3.461  1.00 45.18           O  
ATOM   1688  CB  ALA A 215      42.293 -23.808  -0.386  1.00 45.41           C  
ATOM   1689  N   LEU A 216      41.207 -25.539  -2.602  1.00 47.33           N  
ATOM   1690  CA  LEU A 216      41.109 -26.773  -3.377  1.00 48.62           C  
ATOM   1691  C   LEU A 216      41.023 -26.438  -4.873  1.00 50.77           C  
ATOM   1692  O   LEU A 216      41.602 -27.138  -5.701  1.00 51.73           O  
ATOM   1693  CB  LEU A 216      39.864 -27.552  -2.955  1.00 47.25           C  
ATOM   1694  CG  LEU A 216      39.799 -27.999  -1.494  1.00 47.38           C  
ATOM   1695  CD1 LEU A 216      38.372 -28.263  -1.033  1.00 45.70           C  
ATOM   1696  CD2 LEU A 216      40.636 -29.245  -1.364  1.00 46.30           C  
ATOM   1697  N   GLU A 217      40.292 -25.376  -5.218  1.00 52.35           N  
ATOM   1698  CA  GLU A 217      40.161 -24.960  -6.617  1.00 54.62           C  
ATOM   1699  C   GLU A 217      41.529 -24.465  -7.113  1.00 53.86           C  
ATOM   1700  O   GLU A 217      41.686 -24.154  -8.291  1.00 54.11           O  
ATOM   1701  CB  GLU A 217      39.124 -23.815  -6.785  1.00 58.51           C  
ATOM   1702  CG  GLU A 217      37.619 -24.162  -6.577  1.00 65.28           C  
ATOM   1703  CD  GLU A 217      36.677 -22.942  -6.751  1.00 70.75           C  
ATOM   1704  OE1 GLU A 217      36.550 -22.436  -7.897  1.00 72.65           O  
ATOM   1705  OE2 GLU A 217      36.068 -22.483  -5.741  1.00 73.40           O1-
ATOM   1706  N   GLY A 218      42.509 -24.386  -6.213  1.00 52.17           N  
ATOM   1707  CA  GLY A 218      43.830 -23.911  -6.593  1.00 50.34           C  
ATOM   1708  C   GLY A 218      43.916 -22.392  -6.747  1.00 50.18           C  
ATOM   1709  O   GLY A 218      44.963 -21.843  -7.102  1.00 49.01           O  
ATOM   1710  N   LYS A 219      42.816 -21.703  -6.476  1.00 49.46           N  
ATOM   1711  CA  LYS A 219      42.782 -20.252  -6.602  1.00 50.16           C  
ATOM   1712  C   LYS A 219      43.598 -19.567  -5.500  1.00 49.28           C  
ATOM   1713  O   LYS A 219      44.133 -20.218  -4.606  1.00 49.17           O  
ATOM   1714  CB  LYS A 219      41.327 -19.754  -6.549  1.00 52.60           C  
ATOM   1715  CG  LYS A 219      40.432 -20.213  -7.702  1.00 54.34           C  
ATOM   1716  CD  LYS A 219      39.059 -19.526  -7.675  1.00 56.94           C  
ATOM   1717  CE  LYS A 219      38.186 -19.951  -8.861  1.00 58.16           C  
ATOM   1718  NZ  LYS A 219      36.794 -19.414  -8.766  1.00 60.94           N1+
ATOM   1719  N   PRO A 220      43.714 -18.235  -5.562  1.00 47.96           N  
ATOM   1720  CA  PRO A 220      44.472 -17.514  -4.542  1.00 47.64           C  
ATOM   1721  C   PRO A 220      43.677 -17.397  -3.246  1.00 47.48           C  
ATOM   1722  O   PRO A 220      42.441 -17.337  -3.263  1.00 46.11           O  
ATOM   1723  CB  PRO A 220      44.685 -16.133  -5.163  1.00 47.43           C  
ATOM   1724  CG  PRO A 220      44.453 -16.335  -6.621  1.00 46.89           C  
ATOM   1725  CD  PRO A 220      43.342 -17.330  -6.659  1.00 48.96           C  
ATOM   1726  N   LEU A 221      44.407 -17.353  -2.133  1.00 47.45           N  
ATOM   1727  CA  LEU A 221      43.829 -17.196  -0.803  1.00 47.86           C  
ATOM   1728  C   LEU A 221      44.218 -15.783  -0.353  1.00 49.41           C  
ATOM   1729  O   LEU A 221      45.213 -15.591   0.344  1.00 49.11           O  
ATOM   1730  CB  LEU A 221      44.405 -18.244   0.141  1.00 43.09           C  
ATOM   1731  CG  LEU A 221      44.317 -19.665  -0.418  1.00 43.46           C  
ATOM   1732  CD1 LEU A 221      44.785 -20.658   0.650  1.00 42.91           C  
ATOM   1733  CD2 LEU A 221      42.884 -19.983  -0.847  1.00 42.91           C  
ATOM   1734  N   PRO A 222      43.428 -14.774  -0.758  1.00 51.91           N  
ATOM   1735  CA  PRO A 222      43.680 -13.370  -0.420  1.00 54.47           C  
ATOM   1736  C   PRO A 222      43.424 -12.967   1.030  1.00 56.72           C  
ATOM   1737  O   PRO A 222      42.443 -13.394   1.651  1.00 57.40           O  
ATOM   1738  CB  PRO A 222      42.765 -12.632  -1.384  1.00 53.45           C  
ATOM   1739  CG  PRO A 222      41.566 -13.501  -1.362  1.00 52.44           C  
ATOM   1740  CD  PRO A 222      42.143 -14.901  -1.469  1.00 51.21           C  
ATOM   1741  N   ILE A 223      44.342 -12.166   1.568  1.00 59.25           N  
ATOM   1742  CA  ILE A 223      44.227 -11.635   2.923  1.00 59.82           C  
ATOM   1743  C   ILE A 223      44.160 -10.129   2.765  1.00 63.11           C  
ATOM   1744  O   ILE A 223      44.853  -9.547   1.916  1.00 62.72           O  
ATOM   1745  CB  ILE A 223      45.419 -11.953   3.810  1.00 56.80           C  
ATOM   1746  CG1 ILE A 223      45.430 -13.432   4.187  1.00 53.62           C  
ATOM   1747  CG2 ILE A 223      45.316 -11.116   5.071  1.00 55.67           C  
ATOM   1748  CD1 ILE A 223      45.442 -14.343   3.024  1.00 53.19           C  
ATOM   1749  N   TYR A 224      43.339  -9.506   3.600  1.00 66.70           N  
ATOM   1750  CA  TYR A 224      43.105  -8.069   3.542  1.00 70.25           C  
ATOM   1751  C   TYR A 224      44.182  -7.161   4.091  1.00 69.64           C  
ATOM   1752  O   TYR A 224      45.052  -6.720   3.347  1.00 70.87           O  
ATOM   1753  CB  TYR A 224      41.759  -7.796   4.191  1.00 74.37           C  
ATOM   1754  CG  TYR A 224      40.721  -8.647   3.513  1.00 79.77           C  
ATOM   1755  CD1 TYR A 224      40.290  -9.865   4.068  1.00 82.15           C  
ATOM   1756  CD2 TYR A 224      40.242  -8.283   2.254  1.00 81.35           C  
ATOM   1757  CE1 TYR A 224      39.399 -10.695   3.368  1.00 85.00           C  
ATOM   1758  CE2 TYR A 224      39.367  -9.089   1.549  1.00 84.05           C  
ATOM   1759  CZ  TYR A 224      38.942 -10.290   2.103  1.00 85.62           C  
ATOM   1760  OH  TYR A 224      38.041 -11.056   1.393  1.00 87.76           O  
ATOM   1761  N   GLY A 225      44.129  -6.850   5.376  1.00 68.63           N  
ATOM   1762  CA  GLY A 225      45.162  -5.992   5.914  1.00 65.85           C  
ATOM   1763  C   GLY A 225      46.307  -6.929   6.177  1.00 63.55           C  
ATOM   1764  O   GLY A 225      46.660  -7.731   5.326  1.00 62.50           O  
ATOM   1765  N   LYS A 226      46.872  -6.829   7.369  1.00 62.49           N  
ATOM   1766  CA  LYS A 226      47.959  -7.688   7.782  1.00 60.16           C  
ATOM   1767  C   LYS A 226      47.293  -8.963   8.296  1.00 58.65           C  
ATOM   1768  O   LYS A 226      47.962  -9.833   8.865  1.00 59.08           O  
ATOM   1769  CB  LYS A 226      48.723  -7.030   8.934  1.00 61.73           C  
ATOM   1770  CG  LYS A 226      49.297  -5.639   8.648  1.00 62.62           C  
ATOM   1771  CD  LYS A 226      49.342  -4.769   9.921  1.00 63.66           C  
ATOM   1772  CE  LYS A 226      49.769  -5.553  11.193  1.00 65.63           C  
ATOM   1773  NZ  LYS A 226      51.239  -5.839  11.376  1.00 66.89           N1+
ATOM   1774  N   GLY A 227      45.976  -9.065   8.105  1.00 55.94           N  
ATOM   1775  CA  GLY A 227      45.248 -10.221   8.609  1.00 53.81           C  
ATOM   1776  C   GLY A 227      45.106 -10.081  10.119  1.00 52.64           C  
ATOM   1777  O   GLY A 227      44.931 -11.045  10.861  1.00 51.74           O  
ATOM   1778  N   ASP A 228      45.173  -8.829  10.546  1.00 52.66           N  
ATOM   1779  CA  ASP A 228      45.123  -8.366  11.924  1.00 50.62           C  
ATOM   1780  C   ASP A 228      43.931  -8.812  12.752  1.00 48.31           C  
ATOM   1781  O   ASP A 228      44.086  -9.342  13.841  1.00 46.96           O  
ATOM   1782  CB  ASP A 228      45.092  -6.846  11.913  1.00 53.38           C  
ATOM   1783  CG  ASP A 228      46.420  -6.226  12.225  1.00 56.48           C  
ATOM   1784  OD1 ASP A 228      47.079  -6.692  13.163  1.00 58.33           O  
ATOM   1785  OD2 ASP A 228      46.796  -5.273  11.508  1.00 59.96           O1-
ATOM   1786  N   GLN A 229      42.743  -8.590  12.193  1.00 47.06           N  
ATOM   1787  CA  GLN A 229      41.465  -8.882  12.834  1.00 45.78           C  
ATOM   1788  C   GLN A 229      41.408 -10.126  13.688  1.00 43.90           C  
ATOM   1789  O   GLN A 229      41.787 -11.220  13.258  1.00 44.46           O  
ATOM   1790  CB  GLN A 229      40.343  -8.968  11.798  1.00 47.62           C  
ATOM   1791  CG  GLN A 229      40.356  -7.858  10.785  1.00 51.89           C  
ATOM   1792  CD  GLN A 229      41.429  -8.078   9.752  1.00 55.86           C  
ATOM   1793  NE2 GLN A 229      41.761  -9.243   9.203  1.00 57.51           N  
ATOM   1794  OE1 GLN A 229      42.084  -7.129   9.356  1.00 57.84           O  
ATOM   1795  N   ILE A 230      40.905  -9.948  14.899  1.00 40.62           N  
ATOM   1796  CA  ILE A 230      40.762 -11.043  15.829  1.00 39.21           C  
ATOM   1797  C   ILE A 230      39.282 -11.324  16.083  1.00 38.20           C  
ATOM   1798  O   ILE A 230      38.484 -10.405  16.288  1.00 35.52           O  
ATOM   1799  CB  ILE A 230      41.464 -10.720  17.146  1.00 39.77           C  
ATOM   1800  CG1 ILE A 230      42.962 -10.569  16.887  1.00 39.11           C  
ATOM   1801  CG2 ILE A 230      41.199 -11.806  18.166  1.00 38.04           C  
ATOM   1802  CD1 ILE A 230      43.765 -10.329  18.148  1.00 42.12           C  
ATOM   1803  N   ARG A 231      38.932 -12.607  16.057  1.00 37.58           N  
ATOM   1804  CA  ARG A 231      37.562 -13.046  16.272  1.00 36.85           C  
ATOM   1805  C   ARG A 231      37.541 -14.334  17.077  1.00 36.48           C  
ATOM   1806  O   ARG A 231      38.497 -15.105  17.057  1.00 36.55           O  
ATOM   1807  CB  ARG A 231      36.873 -13.281  14.934  1.00 36.03           C  
ATOM   1808  CG  ARG A 231      36.791 -12.052  14.052  1.00 36.40           C  
ATOM   1809  CD  ARG A 231      35.784 -11.047  14.592  1.00 36.46           C  
ATOM   1810  NE  ARG A 231      35.600  -9.910  13.684  1.00 35.84           N  
ATOM   1811  CZ  ARG A 231      36.329  -8.792  13.706  1.00 36.39           C  
ATOM   1812  NH1 ARG A 231      37.301  -8.649  14.600  1.00 33.52           N1+
ATOM   1813  NH2 ARG A 231      36.081  -7.809  12.835  1.00 33.55           N  
ATOM   1814  N   ASP A 232      36.438 -14.540  17.787  1.00 36.43           N  
ATOM   1815  CA  ASP A 232      36.208 -15.713  18.617  1.00 36.62           C  
ATOM   1816  C   ASP A 232      35.376 -16.665  17.740  1.00 35.92           C  
ATOM   1817  O   ASP A 232      34.215 -16.370  17.440  1.00 36.36           O  
ATOM   1818  CB  ASP A 232      35.411 -15.284  19.860  1.00 36.90           C  
ATOM   1819  CG  ASP A 232      35.194 -16.415  20.841  1.00 40.07           C  
ATOM   1820  OD1 ASP A 232      35.011 -17.568  20.387  1.00 44.59           O  
ATOM   1821  OD2 ASP A 232      35.187 -16.158  22.065  1.00 41.28           O1-
ATOM   1822  N   TRP A 233      35.949 -17.789  17.320  1.00 33.41           N  
ATOM   1823  CA  TRP A 233      35.203 -18.709  16.461  1.00 32.93           C  
ATOM   1824  C   TRP A 233      34.493 -19.816  17.212  1.00 33.12           C  
ATOM   1825  O   TRP A 233      35.120 -20.587  17.934  1.00 34.52           O  
ATOM   1826  CB  TRP A 233      36.114 -19.288  15.380  1.00 29.96           C  
ATOM   1827  CG  TRP A 233      36.597 -18.217  14.454  1.00 29.54           C  
ATOM   1828  CD1 TRP A 233      37.712 -17.441  14.609  1.00 31.75           C  
ATOM   1829  CD2 TRP A 233      35.933 -17.726  13.283  1.00 29.18           C  
ATOM   1830  CE2 TRP A 233      36.703 -16.652  12.782  1.00 28.89           C  
ATOM   1831  CE3 TRP A 233      34.754 -18.087  12.606  1.00 29.97           C  
ATOM   1832  NE1 TRP A 233      37.781 -16.497  13.612  1.00 29.20           N  
ATOM   1833  CZ2 TRP A 233      36.337 -15.936  11.629  1.00 28.42           C  
ATOM   1834  CZ3 TRP A 233      34.386 -17.371  11.460  1.00 27.36           C  
ATOM   1835  CH2 TRP A 233      35.179 -16.308  10.985  1.00 27.21           C  
ATOM   1836  N   LEU A 234      33.175 -19.874  17.028  1.00 32.72           N  
ATOM   1837  CA  LEU A 234      32.297 -20.843  17.686  1.00 32.03           C  
ATOM   1838  C   LEU A 234      31.740 -21.836  16.668  1.00 32.18           C  
ATOM   1839  O   LEU A 234      31.118 -21.436  15.670  1.00 31.30           O  
ATOM   1840  CB  LEU A 234      31.145 -20.092  18.372  1.00 33.10           C  
ATOM   1841  CG  LEU A 234      29.940 -20.840  18.974  1.00 34.60           C  
ATOM   1842  CD1 LEU A 234      30.382 -21.760  20.112  1.00 32.44           C  
ATOM   1843  CD2 LEU A 234      28.929 -19.818  19.490  1.00 32.41           C  
ATOM   1844  N   TYR A 235      31.963 -23.126  16.908  1.00 30.73           N  
ATOM   1845  CA  TYR A 235      31.471 -24.147  15.988  1.00 30.30           C  
ATOM   1846  C   TYR A 235      29.942 -24.166  16.058  1.00 31.10           C  
ATOM   1847  O   TYR A 235      29.355 -24.246  17.144  1.00 27.98           O  
ATOM   1848  CB  TYR A 235      32.037 -25.512  16.363  1.00 31.68           C  
ATOM   1849  CG  TYR A 235      31.789 -26.581  15.329  1.00 30.94           C  
ATOM   1850  CD1 TYR A 235      32.339 -26.476  14.043  1.00 30.10           C  
ATOM   1851  CD2 TYR A 235      31.031 -27.714  15.640  1.00 29.26           C  
ATOM   1852  CE1 TYR A 235      32.143 -27.482  13.092  1.00 29.75           C  
ATOM   1853  CE2 TYR A 235      30.827 -28.717  14.703  1.00 29.75           C  
ATOM   1854  CZ  TYR A 235      31.385 -28.602  13.436  1.00 31.42           C  
ATOM   1855  OH  TYR A 235      31.207 -29.626  12.525  1.00 35.65           O  
ATOM   1856  N   VAL A 236      29.298 -24.110  14.896  1.00 31.67           N  
ATOM   1857  CA  VAL A 236      27.846 -24.058  14.857  1.00 31.91           C  
ATOM   1858  C   VAL A 236      27.111 -25.129  15.656  1.00 31.70           C  
ATOM   1859  O   VAL A 236      26.114 -24.830  16.313  1.00 29.50           O  
ATOM   1860  CB  VAL A 236      27.341 -24.053  13.408  1.00 33.71           C  
ATOM   1861  CG1 VAL A 236      27.489 -25.437  12.792  1.00 33.56           C  
ATOM   1862  CG2 VAL A 236      25.884 -23.548  13.377  1.00 33.57           C  
ATOM   1863  N   GLU A 237      27.589 -26.369  15.614  1.00 33.33           N  
ATOM   1864  CA  GLU A 237      26.925 -27.431  16.365  1.00 33.84           C  
ATOM   1865  C   GLU A 237      27.005 -27.165  17.865  1.00 32.38           C  
ATOM   1866  O   GLU A 237      26.110 -27.548  18.617  1.00 33.03           O  
ATOM   1867  CB  GLU A 237      27.529 -28.796  16.021  1.00 36.85           C  
ATOM   1868  CG  GLU A 237      27.275 -29.242  14.585  1.00 42.03           C  
ATOM   1869  CD  GLU A 237      25.784 -29.341  14.242  1.00 48.19           C  
ATOM   1870  OE1 GLU A 237      24.939 -29.002  15.117  1.00 51.51           O  
ATOM   1871  OE2 GLU A 237      25.453 -29.760  13.096  1.00 49.45           O1-
ATOM   1872  N   ASP A 238      28.076 -26.507  18.300  1.00 32.25           N  
ATOM   1873  CA  ASP A 238      28.236 -26.165  19.713  1.00 33.68           C  
ATOM   1874  C   ASP A 238      27.216 -25.090  20.077  1.00 32.11           C  
ATOM   1875  O   ASP A 238      26.562 -25.167  21.116  1.00 31.61           O  
ATOM   1876  CB  ASP A 238      29.648 -25.636  20.016  1.00 36.56           C  
ATOM   1877  CG  ASP A 238      30.616 -26.736  20.443  1.00 42.07           C  
ATOM   1878  OD1 ASP A 238      30.174 -27.675  21.155  1.00 45.38           O  
ATOM   1879  OD2 ASP A 238      31.819 -26.650  20.089  1.00 41.53           O1-
ATOM   1880  N   HIS A 239      27.086 -24.091  19.212  1.00 31.52           N  
ATOM   1881  CA  HIS A 239      26.137 -23.005  19.428  1.00 31.49           C  
ATOM   1882  C   HIS A 239      24.743 -23.613  19.538  1.00 32.06           C  
ATOM   1883  O   HIS A 239      23.973 -23.302  20.455  1.00 31.06           O  
ATOM   1884  CB  HIS A 239      26.176 -22.024  18.253  1.00 29.77           C  
ATOM   1885  CG  HIS A 239      25.430 -20.752  18.505  1.00 29.33           C  
ATOM   1886  CD2 HIS A 239      25.005 -20.176  19.655  1.00 30.04           C  
ATOM   1887  ND1 HIS A 239      25.006 -19.927  17.488  1.00 29.62           N  
ATOM   1888  CE1 HIS A 239      24.343 -18.903  17.997  1.00 27.43           C  
ATOM   1889  NE2 HIS A 239      24.327 -19.030  19.310  1.00 29.28           N  
ATOM   1890  N   ALA A 240      24.424 -24.495  18.600  1.00 32.25           N  
ATOM   1891  CA  ALA A 240      23.127 -25.149  18.610  1.00 33.27           C  
ATOM   1892  C   ALA A 240      22.832 -25.815  19.956  1.00 34.22           C  
ATOM   1893  O   ALA A 240      21.737 -25.678  20.479  1.00 34.26           O  
ATOM   1894  CB  ALA A 240      23.060 -26.166  17.494  1.00 34.71           C  
ATOM   1895  N   ARG A 241      23.799 -26.534  20.522  1.00 35.05           N  
ATOM   1896  CA  ARG A 241      23.573 -27.182  21.807  1.00 35.41           C  
ATOM   1897  C   ARG A 241      23.347 -26.142  22.896  1.00 36.78           C  
ATOM   1898  O   ARG A 241      22.423 -26.272  23.696  1.00 37.75           O  
ATOM   1899  CB  ARG A 241      24.752 -28.088  22.174  1.00 36.38           C  
ATOM   1900  CG  ARG A 241      24.779 -29.396  21.376  1.00 38.02           C  
ATOM   1901  CD  ARG A 241      25.964 -30.280  21.775  1.00 38.05           C  
ATOM   1902  NE  ARG A 241      27.227 -29.783  21.238  1.00 39.10           N  
ATOM   1903  CZ  ARG A 241      27.769 -30.193  20.093  1.00 38.22           C  
ATOM   1904  NH1 ARG A 241      27.160 -31.118  19.367  1.00 37.95           N1+
ATOM   1905  NH2 ARG A 241      28.912 -29.665  19.665  1.00 37.81           N  
ATOM   1906  N   ALA A 242      24.171 -25.099  22.927  1.00 36.24           N  
ATOM   1907  CA  ALA A 242      24.011 -24.059  23.942  1.00 36.13           C  
ATOM   1908  C   ALA A 242      22.614 -23.437  23.869  1.00 35.98           C  
ATOM   1909  O   ALA A 242      21.950 -23.231  24.886  1.00 36.64           O  
ATOM   1910  CB  ALA A 242      25.056 -22.974  23.776  1.00 34.25           C  
ATOM   1911  N   LEU A 243      22.162 -23.126  22.663  1.00 35.81           N  
ATOM   1912  CA  LEU A 243      20.850 -22.517  22.493  1.00 37.29           C  
ATOM   1913  C   LEU A 243      19.703 -23.363  23.041  1.00 38.67           C  
ATOM   1914  O   LEU A 243      18.824 -22.836  23.716  1.00 38.43           O  
ATOM   1915  CB  LEU A 243      20.600 -22.191  21.019  1.00 35.39           C  
ATOM   1916  CG  LEU A 243      21.584 -21.175  20.417  1.00 36.03           C  
ATOM   1917  CD1 LEU A 243      21.287 -20.942  18.936  1.00 34.37           C  
ATOM   1918  CD2 LEU A 243      21.552 -19.860  21.191  1.00 33.33           C  
ATOM   1919  N   HIS A 244      19.710 -24.666  22.762  1.00 39.99           N  
ATOM   1920  CA  HIS A 244      18.651 -25.502  23.259  1.00 40.70           C  
ATOM   1921  C   HIS A 244      18.732 -25.557  24.773  1.00 40.26           C  
ATOM   1922  O   HIS A 244      17.714 -25.547  25.465  1.00 40.30           O  
ATOM   1923  CB  HIS A 244      18.799 -26.897  22.719  1.00 42.75           C  
ATOM   1924  CG  HIS A 244      17.716 -27.889  23.181  1.00 45.87           C  
ATOM   1925  CD2 HIS A 244      16.397 -27.946  22.875  1.00 46.50           C  
ATOM   1926  ND1 HIS A 244      17.957 -28.957  24.020  1.00 48.22           N  
ATOM   1927  CE1 HIS A 244      16.837 -29.635  24.208  1.00 48.07           C  
ATOM   1928  NE2 HIS A 244      15.876 -29.043  23.524  1.00 48.29           N  
ATOM   1929  N   MET A 245      19.956 -25.616  25.282  1.00 40.80           N  
ATOM   1930  CA  MET A 245      20.186 -25.646  26.719  1.00 42.45           C  
ATOM   1931  C   MET A 245      19.541 -24.406  27.336  1.00 42.74           C  
ATOM   1932  O   MET A 245      18.799 -24.505  28.325  1.00 42.80           O  
ATOM   1933  CB  MET A 245      21.689 -25.662  26.998  1.00 43.22           C  
ATOM   1934  CG  MET A 245      22.089 -26.456  28.238  1.00 47.54           C  
ATOM   1935  SD  MET A 245      23.882 -26.726  28.310  1.00 53.09           S  
ATOM   1936  CE  MET A 245      24.105 -27.827  26.917  1.00 48.82           C  
ATOM   1937  N   VAL A 246      19.841 -23.243  26.755  1.00 42.45           N  
ATOM   1938  CA  VAL A 246      19.307 -21.966  27.226  1.00 40.22           C  
ATOM   1939  C   VAL A 246      17.784 -21.858  27.181  1.00 40.19           C  
ATOM   1940  O   VAL A 246      17.168 -21.404  28.143  1.00 38.90           O  
ATOM   1941  CB  VAL A 246      19.894 -20.788  26.419  1.00 39.83           C  
ATOM   1942  CG1 VAL A 246      19.208 -19.478  26.823  1.00 38.49           C  
ATOM   1943  CG2 VAL A 246      21.402 -20.697  26.653  1.00 37.25           C  
ATOM   1944  N   VAL A 247      17.169 -22.267  26.079  1.00 40.05           N  
ATOM   1945  CA  VAL A 247      15.720 -22.161  25.988  1.00 42.01           C  
ATOM   1946  C   VAL A 247      14.997 -23.093  26.964  1.00 43.76           C  
ATOM   1947  O   VAL A 247      13.890 -22.791  27.418  1.00 44.09           O  
ATOM   1948  CB  VAL A 247      15.215 -22.422  24.551  1.00 40.86           C  
ATOM   1949  CG1 VAL A 247      15.253 -23.902  24.230  1.00 40.90           C  
ATOM   1950  CG2 VAL A 247      13.824 -21.879  24.399  1.00 41.58           C  
ATOM   1951  N   THR A 248      15.624 -24.212  27.311  1.00 44.84           N  
ATOM   1952  CA  THR A 248      14.990 -25.142  28.237  1.00 47.20           C  
ATOM   1953  C   THR A 248      15.362 -24.901  29.702  1.00 47.21           C  
ATOM   1954  O   THR A 248      14.536 -25.087  30.590  1.00 47.69           O  
ATOM   1955  CB  THR A 248      15.325 -26.598  27.879  1.00 47.33           C  
ATOM   1956  CG2 THR A 248      14.833 -26.935  26.473  1.00 47.80           C  
ATOM   1957  OG1 THR A 248      16.741 -26.778  27.930  1.00 49.33           O  
ATOM   1958  N   GLU A 249      16.589 -24.464  29.958  1.00 47.93           N  
ATOM   1959  CA  GLU A 249      17.028 -24.233  31.331  1.00 49.08           C  
ATOM   1960  C   GLU A 249      17.328 -22.774  31.681  1.00 50.13           C  
ATOM   1961  O   GLU A 249      17.618 -22.457  32.841  1.00 50.93           O  
ATOM   1962  CB  GLU A 249      18.275 -25.065  31.618  1.00 50.15           C  
ATOM   1963  CG  GLU A 249      18.135 -26.536  31.303  1.00 53.64           C  
ATOM   1964  CD  GLU A 249      16.964 -27.164  32.033  1.00 57.81           C  
ATOM   1965  OE1 GLU A 249      16.819 -26.909  33.256  1.00 58.77           O  
ATOM   1966  OE2 GLU A 249      16.192 -27.913  31.385  1.00 59.45           O1-
ATOM   1967  N   GLY A 250      17.269 -21.890  30.691  1.00 49.49           N  
ATOM   1968  CA  GLY A 250      17.561 -20.489  30.939  1.00 49.24           C  
ATOM   1969  C   GLY A 250      16.565 -19.800  31.845  1.00 50.11           C  
ATOM   1970  O   GLY A 250      15.370 -20.139  31.854  1.00 51.48           O  
ATOM   1971  N   LYS A 251      17.055 -18.825  32.606  1.00 49.13           N  
ATOM   1972  CA  LYS A 251      16.209 -18.065  33.525  1.00 49.10           C  
ATOM   1973  C   LYS A 251      15.698 -16.755  32.871  1.00 47.98           C  
ATOM   1974  O   LYS A 251      16.485 -15.957  32.345  1.00 45.95           O  
ATOM   1975  CB  LYS A 251      17.007 -17.762  34.796  1.00 51.07           C  
ATOM   1976  CG  LYS A 251      16.244 -16.987  35.856  1.00 56.09           C  
ATOM   1977  CD  LYS A 251      17.180 -16.517  36.969  1.00 58.53           C  
ATOM   1978  CE  LYS A 251      16.436 -15.715  38.034  1.00 59.55           C  
ATOM   1979  NZ  LYS A 251      17.370 -15.230  39.094  1.00 60.82           N1+
ATOM   1980  N   ALA A 252      14.381 -16.549  32.896  1.00 46.49           N  
ATOM   1981  CA  ALA A 252      13.762 -15.354  32.307  1.00 43.87           C  
ATOM   1982  C   ALA A 252      14.418 -14.064  32.779  1.00 42.49           C  
ATOM   1983  O   ALA A 252      14.651 -13.883  33.974  1.00 42.05           O  
ATOM   1984  CB  ALA A 252      12.273 -15.320  32.639  1.00 43.60           C  
ATOM   1985  N   GLY A 253      14.699 -13.167  31.835  1.00 41.06           N  
ATOM   1986  CA  GLY A 253      15.333 -11.904  32.165  1.00 39.59           C  
ATOM   1987  C   GLY A 253      16.850 -12.010  32.228  1.00 39.43           C  
ATOM   1988  O   GLY A 253      17.539 -11.069  32.622  1.00 41.47           O  
ATOM   1989  N   GLU A 254      17.388 -13.155  31.845  1.00 37.90           N  
ATOM   1990  CA  GLU A 254      18.827 -13.325  31.882  1.00 39.33           C  
ATOM   1991  C   GLU A 254      19.467 -13.156  30.509  1.00 39.28           C  
ATOM   1992  O   GLU A 254      18.800 -13.273  29.477  1.00 40.18           O  
ATOM   1993  CB  GLU A 254      19.183 -14.705  32.450  1.00 39.93           C  
ATOM   1994  CG  GLU A 254      19.057 -14.779  33.947  1.00 42.91           C  
ATOM   1995  CD  GLU A 254      20.003 -13.812  34.642  1.00 45.33           C  
ATOM   1996  OE1 GLU A 254      21.226 -14.078  34.633  1.00 46.14           O  
ATOM   1997  OE2 GLU A 254      19.529 -12.783  35.189  1.00 46.47           O1-
ATOM   1998  N   THR A 255      20.761 -12.854  30.517  1.00 38.19           N  
ATOM   1999  CA  THR A 255      21.553 -12.707  29.298  1.00 37.84           C  
ATOM   2000  C   THR A 255      22.734 -13.693  29.366  1.00 37.14           C  
ATOM   2001  O   THR A 255      23.358 -13.865  30.420  1.00 37.19           O  
ATOM   2002  CB  THR A 255      22.117 -11.257  29.141  1.00 37.60           C  
ATOM   2003  CG2 THR A 255      23.059 -11.167  27.939  1.00 35.89           C  
ATOM   2004  OG1 THR A 255      21.034 -10.345  28.935  1.00 39.46           O  
ATOM   2005  N   TYR A 256      23.032 -14.347  28.250  1.00 35.89           N  
ATOM   2006  CA  TYR A 256      24.144 -15.293  28.209  1.00 36.42           C  
ATOM   2007  C   TYR A 256      25.056 -15.095  26.998  1.00 34.91           C  
ATOM   2008  O   TYR A 256      24.593 -15.072  25.865  1.00 35.98           O  
ATOM   2009  CB  TYR A 256      23.620 -16.725  28.183  1.00 39.42           C  
ATOM   2010  CG  TYR A 256      22.745 -17.103  29.349  1.00 41.72           C  
ATOM   2011  CD1 TYR A 256      23.280 -17.311  30.622  1.00 41.90           C  
ATOM   2012  CD2 TYR A 256      21.373 -17.260  29.178  1.00 43.38           C  
ATOM   2013  CE1 TYR A 256      22.460 -17.664  31.695  1.00 42.37           C  
ATOM   2014  CE2 TYR A 256      20.546 -17.609  30.241  1.00 43.62           C  
ATOM   2015  CZ  TYR A 256      21.094 -17.806  31.493  1.00 43.22           C  
ATOM   2016  OH  TYR A 256      20.247 -18.098  32.536  1.00 45.59           O  
ATOM   2017  N   ASN A 257      26.348 -14.931  27.233  1.00 34.01           N  
ATOM   2018  CA  ASN A 257      27.289 -14.791  26.130  1.00 34.70           C  
ATOM   2019  C   ASN A 257      27.726 -16.214  25.738  1.00 35.25           C  
ATOM   2020  O   ASN A 257      27.884 -17.094  26.592  1.00 35.43           O  
ATOM   2021  CB  ASN A 257      28.502 -13.961  26.556  1.00 33.71           C  
ATOM   2022  CG  ASN A 257      28.262 -12.479  26.423  1.00 33.08           C  
ATOM   2023  ND2 ASN A 257      29.247 -11.674  26.805  1.00 32.67           N  
ATOM   2024  OD1 ASN A 257      27.205 -12.060  25.969  1.00 33.75           O  
ATOM   2025  N   ILE A 258      27.907 -16.453  24.448  1.00 35.16           N  
ATOM   2026  CA  ILE A 258      28.300 -17.776  23.989  1.00 32.83           C  
ATOM   2027  C   ILE A 258      29.462 -17.648  23.027  1.00 34.31           C  
ATOM   2028  O   ILE A 258      29.414 -16.885  22.055  1.00 35.62           O  
ATOM   2029  CB  ILE A 258      27.136 -18.483  23.284  1.00 32.34           C  
ATOM   2030  CG1 ILE A 258      25.929 -18.562  24.229  1.00 31.75           C  
ATOM   2031  CG2 ILE A 258      27.571 -19.866  22.852  1.00 30.91           C  
ATOM   2032  CD1 ILE A 258      24.664 -19.095  23.587  1.00 29.99           C  
ATOM   2033  N   GLY A 259      30.521 -18.394  23.305  1.00 34.30           N  
ATOM   2034  CA  GLY A 259      31.697 -18.340  22.463  1.00 33.58           C  
ATOM   2035  C   GLY A 259      32.440 -19.659  22.454  1.00 34.65           C  
ATOM   2036  O   GLY A 259      32.193 -20.534  23.286  1.00 35.06           O  
ATOM   2037  N   GLY A 260      33.360 -19.797  21.509  1.00 35.21           N  
ATOM   2038  CA  GLY A 260      34.119 -21.024  21.371  1.00 36.95           C  
ATOM   2039  C   GLY A 260      35.362 -21.070  22.269  1.00 38.19           C  
ATOM   2040  O   GLY A 260      36.260 -21.898  22.051  1.00 37.98           O  
ATOM   2041  N   HIS A 261      35.447 -20.193  23.274  1.00 38.51           N  
ATOM   2042  CA  HIS A 261      36.592 -20.135  24.182  1.00 37.94           C  
ATOM   2043  C   HIS A 261      37.921 -20.019  23.445  1.00 37.86           C  
ATOM   2044  O   HIS A 261      38.845 -20.802  23.682  1.00 37.12           O  
ATOM   2045  CB  HIS A 261      36.647 -21.403  25.025  1.00 39.13           C  
ATOM   2046  CG  HIS A 261      35.545 -21.443  26.100  1.00 40.52           C  
ATOM   2047  CD2 HIS A 261      35.519 -21.942  27.359  1.00 40.29           C  
ATOM   2048  ND1 HIS A 261      34.295 -20.903  25.875  1.00 38.21           N  
ATOM   2049  CE1 HIS A 261      33.548 -21.065  26.950  1.00 39.66           C  
ATOM   2050  NE2 HIS A 261      34.265 -21.691  27.865  1.00 42.85           N  
ATOM   2051  N   ASN A 262      38.025 -19.057  22.539  1.00 37.34           N  
ATOM   2052  CA  ASN A 262      39.276 -18.881  21.816  1.00 38.51           C  
ATOM   2053  C   ASN A 262      39.321 -17.512  21.182  1.00 39.75           C  
ATOM   2054  O   ASN A 262      38.383 -16.733  21.302  1.00 40.12           O  
ATOM   2055  CB  ASN A 262      39.477 -19.957  20.748  1.00 39.08           C  
ATOM   2056  CG  ASN A 262      38.510 -19.827  19.596  1.00 42.97           C  
ATOM   2057  ND2 ASN A 262      37.606 -20.803  19.464  1.00 45.00           N  
ATOM   2058  OD1 ASN A 262      38.566 -18.862  18.830  1.00 43.38           O  
ATOM   2059  N   GLU A 263      40.418 -17.231  20.496  1.00 39.96           N  
ATOM   2060  CA  GLU A 263      40.624 -15.942  19.877  1.00 38.70           C  
ATOM   2061  C   GLU A 263      41.575 -16.257  18.735  1.00 39.84           C  
ATOM   2062  O   GLU A 263      42.534 -16.995  18.945  1.00 41.08           O  
ATOM   2063  CB  GLU A 263      41.301 -15.050  20.898  1.00 38.80           C  
ATOM   2064  CG  GLU A 263      41.044 -13.595  20.748  1.00 40.06           C  
ATOM   2065  CD  GLU A 263      41.682 -12.785  21.861  1.00 37.90           C  
ATOM   2066  OE1 GLU A 263      41.379 -13.059  23.042  1.00 37.90           O  
ATOM   2067  OE2 GLU A 263      42.477 -11.876  21.550  1.00 36.87           O1-
ATOM   2068  N   LYS A 264      41.318 -15.730  17.538  1.00 39.82           N  
ATOM   2069  CA  LYS A 264      42.188 -16.001  16.393  1.00 40.81           C  
ATOM   2070  C   LYS A 264      42.241 -14.852  15.387  1.00 42.59           C  
ATOM   2071  O   LYS A 264      41.236 -14.191  15.123  1.00 42.06           O  
ATOM   2072  CB  LYS A 264      41.731 -17.259  15.635  1.00 41.52           C  
ATOM   2073  CG  LYS A 264      41.547 -18.492  16.503  1.00 43.46           C  
ATOM   2074  CD  LYS A 264      42.829 -19.241  16.808  1.00 45.84           C  
ATOM   2075  CE  LYS A 264      42.588 -20.437  17.727  1.00 49.67           C  
ATOM   2076  NZ  LYS A 264      43.801 -20.791  18.506  1.00 51.27           N1+
ATOM   2077  N   LYS A 265      43.427 -14.618  14.828  1.00 44.19           N  
ATOM   2078  CA  LYS A 265      43.603 -13.626  13.808  1.00 45.09           C  
ATOM   2079  C   LYS A 265      43.214 -14.281  12.503  1.00 45.01           C  
ATOM   2080  O   LYS A 265      43.340 -15.502  12.358  1.00 45.01           O  
ATOM   2081  CB  LYS A 265      45.072 -13.193  13.678  1.00 48.71           C  
ATOM   2082  CG  LYS A 265      45.649 -12.305  14.784  1.00 51.34           C  
ATOM   2083  CD  LYS A 265      47.064 -11.867  14.401  1.00 52.29           C  
ATOM   2084  CE  LYS A 265      47.707 -11.076  15.541  1.00 53.53           C  
ATOM   2085  NZ  LYS A 265      47.823 -11.873  16.786  1.00 57.52           N1+
ATOM   2086  N   ASN A 266      42.727 -13.505  11.545  1.00 44.45           N  
ATOM   2087  CA  ASN A 266      42.350 -14.074  10.265  1.00 45.82           C  
ATOM   2088  C   ASN A 266      43.509 -14.858   9.639  1.00 46.62           C  
ATOM   2089  O   ASN A 266      43.326 -15.970   9.124  1.00 47.33           O  
ATOM   2090  CB  ASN A 266      41.900 -12.972   9.318  1.00 46.28           C  
ATOM   2091  CG  ASN A 266      40.525 -12.448   9.652  1.00 48.33           C  
ATOM   2092  ND2 ASN A 266      40.019 -11.515   8.843  1.00 47.08           N  
ATOM   2093  OD1 ASN A 266      39.919 -12.875  10.632  1.00 51.29           O  
ATOM   2094  N   LEU A 267      44.703 -14.282   9.694  1.00 45.71           N  
ATOM   2095  CA  LEU A 267      45.867 -14.936   9.133  1.00 44.45           C  
ATOM   2096  C   LEU A 267      46.001 -16.327   9.736  1.00 43.75           C  
ATOM   2097  O   LEU A 267      46.344 -17.279   9.033  1.00 43.58           O  
ATOM   2098  CB  LEU A 267      47.120 -14.094   9.397  1.00 44.44           C  
ATOM   2099  CG  LEU A 267      48.442 -14.498   8.727  1.00 46.23           C  
ATOM   2100  CD1 LEU A 267      49.285 -13.268   8.429  1.00 46.74           C  
ATOM   2101  CD2 LEU A 267      49.204 -15.478   9.600  1.00 46.70           C  
ATOM   2102  N   ASP A 268      45.722 -16.456  11.029  1.00 42.99           N  
ATOM   2103  CA  ASP A 268      45.824 -17.765  11.662  1.00 45.92           C  
ATOM   2104  C   ASP A 268      44.777 -18.724  11.117  1.00 44.42           C  
ATOM   2105  O   ASP A 268      45.027 -19.927  10.977  1.00 43.48           O  
ATOM   2106  CB  ASP A 268      45.661 -17.666  13.179  1.00 52.21           C  
ATOM   2107  CG  ASP A 268      46.905 -17.112  13.875  1.00 59.00           C  
ATOM   2108  OD1 ASP A 268      48.013 -17.697  13.712  1.00 60.86           O  
ATOM   2109  OD2 ASP A 268      46.765 -16.090  14.595  1.00 62.23           O1-
ATOM   2110  N   VAL A 269      43.597 -18.186  10.821  1.00 41.80           N  
ATOM   2111  CA  VAL A 269      42.522 -19.000  10.278  1.00 39.21           C  
ATOM   2112  C   VAL A 269      42.940 -19.553   8.905  1.00 39.91           C  
ATOM   2113  O   VAL A 269      42.848 -20.763   8.649  1.00 39.86           O  
ATOM   2114  CB  VAL A 269      41.217 -18.179  10.139  1.00 36.69           C  
ATOM   2115  CG1 VAL A 269      40.100 -19.057   9.654  1.00 33.75           C  
ATOM   2116  CG2 VAL A 269      40.835 -17.576  11.469  1.00 35.72           C  
ATOM   2117  N   VAL A 270      43.407 -18.670   8.028  1.00 38.57           N  
ATOM   2118  CA  VAL A 270      43.823 -19.098   6.707  1.00 38.66           C  
ATOM   2119  C   VAL A 270      44.922 -20.147   6.808  1.00 39.88           C  
ATOM   2120  O   VAL A 270      44.869 -21.189   6.141  1.00 40.88           O  
ATOM   2121  CB  VAL A 270      44.332 -17.912   5.891  1.00 38.14           C  
ATOM   2122  CG1 VAL A 270      44.858 -18.385   4.554  1.00 37.37           C  
ATOM   2123  CG2 VAL A 270      43.212 -16.907   5.713  1.00 37.93           C  
ATOM   2124  N   PHE A 271      45.912 -19.893   7.658  1.00 39.38           N  
ATOM   2125  CA  PHE A 271      46.997 -20.842   7.786  1.00 39.57           C  
ATOM   2126  C   PHE A 271      46.536 -22.175   8.310  1.00 38.94           C  
ATOM   2127  O   PHE A 271      46.972 -23.228   7.823  1.00 39.70           O  
ATOM   2128  CB  PHE A 271      48.127 -20.289   8.658  1.00 40.84           C  
ATOM   2129  CG  PHE A 271      49.157 -19.540   7.876  1.00 43.44           C  
ATOM   2130  CD1 PHE A 271      49.061 -18.164   7.725  1.00 45.54           C  
ATOM   2131  CD2 PHE A 271      50.159 -20.227   7.187  1.00 44.22           C  
ATOM   2132  CE1 PHE A 271      49.940 -17.471   6.893  1.00 47.25           C  
ATOM   2133  CE2 PHE A 271      51.045 -19.552   6.350  1.00 46.38           C  
ATOM   2134  CZ  PHE A 271      50.933 -18.166   6.201  1.00 47.58           C  
ATOM   2135  N   THR A 272      45.646 -22.140   9.291  1.00 37.15           N  
ATOM   2136  CA  THR A 272      45.133 -23.377   9.864  1.00 37.86           C  
ATOM   2137  C   THR A 272      44.441 -24.245   8.812  1.00 39.19           C  
ATOM   2138  O   THR A 272      44.641 -25.463   8.774  1.00 39.99           O  
ATOM   2139  CB  THR A 272      44.132 -23.102  10.971  1.00 37.88           C  
ATOM   2140  CG2 THR A 272      43.715 -24.397  11.646  1.00 37.68           C  
ATOM   2141  OG1 THR A 272      44.726 -22.246  11.948  1.00 39.23           O  
ATOM   2142  N   ILE A 273      43.629 -23.622   7.962  1.00 38.66           N  
ATOM   2143  CA  ILE A 273      42.949 -24.366   6.919  1.00 39.41           C  
ATOM   2144  C   ILE A 273      43.962 -24.945   5.925  1.00 40.87           C  
ATOM   2145  O   ILE A 273      43.835 -26.097   5.522  1.00 41.33           O  
ATOM   2146  CB  ILE A 273      41.934 -23.479   6.204  1.00 38.50           C  
ATOM   2147  CG1 ILE A 273      40.781 -23.173   7.167  1.00 37.69           C  
ATOM   2148  CG2 ILE A 273      41.417 -24.180   4.965  1.00 40.57           C  
ATOM   2149  CD1 ILE A 273      39.915 -22.013   6.761  1.00 38.66           C  
ATOM   2150  N   CYS A 274      44.977 -24.163   5.558  1.00 40.90           N  
ATOM   2151  CA  CYS A 274      45.978 -24.642   4.619  1.00 41.39           C  
ATOM   2152  C   CYS A 274      46.714 -25.823   5.210  1.00 42.02           C  
ATOM   2153  O   CYS A 274      47.010 -26.799   4.524  1.00 43.16           O  
ATOM   2154  CB  CYS A 274      46.979 -23.544   4.286  1.00 39.96           C  
ATOM   2155  SG  CYS A 274      46.262 -22.219   3.388  1.00 40.93           S  
ATOM   2156  N   ASP A 275      47.019 -25.743   6.492  1.00 43.28           N  
ATOM   2157  CA  ASP A 275      47.731 -26.846   7.117  1.00 46.50           C  
ATOM   2158  C   ASP A 275      46.921 -28.135   7.045  1.00 47.53           C  
ATOM   2159  O   ASP A 275      47.464 -29.200   6.725  1.00 49.23           O  
ATOM   2160  CB  ASP A 275      48.067 -26.541   8.584  1.00 47.21           C  
ATOM   2161  CG  ASP A 275      49.215 -25.517   8.747  1.00 50.43           C  
ATOM   2162  OD1 ASP A 275      49.969 -25.263   7.766  1.00 50.31           O  
ATOM   2163  OD2 ASP A 275      49.366 -24.977   9.878  1.00 47.63           O1-
ATOM   2164  N   LEU A 276      45.624 -28.037   7.330  1.00 47.33           N  
ATOM   2165  CA  LEU A 276      44.754 -29.201   7.290  1.00 46.80           C  
ATOM   2166  C   LEU A 276      44.577 -29.740   5.881  1.00 47.36           C  
ATOM   2167  O   LEU A 276      44.595 -30.954   5.679  1.00 47.06           O  
ATOM   2168  CB  LEU A 276      43.405 -28.853   7.909  1.00 46.97           C  
ATOM   2169  CG  LEU A 276      43.498 -28.743   9.437  1.00 44.31           C  
ATOM   2170  CD1 LEU A 276      42.312 -28.044   9.998  1.00 43.67           C  
ATOM   2171  CD2 LEU A 276      43.599 -30.128  10.032  1.00 45.92           C  
ATOM   2172  N   LEU A 277      44.413 -28.845   4.912  1.00 48.41           N  
ATOM   2173  CA  LEU A 277      44.260 -29.266   3.528  1.00 51.21           C  
ATOM   2174  C   LEU A 277      45.556 -29.893   3.032  1.00 52.95           C  
ATOM   2175  O   LEU A 277      45.553 -30.615   2.040  1.00 56.03           O  
ATOM   2176  CB  LEU A 277      43.889 -28.083   2.624  1.00 50.75           C  
ATOM   2177  CG  LEU A 277      42.474 -27.524   2.728  1.00 50.27           C  
ATOM   2178  CD1 LEU A 277      42.311 -26.426   1.690  1.00 49.93           C  
ATOM   2179  CD2 LEU A 277      41.456 -28.633   2.504  1.00 49.74           C  
ATOM   2180  N   ASP A 278      46.671 -29.594   3.697  1.00 54.39           N  
ATOM   2181  CA  ASP A 278      47.951 -30.169   3.296  1.00 54.81           C  
ATOM   2182  C   ASP A 278      48.026 -31.572   3.861  1.00 55.49           C  
ATOM   2183  O   ASP A 278      48.589 -32.467   3.238  1.00 57.58           O  
ATOM   2184  CB  ASP A 278      49.132 -29.352   3.825  1.00 54.64           C  
ATOM   2185  CG  ASP A 278      49.439 -28.131   2.973  1.00 55.73           C  
ATOM   2186  OD1 ASP A 278      49.113 -28.133   1.762  1.00 57.87           O  
ATOM   2187  OD2 ASP A 278      50.034 -27.173   3.516  1.00 55.85           O1-
ATOM   2188  N   GLU A 279      47.453 -31.753   5.048  1.00 55.16           N  
ATOM   2189  CA  GLU A 279      47.421 -33.050   5.715  1.00 55.87           C  
ATOM   2190  C   GLU A 279      46.474 -34.003   4.973  1.00 57.58           C  
ATOM   2191  O   GLU A 279      46.862 -35.117   4.586  1.00 58.91           O  
ATOM   2192  CB  GLU A 279      46.942 -32.884   7.152  1.00 54.78           C  
ATOM   2193  CG  GLU A 279      47.106 -34.146   7.995  1.00 57.42           C  
ATOM   2194  CD  GLU A 279      46.511 -34.036   9.406  1.00 58.63           C  
ATOM   2195  OE1 GLU A 279      46.695 -32.987  10.059  1.00 59.68           O  
ATOM   2196  OE2 GLU A 279      45.873 -35.009   9.875  1.00 58.56           O1-
ATOM   2197  N   ILE A 280      45.225 -33.559   4.813  1.00 57.74           N  
ATOM   2198  CA  ILE A 280      44.179 -34.291   4.080  1.00 57.01           C  
ATOM   2199  C   ILE A 280      44.319 -33.745   2.655  1.00 57.22           C  
ATOM   2200  O   ILE A 280      44.798 -32.629   2.483  1.00 58.48           O  
ATOM   2201  CB  ILE A 280      42.800 -33.888   4.581  1.00 54.54           C  
ATOM   2202  CG1 ILE A 280      42.774 -33.906   6.101  1.00 53.68           C  
ATOM   2203  CG2 ILE A 280      41.776 -34.796   4.019  1.00 56.32           C  
ATOM   2204  CD1 ILE A 280      41.607 -33.168   6.677  1.00 52.39           C  
ATOM   2205  N   VAL A 281      43.928 -34.481   1.630  1.00 56.19           N  
ATOM   2206  CA  VAL A 281      44.072 -33.910   0.283  1.00 56.61           C  
ATOM   2207  C   VAL A 281      45.464 -33.259   0.088  1.00 56.37           C  
ATOM   2208  O   VAL A 281      45.572 -32.164  -0.485  1.00 56.69           O  
ATOM   2209  CB  VAL A 281      42.987 -32.820   0.025  1.00 54.70           C  
ATOM   2210  CG1 VAL A 281      42.999 -32.395  -1.428  1.00 54.22           C  
ATOM   2211  CG2 VAL A 281      41.618 -33.347   0.408  1.00 54.59           C  
ATOM   2212  N   PRO A 282      46.540 -33.922   0.576  1.00 56.10           N  
ATOM   2213  CA  PRO A 282      47.921 -33.433   0.468  1.00 56.23           C  
ATOM   2214  C   PRO A 282      48.294 -33.116  -0.959  1.00 57.49           C  
ATOM   2215  O   PRO A 282      47.811 -33.736  -1.900  1.00 57.55           O  
ATOM   2216  CB  PRO A 282      48.749 -34.591   0.990  1.00 54.96           C  
ATOM   2217  CG  PRO A 282      47.816 -35.299   1.893  1.00 54.54           C  
ATOM   2218  CD  PRO A 282      46.537 -35.285   1.130  1.00 55.37           C  
ATOM   2219  N   LYS A 283      49.192 -32.163  -1.113  1.00 59.74           N  
ATOM   2220  CA  LYS A 283      49.616 -31.740  -2.433  1.00 61.20           C  
ATOM   2221  C   LYS A 283      51.119 -31.510  -2.325  1.00 61.92           C  
ATOM   2222  O   LYS A 283      51.594 -31.009  -1.306  0.00 62.02           O  
ATOM   2223  CB  LYS A 283      48.870 -30.440  -2.775  1.00 62.68           C  
ATOM   2224  CG  LYS A 283      48.827 -30.073  -4.229  1.00 64.86           C  
ATOM   2225  CD  LYS A 283      47.735 -29.052  -4.551  1.00 67.16           C  
ATOM   2226  CE  LYS A 283      48.094 -27.628  -4.144  1.00 68.51           C  
ATOM   2227  NZ  LYS A 283      47.134 -26.651  -4.775  1.00 70.68           N1+
ATOM   2228  N   ALA A 284      51.867 -31.896  -3.355  1.00 63.03           N  
ATOM   2229  CA  ALA A 284      53.319 -31.697  -3.350  1.00 63.14           C  
ATOM   2230  C   ALA A 284      53.607 -30.303  -2.776  1.00 62.37           C  
ATOM   2231  O   ALA A 284      54.255 -30.152  -1.748  1.00 61.40           O  
ATOM   2232  CB  ALA A 284      53.856 -31.805  -4.774  1.00 64.05           C  
ATOM   2233  N   THR A 285      53.099 -29.290  -3.464  1.00 62.66           N  
ATOM   2234  CA  THR A 285      53.231 -27.894  -3.051  1.00 61.59           C  
ATOM   2235  C   THR A 285      52.346 -27.729  -1.781  1.00 59.82           C  
ATOM   2236  O   THR A 285      51.465 -28.551  -1.517  1.00 59.98           O  
ATOM   2237  CB  THR A 285      52.686 -26.956  -4.195  1.00 62.01           C  
ATOM   2238  CG2 THR A 285      53.136 -25.526  -3.998  1.00 61.51           C  
ATOM   2239  OG1 THR A 285      53.160 -27.412  -5.471  0.00 61.75           O  
ATOM   2240  N   SER A 286      52.578 -26.692  -0.984  1.00 56.90           N  
ATOM   2241  CA  SER A 286      51.729 -26.480   0.185  1.00 54.32           C  
ATOM   2242  C   SER A 286      50.623 -25.498  -0.178  1.00 54.63           C  
ATOM   2243  O   SER A 286      50.798 -24.647  -1.060  1.00 54.89           O  
ATOM   2244  CB  SER A 286      52.504 -25.899   1.350  1.00 52.99           C  
ATOM   2245  OG  SER A 286      51.591 -25.262   2.225  1.00 50.76           O  
ATOM   2246  N   TYR A 287      49.492 -25.594   0.509  1.00 52.93           N  
ATOM   2247  CA  TYR A 287      48.386 -24.707   0.205  1.00 51.23           C  
ATOM   2248  C   TYR A 287      48.632 -23.256   0.614  1.00 51.57           C  
ATOM   2249  O   TYR A 287      47.871 -22.383   0.227  1.00 52.64           O  
ATOM   2250  CB  TYR A 287      47.084 -25.245   0.818  1.00 48.12           C  
ATOM   2251  CG  TYR A 287      46.501 -26.467   0.099  1.00 45.18           C  
ATOM   2252  CD1 TYR A 287      45.863 -26.359  -1.149  1.00 44.66           C  
ATOM   2253  CD2 TYR A 287      46.573 -27.729   0.683  1.00 42.91           C  
ATOM   2254  CE1 TYR A 287      45.312 -27.494  -1.780  1.00 43.99           C  
ATOM   2255  CE2 TYR A 287      46.033 -28.852   0.065  1.00 42.18           C  
ATOM   2256  CZ  TYR A 287      45.407 -28.738  -1.152  1.00 43.76           C  
ATOM   2257  OH  TYR A 287      44.881 -29.882  -1.708  1.00 43.63           O  
ATOM   2258  N   ARG A 288      49.698 -22.979   1.360  1.00 52.74           N  
ATOM   2259  CA  ARG A 288      49.987 -21.592   1.762  1.00 54.64           C  
ATOM   2260  C   ARG A 288      50.511 -20.829   0.569  1.00 54.61           C  
ATOM   2261  O   ARG A 288      50.284 -19.627   0.430  1.00 54.55           O  
ATOM   2262  CB  ARG A 288      51.053 -21.535   2.833  1.00 56.16           C  
ATOM   2263  CG  ARG A 288      50.917 -22.594   3.854  1.00 60.51           C  
ATOM   2264  CD  ARG A 288      52.169 -22.654   4.667  1.00 62.39           C  
ATOM   2265  NE  ARG A 288      51.915 -23.360   5.907  1.00 66.50           N  
ATOM   2266  CZ  ARG A 288      52.682 -23.255   6.983  1.00 69.36           C  
ATOM   2267  NH1 ARG A 288      53.754 -22.473   6.951  1.00 71.51           N1+
ATOM   2268  NH2 ARG A 288      52.358 -23.897   8.102  1.00 70.92           N  
ATOM   2269  N   GLU A 289      51.250 -21.544  -0.270  1.00 55.04           N  
ATOM   2270  CA  GLU A 289      51.813 -20.987  -1.492  1.00 55.59           C  
ATOM   2271  C   GLU A 289      50.751 -20.124  -2.147  1.00 54.30           C  
ATOM   2272  O   GLU A 289      51.058 -19.144  -2.827  1.00 53.72           O  
ATOM   2273  CB  GLU A 289      52.147 -22.108  -2.470  1.00 58.95           C  
ATOM   2274  CG  GLU A 289      53.145 -23.121  -1.972  1.00 62.80           C  
ATOM   2275  CD  GLU A 289      54.563 -22.741  -2.309  1.00 63.49           C  
ATOM   2276  OE1 GLU A 289      54.894 -22.694  -3.507  1.00 65.76           O  
ATOM   2277  OE2 GLU A 289      55.343 -22.485  -1.376  1.00 64.71           O1-
ATOM   2278  N   GLN A 290      49.498 -20.528  -1.954  1.00 52.23           N  
ATOM   2279  CA  GLN A 290      48.360 -19.833  -2.529  1.00 50.44           C  
ATOM   2280  C   GLN A 290      47.996 -18.535  -1.814  1.00 49.01           C  
ATOM   2281  O   GLN A 290      47.278 -17.708  -2.367  1.00 49.07           O  
ATOM   2282  CB  GLN A 290      47.155 -20.779  -2.564  1.00 49.58           C  
ATOM   2283  CG  GLN A 290      47.034 -21.587  -3.855  1.00 48.50           C  
ATOM   2284  CD  GLN A 290      46.154 -22.817  -3.692  1.00 47.63           C  
ATOM   2285  NE2 GLN A 290      44.898 -22.702  -4.029  1.00 48.72           N  
ATOM   2286  OE1 GLN A 290      46.602 -23.838  -3.254  1.00 43.11           O  
ATOM   2287  N   ILE A 291      48.502 -18.343  -0.601  1.00 46.83           N  
ATOM   2288  CA  ILE A 291      48.188 -17.142   0.154  1.00 46.66           C  
ATOM   2289  C   ILE A 291      48.766 -15.906  -0.485  1.00 47.85           C  
ATOM   2290  O   ILE A 291      49.916 -15.917  -0.918  1.00 49.33           O  
ATOM   2291  CB  ILE A 291      48.713 -17.237   1.571  1.00 45.43           C  
ATOM   2292  CG1 ILE A 291      48.086 -18.456   2.250  1.00 46.16           C  
ATOM   2293  CG2 ILE A 291      48.405 -15.954   2.310  1.00 44.11           C  
ATOM   2294  CD1 ILE A 291      48.677 -18.821   3.580  1.00 45.55           C  
ATOM   2295  N   THR A 292      47.973 -14.842  -0.541  1.00 48.45           N  
ATOM   2296  CA  THR A 292      48.415 -13.591  -1.143  1.00 51.25           C  
ATOM   2297  C   THR A 292      47.862 -12.433  -0.322  1.00 52.88           C  
ATOM   2298  O   THR A 292      46.984 -12.647   0.512  1.00 53.79           O  
ATOM   2299  CB  THR A 292      47.878 -13.443  -2.585  1.00 52.30           C  
ATOM   2300  CG2 THR A 292      47.710 -14.798  -3.235  1.00 52.11           C  
ATOM   2301  OG1 THR A 292      46.596 -12.803  -2.555  1.00 54.72           O  
ATOM   2302  N   TYR A 293      48.362 -11.217  -0.562  1.00 54.21           N  
ATOM   2303  CA  TYR A 293      47.888 -10.023   0.156  1.00 56.71           C  
ATOM   2304  C   TYR A 293      47.250  -8.972  -0.745  1.00 59.72           C  
ATOM   2305  O   TYR A 293      47.819  -8.578  -1.771  1.00 61.06           O  
ATOM   2306  CB  TYR A 293      49.023  -9.350   0.940  1.00 54.30           C  
ATOM   2307  CG  TYR A 293      49.424 -10.112   2.173  1.00 53.31           C  
ATOM   2308  CD1 TYR A 293      50.439 -11.069   2.129  1.00 52.53           C  
ATOM   2309  CD2 TYR A 293      48.747  -9.921   3.377  1.00 51.85           C  
ATOM   2310  CE1 TYR A 293      50.770 -11.818   3.259  1.00 51.32           C  
ATOM   2311  CE2 TYR A 293      49.065 -10.664   4.508  1.00 50.08           C  
ATOM   2312  CZ  TYR A 293      50.076 -11.606   4.441  1.00 50.33           C  
ATOM   2313  OH  TYR A 293      50.389 -12.334   5.555  1.00 48.75           O  
ATOM   2314  N   VAL A 294      46.072  -8.508  -0.343  1.00 61.79           N  
ATOM   2315  CA  VAL A 294      45.342  -7.488  -1.092  1.00 64.27           C  
ATOM   2316  C   VAL A 294      45.274  -6.215  -0.233  1.00 66.75           C  
ATOM   2317  O   VAL A 294      46.239  -5.890   0.466  1.00 68.04           O  
ATOM   2318  CB  VAL A 294      43.936  -8.013  -1.441  1.00 62.52           C  
ATOM   2319  CG1 VAL A 294      44.086  -9.275  -2.258  1.00 62.11           C  
ATOM   2320  CG2 VAL A 294      43.144  -8.344  -0.165  1.00 63.54           C  
ATOM   2321  N   ALA A 295      44.166  -5.485  -0.293  1.00 68.94           N  
ATOM   2322  CA  ALA A 295      44.003  -4.279   0.528  1.00 71.77           C  
ATOM   2323  C   ALA A 295      42.985  -4.638   1.612  1.00 73.89           C  
ATOM   2324  O   ALA A 295      42.511  -5.775   1.644  1.00 74.96           O  
ATOM   2325  CB  ALA A 295      43.490  -3.121  -0.323  1.00 71.50           C  
ATOM   2326  N   ASP A 296      42.654  -3.715   2.515  1.00 76.04           N  
ATOM   2327  CA  ASP A 296      41.660  -4.066   3.527  1.00 78.75           C  
ATOM   2328  C   ASP A 296      40.631  -2.985   3.819  1.00 79.70           C  
ATOM   2329  O   ASP A 296      40.865  -1.800   3.576  1.00 79.67           O  
ATOM   2330  CB  ASP A 296      42.338  -4.626   4.822  1.00 80.35           C  
ATOM   2331  CG  ASP A 296      42.850  -3.548   5.818  1.00 81.68           C  
ATOM   2332  OD1 ASP A 296      43.572  -2.594   5.436  1.00 81.51           O  
ATOM   2333  OD2 ASP A 296      42.546  -3.705   7.028  1.00 82.08           O1-
ATOM   2334  N   ARG A 297      39.466  -3.418   4.291  1.00 80.96           N  
ATOM   2335  CA  ARG A 297      38.375  -2.506   4.609  1.00 82.73           C  
ATOM   2336  C   ARG A 297      38.692  -1.535   5.753  1.00 83.05           C  
ATOM   2337  O   ARG A 297      39.207  -1.924   6.811  1.00 83.50           O  
ATOM   2338  CB  ARG A 297      37.090  -3.293   4.932  1.00 84.68           C  
ATOM   2339  CG  ARG A 297      37.284  -4.795   5.191  1.00 85.97           C  
ATOM   2340  CD  ARG A 297      37.124  -5.196   6.659  1.00 86.04           C  
ATOM   2341  NE  ARG A 297      35.762  -5.042   7.165  1.00 86.32           N  
ATOM   2342  CZ  ARG A 297      35.380  -5.405   8.390  1.00 86.67           C  
ATOM   2343  NH1 ARG A 297      36.255  -5.944   9.226  1.00 86.97           N1+
ATOM   2344  NH2 ARG A 297      34.128  -5.221   8.793  1.00 86.83           N  
ATOM   2345  N   PRO A 298      38.276  -0.280   5.518  1.00 82.23           N  
ATOM   2346  CA  PRO A 298      38.455   0.854   6.463  1.00 81.13           C  
ATOM   2347  C   PRO A 298      37.905   0.602   7.886  1.00 79.79           C  
ATOM   2348  O   PRO A 298      37.086  -0.286   8.100  1.00 80.88           O  
ATOM   2349  CB  PRO A 298      37.860   1.994   5.689  1.00 81.84           C  
ATOM   2350  CG  PRO A 298      38.291   1.681   4.294  1.00 81.88           C  
ATOM   2351  CD  PRO A 298      38.484   0.203   4.155  1.00 82.43           C  
ATOM   2352  N   GLY A 299      38.333   1.414   8.861  1.00 76.75           N  
ATOM   2353  CA  GLY A 299      37.850   1.357  10.245  1.00 73.07           C  
ATOM   2354  C   GLY A 299      36.893   0.186  10.628  1.00 70.97           C  
ATOM   2355  O   GLY A 299      35.703   0.393  10.854  1.00 69.74           O  
ATOM   2356  N   HIS A 300      37.454  -1.020  10.680  1.00 67.64           N  
ATOM   2357  CA  HIS A 300      36.713  -2.208  11.064  1.00 63.05           C  
ATOM   2358  C   HIS A 300      37.128  -2.566  12.466  0.00 60.09           C  
ATOM   2359  O   HIS A 300      38.241  -2.261  12.894  0.00 59.79           O  
ATOM   2360  CB  HIS A 300      36.998  -3.354  10.107  0.00 63.17           C  
ATOM   2361  CG  HIS A 300      38.491  -3.539   9.857  0.00 62.81           C  
ATOM   2362  CD2 HIS A 300      39.157  -4.471   9.136  0.00 62.78           C  
ATOM   2363  ND1 HIS A 300      39.452  -2.710  10.394  0.00 62.77           N  
ATOM   2364  CE1 HIS A 300      40.647  -3.124  10.014  0.00 62.70           C  
ATOM   2365  NE2 HIS A 300      40.495  -4.191   9.250  0.00 62.69           N  
ATOM   2366  N   ASP A 301      36.227  -3.210  13.187  1.00 56.04           N  
ATOM   2367  CA  ASP A 301      36.530  -3.586  14.553  1.00 52.78           C  
ATOM   2368  C   ASP A 301      37.688  -4.547  14.517  1.00 50.09           C  
ATOM   2369  O   ASP A 301      37.688  -5.515  13.751  1.00 50.53           O  
ATOM   2370  CB  ASP A 301      35.317  -4.205  15.238  1.00 51.74           C  
ATOM   2371  CG  ASP A 301      34.187  -3.206  15.424  1.00 52.03           C  
ATOM   2372  OD1 ASP A 301      34.483  -2.015  15.674  1.00 51.82           O  
ATOM   2373  OD2 ASP A 301      33.004  -3.607  15.334  1.00 52.20           O1-
ATOM   2374  N   ARG A 302      38.673  -4.263  15.361  1.00 45.32           N  
ATOM   2375  CA  ARG A 302      39.925  -5.035  15.422  1.00 41.00           C  
ATOM   2376  C   ARG A 302      39.897  -6.321  16.239  1.00 37.55           C  
ATOM   2377  O   ARG A 302      40.638  -7.243  15.904  1.00 36.39           O  
ATOM   2378  CB  ARG A 302      41.061  -4.114  15.880  1.00 42.36           C  
ATOM   2379  CG  ARG A 302      41.316  -2.973  14.891  1.00 43.74           C  
ATOM   2380  CD  ARG A 302      42.736  -3.040  14.337  1.00 46.30           C  
ATOM   2381  NE  ARG A 302      43.702  -2.612  15.341  1.00 49.56           N  
ATOM   2382  CZ  ARG A 302      44.853  -3.225  15.598  1.00 51.69           C  
ATOM   2383  NH1 ARG A 302      45.206  -4.314  14.924  1.00 51.66           N1+
ATOM   2384  NH2 ARG A 302      45.648  -2.749  16.549  1.00 52.62           N  
ATOM   2385  N   ARG A 303      39.075  -6.409  17.281  1.00 33.51           N  
ATOM   2386  CA  ARG A 303      39.073  -7.613  18.108  1.00 32.32           C  
ATOM   2387  C   ARG A 303      37.770  -7.902  18.834  1.00 31.41           C  
ATOM   2388  O   ARG A 303      37.252  -7.049  19.530  1.00 33.12           O  
ATOM   2389  CB  ARG A 303      40.222  -7.533  19.149  1.00 31.73           C  
ATOM   2390  CG  ARG A 303      40.314  -8.714  20.124  1.00 31.75           C  
ATOM   2391  CD  ARG A 303      41.574  -8.698  21.030  1.00 33.98           C  
ATOM   2392  NE  ARG A 303      41.243  -8.380  22.420  1.00 36.19           N  
ATOM   2393  CZ  ARG A 303      41.081  -9.261  23.403  1.00 37.30           C  
ATOM   2394  NH1 ARG A 303      41.231 -10.537  23.195  1.00 36.60           N1+
ATOM   2395  NH2 ARG A 303      40.710  -8.874  24.602  1.00 39.54           N  
ATOM   2396  N   TYR A 304      37.242  -9.108  18.655  1.00 30.39           N  
ATOM   2397  CA  TYR A 304      36.040  -9.551  19.354  1.00 29.98           C  
ATOM   2398  C   TYR A 304      36.532 -10.772  20.107  1.00 31.17           C  
ATOM   2399  O   TYR A 304      37.265 -11.586  19.543  1.00 31.98           O  
ATOM   2400  CB  TYR A 304      34.932 -10.027  18.399  1.00 30.94           C  
ATOM   2401  CG  TYR A 304      34.287  -8.970  17.538  1.00 34.04           C  
ATOM   2402  CD1 TYR A 304      34.554  -7.611  17.728  1.00 33.93           C  
ATOM   2403  CD2 TYR A 304      33.416  -9.330  16.516  1.00 33.00           C  
ATOM   2404  CE1 TYR A 304      33.974  -6.654  16.919  1.00 32.81           C  
ATOM   2405  CE2 TYR A 304      32.838  -8.380  15.708  1.00 33.02           C  
ATOM   2406  CZ  TYR A 304      33.121  -7.043  15.907  1.00 33.43           C  
ATOM   2407  OH  TYR A 304      32.574  -6.097  15.067  1.00 32.99           O  
ATOM   2408  N   ALA A 305      36.139 -10.904  21.366  1.00 31.98           N  
ATOM   2409  CA  ALA A 305      36.523 -12.056  22.174  1.00 32.88           C  
ATOM   2410  C   ALA A 305      35.460 -12.149  23.256  1.00 33.89           C  
ATOM   2411  O   ALA A 305      35.113 -11.149  23.886  1.00 32.63           O  
ATOM   2412  CB  ALA A 305      37.904 -11.851  22.778  1.00 31.46           C  
ATOM   2413  N   ILE A 306      34.939 -13.346  23.471  1.00 34.59           N  
ATOM   2414  CA  ILE A 306      33.880 -13.510  24.440  1.00 36.96           C  
ATOM   2415  C   ILE A 306      34.249 -14.274  25.689  1.00 38.48           C  
ATOM   2416  O   ILE A 306      34.967 -15.271  25.644  1.00 39.08           O  
ATOM   2417  CB  ILE A 306      32.652 -14.186  23.778  1.00 36.52           C  
ATOM   2418  CG1 ILE A 306      31.829 -13.139  23.037  1.00 39.30           C  
ATOM   2419  CG2 ILE A 306      31.787 -14.884  24.811  1.00 36.51           C  
ATOM   2420  CD1 ILE A 306      30.635 -13.745  22.296  1.00 43.22           C  
ATOM   2421  N   ASP A 307      33.736 -13.780  26.808  1.00 39.21           N  
ATOM   2422  CA  ASP A 307      33.931 -14.413  28.088  1.00 39.92           C  
ATOM   2423  C   ASP A 307      32.633 -15.173  28.279  1.00 39.58           C  
ATOM   2424  O   ASP A 307      31.598 -14.567  28.550  1.00 40.42           O  
ATOM   2425  CB  ASP A 307      34.082 -13.366  29.185  1.00 41.73           C  
ATOM   2426  CG  ASP A 307      34.328 -13.989  30.538  1.00 43.11           C  
ATOM   2427  OD1 ASP A 307      34.024 -15.199  30.694  1.00 41.93           O  
ATOM   2428  OD2 ASP A 307      34.817 -13.268  31.438  1.00 44.00           O1-
ATOM   2429  N   ALA A 308      32.683 -16.490  28.116  1.00 39.09           N  
ATOM   2430  CA  ALA A 308      31.499 -17.330  28.254  1.00 38.87           C  
ATOM   2431  C   ALA A 308      31.432 -18.000  29.627  1.00 40.13           C  
ATOM   2432  O   ALA A 308      30.862 -19.090  29.783  1.00 39.28           O  
ATOM   2433  CB  ALA A 308      31.495 -18.380  27.158  1.00 37.25           C  
ATOM   2434  N   GLY A 309      32.000 -17.328  30.625  1.00 41.90           N  
ATOM   2435  CA  GLY A 309      32.014 -17.872  31.970  1.00 41.49           C  
ATOM   2436  C   GLY A 309      30.653 -18.003  32.618  1.00 41.36           C  
ATOM   2437  O   GLY A 309      30.336 -19.031  33.217  1.00 42.10           O  
ATOM   2438  N   LYS A 310      29.837 -16.966  32.502  1.00 41.09           N  
ATOM   2439  CA  LYS A 310      28.524 -17.003  33.121  1.00 40.45           C  
ATOM   2440  C   LYS A 310      27.681 -18.204  32.686  1.00 40.03           C  
ATOM   2441  O   LYS A 310      27.095 -18.890  33.515  1.00 40.77           O  
ATOM   2442  CB  LYS A 310      27.766 -15.701  32.853  1.00 38.14           C  
ATOM   2443  CG  LYS A 310      26.341 -15.774  33.334  1.00 38.58           C  
ATOM   2444  CD  LYS A 310      25.562 -14.479  33.181  1.00 39.84           C  
ATOM   2445  CE  LYS A 310      24.097 -14.744  33.529  1.00 39.78           C  
ATOM   2446  NZ  LYS A 310      23.240 -13.550  33.391  1.00 44.15           N1+
ATOM   2447  N   ILE A 311      27.619 -18.484  31.396  1.00 40.07           N  
ATOM   2448  CA  ILE A 311      26.799 -19.608  30.965  1.00 39.80           C  
ATOM   2449  C   ILE A 311      27.392 -20.926  31.457  1.00 41.87           C  
ATOM   2450  O   ILE A 311      26.668 -21.896  31.691  1.00 42.98           O  
ATOM   2451  CB  ILE A 311      26.625 -19.614  29.433  1.00 36.31           C  
ATOM   2452  CG1 ILE A 311      25.525 -20.589  29.057  1.00 35.67           C  
ATOM   2453  CG2 ILE A 311      27.932 -19.954  28.748  1.00 36.50           C  
ATOM   2454  CD1 ILE A 311      25.211 -20.621  27.601  1.00 35.39           C  
ATOM   2455  N   SER A 312      28.711 -20.954  31.632  1.00 43.99           N  
ATOM   2456  CA  SER A 312      29.398 -22.150  32.124  1.00 45.19           C  
ATOM   2457  C   SER A 312      29.031 -22.356  33.591  1.00 44.88           C  
ATOM   2458  O   SER A 312      28.569 -23.426  33.988  1.00 43.74           O  
ATOM   2459  CB  SER A 312      30.920 -21.982  31.994  1.00 46.52           C  
ATOM   2460  OG  SER A 312      31.621 -23.080  32.568  1.00 48.31           O  
ATOM   2461  N   ARG A 313      29.247 -21.309  34.384  1.00 45.48           N  
ATOM   2462  CA  ARG A 313      28.951 -21.315  35.805  1.00 44.51           C  
ATOM   2463  C   ARG A 313      27.494 -21.610  36.096  1.00 44.63           C  
ATOM   2464  O   ARG A 313      27.191 -22.464  36.923  1.00 46.35           O  
ATOM   2465  CB  ARG A 313      29.298 -19.964  36.422  1.00 45.50           C  
ATOM   2466  CG  ARG A 313      30.736 -19.812  36.831  1.00 47.14           C  
ATOM   2467  CD  ARG A 313      30.987 -18.449  37.437  1.00 48.80           C  
ATOM   2468  NE  ARG A 313      31.489 -17.508  36.437  1.00 53.67           N  
ATOM   2469  CZ  ARG A 313      30.780 -16.515  35.907  1.00 54.19           C  
ATOM   2470  NH1 ARG A 313      29.519 -16.326  36.288  1.00 56.35           N1+
ATOM   2471  NH2 ARG A 313      31.332 -15.713  34.997  1.00 52.06           N  
ATOM   2472  N   GLU A 314      26.591 -20.920  35.408  1.00 44.07           N  
ATOM   2473  CA  GLU A 314      25.168 -21.082  35.657  1.00 44.80           C  
ATOM   2474  C   GLU A 314      24.405 -22.194  34.953  1.00 44.61           C  
ATOM   2475  O   GLU A 314      23.461 -22.733  35.522  1.00 45.14           O  
ATOM   2476  CB  GLU A 314      24.466 -19.743  35.434  1.00 45.78           C  
ATOM   2477  CG  GLU A 314      24.740 -18.746  36.557  1.00 50.30           C  
ATOM   2478  CD  GLU A 314      24.296 -17.327  36.223  1.00 53.68           C  
ATOM   2479  OE1 GLU A 314      23.190 -17.155  35.649  1.00 55.76           O  
ATOM   2480  OE2 GLU A 314      25.053 -16.382  36.551  1.00 54.16           O1-
ATOM   2481  N   LEU A 315      24.786 -22.550  33.731  1.00 43.93           N  
ATOM   2482  CA  LEU A 315      24.064 -23.607  33.025  1.00 43.29           C  
ATOM   2483  C   LEU A 315      24.960 -24.790  32.701  1.00 43.78           C  
ATOM   2484  O   LEU A 315      24.498 -25.813  32.199  1.00 43.39           O  
ATOM   2485  CB  LEU A 315      23.453 -23.073  31.734  1.00 43.50           C  
ATOM   2486  CG  LEU A 315      22.445 -21.923  31.844  1.00 45.06           C  
ATOM   2487  CD1 LEU A 315      22.089 -21.447  30.445  1.00 44.24           C  
ATOM   2488  CD2 LEU A 315      21.200 -22.370  32.598  1.00 44.86           C  
ATOM   2489  N   GLY A 316      26.247 -24.637  32.981  1.00 43.55           N  
ATOM   2490  CA  GLY A 316      27.190 -25.703  32.732  1.00 43.11           C  
ATOM   2491  C   GLY A 316      27.443 -26.019  31.274  1.00 43.92           C  
ATOM   2492  O   GLY A 316      27.566 -27.185  30.908  1.00 44.92           O  
ATOM   2493  N   TRP A 317      27.521 -24.996  30.431  1.00 43.04           N  
ATOM   2494  CA  TRP A 317      27.785 -25.224  29.013  1.00 41.17           C  
ATOM   2495  C   TRP A 317      29.206 -24.825  28.649  1.00 41.59           C  
ATOM   2496  O   TRP A 317      29.710 -23.784  29.080  1.00 41.87           O  
ATOM   2497  CB  TRP A 317      26.833 -24.419  28.119  1.00 39.90           C  
ATOM   2498  CG  TRP A 317      27.167 -24.562  26.660  1.00 36.46           C  
ATOM   2499  CD1 TRP A 317      26.722 -25.537  25.803  1.00 37.54           C  
ATOM   2500  CD2 TRP A 317      28.119 -23.788  25.919  1.00 35.29           C  
ATOM   2501  CE2 TRP A 317      28.207 -24.356  24.622  1.00 34.95           C  
ATOM   2502  CE3 TRP A 317      28.915 -22.676  26.228  1.00 34.86           C  
ATOM   2503  NE1 TRP A 317      27.346 -25.419  24.576  1.00 36.38           N  
ATOM   2504  CZ2 TRP A 317      29.057 -23.850  23.641  1.00 35.14           C  
ATOM   2505  CZ3 TRP A 317      29.770 -22.166  25.245  1.00 33.39           C  
ATOM   2506  CH2 TRP A 317      29.831 -22.757  23.968  1.00 36.55           C  
ATOM   2507  N   LYS A 318      29.837 -25.663  27.840  1.00 41.36           N  
ATOM   2508  CA  LYS A 318      31.186 -25.424  27.351  1.00 43.13           C  
ATOM   2509  C   LYS A 318      31.258 -26.040  25.968  1.00 41.88           C  
ATOM   2510  O   LYS A 318      30.600 -27.044  25.688  1.00 42.39           O  
ATOM   2511  CB  LYS A 318      32.246 -26.083  28.248  1.00 46.61           C  
ATOM   2512  CG  LYS A 318      32.608 -25.290  29.519  1.00 53.08           C  
ATOM   2513  CD  LYS A 318      33.862 -25.856  30.224  1.00 55.95           C  
ATOM   2514  CE  LYS A 318      34.343 -24.921  31.346  1.00 59.55           C  
ATOM   2515  NZ  LYS A 318      35.644 -25.333  31.965  1.00 59.15           N1+
ATOM   2516  N   PRO A 319      32.057 -25.448  25.080  1.00 40.66           N  
ATOM   2517  CA  PRO A 319      32.190 -25.978  23.721  1.00 39.71           C  
ATOM   2518  C   PRO A 319      32.844 -27.354  23.756  1.00 39.73           C  
ATOM   2519  O   PRO A 319      33.799 -27.563  24.499  1.00 36.84           O  
ATOM   2520  CB  PRO A 319      33.117 -24.984  23.022  1.00 39.63           C  
ATOM   2521  CG  PRO A 319      33.310 -23.841  23.994  1.00 40.47           C  
ATOM   2522  CD  PRO A 319      33.053 -24.402  25.354  1.00 41.66           C  
ATOM   2523  N   LEU A 320      32.344 -28.279  22.941  1.00 39.47           N  
ATOM   2524  CA  LEU A 320      32.931 -29.603  22.881  1.00 39.45           C  
ATOM   2525  C   LEU A 320      34.123 -29.538  21.941  1.00 39.93           C  
ATOM   2526  O   LEU A 320      35.101 -30.261  22.106  1.00 41.67           O  
ATOM   2527  CB  LEU A 320      31.920 -30.622  22.361  1.00 39.27           C  
ATOM   2528  CG  LEU A 320      30.692 -30.868  23.243  1.00 41.47           C  
ATOM   2529  CD1 LEU A 320      29.826 -31.927  22.579  1.00 41.11           C  
ATOM   2530  CD2 LEU A 320      31.109 -31.307  24.650  1.00 38.53           C  
ATOM   2531  N   GLU A 321      34.043 -28.661  20.949  1.00 39.60           N  
ATOM   2532  CA  GLU A 321      35.128 -28.521  19.980  1.00 38.74           C  
ATOM   2533  C   GLU A 321      36.139 -27.442  20.364  1.00 38.28           C  
ATOM   2534  O   GLU A 321      35.888 -26.585  21.208  1.00 39.01           O  
ATOM   2535  CB  GLU A 321      34.586 -28.135  18.596  1.00 38.66           C  
ATOM   2536  CG  GLU A 321      33.524 -29.029  17.967  1.00 39.15           C  
ATOM   2537  CD  GLU A 321      34.017 -30.422  17.660  1.00 39.07           C  
ATOM   2538  OE1 GLU A 321      35.239 -30.595  17.471  1.00 39.90           O  
ATOM   2539  OE2 GLU A 321      33.177 -31.341  17.591  1.00 39.52           O1-
ATOM   2540  N   THR A 322      37.291 -27.504  19.753  1.00 37.48           N  
ATOM   2541  CA  THR A 322      38.337 -26.507  19.857  1.00 38.37           C  
ATOM   2542  C   THR A 322      38.422 -25.960  18.468  1.00 39.32           C  
ATOM   2543  O   THR A 322      37.908 -26.587  17.525  1.00 39.54           O  
ATOM   2544  CB  THR A 322      39.711 -27.115  20.230  1.00 38.08           C  
ATOM   2545  CG2 THR A 322      39.616 -27.821  21.578  1.00 34.99           C  
ATOM   2546  OG1 THR A 322      40.121 -28.033  19.206  1.00 37.08           O  
ATOM   2547  N   PHE A 323      39.059 -24.813  18.286  1.00 38.74           N  
ATOM   2548  CA  PHE A 323      39.149 -24.279  16.941  1.00 38.50           C  
ATOM   2549  C   PHE A 323      39.791 -25.297  16.005  1.00 39.01           C  
ATOM   2550  O   PHE A 323      39.415 -25.412  14.844  1.00 38.38           O  
ATOM   2551  CB  PHE A 323      39.966 -23.000  16.913  1.00 38.16           C  
ATOM   2552  CG  PHE A 323      40.009 -22.357  15.559  1.00 40.30           C  
ATOM   2553  CD1 PHE A 323      38.836 -21.925  14.949  1.00 40.27           C  
ATOM   2554  CD2 PHE A 323      41.211 -22.208  14.878  1.00 39.31           C  
ATOM   2555  CE1 PHE A 323      38.860 -21.355  13.683  1.00 41.12           C  
ATOM   2556  CE2 PHE A 323      41.242 -21.641  13.612  1.00 39.52           C  
ATOM   2557  CZ  PHE A 323      40.065 -21.213  13.012  1.00 40.34           C  
ATOM   2558  N   GLU A 324      40.761 -26.040  16.523  1.00 40.42           N  
ATOM   2559  CA  GLU A 324      41.462 -27.035  15.727  1.00 40.08           C  
ATOM   2560  C   GLU A 324      40.578 -28.207  15.308  1.00 38.60           C  
ATOM   2561  O   GLU A 324      40.500 -28.505  14.117  1.00 36.39           O  
ATOM   2562  CB  GLU A 324      42.698 -27.537  16.481  1.00 43.07           C  
ATOM   2563  CG  GLU A 324      43.866 -26.530  16.536  1.00 48.18           C  
ATOM   2564  CD  GLU A 324      43.565 -25.245  17.339  1.00 52.43           C  
ATOM   2565  OE1 GLU A 324      43.003 -25.322  18.459  1.00 53.86           O  
ATOM   2566  OE2 GLU A 324      43.918 -24.143  16.856  1.00 55.43           O1-
ATOM   2567  N   SER A 325      39.907 -28.856  16.264  1.00 36.77           N  
ATOM   2568  CA  SER A 325      39.052 -29.994  15.936  1.00 34.49           C  
ATOM   2569  C   SER A 325      37.880 -29.551  15.078  1.00 34.66           C  
ATOM   2570  O   SER A 325      37.461 -30.271  14.178  1.00 34.27           O  
ATOM   2571  CB  SER A 325      38.532 -30.683  17.204  1.00 34.45           C  
ATOM   2572  OG  SER A 325      37.607 -29.872  17.906  1.00 34.13           O  
ATOM   2573  N   GLY A 326      37.364 -28.356  15.346  1.00 35.50           N  
ATOM   2574  CA  GLY A 326      36.237 -27.842  14.579  1.00 34.49           C  
ATOM   2575  C   GLY A 326      36.561 -27.479  13.136  1.00 32.64           C  
ATOM   2576  O   GLY A 326      35.760 -27.704  12.237  1.00 30.78           O  
ATOM   2577  N   ILE A 327      37.730 -26.899  12.904  1.00 33.51           N  
ATOM   2578  CA  ILE A 327      38.108 -26.536  11.543  1.00 33.94           C  
ATOM   2579  C   ILE A 327      38.314 -27.800  10.735  1.00 34.64           C  
ATOM   2580  O   ILE A 327      38.016 -27.844   9.549  1.00 34.51           O  
ATOM   2581  CB  ILE A 327      39.391 -25.670  11.516  1.00 34.41           C  
ATOM   2582  CG1 ILE A 327      39.023 -24.209  11.800  1.00 33.80           C  
ATOM   2583  CG2 ILE A 327      40.085 -25.759  10.136  1.00 32.33           C  
ATOM   2584  CD1 ILE A 327      38.276 -23.534  10.646  1.00 33.23           C  
ATOM   2585  N   ARG A 328      38.807 -28.843  11.392  1.00 36.53           N  
ATOM   2586  CA  ARG A 328      39.026 -30.124  10.727  1.00 36.29           C  
ATOM   2587  C   ARG A 328      37.673 -30.689  10.262  1.00 35.78           C  
ATOM   2588  O   ARG A 328      37.523 -31.108   9.112  1.00 35.49           O  
ATOM   2589  CB  ARG A 328      39.710 -31.107  11.685  1.00 37.26           C  
ATOM   2590  CG  ARG A 328      40.012 -32.487  11.085  1.00 38.33           C  
ATOM   2591  CD  ARG A 328      40.639 -33.422  12.127  1.00 40.28           C  
ATOM   2592  NE  ARG A 328      42.041 -33.116  12.403  1.00 42.26           N  
ATOM   2593  CZ  ARG A 328      43.050 -33.503  11.631  1.00 45.00           C  
ATOM   2594  NH1 ARG A 328      42.809 -34.219  10.534  1.00 45.72           N1+
ATOM   2595  NH2 ARG A 328      44.301 -33.174  11.949  1.00 45.67           N  
ATOM   2596  N   LYS A 329      36.682 -30.687  11.146  1.00 33.53           N  
ATOM   2597  CA  LYS A 329      35.376 -31.194  10.771  1.00 32.83           C  
ATOM   2598  C   LYS A 329      34.765 -30.390   9.631  1.00 33.02           C  
ATOM   2599  O   LYS A 329      34.080 -30.946   8.766  1.00 32.34           O  
ATOM   2600  CB  LYS A 329      34.425 -31.177  11.959  1.00 32.34           C  
ATOM   2601  CG  LYS A 329      34.722 -32.259  12.968  1.00 34.12           C  
ATOM   2602  CD  LYS A 329      33.664 -32.355  14.064  1.00 33.88           C  
ATOM   2603  CE  LYS A 329      34.106 -33.332  15.139  1.00 35.20           C  
ATOM   2604  NZ  LYS A 329      33.107 -33.428  16.218  1.00 38.46           N1+
ATOM   2605  N   THR A 330      35.022 -29.085   9.627  1.00 32.28           N  
ATOM   2606  CA  THR A 330      34.487 -28.205   8.602  1.00 31.52           C  
ATOM   2607  C   THR A 330      35.102 -28.531   7.245  1.00 32.71           C  
ATOM   2608  O   THR A 330      34.399 -28.666   6.246  1.00 33.18           O  
ATOM   2609  CB  THR A 330      34.756 -26.733   8.962  1.00 30.75           C  
ATOM   2610  CG2 THR A 330      34.058 -25.797   7.988  1.00 27.68           C  
ATOM   2611  OG1 THR A 330      34.282 -26.488  10.290  1.00 31.99           O  
ATOM   2612  N   VAL A 331      36.418 -28.659   7.200  1.00 33.71           N  
ATOM   2613  CA  VAL A 331      37.070 -28.984   5.943  1.00 33.03           C  
ATOM   2614  C   VAL A 331      36.522 -30.304   5.418  1.00 34.75           C  
ATOM   2615  O   VAL A 331      36.171 -30.425   4.241  1.00 33.67           O  
ATOM   2616  CB  VAL A 331      38.584 -29.118   6.124  1.00 33.33           C  
ATOM   2617  CG1 VAL A 331      39.207 -29.854   4.912  1.00 27.14           C  
ATOM   2618  CG2 VAL A 331      39.188 -27.721   6.315  1.00 30.77           C  
ATOM   2619  N   GLU A 332      36.448 -31.298   6.292  1.00 35.40           N  
ATOM   2620  CA  GLU A 332      35.941 -32.598   5.880  1.00 36.08           C  
ATOM   2621  C   GLU A 332      34.516 -32.477   5.355  1.00 36.24           C  
ATOM   2622  O   GLU A 332      34.146 -33.168   4.409  1.00 37.05           O  
ATOM   2623  CB  GLU A 332      35.969 -33.583   7.051  1.00 38.72           C  
ATOM   2624  CG  GLU A 332      37.329 -33.723   7.678  1.00 44.51           C  
ATOM   2625  CD  GLU A 332      37.357 -34.724   8.810  1.00 48.33           C  
ATOM   2626  OE1 GLU A 332      36.352 -34.789   9.563  1.00 50.03           O  
ATOM   2627  OE2 GLU A 332      38.394 -35.428   8.952  1.00 50.82           O1-
ATOM   2628  N   TRP A 333      33.711 -31.601   5.954  1.00 34.72           N  
ATOM   2629  CA  TRP A 333      32.340 -31.451   5.500  1.00 33.45           C  
ATOM   2630  C   TRP A 333      32.253 -30.907   4.085  1.00 34.23           C  
ATOM   2631  O   TRP A 333      31.512 -31.432   3.262  1.00 35.28           O  
ATOM   2632  CB  TRP A 333      31.541 -30.540   6.423  1.00 32.61           C  
ATOM   2633  CG  TRP A 333      30.063 -30.632   6.150  1.00 32.38           C  
ATOM   2634  CD1 TRP A 333      29.189 -31.513   6.700  1.00 32.75           C  
ATOM   2635  CD2 TRP A 333      29.288 -29.796   5.271  1.00 33.64           C  
ATOM   2636  CE2 TRP A 333      27.943 -30.233   5.353  1.00 33.41           C  
ATOM   2637  CE3 TRP A 333      29.600 -28.716   4.422  1.00 33.95           C  
ATOM   2638  NE1 TRP A 333      27.909 -31.282   6.230  1.00 33.44           N  
ATOM   2639  CZ2 TRP A 333      26.908 -29.630   4.624  1.00 32.83           C  
ATOM   2640  CZ3 TRP A 333      28.568 -28.113   3.691  1.00 32.80           C  
ATOM   2641  CH2 TRP A 333      27.238 -28.575   3.800  1.00 33.98           C  
ATOM   2642  N   TYR A 334      32.992 -29.845   3.790  1.00 34.98           N  
ATOM   2643  CA  TYR A 334      32.970 -29.296   2.445  1.00 35.76           C  
ATOM   2644  C   TYR A 334      33.442 -30.298   1.408  1.00 36.51           C  
ATOM   2645  O   TYR A 334      32.851 -30.429   0.336  1.00 36.59           O  
ATOM   2646  CB  TYR A 334      33.765 -27.934   2.374  1.00 35.75           C  
ATOM   2647  CG  TYR A 334      32.867 -26.887   2.955  1.00 36.42           C  
ATOM   2648  CD1 TYR A 334      33.019 -26.455   4.265  1.00 35.04           C  
ATOM   2649  CD2 TYR A 334      31.801 -26.328   2.240  1.00 35.19           C  
ATOM   2650  CE1 TYR A 334      32.119 -25.567   4.850  1.00 35.29           C  
ATOM   2651  CE2 TYR A 334      30.904 -25.452   2.822  1.00 32.85           C  
ATOM   2652  CZ  TYR A 334      31.061 -25.078   4.123  1.00 33.48           C  
ATOM   2653  OH  TYR A 334      30.170 -24.211   4.711  1.00 32.76           O  
ATOM   2654  N   LEU A 335      34.509 -31.023   1.733  1.00 37.04           N  
ATOM   2655  CA  LEU A 335      35.052 -32.026   0.815  1.00 37.28           C  
ATOM   2656  C   LEU A 335      33.997 -33.089   0.526  1.00 37.48           C  
ATOM   2657  O   LEU A 335      33.973 -33.685  -0.552  1.00 37.44           O  
ATOM   2658  CB  LEU A 335      36.276 -32.728   1.422  1.00 36.51           C  
ATOM   2659  CG  LEU A 335      37.589 -31.953   1.479  1.00 37.50           C  
ATOM   2660  CD1 LEU A 335      38.585 -32.716   2.369  1.00 36.30           C  
ATOM   2661  CD2 LEU A 335      38.119 -31.737   0.050  1.00 34.85           C  
ATOM   2662  N   ALA A 336      33.121 -33.323   1.498  1.00 36.89           N  
ATOM   2663  CA  ALA A 336      32.092 -34.342   1.362  1.00 36.01           C  
ATOM   2664  C   ALA A 336      30.731 -33.840   0.910  1.00 38.00           C  
ATOM   2665  O   ALA A 336      29.795 -34.629   0.801  1.00 37.67           O  
ATOM   2666  CB  ALA A 336      31.937 -35.073   2.671  1.00 33.38           C  
ATOM   2667  N   ASN A 337      30.600 -32.547   0.630  1.00 39.25           N  
ATOM   2668  CA  ASN A 337      29.291 -32.024   0.237  1.00 38.30           C  
ATOM   2669  C   ASN A 337      29.296 -31.093  -0.955  1.00 39.27           C  
ATOM   2670  O   ASN A 337      28.691 -30.015  -0.922  1.00 39.34           O  
ATOM   2671  CB  ASN A 337      28.649 -31.330   1.432  1.00 35.73           C  
ATOM   2672  CG  ASN A 337      28.076 -32.305   2.419  1.00 34.80           C  
ATOM   2673  ND2 ASN A 337      28.871 -32.700   3.403  1.00 33.83           N  
ATOM   2674  OD1 ASN A 337      26.923 -32.713   2.293  1.00 35.64           O  
ATOM   2675  N   THR A 338      29.970 -31.535  -2.009  1.00 39.69           N  
ATOM   2676  CA  THR A 338      30.082 -30.788  -3.255  1.00 40.30           C  
ATOM   2677  C   THR A 338      28.697 -30.459  -3.804  1.00 40.00           C  
ATOM   2678  O   THR A 338      28.450 -29.358  -4.304  1.00 40.95           O  
ATOM   2679  CB  THR A 338      30.853 -31.636  -4.301  1.00 40.45           C  
ATOM   2680  CG2 THR A 338      31.211 -30.808  -5.542  1.00 40.53           C  
ATOM   2681  OG1 THR A 338      32.054 -32.141  -3.699  1.00 41.53           O  
ATOM   2682  N   GLN A 339      27.795 -31.426  -3.704  1.00 40.68           N  
ATOM   2683  CA  GLN A 339      26.434 -31.262  -4.211  1.00 42.21           C  
ATOM   2684  C   GLN A 339      25.720 -30.071  -3.591  1.00 40.87           C  
ATOM   2685  O   GLN A 339      25.164 -29.229  -4.302  1.00 38.63           O  
ATOM   2686  CB  GLN A 339      25.619 -32.521  -3.943  1.00 44.96           C  
ATOM   2687  CG  GLN A 339      24.224 -32.494  -4.540  1.00 49.78           C  
ATOM   2688  CD  GLN A 339      23.302 -33.566  -3.951  1.00 53.65           C  
ATOM   2689  NE2 GLN A 339      23.716 -34.172  -2.836  1.00 53.56           N  
ATOM   2690  OE1 GLN A 339      22.226 -33.834  -4.487  1.00 55.77           O  
ATOM   2691  N   TRP A 340      25.734 -30.010  -2.262  1.00 39.72           N  
ATOM   2692  CA  TRP A 340      25.086 -28.914  -1.550  1.00 38.64           C  
ATOM   2693  C   TRP A 340      25.692 -27.590  -2.008  1.00 38.18           C  
ATOM   2694  O   TRP A 340      24.968 -26.637  -2.313  1.00 37.47           O  
ATOM   2695  CB  TRP A 340      25.281 -29.069  -0.046  1.00 37.32           C  
ATOM   2696  CG  TRP A 340      24.575 -28.027   0.768  1.00 38.76           C  
ATOM   2697  CD1 TRP A 340      23.293 -28.086   1.244  1.00 38.34           C  
ATOM   2698  CD2 TRP A 340      25.106 -26.769   1.209  1.00 38.37           C  
ATOM   2699  CE2 TRP A 340      24.087 -26.121   1.950  1.00 38.27           C  
ATOM   2700  CE3 TRP A 340      26.345 -26.124   1.051  1.00 38.31           C  
ATOM   2701  NE1 TRP A 340      22.995 -26.948   1.955  1.00 37.37           N  
ATOM   2702  CZ2 TRP A 340      24.266 -24.863   2.533  1.00 36.35           C  
ATOM   2703  CZ3 TRP A 340      26.524 -24.874   1.630  1.00 36.84           C  
ATOM   2704  CH2 TRP A 340      25.485 -24.258   2.364  1.00 37.54           C  
ATOM   2705  N   VAL A 341      27.021 -27.552  -2.073  1.00 36.72           N  
ATOM   2706  CA  VAL A 341      27.735 -26.348  -2.477  1.00 36.12           C  
ATOM   2707  C   VAL A 341      27.342 -25.907  -3.865  1.00 36.35           C  
ATOM   2708  O   VAL A 341      27.078 -24.721  -4.105  1.00 35.79           O  
ATOM   2709  CB  VAL A 341      29.272 -26.562  -2.456  1.00 34.92           C  
ATOM   2710  CG1 VAL A 341      29.976 -25.385  -3.107  1.00 28.80           C  
ATOM   2711  CG2 VAL A 341      29.753 -26.766  -1.008  1.00 32.73           C  
ATOM   2712  N   ASN A 342      27.299 -26.864  -4.781  1.00 37.05           N  
ATOM   2713  CA  ASN A 342      26.966 -26.539  -6.159  1.00 38.40           C  
ATOM   2714  C   ASN A 342      25.528 -26.076  -6.341  1.00 38.18           C  
ATOM   2715  O   ASN A 342      25.259 -25.226  -7.189  1.00 36.87           O  
ATOM   2716  CB  ASN A 342      27.288 -27.729  -7.073  1.00 40.07           C  
ATOM   2717  CG  ASN A 342      28.801 -28.034  -7.131  1.00 41.04           C  
ATOM   2718  ND2 ASN A 342      29.141 -29.301  -7.335  1.00 42.20           N  
ATOM   2719  OD1 ASN A 342      29.640 -27.138  -7.006  1.00 40.53           O  
ATOM   2720  N   ASN A 343      24.613 -26.611  -5.537  1.00 38.98           N  
ATOM   2721  CA  ASN A 343      23.220 -26.206  -5.632  1.00 41.53           C  
ATOM   2722  C   ASN A 343      23.041 -24.778  -5.150  1.00 42.42           C  
ATOM   2723  O   ASN A 343      22.116 -24.076  -5.586  1.00 43.55           O  
ATOM   2724  CB  ASN A 343      22.314 -27.134  -4.826  1.00 43.20           C  
ATOM   2725  CG  ASN A 343      22.129 -28.483  -5.492  1.00 45.43           C  
ATOM   2726  ND2 ASN A 343      21.919 -29.520  -4.681  1.00 44.83           N  
ATOM   2727  OD1 ASN A 343      22.161 -28.592  -6.728  1.00 45.87           O  
ATOM   2728  N   VAL A 344      23.911 -24.357  -4.236  1.00 41.28           N  
ATOM   2729  CA  VAL A 344      23.866 -22.996  -3.727  1.00 40.19           C  
ATOM   2730  C   VAL A 344      24.473 -22.094  -4.783  1.00 42.13           C  
ATOM   2731  O   VAL A 344      23.882 -21.078  -5.145  1.00 44.98           O  
ATOM   2732  CB  VAL A 344      24.672 -22.847  -2.447  1.00 38.04           C  
ATOM   2733  CG1 VAL A 344      24.781 -21.387  -2.065  1.00 34.81           C  
ATOM   2734  CG2 VAL A 344      24.017 -23.642  -1.352  1.00 36.38           C  
ATOM   2735  N   LYS A 345      25.642 -22.476  -5.293  1.00 42.38           N  
ATOM   2736  CA  LYS A 345      26.316 -21.691  -6.320  1.00 42.84           C  
ATOM   2737  C   LYS A 345      25.492 -21.512  -7.590  1.00 43.80           C  
ATOM   2738  O   LYS A 345      25.547 -20.458  -8.217  1.00 44.88           O  
ATOM   2739  CB  LYS A 345      27.656 -22.318  -6.685  1.00 43.11           C  
ATOM   2740  CG  LYS A 345      28.752 -22.193  -5.624  1.00 45.87           C  
ATOM   2741  CD  LYS A 345      30.121 -22.557  -6.229  1.00 49.40           C  
ATOM   2742  CE  LYS A 345      31.280 -22.422  -5.235  1.00 52.62           C  
ATOM   2743  NZ  LYS A 345      32.612 -22.863  -5.793  1.00 52.32           N1+
ATOM   2744  N   SER A 346      24.728 -22.532  -7.971  1.00 44.59           N  
ATOM   2745  CA  SER A 346      23.899 -22.456  -9.180  1.00 44.57           C  
ATOM   2746  C   SER A 346      22.554 -21.758  -8.967  1.00 45.19           C  
ATOM   2747  O   SER A 346      21.958 -21.260  -9.910  1.00 47.67           O  
ATOM   2748  CB  SER A 346      23.616 -23.855  -9.718  1.00 42.93           C  
ATOM   2749  OG  SER A 346      22.615 -24.485  -8.936  1.00 42.05           O  
ATOM   2750  N   GLY A 347      22.070 -21.735  -7.736  1.00 45.64           N  
ATOM   2751  CA  GLY A 347      20.791 -21.106  -7.469  1.00 46.42           C  
ATOM   2752  C   GLY A 347      19.719 -22.165  -7.330  1.00 47.07           C  
ATOM   2753  O   GLY A 347      18.632 -21.910  -6.806  1.00 48.17           O  
ATOM   2754  N   ALA A 348      20.039 -23.370  -7.784  1.00 46.55           N  
ATOM   2755  CA  ALA A 348      19.100 -24.474  -7.733  1.00 46.53           C  
ATOM   2756  C   ALA A 348      18.469 -24.678  -6.359  1.00 46.86           C  
ATOM   2757  O   ALA A 348      17.337 -25.155  -6.261  1.00 47.03           O  
ATOM   2758  CB  ALA A 348      19.787 -25.762  -8.196  1.00 46.73           C  
ATOM   2759  N   TYR A 349      19.179 -24.322  -5.295  1.00 46.72           N  
ATOM   2760  CA  TYR A 349      18.623 -24.517  -3.959  1.00 48.22           C  
ATOM   2761  C   TYR A 349      17.321 -23.748  -3.721  1.00 51.41           C  
ATOM   2762  O   TYR A 349      16.536 -24.108  -2.839  1.00 49.54           O  
ATOM   2763  CB  TYR A 349      19.640 -24.121  -2.885  1.00 44.92           C  
ATOM   2764  CG  TYR A 349      19.818 -22.631  -2.706  1.00 41.84           C  
ATOM   2765  CD1 TYR A 349      19.341 -21.980  -1.563  1.00 38.44           C  
ATOM   2766  CD2 TYR A 349      20.468 -21.874  -3.681  1.00 42.46           C  
ATOM   2767  CE1 TYR A 349      19.513 -20.614  -1.396  1.00 39.21           C  
ATOM   2768  CE2 TYR A 349      20.647 -20.510  -3.532  1.00 41.89           C  
ATOM   2769  CZ  TYR A 349      20.172 -19.879  -2.389  1.00 41.79           C  
ATOM   2770  OH  TYR A 349      20.383 -18.521  -2.253  1.00 40.56           O  
ATOM   2771  N   GLN A 350      17.093 -22.694  -4.502  1.00 55.57           N  
ATOM   2772  CA  GLN A 350      15.892 -21.890  -4.338  1.00 61.46           C  
ATOM   2773  C   GLN A 350      14.669 -22.450  -5.052  1.00 66.43           C  
ATOM   2774  O   GLN A 350      13.775 -21.699  -5.429  1.00 68.43           O  
ATOM   2775  CB  GLN A 350      16.143 -20.457  -4.808  1.00 61.40           C  
ATOM   2776  CG  GLN A 350      17.319 -19.785  -4.119  1.00 62.70           C  
ATOM   2777  CD  GLN A 350      17.133 -18.289  -3.950  1.00 62.49           C  
ATOM   2778  NE2 GLN A 350      17.883 -17.507  -4.720  1.00 63.27           N  
ATOM   2779  OE1 GLN A 350      16.323 -17.841  -3.137  1.00 62.74           O  
ATOM   2780  N   SER A 351      14.627 -23.766  -5.237  1.00 71.42           N  
ATOM   2781  CA  SER A 351      13.493 -24.415  -5.895  1.00 75.37           C  
ATOM   2782  C   SER A 351      12.863 -25.390  -4.913  1.00 78.83           C  
ATOM   2783  O   SER A 351      12.093 -26.271  -5.303  1.00 79.91           O  
ATOM   2784  CB  SER A 351      13.954 -25.164  -7.149  1.00 74.67           C  
ATOM   2785  OG  SER A 351      14.514 -24.270  -8.097  1.00 74.49           O  
ATOM   2786  N   TRP A 352      13.203 -25.212  -3.635  1.00 82.35           N  
ATOM   2787  CA  TRP A 352      12.711 -26.047  -2.536  1.00 85.43           C  
ATOM   2788  C   TRP A 352      13.520 -27.357  -2.387  1.00 86.43           C  
ATOM   2789  O   TRP A 352      14.501 -27.543  -3.150  1.00 86.43           O  
ATOM   2790  CB  TRP A 352      11.207 -26.337  -2.725  1.00 87.35           C  
ATOM   2791  CG  TRP A 352      10.356 -25.082  -2.732  1.00 89.99           C  
ATOM   2792  CD1 TRP A 352      10.377 -24.073  -3.666  1.00 90.45           C  
ATOM   2793  CD2 TRP A 352       9.423 -24.670  -1.723  1.00 90.85           C  
ATOM   2794  CE2 TRP A 352       8.923 -23.400  -2.107  1.00 91.50           C  
ATOM   2795  CE3 TRP A 352       8.962 -25.247  -0.528  1.00 91.09           C  
ATOM   2796  NE1 TRP A 352       9.521 -23.062  -3.294  1.00 91.26           N  
ATOM   2797  CZ2 TRP A 352       7.983 -22.696  -1.335  1.00 91.37           C  
ATOM   2798  CZ3 TRP A 352       8.025 -24.545   0.241  1.00 91.17           C  
ATOM   2799  CH2 TRP A 352       7.549 -23.282  -0.170  1.00 90.94           C  
TER
ATOM   2800  N   MET B   1      24.699  30.660   9.837  1.00 44.08           N  
ATOM   2801  CA  MET B   1      24.653  29.179   9.658  1.00 43.17           C  
ATOM   2802  C   MET B   1      23.202  28.771   9.514  1.00 41.56           C  
ATOM   2803  O   MET B   1      22.356  29.272  10.246  1.00 41.92           O  
ATOM   2804  CB  MET B   1      25.259  28.493  10.884  1.00 45.26           C  
ATOM   2805  CG  MET B   1      25.066  26.994  10.919  1.00 48.53           C  
ATOM   2806  SD  MET B   1      25.474  26.296  12.513  1.00 51.80           S  
ATOM   2807  CE  MET B   1      26.988  25.457  12.172  1.00 52.22           C  
ATOM   2808  N   LYS B   2      22.889  27.897   8.561  1.00 40.33           N  
ATOM   2809  CA  LYS B   2      21.501  27.474   8.454  1.00 38.96           C  
ATOM   2810  C   LYS B   2      21.343  26.114   9.119  1.00 36.32           C  
ATOM   2811  O   LYS B   2      22.052  25.162   8.802  1.00 36.02           O  
ATOM   2812  CB  LYS B   2      20.993  27.409   7.011  1.00 37.95           C  
ATOM   2813  CG  LYS B   2      19.451  27.338   7.043  1.00 41.64           C  
ATOM   2814  CD  LYS B   2      18.805  26.994   5.727  1.00 44.29           C  
ATOM   2815  CE  LYS B   2      18.740  28.174   4.788  1.00 47.30           C  
ATOM   2816  NZ  LYS B   2      18.187  27.726   3.468  1.00 47.69           N1+
ATOM   2817  N   ILE B   3      20.415  26.042  10.063  1.00 34.86           N  
ATOM   2818  CA  ILE B   3      20.166  24.814  10.803  1.00 33.10           C  
ATOM   2819  C   ILE B   3      18.823  24.193  10.419  1.00 32.40           C  
ATOM   2820  O   ILE B   3      17.779  24.836  10.498  1.00 32.96           O  
ATOM   2821  CB  ILE B   3      20.178  25.091  12.339  1.00 33.68           C  
ATOM   2822  CG1 ILE B   3      21.471  25.815  12.736  1.00 35.15           C  
ATOM   2823  CG2 ILE B   3      20.106  23.803  13.115  1.00 31.39           C  
ATOM   2824  CD1 ILE B   3      21.456  26.377  14.140  1.00 35.78           C  
ATOM   2825  N   LEU B   4      18.860  22.943   9.976  1.00 32.61           N  
ATOM   2826  CA  LEU B   4      17.649  22.210   9.624  1.00 30.93           C  
ATOM   2827  C   LEU B   4      17.247  21.490  10.921  1.00 29.68           C  
ATOM   2828  O   LEU B   4      18.024  20.709  11.472  1.00 30.18           O  
ATOM   2829  CB  LEU B   4      17.951  21.208   8.503  1.00 30.22           C  
ATOM   2830  CG  LEU B   4      16.760  20.387   7.982  1.00 32.12           C  
ATOM   2831  CD1 LEU B   4      17.075  19.896   6.607  1.00 31.93           C  
ATOM   2832  CD2 LEU B   4      16.431  19.209   8.899  1.00 31.44           C  
ATOM   2833  N   ILE B   5      16.038  21.759  11.402  1.00 28.36           N  
ATOM   2834  CA  ILE B   5      15.545  21.194  12.659  1.00 26.61           C  
ATOM   2835  C   ILE B   5      14.286  20.385  12.447  1.00 27.51           C  
ATOM   2836  O   ILE B   5      13.362  20.860  11.784  1.00 28.04           O  
ATOM   2837  CB  ILE B   5      15.215  22.339  13.663  1.00 26.03           C  
ATOM   2838  CG1 ILE B   5      16.494  23.098  14.008  1.00 27.61           C  
ATOM   2839  CG2 ILE B   5      14.572  21.809  14.920  1.00 23.07           C  
ATOM   2840  CD1 ILE B   5      16.282  24.306  14.900  1.00 28.86           C  
ATOM   2841  N   THR B   6      14.243  19.173  13.004  1.00 27.26           N  
ATOM   2842  CA  THR B   6      13.052  18.325  12.882  1.00 26.17           C  
ATOM   2843  C   THR B   6      12.374  18.399  14.235  1.00 25.87           C  
ATOM   2844  O   THR B   6      13.059  18.558  15.233  1.00 25.72           O  
ATOM   2845  CB  THR B   6      13.401  16.848  12.585  1.00 25.81           C  
ATOM   2846  CG2 THR B   6      14.424  16.771  11.454  1.00 20.01           C  
ATOM   2847  OG1 THR B   6      13.920  16.223  13.772  1.00 26.10           O  
ATOM   2848  N   GLY B   7      11.046  18.281  14.264  1.00 24.46           N  
ATOM   2849  CA  GLY B   7      10.306  18.372  15.509  1.00 22.95           C  
ATOM   2850  C   GLY B   7      10.256  19.792  16.064  1.00 23.36           C  
ATOM   2851  O   GLY B   7      10.028  19.988  17.249  1.00 23.62           O  
ATOM   2852  N   GLY B   8      10.454  20.791  15.207  1.00 24.48           N  
ATOM   2853  CA  GLY B   8      10.449  22.177  15.653  1.00 24.72           C  
ATOM   2854  C   GLY B   8       9.164  22.720  16.263  1.00 26.48           C  
ATOM   2855  O   GLY B   8       9.199  23.710  16.988  1.00 27.88           O  
ATOM   2856  N   ALA B   9       8.021  22.108  15.982  1.00 25.98           N  
ATOM   2857  CA  ALA B   9       6.778  22.608  16.563  1.00 26.94           C  
ATOM   2858  C   ALA B   9       6.465  21.899  17.876  1.00 27.47           C  
ATOM   2859  O   ALA B   9       5.379  22.052  18.438  1.00 25.53           O  
ATOM   2860  CB  ALA B   9       5.624  22.424  15.584  1.00 27.98           C  
ATOM   2861  N   GLY B  10       7.432  21.119  18.356  1.00 28.99           N  
ATOM   2862  CA  GLY B  10       7.254  20.383  19.594  1.00 29.57           C  
ATOM   2863  C   GLY B  10       7.596  21.176  20.846  1.00 29.76           C  
ATOM   2864  O   GLY B  10       7.998  22.335  20.793  1.00 28.73           O  
ATOM   2865  N   PHE B  11       7.433  20.536  21.993  1.00 30.11           N  
ATOM   2866  CA  PHE B  11       7.709  21.191  23.257  1.00 28.78           C  
ATOM   2867  C   PHE B  11       9.140  21.740  23.287  1.00 29.51           C  
ATOM   2868  O   PHE B  11       9.354  22.953  23.344  1.00 27.39           O  
ATOM   2869  CB  PHE B  11       7.453  20.188  24.388  1.00 28.04           C  
ATOM   2870  CG  PHE B  11       7.887  20.661  25.741  1.00 28.01           C  
ATOM   2871  CD1 PHE B  11       7.629  21.967  26.154  1.00 25.74           C  
ATOM   2872  CD2 PHE B  11       8.549  19.788  26.607  1.00 26.31           C  
ATOM   2873  CE1 PHE B  11       8.026  22.405  27.407  1.00 27.74           C  
ATOM   2874  CE2 PHE B  11       8.955  20.202  27.867  1.00 27.92           C  
ATOM   2875  CZ  PHE B  11       8.699  21.519  28.281  1.00 29.18           C  
ATOM   2876  N   ILE B  12      10.127  20.850  23.234  1.00 29.82           N  
ATOM   2877  CA  ILE B  12      11.521  21.288  23.262  1.00 28.68           C  
ATOM   2878  C   ILE B  12      11.888  21.983  21.952  1.00 28.38           C  
ATOM   2879  O   ILE B  12      12.535  23.039  21.949  1.00 28.26           O  
ATOM   2880  CB  ILE B  12      12.478  20.094  23.481  1.00 27.31           C  
ATOM   2881  CG1 ILE B  12      12.085  19.343  24.753  1.00 28.83           C  
ATOM   2882  CG2 ILE B  12      13.906  20.583  23.579  1.00 25.62           C  
ATOM   2883  CD1 ILE B  12      12.951  18.140  25.049  1.00 27.15           C  
ATOM   2884  N   GLY B  13      11.466  21.385  20.845  1.00 26.70           N  
ATOM   2885  CA  GLY B  13      11.767  21.943  19.550  1.00 26.24           C  
ATOM   2886  C   GLY B  13      11.390  23.415  19.447  1.00 26.96           C  
ATOM   2887  O   GLY B  13      12.166  24.232  18.963  1.00 25.13           O  
ATOM   2888  N   SER B  14      10.198  23.771  19.906  1.00 27.52           N  
ATOM   2889  CA  SER B  14       9.793  25.156  19.804  1.00 28.67           C  
ATOM   2890  C   SER B  14      10.728  26.052  20.618  1.00 28.33           C  
ATOM   2891  O   SER B  14      11.029  27.170  20.217  1.00 29.62           O  
ATOM   2892  CB  SER B  14       8.327  25.330  20.221  1.00 29.65           C  
ATOM   2893  OG  SER B  14       8.117  24.992  21.576  1.00 33.08           O  
ATOM   2894  N   ALA B  15      11.222  25.564  21.742  1.00 27.20           N  
ATOM   2895  CA  ALA B  15      12.133  26.380  22.540  1.00 26.77           C  
ATOM   2896  C   ALA B  15      13.455  26.601  21.796  1.00 26.93           C  
ATOM   2897  O   ALA B  15      14.086  27.657  21.912  1.00 25.70           O  
ATOM   2898  CB  ALA B  15      12.401  25.716  23.876  1.00 24.56           C  
ATOM   2899  N   VAL B  16      13.875  25.587  21.050  1.00 26.51           N  
ATOM   2900  CA  VAL B  16      15.108  25.653  20.292  1.00 25.74           C  
ATOM   2901  C   VAL B  16      14.955  26.690  19.199  1.00 27.33           C  
ATOM   2902  O   VAL B  16      15.814  27.563  19.024  1.00 27.21           O  
ATOM   2903  CB  VAL B  16      15.430  24.277  19.660  1.00 26.14           C  
ATOM   2904  CG1 VAL B  16      16.489  24.406  18.572  1.00 23.96           C  
ATOM   2905  CG2 VAL B  16      15.915  23.342  20.732  1.00 25.66           C  
ATOM   2906  N   VAL B  17      13.851  26.594  18.463  1.00 28.22           N  
ATOM   2907  CA  VAL B  17      13.590  27.517  17.373  1.00 28.10           C  
ATOM   2908  C   VAL B  17      13.500  28.963  17.866  1.00 30.34           C  
ATOM   2909  O   VAL B  17      14.165  29.847  17.316  1.00 30.28           O  
ATOM   2910  CB  VAL B  17      12.304  27.139  16.629  1.00 27.35           C  
ATOM   2911  CG1 VAL B  17      11.986  28.200  15.583  1.00 27.41           C  
ATOM   2912  CG2 VAL B  17      12.480  25.806  15.961  1.00 23.02           C  
ATOM   2913  N   ARG B  18      12.688  29.195  18.901  1.00 29.53           N  
ATOM   2914  CA  ARG B  18      12.526  30.529  19.466  1.00 29.80           C  
ATOM   2915  C   ARG B  18      13.877  31.098  19.907  1.00 30.79           C  
ATOM   2916  O   ARG B  18      14.141  32.285  19.746  1.00 29.65           O  
ATOM   2917  CB  ARG B  18      11.572  30.516  20.671  1.00 27.61           C  
ATOM   2918  CG  ARG B  18      10.116  30.217  20.347  1.00 28.53           C  
ATOM   2919  CD  ARG B  18       9.177  30.574  21.532  1.00 30.43           C  
ATOM   2920  NE  ARG B  18       9.503  29.820  22.739  1.00 29.49           N  
ATOM   2921  CZ  ARG B  18       9.093  28.582  23.003  1.00 29.68           C  
ATOM   2922  NH1 ARG B  18       8.312  27.918  22.167  1.00 30.05           N1+
ATOM   2923  NH2 ARG B  18       9.509  27.985  24.097  1.00 31.70           N  
ATOM   2924  N   HIS B  19      14.734  30.247  20.454  1.00 32.33           N  
ATOM   2925  CA  HIS B  19      16.042  30.693  20.914  1.00 33.97           C  
ATOM   2926  C   HIS B  19      16.948  31.144  19.777  1.00 35.58           C  
ATOM   2927  O   HIS B  19      17.621  32.174  19.869  1.00 35.46           O  
ATOM   2928  CB  HIS B  19      16.757  29.581  21.663  1.00 33.82           C  
ATOM   2929  CG  HIS B  19      18.150  29.944  22.078  1.00 34.07           C  
ATOM   2930  CD2 HIS B  19      19.353  29.497  21.648  1.00 32.47           C  
ATOM   2931  ND1 HIS B  19      18.414  30.895  23.044  1.00 33.86           N  
ATOM   2932  CE1 HIS B  19      19.721  31.013  23.195  1.00 32.91           C  
ATOM   2933  NE2 HIS B  19      20.313  30.176  22.359  1.00 34.68           N  
ATOM   2934  N   ILE B  20      16.988  30.352  18.715  1.00 35.04           N  
ATOM   2935  CA  ILE B  20      17.822  30.681  17.576  1.00 36.49           C  
ATOM   2936  C   ILE B  20      17.370  31.981  16.896  1.00 37.45           C  
ATOM   2937  O   ILE B  20      18.186  32.786  16.464  1.00 37.89           O  
ATOM   2938  CB  ILE B  20      17.802  29.535  16.552  1.00 36.65           C  
ATOM   2939  CG1 ILE B  20      18.366  28.266  17.196  1.00 36.72           C  
ATOM   2940  CG2 ILE B  20      18.593  29.921  15.314  1.00 36.62           C  
ATOM   2941  CD1 ILE B  20      18.196  27.021  16.362  1.00 34.79           C  
ATOM   2942  N   ILE B  21      16.068  32.192  16.805  1.00 37.13           N  
ATOM   2943  CA  ILE B  21      15.566  33.391  16.164  1.00 36.53           C  
ATOM   2944  C   ILE B  21      15.697  34.619  17.039  1.00 38.42           C  
ATOM   2945  O   ILE B  21      15.975  35.698  16.541  1.00 39.44           O  
ATOM   2946  CB  ILE B  21      14.081  33.229  15.764  1.00 34.37           C  
ATOM   2947  CG1 ILE B  21      13.951  32.085  14.755  1.00 33.61           C  
ATOM   2948  CG2 ILE B  21      13.554  34.509  15.162  1.00 29.74           C  
ATOM   2949  CD1 ILE B  21      14.838  32.260  13.507  1.00 27.80           C  
ATOM   2950  N   LYS B  22      15.496  34.459  18.340  1.00 39.09           N  
ATOM   2951  CA  LYS B  22      15.561  35.590  19.251  1.00 38.85           C  
ATOM   2952  C   LYS B  22      16.958  35.940  19.705  1.00 39.97           C  
ATOM   2953  O   LYS B  22      17.238  37.098  19.981  1.00 41.40           O  
ATOM   2954  CB  LYS B  22      14.731  35.328  20.513  1.00 38.55           C  
ATOM   2955  CG  LYS B  22      13.227  35.248  20.318  1.00 39.67           C  
ATOM   2956  CD  LYS B  22      12.533  34.852  21.633  1.00 36.45           C  
ATOM   2957  CE  LYS B  22      11.021  34.885  21.481  1.00 38.00           C  
ATOM   2958  NZ  LYS B  22      10.291  34.570  22.738  1.00 38.63           N1+
ATOM   2959  N   ASN B  23      17.848  34.961  19.787  1.00 40.27           N  
ATOM   2960  CA  ASN B  23      19.164  35.268  20.319  1.00 40.33           C  
ATOM   2961  C   ASN B  23      20.375  34.881  19.511  1.00 41.28           C  
ATOM   2962  O   ASN B  23      21.480  34.899  20.034  1.00 41.60           O  
ATOM   2963  CB  ASN B  23      19.302  34.665  21.719  1.00 40.22           C  
ATOM   2964  CG  ASN B  23      18.070  34.892  22.573  1.00 41.95           C  
ATOM   2965  ND2 ASN B  23      17.512  33.811  23.105  1.00 40.41           N  
ATOM   2966  OD1 ASN B  23      17.620  36.030  22.750  1.00 44.77           O  
ATOM   2967  N   THR B  24      20.204  34.529  18.249  1.00 42.75           N  
ATOM   2968  CA  THR B  24      21.381  34.171  17.475  1.00 45.21           C  
ATOM   2969  C   THR B  24      21.346  34.785  16.090  1.00 47.44           C  
ATOM   2970  O   THR B  24      20.368  35.427  15.705  1.00 47.96           O  
ATOM   2971  CB  THR B  24      21.550  32.631  17.321  1.00 44.91           C  
ATOM   2972  CG2 THR B  24      21.344  31.936  18.645  1.00 44.93           C  
ATOM   2973  OG1 THR B  24      20.599  32.127  16.373  1.00 44.35           O  
ATOM   2974  N   GLN B  25      22.427  34.578  15.348  1.00 49.39           N  
ATOM   2975  CA  GLN B  25      22.541  35.092  13.992  1.00 51.07           C  
ATOM   2976  C   GLN B  25      22.110  34.036  12.977  1.00 49.92           C  
ATOM   2977  O   GLN B  25      21.944  34.333  11.786  1.00 51.38           O  
ATOM   2978  CB  GLN B  25      23.991  35.499  13.721  1.00 54.43           C  
ATOM   2979  CG  GLN B  25      24.435  36.715  14.504  1.00 58.25           C  
ATOM   2980  CD  GLN B  25      23.635  37.950  14.124  1.00 60.97           C  
ATOM   2981  NE2 GLN B  25      24.334  38.985  13.658  1.00 62.17           N  
ATOM   2982  OE1 GLN B  25      22.400  37.973  14.239  1.00 61.14           O  
ATOM   2983  N   ASP B  26      21.921  32.808  13.456  1.00 46.76           N  
ATOM   2984  CA  ASP B  26      21.545  31.693  12.596  1.00 44.01           C  
ATOM   2985  C   ASP B  26      20.106  31.725  12.080  1.00 42.82           C  
ATOM   2986  O   ASP B  26      19.242  32.425  12.618  1.00 42.88           O  
ATOM   2987  CB  ASP B  26      21.795  30.375  13.327  1.00 43.58           C  
ATOM   2988  CG  ASP B  26      23.251  30.203  13.739  1.00 44.36           C  
ATOM   2989  OD1 ASP B  26      24.153  30.453  12.903  1.00 45.76           O  
ATOM   2990  OD2 ASP B  26      23.501  29.810  14.896  1.00 43.50           O1-
ATOM   2991  N   THR B  27      19.869  30.962  11.016  1.00 40.33           N  
ATOM   2992  CA  THR B  27      18.547  30.850  10.398  1.00 37.51           C  
ATOM   2993  C   THR B  27      18.084  29.400  10.545  1.00 36.01           C  
ATOM   2994  O   THR B  27      18.906  28.486  10.728  1.00 35.55           O  
ATOM   2995  CB  THR B  27      18.598  31.210   8.900  1.00 36.35           C  
ATOM   2996  CG2 THR B  27      19.660  30.379   8.195  1.00 35.91           C  
ATOM   2997  OG1 THR B  27      17.321  30.963   8.300  0.00 36.64           O  
ATOM   2998  N   VAL B  28      16.779  29.174  10.465  1.00 33.08           N  
ATOM   2999  CA  VAL B  28      16.282  27.820  10.606  1.00 31.27           C  
ATOM   3000  C   VAL B  28      15.157  27.402   9.675  1.00 31.65           C  
ATOM   3001  O   VAL B  28      14.273  28.193   9.346  1.00 33.21           O  
ATOM   3002  CB  VAL B  28      15.811  27.533  12.073  1.00 31.42           C  
ATOM   3003  CG1 VAL B  28      15.317  28.780  12.729  1.00 30.91           C  
ATOM   3004  CG2 VAL B  28      14.659  26.514  12.078  1.00 28.44           C  
ATOM   3005  N   VAL B  29      15.215  26.146   9.240  1.00 30.53           N  
ATOM   3006  CA  VAL B  29      14.158  25.563   8.423  1.00 31.30           C  
ATOM   3007  C   VAL B  29      13.621  24.455   9.338  1.00 30.64           C  
ATOM   3008  O   VAL B  29      14.342  23.540   9.723  1.00 30.67           O  
ATOM   3009  CB  VAL B  29      14.686  24.972   7.098  1.00 32.65           C  
ATOM   3010  CG1 VAL B  29      15.856  24.025   7.359  1.00 34.09           C  
ATOM   3011  CG2 VAL B  29      13.558  24.235   6.387  1.00 32.05           C  
ATOM   3012  N   ASN B  30      12.355  24.568   9.705  1.00 30.62           N  
ATOM   3013  CA  ASN B  30      11.736  23.641  10.622  1.00 30.78           C  
ATOM   3014  C   ASN B  30      10.874  22.616   9.932  1.00 31.46           C  
ATOM   3015  O   ASN B  30       9.890  22.973   9.290  1.00 31.79           O  
ATOM   3016  CB  ASN B  30      10.923  24.445  11.636  1.00 32.00           C  
ATOM   3017  CG  ASN B  30      10.018  23.586  12.469  1.00 34.00           C  
ATOM   3018  ND2 ASN B  30       8.932  24.184  12.978  1.00 26.42           N  
ATOM   3019  OD1 ASN B  30      10.292  22.391  12.670  1.00 35.14           O  
ATOM   3020  N   ILE B  31      11.258  21.345  10.067  1.00 29.74           N  
ATOM   3021  CA  ILE B  31      10.529  20.235   9.463  1.00 30.13           C  
ATOM   3022  C   ILE B  31       9.685  19.555  10.532  1.00 30.15           C  
ATOM   3023  O   ILE B  31      10.227  18.992  11.479  1.00 30.33           O  
ATOM   3024  CB  ILE B  31      11.497  19.194   8.862  1.00 30.97           C  
ATOM   3025  CG1 ILE B  31      12.416  19.868   7.839  1.00 33.94           C  
ATOM   3026  CG2 ILE B  31      10.718  18.099   8.171  1.00 30.17           C  
ATOM   3027  CD1 ILE B  31      13.246  18.891   7.010  1.00 33.17           C  
ATOM   3028  N   ASP B  32       8.364  19.581  10.376  1.00 29.32           N  
ATOM   3029  CA  ASP B  32       7.481  18.990  11.381  1.00 29.90           C  
ATOM   3030  C   ASP B  32       6.198  18.479  10.737  1.00 29.84           C  
ATOM   3031  O   ASP B  32       5.579  19.194   9.969  1.00 29.62           O  
ATOM   3032  CB  ASP B  32       7.145  20.056  12.427  1.00 31.43           C  
ATOM   3033  CG  ASP B  32       6.595  19.467  13.704  1.00 33.08           C  
ATOM   3034  OD1 ASP B  32       5.473  18.916  13.675  1.00 32.86           O  
ATOM   3035  OD2 ASP B  32       7.294  19.557  14.740  1.00 33.04           O1-
ATOM   3036  N   LYS B  33       5.775  17.256  11.041  1.00 29.66           N  
ATOM   3037  CA  LYS B  33       4.560  16.755  10.396  1.00 29.98           C  
ATOM   3038  C   LYS B  33       3.299  17.140  11.152  1.00 31.53           C  
ATOM   3039  O   LYS B  33       2.185  16.813  10.736  1.00 32.98           O  
ATOM   3040  CB  LYS B  33       4.593  15.239  10.241  1.00 29.13           C  
ATOM   3041  CG  LYS B  33       4.252  14.509  11.493  1.00 27.54           C  
ATOM   3042  CD  LYS B  33       4.199  13.021  11.243  1.00 29.71           C  
ATOM   3043  CE  LYS B  33       2.998  12.621  10.434  1.00 26.54           C  
ATOM   3044  NZ  LYS B  33       2.941  11.146  10.331  1.00 27.29           N1+
ATOM   3045  N   LEU B  34       3.479  17.834  12.267  1.00 30.22           N  
ATOM   3046  CA  LEU B  34       2.364  18.274  13.084  1.00 28.90           C  
ATOM   3047  C   LEU B  34       1.416  17.167  13.549  1.00 28.29           C  
ATOM   3048  O   LEU B  34       0.259  17.102  13.131  1.00 29.54           O  
ATOM   3049  CB  LEU B  34       1.566  19.351  12.348  1.00 28.61           C  
ATOM   3050  CG  LEU B  34       2.314  20.629  11.967  1.00 31.58           C  
ATOM   3051  CD1 LEU B  34       1.404  21.519  11.124  1.00 32.42           C  
ATOM   3052  CD2 LEU B  34       2.754  21.371  13.222  1.00 30.51           C  
ATOM   3053  N   THR B  35       1.900  16.293  14.416  1.00 26.28           N  
ATOM   3054  CA  THR B  35       1.042  15.286  14.998  1.00 25.35           C  
ATOM   3055  C   THR B  35       0.287  15.961  16.138  1.00 26.21           C  
ATOM   3056  O   THR B  35       0.412  17.180  16.316  1.00 26.88           O  
ATOM   3057  CB  THR B  35       1.866  14.120  15.595  1.00 23.97           C  
ATOM   3058  CG2 THR B  35       2.810  13.535  14.547  1.00 21.17           C  
ATOM   3059  OG1 THR B  35       2.632  14.618  16.713  1.00 21.50           O  
ATOM   3060  N   TYR B  36      -0.468  15.205  16.892  1.00 24.53           N  
ATOM   3061  CA  TYR B  36      -1.195  15.782  18.012  1.00 25.97           C  
ATOM   3062  C   TYR B  36      -0.230  16.571  18.914  1.00 28.02           C  
ATOM   3063  O   TYR B  36      -0.643  17.475  19.628  1.00 26.64           O  
ATOM   3064  CB  TYR B  36      -1.854  14.665  18.873  1.00 26.04           C  
ATOM   3065  CG  TYR B  36      -0.736  13.836  19.523  1.00 27.34           C  
ATOM   3066  CD1 TYR B  36      -0.201  14.233  20.751  1.00 24.40           C  
ATOM   3067  CD2 TYR B  36      -0.197  12.731  18.871  1.00 28.79           C  
ATOM   3068  CE1 TYR B  36       0.881  13.571  21.314  1.00 28.15           C  
ATOM   3069  CE2 TYR B  36       0.900  12.052  19.423  1.00 30.51           C  
ATOM   3070  CZ  TYR B  36       1.423  12.484  20.645  1.00 32.15           C  
ATOM   3071  OH  TYR B  36       2.484  11.807  21.201  1.00 34.59           O  
ATOM   3072  N   ALA B  37       1.056  16.217  18.865  1.00 28.51           N  
ATOM   3073  CA  ALA B  37       2.061  16.880  19.706  1.00 28.67           C  
ATOM   3074  C   ALA B  37       2.576  18.232  19.199  1.00 29.41           C  
ATOM   3075  O   ALA B  37       3.094  19.029  19.979  1.00 30.42           O  
ATOM   3076  CB  ALA B  37       3.238  15.946  19.945  1.00 25.19           C  
ATOM   3077  N   GLY B  38       2.441  18.502  17.906  1.00 28.66           N  
ATOM   3078  CA  GLY B  38       2.933  19.768  17.396  1.00 27.46           C  
ATOM   3079  C   GLY B  38       1.964  20.904  17.621  1.00 26.41           C  
ATOM   3080  O   GLY B  38       0.753  20.706  17.619  1.00 28.68           O  
ATOM   3081  N   ASN B  39       2.489  22.099  17.822  1.00 26.75           N  
ATOM   3082  CA  ASN B  39       1.643  23.263  18.026  1.00 27.69           C  
ATOM   3083  C   ASN B  39       2.252  24.521  17.393  1.00 28.54           C  
ATOM   3084  O   ASN B  39       3.187  25.090  17.942  1.00 27.08           O  
ATOM   3085  CB  ASN B  39       1.448  23.507  19.509  1.00 29.57           C  
ATOM   3086  CG  ASN B  39       0.320  24.485  19.790  1.00 32.25           C  
ATOM   3087  ND2 ASN B  39      -0.200  24.452  21.007  1.00 28.56           N  
ATOM   3088  OD1 ASN B  39      -0.076  25.265  18.916  1.00 34.25           O  
ATOM   3089  N   LEU B  40       1.718  24.961  16.256  1.00 28.86           N  
ATOM   3090  CA  LEU B  40       2.250  26.145  15.584  1.00 30.10           C  
ATOM   3091  C   LEU B  40       2.092  27.412  16.428  1.00 31.17           C  
ATOM   3092  O   LEU B  40       2.813  28.404  16.242  1.00 30.51           O  
ATOM   3093  CB  LEU B  40       1.584  26.327  14.216  1.00 30.73           C  
ATOM   3094  CG  LEU B  40       1.946  25.244  13.187  1.00 31.52           C  
ATOM   3095  CD1 LEU B  40       1.227  25.518  11.866  1.00 30.46           C  
ATOM   3096  CD2 LEU B  40       3.461  25.202  12.994  1.00 27.65           C  
ATOM   3097  N   GLU B  41       1.157  27.374  17.369  1.00 32.07           N  
ATOM   3098  CA  GLU B  41       0.950  28.513  18.242  1.00 33.26           C  
ATOM   3099  C   GLU B  41       2.159  28.734  19.148  1.00 33.08           C  
ATOM   3100  O   GLU B  41       2.423  29.859  19.574  1.00 32.16           O  
ATOM   3101  CB  GLU B  41      -0.294  28.309  19.096  1.00 36.67           C  
ATOM   3102  CG  GLU B  41      -1.606  28.443  18.351  1.00 41.25           C  
ATOM   3103  CD  GLU B  41      -2.795  28.424  19.304  1.00 46.62           C  
ATOM   3104  OE1 GLU B  41      -2.688  29.048  20.405  1.00 45.81           O  
ATOM   3105  OE2 GLU B  41      -3.832  27.797  18.948  1.00 47.23           O1-
ATOM   3106  N   SER B  42       2.893  27.661  19.444  1.00 31.91           N  
ATOM   3107  CA  SER B  42       4.074  27.760  20.289  1.00 30.26           C  
ATOM   3108  C   SER B  42       5.217  28.467  19.558  1.00 32.13           C  
ATOM   3109  O   SER B  42       6.253  28.793  20.149  1.00 32.47           O  
ATOM   3110  CB  SER B  42       4.520  26.374  20.714  1.00 28.03           C  
ATOM   3111  OG  SER B  42       3.459  25.704  21.358  1.00 29.75           O  
ATOM   3112  N   LEU B  43       5.025  28.716  18.269  1.00 32.10           N  
ATOM   3113  CA  LEU B  43       6.046  29.377  17.468  1.00 33.80           C  
ATOM   3114  C   LEU B  43       5.532  30.733  16.979  1.00 34.58           C  
ATOM   3115  O   LEU B  43       6.247  31.475  16.312  1.00 31.62           O  
ATOM   3116  CB  LEU B  43       6.392  28.491  16.261  1.00 31.63           C  
ATOM   3117  CG  LEU B  43       7.219  27.239  16.532  1.00 32.64           C  
ATOM   3118  CD1 LEU B  43       7.188  26.304  15.337  1.00 32.92           C  
ATOM   3119  CD2 LEU B  43       8.648  27.646  16.844  1.00 32.74           C  
ATOM   3120  N   SER B  44       4.293  31.050  17.341  1.00 38.31           N  
ATOM   3121  CA  SER B  44       3.633  32.273  16.885  1.00 41.92           C  
ATOM   3122  C   SER B  44       4.416  33.589  16.912  1.00 42.66           C  
ATOM   3123  O   SER B  44       4.306  34.382  15.980  1.00 42.36           O  
ATOM   3124  CB  SER B  44       2.306  32.456  17.621  1.00 41.79           C  
ATOM   3125  OG  SER B  44       2.535  32.961  18.920  1.00 47.40           O  
ATOM   3126  N   ASP B  45       5.208  33.848  17.943  1.00 44.64           N  
ATOM   3127  CA  ASP B  45       5.923  35.115  17.929  1.00 47.08           C  
ATOM   3128  C   ASP B  45       7.302  34.999  17.323  1.00 46.46           C  
ATOM   3129  O   ASP B  45       8.212  35.738  17.683  1.00 46.03           O  
ATOM   3130  CB  ASP B  45       6.010  35.733  19.331  1.00 52.24           C  
ATOM   3131  CG  ASP B  45       6.624  34.798  20.350  1.00 56.07           C  
ATOM   3132  OD1 ASP B  45       7.637  34.151  20.008  1.00 56.93           O  
ATOM   3133  OD2 ASP B  45       6.098  34.720  21.494  1.00 57.13           O1-
ATOM   3134  N   ILE B  46       7.435  34.088  16.365  1.00 45.95           N  
ATOM   3135  CA  ILE B  46       8.699  33.864  15.686  1.00 43.92           C  
ATOM   3136  C   ILE B  46       8.483  33.478  14.226  1.00 44.79           C  
ATOM   3137  O   ILE B  46       9.378  33.647  13.395  1.00 44.72           O  
ATOM   3138  CB  ILE B  46       9.495  32.733  16.388  1.00 44.57           C  
ATOM   3139  CG1 ILE B  46      10.903  33.225  16.675  1.00 44.45           C  
ATOM   3140  CG2 ILE B  46       9.523  31.433  15.532  1.00 40.16           C  
ATOM   3141  CD1 ILE B  46      10.935  34.344  17.660  1.00 44.61           C  
ATOM   3142  N   SER B  47       7.288  32.983  13.915  1.00 44.57           N  
ATOM   3143  CA  SER B  47       6.975  32.508  12.571  1.00 46.69           C  
ATOM   3144  C   SER B  47       6.974  33.510  11.421  1.00 47.71           C  
ATOM   3145  O   SER B  47       6.886  33.111  10.253  1.00 48.23           O  
ATOM   3146  CB  SER B  47       5.647  31.747  12.588  1.00 47.02           C  
ATOM   3147  OG  SER B  47       4.644  32.502  13.231  1.00 50.21           O  
ATOM   3148  N   GLU B  48       7.081  34.798  11.729  1.00 47.40           N  
ATOM   3149  CA  GLU B  48       7.096  35.805  10.675  1.00 48.03           C  
ATOM   3150  C   GLU B  48       8.520  36.199  10.293  1.00 47.94           C  
ATOM   3151  O   GLU B  48       8.733  36.863   9.283  1.00 48.39           O  
ATOM   3152  CB  GLU B  48       6.322  37.053  11.101  1.00 48.83           C  
ATOM   3153  CG  GLU B  48       4.868  36.813  11.458  1.00 51.77           C  
ATOM   3154  CD  GLU B  48       4.133  36.059  10.371  1.00 54.28           C  
ATOM   3155  OE1 GLU B  48       4.163  36.521   9.209  1.00 55.93           O  
ATOM   3156  OE2 GLU B  48       3.528  35.009  10.675  0.00 54.03           O1-
ATOM   3157  N   SER B  49       9.498  35.796  11.092  1.00 46.72           N  
ATOM   3158  CA  SER B  49      10.873  36.128  10.777  1.00 45.76           C  
ATOM   3159  C   SER B  49      11.301  35.574   9.423  1.00 48.54           C  
ATOM   3160  O   SER B  49      10.925  34.457   9.045  1.00 47.08           O  
ATOM   3161  CB  SER B  49      11.818  35.584  11.834  1.00 45.14           C  
ATOM   3162  OG  SER B  49      13.151  35.606  11.341  1.00 44.47           O  
ATOM   3163  N   ASN B  50      12.092  36.363   8.694  1.00 50.24           N  
ATOM   3164  CA  ASN B  50      12.589  35.945   7.390  1.00 50.33           C  
ATOM   3165  C   ASN B  50      13.687  34.916   7.594  1.00 48.40           C  
ATOM   3166  O   ASN B  50      14.130  34.272   6.639  1.00 47.42           O  
ATOM   3167  CB  ASN B  50      13.173  37.122   6.601  1.00 54.29           C  
ATOM   3168  CG  ASN B  50      12.144  38.159   6.250  1.00 59.16           C  
ATOM   3169  ND2 ASN B  50      12.491  39.432   6.463  1.00 60.19           N  
ATOM   3170  OD1 ASN B  50      11.046  37.832   5.778  1.00 62.39           O  
ATOM   3171  N   ARG B  51      14.142  34.775   8.834  1.00 45.70           N  
ATOM   3172  CA  ARG B  51      15.184  33.801   9.124  1.00 43.73           C  
ATOM   3173  C   ARG B  51      14.595  32.449   9.513  1.00 41.45           C  
ATOM   3174  O   ARG B  51      15.324  31.518   9.845  1.00 40.00           O  
ATOM   3175  CB  ARG B  51      16.105  34.312  10.229  1.00 44.49           C  
ATOM   3176  CG  ARG B  51      17.128  35.314   9.748  1.00 45.40           C  
ATOM   3177  CD  ARG B  51      18.011  35.778  10.882  1.00 47.57           C  
ATOM   3178  NE  ARG B  51      17.204  36.355  11.945  1.00 50.58           N  
ATOM   3179  CZ  ARG B  51      17.387  36.103  13.235  1.00 52.21           C  
ATOM   3180  NH1 ARG B  51      18.358  35.284  13.623  1.00 52.70           N1+
ATOM   3181  NH2 ARG B  51      16.582  36.648  14.135  1.00 52.13           N  
ATOM   3182  N   TYR B  52      13.271  32.352   9.457  1.00 39.62           N  
ATOM   3183  CA  TYR B  52      12.562  31.123   9.792  1.00 38.41           C  
ATOM   3184  C   TYR B  52      11.728  30.607   8.628  1.00 37.75           C  
ATOM   3185  O   TYR B  52      11.023  31.371   7.969  1.00 38.06           O  
ATOM   3186  CB  TYR B  52      11.630  31.365  10.979  1.00 36.95           C  
ATOM   3187  CG  TYR B  52      10.674  30.227  11.270  1.00 34.24           C  
ATOM   3188  CD1 TYR B  52      11.080  29.113  12.012  1.00 33.73           C  
ATOM   3189  CD2 TYR B  52       9.361  30.266  10.808  1.00 33.96           C  
ATOM   3190  CE1 TYR B  52      10.189  28.058  12.290  1.00 31.14           C  
ATOM   3191  CE2 TYR B  52       8.466  29.226  11.074  1.00 32.99           C  
ATOM   3192  CZ  TYR B  52       8.886  28.125  11.816  1.00 32.43           C  
ATOM   3193  OH  TYR B  52       7.997  27.104  12.078  1.00 30.38           O  
ATOM   3194  N   ASN B  53      11.805  29.305   8.384  1.00 37.08           N  
ATOM   3195  CA  ASN B  53      11.026  28.682   7.321  1.00 36.00           C  
ATOM   3196  C   ASN B  53      10.401  27.394   7.841  1.00 35.35           C  
ATOM   3197  O   ASN B  53      11.051  26.635   8.557  1.00 34.33           O  
ATOM   3198  CB  ASN B  53      11.912  28.392   6.111  1.00 36.88           C  
ATOM   3199  CG  ASN B  53      12.186  29.646   5.265  1.00 38.26           C  
ATOM   3200  ND2 ASN B  53      13.452  30.056   5.207  1.00 35.15           N  
ATOM   3201  OD1 ASN B  53      11.266  30.232   4.670  1.00 37.11           O  
ATOM   3202  N   PHE B  54       9.138  27.160   7.467  1.00 33.73           N  
ATOM   3203  CA  PHE B  54       8.458  25.957   7.941  1.00 33.97           C  
ATOM   3204  C   PHE B  54       8.122  24.987   6.808  1.00 35.53           C  
ATOM   3205  O   PHE B  54       7.607  25.391   5.778  1.00 37.94           O  
ATOM   3206  CB  PHE B  54       7.172  26.317   8.711  1.00 32.24           C  
ATOM   3207  CG  PHE B  54       6.327  25.119   9.030  1.00 29.68           C  
ATOM   3208  CD1 PHE B  54       6.787  24.172   9.937  1.00 27.52           C  
ATOM   3209  CD2 PHE B  54       5.088  24.930   8.432  1.00 26.14           C  
ATOM   3210  CE1 PHE B  54       6.024  23.046  10.244  1.00 28.44           C  
ATOM   3211  CE2 PHE B  54       4.318  23.811   8.733  1.00 29.90           C  
ATOM   3212  CZ  PHE B  54       4.787  22.862   9.645  1.00 27.65           C  
ATOM   3213  N   GLU B  55       8.414  23.707   7.010  1.00 35.85           N  
ATOM   3214  CA  GLU B  55       8.113  22.686   6.013  1.00 36.69           C  
ATOM   3215  C   GLU B  55       7.320  21.590   6.688  1.00 37.37           C  
ATOM   3216  O   GLU B  55       7.832  20.879   7.559  1.00 37.81           O  
ATOM   3217  CB  GLU B  55       9.385  22.084   5.415  1.00 36.06           C  
ATOM   3218  CG  GLU B  55      10.201  23.045   4.581  1.00 37.06           C  
ATOM   3219  CD  GLU B  55       9.521  23.444   3.293  1.00 37.69           C  
ATOM   3220  OE1 GLU B  55       8.471  22.867   2.976  1.00 38.87           O  
ATOM   3221  OE2 GLU B  55      10.052  24.336   2.609  1.00 39.41           O1-
ATOM   3222  N   HIS B  56       6.062  21.473   6.277  1.00 37.36           N  
ATOM   3223  CA  HIS B  56       5.137  20.485   6.772  1.00 36.60           C  
ATOM   3224  C   HIS B  56       5.413  19.115   6.162  1.00 35.94           C  
ATOM   3225  O   HIS B  56       4.859  18.791   5.113  1.00 37.22           O  
ATOM   3226  CB  HIS B  56       3.721  20.992   6.501  1.00 37.88           C  
ATOM   3227  CG  HIS B  56       2.652  20.050   7.002  1.00 42.23           C  
ATOM   3228  CD2 HIS B  56       2.539  19.362   8.162  1.00 43.50           C  
ATOM   3229  ND1 HIS B  56       1.541  19.727   6.253  1.00 44.86           N  
ATOM   3230  CE1 HIS B  56       0.789  18.877   6.932  1.00 45.62           C  
ATOM   3231  NE2 HIS B  56       1.373  18.639   8.094  1.00 44.32           N  
ATOM   3232  N   ALA B  57       6.265  18.315   6.796  1.00 33.37           N  
ATOM   3233  CA  ALA B  57       6.612  17.002   6.265  1.00 32.25           C  
ATOM   3234  C   ALA B  57       6.883  15.937   7.337  1.00 32.10           C  
ATOM   3235  O   ALA B  57       7.091  16.253   8.505  1.00 31.32           O  
ATOM   3236  CB  ALA B  57       7.825  17.138   5.364  1.00 28.62           C  
ATOM   3237  N   ASP B  58       6.881  14.675   6.915  1.00 31.62           N  
ATOM   3238  CA  ASP B  58       7.152  13.529   7.785  1.00 30.57           C  
ATOM   3239  C   ASP B  58       8.606  13.099   7.514  1.00 32.19           C  
ATOM   3240  O   ASP B  58       8.999  12.923   6.357  1.00 34.29           O  
ATOM   3241  CB  ASP B  58       6.201  12.389   7.423  1.00 28.98           C  
ATOM   3242  CG  ASP B  58       6.408  11.143   8.277  1.00 30.46           C  
ATOM   3243  OD1 ASP B  58       7.560  10.819   8.657  1.00 30.31           O  
ATOM   3244  OD2 ASP B  58       5.403  10.465   8.552  1.00 28.28           O1-
ATOM   3245  N   ILE B  59       9.413  12.925   8.558  1.00 31.97           N  
ATOM   3246  CA  ILE B  59      10.804  12.523   8.349  1.00 30.83           C  
ATOM   3247  C   ILE B  59      10.926  11.159   7.660  1.00 31.75           C  
ATOM   3248  O   ILE B  59      11.997  10.801   7.174  1.00 32.50           O  
ATOM   3249  CB  ILE B  59      11.595  12.486   9.675  1.00 31.08           C  
ATOM   3250  CG1 ILE B  59      11.021  11.409  10.600  1.00 31.49           C  
ATOM   3251  CG2 ILE B  59      11.539  13.853  10.349  1.00 29.93           C  
ATOM   3252  CD1 ILE B  59      11.818  11.205  11.849  1.00 28.90           C  
ATOM   3253  N   CYS B  60       9.839  10.398   7.601  1.00 30.79           N  
ATOM   3254  CA  CYS B  60       9.890   9.100   6.937  1.00 32.52           C  
ATOM   3255  C   CYS B  60       9.787   9.241   5.411  1.00 31.69           C  
ATOM   3256  O   CYS B  60      10.140   8.333   4.676  1.00 31.34           O  
ATOM   3257  CB  CYS B  60       8.768   8.189   7.459  1.00 31.46           C  
ATOM   3258  SG  CYS B  60       8.919   7.777   9.222  1.00 34.62           S  
ATOM   3259  N   ASP B  61       9.309  10.396   4.959  1.00 32.68           N  
ATOM   3260  CA  ASP B  61       9.130  10.701   3.539  1.00 34.23           C  
ATOM   3261  C   ASP B  61      10.465  11.131   2.915  1.00 34.02           C  
ATOM   3262  O   ASP B  61      10.743  12.322   2.819  1.00 36.78           O  
ATOM   3263  CB  ASP B  61       8.100  11.832   3.431  1.00 36.53           C  
ATOM   3264  CG  ASP B  61       7.633  12.095   2.007  1.00 39.58           C  
ATOM   3265  OD1 ASP B  61       8.371  11.769   1.046  1.00 43.33           O  
ATOM   3266  OD2 ASP B  61       6.523  12.660   1.857  1.00 38.22           O1-
ATOM   3267  N   SER B  62      11.276  10.165   2.490  1.00 32.97           N  
ATOM   3268  CA  SER B  62      12.592  10.437   1.911  1.00 32.80           C  
ATOM   3269  C   SER B  62      12.605  11.409   0.754  1.00 34.31           C  
ATOM   3270  O   SER B  62      13.453  12.299   0.693  1.00 36.56           O  
ATOM   3271  CB  SER B  62      13.227   9.148   1.427  1.00 31.37           C  
ATOM   3272  OG  SER B  62      13.102   8.156   2.402  1.00 32.73           O  
ATOM   3273  N   ALA B  63      11.684  11.217  -0.184  1.00 34.50           N  
ATOM   3274  CA  ALA B  63      11.612  12.073  -1.352  1.00 34.23           C  
ATOM   3275  C   ALA B  63      11.506  13.509  -0.902  1.00 34.24           C  
ATOM   3276  O   ALA B  63      12.336  14.345  -1.259  1.00 36.08           O  
ATOM   3277  CB  ALA B  63      10.416  11.697  -2.195  1.00 33.04           C  
ATOM   3278  N   GLU B  64      10.490  13.786  -0.099  1.00 33.33           N  
ATOM   3279  CA  GLU B  64      10.270  15.135   0.396  1.00 34.05           C  
ATOM   3280  C   GLU B  64      11.474  15.665   1.193  1.00 33.00           C  
ATOM   3281  O   GLU B  64      11.936  16.781   0.942  1.00 32.36           O  
ATOM   3282  CB  GLU B  64       8.980  15.164   1.229  1.00 33.79           C  
ATOM   3283  CG  GLU B  64       8.448  16.545   1.532  1.00 35.75           C  
ATOM   3284  CD  GLU B  64       8.392  17.495   0.334  1.00 39.57           C  
ATOM   3285  OE1 GLU B  64       8.380  18.719   0.575  1.00 39.59           O  
ATOM   3286  OE2 GLU B  64       8.347  17.055  -0.836  1.00 43.49           O1-
ATOM   3287  N   ILE B  65      12.001  14.867   2.124  1.00 31.21           N  
ATOM   3288  CA  ILE B  65      13.148  15.312   2.920  1.00 31.24           C  
ATOM   3289  C   ILE B  65      14.363  15.586   2.030  1.00 30.72           C  
ATOM   3290  O   ILE B  65      15.102  16.540   2.266  1.00 30.51           O  
ATOM   3291  CB  ILE B  65      13.537  14.280   4.019  1.00 30.54           C  
ATOM   3292  CG1 ILE B  65      12.329  13.999   4.924  1.00 28.33           C  
ATOM   3293  CG2 ILE B  65      14.728  14.809   4.848  1.00 28.08           C  
ATOM   3294  CD1 ILE B  65      11.787  15.233   5.674  1.00 27.78           C  
ATOM   3295  N   THR B  66      14.567  14.750   1.014  1.00 31.09           N  
ATOM   3296  CA  THR B  66      15.683  14.943   0.090  1.00 31.75           C  
ATOM   3297  C   THR B  66      15.526  16.294  -0.603  1.00 32.73           C  
ATOM   3298  O   THR B  66      16.494  17.039  -0.730  1.00 31.11           O  
ATOM   3299  CB  THR B  66      15.736  13.860  -1.007  1.00 30.91           C  
ATOM   3300  CG2 THR B  66      16.934  14.095  -1.921  1.00 28.05           C  
ATOM   3301  OG1 THR B  66      15.872  12.573  -0.407  1.00 28.38           O  
ATOM   3302  N   ARG B  67      14.301  16.597  -1.034  1.00 33.17           N  
ATOM   3303  CA  ARG B  67      14.018  17.856  -1.696  1.00 36.09           C  
ATOM   3304  C   ARG B  67      14.401  19.020  -0.785  1.00 36.41           C  
ATOM   3305  O   ARG B  67      15.148  19.919  -1.182  1.00 36.91           O  
ATOM   3306  CB  ARG B  67      12.528  17.944  -2.058  1.00 38.94           C  
ATOM   3307  CG  ARG B  67      12.147  19.223  -2.796  1.00 43.44           C  
ATOM   3308  CD  ARG B  67      10.630  19.347  -3.020  1.00 48.58           C  
ATOM   3309  NE  ARG B  67       9.882  19.727  -1.813  1.00 51.82           N  
ATOM   3310  CZ  ARG B  67      10.067  20.857  -1.128  1.00 53.02           C  
ATOM   3311  NH1 ARG B  67      10.978  21.744  -1.516  1.00 53.55           N1+
ATOM   3312  NH2 ARG B  67       9.342  21.105  -0.045  1.00 53.24           N  
ATOM   3313  N   ILE B  68      13.901  18.984   0.446  1.00 36.18           N  
ATOM   3314  CA  ILE B  68      14.168  20.040   1.415  1.00 36.30           C  
ATOM   3315  C   ILE B  68      15.664  20.275   1.652  1.00 36.95           C  
ATOM   3316  O   ILE B  68      16.107  21.429   1.711  1.00 35.56           O  
ATOM   3317  CB  ILE B  68      13.458  19.740   2.756  1.00 35.04           C  
ATOM   3318  CG1 ILE B  68      11.947  19.710   2.524  1.00 31.73           C  
ATOM   3319  CG2 ILE B  68      13.826  20.807   3.806  1.00 34.29           C  
ATOM   3320  CD1 ILE B  68      11.163  19.118   3.654  1.00 29.02           C  
ATOM   3321  N   PHE B  69      16.434  19.195   1.781  1.00 36.94           N  
ATOM   3322  CA  PHE B  69      17.878  19.328   1.988  1.00 39.71           C  
ATOM   3323  C   PHE B  69      18.531  20.024   0.783  1.00 39.44           C  
ATOM   3324  O   PHE B  69      19.352  20.946   0.938  1.00 40.17           O  
ATOM   3325  CB  PHE B  69      18.545  17.951   2.163  1.00 39.10           C  
ATOM   3326  CG  PHE B  69      18.703  17.508   3.597  1.00 40.16           C  
ATOM   3327  CD1 PHE B  69      17.595  17.139   4.355  1.00 40.14           C  
ATOM   3328  CD2 PHE B  69      19.967  17.409   4.172  1.00 39.09           C  
ATOM   3329  CE1 PHE B  69      17.748  16.671   5.662  1.00 39.83           C  
ATOM   3330  CE2 PHE B  69      20.125  16.942   5.476  1.00 39.88           C  
ATOM   3331  CZ  PHE B  69      19.015  16.571   6.220  1.00 38.99           C  
ATOM   3332  N   GLU B  70      18.171  19.558  -0.412  1.00 37.11           N  
ATOM   3333  CA  GLU B  70      18.721  20.105  -1.640  1.00 36.93           C  
ATOM   3334  C   GLU B  70      18.367  21.589  -1.745  1.00 35.04           C  
ATOM   3335  O   GLU B  70      19.210  22.408  -2.095  1.00 33.00           O  
ATOM   3336  CB  GLU B  70      18.187  19.307  -2.846  1.00 37.79           C  
ATOM   3337  CG  GLU B  70      18.881  19.571  -4.183  1.00 37.76           C  
ATOM   3338  CD  GLU B  70      20.395  19.387  -4.139  1.00 40.34           C  
ATOM   3339  OE1 GLU B  70      20.878  18.276  -3.840  1.00 40.73           O  
ATOM   3340  OE2 GLU B  70      21.116  20.364  -4.419  1.00 42.08           O1-
ATOM   3341  N   GLN B  71      17.133  21.932  -1.395  1.00 34.12           N  
ATOM   3342  CA  GLN B  71      16.707  23.311  -1.461  1.00 34.30           C  
ATOM   3343  C   GLN B  71      17.325  24.228  -0.431  1.00 35.02           C  
ATOM   3344  O   GLN B  71      17.694  25.345  -0.770  1.00 36.08           O  
ATOM   3345  CB  GLN B  71      15.204  23.423  -1.330  1.00 34.79           C  
ATOM   3346  CG  GLN B  71      14.716  24.849  -1.497  1.00 39.47           C  
ATOM   3347  CD  GLN B  71      13.233  24.988  -1.206  1.00 43.16           C  
ATOM   3348  NE2 GLN B  71      12.886  25.983  -0.409  1.00 44.62           N  
ATOM   3349  OE1 GLN B  71      12.406  24.210  -1.699  1.00 44.46           O  
ATOM   3350  N   TYR B  72      17.439  23.788   0.821  1.00 34.74           N  
ATOM   3351  CA  TYR B  72      17.986  24.673   1.849  1.00 34.34           C  
ATOM   3352  C   TYR B  72      19.480  24.570   2.143  1.00 34.38           C  
ATOM   3353  O   TYR B  72      20.038  25.411   2.849  1.00 34.37           O  
ATOM   3354  CB  TYR B  72      17.199  24.520   3.144  1.00 31.43           C  
ATOM   3355  CG  TYR B  72      15.768  24.964   3.038  1.00 29.38           C  
ATOM   3356  CD1 TYR B  72      14.778  24.098   2.584  1.00 28.04           C  
ATOM   3357  CD2 TYR B  72      15.390  26.245   3.439  1.00 31.54           C  
ATOM   3358  CE1 TYR B  72      13.429  24.493   2.546  1.00 26.82           C  
ATOM   3359  CE2 TYR B  72      14.053  26.655   3.399  1.00 29.73           C  
ATOM   3360  CZ  TYR B  72      13.081  25.771   2.958  1.00 29.21           C  
ATOM   3361  OH  TYR B  72      11.767  26.177   2.963  1.00 28.57           O  
ATOM   3362  N   GLN B  73      20.134  23.559   1.592  1.00 35.32           N  
ATOM   3363  CA  GLN B  73      21.577  23.393   1.810  1.00 36.17           C  
ATOM   3364  C   GLN B  73      21.931  23.748   3.262  1.00 36.96           C  
ATOM   3365  O   GLN B  73      22.603  24.737   3.528  1.00 37.95           O  
ATOM   3366  CB  GLN B  73      22.372  24.292   0.847  1.00 32.66           C  
ATOM   3367  CG  GLN B  73      22.092  24.059  -0.636  1.00 31.93           C  
ATOM   3368  CD  GLN B  73      22.575  22.698  -1.111  1.00 34.13           C  
ATOM   3369  NE2 GLN B  73      21.655  21.871  -1.617  1.00 30.94           N  
ATOM   3370  OE1 GLN B  73      23.764  22.389  -1.012  1.00 34.64           O  
ATOM   3371  N   PRO B  74      21.481  22.928   4.217  1.00 37.62           N  
ATOM   3372  CA  PRO B  74      21.710  23.103   5.651  1.00 37.30           C  
ATOM   3373  C   PRO B  74      23.185  23.013   6.019  1.00 38.78           C  
ATOM   3374  O   PRO B  74      23.938  22.268   5.392  1.00 39.60           O  
ATOM   3375  CB  PRO B  74      20.943  21.935   6.271  1.00 37.07           C  
ATOM   3376  CG  PRO B  74      20.023  21.462   5.194  1.00 37.56           C  
ATOM   3377  CD  PRO B  74      20.812  21.644   3.956  1.00 37.68           C  
ATOM   3378  N   ASP B  75      23.603  23.749   7.044  1.00 37.75           N  
ATOM   3379  CA  ASP B  75      24.990  23.657   7.487  1.00 37.63           C  
ATOM   3380  C   ASP B  75      25.043  22.646   8.616  1.00 36.82           C  
ATOM   3381  O   ASP B  75      26.109  22.133   8.956  1.00 35.39           O  
ATOM   3382  CB  ASP B  75      25.506  25.000   7.997  1.00 40.38           C  
ATOM   3383  CG  ASP B  75      25.841  25.941   6.874  1.00 41.56           C  
ATOM   3384  OD1 ASP B  75      24.996  26.815   6.585  1.00 42.31           O  
ATOM   3385  OD2 ASP B  75      26.937  25.784   6.276  1.00 41.01           O1-
ATOM   3386  N   ALA B  76      23.875  22.368   9.192  1.00 35.13           N  
ATOM   3387  CA  ALA B  76      23.766  21.418  10.285  1.00 33.03           C  
ATOM   3388  C   ALA B  76      22.320  20.948  10.495  1.00 32.05           C  
ATOM   3389  O   ALA B  76      21.365  21.598  10.056  1.00 31.10           O  
ATOM   3390  CB  ALA B  76      24.301  22.040  11.545  1.00 31.60           C  
ATOM   3391  N   VAL B  77      22.182  19.814  11.174  1.00 29.73           N  
ATOM   3392  CA  VAL B  77      20.888  19.218  11.456  1.00 28.49           C  
ATOM   3393  C   VAL B  77      20.734  18.985  12.941  1.00 28.96           C  
ATOM   3394  O   VAL B  77      21.671  18.536  13.598  1.00 30.23           O  
ATOM   3395  CB  VAL B  77      20.747  17.823  10.787  1.00 28.66           C  
ATOM   3396  CG1 VAL B  77      19.425  17.190  11.188  1.00 28.25           C  
ATOM   3397  CG2 VAL B  77      20.852  17.935   9.272  1.00 27.37           C  
ATOM   3398  N   MET B  78      19.552  19.290  13.462  1.00 28.97           N  
ATOM   3399  CA  MET B  78      19.224  19.062  14.870  1.00 28.49           C  
ATOM   3400  C   MET B  78      17.961  18.227  14.786  1.00 28.92           C  
ATOM   3401  O   MET B  78      16.892  18.720  14.365  1.00 28.88           O  
ATOM   3402  CB  MET B  78      18.953  20.376  15.609  1.00 28.94           C  
ATOM   3403  CG  MET B  78      20.230  21.127  15.954  1.00 30.61           C  
ATOM   3404  SD  MET B  78      19.982  22.768  16.701  1.00 32.64           S  
ATOM   3405  CE  MET B  78      20.066  22.411  18.420  1.00 31.89           C  
ATOM   3406  N   HIS B  79      18.096  16.962  15.185  1.00 26.37           N  
ATOM   3407  CA  HIS B  79      17.002  16.006  15.114  1.00 25.49           C  
ATOM   3408  C   HIS B  79      16.234  15.808  16.426  1.00 25.10           C  
ATOM   3409  O   HIS B  79      16.698  15.124  17.340  1.00 26.06           O  
ATOM   3410  CB  HIS B  79      17.566  14.681  14.578  1.00 24.33           C  
ATOM   3411  CG  HIS B  79      16.553  13.596  14.441  1.00 20.97           C  
ATOM   3412  CD2 HIS B  79      16.638  12.265  14.678  1.00 20.97           C  
ATOM   3413  ND1 HIS B  79      15.279  13.825  13.972  1.00 24.22           N  
ATOM   3414  CE1 HIS B  79      14.620  12.678  13.922  1.00 25.21           C  
ATOM   3415  NE2 HIS B  79      15.424  11.715  14.342  1.00 23.57           N  
ATOM   3416  N   LEU B  80      15.054  16.418  16.513  1.00 24.37           N  
ATOM   3417  CA  LEU B  80      14.227  16.308  17.713  1.00 25.93           C  
ATOM   3418  C   LEU B  80      12.894  15.603  17.471  1.00 25.63           C  
ATOM   3419  O   LEU B  80      12.219  15.203  18.419  1.00 26.76           O  
ATOM   3420  CB  LEU B  80      13.949  17.687  18.334  1.00 22.89           C  
ATOM   3421  CG  LEU B  80      15.140  18.448  18.930  1.00 23.68           C  
ATOM   3422  CD1 LEU B  80      15.849  19.254  17.840  1.00 20.43           C  
ATOM   3423  CD2 LEU B  80      14.645  19.365  20.054  1.00 19.62           C  
ATOM   3424  N   ALA B  81      12.508  15.438  16.214  1.00 26.14           N  
ATOM   3425  CA  ALA B  81      11.235  14.775  15.949  1.00 26.28           C  
ATOM   3426  C   ALA B  81      11.261  13.372  16.524  1.00 25.58           C  
ATOM   3427  O   ALA B  81      12.197  12.612  16.299  1.00 26.82           O  
ATOM   3428  CB  ALA B  81      10.960  14.715  14.469  1.00 26.01           C  
ATOM   3429  N   ALA B  82      10.225  13.048  17.281  1.00 25.35           N  
ATOM   3430  CA  ALA B  82      10.083  11.739  17.889  1.00 26.17           C  
ATOM   3431  C   ALA B  82       8.648  11.566  18.379  1.00 27.01           C  
ATOM   3432  O   ALA B  82       7.953  12.530  18.648  1.00 27.86           O  
ATOM   3433  CB  ALA B  82      11.050  11.589  19.038  1.00 23.68           C  
ATOM   3434  N   GLU B  83       8.218  10.320  18.491  1.00 29.41           N  
ATOM   3435  CA  GLU B  83       6.885   9.981  18.942  1.00 29.90           C  
ATOM   3436  C   GLU B  83       7.059   9.444  20.350  1.00 32.27           C  
ATOM   3437  O   GLU B  83       7.778   8.477  20.568  1.00 32.69           O  
ATOM   3438  CB  GLU B  83       6.305   8.901  18.036  1.00 29.89           C  
ATOM   3439  CG  GLU B  83       4.912   8.463  18.385  1.00 28.97           C  
ATOM   3440  CD  GLU B  83       3.931   9.628  18.480  1.00 32.47           C  
ATOM   3441  OE1 GLU B  83       3.565  10.228  17.418  1.00 29.28           O  
ATOM   3442  OE2 GLU B  83       3.532   9.932  19.634  1.00 29.31           O1-
ATOM   3443  N   SER B  84       6.414  10.072  21.317  1.00 34.53           N  
ATOM   3444  CA  SER B  84       6.555   9.610  22.686  1.00 37.68           C  
ATOM   3445  C   SER B  84       5.335   8.807  23.160  1.00 38.52           C  
ATOM   3446  O   SER B  84       5.321   8.288  24.272  1.00 38.87           O  
ATOM   3447  CB  SER B  84       6.799  10.801  23.603  1.00 36.52           C  
ATOM   3448  OG  SER B  84       5.656  11.618  23.587  1.00 40.61           O  
ATOM   3449  N   HIS B  85       4.317   8.700  22.315  1.00 39.96           N  
ATOM   3450  CA  HIS B  85       3.132   7.933  22.669  1.00 42.59           C  
ATOM   3451  C   HIS B  85       3.282   6.499  22.168  1.00 44.74           C  
ATOM   3452  O   HIS B  85       3.495   6.260  20.978  1.00 42.36           O  
ATOM   3453  CB  HIS B  85       1.881   8.554  22.047  1.00 44.10           C  
ATOM   3454  CG  HIS B  85       0.646   7.726  22.228  1.00 46.32           C  
ATOM   3455  CD2 HIS B  85      -0.063   6.979  21.349  1.00 47.01           C  
ATOM   3456  ND1 HIS B  85       0.031   7.561  23.453  1.00 48.69           N  
ATOM   3457  CE1 HIS B  85      -1.002   6.746  23.321  1.00 47.48           C  
ATOM   3458  NE2 HIS B  85      -1.081   6.378  22.054  1.00 48.21           N  
ATOM   3459  N   VAL B  86       3.179   5.535  23.074  1.00 48.20           N  
ATOM   3460  CA  VAL B  86       3.314   4.148  22.663  1.00 52.99           C  
ATOM   3461  C   VAL B  86       1.955   3.575  22.316  1.00 57.96           C  
ATOM   3462  O   VAL B  86       1.125   3.296  23.187  1.00 57.66           O  
ATOM   3463  CB  VAL B  86       4.008   3.294  23.737  1.00 50.87           C  
ATOM   3464  CG1 VAL B  86       3.841   1.817  23.414  1.00 49.92           C  
ATOM   3465  CG2 VAL B  86       5.497   3.652  23.782  1.00 48.87           C  
ATOM   3466  N   ASP B  87       1.761   3.414  21.008  1.00 64.39           N  
ATOM   3467  CA  ASP B  87       0.526   2.921  20.402  1.00 70.00           C  
ATOM   3468  C   ASP B  87       0.661   1.487  19.897  1.00 73.55           C  
ATOM   3469  O   ASP B  87       1.753   0.911  19.940  1.00 75.00           O  
ATOM   3470  CB  ASP B  87       0.157   3.831  19.219  1.00 70.59           C  
ATOM   3471  CG  ASP B  87       1.259   3.879  18.139  1.00 71.98           C  
ATOM   3472  OD1 ASP B  87       2.413   4.288  18.456  1.00 70.20           O  
ATOM   3473  OD2 ASP B  87       0.962   3.507  16.973  1.00 71.39           O1-
ATOM   3474  N   ARG B  88      -0.455   0.941  19.396  1.00 78.05           N  
ATOM   3475  CA  ARG B  88      -0.532  -0.427  18.848  1.00 82.33           C  
ATOM   3476  C   ARG B  88      -1.311  -0.531  17.528  1.00 83.52           C  
ATOM   3477  O   ARG B  88      -2.452  -1.014  17.507  1.00 82.82           O  
ATOM   3478  CB  ARG B  88      -1.208  -1.370  19.842  1.00 84.41           C  
ATOM   3479  CG  ARG B  88      -0.480  -1.553  21.140  1.00 86.54           C  
ATOM   3480  CD  ARG B  88      -1.258  -2.509  22.005  1.00 86.92           C  
ATOM   3481  NE  ARG B  88      -0.680  -2.612  23.337  1.00 88.40           N  
ATOM   3482  CZ  ARG B  88      -1.145  -3.414  24.291  1.00 89.01           C  
ATOM   3483  NH1 ARG B  88      -2.199  -4.186  24.054  1.00 89.46           N1+
ATOM   3484  NH2 ARG B  88      -0.561  -3.446  25.483  1.00 88.85           N  
ATOM   3485  N   SER B  89      -0.693  -0.101  16.432  1.00 84.98           N  
ATOM   3486  CA  SER B  89      -1.339  -0.148  15.122  1.00 86.40           C  
ATOM   3487  C   SER B  89      -1.888  -1.529  14.767  1.00 87.03           C  
ATOM   3488  O   SER B  89      -1.263  -2.550  15.054  0.00 86.89           O  
ATOM   3489  CB  SER B  89      -0.356   0.297  14.047  0.00 86.07           C  
ATOM   3490  OG  SER B  89      -0.564  -0.427  12.849  0.00 85.82           O  
ATOM   3491  N   ILE B  90      -3.061  -1.547  14.141  1.00 87.32           N  
ATOM   3492  CA  ILE B  90      -3.697  -2.800  13.739  1.00 87.86           C  
ATOM   3493  C   ILE B  90      -2.944  -3.396  12.550  1.00 87.97           C  
ATOM   3494  O   ILE B  90      -2.273  -4.428  12.663  1.00 88.05           O  
ATOM   3495  CB  ILE B  90      -5.163  -2.573  13.302  1.00 87.65           C  
ATOM   3496  CG1 ILE B  90      -5.929  -1.827  14.394  1.00 87.58           C  
ATOM   3497  CG2 ILE B  90      -5.832  -3.910  12.974  1.00 87.92           C  
ATOM   3498  CD1 ILE B  90      -7.356  -1.495  14.022  1.00 87.79           C  
ATOM   3499  N   THR B  91      -3.079  -2.729  11.408  0.00 87.04           N  
ATOM   3500  CA  THR B  91      -2.434  -3.144  10.171  0.00 86.25           C  
ATOM   3501  C   THR B  91      -0.991  -3.482  10.432  0.00 85.74           C  
ATOM   3502  O   THR B  91      -0.609  -4.656  10.528  0.00 85.81           O  
ATOM   3503  CB  THR B  91      -2.431  -2.011   9.146  0.00 86.11           C  
ATOM   3504  CG2 THR B  91      -1.918  -2.506   7.798  0.00 85.78           C  
ATOM   3505  OG1 THR B  91      -3.758  -1.505   9.004  0.00 85.79           O  
ATOM   3506  N   GLY B  92      -0.221  -2.424  10.546  1.00 85.50           N  
ATOM   3507  CA  GLY B  92       1.189  -2.556  10.724  1.00 83.65           C  
ATOM   3508  C   GLY B  92       1.901  -1.838  11.857  1.00 81.40           C  
ATOM   3509  O   GLY B  92       1.919  -2.299  13.009  1.00 81.45           O  
ATOM   3510  N   PRO B  93       2.562  -0.712  11.480  1.00 78.41           N  
ATOM   3511  CA  PRO B  93       3.431   0.107  12.382  1.00 73.64           C  
ATOM   3512  C   PRO B  93       2.860   0.656  13.634  1.00 67.00           C  
ATOM   3513  O   PRO B  93       1.694   1.053  13.682  1.00 64.54           O  
ATOM   3514  CB  PRO B  93       3.979   1.170  11.439  1.00 76.80           C  
ATOM   3515  CG  PRO B  93       4.211   0.416  10.193  1.00 78.36           C  
ATOM   3516  CD  PRO B  93       3.277  -0.759  10.177  1.00 78.30           C  
ATOM   3517  N   ALA B  94       3.689   0.697  14.621  1.00 59.85           N  
ATOM   3518  CA  ALA B  94       3.270   1.473  15.756  1.00 52.45           C  
ATOM   3519  C   ALA B  94       4.001   2.753  15.466  1.00 47.58           C  
ATOM   3520  O   ALA B  94       5.186   2.733  15.182  1.00 46.41           O  
ATOM   3521  CB  ALA B  94       3.707   0.900  17.097  1.00 51.65           C  
ATOM   3522  N   ALA B  95       3.332   3.879  15.520  1.00 43.36           N  
ATOM   3523  CA  ALA B  95       3.974   5.134  15.176  1.00 40.10           C  
ATOM   3524  C   ALA B  95       5.337   5.328  15.833  1.00 38.43           C  
ATOM   3525  O   ALA B  95       6.267   5.835  15.197  1.00 39.65           O  
ATOM   3526  CB  ALA B  95       3.061   6.306  15.516  1.00 38.22           C  
ATOM   3527  N   PHE B  96       5.488   4.934  17.091  1.00 34.86           N  
ATOM   3528  CA  PHE B  96       6.786   5.164  17.712  1.00 32.65           C  
ATOM   3529  C   PHE B  96       7.938   4.392  17.053  1.00 31.73           C  
ATOM   3530  O   PHE B  96       9.070   4.893  17.002  1.00 30.41           O  
ATOM   3531  CB  PHE B  96       6.740   4.910  19.234  1.00 32.05           C  
ATOM   3532  CG  PHE B  96       6.725   3.465  19.621  1.00 31.28           C  
ATOM   3533  CD1 PHE B  96       5.589   2.683  19.429  1.00 32.54           C  
ATOM   3534  CD2 PHE B  96       7.849   2.883  20.192  1.00 30.86           C  
ATOM   3535  CE1 PHE B  96       5.567   1.328  19.803  1.00 32.07           C  
ATOM   3536  CE2 PHE B  96       7.840   1.531  20.568  1.00 30.39           C  
ATOM   3537  CZ  PHE B  96       6.700   0.756  20.374  1.00 30.94           C  
ATOM   3538  N   ILE B  97       7.674   3.187  16.545  1.00 28.52           N  
ATOM   3539  CA  ILE B  97       8.737   2.443  15.867  1.00 27.32           C  
ATOM   3540  C   ILE B  97       9.038   3.170  14.543  1.00 26.78           C  
ATOM   3541  O   ILE B  97      10.193   3.410  14.199  1.00 24.81           O  
ATOM   3542  CB  ILE B  97       8.307   1.014  15.494  1.00 27.96           C  
ATOM   3543  CG1 ILE B  97       7.970   0.192  16.748  1.00 31.04           C  
ATOM   3544  CG2 ILE B  97       9.396   0.364  14.674  1.00 25.18           C  
ATOM   3545  CD1 ILE B  97       9.178  -0.169  17.624  1.00 31.59           C  
ATOM   3546  N   GLU B  98       7.981   3.520  13.815  1.00 25.93           N  
ATOM   3547  CA  GLU B  98       8.121   4.179  12.525  1.00 28.69           C  
ATOM   3548  C   GLU B  98       8.881   5.492  12.596  1.00 27.87           C  
ATOM   3549  O   GLU B  98       9.840   5.710  11.830  1.00 27.28           O  
ATOM   3550  CB  GLU B  98       6.746   4.452  11.902  1.00 31.93           C  
ATOM   3551  CG  GLU B  98       6.239   3.405  10.930  1.00 38.71           C  
ATOM   3552  CD  GLU B  98       7.174   3.178   9.750  1.00 43.64           C  
ATOM   3553  OE1 GLU B  98       7.729   2.058   9.674  1.00 46.81           O  
ATOM   3554  OE2 GLU B  98       7.352   4.101   8.907  1.00 44.57           O1-
ATOM   3555  N   THR B  99       8.446   6.360  13.511  1.00 22.83           N  
ATOM   3556  CA  THR B  99       9.056   7.659  13.647  1.00 22.80           C  
ATOM   3557  C   THR B  99      10.416   7.684  14.310  1.00 22.17           C  
ATOM   3558  O   THR B  99      11.350   8.295  13.797  1.00 22.10           O  
ATOM   3559  CB  THR B  99       8.134   8.612  14.407  1.00 26.12           C  
ATOM   3560  CG2 THR B  99       8.807   9.984  14.579  1.00 25.05           C  
ATOM   3561  OG1 THR B  99       6.903   8.760  13.687  1.00 29.22           O  
ATOM   3562  N   ASN B 100      10.530   7.024  15.452  1.00 22.29           N  
ATOM   3563  CA  ASN B 100      11.781   7.025  16.198  1.00 23.97           C  
ATOM   3564  C   ASN B 100      12.913   6.206  15.591  1.00 24.05           C  
ATOM   3565  O   ASN B 100      14.067   6.614  15.647  1.00 24.08           O  
ATOM   3566  CB  ASN B 100      11.535   6.564  17.645  1.00 23.28           C  
ATOM   3567  CG  ASN B 100      10.526   7.450  18.376  1.00 23.68           C  
ATOM   3568  ND2 ASN B 100      10.080   7.010  19.543  1.00 18.41           N  
ATOM   3569  OD1 ASN B 100      10.162   8.519  17.891  1.00 23.49           O  
ATOM   3570  N   ILE B 101      12.591   5.050  15.026  1.00 23.74           N  
ATOM   3571  CA  ILE B 101      13.627   4.205  14.465  1.00 23.10           C  
ATOM   3572  C   ILE B 101      13.729   4.346  12.958  1.00 24.24           C  
ATOM   3573  O   ILE B 101      14.736   4.828  12.448  1.00 26.86           O  
ATOM   3574  CB  ILE B 101      13.396   2.722  14.844  1.00 23.13           C  
ATOM   3575  CG1 ILE B 101      13.251   2.594  16.366  1.00 23.51           C  
ATOM   3576  CG2 ILE B 101      14.577   1.869  14.393  1.00 21.68           C  
ATOM   3577  CD1 ILE B 101      12.958   1.176  16.838  1.00 22.37           C  
ATOM   3578  N   VAL B 102      12.698   3.939  12.235  1.00 23.05           N  
ATOM   3579  CA  VAL B 102      12.738   4.052  10.784  1.00 25.15           C  
ATOM   3580  C   VAL B 102      12.980   5.513  10.352  1.00 24.39           C  
ATOM   3581  O   VAL B 102      13.769   5.789   9.441  1.00 22.32           O  
ATOM   3582  CB  VAL B 102      11.420   3.494  10.162  1.00 26.67           C  
ATOM   3583  CG1 VAL B 102      11.497   3.497   8.642  1.00 25.80           C  
ATOM   3584  CG2 VAL B 102      11.184   2.068  10.669  1.00 25.74           C  
ATOM   3585  N   GLY B 103      12.316   6.440  11.035  1.00 24.76           N  
ATOM   3586  CA  GLY B 103      12.474   7.844  10.722  1.00 23.86           C  
ATOM   3587  C   GLY B 103      13.909   8.292  10.906  1.00 25.47           C  
ATOM   3588  O   GLY B 103      14.444   9.045  10.084  1.00 25.86           O  
ATOM   3589  N   THR B 104      14.560   7.840  11.974  1.00 25.05           N  
ATOM   3590  CA  THR B 104      15.950   8.250  12.179  1.00 25.41           C  
ATOM   3591  C   THR B 104      16.840   7.651  11.098  1.00 24.91           C  
ATOM   3592  O   THR B 104      17.784   8.288  10.633  1.00 25.73           O  
ATOM   3593  CB  THR B 104      16.505   7.830  13.566  1.00 24.30           C  
ATOM   3594  CG2 THR B 104      17.975   8.178  13.650  1.00 23.09           C  
ATOM   3595  OG1 THR B 104      15.824   8.546  14.615  1.00 24.03           O  
ATOM   3596  N   TYR B 105      16.533   6.421  10.706  1.00 24.50           N  
ATOM   3597  CA  TYR B 105      17.285   5.749   9.663  1.00 23.31           C  
ATOM   3598  C   TYR B 105      17.102   6.515   8.364  1.00 24.90           C  
ATOM   3599  O   TYR B 105      18.063   6.774   7.629  1.00 25.31           O  
ATOM   3600  CB  TYR B 105      16.761   4.340   9.467  1.00 21.97           C  
ATOM   3601  CG  TYR B 105      17.231   3.698   8.184  1.00 24.48           C  
ATOM   3602  CD1 TYR B 105      18.548   3.270   8.039  1.00 26.81           C  
ATOM   3603  CD2 TYR B 105      16.371   3.553   7.099  1.00 24.00           C  
ATOM   3604  CE1 TYR B 105      19.000   2.716   6.850  1.00 28.42           C  
ATOM   3605  CE2 TYR B 105      16.808   3.003   5.901  1.00 26.88           C  
ATOM   3606  CZ  TYR B 105      18.126   2.586   5.779  1.00 30.04           C  
ATOM   3607  OH  TYR B 105      18.591   2.048   4.581  1.00 31.80           O  
ATOM   3608  N   ALA B 106      15.853   6.863   8.074  1.00 24.62           N  
ATOM   3609  CA  ALA B 106      15.545   7.581   6.847  1.00 24.38           C  
ATOM   3610  C   ALA B 106      16.289   8.901   6.802  1.00 24.97           C  
ATOM   3611  O   ALA B 106      16.926   9.230   5.806  1.00 26.93           O  
ATOM   3612  CB  ALA B 106      14.048   7.816   6.742  1.00 23.78           C  
ATOM   3613  N   LEU B 107      16.217   9.651   7.892  1.00 24.39           N  
ATOM   3614  CA  LEU B 107      16.884  10.928   7.962  1.00 24.22           C  
ATOM   3615  C   LEU B 107      18.402  10.771   7.824  1.00 25.29           C  
ATOM   3616  O   LEU B 107      19.057  11.558   7.132  1.00 27.29           O  
ATOM   3617  CB  LEU B 107      16.522  11.600   9.280  1.00 24.02           C  
ATOM   3618  CG  LEU B 107      16.980  13.033   9.480  1.00 26.02           C  
ATOM   3619  CD1 LEU B 107      16.465  13.929   8.359  1.00 25.13           C  
ATOM   3620  CD2 LEU B 107      16.464  13.511  10.821  1.00 26.63           C  
ATOM   3621  N   LEU B 108      18.960   9.751   8.460  1.00 23.93           N  
ATOM   3622  CA  LEU B 108      20.399   9.521   8.382  1.00 27.16           C  
ATOM   3623  C   LEU B 108      20.867   9.266   6.948  1.00 28.50           C  
ATOM   3624  O   LEU B 108      21.939   9.734   6.537  1.00 28.83           O  
ATOM   3625  CB  LEU B 108      20.812   8.335   9.274  1.00 26.16           C  
ATOM   3626  CG  LEU B 108      20.822   8.571  10.795  1.00 25.21           C  
ATOM   3627  CD1 LEU B 108      20.879   7.237  11.530  1.00 21.83           C  
ATOM   3628  CD2 LEU B 108      22.010   9.465  11.168  1.00 22.50           C  
ATOM   3629  N   GLU B 109      20.072   8.524   6.185  1.00 28.57           N  
ATOM   3630  CA  GLU B 109      20.454   8.239   4.813  1.00 30.50           C  
ATOM   3631  C   GLU B 109      20.382   9.500   3.950  1.00 32.34           C  
ATOM   3632  O   GLU B 109      21.250   9.715   3.105  1.00 36.53           O  
ATOM   3633  CB  GLU B 109      19.586   7.122   4.233  1.00 27.29           C  
ATOM   3634  CG  GLU B 109      20.039   5.752   4.655  1.00 27.39           C  
ATOM   3635  CD  GLU B 109      21.398   5.367   4.072  1.00 30.59           C  
ATOM   3636  OE1 GLU B 109      21.499   5.167   2.839  1.00 32.87           O  
ATOM   3637  OE2 GLU B 109      22.376   5.255   4.842  1.00 31.68           O1-
ATOM   3638  N   VAL B 110      19.376  10.345   4.155  1.00 30.96           N  
ATOM   3639  CA  VAL B 110      19.303  11.557   3.362  1.00 30.65           C  
ATOM   3640  C   VAL B 110      20.497  12.421   3.720  1.00 32.83           C  
ATOM   3641  O   VAL B 110      21.178  12.940   2.848  1.00 35.45           O  
ATOM   3642  CB  VAL B 110      18.039  12.380   3.644  1.00 29.07           C  
ATOM   3643  CG1 VAL B 110      18.217  13.768   3.068  1.00 24.96           C  
ATOM   3644  CG2 VAL B 110      16.809  11.705   3.044  1.00 23.82           C  
ATOM   3645  N   ALA B 111      20.760  12.565   5.010  1.00 32.92           N  
ATOM   3646  CA  ALA B 111      21.874  13.394   5.444  1.00 33.84           C  
ATOM   3647  C   ALA B 111      23.222  12.853   4.980  1.00 34.66           C  
ATOM   3648  O   ALA B 111      24.160  13.615   4.775  1.00 35.72           O  
ATOM   3649  CB  ALA B 111      21.865  13.538   6.967  1.00 30.98           C  
ATOM   3650  N   ARG B 112      23.338  11.541   4.822  1.00 35.36           N  
ATOM   3651  CA  ARG B 112      24.617  10.996   4.384  1.00 35.78           C  
ATOM   3652  C   ARG B 112      24.924  11.374   2.934  1.00 36.01           C  
ATOM   3653  O   ARG B 112      26.030  11.813   2.629  1.00 36.31           O  
ATOM   3654  CB  ARG B 112      24.642   9.485   4.526  1.00 34.19           C  
ATOM   3655  CG  ARG B 112      25.934   8.893   4.019  1.00 35.32           C  
ATOM   3656  CD  ARG B 112      25.860   7.385   4.060  1.00 39.46           C  
ATOM   3657  NE  ARG B 112      24.770   6.891   3.224  1.00 42.16           N  
ATOM   3658  CZ  ARG B 112      24.830   6.788   1.901  1.00 42.91           C  
ATOM   3659  NH1 ARG B 112      25.940   7.138   1.255  1.00 42.94           N1+
ATOM   3660  NH2 ARG B 112      23.777   6.348   1.224  1.00 41.45           N  
ATOM   3661  N   LYS B 113      23.941  11.198   2.048  1.00 35.78           N  
ATOM   3662  CA  LYS B 113      24.100  11.529   0.628  1.00 34.80           C  
ATOM   3663  C   LYS B 113      24.378  13.008   0.476  1.00 32.95           C  
ATOM   3664  O   LYS B 113      25.210  13.415  -0.325  1.00 32.09           O  
ATOM   3665  CB  LYS B 113      22.834  11.179  -0.159  1.00 34.53           C  
ATOM   3666  CG  LYS B 113      22.603   9.700  -0.317  1.00 37.55           C  
ATOM   3667  CD  LYS B 113      21.195   9.393  -0.770  1.00 37.98           C  
ATOM   3668  CE  LYS B 113      20.936   7.904  -0.688  1.00 41.28           C  
ATOM   3669  NZ  LYS B 113      19.489   7.551  -0.795  1.00 43.63           N1+
ATOM   3670  N   TYR B 114      23.664  13.806   1.257  1.00 32.16           N  
ATOM   3671  CA  TYR B 114      23.828  15.248   1.228  1.00 33.63           C  
ATOM   3672  C   TYR B 114      25.239  15.616   1.662  1.00 32.73           C  
ATOM   3673  O   TYR B 114      25.958  16.341   0.976  1.00 31.51           O  
ATOM   3674  CB  TYR B 114      22.813  15.918   2.158  1.00 31.46           C  
ATOM   3675  CG  TYR B 114      23.034  17.405   2.319  1.00 33.93           C  
ATOM   3676  CD1 TYR B 114      22.647  18.303   1.328  1.00 31.66           C  
ATOM   3677  CD2 TYR B 114      23.661  17.920   3.466  1.00 35.14           C  
ATOM   3678  CE1 TYR B 114      22.876  19.679   1.473  1.00 32.92           C  
ATOM   3679  CE2 TYR B 114      23.892  19.284   3.617  1.00 32.00           C  
ATOM   3680  CZ  TYR B 114      23.497  20.160   2.618  1.00 33.38           C  
ATOM   3681  OH  TYR B 114      23.712  21.516   2.773  1.00 33.16           O  
ATOM   3682  N   TRP B 115      25.637  15.088   2.804  1.00 33.32           N  
ATOM   3683  CA  TRP B 115      26.949  15.374   3.339  1.00 35.36           C  
ATOM   3684  C   TRP B 115      28.084  14.968   2.413  1.00 37.57           C  
ATOM   3685  O   TRP B 115      29.020  15.743   2.191  1.00 37.87           O  
ATOM   3686  CB  TRP B 115      27.118  14.687   4.687  1.00 32.69           C  
ATOM   3687  CG  TRP B 115      28.508  14.682   5.189  1.00 30.95           C  
ATOM   3688  CD1 TRP B 115      29.211  15.743   5.685  1.00 32.93           C  
ATOM   3689  CD2 TRP B 115      29.382  13.561   5.250  1.00 30.53           C  
ATOM   3690  CE2 TRP B 115      30.609  14.010   5.799  1.00 29.84           C  
ATOM   3691  CE3 TRP B 115      29.253  12.216   4.896  1.00 31.59           C  
ATOM   3692  NE1 TRP B 115      30.477  15.347   6.056  1.00 31.03           N  
ATOM   3693  CZ2 TRP B 115      31.703  13.160   6.003  1.00 28.88           C  
ATOM   3694  CZ3 TRP B 115      30.352  11.362   5.104  1.00 32.32           C  
ATOM   3695  CH2 TRP B 115      31.558  11.847   5.653  1.00 28.91           C  
ATOM   3696  N   SER B 116      28.016  13.768   1.854  1.00 39.29           N  
ATOM   3697  CA  SER B 116      29.114  13.339   0.992  1.00 42.78           C  
ATOM   3698  C   SER B 116      29.219  14.086  -0.336  1.00 42.43           C  
ATOM   3699  O   SER B 116      30.262  14.065  -0.992  1.00 43.47           O  
ATOM   3700  CB  SER B 116      29.064  11.818   0.769  1.00 42.48           C  
ATOM   3701  OG  SER B 116      27.770  11.390   0.428  1.00 43.55           O  
ATOM   3702  N   ALA B 117      28.150  14.770  -0.713  1.00 43.26           N  
ATOM   3703  CA  ALA B 117      28.143  15.534  -1.949  1.00 44.99           C  
ATOM   3704  C   ALA B 117      28.497  17.007  -1.728  1.00 46.99           C  
ATOM   3705  O   ALA B 117      28.284  17.853  -2.602  1.00 47.28           O  
ATOM   3706  CB  ALA B 117      26.794  15.423  -2.599  1.00 44.00           C  
ATOM   3707  N   LEU B 118      29.037  17.304  -0.553  1.00 47.88           N  
ATOM   3708  CA  LEU B 118      29.422  18.659  -0.207  1.00 49.77           C  
ATOM   3709  C   LEU B 118      30.894  18.892  -0.537  1.00 52.67           C  
ATOM   3710  O   LEU B 118      31.654  17.949  -0.778  1.00 53.12           O  
ATOM   3711  CB  LEU B 118      29.205  18.901   1.293  1.00 48.39           C  
ATOM   3712  CG  LEU B 118      27.796  18.935   1.881  1.00 47.19           C  
ATOM   3713  CD1 LEU B 118      27.871  19.031   3.392  1.00 45.92           C  
ATOM   3714  CD2 LEU B 118      27.035  20.106   1.302  1.00 46.36           C  
ATOM   3715  N   GLY B 119      31.294  20.156  -0.523  1.00 55.71           N  
ATOM   3716  CA  GLY B 119      32.674  20.493  -0.799  1.00 59.34           C  
ATOM   3717  C   GLY B 119      33.509  20.510   0.469  1.00 61.80           C  
ATOM   3718  O   GLY B 119      33.068  20.986   1.514  1.00 64.08           O  
ATOM   3719  N   GLU B 120      34.722  19.987   0.367  1.00 62.92           N  
ATOM   3720  CA  GLU B 120      35.673  19.919   1.477  1.00 64.58           C  
ATOM   3721  C   GLU B 120      35.402  20.836   2.679  1.00 63.80           C  
ATOM   3722  O   GLU B 120      35.366  20.373   3.814  1.00 63.77           O  
ATOM   3723  CB  GLU B 120      37.068  20.204   0.929  1.00 66.28           C  
ATOM   3724  CG  GLU B 120      38.220  19.764   1.794  1.00 69.09           C  
ATOM   3725  CD  GLU B 120      39.559  20.116   1.161  1.00 71.49           C  
ATOM   3726  OE1 GLU B 120      39.701  19.904  -0.069  1.00 71.29           O  
ATOM   3727  OE2 GLU B 120      40.464  20.596   1.887  1.00 71.49           O1-
ATOM   3728  N   ASP B 121      35.222  22.130   2.438  1.00 62.68           N  
ATOM   3729  CA  ASP B 121      34.980  23.052   3.536  1.00 63.26           C  
ATOM   3730  C   ASP B 121      33.683  22.792   4.267  1.00 62.12           C  
ATOM   3731  O   ASP B 121      33.686  22.404   5.432  1.00 62.03           O  
ATOM   3732  CB  ASP B 121      35.000  24.503   3.051  1.00 66.20           C  
ATOM   3733  CG  ASP B 121      36.404  25.066   2.991  1.00 68.83           C  
ATOM   3734  OD1 ASP B 121      37.206  24.732   3.897  1.00 70.32           O  
ATOM   3735  OD2 ASP B 121      36.703  25.839   2.051  1.00 69.29           O1-
ATOM   3736  N   LYS B 122      32.574  23.005   3.572  1.00 60.49           N  
ATOM   3737  CA  LYS B 122      31.256  22.824   4.151  1.00 58.66           C  
ATOM   3738  C   LYS B 122      31.054  21.399   4.672  1.00 58.14           C  
ATOM   3739  O   LYS B 122      30.283  21.160   5.611  1.00 57.23           O  
ATOM   3740  CB  LYS B 122      30.184  23.188   3.112  1.00 57.64           C  
ATOM   3741  CG  LYS B 122      28.792  23.303   3.700  1.00 59.41           C  
ATOM   3742  CD  LYS B 122      27.783  23.960   2.760  1.00 59.07           C  
ATOM   3743  CE  LYS B 122      26.422  24.085   3.466  1.00 57.79           C  
ATOM   3744  NZ  LYS B 122      25.351  24.718   2.648  1.00 54.79           N1+
ATOM   3745  N   LYS B 123      31.774  20.457   4.078  1.00 56.63           N  
ATOM   3746  CA  LYS B 123      31.664  19.067   4.466  1.00 55.84           C  
ATOM   3747  C   LYS B 123      32.343  18.772   5.795  1.00 56.75           C  
ATOM   3748  O   LYS B 123      31.914  17.882   6.535  1.00 57.16           O  
ATOM   3749  CB  LYS B 123      32.246  18.185   3.368  1.00 55.76           C  
ATOM   3750  CG  LYS B 123      32.209  16.702   3.676  1.00 54.27           C  
ATOM   3751  CD  LYS B 123      32.664  15.889   2.485  1.00 52.98           C  
ATOM   3752  CE  LYS B 123      32.717  14.426   2.838  1.00 53.92           C  
ATOM   3753  NZ  LYS B 123      33.131  13.609   1.673  1.00 54.91           N1+
ATOM   3754  N   ASN B 124      33.402  19.515   6.105  1.00 56.94           N  
ATOM   3755  CA  ASN B 124      34.115  19.313   7.364  1.00 56.50           C  
ATOM   3756  C   ASN B 124      33.458  20.059   8.520  1.00 55.20           C  
ATOM   3757  O   ASN B 124      33.750  19.781   9.677  1.00 56.18           O  
ATOM   3758  CB  ASN B 124      35.577  19.745   7.235  1.00 57.54           C  
ATOM   3759  CG  ASN B 124      36.405  18.756   6.431  1.00 60.34           C  
ATOM   3760  ND2 ASN B 124      36.928  19.204   5.290  1.00 60.81           N  
ATOM   3761  OD1 ASN B 124      36.569  17.601   6.826  1.00 60.21           O  
ATOM   3762  N   ASN B 125      32.568  20.995   8.207  1.00 52.10           N  
ATOM   3763  CA  ASN B 125      31.888  21.761   9.240  1.00 50.54           C  
ATOM   3764  C   ASN B 125      30.478  21.256   9.525  1.00 48.05           C  
ATOM   3765  O   ASN B 125      29.863  21.625  10.531  1.00 47.18           O  
ATOM   3766  CB  ASN B 125      31.817  23.236   8.843  1.00 52.96           C  
ATOM   3767  CG  ASN B 125      33.192  23.856   8.674  1.00 55.18           C  
ATOM   3768  ND2 ASN B 125      33.381  24.598   7.585  1.00 56.07           N  
ATOM   3769  OD1 ASN B 125      34.074  23.672   9.516  1.00 55.39           O  
ATOM   3770  N   PHE B 126      29.967  20.417   8.629  1.00 45.22           N  
ATOM   3771  CA  PHE B 126      28.626  19.877   8.771  1.00 40.80           C  
ATOM   3772  C   PHE B 126      28.506  19.066  10.058  1.00 39.58           C  
ATOM   3773  O   PHE B 126      29.479  18.462  10.505  1.00 38.98           O  
ATOM   3774  CB  PHE B 126      28.286  18.999   7.571  1.00 39.14           C  
ATOM   3775  CG  PHE B 126      26.874  18.501   7.580  1.00 35.61           C  
ATOM   3776  CD1 PHE B 126      25.823  19.370   7.304  1.00 33.55           C  
ATOM   3777  CD2 PHE B 126      26.591  17.186   7.936  1.00 30.94           C  
ATOM   3778  CE1 PHE B 126      24.503  18.943   7.388  1.00 33.27           C  
ATOM   3779  CE2 PHE B 126      25.279  16.746   8.024  1.00 30.94           C  
ATOM   3780  CZ  PHE B 126      24.227  17.623   7.753  1.00 30.45           C  
ATOM   3781  N   ARG B 127      27.311  19.050  10.636  1.00 37.10           N  
ATOM   3782  CA  ARG B 127      27.064  18.334  11.886  1.00 37.46           C  
ATOM   3783  C   ARG B 127      25.637  17.786  11.917  1.00 35.01           C  
ATOM   3784  O   ARG B 127      24.686  18.482  11.549  1.00 34.90           O  
ATOM   3785  CB  ARG B 127      27.238  19.287  13.092  1.00 41.30           C  
ATOM   3786  CG  ARG B 127      28.630  19.891  13.279  1.00 44.50           C  
ATOM   3787  CD  ARG B 127      29.585  18.845  13.826  1.00 49.83           C  
ATOM   3788  NE  ARG B 127      30.949  19.338  14.043  1.00 54.38           N  
ATOM   3789  CZ  ARG B 127      31.879  19.460  13.092  1.00 55.92           C  
ATOM   3790  NH1 ARG B 127      31.609  19.129  11.829  1.00 53.47           N1+
ATOM   3791  NH2 ARG B 127      33.095  19.902  13.409  1.00 55.94           N  
ATOM   3792  N   PHE B 128      25.494  16.536  12.341  1.00 31.54           N  
ATOM   3793  CA  PHE B 128      24.180  15.914  12.486  1.00 29.56           C  
ATOM   3794  C   PHE B 128      24.047  15.676  13.990  1.00 28.59           C  
ATOM   3795  O   PHE B 128      24.629  14.735  14.531  1.00 29.77           O  
ATOM   3796  CB  PHE B 128      24.101  14.590  11.728  1.00 27.23           C  
ATOM   3797  CG  PHE B 128      22.741  13.949  11.770  1.00 24.54           C  
ATOM   3798  CD1 PHE B 128      22.316  13.242  12.891  1.00 25.05           C  
ATOM   3799  CD2 PHE B 128      21.872  14.072  10.692  1.00 25.02           C  
ATOM   3800  CE1 PHE B 128      21.044  12.662  12.942  1.00 23.23           C  
ATOM   3801  CE2 PHE B 128      20.587  13.498  10.722  1.00 24.57           C  
ATOM   3802  CZ  PHE B 128      20.172  12.789  11.854  1.00 24.45           C  
ATOM   3803  N   HIS B 129      23.306  16.557  14.656  1.00 27.58           N  
ATOM   3804  CA  HIS B 129      23.113  16.509  16.102  1.00 25.87           C  
ATOM   3805  C   HIS B 129      21.789  15.824  16.424  1.00 24.70           C  
ATOM   3806  O   HIS B 129      20.709  16.292  16.043  1.00 24.12           O  
ATOM   3807  CB  HIS B 129      23.171  17.947  16.645  1.00 26.24           C  
ATOM   3808  CG  HIS B 129      22.876  18.074  18.107  1.00 29.47           C  
ATOM   3809  CD2 HIS B 129      22.598  17.143  19.052  1.00 30.08           C  
ATOM   3810  ND1 HIS B 129      22.810  19.298  18.742  1.00 29.46           N  
ATOM   3811  CE1 HIS B 129      22.499  19.114  20.014  1.00 32.79           C  
ATOM   3812  NE2 HIS B 129      22.365  17.814  20.227  1.00 32.38           N  
ATOM   3813  N   HIS B 130      21.904  14.701  17.125  1.00 23.67           N  
ATOM   3814  CA  HIS B 130      20.768  13.870  17.510  1.00 24.22           C  
ATOM   3815  C   HIS B 130      20.361  14.124  18.962  1.00 24.46           C  
ATOM   3816  O   HIS B 130      21.184  14.000  19.879  1.00 24.47           O  
ATOM   3817  CB  HIS B 130      21.163  12.403  17.318  1.00 23.43           C  
ATOM   3818  CG  HIS B 130      20.111  11.423  17.725  1.00 23.78           C  
ATOM   3819  CD2 HIS B 130      20.117  10.451  18.667  1.00 23.22           C  
ATOM   3820  ND1 HIS B 130      18.897  11.327  17.082  1.00 24.78           N  
ATOM   3821  CE1 HIS B 130      18.204  10.331  17.605  1.00 25.47           C  
ATOM   3822  NE2 HIS B 130      18.922   9.783  18.568  1.00 24.02           N  
ATOM   3823  N   ILE B 131      19.096  14.473  19.178  1.00 24.07           N  
ATOM   3824  CA  ILE B 131      18.626  14.750  20.537  1.00 25.18           C  
ATOM   3825  C   ILE B 131      17.989  13.518  21.189  1.00 26.42           C  
ATOM   3826  O   ILE B 131      17.035  12.944  20.652  1.00 25.92           O  
ATOM   3827  CB  ILE B 131      17.615  15.946  20.550  1.00 24.38           C  
ATOM   3828  CG1 ILE B 131      18.368  17.277  20.412  1.00 23.24           C  
ATOM   3829  CG2 ILE B 131      16.809  15.951  21.847  1.00 21.92           C  
ATOM   3830  CD1 ILE B 131      19.031  17.481  19.097  1.00 21.06           C  
ATOM   3831  N   SER B 132      18.517  13.106  22.345  1.00 26.83           N  
ATOM   3832  CA  SER B 132      17.958  11.930  22.994  1.00 27.84           C  
ATOM   3833  C   SER B 132      17.690  12.061  24.485  1.00 29.27           C  
ATOM   3834  O   SER B 132      17.930  13.111  25.083  1.00 31.21           O  
ATOM   3835  CB  SER B 132      18.837  10.724  22.735  1.00 26.72           C  
ATOM   3836  OG  SER B 132      18.045   9.558  22.793  1.00 29.43           O  
ATOM   3837  N   THR B 133      17.200  10.979  25.082  1.00 29.81           N  
ATOM   3838  CA  THR B 133      16.829  10.965  26.488  1.00 28.64           C  
ATOM   3839  C   THR B 133      17.738  10.169  27.412  1.00 30.86           C  
ATOM   3840  O   THR B 133      18.425   9.236  26.989  1.00 29.59           O  
ATOM   3841  CB  THR B 133      15.427  10.401  26.656  1.00 26.93           C  
ATOM   3842  CG2 THR B 133      15.393   8.952  26.254  1.00 23.40           C  
ATOM   3843  OG1 THR B 133      15.045  10.496  28.028  1.00 28.21           O  
ATOM   3844  N   ASP B 134      17.707  10.527  28.693  1.00 31.39           N  
ATOM   3845  CA  ASP B 134      18.520   9.838  29.675  1.00 30.99           C  
ATOM   3846  C   ASP B 134      17.937   8.458  29.963  1.00 29.26           C  
ATOM   3847  O   ASP B 134      18.587   7.611  30.577  1.00 28.42           O  
ATOM   3848  CB  ASP B 134      18.631  10.673  30.956  1.00 31.57           C  
ATOM   3849  CG  ASP B 134      17.283  10.947  31.611  1.00 35.80           C  
ATOM   3850  OD1 ASP B 134      16.213  10.685  31.006  1.00 38.45           O  
ATOM   3851  OD2 ASP B 134      17.296  11.449  32.752  1.00 36.64           O1-
ATOM   3852  N   GLU B 135      16.722   8.223  29.491  1.00 26.92           N  
ATOM   3853  CA  GLU B 135      16.074   6.939  29.717  1.00 25.97           C  
ATOM   3854  C   GLU B 135      16.812   5.767  29.097  1.00 25.17           C  
ATOM   3855  O   GLU B 135      16.648   4.633  29.538  1.00 26.46           O  
ATOM   3856  CB  GLU B 135      14.636   6.964  29.203  1.00 25.70           C  
ATOM   3857  CG  GLU B 135      13.703   7.787  30.058  1.00 28.90           C  
ATOM   3858  CD  GLU B 135      12.295   7.787  29.534  1.00 31.46           C  
ATOM   3859  OE1 GLU B 135      11.825   6.701  29.142  1.00 35.96           O  
ATOM   3860  OE2 GLU B 135      11.655   8.858  29.519  1.00 32.07           O1-
ATOM   3861  N   VAL B 136      17.627   6.027  28.083  1.00 24.53           N  
ATOM   3862  CA  VAL B 136      18.363   4.944  27.438  1.00 25.95           C  
ATOM   3863  C   VAL B 136      19.282   4.207  28.413  1.00 28.71           C  
ATOM   3864  O   VAL B 136      19.592   3.029  28.193  1.00 29.92           O  
ATOM   3865  CB  VAL B 136      19.251   5.449  26.255  1.00 26.87           C  
ATOM   3866  CG1 VAL B 136      18.405   6.197  25.217  1.00 23.57           C  
ATOM   3867  CG2 VAL B 136      20.377   6.328  26.776  1.00 24.23           C  
ATOM   3868  N   TYR B 137      19.705   4.898  29.479  1.00 27.68           N  
ATOM   3869  CA  TYR B 137      20.611   4.336  30.472  1.00 28.98           C  
ATOM   3870  C   TYR B 137      19.994   3.349  31.459  1.00 30.93           C  
ATOM   3871  O   TYR B 137      20.718   2.731  32.246  1.00 31.18           O  
ATOM   3872  CB  TYR B 137      21.284   5.454  31.269  1.00 27.92           C  
ATOM   3873  CG  TYR B 137      22.152   6.390  30.454  1.00 26.63           C  
ATOM   3874  CD1 TYR B 137      23.265   5.939  29.771  1.00 23.74           C  
ATOM   3875  CD2 TYR B 137      21.865   7.740  30.389  1.00 27.44           C  
ATOM   3876  CE1 TYR B 137      24.064   6.811  29.052  1.00 23.40           C  
ATOM   3877  CE2 TYR B 137      22.660   8.616  29.670  1.00 25.15           C  
ATOM   3878  CZ  TYR B 137      23.755   8.152  29.009  1.00 25.11           C  
ATOM   3879  OH  TYR B 137      24.540   9.054  28.332  1.00 23.79           O  
ATOM   3880  N   GLY B 138      18.675   3.194  31.439  1.00 32.75           N  
ATOM   3881  CA  GLY B 138      18.054   2.270  32.380  1.00 35.62           C  
ATOM   3882  C   GLY B 138      17.677   2.938  33.695  1.00 37.58           C  
ATOM   3883  O   GLY B 138      17.151   4.036  33.686  1.00 40.35           O  
ATOM   3884  N   ASP B 139      17.950   2.296  34.826  1.00 38.88           N  
ATOM   3885  CA  ASP B 139      17.606   2.868  36.124  1.00 39.22           C  
ATOM   3886  C   ASP B 139      18.847   2.996  37.016  1.00 39.06           C  
ATOM   3887  O   ASP B 139      19.872   2.362  36.760  1.00 37.87           O  
ATOM   3888  CB  ASP B 139      16.565   1.972  36.806  1.00 40.87           C  
ATOM   3889  CG  ASP B 139      15.765   2.700  37.883  1.00 43.02           C  
ATOM   3890  OD1 ASP B 139      16.025   3.903  38.131  1.00 45.61           O  
ATOM   3891  OD2 ASP B 139      14.863   2.064  38.477  1.00 41.35           O1-
ATOM   3892  N   LEU B 140      18.752   3.835  38.046  1.00 38.03           N  
ATOM   3893  CA  LEU B 140      19.839   3.995  39.005  1.00 37.64           C  
ATOM   3894  C   LEU B 140      19.427   3.490  40.394  1.00 38.06           C  
ATOM   3895  O   LEU B 140      18.232   3.397  40.664  1.00 36.94           O  
ATOM   3896  CB  LEU B 140      20.224   5.498  39.137  1.00 37.49           C  
ATOM   3897  CG  LEU B 140      20.908   6.177  37.932  1.00 40.34           C  
ATOM   3898  CD1 LEU B 140      21.010   7.674  38.138  1.00 39.68           C  
ATOM   3899  CD2 LEU B 140      22.291   5.576  37.700  1.00 41.71           C  
ATOM   3900  N   PRO B 141      20.392   3.138  41.289  1.00 39.13           N  
ATOM   3901  CA  PRO B 141      20.001   2.849  42.701  1.00 39.74           C  
ATOM   3902  C   PRO B 141      19.241   3.979  43.331  1.00 39.50           C  
ATOM   3903  O   PRO B 141      19.580   5.148  43.160  1.00 37.32           O  
ATOM   3904  CB  PRO B 141      21.268   2.462  43.408  1.00 39.55           C  
ATOM   3905  CG  PRO B 141      21.938   1.641  42.356  1.00 37.95           C  
ATOM   3906  CD  PRO B 141      21.400   2.062  41.023  1.00 39.03           C  
ATOM   3907  N   HIS B 142      18.214   3.625  44.088  1.00 40.73           N  
ATOM   3908  CA  HIS B 142      17.370   4.594  44.773  1.00 43.39           C  
ATOM   3909  C   HIS B 142      17.921   4.896  46.144  1.00 46.40           C  
ATOM   3910  O   HIS B 142      18.601   4.045  46.719  1.00 48.92           O  
ATOM   3911  CB  HIS B 142      15.996   4.042  44.935  1.00 43.87           C  
ATOM   3912  CG  HIS B 142      15.010   5.046  45.521  1.00 47.10           C  
ATOM   3913  CD2 HIS B 142      14.154   5.893  44.908  1.00 46.94           C  
ATOM   3914  ND1 HIS B 142      14.804   5.205  46.874  1.00 48.81           N  
ATOM   3915  CE1 HIS B 142      13.862   6.107  47.071  1.00 47.71           C  
ATOM   3916  NE2 HIS B 142      13.451   6.539  45.894  1.00 49.28           N  
ATOM   3917  N   PRO B 143      17.629   6.101  46.662  1.00 47.16           N  
ATOM   3918  CA  PRO B 143      18.194   6.465  48.005  1.00 48.11           C  
ATOM   3919  C   PRO B 143      17.934   5.466  49.098  1.00 48.65           C  
ATOM   3920  O   PRO B 143      18.737   5.282  50.001  1.00 49.23           O  
ATOM   3921  CB  PRO B 143      17.664   7.841  48.257  1.00 48.05           C  
ATOM   3922  CG  PRO B 143      17.755   8.411  46.864  1.00 46.51           C  
ATOM   3923  CD  PRO B 143      17.700   7.312  45.852  1.00 47.63           C  
ATOM   3924  N   ASP B 144      16.790   4.803  49.004  1.00 49.83           N  
ATOM   3925  CA  ASP B 144      16.367   3.865  50.041  1.00 52.20           C  
ATOM   3926  C   ASP B 144      16.783   2.407  49.774  1.00 54.27           C  
ATOM   3927  O   ASP B 144      16.187   1.471  50.301  1.00 53.72           O  
ATOM   3928  CB  ASP B 144      14.850   3.957  50.239  1.00 50.83           C  
ATOM   3929  CG  ASP B 144      14.072   3.213  49.182  1.00 51.65           C  
ATOM   3930  OD1 ASP B 144      12.833   3.368  49.153  1.00 54.63           O  
ATOM   3931  OD2 ASP B 144      14.681   2.463  48.387  1.00 51.19           O1-
ATOM   3932  N   GLU B 145      17.801   2.222  48.944  1.00 56.79           N  
ATOM   3933  CA  GLU B 145      18.303   0.889  48.627  1.00 60.16           C  
ATOM   3934  C   GLU B 145      19.751   0.905  49.060  1.00 62.59           C  
ATOM   3935  O   GLU B 145      20.331  -0.111  49.414  1.00 63.41           O  
ATOM   3936  CB  GLU B 145      18.220   0.615  47.125  1.00 58.91           C  
ATOM   3937  CG  GLU B 145      16.840   0.834  46.547  1.00 59.05           C  
ATOM   3938  CD  GLU B 145      16.807   0.601  45.055  1.00 58.11           C  
ATOM   3939  OE1 GLU B 145      17.794   0.967  44.386  1.00 56.87           O  
ATOM   3940  OE2 GLU B 145      15.794   0.065  44.551  1.00 58.92           O1-
ATOM   3941  N   VAL B 146      20.327   2.091  48.976  1.00 66.51           N  
ATOM   3942  CA  VAL B 146      21.663   2.339  49.415  1.00 70.49           C  
ATOM   3943  C   VAL B 146      21.465   2.895  50.790  1.00 74.28           C  
ATOM   3944  O   VAL B 146      20.696   3.851  50.949  1.00 74.95           O  
ATOM   3945  CB  VAL B 146      22.372   3.366  48.498  1.00 70.48           C  
ATOM   3946  CG1 VAL B 146      23.809   3.560  48.938  1.00 70.48           C  
ATOM   3947  CG2 VAL B 146      22.316   2.930  47.040  1.00 71.22           C  
ATOM   3948  N   GLU B 147      22.133   2.358  51.796  1.00 78.68           N  
ATOM   3949  CA  GLU B 147      21.906   2.870  53.134  1.00 82.60           C  
ATOM   3950  C   GLU B 147      22.807   4.053  53.462  1.00 83.96           C  
ATOM   3951  O   GLU B 147      23.888   4.211  52.914  1.00 83.00           O  
ATOM   3952  CB  GLU B 147      22.084   1.742  54.162  1.00 84.37           C  
ATOM   3953  CG  GLU B 147      21.036   1.740  55.269  1.00 87.13           C  
ATOM   3954  CD  GLU B 147      19.589   1.975  54.838  1.00 88.36           C  
ATOM   3955  OE1 GLU B 147      19.060   1.173  54.031  1.00 88.33           O  
ATOM   3956  OE2 GLU B 147      18.981   2.970  55.301  1.00 87.60           O1-
ATOM   3957  N   ASN B 148      22.322   4.876  54.387  1.00 85.73           N  
ATOM   3958  CA  ASN B 148      22.914   6.101  54.914  1.00 86.91           C  
ATOM   3959  C   ASN B 148      24.264   6.556  54.282  1.00 86.57           C  
ATOM   3960  O   ASN B 148      25.218   5.786  54.155  1.00 86.87           O  
ATOM   3961  CB  ASN B 148      23.025   5.967  56.425  1.00 89.15           C  
ATOM   3962  CG  ASN B 148      21.683   5.738  57.115  1.00 90.86           C  
ATOM   3963  ND2 ASN B 148      21.697   4.846  58.096  1.00 90.05           N  
ATOM   3964  OD1 ASN B 148      20.671   6.336  56.772  1.00 91.52           O  
ATOM   3965  N   SER B 149      24.290   7.830  53.913  1.00 85.82           N  
ATOM   3966  CA  SER B 149      25.405   8.599  53.343  1.00 85.47           C  
ATOM   3967  C   SER B 149      26.421   7.852  52.470  1.00 84.00           C  
ATOM   3968  O   SER B 149      27.643   7.937  52.680  1.00 84.37           O  
ATOM   3969  CB  SER B 149      26.134   9.316  54.468  1.00 86.96           C  
ATOM   3970  OG  SER B 149      26.760   8.404  55.346  1.00 87.84           O  
ATOM   3971  N   VAL B 150      25.905   7.112  51.488  1.00 81.47           N  
ATOM   3972  CA  VAL B 150      26.773   6.461  50.502  1.00 77.42           C  
ATOM   3973  C   VAL B 150      26.522   7.238  49.214  1.00 73.94           C  
ATOM   3974  O   VAL B 150      25.371   7.291  48.754  1.00 74.14           O  
ATOM   3975  CB  VAL B 150      26.442   4.968  50.289  1.00 78.25           C  
ATOM   3976  CG1 VAL B 150      27.472   4.310  49.392  1.00 76.51           C  
ATOM   3977  CG2 VAL B 150      26.371   4.265  51.637  1.00 79.31           C  
ATOM   3978  N   THR B 151      27.551   7.826  48.613  1.00 68.93           N  
ATOM   3979  CA  THR B 151      27.364   8.602  47.391  1.00 63.92           C  
ATOM   3980  C   THR B 151      26.756   7.798  46.237  1.00 59.48           C  
ATOM   3981  O   THR B 151      27.368   6.859  45.726  1.00 57.87           O  
ATOM   3982  CB  THR B 151      28.692   9.244  46.959  1.00 64.70           C  
ATOM   3983  CG2 THR B 151      28.652   9.632  45.502  1.00 64.11           C  
ATOM   3984  OG1 THR B 151      28.922  10.413  47.760  1.00 64.27           O  
ATOM   3985  N   LEU B 152      25.540   8.189  45.843  1.00 54.96           N  
ATOM   3986  CA  LEU B 152      24.788   7.526  44.781  1.00 49.82           C  
ATOM   3987  C   LEU B 152      25.353   7.757  43.390  1.00 47.74           C  
ATOM   3988  O   LEU B 152      25.907   8.817  43.092  1.00 47.07           O  
ATOM   3989  CB  LEU B 152      23.327   7.978  44.818  1.00 48.28           C  
ATOM   3990  CG  LEU B 152      22.537   7.461  46.021  1.00 48.25           C  
ATOM   3991  CD1 LEU B 152      21.185   8.171  46.148  1.00 49.00           C  
ATOM   3992  CD2 LEU B 152      22.359   5.976  45.869  1.00 46.18           C  
ATOM   3993  N   PRO B 153      25.215   6.752  42.515  1.00 45.08           N  
ATOM   3994  CA  PRO B 153      25.691   6.788  41.130  1.00 43.46           C  
ATOM   3995  C   PRO B 153      24.888   7.765  40.267  1.00 42.84           C  
ATOM   3996  O   PRO B 153      23.715   8.056  40.548  1.00 42.73           O  
ATOM   3997  CB  PRO B 153      25.497   5.352  40.657  1.00 43.52           C  
ATOM   3998  CG  PRO B 153      25.476   4.550  41.933  1.00 43.88           C  
ATOM   3999  CD  PRO B 153      24.692   5.418  42.850  1.00 44.25           C  
ATOM   4000  N   LEU B 154      25.530   8.260  39.214  1.00 40.73           N  
ATOM   4001  CA  LEU B 154      24.899   9.179  38.282  1.00 38.17           C  
ATOM   4002  C   LEU B 154      25.056   8.666  36.849  1.00 38.24           C  
ATOM   4003  O   LEU B 154      25.906   7.809  36.570  1.00 38.70           O  
ATOM   4004  CB  LEU B 154      25.527  10.569  38.414  1.00 35.74           C  
ATOM   4005  CG  LEU B 154      25.337  11.305  39.750  1.00 34.50           C  
ATOM   4006  CD1 LEU B 154      26.033  12.653  39.674  1.00 32.58           C  
ATOM   4007  CD2 LEU B 154      23.859  11.496  40.056  1.00 30.56           C  
ATOM   4008  N   PHE B 155      24.218   9.169  35.944  1.00 37.95           N  
ATOM   4009  CA  PHE B 155      24.280   8.776  34.535  1.00 36.22           C  
ATOM   4010  C   PHE B 155      25.415   9.568  33.896  1.00 35.77           C  
ATOM   4011  O   PHE B 155      25.431  10.795  33.974  1.00 36.65           O  
ATOM   4012  CB  PHE B 155      22.981   9.146  33.802  1.00 34.76           C  
ATOM   4013  CG  PHE B 155      21.827   8.234  34.071  1.00 33.41           C  
ATOM   4014  CD1 PHE B 155      20.528   8.720  33.990  1.00 32.05           C  
ATOM   4015  CD2 PHE B 155      22.025   6.890  34.356  1.00 32.64           C  
ATOM   4016  CE1 PHE B 155      19.439   7.880  34.188  1.00 34.05           C  
ATOM   4017  CE2 PHE B 155      20.941   6.034  34.558  1.00 32.80           C  
ATOM   4018  CZ  PHE B 155      19.650   6.521  34.476  1.00 34.15           C  
ATOM   4019  N   THR B 156      26.369   8.885  33.284  1.00 34.60           N  
ATOM   4020  CA  THR B 156      27.459   9.586  32.605  1.00 36.34           C  
ATOM   4021  C   THR B 156      27.456   9.115  31.160  1.00 35.72           C  
ATOM   4022  O   THR B 156      26.752   8.162  30.814  1.00 35.26           O  
ATOM   4023  CB  THR B 156      28.851   9.261  33.186  1.00 37.59           C  
ATOM   4024  CG2 THR B 156      28.827   9.388  34.700  1.00 38.63           C  
ATOM   4025  OG1 THR B 156      29.236   7.930  32.801  1.00 39.86           O  
ATOM   4026  N   GLU B 157      28.246   9.768  30.318  1.00 33.75           N  
ATOM   4027  CA  GLU B 157      28.285   9.376  28.927  1.00 33.40           C  
ATOM   4028  C   GLU B 157      28.784   7.947  28.697  1.00 32.98           C  
ATOM   4029  O   GLU B 157      28.642   7.419  27.600  1.00 32.35           O  
ATOM   4030  CB  GLU B 157      29.125  10.351  28.117  1.00 33.77           C  
ATOM   4031  CG  GLU B 157      28.499  11.726  27.991  1.00 36.95           C  
ATOM   4032  CD  GLU B 157      28.693  12.589  29.233  1.00 39.68           C  
ATOM   4033  OE1 GLU B 157      29.344  12.142  30.210  1.00 38.60           O  
ATOM   4034  OE2 GLU B 157      28.192  13.731  29.222  1.00 41.82           O1-
ATOM   4035  N   THR B 158      29.353   7.303  29.711  1.00 30.98           N  
ATOM   4036  CA  THR B 158      29.813   5.944  29.492  1.00 29.15           C  
ATOM   4037  C   THR B 158      28.979   4.906  30.229  1.00 28.73           C  
ATOM   4038  O   THR B 158      29.352   3.743  30.327  1.00 29.62           O  
ATOM   4039  CB  THR B 158      31.304   5.790  29.849  1.00 27.63           C  
ATOM   4040  CG2 THR B 158      32.112   6.808  29.100  1.00 26.94           C  
ATOM   4041  OG1 THR B 158      31.503   5.999  31.245  1.00 28.86           O  
ATOM   4042  N   THR B 159      27.840   5.325  30.748  1.00 28.83           N  
ATOM   4043  CA  THR B 159      26.954   4.401  31.442  1.00 29.47           C  
ATOM   4044  C   THR B 159      26.357   3.485  30.363  1.00 30.68           C  
ATOM   4045  O   THR B 159      26.023   3.948  29.257  1.00 28.95           O  
ATOM   4046  CB  THR B 159      25.830   5.179  32.165  1.00 29.36           C  
ATOM   4047  CG2 THR B 159      24.876   4.233  32.885  1.00 27.53           C  
ATOM   4048  OG1 THR B 159      26.419   6.088  33.108  1.00 29.98           O  
ATOM   4049  N   ALA B 160      26.251   2.196  30.681  1.00 28.88           N  
ATOM   4050  CA  ALA B 160      25.713   1.194  29.758  1.00 28.46           C  
ATOM   4051  C   ALA B 160      24.220   1.393  29.439  1.00 28.07           C  
ATOM   4052  O   ALA B 160      23.421   1.741  30.318  1.00 28.91           O  
ATOM   4053  CB  ALA B 160      25.935  -0.191  30.333  1.00 26.47           C  
ATOM   4054  N   TYR B 161      23.856   1.168  28.181  1.00 25.52           N  
ATOM   4055  CA  TYR B 161      22.478   1.306  27.759  1.00 25.95           C  
ATOM   4056  C   TYR B 161      21.665   0.172  28.343  1.00 26.79           C  
ATOM   4057  O   TYR B 161      22.125  -0.963  28.389  1.00 28.19           O  
ATOM   4058  CB  TYR B 161      22.350   1.278  26.235  1.00 24.51           C  
ATOM   4059  CG  TYR B 161      22.498   2.635  25.584  1.00 26.51           C  
ATOM   4060  CD1 TYR B 161      23.362   3.607  26.099  1.00 27.35           C  
ATOM   4061  CD2 TYR B 161      21.782   2.939  24.422  1.00 26.51           C  
ATOM   4062  CE1 TYR B 161      23.513   4.843  25.477  1.00 26.71           C  
ATOM   4063  CE2 TYR B 161      21.933   4.178  23.783  1.00 26.09           C  
ATOM   4064  CZ  TYR B 161      22.800   5.122  24.317  1.00 28.64           C  
ATOM   4065  OH  TYR B 161      22.943   6.344  23.691  1.00 31.60           O  
ATOM   4066  N   ALA B 162      20.453   0.479  28.792  1.00 27.74           N  
ATOM   4067  CA  ALA B 162      19.570  -0.532  29.375  1.00 28.65           C  
ATOM   4068  C   ALA B 162      18.151  -0.005  29.404  1.00 28.07           C  
ATOM   4069  O   ALA B 162      17.592   0.327  30.451  1.00 29.01           O  
ATOM   4070  CB  ALA B 162      20.024  -0.898  30.791  1.00 26.42           C  
ATOM   4071  N   PRO B 163      17.598   0.078  28.215  1.00 27.23           N  
ATOM   4072  CA  PRO B 163      16.221   0.589  27.982  1.00 27.72           C  
ATOM   4073  C   PRO B 163      15.140  -0.169  28.717  1.00 27.14           C  
ATOM   4074  O   PRO B 163      15.100  -1.402  28.577  1.00 28.76           O  
ATOM   4075  CB  PRO B 163      16.109   0.566  26.470  1.00 26.38           C  
ATOM   4076  CG  PRO B 163      17.479   1.026  26.095  1.00 28.81           C  
ATOM   4077  CD  PRO B 163      18.450   0.677  27.184  1.00 26.17           C  
ATOM   4078  N   SER B 164      14.241   0.431  29.454  1.00 27.48           N  
ATOM   4079  CA  SER B 164      13.281  -0.506  30.041  1.00 29.04           C  
ATOM   4080  C   SER B 164      11.833  -0.382  29.539  1.00 29.19           C  
ATOM   4081  O   SER B 164      10.975  -1.142  29.973  1.00 29.51           O  
ATOM   4082  CB  SER B 164      13.292  -0.445  31.568  1.00 28.11           C  
ATOM   4083  OG  SER B 164      13.568   0.863  32.033  1.00 25.36           O  
ATOM   4084  N   SER B 165      11.556   0.554  28.629  1.00 29.03           N  
ATOM   4085  CA  SER B 165      10.201   0.705  28.078  1.00 28.55           C  
ATOM   4086  C   SER B 165      10.281   0.711  26.555  1.00 28.47           C  
ATOM   4087  O   SER B 165      11.353   0.901  25.987  1.00 30.75           O  
ATOM   4088  CB  SER B 165       9.550   2.011  28.561  1.00 27.94           C  
ATOM   4089  OG  SER B 165      10.152   3.156  27.977  1.00 29.79           O  
ATOM   4090  N   PRO B 166       9.159   0.469  25.867  1.00 27.78           N  
ATOM   4091  CA  PRO B 166       9.239   0.486  24.394  1.00 26.57           C  
ATOM   4092  C   PRO B 166       9.757   1.852  23.873  1.00 25.94           C  
ATOM   4093  O   PRO B 166      10.583   1.938  22.942  1.00 23.91           O  
ATOM   4094  CB  PRO B 166       7.793   0.207  23.964  1.00 27.12           C  
ATOM   4095  CG  PRO B 166       7.276  -0.702  25.057  1.00 27.29           C  
ATOM   4096  CD  PRO B 166       7.863  -0.056  26.335  1.00 26.95           C  
ATOM   4097  N   TYR B 167       9.282   2.928  24.482  1.00 24.89           N  
ATOM   4098  CA  TYR B 167       9.719   4.257  24.070  1.00 25.66           C  
ATOM   4099  C   TYR B 167      11.222   4.452  24.228  1.00 25.44           C  
ATOM   4100  O   TYR B 167      11.909   4.839  23.272  1.00 25.92           O  
ATOM   4101  CB  TYR B 167       9.010   5.335  24.877  1.00 24.89           C  
ATOM   4102  CG  TYR B 167       9.576   6.700  24.624  1.00 25.20           C  
ATOM   4103  CD1 TYR B 167       9.375   7.339  23.410  1.00 26.90           C  
ATOM   4104  CD2 TYR B 167      10.332   7.345  25.586  1.00 26.77           C  
ATOM   4105  CE1 TYR B 167       9.913   8.584  23.164  1.00 27.42           C  
ATOM   4106  CE2 TYR B 167      10.874   8.595  25.351  1.00 27.14           C  
ATOM   4107  CZ  TYR B 167      10.661   9.206  24.141  1.00 27.43           C  
ATOM   4108  OH  TYR B 167      11.192  10.451  23.914  1.00 30.31           O  
ATOM   4109  N   SER B 168      11.733   4.203  25.432  1.00 24.72           N  
ATOM   4110  CA  SER B 168      13.159   4.368  25.652  1.00 25.60           C  
ATOM   4111  C   SER B 168      13.943   3.393  24.758  1.00 26.05           C  
ATOM   4112  O   SER B 168      15.016   3.744  24.251  1.00 26.88           O  
ATOM   4113  CB  SER B 168      13.521   4.201  27.139  1.00 23.93           C  
ATOM   4114  OG  SER B 168      13.045   2.985  27.654  1.00 27.66           O  
ATOM   4115  N   ALA B 169      13.409   2.189  24.547  1.00 23.59           N  
ATOM   4116  CA  ALA B 169      14.078   1.229  23.679  1.00 23.49           C  
ATOM   4117  C   ALA B 169      14.177   1.821  22.271  1.00 22.54           C  
ATOM   4118  O   ALA B 169      15.232   1.731  21.626  1.00 21.11           O  
ATOM   4119  CB  ALA B 169      13.307  -0.097  23.637  1.00 24.66           C  
ATOM   4120  N   SER B 170      13.091   2.431  21.793  1.00 21.96           N  
ATOM   4121  CA  SER B 170      13.124   3.019  20.452  1.00 23.41           C  
ATOM   4122  C   SER B 170      14.151   4.167  20.366  1.00 22.69           C  
ATOM   4123  O   SER B 170      14.837   4.302  19.345  1.00 23.25           O  
ATOM   4124  CB  SER B 170      11.731   3.497  20.014  1.00 22.55           C  
ATOM   4125  OG  SER B 170      11.314   4.635  20.749  1.00 29.02           O  
ATOM   4126  N   LYS B 171      14.278   4.978  21.421  1.00 21.44           N  
ATOM   4127  CA  LYS B 171      15.271   6.066  21.414  1.00 22.46           C  
ATOM   4128  C   LYS B 171      16.721   5.512  21.460  1.00 23.51           C  
ATOM   4129  O   LYS B 171      17.634   5.994  20.753  1.00 21.45           O  
ATOM   4130  CB  LYS B 171      15.038   7.020  22.595  1.00 23.88           C  
ATOM   4131  CG  LYS B 171      13.766   7.860  22.482  1.00 23.61           C  
ATOM   4132  CD  LYS B 171      13.785   8.751  21.248  1.00 26.24           C  
ATOM   4133  CE  LYS B 171      14.945   9.747  21.299  1.00 27.88           C  
ATOM   4134  NZ  LYS B 171      14.852  10.796  20.238  1.00 27.52           N1+
ATOM   4135  N   ALA B 172      16.931   4.493  22.288  1.00 23.41           N  
ATOM   4136  CA  ALA B 172      18.242   3.865  22.380  1.00 25.17           C  
ATOM   4137  C   ALA B 172      18.653   3.397  20.979  1.00 25.96           C  
ATOM   4138  O   ALA B 172      19.810   3.548  20.578  1.00 26.67           O  
ATOM   4139  CB  ALA B 172      18.197   2.671  23.341  1.00 24.06           C  
ATOM   4140  N   SER B 173      17.699   2.841  20.236  1.00 25.56           N  
ATOM   4141  CA  SER B 173      17.972   2.358  18.884  1.00 27.45           C  
ATOM   4142  C   SER B 173      18.397   3.477  17.946  1.00 26.40           C  
ATOM   4143  O   SER B 173      19.364   3.340  17.202  1.00 26.83           O  
ATOM   4144  CB  SER B 173      16.740   1.675  18.323  1.00 28.31           C  
ATOM   4145  OG  SER B 173      16.275   0.720  19.259  1.00 34.34           O  
ATOM   4146  N   SER B 174      17.672   4.582  17.973  1.00 25.96           N  
ATOM   4147  CA  SER B 174      18.031   5.696  17.112  1.00 25.24           C  
ATOM   4148  C   SER B 174      19.445   6.155  17.489  1.00 23.46           C  
ATOM   4149  O   SER B 174      20.220   6.555  16.634  1.00 24.53           O  
ATOM   4150  CB  SER B 174      17.014   6.832  17.277  1.00 25.13           C  
ATOM   4151  OG  SER B 174      17.044   7.365  18.589  1.00 24.39           O  
ATOM   4152  N   ASP B 175      19.786   6.076  18.769  1.00 23.91           N  
ATOM   4153  CA  ASP B 175      21.127   6.469  19.217  1.00 25.10           C  
ATOM   4154  C   ASP B 175      22.176   5.589  18.530  1.00 26.33           C  
ATOM   4155  O   ASP B 175      23.186   6.082  18.000  1.00 25.44           O  
ATOM   4156  CB  ASP B 175      21.256   6.341  20.749  1.00 23.89           C  
ATOM   4157  CG  ASP B 175      20.570   7.514  21.515  1.00 24.62           C  
ATOM   4158  OD1 ASP B 175      19.875   8.336  20.856  1.00 18.58           O  
ATOM   4159  OD2 ASP B 175      20.728   7.611  22.770  1.00 19.82           O1-
ATOM   4160  N   HIS B 176      21.917   4.285  18.516  1.00 25.44           N  
ATOM   4161  CA  HIS B 176      22.834   3.363  17.897  1.00 24.83           C  
ATOM   4162  C   HIS B 176      22.991   3.631  16.412  1.00 25.42           C  
ATOM   4163  O   HIS B 176      24.097   3.573  15.861  1.00 24.16           O  
ATOM   4164  CB  HIS B 176      22.364   1.936  18.119  1.00 25.46           C  
ATOM   4165  CG  HIS B 176      22.458   1.483  19.542  1.00 24.55           C  
ATOM   4166  CD2 HIS B 176      21.712   0.600  20.245  1.00 24.55           C  
ATOM   4167  ND1 HIS B 176      23.458   1.903  20.393  1.00 23.88           N  
ATOM   4168  CE1 HIS B 176      23.320   1.298  21.558  1.00 23.09           C  
ATOM   4169  NE2 HIS B 176      22.269   0.502  21.495  1.00 21.95           N  
ATOM   4170  N   LEU B 177      21.879   3.930  15.755  1.00 26.72           N  
ATOM   4171  CA  LEU B 177      21.937   4.186  14.326  1.00 27.49           C  
ATOM   4172  C   LEU B 177      22.802   5.407  14.051  1.00 29.20           C  
ATOM   4173  O   LEU B 177      23.644   5.375  13.148  1.00 31.37           O  
ATOM   4174  CB  LEU B 177      20.533   4.377  13.765  1.00 27.05           C  
ATOM   4175  CG  LEU B 177      19.598   3.166  13.787  1.00 26.56           C  
ATOM   4176  CD1 LEU B 177      18.239   3.620  13.290  1.00 24.29           C  
ATOM   4177  CD2 LEU B 177      20.138   2.024  12.902  1.00 26.83           C  
ATOM   4178  N   VAL B 178      22.607   6.471  14.835  1.00 27.85           N  
ATOM   4179  CA  VAL B 178      23.399   7.683  14.668  1.00 26.79           C  
ATOM   4180  C   VAL B 178      24.902   7.454  14.852  1.00 27.06           C  
ATOM   4181  O   VAL B 178      25.702   8.016  14.096  1.00 28.12           O  
ATOM   4182  CB  VAL B 178      22.930   8.806  15.626  1.00 26.44           C  
ATOM   4183  CG1 VAL B 178      23.894   9.970  15.586  1.00 23.69           C  
ATOM   4184  CG2 VAL B 178      21.568   9.306  15.190  1.00 24.37           C  
ATOM   4185  N   ARG B 179      25.298   6.644  15.836  1.00 24.70           N  
ATOM   4186  CA  ARG B 179      26.722   6.381  16.032  1.00 25.23           C  
ATOM   4187  C   ARG B 179      27.322   5.471  14.962  1.00 25.75           C  
ATOM   4188  O   ARG B 179      28.465   5.678  14.547  1.00 24.13           O  
ATOM   4189  CB  ARG B 179      26.994   5.793  17.410  1.00 25.01           C  
ATOM   4190  CG  ARG B 179      26.768   6.809  18.510  1.00 28.03           C  
ATOM   4191  CD  ARG B 179      27.437   6.441  19.827  1.00 29.88           C  
ATOM   4192  NE  ARG B 179      27.087   7.423  20.849  1.00 31.20           N  
ATOM   4193  CZ  ARG B 179      26.098   7.278  21.728  1.00 30.04           C  
ATOM   4194  NH1 ARG B 179      25.360   6.173  21.726  1.00 27.37           N1+
ATOM   4195  NH2 ARG B 179      25.826   8.263  22.584  1.00 29.85           N  
ATOM   4196  N   ALA B 180      26.558   4.478  14.505  1.00 24.57           N  
ATOM   4197  CA  ALA B 180      27.055   3.582  13.475  1.00 25.36           C  
ATOM   4198  C   ALA B 180      27.295   4.321  12.130  1.00 28.28           C  
ATOM   4199  O   ALA B 180      28.261   4.037  11.407  1.00 28.38           O  
ATOM   4200  CB  ALA B 180      26.098   2.438  13.293  1.00 22.44           C  
ATOM   4201  N   TRP B 181      26.426   5.266  11.787  1.00 29.12           N  
ATOM   4202  CA  TRP B 181      26.615   6.001  10.545  1.00 30.59           C  
ATOM   4203  C   TRP B 181      27.909   6.809  10.607  1.00 31.45           C  
ATOM   4204  O   TRP B 181      28.561   7.051   9.588  1.00 31.68           O  
ATOM   4205  CB  TRP B 181      25.429   6.924  10.291  1.00 31.73           C  
ATOM   4206  CG  TRP B 181      24.520   6.425   9.228  1.00 32.95           C  
ATOM   4207  CD1 TRP B 181      24.254   7.027   8.035  1.00 32.77           C  
ATOM   4208  CD2 TRP B 181      23.771   5.204   9.238  1.00 33.86           C  
ATOM   4209  CE2 TRP B 181      23.075   5.131   8.013  1.00 34.54           C  
ATOM   4210  CE3 TRP B 181      23.619   4.163  10.161  1.00 35.34           C  
ATOM   4211  NE1 TRP B 181      23.389   6.257   7.298  1.00 33.42           N  
ATOM   4212  CZ2 TRP B 181      22.234   4.051   7.685  1.00 35.49           C  
ATOM   4213  CZ3 TRP B 181      22.776   3.080   9.829  1.00 35.84           C  
ATOM   4214  CH2 TRP B 181      22.099   3.041   8.604  1.00 33.56           C  
ATOM   4215  N   ARG B 182      28.280   7.235  11.806  1.00 31.99           N  
ATOM   4216  CA  ARG B 182      29.514   7.993  11.979  1.00 33.18           C  
ATOM   4217  C   ARG B 182      30.694   7.061  11.769  1.00 31.68           C  
ATOM   4218  O   ARG B 182      31.557   7.326  10.948  1.00 29.12           O  
ATOM   4219  CB  ARG B 182      29.555   8.602  13.383  1.00 36.38           C  
ATOM   4220  CG  ARG B 182      30.930   8.729  14.018  1.00 40.41           C  
ATOM   4221  CD  ARG B 182      31.691   9.966  13.614  1.00 43.73           C  
ATOM   4222  NE  ARG B 182      32.899  10.062  14.431  1.00 49.89           N  
ATOM   4223  CZ  ARG B 182      33.908  10.901  14.203  1.00 53.07           C  
ATOM   4224  NH1 ARG B 182      33.872  11.744  13.168  1.00 53.93           N1+
ATOM   4225  NH2 ARG B 182      34.962  10.892  15.011  1.00 52.98           N  
ATOM   4226  N   ARG B 183      30.709   5.952  12.497  1.00 31.98           N  
ATOM   4227  CA  ARG B 183      31.799   5.010  12.381  1.00 35.44           C  
ATOM   4228  C   ARG B 183      31.869   4.266  11.057  1.00 35.35           C  
ATOM   4229  O   ARG B 183      32.939   3.861  10.638  1.00 34.10           O  
ATOM   4230  CB  ARG B 183      31.763   4.010  13.537  1.00 40.45           C  
ATOM   4231  CG  ARG B 183      32.237   4.625  14.850  1.00 48.20           C  
ATOM   4232  CD  ARG B 183      32.905   3.613  15.777  1.00 55.47           C  
ATOM   4233  NE  ARG B 183      33.870   2.745  15.084  1.00 61.13           N  
ATOM   4234  CZ  ARG B 183      34.745   1.953  15.708  1.00 62.38           C  
ATOM   4235  NH1 ARG B 183      34.785   1.932  17.036  1.00 63.05           N1+
ATOM   4236  NH2 ARG B 183      35.552   1.152  15.016  1.00 62.24           N  
ATOM   4237  N   THR B 184      30.738   4.102  10.386  1.00 35.66           N  
ATOM   4238  CA  THR B 184      30.721   3.384   9.121  1.00 35.03           C  
ATOM   4239  C   THR B 184      30.866   4.277   7.900  1.00 34.95           C  
ATOM   4240  O   THR B 184      31.528   3.912   6.936  1.00 34.58           O  
ATOM   4241  CB  THR B 184      29.426   2.562   8.971  1.00 36.78           C  
ATOM   4242  CG2 THR B 184      29.344   1.939   7.585  1.00 34.82           C  
ATOM   4243  OG1 THR B 184      29.405   1.517   9.952  1.00 38.41           O  
ATOM   4244  N   TYR B 185      30.265   5.454   7.928  1.00 34.90           N  
ATOM   4245  CA  TYR B 185      30.355   6.329   6.772  1.00 34.92           C  
ATOM   4246  C   TYR B 185      31.097   7.622   7.030  1.00 36.63           C  
ATOM   4247  O   TYR B 185      31.321   8.408   6.113  1.00 39.57           O  
ATOM   4248  CB  TYR B 185      28.955   6.636   6.260  1.00 33.69           C  
ATOM   4249  CG  TYR B 185      28.142   5.399   5.999  1.00 32.85           C  
ATOM   4250  CD1 TYR B 185      28.528   4.480   5.008  1.00 31.59           C  
ATOM   4251  CD2 TYR B 185      26.958   5.166   6.700  1.00 30.73           C  
ATOM   4252  CE1 TYR B 185      27.748   3.369   4.713  1.00 30.98           C  
ATOM   4253  CE2 TYR B 185      26.161   4.057   6.418  1.00 30.89           C  
ATOM   4254  CZ  TYR B 185      26.557   3.162   5.419  1.00 32.59           C  
ATOM   4255  OH  TYR B 185      25.751   2.087   5.113  1.00 31.82           O  
ATOM   4256  N   GLY B 186      31.478   7.861   8.275  1.00 36.77           N  
ATOM   4257  CA  GLY B 186      32.201   9.077   8.569  1.00 34.93           C  
ATOM   4258  C   GLY B 186      31.302  10.282   8.724  1.00 35.59           C  
ATOM   4259  O   GLY B 186      31.802  11.402   8.830  1.00 36.98           O  
ATOM   4260  N   LEU B 187      29.986  10.072   8.737  1.00 33.93           N  
ATOM   4261  CA  LEU B 187      29.047  11.186   8.942  1.00 32.91           C  
ATOM   4262  C   LEU B 187      29.368  11.872  10.285  1.00 32.08           C  
ATOM   4263  O   LEU B 187      29.659  11.204  11.288  1.00 32.51           O  
ATOM   4264  CB  LEU B 187      27.600  10.685   8.899  1.00 30.25           C  
ATOM   4265  CG  LEU B 187      26.529  11.774   8.939  1.00 28.95           C  
ATOM   4266  CD1 LEU B 187      26.645  12.691   7.729  1.00 28.61           C  
ATOM   4267  CD2 LEU B 187      25.145  11.159   9.023  1.00 27.84           C  
ATOM   4268  N   PRO B 188      29.338  13.211  10.280  1.00 31.48           N  
ATOM   4269  CA  PRO B 188      29.612  14.087  11.457  1.00 31.58           C  
ATOM   4270  C   PRO B 188      28.562  13.982  12.542  1.00 31.27           C  
ATOM   4271  O   PRO B 188      27.869  14.976  12.731  1.00 31.31           O  
ATOM   4272  CB  PRO B 188      29.660  15.497  10.884  1.00 30.98           C  
ATOM   4273  CG  PRO B 188      30.366  15.253   9.605  1.00 30.94           C  
ATOM   4274  CD  PRO B 188      30.121  13.821   9.198  1.00 30.23           C  
ATOM   4275  N   THR B 189      28.374  12.924  13.277  1.00 32.43           N  
ATOM   4276  CA  THR B 189      27.245  12.997  14.183  1.00 32.27           C  
ATOM   4277  C   THR B 189      27.589  13.291  15.635  1.00 32.49           C  
ATOM   4278  O   THR B 189      28.710  13.046  16.065  1.00 33.63           O  
ATOM   4279  CB  THR B 189      26.505  11.679  14.149  1.00 31.39           C  
ATOM   4280  CG2 THR B 189      26.059  11.337  12.741  1.00 30.94           C  
ATOM   4281  OG1 THR B 189      27.379  10.643  14.645  1.00 31.23           O  
ATOM   4282  N   ILE B 190      26.625  13.813  16.383  1.00 29.85           N  
ATOM   4283  CA  ILE B 190      26.806  14.100  17.787  1.00 28.73           C  
ATOM   4284  C   ILE B 190      25.530  13.657  18.481  1.00 29.29           C  
ATOM   4285  O   ILE B 190      24.440  13.750  17.903  1.00 30.13           O  
ATOM   4286  CB  ILE B 190      27.019  15.606  18.032  1.00 26.55           C  
ATOM   4287  CG1 ILE B 190      28.286  16.071  17.306  1.00 24.67           C  
ATOM   4288  CG2 ILE B 190      27.120  15.917  19.527  1.00 24.91           C  
ATOM   4289  CD1 ILE B 190      28.415  17.580  17.215  1.00 21.30           C  
ATOM   4290  N   VAL B 191      25.660  13.180  19.715  1.00 28.25           N  
ATOM   4291  CA  VAL B 191      24.492  12.740  20.480  1.00 28.36           C  
ATOM   4292  C   VAL B 191      24.396  13.364  21.862  1.00 28.11           C  
ATOM   4293  O   VAL B 191      25.386  13.363  22.630  1.00 31.70           O  
ATOM   4294  CB  VAL B 191      24.500  11.222  20.725  1.00 25.95           C  
ATOM   4295  CG1 VAL B 191      23.271  10.837  21.524  1.00 24.77           C  
ATOM   4296  CG2 VAL B 191      24.549  10.484  19.419  1.00 27.04           C  
ATOM   4297  N   THR B 192      23.224  13.885  22.200  1.00 23.23           N  
ATOM   4298  CA  THR B 192      23.049  14.402  23.543  1.00 21.40           C  
ATOM   4299  C   THR B 192      21.880  13.698  24.219  1.00 21.77           C  
ATOM   4300  O   THR B 192      20.852  13.414  23.597  1.00 22.70           O  
ATOM   4301  CB  THR B 192      22.814  15.926  23.569  1.00 20.46           C  
ATOM   4302  CG2 THR B 192      24.018  16.650  23.034  1.00 18.11           C  
ATOM   4303  OG1 THR B 192      21.655  16.261  22.800  1.00 21.41           O  
ATOM   4304  N   ASN B 193      22.054  13.391  25.494  1.00 23.03           N  
ATOM   4305  CA  ASN B 193      21.013  12.752  26.273  1.00 25.27           C  
ATOM   4306  C   ASN B 193      20.678  13.684  27.444  1.00 27.85           C  
ATOM   4307  O   ASN B 193      21.580  14.091  28.205  1.00 28.93           O  
ATOM   4308  CB  ASN B 193      21.493  11.391  26.776  1.00 25.41           C  
ATOM   4309  CG  ASN B 193      21.871  10.453  25.635  1.00 27.78           C  
ATOM   4310  ND2 ASN B 193      20.921   9.617  25.194  1.00 24.80           N  
ATOM   4311  OD1 ASN B 193      22.997  10.497  25.142  1.00 30.92           O  
ATOM   4312  N   CYS B 194      19.399  14.037  27.588  1.00 26.73           N  
ATOM   4313  CA  CYS B 194      18.992  14.934  28.662  1.00 26.61           C  
ATOM   4314  C   CYS B 194      17.937  14.319  29.520  1.00 26.01           C  
ATOM   4315  O   CYS B 194      17.294  13.333  29.132  1.00 24.81           O  
ATOM   4316  CB  CYS B 194      18.459  16.267  28.112  1.00 30.17           C  
ATOM   4317  SG  CYS B 194      16.893  16.161  27.155  1.00 38.95           S  
ATOM   4318  N   SER B 195      17.756  14.931  30.689  1.00 25.90           N  
ATOM   4319  CA  SER B 195      16.784  14.488  31.672  1.00 24.00           C  
ATOM   4320  C   SER B 195      15.434  15.133  31.382  1.00 23.92           C  
ATOM   4321  O   SER B 195      15.249  15.734  30.318  1.00 22.27           O  
ATOM   4322  CB  SER B 195      17.267  14.845  33.084  1.00 26.05           C  
ATOM   4323  OG  SER B 195      17.511  16.238  33.223  1.00 24.13           O  
ATOM   4324  N   ASN B 196      14.504  15.017  32.330  1.00 23.22           N  
ATOM   4325  CA  ASN B 196      13.160  15.554  32.164  1.00 24.09           C  
ATOM   4326  C   ASN B 196      13.110  17.055  31.989  1.00 25.49           C  
ATOM   4327  O   ASN B 196      13.671  17.807  32.782  1.00 27.16           O  
ATOM   4328  CB  ASN B 196      12.280  15.169  33.351  1.00 23.34           C  
ATOM   4329  CG  ASN B 196      12.021  13.680  33.424  1.00 23.36           C  
ATOM   4330  ND2 ASN B 196      10.760  13.304  33.352  1.00 24.39           N  
ATOM   4331  OD1 ASN B 196      12.948  12.875  33.540  1.00 24.68           O  
ATOM   4332  N   ASN B 197      12.440  17.498  30.935  1.00 25.25           N  
ATOM   4333  CA  ASN B 197      12.306  18.923  30.712  1.00 25.05           C  
ATOM   4334  C   ASN B 197      10.978  19.411  31.310  1.00 25.53           C  
ATOM   4335  O   ASN B 197      10.021  18.642  31.467  1.00 23.42           O  
ATOM   4336  CB  ASN B 197      12.318  19.237  29.212  1.00 23.00           C  
ATOM   4337  CG  ASN B 197      13.712  19.193  28.605  1.00 25.46           C  
ATOM   4338  ND2 ASN B 197      14.457  18.143  28.910  1.00 26.65           N  
ATOM   4339  OD1 ASN B 197      14.106  20.088  27.851  1.00 26.55           O  
ATOM   4340  N   TYR B 198      10.933  20.687  31.671  1.00 25.76           N  
ATOM   4341  CA  TYR B 198       9.684  21.296  32.151  1.00 26.38           C  
ATOM   4342  C   TYR B 198       9.804  22.778  31.800  1.00 25.14           C  
ATOM   4343  O   TYR B 198      10.910  23.261  31.536  1.00 24.27           O  
ATOM   4344  CB  TYR B 198       9.471  21.116  33.658  1.00 23.76           C  
ATOM   4345  CG  TYR B 198      10.442  21.886  34.492  1.00 22.92           C  
ATOM   4346  CD1 TYR B 198      11.771  21.490  34.572  1.00 23.46           C  
ATOM   4347  CD2 TYR B 198      10.047  23.038  35.163  1.00 24.81           C  
ATOM   4348  CE1 TYR B 198      12.696  22.217  35.293  1.00 23.03           C  
ATOM   4349  CE2 TYR B 198      10.963  23.787  35.894  1.00 24.48           C  
ATOM   4350  CZ  TYR B 198      12.290  23.365  35.952  1.00 25.41           C  
ATOM   4351  OH  TYR B 198      13.230  24.077  36.661  1.00 24.38           O  
ATOM   4352  N   GLY B 199       8.675  23.480  31.778  1.00 22.38           N  
ATOM   4353  CA  GLY B 199       8.697  24.885  31.439  1.00 23.06           C  
ATOM   4354  C   GLY B 199       7.514  25.291  30.580  1.00 24.95           C  
ATOM   4355  O   GLY B 199       6.533  24.539  30.452  1.00 23.19           O  
ATOM   4356  N   PRO B 200       7.576  26.489  29.973  1.00 25.48           N  
ATOM   4357  CA  PRO B 200       6.520  27.039  29.113  1.00 26.10           C  
ATOM   4358  C   PRO B 200       6.211  26.178  27.894  1.00 27.55           C  
ATOM   4359  O   PRO B 200       7.110  25.551  27.328  1.00 26.83           O  
ATOM   4360  CB  PRO B 200       7.082  28.398  28.690  1.00 24.96           C  
ATOM   4361  CG  PRO B 200       8.018  28.750  29.797  1.00 25.02           C  
ATOM   4362  CD  PRO B 200       8.687  27.442  30.115  1.00 25.62           C  
ATOM   4363  N   TYR B 201       4.936  26.183  27.493  1.00 29.95           N  
ATOM   4364  CA  TYR B 201       4.456  25.465  26.311  1.00 30.51           C  
ATOM   4365  C   TYR B 201       4.458  23.951  26.430  1.00 32.31           C  
ATOM   4366  O   TYR B 201       4.429  23.233  25.424  1.00 35.22           O  
ATOM   4367  CB  TYR B 201       5.260  25.879  25.080  1.00 29.26           C  
ATOM   4368  CG  TYR B 201       5.174  27.361  24.742  1.00 28.21           C  
ATOM   4369  CD1 TYR B 201       6.232  28.225  25.032  1.00 26.87           C  
ATOM   4370  CD2 TYR B 201       4.067  27.880  24.054  1.00 28.58           C  
ATOM   4371  CE1 TYR B 201       6.200  29.554  24.640  1.00 27.54           C  
ATOM   4372  CE2 TYR B 201       4.022  29.221  23.651  1.00 26.16           C  
ATOM   4373  CZ  TYR B 201       5.091  30.045  23.943  1.00 27.79           C  
ATOM   4374  OH  TYR B 201       5.073  31.351  23.518  1.00 25.90           O  
ATOM   4375  N   HIS B 202       4.496  23.465  27.660  1.00 31.53           N  
ATOM   4376  CA  HIS B 202       4.462  22.033  27.901  1.00 32.30           C  
ATOM   4377  C   HIS B 202       2.960  21.698  27.855  1.00 31.73           C  
ATOM   4378  O   HIS B 202       2.146  22.398  28.459  1.00 31.14           O  
ATOM   4379  CB  HIS B 202       5.047  21.753  29.293  1.00 33.26           C  
ATOM   4380  CG  HIS B 202       5.670  20.402  29.447  1.00 32.56           C  
ATOM   4381  CD2 HIS B 202       5.756  19.350  28.597  1.00 33.99           C  
ATOM   4382  ND1 HIS B 202       6.316  20.017  30.603  1.00 32.59           N  
ATOM   4383  CE1 HIS B 202       6.772  18.784  30.460  1.00 33.89           C  
ATOM   4384  NE2 HIS B 202       6.446  18.355  29.252  1.00 34.05           N  
ATOM   4385  N   PHE B 203       2.583  20.649  27.137  1.00 30.69           N  
ATOM   4386  CA  PHE B 203       1.166  20.291  27.050  1.00 30.89           C  
ATOM   4387  C   PHE B 203       0.472  20.082  28.412  1.00 31.11           C  
ATOM   4388  O   PHE B 203       1.056  19.527  29.347  1.00 29.15           O  
ATOM   4389  CB  PHE B 203       0.996  19.064  26.141  1.00 28.89           C  
ATOM   4390  CG  PHE B 203       0.817  19.416  24.700  1.00 26.38           C  
ATOM   4391  CD1 PHE B 203       1.565  20.435  24.125  1.00 26.69           C  
ATOM   4392  CD2 PHE B 203      -0.117  18.751  23.921  1.00 25.77           C  
ATOM   4393  CE1 PHE B 203       1.380  20.785  22.797  1.00 25.35           C  
ATOM   4394  CE2 PHE B 203      -0.305  19.095  22.598  1.00 24.16           C  
ATOM   4395  CZ  PHE B 203       0.438  20.108  22.037  1.00 25.72           C  
ATOM   4396  N   PRO B 204      -0.808  20.492  28.512  1.00 32.61           N  
ATOM   4397  CA  PRO B 204      -1.646  20.409  29.709  1.00 34.40           C  
ATOM   4398  C   PRO B 204      -1.671  19.090  30.458  1.00 35.42           C  
ATOM   4399  O   PRO B 204      -1.780  19.069  31.670  1.00 35.63           O  
ATOM   4400  CB  PRO B 204      -3.035  20.785  29.191  1.00 34.11           C  
ATOM   4401  CG  PRO B 204      -2.777  21.545  27.966  1.00 32.21           C  
ATOM   4402  CD  PRO B 204      -1.652  20.786  27.344  1.00 33.53           C  
ATOM   4403  N   GLU B 205      -1.592  17.980  29.747  1.00 39.28           N  
ATOM   4404  CA  GLU B 205      -1.643  16.692  30.424  1.00 41.30           C  
ATOM   4405  C   GLU B 205      -0.338  16.214  31.022  1.00 39.99           C  
ATOM   4406  O   GLU B 205      -0.331  15.212  31.723  1.00 39.68           O  
ATOM   4407  CB  GLU B 205      -2.188  15.612  29.494  1.00 46.59           C  
ATOM   4408  CG  GLU B 205      -3.698  15.636  29.317  1.00 53.68           C  
ATOM   4409  CD  GLU B 205      -4.430  15.573  30.646  1.00 58.78           C  
ATOM   4410  OE1 GLU B 205      -4.354  16.570  31.406  1.00 61.09           O  
ATOM   4411  OE2 GLU B 205      -5.073  14.531  30.936  1.00 61.54           O1-
ATOM   4412  N   LYS B 206       0.761  16.916  30.760  1.00 38.27           N  
ATOM   4413  CA  LYS B 206       2.050  16.521  31.328  1.00 37.55           C  
ATOM   4414  C   LYS B 206       2.042  16.727  32.839  1.00 37.65           C  
ATOM   4415  O   LYS B 206       1.289  17.549  33.360  1.00 37.72           O  
ATOM   4416  CB  LYS B 206       3.192  17.328  30.702  1.00 39.17           C  
ATOM   4417  CG  LYS B 206       3.335  17.133  29.196  1.00 41.18           C  
ATOM   4418  CD  LYS B 206       3.439  15.649  28.819  1.00 40.26           C  
ATOM   4419  CE  LYS B 206       3.421  15.438  27.308  1.00 40.25           C  
ATOM   4420  NZ  LYS B 206       3.610  14.008  26.920  1.00 39.24           N1+
ATOM   4421  N   LEU B 207       2.895  15.982  33.538  1.00 37.97           N  
ATOM   4422  CA  LEU B 207       2.978  16.034  34.998  1.00 35.75           C  
ATOM   4423  C   LEU B 207       2.939  17.404  35.657  1.00 34.28           C  
ATOM   4424  O   LEU B 207       1.979  17.733  36.349  1.00 33.90           O  
ATOM   4425  CB  LEU B 207       4.230  15.296  35.474  1.00 39.14           C  
ATOM   4426  CG  LEU B 207       4.690  15.490  36.934  1.00 42.18           C  
ATOM   4427  CD1 LEU B 207       3.568  15.204  37.931  1.00 43.47           C  
ATOM   4428  CD2 LEU B 207       5.862  14.569  37.190  1.00 43.86           C  
ATOM   4429  N   ILE B 208       3.979  18.203  35.466  1.00 30.68           N  
ATOM   4430  CA  ILE B 208       3.999  19.496  36.103  1.00 28.67           C  
ATOM   4431  C   ILE B 208       2.829  20.366  35.655  1.00 30.77           C  
ATOM   4432  O   ILE B 208       2.108  20.911  36.493  1.00 31.02           O  
ATOM   4433  CB  ILE B 208       5.366  20.189  35.883  1.00 27.00           C  
ATOM   4434  CG1 ILE B 208       6.418  19.448  36.717  1.00 24.55           C  
ATOM   4435  CG2 ILE B 208       5.318  21.639  36.295  1.00 22.22           C  
ATOM   4436  CD1 ILE B 208       7.842  19.878  36.497  1.00 21.84           C  
ATOM   4437  N   PRO B 209       2.598  20.489  34.335  1.00 30.98           N  
ATOM   4438  CA  PRO B 209       1.463  21.334  33.939  1.00 30.31           C  
ATOM   4439  C   PRO B 209       0.134  20.838  34.526  1.00 29.76           C  
ATOM   4440  O   PRO B 209      -0.717  21.621  34.952  1.00 30.74           O  
ATOM   4441  CB  PRO B 209       1.500  21.271  32.410  1.00 29.12           C  
ATOM   4442  CG  PRO B 209       2.964  21.107  32.115  1.00 29.87           C  
ATOM   4443  CD  PRO B 209       3.413  20.101  33.165  1.00 29.90           C  
ATOM   4444  N   LEU B 210      -0.037  19.531  34.569  1.00 29.96           N  
ATOM   4445  CA  LEU B 210      -1.277  18.968  35.093  1.00 31.62           C  
ATOM   4446  C   LEU B 210      -1.518  19.333  36.547  1.00 31.54           C  
ATOM   4447  O   LEU B 210      -2.643  19.626  36.953  1.00 32.13           O  
ATOM   4448  CB  LEU B 210      -1.284  17.444  34.940  1.00 30.68           C  
ATOM   4449  CG  LEU B 210      -2.541  16.772  35.514  1.00 33.15           C  
ATOM   4450  CD1 LEU B 210      -3.774  17.448  34.955  1.00 34.32           C  
ATOM   4451  CD2 LEU B 210      -2.556  15.303  35.185  1.00 30.59           C  
ATOM   4452  N   VAL B 211      -0.458  19.314  37.337  1.00 31.67           N  
ATOM   4453  CA  VAL B 211      -0.602  19.659  38.730  1.00 30.91           C  
ATOM   4454  C   VAL B 211      -0.999  21.114  38.841  1.00 31.43           C  
ATOM   4455  O   VAL B 211      -1.940  21.432  39.572  1.00 33.51           O  
ATOM   4456  CB  VAL B 211       0.691  19.392  39.501  1.00 30.06           C  
ATOM   4457  CG1 VAL B 211       0.597  19.965  40.890  1.00 29.40           C  
ATOM   4458  CG2 VAL B 211       0.913  17.899  39.571  1.00 26.79           C  
ATOM   4459  N   ILE B 212      -0.315  21.990  38.096  1.00 30.32           N  
ATOM   4460  CA  ILE B 212      -0.603  23.428  38.146  1.00 29.55           C  
ATOM   4461  C   ILE B 212      -2.038  23.762  37.759  1.00 29.69           C  
ATOM   4462  O   ILE B 212      -2.710  24.531  38.422  1.00 28.74           O  
ATOM   4463  CB  ILE B 212       0.308  24.238  37.201  1.00 28.46           C  
ATOM   4464  CG1 ILE B 212       1.780  24.026  37.570  1.00 24.63           C  
ATOM   4465  CG2 ILE B 212      -0.110  25.707  37.255  1.00 24.05           C  
ATOM   4466  CD1 ILE B 212       2.740  24.676  36.628  1.00 25.16           C  
ATOM   4467  N   LEU B 213      -2.495  23.173  36.668  1.00 31.32           N  
ATOM   4468  CA  LEU B 213      -3.843  23.435  36.171  1.00 33.81           C  
ATOM   4469  C   LEU B 213      -4.955  22.810  37.019  1.00 35.39           C  
ATOM   4470  O   LEU B 213      -5.970  23.468  37.282  1.00 37.09           O  
ATOM   4471  CB  LEU B 213      -3.924  22.985  34.695  1.00 31.77           C  
ATOM   4472  CG  LEU B 213      -2.974  23.688  33.713  1.00 31.92           C  
ATOM   4473  CD1 LEU B 213      -3.044  23.041  32.328  1.00 29.37           C  
ATOM   4474  CD2 LEU B 213      -3.304  25.156  33.619  1.00 28.95           C  
ATOM   4475  N   ASN B 214      -4.780  21.554  37.440  1.00 35.12           N  
ATOM   4476  CA  ASN B 214      -5.782  20.901  38.274  1.00 33.17           C  
ATOM   4477  C   ASN B 214      -5.887  21.677  39.546  1.00 33.21           C  
ATOM   4478  O   ASN B 214      -6.978  21.888  40.074  1.00 34.63           O  
ATOM   4479  CB  ASN B 214      -5.385  19.474  38.604  1.00 35.66           C  
ATOM   4480  CG  ASN B 214      -5.807  18.485  37.527  1.00 37.50           C  
ATOM   4481  ND2 ASN B 214      -5.493  17.206  37.733  1.00 37.75           N  
ATOM   4482  OD1 ASN B 214      -6.407  18.868  36.519  1.00 37.51           O  
ATOM   4483  N   ALA B 215      -4.738  22.098  40.049  1.00 31.75           N  
ATOM   4484  CA  ALA B 215      -4.746  22.878  41.258  1.00 31.25           C  
ATOM   4485  C   ALA B 215      -5.808  23.953  41.022  1.00 31.04           C  
ATOM   4486  O   ALA B 215      -6.805  23.999  41.722  1.00 30.22           O  
ATOM   4487  CB  ALA B 215      -3.393  23.504  41.562  1.00 28.67           C  
ATOM   4488  N   LEU B 216      -5.569  24.800  40.021  1.00 31.96           N  
ATOM   4489  CA  LEU B 216      -6.454  25.913  39.672  1.00 33.83           C  
ATOM   4490  C   LEU B 216      -7.923  25.534  39.371  1.00 36.21           C  
ATOM   4491  O   LEU B 216      -8.841  26.263  39.729  1.00 36.14           O  
ATOM   4492  CB  LEU B 216      -5.830  26.706  38.499  1.00 30.32           C  
ATOM   4493  CG  LEU B 216      -4.426  27.303  38.771  1.00 29.95           C  
ATOM   4494  CD1 LEU B 216      -3.752  27.756  37.491  1.00 26.92           C  
ATOM   4495  CD2 LEU B 216      -4.533  28.477  39.739  1.00 30.50           C  
ATOM   4496  N   GLU B 217      -8.173  24.401  38.739  1.00 38.17           N  
ATOM   4497  CA  GLU B 217      -9.561  24.054  38.467  1.00 42.35           C  
ATOM   4498  C   GLU B 217     -10.239  23.396  39.664  1.00 43.27           C  
ATOM   4499  O   GLU B 217     -11.340  22.852  39.533  1.00 42.18           O  
ATOM   4500  CB  GLU B 217      -9.658  23.076  37.322  1.00 45.28           C  
ATOM   4501  CG  GLU B 217      -8.878  23.434  36.113  1.00 53.82           C  
ATOM   4502  CD  GLU B 217      -8.900  22.272  35.136  1.00 57.42           C  
ATOM   4503  OE1 GLU B 217     -10.002  21.701  34.963  1.00 58.99           O  
ATOM   4504  OE2 GLU B 217      -7.840  21.923  34.559  1.00 57.31           O1-
ATOM   4505  N   GLY B 218      -9.577  23.417  40.815  1.00 44.02           N  
ATOM   4506  CA  GLY B 218     -10.149  22.796  41.996  1.00 44.78           C  
ATOM   4507  C   GLY B 218     -10.251  21.285  41.861  1.00 45.58           C  
ATOM   4508  O   GLY B 218     -11.233  20.688  42.293  1.00 46.19           O  
ATOM   4509  N   LYS B 219      -9.243  20.661  41.258  1.00 45.07           N  
ATOM   4510  CA  LYS B 219      -9.252  19.213  41.095  1.00 44.66           C  
ATOM   4511  C   LYS B 219      -8.075  18.539  41.771  1.00 43.69           C  
ATOM   4512  O   LYS B 219      -7.097  19.191  42.153  1.00 42.56           O  
ATOM   4513  CB  LYS B 219      -9.205  18.840  39.633  1.00 46.20           C  
ATOM   4514  CG  LYS B 219     -10.290  19.439  38.840  1.00 50.84           C  
ATOM   4515  CD  LYS B 219     -10.168  18.981  37.412  1.00 51.80           C  
ATOM   4516  CE  LYS B 219     -11.413  19.374  36.660  1.00 54.85           C  
ATOM   4517  NZ  LYS B 219     -11.404  18.850  35.275  1.00 56.20           N1+
ATOM   4518  N   PRO B 220      -8.150  17.205  41.893  1.00 42.93           N  
ATOM   4519  CA  PRO B 220      -7.154  16.319  42.503  1.00 43.26           C  
ATOM   4520  C   PRO B 220      -5.741  16.450  41.938  1.00 42.35           C  
ATOM   4521  O   PRO B 220      -5.539  16.406  40.727  1.00 44.33           O  
ATOM   4522  CB  PRO B 220      -7.748  14.931  42.260  1.00 42.73           C  
ATOM   4523  CG  PRO B 220      -9.194  15.191  42.375  1.00 42.67           C  
ATOM   4524  CD  PRO B 220      -9.364  16.444  41.556  1.00 42.26           C  
ATOM   4525  N   LEU B 221      -4.775  16.627  42.831  1.00 41.15           N  
ATOM   4526  CA  LEU B 221      -3.373  16.735  42.467  1.00 39.47           C  
ATOM   4527  C   LEU B 221      -2.805  15.394  42.872  1.00 39.24           C  
ATOM   4528  O   LEU B 221      -2.594  15.137  44.041  1.00 40.53           O  
ATOM   4529  CB  LEU B 221      -2.692  17.831  43.281  1.00 39.42           C  
ATOM   4530  CG  LEU B 221      -3.386  19.184  43.375  1.00 39.26           C  
ATOM   4531  CD1 LEU B 221      -2.455  20.196  44.050  1.00 40.03           C  
ATOM   4532  CD2 LEU B 221      -3.738  19.648  41.984  1.00 37.98           C  
ATOM   4533  N   PRO B 222      -2.572  14.508  41.916  1.00 40.67           N  
ATOM   4534  CA  PRO B 222      -2.028  13.181  42.224  1.00 40.48           C  
ATOM   4535  C   PRO B 222      -0.543  12.999  42.489  1.00 39.25           C  
ATOM   4536  O   PRO B 222       0.305  13.609  41.836  1.00 38.45           O  
ATOM   4537  CB  PRO B 222      -2.473  12.336  41.033  1.00 40.55           C  
ATOM   4538  CG  PRO B 222      -2.568  13.315  39.953  1.00 40.60           C  
ATOM   4539  CD  PRO B 222      -3.218  14.504  40.602  1.00 42.22           C  
ATOM   4540  N   ILE B 223      -0.263  12.147  43.471  1.00 37.27           N  
ATOM   4541  CA  ILE B 223       1.089  11.751  43.833  1.00 36.67           C  
ATOM   4542  C   ILE B 223       1.039  10.237  43.601  1.00 36.34           C  
ATOM   4543  O   ILE B 223       0.230   9.549  44.208  1.00 36.43           O  
ATOM   4544  CB  ILE B 223       1.414  12.049  45.326  1.00 34.88           C  
ATOM   4545  CG1 ILE B 223       1.434  13.566  45.563  1.00 35.88           C  
ATOM   4546  CG2 ILE B 223       2.782  11.462  45.699  1.00 33.69           C  
ATOM   4547  CD1 ILE B 223       2.086  14.004  46.876  1.00 32.24           C  
ATOM   4548  N   TYR B 224       1.866   9.711  42.706  1.00 38.11           N  
ATOM   4549  CA  TYR B 224       1.826   8.269  42.448  1.00 40.13           C  
ATOM   4550  C   TYR B 224       2.633   7.450  43.420  1.00 39.24           C  
ATOM   4551  O   TYR B 224       3.824   7.735  43.643  1.00 37.81           O  
ATOM   4552  CB  TYR B 224       2.292   7.947  41.033  1.00 43.53           C  
ATOM   4553  CG  TYR B 224       1.464   8.650  40.005  1.00 48.26           C  
ATOM   4554  CD1 TYR B 224       1.870   9.883  39.513  1.00 48.76           C  
ATOM   4555  CD2 TYR B 224       0.238   8.123  39.571  1.00 51.18           C  
ATOM   4556  CE1 TYR B 224       1.092  10.593  38.615  1.00 51.35           C  
ATOM   4557  CE2 TYR B 224      -0.563   8.831  38.668  1.00 53.67           C  
ATOM   4558  CZ  TYR B 224      -0.121  10.071  38.196  1.00 53.33           C  
ATOM   4559  OH  TYR B 224      -0.882  10.801  37.313  1.00 55.88           O  
ATOM   4560  N   GLY B 225       1.971   6.432  43.981  1.00 37.61           N  
ATOM   4561  CA  GLY B 225       2.612   5.558  44.936  1.00 35.68           C  
ATOM   4562  C   GLY B 225       3.133   6.443  46.038  1.00 37.69           C  
ATOM   4563  O   GLY B 225       2.426   7.343  46.492  1.00 37.58           O  
ATOM   4564  N   LYS B 226       4.376   6.220  46.443  1.00 38.25           N  
ATOM   4565  CA  LYS B 226       4.986   7.007  47.504  1.00 40.11           C  
ATOM   4566  C   LYS B 226       5.501   8.396  47.079  1.00 40.78           C  
ATOM   4567  O   LYS B 226       6.076   9.118  47.900  1.00 40.57           O  
ATOM   4568  CB  LYS B 226       6.141   6.206  48.120  1.00 40.32           C  
ATOM   4569  CG  LYS B 226       5.708   4.869  48.750  1.00 43.51           C  
ATOM   4570  CD  LYS B 226       6.885   4.075  49.341  1.00 43.45           C  
ATOM   4571  CE  LYS B 226       7.596   4.854  50.444  1.00 44.98           C  
ATOM   4572  NZ  LYS B 226       8.824   4.160  50.930  1.00 45.51           N1+
ATOM   4573  N   GLY B 227       5.293   8.788  45.822  1.00 40.55           N  
ATOM   4574  CA  GLY B 227       5.832  10.066  45.386  1.00 40.53           C  
ATOM   4575  C   GLY B 227       7.329   9.826  45.413  1.00 40.39           C  
ATOM   4576  O   GLY B 227       8.152  10.738  45.443  1.00 39.76           O  
ATOM   4577  N   ASP B 228       7.635   8.533  45.425  1.00 41.64           N  
ATOM   4578  CA  ASP B 228       8.968   7.939  45.457  1.00 42.50           C  
ATOM   4579  C   ASP B 228       9.908   8.370  44.331  1.00 41.60           C  
ATOM   4580  O   ASP B 228      11.041   8.779  44.587  1.00 40.00           O  
ATOM   4581  CB  ASP B 228       8.822   6.416  45.352  1.00 44.50           C  
ATOM   4582  CG  ASP B 228       9.397   5.704  46.509  1.00 46.92           C  
ATOM   4583  OD1 ASP B 228      10.353   6.241  47.091  1.00 48.38           O  
ATOM   4584  OD2 ASP B 228       8.902   4.600  46.826  1.00 51.30           O1-
ATOM   4585  N   GLN B 229       9.429   8.207  43.092  1.00 40.47           N  
ATOM   4586  CA  GLN B 229      10.187   8.493  41.870  1.00 40.15           C  
ATOM   4587  C   GLN B 229      11.087   9.716  41.894  1.00 37.82           C  
ATOM   4588  O   GLN B 229      10.659  10.819  42.230  1.00 35.93           O  
ATOM   4589  CB  GLN B 229       9.252   8.612  40.660  1.00 44.30           C  
ATOM   4590  CG  GLN B 229       8.812   7.300  40.014  1.00 49.78           C  
ATOM   4591  CD  GLN B 229       8.124   6.368  40.997  1.00 54.36           C  
ATOM   4592  NE2 GLN B 229       6.875   6.689  41.352  1.00 56.00           N  
ATOM   4593  OE1 GLN B 229       8.711   5.372  41.446  1.00 57.37           O  
ATOM   4594  N   ILE B 230      12.345   9.501  41.528  1.00 34.83           N  
ATOM   4595  CA  ILE B 230      13.319  10.575  41.465  1.00 32.26           C  
ATOM   4596  C   ILE B 230      13.662  10.896  40.005  1.00 32.25           C  
ATOM   4597  O   ILE B 230      13.926  10.001  39.197  1.00 31.82           O  
ATOM   4598  CB  ILE B 230      14.595  10.182  42.211  1.00 31.62           C  
ATOM   4599  CG1 ILE B 230      14.310  10.160  43.719  1.00 32.34           C  
ATOM   4600  CG2 ILE B 230      15.723  11.144  41.885  1.00 26.29           C  
ATOM   4601  CD1 ILE B 230      15.465   9.647  44.548  1.00 29.16           C  
ATOM   4602  N   ARG B 231      13.663  12.184  39.680  1.00 31.57           N  
ATOM   4603  CA  ARG B 231      13.964  12.655  38.334  1.00 30.87           C  
ATOM   4604  C   ARG B 231      14.791  13.931  38.394  1.00 30.97           C  
ATOM   4605  O   ARG B 231      14.684  14.703  39.342  1.00 32.66           O  
ATOM   4606  CB  ARG B 231      12.667  12.929  37.568  1.00 29.71           C  
ATOM   4607  CG  ARG B 231      11.789  11.703  37.326  1.00 29.88           C  
ATOM   4608  CD  ARG B 231      12.357  10.795  36.231  1.00 30.68           C  
ATOM   4609  NE  ARG B 231      11.485   9.656  35.935  1.00 31.47           N  
ATOM   4610  CZ  ARG B 231      11.465   8.512  36.616  1.00 33.36           C  
ATOM   4611  NH1 ARG B 231      12.279   8.315  37.655  1.00 32.45           N1+
ATOM   4612  NH2 ARG B 231      10.612   7.560  36.260  1.00 34.59           N  
ATOM   4613  N   ASP B 232      15.612  14.140  37.371  1.00 31.06           N  
ATOM   4614  CA  ASP B 232      16.481  15.306  37.253  1.00 31.39           C  
ATOM   4615  C   ASP B 232      15.732  16.290  36.359  1.00 30.92           C  
ATOM   4616  O   ASP B 232      15.617  16.055  35.162  1.00 32.52           O  
ATOM   4617  CB  ASP B 232      17.786  14.884  36.581  1.00 31.69           C  
ATOM   4618  CG  ASP B 232      18.797  16.011  36.465  1.00 33.24           C  
ATOM   4619  OD1 ASP B 232      18.391  17.182  36.221  1.00 35.00           O  
ATOM   4620  OD2 ASP B 232      20.011  15.711  36.595  1.00 30.58           O1-
ATOM   4621  N   TRP B 233      15.234  17.388  36.924  1.00 29.39           N  
ATOM   4622  CA  TRP B 233      14.461  18.340  36.138  1.00 28.31           C  
ATOM   4623  C   TRP B 233      15.286  19.450  35.534  1.00 27.85           C  
ATOM   4624  O   TRP B 233      15.946  20.201  36.244  1.00 29.13           O  
ATOM   4625  CB  TRP B 233      13.305  18.915  36.970  1.00 27.26           C  
ATOM   4626  CG  TRP B 233      12.313  17.862  37.376  1.00 27.16           C  
ATOM   4627  CD1 TRP B 233      12.332  17.106  38.514  1.00 24.75           C  
ATOM   4628  CD2 TRP B 233      11.193  17.397  36.605  1.00 28.87           C  
ATOM   4629  CE2 TRP B 233      10.581  16.354  37.344  1.00 27.54           C  
ATOM   4630  CE3 TRP B 233      10.650  17.757  35.361  1.00 28.68           C  
ATOM   4631  NE1 TRP B 233      11.296  16.197  38.503  1.00 25.97           N  
ATOM   4632  CZ2 TRP B 233       9.455  15.670  36.878  1.00 26.75           C  
ATOM   4633  CZ3 TRP B 233       9.523  17.071  34.897  1.00 28.02           C  
ATOM   4634  CH2 TRP B 233       8.943  16.042  35.656  1.00 28.12           C  
ATOM   4635  N   LEU B 234      15.218  19.534  34.206  1.00 26.80           N  
ATOM   4636  CA  LEU B 234      15.941  20.505  33.388  1.00 26.65           C  
ATOM   4637  C   LEU B 234      14.964  21.515  32.745  1.00 27.69           C  
ATOM   4638  O   LEU B 234      14.015  21.126  32.030  1.00 28.40           O  
ATOM   4639  CB  LEU B 234      16.698  19.725  32.317  1.00 24.50           C  
ATOM   4640  CG  LEU B 234      17.356  20.442  31.154  1.00 25.13           C  
ATOM   4641  CD1 LEU B 234      18.483  21.331  31.677  1.00 23.60           C  
ATOM   4642  CD2 LEU B 234      17.870  19.387  30.146  1.00 23.86           C  
ATOM   4643  N   TYR B 235      15.183  22.806  33.001  1.00 27.43           N  
ATOM   4644  CA  TYR B 235      14.303  23.847  32.459  1.00 27.97           C  
ATOM   4645  C   TYR B 235      14.472  23.903  30.932  1.00 28.81           C  
ATOM   4646  O   TYR B 235      15.599  23.934  30.427  1.00 28.60           O  
ATOM   4647  CB  TYR B 235      14.625  25.196  33.111  1.00 27.06           C  
ATOM   4648  CG  TYR B 235      13.616  26.279  32.817  1.00 27.30           C  
ATOM   4649  CD1 TYR B 235      12.271  26.122  33.169  1.00 27.50           C  
ATOM   4650  CD2 TYR B 235      13.997  27.455  32.166  1.00 25.84           C  
ATOM   4651  CE1 TYR B 235      11.324  27.114  32.874  1.00 27.99           C  
ATOM   4652  CE2 TYR B 235      13.061  28.457  31.864  1.00 26.39           C  
ATOM   4653  CZ  TYR B 235      11.726  28.280  32.223  1.00 28.49           C  
ATOM   4654  OH  TYR B 235      10.803  29.270  31.959  1.00 27.90           O  
ATOM   4655  N   VAL B 236      13.358  23.915  30.198  1.00 28.68           N  
ATOM   4656  CA  VAL B 236      13.419  23.893  28.738  1.00 27.94           C  
ATOM   4657  C   VAL B 236      14.315  24.962  28.107  1.00 28.82           C  
ATOM   4658  O   VAL B 236      15.086  24.651  27.196  1.00 27.72           O  
ATOM   4659  CB  VAL B 236      11.987  23.941  28.112  1.00 27.62           C  
ATOM   4660  CG1 VAL B 236      11.401  25.304  28.240  1.00 25.59           C  
ATOM   4661  CG2 VAL B 236      12.034  23.513  26.647  1.00 25.82           C  
ATOM   4662  N   GLU B 237      14.229  26.204  28.587  1.00 29.75           N  
ATOM   4663  CA  GLU B 237      15.061  27.300  28.056  1.00 30.84           C  
ATOM   4664  C   GLU B 237      16.559  26.994  28.265  1.00 29.70           C  
ATOM   4665  O   GLU B 237      17.413  27.462  27.504  1.00 27.68           O  
ATOM   4666  CB  GLU B 237      14.738  28.645  28.740  1.00 34.17           C  
ATOM   4667  CG  GLU B 237      13.431  29.389  28.351  1.00 42.23           C  
ATOM   4668  CD  GLU B 237      13.213  30.728  29.169  1.00 50.94           C  
ATOM   4669  OE1 GLU B 237      14.075  31.669  29.074  1.00 51.76           O  
ATOM   4670  OE2 GLU B 237      12.180  30.834  29.911  1.00 49.95           O1-
ATOM   4671  N   ASP B 238      16.884  26.234  29.311  1.00 28.65           N  
ATOM   4672  CA  ASP B 238      18.280  25.870  29.564  1.00 27.87           C  
ATOM   4673  C   ASP B 238      18.697  24.783  28.589  1.00 27.01           C  
ATOM   4674  O   ASP B 238      19.799  24.821  28.029  1.00 27.84           O  
ATOM   4675  CB  ASP B 238      18.494  25.351  30.987  1.00 28.76           C  
ATOM   4676  CG  ASP B 238      18.920  26.447  31.954  1.00 31.08           C  
ATOM   4677  OD1 ASP B 238      19.661  27.374  31.533  1.00 30.94           O  
ATOM   4678  OD2 ASP B 238      18.523  26.372  33.138  1.00 29.76           O1-
ATOM   4679  N   HIS B 239      17.822  23.811  28.377  1.00 24.30           N  
ATOM   4680  CA  HIS B 239      18.142  22.743  27.439  1.00 25.65           C  
ATOM   4681  C   HIS B 239      18.393  23.391  26.074  1.00 26.76           C  
ATOM   4682  O   HIS B 239      19.401  23.117  25.408  1.00 25.01           O  
ATOM   4683  CB  HIS B 239      16.971  21.767  27.334  1.00 25.03           C  
ATOM   4684  CG  HIS B 239      17.287  20.527  26.573  1.00 22.45           C  
ATOM   4685  CD2 HIS B 239      18.471  19.959  26.242  1.00 24.66           C  
ATOM   4686  ND1 HIS B 239      16.310  19.707  26.060  1.00 24.87           N  
ATOM   4687  CE1 HIS B 239      16.878  18.686  25.439  1.00 26.23           C  
ATOM   4688  NE2 HIS B 239      18.191  18.813  25.537  1.00 23.69           N  
ATOM   4689  N   ALA B 240      17.470  24.273  25.682  1.00 27.05           N  
ATOM   4690  CA  ALA B 240      17.561  24.977  24.410  1.00 27.78           C  
ATOM   4691  C   ALA B 240      18.929  25.638  24.264  1.00 29.34           C  
ATOM   4692  O   ALA B 240      19.591  25.488  23.228  1.00 31.01           O  
ATOM   4693  CB  ALA B 240      16.449  26.008  24.297  1.00 23.46           C  
ATOM   4694  N   ARG B 241      19.374  26.361  25.286  1.00 28.71           N  
ATOM   4695  CA  ARG B 241      20.691  26.976  25.185  1.00 30.38           C  
ATOM   4696  C   ARG B 241      21.813  25.921  25.050  1.00 29.67           C  
ATOM   4697  O   ARG B 241      22.736  26.113  24.278  1.00 30.32           O  
ATOM   4698  CB  ARG B 241      20.965  27.895  26.389  1.00 31.55           C  
ATOM   4699  CG  ARG B 241      20.251  29.254  26.316  1.00 33.24           C  
ATOM   4700  CD  ARG B 241      20.617  30.194  27.494  1.00 34.73           C  
ATOM   4701  NE  ARG B 241      20.048  29.768  28.775  1.00 34.74           N  
ATOM   4702  CZ  ARG B 241      18.807  30.032  29.169  1.00 34.10           C  
ATOM   4703  NH1 ARG B 241      17.997  30.737  28.395  1.00 32.74           N1+
ATOM   4704  NH2 ARG B 241      18.362  29.555  30.323  1.00 35.64           N  
ATOM   4705  N   ALA B 242      21.730  24.802  25.767  1.00 28.05           N  
ATOM   4706  CA  ALA B 242      22.787  23.792  25.668  1.00 28.18           C  
ATOM   4707  C   ALA B 242      22.873  23.166  24.274  1.00 28.83           C  
ATOM   4708  O   ALA B 242      23.972  22.912  23.752  1.00 26.49           O  
ATOM   4709  CB  ALA B 242      22.586  22.720  26.715  1.00 24.80           C  
ATOM   4710  N   LEU B 243      21.706  22.915  23.686  1.00 28.86           N  
ATOM   4711  CA  LEU B 243      21.624  22.305  22.369  1.00 28.48           C  
ATOM   4712  C   LEU B 243      22.275  23.176  21.283  1.00 31.15           C  
ATOM   4713  O   LEU B 243      23.018  22.663  20.440  1.00 29.52           O  
ATOM   4714  CB  LEU B 243      20.156  21.994  22.035  1.00 26.47           C  
ATOM   4715  CG  LEU B 243      19.500  21.005  22.979  1.00 25.70           C  
ATOM   4716  CD1 LEU B 243      18.015  20.887  22.675  1.00 24.95           C  
ATOM   4717  CD2 LEU B 243      20.153  19.632  22.902  1.00 24.47           C  
ATOM   4718  N   HIS B 244      22.003  24.483  21.300  1.00 32.58           N  
ATOM   4719  CA  HIS B 244      22.587  25.346  20.308  1.00 35.58           C  
ATOM   4720  C   HIS B 244      24.097  25.420  20.517  1.00 36.47           C  
ATOM   4721  O   HIS B 244      24.877  25.497  19.564  1.00 34.97           O  
ATOM   4722  CB  HIS B 244      21.993  26.728  20.433  1.00 37.63           C  
ATOM   4723  CG  HIS B 244      22.614  27.754  19.451  1.00 40.09           C  
ATOM   4724  CD2 HIS B 244      22.328  27.991  18.149  1.00 40.93           C  
ATOM   4725  ND1 HIS B 244      23.590  28.663  19.798  1.00 44.55           N  
ATOM   4726  CE1 HIS B 244      23.876  29.421  18.755  1.00 42.40           C  
ATOM   4727  NE2 HIS B 244      23.122  29.034  17.742  1.00 41.61           N  
ATOM   4728  N   MET B 245      24.509  25.402  21.778  1.00 36.03           N  
ATOM   4729  CA  MET B 245      25.933  25.418  22.092  1.00 35.78           C  
ATOM   4730  C   MET B 245      26.594  24.174  21.484  1.00 33.78           C  
ATOM   4731  O   MET B 245      27.621  24.264  20.814  1.00 31.61           O  
ATOM   4732  CB  MET B 245      26.122  25.428  23.609  1.00 38.29           C  
ATOM   4733  CG  MET B 245      27.445  26.000  24.118  1.00 42.32           C  
ATOM   4734  SD  MET B 245      27.381  26.501  25.855  1.00 50.57           S  
ATOM   4735  CE  MET B 245      26.139  27.789  25.794  1.00 44.86           C  
ATOM   4736  N   VAL B 246      25.987  23.016  21.722  1.00 32.53           N  
ATOM   4737  CA  VAL B 246      26.503  21.751  21.206  1.00 33.26           C  
ATOM   4738  C   VAL B 246      26.595  21.688  19.675  1.00 33.52           C  
ATOM   4739  O   VAL B 246      27.618  21.280  19.127  1.00 30.29           O  
ATOM   4740  CB  VAL B 246      25.629  20.554  21.670  1.00 33.38           C  
ATOM   4741  CG1 VAL B 246      26.026  19.302  20.915  1.00 30.22           C  
ATOM   4742  CG2 VAL B 246      25.732  20.346  23.180  1.00 32.54           C  
ATOM   4743  N   VAL B 247      25.527  22.078  18.982  1.00 34.57           N  
ATOM   4744  CA  VAL B 247      25.551  22.013  17.530  1.00 36.03           C  
ATOM   4745  C   VAL B 247      26.625  22.934  16.929  1.00 38.94           C  
ATOM   4746  O   VAL B 247      27.273  22.583  15.939  1.00 40.25           O  
ATOM   4747  CB  VAL B 247      24.154  22.341  16.922  1.00 35.29           C  
ATOM   4748  CG1 VAL B 247      23.865  23.830  16.993  1.00 32.99           C  
ATOM   4749  CG2 VAL B 247      24.102  21.856  15.489  1.00 34.17           C  
ATOM   4750  N   THR B 248      26.842  24.096  17.532  1.00 40.08           N  
ATOM   4751  CA  THR B 248      27.838  25.017  17.021  1.00 41.61           C  
ATOM   4752  C   THR B 248      29.269  24.760  17.514  1.00 43.37           C  
ATOM   4753  O   THR B 248      30.233  25.032  16.793  1.00 42.82           O  
ATOM   4754  CB  THR B 248      27.476  26.455  17.374  1.00 42.50           C  
ATOM   4755  CG2 THR B 248      26.150  26.845  16.767  1.00 41.78           C  
ATOM   4756  OG1 THR B 248      27.385  26.568  18.792  1.00 45.53           O  
ATOM   4757  N   GLU B 249      29.427  24.237  18.723  1.00 44.22           N  
ATOM   4758  CA  GLU B 249      30.775  24.015  19.245  1.00 47.01           C  
ATOM   4759  C   GLU B 249      31.077  22.558  19.567  1.00 47.41           C  
ATOM   4760  O   GLU B 249      32.200  22.228  19.950  1.00 48.94           O  
ATOM   4761  CB  GLU B 249      30.996  24.849  20.518  1.00 49.60           C  
ATOM   4762  CG  GLU B 249      30.672  26.333  20.398  1.00 53.23           C  
ATOM   4763  CD  GLU B 249      31.485  27.017  19.312  1.00 57.69           C  
ATOM   4764  OE1 GLU B 249      32.698  26.723  19.197  1.00 59.98           O  
ATOM   4765  OE2 GLU B 249      30.917  27.858  18.576  1.00 59.79           O1-
ATOM   4766  N   GLY B 250      30.079  21.692  19.428  1.00 47.00           N  
ATOM   4767  CA  GLY B 250      30.268  20.284  19.732  1.00 46.48           C  
ATOM   4768  C   GLY B 250      31.264  19.608  18.817  1.00 46.74           C  
ATOM   4769  O   GLY B 250      31.415  19.991  17.666  1.00 47.13           O  
ATOM   4770  N   LYS B 251      31.942  18.591  19.327  1.00 47.39           N  
ATOM   4771  CA  LYS B 251      32.933  17.876  18.543  1.00 47.14           C  
ATOM   4772  C   LYS B 251      32.346  16.586  17.976  1.00 45.60           C  
ATOM   4773  O   LYS B 251      31.786  15.776  18.713  1.00 46.34           O  
ATOM   4774  CB  LYS B 251      34.140  17.561  19.425  1.00 49.33           C  
ATOM   4775  CG  LYS B 251      35.264  16.818  18.729  1.00 52.88           C  
ATOM   4776  CD  LYS B 251      36.257  16.266  19.764  1.00 55.89           C  
ATOM   4777  CE  LYS B 251      37.363  15.432  19.123  1.00 55.71           C  
ATOM   4778  NZ  LYS B 251      38.267  14.851  20.158  1.00 56.76           N1+
ATOM   4779  N   ALA B 252      32.478  16.398  16.666  1.00 43.68           N  
ATOM   4780  CA  ALA B 252      31.965  15.199  16.000  1.00 42.56           C  
ATOM   4781  C   ALA B 252      32.400  13.902  16.676  1.00 42.16           C  
ATOM   4782  O   ALA B 252      33.570  13.719  17.022  1.00 41.81           O  
ATOM   4783  CB  ALA B 252      32.410  15.179  14.559  1.00 42.48           C  
ATOM   4784  N   GLY B 253      31.456  12.992  16.854  1.00 40.69           N  
ATOM   4785  CA  GLY B 253      31.796  11.732  17.483  1.00 39.66           C  
ATOM   4786  C   GLY B 253      31.699  11.777  18.992  1.00 38.80           C  
ATOM   4787  O   GLY B 253      31.962  10.775  19.653  1.00 38.24           O  
ATOM   4788  N   GLU B 254      31.307  12.927  19.540  1.00 37.98           N  
ATOM   4789  CA  GLU B 254      31.168  13.071  20.985  1.00 35.59           C  
ATOM   4790  C   GLU B 254      29.723  12.903  21.460  1.00 33.95           C  
ATOM   4791  O   GLU B 254      28.769  13.042  20.680  1.00 31.75           O  
ATOM   4792  CB  GLU B 254      31.692  14.448  21.425  1.00 38.62           C  
ATOM   4793  CG  GLU B 254      33.214  14.572  21.393  1.00 42.27           C  
ATOM   4794  CD  GLU B 254      33.901  13.584  22.350  1.00 46.60           C  
ATOM   4795  OE1 GLU B 254      33.857  13.808  23.579  1.00 48.30           O  
ATOM   4796  OE2 GLU B 254      34.476  12.576  21.877  1.00 47.38           O1-
ATOM   4797  N   THR B 255      29.590  12.603  22.750  1.00 32.14           N  
ATOM   4798  CA  THR B 255      28.304  12.446  23.419  1.00 30.06           C  
ATOM   4799  C   THR B 255      28.267  13.407  24.622  1.00 30.06           C  
ATOM   4800  O   THR B 255      29.277  13.586  25.303  1.00 26.24           O  
ATOM   4801  CB  THR B 255      28.153  11.026  23.938  1.00 29.16           C  
ATOM   4802  CG2 THR B 255      26.842  10.878  24.724  1.00 26.99           C  
ATOM   4803  OG1 THR B 255      28.209  10.120  22.827  1.00 28.75           O  
ATOM   4804  N   TYR B 256      27.120  14.026  24.886  1.00 29.88           N  
ATOM   4805  CA  TYR B 256      27.022  14.948  26.020  1.00 31.39           C  
ATOM   4806  C   TYR B 256      25.719  14.750  26.772  1.00 32.48           C  
ATOM   4807  O   TYR B 256      24.637  14.736  26.172  1.00 31.77           O  
ATOM   4808  CB  TYR B 256      27.069  16.406  25.558  1.00 33.83           C  
ATOM   4809  CG  TYR B 256      28.300  16.808  24.778  1.00 35.11           C  
ATOM   4810  CD1 TYR B 256      29.511  17.052  25.415  1.00 35.19           C  
ATOM   4811  CD2 TYR B 256      28.249  16.941  23.390  1.00 35.93           C  
ATOM   4812  CE1 TYR B 256      30.641  17.423  24.684  1.00 36.97           C  
ATOM   4813  CE2 TYR B 256      29.369  17.303  22.657  1.00 37.58           C  
ATOM   4814  CZ  TYR B 256      30.560  17.543  23.305  1.00 36.59           C  
ATOM   4815  OH  TYR B 256      31.672  17.877  22.556  1.00 39.00           O  
ATOM   4816  N   ASN B 257      25.821  14.588  28.085  1.00 32.78           N  
ATOM   4817  CA  ASN B 257      24.640  14.429  28.907  1.00 32.68           C  
ATOM   4818  C   ASN B 257      24.259  15.838  29.326  1.00 33.13           C  
ATOM   4819  O   ASN B 257      25.140  16.659  29.591  1.00 32.02           O  
ATOM   4820  CB  ASN B 257      24.946  13.593  30.147  1.00 33.58           C  
ATOM   4821  CG  ASN B 257      24.937  12.111  29.872  1.00 34.66           C  
ATOM   4822  ND2 ASN B 257      25.366  11.330  30.850  1.00 35.58           N  
ATOM   4823  OD1 ASN B 257      24.534  11.667  28.806  1.00 37.78           O  
ATOM   4824  N   ILE B 258      22.962  16.131  29.365  1.00 32.15           N  
ATOM   4825  CA  ILE B 258      22.518  17.452  29.781  1.00 31.25           C  
ATOM   4826  C   ILE B 258      21.458  17.308  30.872  1.00 32.92           C  
ATOM   4827  O   ILE B 258      20.481  16.554  30.720  1.00 34.03           O  
ATOM   4828  CB  ILE B 258      21.936  18.263  28.590  1.00 30.75           C  
ATOM   4829  CG1 ILE B 258      22.937  18.316  27.429  1.00 29.93           C  
ATOM   4830  CG2 ILE B 258      21.656  19.695  29.028  1.00 27.76           C  
ATOM   4831  CD1 ILE B 258      22.330  18.776  26.072  1.00 26.29           C  
ATOM   4832  N   GLY B 259      21.655  18.032  31.973  1.00 33.31           N  
ATOM   4833  CA  GLY B 259      20.718  17.970  33.085  1.00 34.12           C  
ATOM   4834  C   GLY B 259      20.645  19.268  33.859  1.00 35.24           C  
ATOM   4835  O   GLY B 259      21.482  20.166  33.682  1.00 35.24           O  
ATOM   4836  N   GLY B 260      19.653  19.372  34.736  1.00 35.66           N  
ATOM   4837  CA  GLY B 260      19.493  20.598  35.489  1.00 36.11           C  
ATOM   4838  C   GLY B 260      20.286  20.662  36.771  1.00 37.19           C  
ATOM   4839  O   GLY B 260      20.055  21.555  37.585  1.00 37.91           O  
ATOM   4840  N   HIS B 261      21.219  19.728  36.959  1.00 36.42           N  
ATOM   4841  CA  HIS B 261      22.029  19.692  38.174  1.00 34.45           C  
ATOM   4842  C   HIS B 261      21.168  19.562  39.443  1.00 33.65           C  
ATOM   4843  O   HIS B 261      21.349  20.318  40.400  1.00 32.56           O  
ATOM   4844  CB  HIS B 261      22.894  20.960  38.295  1.00 35.87           C  
ATOM   4845  CG  HIS B 261      23.995  21.059  37.278  1.00 38.19           C  
ATOM   4846  CD2 HIS B 261      24.037  20.725  35.966  1.00 37.96           C  
ATOM   4847  ND1 HIS B 261      25.239  21.576  37.577  1.00 37.84           N  
ATOM   4848  CE1 HIS B 261      25.998  21.556  36.498  1.00 36.70           C  
ATOM   4849  NE2 HIS B 261      25.294  21.044  35.506  1.00 37.11           N  
ATOM   4850  N   ASN B 262      20.227  18.624  39.450  1.00 31.71           N  
ATOM   4851  CA  ASN B 262      19.390  18.422  40.616  1.00 31.57           C  
ATOM   4852  C   ASN B 262      18.766  17.039  40.597  1.00 33.42           C  
ATOM   4853  O   ASN B 262      18.970  16.267  39.664  1.00 33.27           O  
ATOM   4854  CB  ASN B 262      18.298  19.498  40.702  1.00 31.77           C  
ATOM   4855  CG  ASN B 262      17.315  19.444  39.536  1.00 32.63           C  
ATOM   4856  ND2 ASN B 262      17.447  20.389  38.611  1.00 29.80           N  
ATOM   4857  OD1 ASN B 262      16.457  18.556  39.464  1.00 33.07           O  
ATOM   4858  N   GLU B 263      17.994  16.741  41.637  1.00 34.60           N  
ATOM   4859  CA  GLU B 263      17.344  15.447  41.795  1.00 34.51           C  
ATOM   4860  C   GLU B 263      16.128  15.721  42.676  1.00 34.35           C  
ATOM   4861  O   GLU B 263      16.285  16.323  43.729  1.00 34.77           O  
ATOM   4862  CB  GLU B 263      18.314  14.541  42.518  1.00 35.92           C  
ATOM   4863  CG  GLU B 263      18.210  13.111  42.193  1.00 37.66           C  
ATOM   4864  CD  GLU B 263      19.312  12.333  42.851  1.00 37.44           C  
ATOM   4865  OE1 GLU B 263      20.498  12.671  42.626  1.00 35.41           O  
ATOM   4866  OE2 GLU B 263      18.985  11.387  43.593  1.00 40.57           O1-
ATOM   4867  N   LYS B 264      14.929  15.301  42.260  1.00 34.53           N  
ATOM   4868  CA  LYS B 264      13.717  15.568  43.051  1.00 33.64           C  
ATOM   4869  C   LYS B 264      12.706  14.440  43.043  1.00 35.42           C  
ATOM   4870  O   LYS B 264      12.506  13.784  42.019  1.00 35.77           O  
ATOM   4871  CB  LYS B 264      12.986  16.804  42.526  1.00 33.19           C  
ATOM   4872  CG  LYS B 264      13.819  18.043  42.341  1.00 33.29           C  
ATOM   4873  CD  LYS B 264      14.138  18.711  43.645  1.00 36.13           C  
ATOM   4874  CE  LYS B 264      15.201  19.773  43.431  1.00 38.74           C  
ATOM   4875  NZ  LYS B 264      15.453  20.597  44.658  1.00 43.40           N1+
ATOM   4876  N   LYS B 265      12.050  14.228  44.181  1.00 36.88           N  
ATOM   4877  CA  LYS B 265      11.019  13.199  44.263  1.00 38.61           C  
ATOM   4878  C   LYS B 265       9.713  13.832  43.778  1.00 37.63           C  
ATOM   4879  O   LYS B 265       9.506  15.031  43.940  1.00 34.87           O  
ATOM   4880  CB  LYS B 265      10.877  12.694  45.701  1.00 41.32           C  
ATOM   4881  CG  LYS B 265      12.093  11.903  46.168  1.00 44.54           C  
ATOM   4882  CD  LYS B 265      12.065  11.575  47.670  1.00 47.57           C  
ATOM   4883  CE  LYS B 265      13.343  10.827  48.089  1.00 47.55           C  
ATOM   4884  NZ  LYS B 265      13.480  10.645  49.576  1.00 49.81           N1+
ATOM   4885  N   ASN B 266       8.841  13.034  43.168  1.00 39.27           N  
ATOM   4886  CA  ASN B 266       7.582  13.569  42.668  1.00 40.58           C  
ATOM   4887  C   ASN B 266       6.868  14.333  43.783  1.00 39.71           C  
ATOM   4888  O   ASN B 266       6.474  15.486  43.602  1.00 41.62           O  
ATOM   4889  CB  ASN B 266       6.701  12.447  42.074  1.00 41.95           C  
ATOM   4890  CG  ASN B 266       7.209  11.959  40.676  1.00 47.25           C  
ATOM   4891  ND2 ASN B 266       8.357  12.484  40.246  1.00 45.68           N  
ATOM   4892  OD1 ASN B 266       6.572  11.127  40.008  1.00 49.02           O  
ATOM   4893  N   LEU B 267       6.743  13.715  44.949  1.00 37.06           N  
ATOM   4894  CA  LEU B 267       6.086  14.369  46.071  1.00 34.76           C  
ATOM   4895  C   LEU B 267       6.654  15.764  46.315  1.00 33.40           C  
ATOM   4896  O   LEU B 267       5.896  16.687  46.589  1.00 32.81           O  
ATOM   4897  CB  LEU B 267       6.213  13.510  47.335  1.00 32.76           C  
ATOM   4898  CG  LEU B 267       5.457  13.982  48.580  1.00 32.78           C  
ATOM   4899  CD1 LEU B 267       4.972  12.765  49.342  1.00 29.51           C  
ATOM   4900  CD2 LEU B 267       6.344  14.872  49.463  1.00 28.19           C  
ATOM   4901  N   ASP B 268       7.971  15.924  46.215  1.00 32.48           N  
ATOM   4902  CA  ASP B 268       8.564  17.234  46.425  1.00 33.16           C  
ATOM   4903  C   ASP B 268       8.123  18.215  45.344  1.00 33.14           C  
ATOM   4904  O   ASP B 268       7.952  19.391  45.628  1.00 31.58           O  
ATOM   4905  CB  ASP B 268      10.094  17.163  46.456  1.00 37.26           C  
ATOM   4906  CG  ASP B 268      10.631  16.546  47.753  1.00 41.59           C  
ATOM   4907  OD1 ASP B 268      10.110  16.897  48.833  1.00 40.33           O  
ATOM   4908  OD2 ASP B 268      11.586  15.722  47.694  1.00 45.23           O1-
ATOM   4909  N   VAL B 269       7.938  17.728  44.114  1.00 32.89           N  
ATOM   4910  CA  VAL B 269       7.517  18.581  43.006  1.00 32.17           C  
ATOM   4911  C   VAL B 269       6.084  19.078  43.222  1.00 31.45           C  
ATOM   4912  O   VAL B 269       5.782  20.251  43.035  1.00 30.77           O  
ATOM   4913  CB  VAL B 269       7.600  17.828  41.651  1.00 33.44           C  
ATOM   4914  CG1 VAL B 269       6.981  18.664  40.541  1.00 28.93           C  
ATOM   4915  CG2 VAL B 269       9.059  17.522  41.322  1.00 33.39           C  
ATOM   4916  N   VAL B 270       5.204  18.184  43.635  1.00 29.81           N  
ATOM   4917  CA  VAL B 270       3.826  18.565  43.860  1.00 30.31           C  
ATOM   4918  C   VAL B 270       3.731  19.576  44.983  1.00 33.14           C  
ATOM   4919  O   VAL B 270       3.020  20.575  44.873  1.00 36.06           O  
ATOM   4920  CB  VAL B 270       2.962  17.341  44.186  1.00 27.11           C  
ATOM   4921  CG1 VAL B 270       1.543  17.748  44.403  1.00 23.98           C  
ATOM   4922  CG2 VAL B 270       3.029  16.349  43.025  1.00 24.88           C  
ATOM   4923  N   PHE B 271       4.455  19.339  46.065  1.00 34.37           N  
ATOM   4924  CA  PHE B 271       4.407  20.283  47.157  1.00 32.84           C  
ATOM   4925  C   PHE B 271       4.995  21.628  46.801  1.00 32.57           C  
ATOM   4926  O   PHE B 271       4.433  22.653  47.182  1.00 32.28           O  
ATOM   4927  CB  PHE B 271       5.080  19.706  48.392  1.00 33.24           C  
ATOM   4928  CG  PHE B 271       4.153  18.851  49.215  1.00 33.30           C  
ATOM   4929  CD1 PHE B 271       3.984  17.498  48.930  1.00 33.21           C  
ATOM   4930  CD2 PHE B 271       3.379  19.424  50.222  1.00 33.06           C  
ATOM   4931  CE1 PHE B 271       3.057  16.725  49.629  1.00 32.02           C  
ATOM   4932  CE2 PHE B 271       2.444  18.660  50.932  1.00 33.07           C  
ATOM   4933  CZ  PHE B 271       2.285  17.306  50.631  1.00 33.23           C  
ATOM   4934  N   THR B 272       6.098  21.630  46.058  1.00 30.76           N  
ATOM   4935  CA  THR B 272       6.719  22.877  45.690  1.00 31.34           C  
ATOM   4936  C   THR B 272       5.739  23.734  44.896  1.00 31.76           C  
ATOM   4937  O   THR B 272       5.625  24.937  45.136  1.00 31.56           O  
ATOM   4938  CB  THR B 272       8.004  22.639  44.908  1.00 31.06           C
[truncated: 53,461 more chars]
