# Supplementary material for: Structural Descriptors for Subunit Interface Regions in Homodimers: Effect of Lipid Membrane and Secondary Structure Type
Source: J Chem Inf Model. 2025 Mar 27;65(7):3117–26. doi: 10.1021/acs.jcim.4c01233 (PMC12004529; doi:10.1021/acs.jcim.4c01233)
Supplement: Supplementary file 3 — ci4c01233_si_003.tar [file ci4c01233_si_003.tar › database/alpha/3wdk_cytop.pdb]

HEADER    3wdk_chain_B
ATOM      1  N   ARG B   1     -10.345  31.929  50.285  1.00 65.14           N  
ATOM      2  CA  ARG B   1      -9.367  31.165  51.113  1.00 66.20           C  
ATOM      3  C   ARG B   1      -9.085  29.795  50.506  1.00 65.96           C  
ATOM      4  O   ARG B   1      -7.970  29.281  50.607  1.00 66.30           O  
ATOM      5  CB  ARG B   1      -9.894  31.006  52.537  1.00 65.88           C  
ATOM      6  N   TYR B   2     -10.098  29.203  49.879  1.00 65.45           N  
ATOM      7  CA  TYR B   2      -9.937  27.894  49.255  1.00 64.29           C  
ATOM      8  C   TYR B   2      -8.811  27.920  48.228  1.00 62.45           C  
ATOM      9  O   TYR B   2      -7.949  27.040  48.218  1.00 62.59           O  
ATOM     10  CB  TYR B   2     -11.229  27.457  48.561  1.00 65.51           C  
ATOM     11  CG  TYR B   2     -11.005  26.322  47.588  1.00 66.84           C  
ATOM     12  CD1 TYR B   2     -10.633  25.056  48.041  1.00 67.89           C  
ATOM     13  CD2 TYR B   2     -11.097  26.529  46.211  1.00 67.41           C  
ATOM     14  CE1 TYR B   2     -10.351  24.025  47.147  1.00 68.15           C  
ATOM     15  CE2 TYR B   2     -10.815  25.505  45.306  1.00 67.65           C  
ATOM     16  CZ  TYR B   2     -10.441  24.256  45.782  1.00 68.36           C  
ATOM     17  OH  TYR B   2     -10.138  23.243  44.900  1.00 68.12           O  
ATOM     18  N   TRP B   3      -8.828  28.928  47.360  1.00 59.78           N  
ATOM     19  CA  TRP B   3      -7.807  29.057  46.328  1.00 57.43           C  
ATOM     20  C   TRP B   3      -6.439  29.415  46.884  1.00 55.02           C  
ATOM     21  O   TRP B   3      -5.423  29.232  46.214  1.00 54.19           O  
ATOM     22  CB  TRP B   3      -8.231  30.086  45.282  1.00 57.89           C  
ATOM     23  CG  TRP B   3      -9.307  29.568  44.397  1.00 59.60           C  
ATOM     24  CD1 TRP B   3     -10.650  29.753  44.542  1.00 59.96           C  
ATOM     25  CD2 TRP B   3      -9.138  28.706  43.264  1.00 60.23           C  
ATOM     26  CE2 TRP B   3     -10.426  28.406  42.772  1.00 60.96           C  
ATOM     27  CE3 TRP B   3      -8.021  28.156  42.618  1.00 60.35           C  
ATOM     28  NE1 TRP B   3     -11.330  29.058  43.570  1.00 61.35           N  
ATOM     29  CZ2 TRP B   3     -10.631  27.578  41.660  1.00 60.97           C  
ATOM     30  CZ3 TRP B   3      -8.224  27.331  41.512  1.00 60.46           C  
ATOM     31  CH2 TRP B   3      -9.521  27.052  41.045  1.00 60.34           C  
ATOM     32  N   SER B   4      -6.417  29.925  48.109  1.00 51.71           N  
ATOM     33  CA  SER B   4      -5.166  30.287  48.753  1.00 48.36           C  
ATOM     34  C   SER B   4      -4.424  28.992  49.080  1.00 45.24           C  
ATOM     35  O   SER B   4      -3.227  28.863  48.821  1.00 43.93           O  
ATOM     36  CB  SER B   4      -5.448  31.079  50.034  1.00 49.77           C  
ATOM     37  OG  SER B   4      -4.258  31.611  50.588  1.00 52.08           O  
ATOM     38  N   LEU B   5      -5.152  28.030  49.642  1.00 42.40           N  
ATOM     39  CA  LEU B   5      -4.577  26.738  49.998  1.00 39.15           C  
ATOM     40  C   LEU B   5      -4.150  26.020  48.725  1.00 36.36           C  
ATOM     41  O   LEU B   5      -3.091  25.392  48.670  1.00 35.16           O  
ATOM     42  CB  LEU B   5      -5.604  25.897  50.760  1.00 39.96           C  
ATOM     43  N   TYR B   6      -4.986  26.132  47.701  1.00 34.45           N  
ATOM     44  CA  TYR B   6      -4.725  25.511  46.413  1.00 34.17           C  
ATOM     45  C   TYR B   6      -3.373  25.938  45.847  1.00 34.45           C  
ATOM     46  O   TYR B   6      -2.552  25.101  45.461  1.00 34.31           O  
ATOM     47  CB  TYR B   6      -5.829  25.892  45.425  1.00 37.02           C  
ATOM     48  CG  TYR B   6      -5.598  25.386  44.017  1.00 39.14           C  
ATOM     49  CD1 TYR B   6      -5.823  24.048  43.686  1.00 40.39           C  
ATOM     50  CD2 TYR B   6      -5.134  26.242  43.019  1.00 39.05           C  
ATOM     51  CE1 TYR B   6      -5.592  23.577  42.389  1.00 41.11           C  
ATOM     52  CE2 TYR B   6      -4.897  25.783  41.726  1.00 40.41           C  
ATOM     53  CZ  TYR B   6      -5.128  24.451  41.415  1.00 42.12           C  
ATOM     54  OH  TYR B   6      -4.897  24.004  40.133  1.00 40.81           O  
ATOM     55  N   TYR B   7      -3.137  27.244  45.798  1.00 32.76           N  
ATOM     56  CA  TYR B   7      -1.887  27.745  45.254  1.00 32.47           C  
ATOM     57  C   TYR B   7      -0.693  27.520  46.155  1.00 32.32           C  
ATOM     58  O   TYR B   7       0.441  27.438  45.683  1.00 31.38           O  
ATOM     59  CB  TYR B   7      -2.038  29.217  44.881  1.00 31.90           C  
ATOM     60  CG  TYR B   7      -2.840  29.378  43.611  1.00 30.28           C  
ATOM     61  CD1 TYR B   7      -2.429  28.754  42.431  1.00 29.72           C  
ATOM     62  CD2 TYR B   7      -4.021  30.118  43.591  1.00 29.76           C  
ATOM     63  CE1 TYR B   7      -3.172  28.861  41.260  1.00 31.73           C  
ATOM     64  CE2 TYR B   7      -4.776  30.233  42.426  1.00 30.93           C  
ATOM     65  CZ  TYR B   7      -4.346  29.601  41.264  1.00 33.29           C  
ATOM     66  OH  TYR B   7      -5.086  29.700  40.105  1.00 35.57           O  
ATOM     67  N   ARG B   8      -0.946  27.401  47.451  1.00 33.63           N  
ATOM     68  CA  ARG B   8       0.124  27.148  48.396  1.00 35.30           C  
ATOM     69  C   ARG B   8       0.673  25.745  48.132  1.00 37.06           C  
ATOM     70  O   ARG B   8       1.887  25.531  48.112  1.00 37.03           O  
ATOM     71  CB  ARG B   8      -0.400  27.243  49.828  1.00 36.20           C  
ATOM     72  CG  ARG B   8       0.683  27.084  50.869  1.00 37.20           C  
ATOM     73  CD  ARG B   8       0.126  27.143  52.271  1.00 38.85           C  
ATOM     74  NE  ARG B   8      -0.397  28.458  52.609  1.00 39.90           N  
ATOM     75  CZ  ARG B   8      -0.815  28.791  53.824  1.00 42.93           C  
ATOM     76  NH1 ARG B   8      -0.767  27.898  54.805  1.00 43.64           N1+
ATOM     77  NH2 ARG B   8      -1.272  30.013  54.064  1.00 42.89           N  
ATOM     78  N   GLU B   9      -0.235  24.794  47.921  1.00 39.31           N  
ATOM     79  CA  GLU B   9       0.138  23.409  47.650  1.00 39.58           C  
ATOM     80  C   GLU B   9       0.899  23.304  46.338  1.00 37.86           C  
ATOM     81  O   GLU B   9       1.882  22.566  46.236  1.00 36.82           O  
ATOM     82  CB  GLU B   9      -1.108  22.521  47.591  1.00 43.66           C  
ATOM     83  CG  GLU B   9      -1.801  22.331  48.931  1.00 49.33           C  
ATOM     84  CD  GLU B   9      -3.019  21.422  48.837  1.00 53.95           C  
ATOM     85  OE1 GLU B   9      -2.867  20.263  48.384  1.00 55.99           O  
ATOM     86  OE2 GLU B   9      -4.127  21.866  49.219  1.00 55.48           O1-
ATOM     87  N   LYS B  10       0.437  24.032  45.328  1.00 35.98           N  
ATOM     88  CA  LYS B  10       1.107  24.017  44.036  1.00 34.12           C  
ATOM     89  C   LYS B  10       2.560  24.441  44.223  1.00 32.62           C  
ATOM     90  O   LYS B  10       3.463  23.895  43.589  1.00 31.83           O  
ATOM     91  CB  LYS B  10       0.390  24.946  43.049  1.00 35.62           C  
ATOM     92  CG  LYS B  10      -0.848  24.315  42.418  1.00 38.27           C  
ATOM     93  CD  LYS B  10      -0.446  23.090  41.597  1.00 43.38           C  
ATOM     94  CE  LYS B  10      -1.590  22.093  41.432  1.00 46.30           C  
ATOM     95  NZ  LYS B  10      -2.753  22.675  40.710  1.00 49.19           N1+
ATOM     96  N   ILE B  11       2.785  25.404  45.112  1.00 31.04           N  
ATOM     97  CA  ILE B  11       4.136  25.883  45.381  1.00 30.06           C  
ATOM     98  C   ILE B  11       4.926  24.846  46.171  1.00 29.38           C  
ATOM     99  O   ILE B  11       6.082  24.564  45.865  1.00 30.67           O  
ATOM    100  CB  ILE B  11       4.103  27.225  46.157  1.00 28.96           C  
ATOM    101  CG1 ILE B  11       3.722  28.361  45.203  1.00 28.34           C  
ATOM    102  CG2 ILE B  11       5.451  27.504  46.794  1.00 25.78           C  
ATOM    103  CD1 ILE B  11       4.786  28.680  44.155  1.00 23.86           C  
ATOM    104  N   ILE B  12       4.297  24.271  47.185  1.00 30.33           N  
ATOM    105  CA  ILE B  12       4.954  23.260  48.002  1.00 32.07           C  
ATOM    106  C   ILE B  12       5.328  22.056  47.140  1.00 32.68           C  
ATOM    107  O   ILE B  12       6.448  21.549  47.218  1.00 33.31           O  
ATOM    108  CB  ILE B  12       4.040  22.829  49.180  1.00 32.74           C  
ATOM    109  CG1 ILE B  12       3.949  23.977  50.192  1.00 32.05           C  
ATOM    110  CG2 ILE B  12       4.587  21.568  49.851  1.00 33.14           C  
ATOM    111  CD1 ILE B  12       2.983  23.731  51.331  1.00 32.53           C  
ATOM    112  N   GLU B  13       4.392  21.611  46.310  1.00 32.61           N  
ATOM    113  CA  GLU B  13       4.636  20.485  45.420  1.00 34.66           C  
ATOM    114  C   GLU B  13       5.766  20.832  44.463  1.00 34.30           C  
ATOM    115  O   GLU B  13       6.637  20.008  44.181  1.00 34.22           O  
ATOM    116  CB  GLU B  13       3.370  20.159  44.628  1.00 37.97           C  
ATOM    117  CG  GLU B  13       2.277  19.489  45.451  1.00 41.85           C  
ATOM    118  CD  GLU B  13       0.933  19.495  44.746  1.00 45.38           C  
ATOM    119  OE1 GLU B  13       0.911  19.380  43.497  1.00 46.99           O  
ATOM    120  OE2 GLU B  13      -0.100  19.605  45.441  1.00 47.52           O1-
ATOM    121  N   GLY B  14       5.741  22.064  43.962  1.00 34.93           N  
ATOM    122  CA  GLY B  14       6.773  22.508  43.048  1.00 32.97           C  
ATOM    123  C   GLY B  14       8.122  22.466  43.730  1.00 33.32           C  
ATOM    124  O   GLY B  14       9.139  22.216  43.086  1.00 33.18           O  
ATOM    125  N   MET B  15       8.135  22.710  45.036  1.00 33.98           N  
ATOM    126  CA  MET B  15       9.380  22.689  45.795  1.00 37.49           C  
ATOM    127  C   MET B  15       9.903  21.260  45.959  1.00 39.08           C  
ATOM    128  O   MET B  15      11.110  21.021  45.903  1.00 39.57           O  
ATOM    129  CB  MET B  15       9.177  23.324  47.176  1.00 37.87           C  
ATOM    130  CG  MET B  15      10.404  23.247  48.083  1.00 39.06           C  
ATOM    131  SD  MET B  15      10.157  23.993  49.720  1.00 43.16           S  
ATOM    132  CE  MET B  15       9.348  22.650  50.600  1.00 41.00           C  
ATOM    133  N   GLU B  16       8.988  20.314  46.150  1.00 39.81           N  
ATOM    134  CA  GLU B  16       9.353  18.913  46.338  1.00 41.69           C  
ATOM    135  C   GLU B  16       9.855  18.260  45.047  1.00 42.37           C  
ATOM    136  O   GLU B  16      10.602  17.281  45.089  1.00 41.92           O  
ATOM    137  CB  GLU B  16       8.154  18.144  46.902  1.00 41.72           C  
ATOM    138  CG  GLU B  16       7.599  18.777  48.175  1.00 42.42           C  
ATOM    139  CD  GLU B  16       6.338  18.101  48.681  1.00 44.51           C  
ATOM    140  OE1 GLU B  16       5.570  17.571  47.848  1.00 45.61           O  
ATOM    141  OE2 GLU B  16       6.104  18.117  49.910  1.00 43.49           O1-
ATOM    142  N   LYS B  17       9.447  18.815  43.907  1.00 42.59           N  
ATOM    143  CA  LYS B  17       9.859  18.313  42.595  1.00 41.18           C  
ATOM    144  C   LYS B  17      11.233  18.854  42.212  1.00 40.29           C  
ATOM    145  O   LYS B  17      11.872  18.338  41.301  1.00 41.41           O  
ATOM    146  CB  LYS B  17       8.879  18.758  41.511  1.00 41.65           C  
ATOM    147  CG  LYS B  17       7.487  18.158  41.571  1.00 43.77           C  
ATOM    148  CD  LYS B  17       6.533  18.960  40.684  1.00 42.29           C  
ATOM    149  CE  LYS B  17       7.142  19.241  39.313  1.00 42.64           C  
ATOM    150  NZ  LYS B  17       6.306  20.157  38.485  1.00 42.54           N1+
ATOM    151  N   GLY B  18      11.675  19.907  42.894  1.00 39.05           N  
ATOM    152  CA  GLY B  18      12.959  20.502  42.571  1.00 36.84           C  
ATOM    153  C   GLY B  18      12.784  21.517  41.451  1.00 37.11           C  
ATOM    154  O   GLY B  18      13.716  21.810  40.696  1.00 38.03           O  
ATOM    155  N   MET B  19      11.571  22.045  41.337  1.00 33.72           N  
ATOM    156  CA  MET B  19      11.246  23.035  40.323  1.00 31.79           C  
ATOM    157  C   MET B  19      11.254  24.433  40.959  1.00 31.66           C  
ATOM    158  O   MET B  19      11.865  25.366  40.435  1.00 31.23           O  
ATOM    159  CB  MET B  19       9.872  22.725  39.737  1.00 31.17           C  
ATOM    160  CG  MET B  19       9.475  23.603  38.573  1.00 30.73           C  
ATOM    161  SD  MET B  19       7.947  23.032  37.826  1.00 32.38           S  
ATOM    162  CE  MET B  19       6.752  23.521  39.066  1.00 26.81           C  
ATOM    163  N   THR B  20      10.579  24.557  42.099  1.00 29.30           N  
ATOM    164  CA  THR B  20      10.498  25.814  42.839  1.00 27.59           C  
ATOM    165  C   THR B  20      11.599  25.877  43.899  1.00 26.49           C  
ATOM    166  O   THR B  20      11.792  24.927  44.648  1.00 26.98           O  
ATOM    167  CB  THR B  20       9.140  25.942  43.573  1.00 26.92           C  
ATOM    168  CG2 THR B  20       9.012  27.313  44.235  1.00 25.69           C  
ATOM    169  OG1 THR B  20       8.068  25.749  42.641  1.00 26.52           O  
ATOM    170  N   ALA B  21      12.317  26.992  43.962  1.00 25.40           N  
ATOM    171  CA  ALA B  21      13.367  27.157  44.964  1.00 24.61           C  
ATOM    172  C   ALA B  21      12.721  27.194  46.344  1.00 23.58           C  
ATOM    173  O   ALA B  21      11.543  27.519  46.473  1.00 21.98           O  
ATOM    174  CB  ALA B  21      14.138  28.455  44.720  1.00 24.28           C  
ATOM    175  N   LYS B  22      13.492  26.850  47.369  1.00 23.89           N  
ATOM    176  CA  LYS B  22      12.993  26.856  48.737  1.00 23.73           C  
ATOM    177  C   LYS B  22      12.654  28.286  49.137  1.00 24.76           C  
ATOM    178  O   LYS B  22      11.676  28.527  49.855  1.00 22.81           O  
ATOM    179  CB  LYS B  22      14.040  26.269  49.692  1.00 25.23           C  
ATOM    180  CG  LYS B  22      14.189  24.755  49.580  1.00 30.66           C  
ATOM    181  CD  LYS B  22      15.304  24.220  50.467  1.00 35.27           C  
ATOM    182  CE  LYS B  22      15.284  22.695  50.516  1.00 39.13           C  
ATOM    183  NZ  LYS B  22      15.360  22.065  49.160  1.00 41.84           N1+
ATOM    184  N   ALA B  23      13.466  29.229  48.663  1.00 23.39           N  
ATOM    185  CA  ALA B  23      13.241  30.637  48.950  1.00 24.46           C  
ATOM    186  C   ALA B  23      11.920  31.057  48.307  1.00 24.91           C  
ATOM    187  O   ALA B  23      11.309  32.044  48.718  1.00 25.77           O  
ATOM    188  CB  ALA B  23      14.383  31.481  48.403  1.00 23.66           C  
ATOM    189  N   GLY B  24      11.489  30.294  47.303  1.00 23.82           N  
ATOM    190  CA  GLY B  24      10.240  30.584  46.619  1.00 23.22           C  
ATOM    191  C   GLY B  24       9.041  30.355  47.522  1.00 25.28           C  
ATOM    192  O   GLY B  24       7.993  30.985  47.362  1.00 24.21           O  
ATOM    193  N   LEU B  25       9.192  29.444  48.479  1.00 25.41           N  
ATOM    194  CA  LEU B  25       8.119  29.146  49.419  1.00 23.11           C  
ATOM    195  C   LEU B  25       7.984  30.328  50.374  1.00 21.55           C  
ATOM    196  O   LEU B  25       6.886  30.731  50.743  1.00 20.68           O  
ATOM    197  CB  LEU B  25       8.445  27.869  50.198  1.00 24.13           C  
ATOM    198  CG  LEU B  25       7.357  27.386  51.155  1.00 25.88           C  
ATOM    199  CD1 LEU B  25       6.050  27.172  50.387  1.00 26.11           C  
ATOM    200  CD2 LEU B  25       7.815  26.104  51.841  1.00 24.92           C  
ATOM    201  N   ILE B  26       9.116  30.886  50.774  1.00 21.78           N  
ATOM    202  CA  ILE B  26       9.107  32.039  51.660  1.00 22.40           C  
ATOM    203  C   ILE B  26       8.497  33.213  50.887  1.00 24.24           C  
ATOM    204  O   ILE B  26       7.604  33.910  51.383  1.00 24.78           O  
ATOM    205  CB  ILE B  26      10.533  32.377  52.104  1.00 23.23           C  
ATOM    206  CG1 ILE B  26      11.099  31.197  52.909  1.00 21.07           C  
ATOM    207  CG2 ILE B  26      10.545  33.672  52.910  1.00 20.71           C  
ATOM    208  CD1 ILE B  26      12.529  31.386  53.331  1.00 23.65           C  
ATOM    209  N   ALA B  27       8.971  33.411  49.661  1.00 22.89           N  
ATOM    210  CA  ALA B  27       8.468  34.477  48.803  1.00 23.76           C  
ATOM    211  C   ALA B  27       6.955  34.350  48.594  1.00 21.82           C  
ATOM    212  O   ALA B  27       6.255  35.355  48.464  1.00 21.71           O  
ATOM    213  CB  ALA B  27       9.188  34.441  47.450  1.00 24.03           C  
ATOM    214  N   HIS B  28       6.454  33.116  48.559  1.00 20.77           N  
ATOM    215  CA  HIS B  28       5.024  32.897  48.366  1.00 20.26           C  
ATOM    216  C   HIS B  28       4.256  33.400  49.581  1.00 20.29           C  
ATOM    217  O   HIS B  28       3.158  33.939  49.452  1.00 20.14           O  
ATOM    218  CB  HIS B  28       4.704  31.414  48.155  1.00 19.61           C  
ATOM    219  CG  HIS B  28       3.278  31.164  47.771  1.00 18.81           C  
ATOM    220  CD2 HIS B  28       2.200  30.824  48.517  1.00 18.38           C  
ATOM    221  ND1 HIS B  28       2.811  31.344  46.486  1.00 19.42           N  
ATOM    222  CE1 HIS B  28       1.508  31.129  46.458  1.00 17.99           C  
ATOM    223  NE2 HIS B  28       1.111  30.814  47.677  1.00 17.44           N  
ATOM    224  N   GLY B  29       4.839  33.202  50.761  1.00 19.35           N  
ATOM    225  CA  GLY B  29       4.211  33.658  51.984  1.00 18.97           C  
ATOM    226  C   GLY B  29       4.174  35.176  52.049  1.00 19.00           C  
ATOM    227  O   GLY B  29       3.214  35.752  52.557  1.00 19.73           O  
ATOM    228  N   ARG B  30       5.214  35.828  51.536  1.00 17.41           N  
ATOM    229  CA  ARG B  30       5.263  37.284  51.539  1.00 18.47           C  
ATOM    230  C   ARG B  30       4.174  37.779  50.589  1.00 17.25           C  
ATOM    231  O   ARG B  30       3.522  38.790  50.844  1.00 16.66           O  
ATOM    232  CB  ARG B  30       6.634  37.777  51.079  1.00 19.62           C  
ATOM    233  CG  ARG B  30       6.892  39.258  51.362  1.00 24.86           C  
ATOM    234  CD  ARG B  30       8.270  39.664  50.877  1.00 27.63           C  
ATOM    235  NE  ARG B  30       9.126  38.490  50.783  1.00 36.85           N  
ATOM    236  CZ  ARG B  30      10.404  38.506  50.423  1.00 41.91           C  
ATOM    237  NH1 ARG B  30      10.998  39.659  50.125  1.00 42.99           N1+
ATOM    238  NH2 ARG B  30      11.080  37.359  50.339  1.00 41.71           N  
ATOM    239  N   GLY B  31       3.983  37.044  49.497  1.00 16.64           N  
ATOM    240  CA  GLY B  31       2.954  37.388  48.537  1.00 16.37           C  
ATOM    241  C   GLY B  31       1.572  37.250  49.152  1.00 18.67           C  
ATOM    242  O   GLY B  31       0.700  38.092  48.922  1.00 19.57           O  
ATOM    243  N   GLU B  32       1.368  36.196  49.943  1.00 18.63           N  
ATOM    244  CA  GLU B  32       0.079  35.967  50.598  1.00 20.20           C  
ATOM    245  C   GLU B  32      -0.326  37.130  51.501  1.00 19.65           C  
ATOM    246  O   GLU B  32      -1.479  37.548  51.506  1.00 18.97           O  
ATOM    247  CB  GLU B  32       0.116  34.682  51.441  1.00 20.78           C  
ATOM    248  CG  GLU B  32       0.040  33.386  50.645  1.00 23.12           C  
ATOM    249  CD  GLU B  32      -0.002  32.157  51.540  1.00 26.59           C  
ATOM    250  OE1 GLU B  32      -0.233  31.047  51.016  1.00 27.64           O  
ATOM    251  OE2 GLU B  32       0.203  32.298  52.767  1.00 27.62           O1-
ATOM    252  N   ALA B  33       0.629  37.627  52.281  1.00 20.31           N  
ATOM    253  CA  ALA B  33       0.386  38.732  53.197  1.00 19.71           C  
ATOM    254  C   ALA B  33      -0.013  39.997  52.430  1.00 20.00           C  
ATOM    255  O   ALA B  33      -0.997  40.656  52.762  1.00 18.76           O  
ATOM    256  CB  ALA B  33       1.633  38.991  54.029  1.00 18.49           C  
ATOM    257  N   PHE B  34       0.749  40.332  51.397  1.00 20.11           N  
ATOM    258  CA  PHE B  34       0.429  41.513  50.609  1.00 19.80           C  
ATOM    259  C   PHE B  34      -0.877  41.352  49.841  1.00 19.28           C  
ATOM    260  O   PHE B  34      -1.597  42.328  49.639  1.00 20.32           O  
ATOM    261  CB  PHE B  34       1.582  41.848  49.659  1.00 18.64           C  
ATOM    262  CG  PHE B  34       2.679  42.642  50.311  1.00 19.86           C  
ATOM    263  CD1 PHE B  34       2.437  43.936  50.764  1.00 19.37           C  
ATOM    264  CD2 PHE B  34       3.938  42.088  50.510  1.00 17.47           C  
ATOM    265  CE1 PHE B  34       3.433  44.662  51.410  1.00 19.78           C  
ATOM    266  CE2 PHE B  34       4.933  42.805  51.152  1.00 17.08           C  
ATOM    267  CZ  PHE B  34       4.682  44.093  51.604  1.00 18.70           C  
ATOM    268  N   ASP B  35      -1.193  40.127  49.429  1.00 19.79           N  
ATOM    269  CA  ASP B  35      -2.437  39.882  48.697  1.00 19.82           C  
ATOM    270  C   ASP B  35      -3.578  40.157  49.673  1.00 19.86           C  
ATOM    271  O   ASP B  35      -4.615  40.711  49.309  1.00 19.17           O  
ATOM    272  CB  ASP B  35      -2.507  38.432  48.204  1.00 18.57           C  
ATOM    273  CG  ASP B  35      -3.376  38.281  46.962  1.00 21.55           C  
ATOM    274  OD1 ASP B  35      -4.039  39.268  46.573  1.00 18.82           O  
ATOM    275  OD2 ASP B  35      -3.398  37.175  46.369  1.00 24.85           O1-
ATOM    276  N   TYR B  36      -3.370  39.769  50.924  1.00 20.14           N  
ATOM    277  CA  TYR B  36      -4.361  40.003  51.963  1.00 22.16           C  
ATOM    278  C   TYR B  36      -4.519  41.512  52.143  1.00 20.63           C  
ATOM    279  O   TYR B  36      -5.628  42.020  52.218  1.00 20.26           O  
ATOM    280  CB  TYR B  36      -3.900  39.366  53.277  1.00 25.07           C  
ATOM    281  CG  TYR B  36      -4.719  39.763  54.486  1.00 30.11           C  
ATOM    282  CD1 TYR B  36      -6.075  39.440  54.576  1.00 31.71           C  
ATOM    283  CD2 TYR B  36      -4.139  40.470  55.539  1.00 31.48           C  
ATOM    284  CE1 TYR B  36      -6.834  39.812  55.687  1.00 34.18           C  
ATOM    285  CE2 TYR B  36      -4.886  40.848  56.652  1.00 35.19           C  
ATOM    286  CZ  TYR B  36      -6.231  40.517  56.721  1.00 36.57           C  
ATOM    287  OH  TYR B  36      -6.968  40.891  57.829  1.00 40.61           O  
ATOM    288  N   LEU B  37      -3.396  42.221  52.195  1.00 20.70           N  
ATOM    289  CA  LEU B  37      -3.404  43.670  52.372  1.00 21.28           C  
ATOM    290  C   LEU B  37      -4.086  44.468  51.256  1.00 22.52           C  
ATOM    291  O   LEU B  37      -4.652  45.520  51.523  1.00 21.32           O  
ATOM    292  CB  LEU B  37      -1.974  44.176  52.560  1.00 21.54           C  
ATOM    293  CG  LEU B  37      -1.289  43.783  53.875  1.00 22.24           C  
ATOM    294  CD1 LEU B  37       0.171  44.205  53.844  1.00 20.67           C  
ATOM    295  CD2 LEU B  37      -2.016  44.435  55.043  1.00 20.20           C  
ATOM    296  N   ILE B  38      -4.036  43.990  50.012  1.00 22.71           N  
ATOM    297  CA  ILE B  38      -4.682  44.730  48.933  1.00 23.67           C  
ATOM    298  C   ILE B  38      -6.107  44.266  48.651  1.00 23.82           C  
ATOM    299  O   ILE B  38      -6.843  44.928  47.916  1.00 25.31           O  
ATOM    300  CB  ILE B  38      -3.881  44.681  47.610  1.00 23.30           C  
ATOM    301  CG1 ILE B  38      -3.876  43.260  47.049  1.00 22.73           C  
ATOM    302  CG2 ILE B  38      -2.470  45.212  47.840  1.00 24.15           C  
ATOM    303  CD1 ILE B  38      -3.444  43.184  45.611  1.00 22.37           C  
ATOM    304  N   GLY B  39      -6.504  43.136  49.225  1.00 24.53           N  
ATOM    305  CA  GLY B  39      -7.866  42.670  49.012  1.00 24.86           C  
ATOM    306  C   GLY B  39      -8.081  41.385  48.233  1.00 25.81           C  
ATOM    307  O   GLY B  39      -9.221  41.033  47.938  1.00 26.50           O  
ATOM    308  N   GLU B  40      -7.009  40.686  47.873  1.00 25.92           N  
ATOM    309  CA  GLU B  40      -7.163  39.426  47.158  1.00 24.90           C  
ATOM    310  C   GLU B  40      -7.880  39.639  45.830  1.00 23.28           C  
ATOM    311  O   GLU B  40      -8.706  38.818  45.431  1.00 24.53           O  
ATOM    312  CB  GLU B  40      -7.989  38.450  48.005  1.00 27.53           C  
ATOM    313  CG  GLU B  40      -7.612  38.384  49.487  1.00 30.20           C  
ATOM    314  CD  GLU B  40      -6.416  37.488  49.748  1.00 33.29           C  
ATOM    315  OE1 GLU B  40      -6.060  37.288  50.935  1.00 30.31           O  
ATOM    316  OE2 GLU B  40      -5.835  36.981  48.763  1.00 35.75           O1-
ATOM    317  N   ARG B  41      -7.579  40.739  45.151  1.00 20.96           N  
ATOM    318  CA  ARG B  41      -8.209  41.029  43.872  1.00 19.26           C  
ATOM    319  C   ARG B  41      -7.365  41.975  43.037  1.00 20.14           C  
ATOM    320  O   ARG B  41      -6.329  42.465  43.489  1.00 19.76           O  
ATOM    321  CB  ARG B  41      -9.586  41.657  44.087  1.00 18.49           C  
ATOM    322  CG  ARG B  41      -9.553  43.048  44.715  1.00 16.08           C  
ATOM    323  CD  ARG B  41     -10.966  43.507  45.054  1.00 15.27           C  
ATOM    324  NE  ARG B  41     -10.988  44.745  45.832  1.00 14.31           N  
ATOM    325  CZ  ARG B  41     -10.802  45.954  45.320  1.00 14.64           C  
ATOM    326  NH1 ARG B  41     -10.581  46.099  44.021  1.00 15.31           N1+
ATOM    327  NH2 ARG B  41     -10.840  47.021  46.106  1.00 15.29           N  
ATOM    328  N   THR B  42      -7.814  42.222  41.811  1.00 18.98           N  
ATOM    329  CA  THR B  42      -7.117  43.127  40.912  1.00 19.62           C  
ATOM    330  C   THR B  42      -7.608  44.535  41.196  1.00 19.77           C  
ATOM    331  O   THR B  42      -8.735  44.880  40.844  1.00 21.79           O  
ATOM    332  CB  THR B  42      -7.426  42.809  39.446  1.00 18.97           C  
ATOM    333  CG2 THR B  42      -6.769  43.841  38.540  1.00 16.83           C  
ATOM    334  OG1 THR B  42      -6.947  41.497  39.123  1.00 14.14           O  
ATOM    335  N   ILE B  43      -6.780  45.355  41.834  1.00 18.86           N  
ATOM    336  CA  ILE B  43      -7.218  46.710  42.126  1.00 17.47           C  
ATOM    337  C   ILE B  43      -6.992  47.594  40.913  1.00 16.73           C  
ATOM    338  O   ILE B  43      -6.185  47.281  40.038  1.00 17.03           O  
ATOM    339  CB  ILE B  43      -6.520  47.293  43.389  1.00 17.34           C  
ATOM    340  CG1 ILE B  43      -5.008  47.392  43.197  1.00 16.41           C  
ATOM    341  CG2 ILE B  43      -6.830  46.413  44.592  1.00 15.50           C  
ATOM    342  CD1 ILE B  43      -4.306  48.011  44.399  1.00 14.70           C  
ATOM    343  N   GLU B  44      -7.727  48.694  40.859  1.00 17.00           N  
ATOM    344  CA  GLU B  44      -7.651  49.613  39.736  1.00 17.30           C  
ATOM    345  C   GLU B  44      -6.223  49.976  39.299  1.00 15.25           C  
ATOM    346  O   GLU B  44      -5.938  49.984  38.106  1.00 17.65           O  
ATOM    347  CB  GLU B  44      -8.488  50.859  40.055  1.00 18.20           C  
ATOM    348  CG  GLU B  44      -8.674  51.822  38.907  1.00 17.81           C  
ATOM    349  CD  GLU B  44      -7.457  52.675  38.655  1.00 20.23           C  
ATOM    350  OE1 GLU B  44      -6.858  53.163  39.636  1.00 20.13           O  
ATOM    351  OE2 GLU B  44      -7.103  52.872  37.474  1.00 24.72           O1-
ATOM    352  N   PRO B  45      -5.315  50.286  40.249  1.00 14.32           N  
ATOM    353  CA  PRO B  45      -3.929  50.635  39.895  1.00 13.58           C  
ATOM    354  C   PRO B  45      -3.201  49.469  39.213  1.00 14.96           C  
ATOM    355  O   PRO B  45      -2.266  49.667  38.435  1.00 15.56           O  
ATOM    356  CB  PRO B  45      -3.302  50.988  41.242  1.00 13.36           C  
ATOM    357  CG  PRO B  45      -4.464  51.527  42.029  1.00 12.69           C  
ATOM    358  CD  PRO B  45      -5.563  50.539  41.681  1.00 14.59           C  
ATOM    359  N   ALA B  46      -3.634  48.251  39.515  1.00 15.43           N  
ATOM    360  CA  ALA B  46      -3.040  47.064  38.909  1.00 17.67           C  
ATOM    361  C   ALA B  46      -3.565  46.957  37.480  1.00 17.67           C  
ATOM    362  O   ALA B  46      -2.813  46.675  36.554  1.00 19.89           O  
ATOM    363  CB  ALA B  46      -3.416  45.798  39.715  1.00 14.75           C  
ATOM    364  N   GLU B  47      -4.864  47.183  37.309  1.00 18.24           N  
ATOM    365  CA  GLU B  47      -5.473  47.120  35.983  1.00 17.55           C  
ATOM    366  C   GLU B  47      -4.841  48.209  35.112  1.00 15.35           C  
ATOM    367  O   GLU B  47      -4.576  48.008  33.929  1.00 15.60           O  
ATOM    368  CB  GLU B  47      -6.994  47.328  36.088  1.00 18.22           C  
ATOM    369  CG  GLU B  47      -7.732  47.362  34.746  1.00 20.03           C  
ATOM    370  CD  GLU B  47      -7.675  46.034  34.006  1.00 23.68           C  
ATOM    371  OE1 GLU B  47      -8.060  45.997  32.817  1.00 23.36           O  
ATOM    372  OE2 GLU B  47      -7.251  45.027  34.617  1.00 23.07           O1-
ATOM    373  N   ARG B  48      -4.584  49.356  35.724  1.00 15.51           N  
ATOM    374  CA  ARG B  48      -3.980  50.493  35.037  1.00 15.10           C  
ATOM    375  C   ARG B  48      -2.574  50.113  34.589  1.00 15.23           C  
ATOM    376  O   ARG B  48      -2.171  50.409  33.467  1.00 14.06           O  
ATOM    377  CB  ARG B  48      -3.921  51.690  35.988  1.00 16.74           C  
ATOM    378  CG  ARG B  48      -3.409  52.983  35.383  1.00 19.63           C  
ATOM    379  CD  ARG B  48      -2.941  53.940  36.492  1.00 19.93           C  
ATOM    380  NE  ARG B  48      -3.945  54.104  37.543  1.00 20.36           N  
ATOM    381  CZ  ARG B  48      -3.708  54.660  38.730  1.00 21.91           C  
ATOM    382  NH1 ARG B  48      -2.493  55.112  39.024  1.00 18.69           N1+
ATOM    383  NH2 ARG B  48      -4.686  54.763  39.625  1.00 20.28           N  
ATOM    384  N   ALA B  49      -1.832  49.449  35.475  1.00 13.72           N  
ATOM    385  CA  ALA B  49      -0.473  49.023  35.156  1.00 13.57           C  
ATOM    386  C   ALA B  49      -0.495  47.964  34.057  1.00 12.93           C  
ATOM    387  O   ALA B  49       0.334  47.981  33.142  1.00 11.53           O  
ATOM    388  CB  ALA B  49       0.220  48.465  36.412  1.00 13.67           C  
ATOM    389  N   MET B  50      -1.449  47.041  34.143  1.00 12.56           N  
ATOM    390  CA  MET B  50      -1.543  45.989  33.133  1.00 12.99           C  
ATOM    391  C   MET B  50      -1.854  46.528  31.744  1.00 13.51           C  
ATOM    392  O   MET B  50      -1.287  46.055  30.763  1.00 13.98           O  
ATOM    393  CB  MET B  50      -2.572  44.938  33.550  1.00 11.04           C  
ATOM    394  CG  MET B  50      -2.070  44.063  34.689  1.00 13.48           C  
ATOM    395  SD  MET B  50      -3.134  42.663  35.066  1.00 16.61           S  
ATOM    396  CE  MET B  50      -4.323  43.419  36.178  1.00 11.40           C  
ATOM    397  N   ARG B  51      -2.737  47.520  31.659  1.00 14.21           N  
ATOM    398  CA  ARG B  51      -3.078  48.108  30.366  1.00 15.00           C  
ATOM    399  C   ARG B  51      -1.832  48.670  29.705  1.00 13.77           C  
ATOM    400  O   ARG B  51      -1.596  48.454  28.513  1.00 14.52           O  
ATOM    401  CB  ARG B  51      -4.119  49.234  30.512  1.00 17.97           C  
ATOM    402  CG  ARG B  51      -5.558  48.814  30.246  1.00 23.17           C  
ATOM    403  CD  ARG B  51      -6.465  50.018  29.964  1.00 26.54           C  
ATOM    404  NE  ARG B  51      -6.559  50.902  31.123  1.00 34.14           N  
ATOM    405  CZ  ARG B  51      -6.093  52.150  31.158  1.00 37.21           C  
ATOM    406  NH1 ARG B  51      -5.498  52.674  30.084  1.00 35.91           N1+
ATOM    407  NH2 ARG B  51      -6.208  52.869  32.273  1.00 32.93           N  
ATOM    408  N   ALA B  52      -1.032  49.390  30.487  1.00 12.40           N  
ATOM    409  CA  ALA B  52       0.187  49.989  29.968  1.00 12.15           C  
ATOM    410  C   ALA B  52       1.224  48.928  29.601  1.00 12.06           C  
ATOM    411  O   ALA B  52       1.931  49.062  28.601  1.00 10.60           O  
ATOM    412  CB  ALA B  52       0.769  50.963  30.998  1.00 12.78           C  
ATOM    413  N   ALA B  53       1.323  47.880  30.417  1.00 11.04           N  
ATOM    414  CA  ALA B  53       2.286  46.813  30.151  1.00 11.95           C  
ATOM    415  C   ALA B  53       1.959  46.136  28.831  1.00 12.56           C  
ATOM    416  O   ALA B  53       2.832  45.914  27.990  1.00 12.96           O  
ATOM    417  CB  ALA B  53       2.262  45.786  31.280  1.00 11.51           C  
ATOM    418  N   VAL B  54       0.684  45.816  28.647  1.00 13.18           N  
ATOM    419  CA  VAL B  54       0.246  45.155  27.430  1.00 11.67           C  
ATOM    420  C   VAL B  54       0.474  46.032  26.208  1.00 13.60           C  
ATOM    421  O   VAL B  54       0.960  45.554  25.179  1.00 16.38           O  
ATOM    422  CB  VAL B  54      -1.234  44.744  27.558  1.00 12.30           C  
ATOM    423  CG1 VAL B  54      -1.810  44.348  26.207  1.00  7.05           C  
ATOM    424  CG2 VAL B  54      -1.331  43.576  28.538  1.00  8.09           C  
ATOM    425  N   ALA B  55       0.149  47.316  26.321  1.00 12.17           N  
ATOM    426  CA  ALA B  55       0.341  48.233  25.206  1.00 14.02           C  
ATOM    427  C   ALA B  55       1.831  48.311  24.872  1.00 14.73           C  
ATOM    428  O   ALA B  55       2.223  48.324  23.705  1.00 15.16           O  
ATOM    429  CB  ALA B  55      -0.198  49.622  25.565  1.00 11.02           C  
ATOM    430  N   LYS B  56       2.655  48.357  25.912  1.00 15.00           N  
ATOM    431  CA  LYS B  56       4.102  48.431  25.746  1.00 16.57           C  
ATOM    432  C   LYS B  56       4.653  47.156  25.084  1.00 16.63           C  
ATOM    433  O   LYS B  56       5.566  47.214  24.255  1.00 16.51           O  
ATOM    434  CB  LYS B  56       4.761  48.635  27.110  1.00 16.88           C  
ATOM    435  CG  LYS B  56       6.238  48.890  27.048  1.00 20.38           C  
ATOM    436  CD  LYS B  56       6.548  50.220  26.384  1.00 21.01           C  
ATOM    437  CE  LYS B  56       8.010  50.568  26.575  1.00 22.57           C  
ATOM    438  NZ  LYS B  56       8.326  51.934  26.103  1.00 27.62           N1+
ATOM    439  N   PHE B  57       4.106  46.004  25.461  1.00 15.98           N  
ATOM    440  CA  PHE B  57       4.550  44.750  24.870  1.00 16.26           C  
ATOM    441  C   PHE B  57       4.154  44.661  23.402  1.00 16.89           C  
ATOM    442  O   PHE B  57       4.914  44.147  22.580  1.00 15.75           O  
ATOM    443  CB  PHE B  57       3.990  43.567  25.652  1.00 16.64           C  
ATOM    444  CG  PHE B  57       4.928  43.048  26.698  1.00 16.04           C  
ATOM    445  CD1 PHE B  57       6.015  42.254  26.339  1.00 15.93           C  
ATOM    446  CD2 PHE B  57       4.746  43.367  28.037  1.00 16.74           C  
ATOM    447  CE1 PHE B  57       6.909  41.786  27.301  1.00 15.24           C  
ATOM    448  CE2 PHE B  57       5.631  42.908  29.004  1.00 14.79           C  
ATOM    449  CZ  PHE B  57       6.718  42.114  28.632  1.00 15.83           C  
ATOM    450  N   LEU B  58       2.972  45.171  23.066  1.00 17.40           N  
ATOM    451  CA  LEU B  58       2.528  45.152  21.677  1.00 16.26           C  
ATOM    452  C   LEU B  58       3.344  46.138  20.837  1.00 14.84           C  
ATOM    453  O   LEU B  58       3.348  46.066  19.611  1.00 14.05           O  
ATOM    454  CB  LEU B  58       1.032  45.476  21.583  1.00 17.52           C  
ATOM    455  CG  LEU B  58       0.099  44.406  22.157  1.00 18.88           C  
ATOM    456  CD1 LEU B  58      -1.338  44.877  22.096  1.00 17.50           C  
ATOM    457  CD2 LEU B  58       0.270  43.107  21.373  1.00 19.40           C  
ATOM    458  N   LEU B  59       4.042  47.057  21.497  1.00 15.11           N  
ATOM    459  CA  LEU B  59       4.880  48.028  20.780  1.00 14.44           C  
ATOM    460  C   LEU B  59       6.300  47.507  20.645  1.00 14.97           C  
ATOM    461  O   LEU B  59       7.058  47.967  19.795  1.00 14.10           O  
ATOM    462  CB  LEU B  59       4.921  49.372  21.519  1.00 12.07           C  
ATOM    463  CG  LEU B  59       3.679  50.262  21.385  1.00 13.25           C  
ATOM    464  CD1 LEU B  59       3.697  51.396  22.409  1.00  6.47           C  
ATOM    465  CD2 LEU B  59       3.633  50.806  19.970  1.00 12.18           C  
ATOM    466  N   ALA B  60       6.657  46.550  21.496  1.00 17.28           N  
ATOM    467  CA  ALA B  60       8.001  45.982  21.505  1.00 19.96           C  
ATOM    468  C   ALA B  60       8.419  45.315  20.198  1.00 21.57           C  
ATOM    469  O   ALA B  60       7.592  44.778  19.463  1.00 22.36           O  
ATOM    470  CB  ALA B  60       8.125  44.982  22.650  1.00 20.36           C  
ATOM    471  N   GLU B  61       9.713  45.366  19.905  1.00 24.23           N  
ATOM    472  CA  GLU B  61      10.230  44.720  18.711  1.00 27.81           C  
ATOM    473  C   GLU B  61      10.836  43.371  19.084  1.00 27.25           C  
ATOM    474  O   GLU B  61      10.925  42.478  18.250  1.00 28.58           O  
ATOM    475  CB  GLU B  61      11.274  45.601  18.019  1.00 31.36           C  
ATOM    476  CG  GLU B  61      10.666  46.828  17.342  1.00 37.92           C  
ATOM    477  CD  GLU B  61       9.531  46.476  16.372  1.00 42.00           C  
ATOM    478  OE1 GLU B  61       8.786  47.399  15.964  1.00 43.99           O  
ATOM    479  OE2 GLU B  61       9.387  45.284  16.012  1.00 41.06           O1-
ATOM    480  N   HIS B  62      11.232  43.225  20.347  1.00 26.18           N  
ATOM    481  CA  HIS B  62      11.826  41.980  20.833  1.00 25.54           C  
ATOM    482  C   HIS B  62      11.372  41.699  22.260  1.00 23.34           C  
ATOM    483  O   HIS B  62      12.169  41.705  23.194  1.00 23.33           O  
ATOM    484  CB  HIS B  62      13.350  42.075  20.792  1.00 27.46           C  
ATOM    485  CG  HIS B  62      13.891  42.387  19.436  1.00 31.46           C  
ATOM    486  CD2 HIS B  62      14.515  43.489  18.957  1.00 31.63           C  
ATOM    487  ND1 HIS B  62      13.771  41.519  18.371  1.00 32.14           N  
ATOM    488  CE1 HIS B  62      14.295  42.075  17.293  1.00 33.33           C  
ATOM    489  NE2 HIS B  62      14.752  43.271  17.622  1.00 32.90           N  
ATOM    490  N   PRO B  63      10.075  41.444  22.445  1.00 22.05           N  
ATOM    491  CA  PRO B  63       9.565  41.170  23.787  1.00 20.25           C  
ATOM    492  C   PRO B  63       9.884  39.767  24.305  1.00 20.90           C  
ATOM    493  O   PRO B  63       9.834  38.787  23.559  1.00 18.37           O  
ATOM    494  CB  PRO B  63       8.068  41.396  23.627  1.00 19.79           C  
ATOM    495  CG  PRO B  63       7.816  40.888  22.227  1.00 20.65           C  
ATOM    496  CD  PRO B  63       8.985  41.459  21.449  1.00 20.54           C  
ATOM    497  N   VAL B  64      10.206  39.682  25.591  1.00 19.98           N  
ATOM    498  CA  VAL B  64      10.499  38.402  26.219  1.00 20.33           C  
ATOM    499  C   VAL B  64       9.803  38.294  27.575  1.00 20.49           C  
ATOM    500  O   VAL B  64       9.766  39.255  28.349  1.00 20.64           O  
ATOM    501  CB  VAL B  64      12.019  38.209  26.446  1.00 20.56           C  
ATOM    502  CG1 VAL B  64      12.278  36.859  27.100  1.00 18.61           C  
ATOM    503  CG2 VAL B  64      12.764  38.303  25.123  1.00 20.44           C  
ATOM    504  N   ILE B  65       9.236  37.127  27.852  1.00 18.69           N  
ATOM    505  CA  ILE B  65       8.589  36.889  29.129  1.00 18.68           C  
ATOM    506  C   ILE B  65       9.457  35.891  29.905  1.00 20.69           C  
ATOM    507  O   ILE B  65       9.670  34.751  29.472  1.00 20.06           O  
ATOM    508  CB  ILE B  65       7.164  36.343  28.936  1.00 18.67           C  
ATOM    509  CG1 ILE B  65       6.291  37.439  28.310  1.00 17.63           C  
ATOM    510  CG2 ILE B  65       6.585  35.883  30.278  1.00 15.09           C  
ATOM    511  CD1 ILE B  65       4.878  37.006  28.025  1.00 19.84           C  
ATOM    512  N   SER B  66       9.974  36.343  31.042  1.00 20.09           N  
ATOM    513  CA  SER B  66      10.841  35.523  31.878  1.00 19.96           C  
ATOM    514  C   SER B  66      10.030  34.565  32.757  1.00 19.84           C  
ATOM    515  O   SER B  66       8.946  34.908  33.231  1.00 18.38           O  
ATOM    516  CB  SER B  66      11.715  36.432  32.745  1.00 17.83           C  
ATOM    517  OG  SER B  66      12.762  35.703  33.351  1.00 23.40           O  
ATOM    518  N   VAL B  67      10.562  33.365  32.968  1.00 19.40           N  
ATOM    519  CA  VAL B  67       9.891  32.352  33.781  1.00 20.14           C  
ATOM    520  C   VAL B  67      10.796  31.836  34.897  1.00 20.16           C  
ATOM    521  O   VAL B  67      11.961  31.527  34.653  1.00 21.17           O  
ATOM    522  CB  VAL B  67       9.458  31.143  32.913  1.00 20.36           C  
ATOM    523  CG1 VAL B  67       8.903  30.031  33.792  1.00 19.75           C  
ATOM    524  CG2 VAL B  67       8.416  31.579  31.897  1.00 21.07           C  
ATOM    525  N   ASN B  68      10.269  31.762  36.120  1.00 19.83           N  
ATOM    526  CA  ASN B  68      11.045  31.243  37.243  1.00 18.02           C  
ATOM    527  C   ASN B  68      10.286  30.124  37.966  1.00 18.76           C  
ATOM    528  O   ASN B  68       9.193  29.737  37.550  1.00 18.20           O  
ATOM    529  CB  ASN B  68      11.459  32.363  38.228  1.00 17.30           C  
ATOM    530  CG  ASN B  68      10.275  33.006  38.975  1.00 17.76           C  
ATOM    531  ND2 ASN B  68      10.518  34.193  39.520  1.00 16.20           N  
ATOM    532  OD1 ASN B  68       9.179  32.442  39.080  1.00 16.74           O  
ATOM    533  N   GLY B  69      10.874  29.603  39.040  1.00 19.68           N  
ATOM    534  CA  GLY B  69      10.253  28.520  39.783  1.00 19.31           C  
ATOM    535  C   GLY B  69       8.864  28.774  40.340  1.00 21.47           C  
ATOM    536  O   GLY B  69       8.074  27.834  40.484  1.00 21.47           O  
ATOM    537  N   ASN B  70       8.551  30.024  40.675  1.00 20.98           N  
ATOM    538  CA  ASN B  70       7.227  30.328  41.217  1.00 20.24           C  
ATOM    539  C   ASN B  70       6.211  30.447  40.101  1.00 19.16           C  
ATOM    540  O   ASN B  70       5.065  30.035  40.252  1.00 19.05           O  
ATOM    541  CB  ASN B  70       7.261  31.605  42.062  1.00 18.95           C  
ATOM    542  CG  ASN B  70       7.887  31.374  43.420  1.00 18.22           C  
ATOM    543  ND2 ASN B  70       7.156  31.703  44.482  1.00 18.00           N  
ATOM    544  OD1 ASN B  70       9.016  30.900  43.514  1.00 16.61           O  
ATOM    545  N   VAL B  71       6.634  31.004  38.972  1.00 20.29           N  
ATOM    546  CA  VAL B  71       5.747  31.126  37.821  1.00 19.77           C  
ATOM    547  C   VAL B  71       5.404  29.714  37.341  1.00 21.47           C  
ATOM    548  O   VAL B  71       4.243  29.391  37.065  1.00 21.10           O  
ATOM    549  CB  VAL B  71       6.438  31.883  36.667  1.00 21.24           C  
ATOM    550  CG1 VAL B  71       5.580  31.836  35.422  1.00 19.68           C  
ATOM    551  CG2 VAL B  71       6.717  33.323  37.078  1.00 19.66           C  
ATOM    552  N   ALA B  72       6.430  28.871  37.256  1.00 22.05           N  
ATOM    553  CA  ALA B  72       6.264  27.493  36.796  1.00 23.14           C  
ATOM    554  C   ALA B  72       5.226  26.711  37.592  1.00 22.32           C  
ATOM    555  O   ALA B  72       4.484  25.914  37.032  1.00 22.90           O  
ATOM    556  CB  ALA B  72       7.602  26.769  36.838  1.00 23.62           C  
ATOM    557  N   ALA B  73       5.172  26.947  38.898  1.00 23.88           N  
ATOM    558  CA  ALA B  73       4.222  26.247  39.754  1.00 23.69           C  
ATOM    559  C   ALA B  73       2.832  26.869  39.771  1.00 24.54           C  
ATOM    560  O   ALA B  73       1.833  26.158  39.883  1.00 25.01           O  
ATOM    561  CB  ALA B  73       4.760  26.180  41.172  1.00 25.02           C  
ATOM    562  N   LEU B  74       2.772  28.193  39.661  1.00 23.36           N  
ATOM    563  CA  LEU B  74       1.502  28.909  39.702  1.00 22.55           C  
ATOM    564  C   LEU B  74       0.778  29.133  38.369  1.00 21.17           C  
ATOM    565  O   LEU B  74      -0.433  28.922  38.277  1.00 19.07           O  
ATOM    566  CB  LEU B  74       1.705  30.270  40.392  1.00 23.38           C  
ATOM    567  CG  LEU B  74       2.186  30.256  41.849  1.00 25.39           C  
ATOM    568  CD1 LEU B  74       2.558  31.665  42.276  1.00 25.62           C  
ATOM    569  CD2 LEU B  74       1.096  29.690  42.756  1.00 23.64           C  
ATOM    570  N   VAL B  75       1.504  29.555  37.338  1.00 19.98           N  
ATOM    571  CA  VAL B  75       0.861  29.844  36.062  1.00 20.47           C  
ATOM    572  C   VAL B  75       1.534  29.277  34.813  1.00 23.53           C  
ATOM    573  O   VAL B  75       1.660  29.976  33.802  1.00 22.79           O  
ATOM    574  CB  VAL B  75       0.726  31.360  35.886  1.00 20.01           C  
ATOM    575  CG1 VAL B  75      -0.270  31.910  36.893  1.00 16.65           C  
ATOM    576  CG2 VAL B  75       2.098  32.023  36.078  1.00 16.01           C  
ATOM    577  N   PRO B  76       1.953  27.998  34.854  1.00 26.00           N  
ATOM    578  CA  PRO B  76       2.609  27.396  33.687  1.00 25.85           C  
ATOM    579  C   PRO B  76       1.823  27.553  32.385  1.00 26.08           C  
ATOM    580  O   PRO B  76       2.389  27.887  31.345  1.00 26.42           O  
ATOM    581  CB  PRO B  76       2.784  25.935  34.104  1.00 27.31           C  
ATOM    582  CG  PRO B  76       1.653  25.716  35.073  1.00 28.07           C  
ATOM    583  CD  PRO B  76       1.700  26.979  35.890  1.00 25.51           C  
ATOM    584  N   LYS B  77       0.517  27.332  32.435  1.00 25.98           N  
ATOM    585  CA  LYS B  77      -0.282  27.461  31.225  1.00 26.04           C  
ATOM    586  C   LYS B  77      -0.523  28.922  30.829  1.00 24.30           C  
ATOM    587  O   LYS B  77      -0.405  29.294  29.658  1.00 22.68           O  
ATOM    588  CB  LYS B  77      -1.625  26.742  31.394  1.00 26.67           C  
ATOM    589  CG  LYS B  77      -2.437  26.689  30.109  1.00 29.93           C  
ATOM    590  CD  LYS B  77      -3.753  25.941  30.293  1.00 35.45           C  
ATOM    591  CE  LYS B  77      -4.498  25.809  28.962  1.00 36.56           C  
ATOM    592  NZ  LYS B  77      -5.785  25.069  29.112  1.00 39.02           N1+
ATOM    593  N   GLU B  78      -0.854  29.752  31.807  1.00 23.98           N  
ATOM    594  CA  GLU B  78      -1.125  31.155  31.529  1.00 25.04           C  
ATOM    595  C   GLU B  78       0.077  31.936  30.995  1.00 23.34           C  
ATOM    596  O   GLU B  78      -0.104  32.878  30.232  1.00 23.40           O  
ATOM    597  CB  GLU B  78      -1.698  31.837  32.775  1.00 28.18           C  
ATOM    598  CG  GLU B  78      -3.068  31.304  33.194  1.00 33.94           C  
ATOM    599  CD  GLU B  78      -3.031  29.876  33.757  1.00 38.41           C  
ATOM    600  OE1 GLU B  78      -4.122  29.285  33.931  1.00 41.48           O  
ATOM    601  OE2 GLU B  78      -1.930  29.345  34.038  1.00 36.52           O1-
ATOM    602  N   THR B  79       1.296  31.549  31.374  1.00 23.20           N  
ATOM    603  CA  THR B  79       2.481  32.254  30.888  1.00 23.66           C  
ATOM    604  C   THR B  79       2.723  31.952  29.409  1.00 23.79           C  
ATOM    605  O   THR B  79       3.221  32.801  28.663  1.00 22.60           O  
ATOM    606  CB  THR B  79       3.757  31.891  31.690  1.00 25.12           C  
ATOM    607  CG2 THR B  79       4.147  30.433  31.472  1.00 27.51           C  
ATOM    608  OG1 THR B  79       4.840  32.720  31.251  1.00 23.89           O  
ATOM    609  N   ILE B  80       2.366  30.743  28.983  1.00 23.71           N  
ATOM    610  CA  ILE B  80       2.528  30.369  27.583  1.00 23.27           C  
ATOM    611  C   ILE B  80       1.501  31.159  26.774  1.00 23.42           C  
ATOM    612  O   ILE B  80       1.817  31.728  25.724  1.00 22.69           O  
ATOM    613  CB  ILE B  80       2.320  28.846  27.384  1.00 23.23           C  
ATOM    614  CG1 ILE B  80       3.478  28.089  28.041  1.00 21.91           C  
ATOM    615  CG2 ILE B  80       2.260  28.500  25.892  1.00 21.45           C  
ATOM    616  CD1 ILE B  80       3.275  26.603  28.123  1.00 20.41           C  
ATOM    617  N   GLU B  81       0.276  31.211  27.286  1.00 24.12           N  
ATOM    618  CA  GLU B  81      -0.799  31.945  26.630  1.00 25.63           C  
ATOM    619  C   GLU B  81      -0.416  33.416  26.486  1.00 24.88           C  
ATOM    620  O   GLU B  81      -0.652  34.035  25.447  1.00 26.03           O  
ATOM    621  CB  GLU B  81      -2.087  31.829  27.448  1.00 28.60           C  
ATOM    622  CG  GLU B  81      -2.598  30.403  27.608  1.00 34.45           C  
ATOM    623  CD  GLU B  81      -3.764  30.298  28.582  1.00 38.86           C  
ATOM    624  OE1 GLU B  81      -4.324  29.189  28.716  1.00 41.89           O  
ATOM    625  OE2 GLU B  81      -4.120  31.314  29.219  1.00 40.89           O1-
ATOM    626  N   LEU B  82       0.186  33.966  27.536  1.00 22.74           N  
ATOM    627  CA  LEU B  82       0.602  35.361  27.536  1.00 21.26           C  
ATOM    628  C   LEU B  82       1.709  35.617  26.511  1.00 20.93           C  
ATOM    629  O   LEU B  82       1.691  36.622  25.800  1.00 20.50           O  
ATOM    630  CB  LEU B  82       1.067  35.774  28.947  1.00 18.49           C  
ATOM    631  CG  LEU B  82       1.302  37.278  29.159  1.00 18.64           C  
ATOM    632  CD1 LEU B  82       0.064  38.067  28.723  1.00 14.12           C  
ATOM    633  CD2 LEU B  82       1.631  37.553  30.613  1.00 16.26           C  
ATOM    634  N   ALA B  83       2.673  34.707  26.424  1.00 22.12           N  
ATOM    635  CA  ALA B  83       3.760  34.876  25.466  1.00 22.10           C  
ATOM    636  C   ALA B  83       3.203  34.898  24.044  1.00 23.29           C  
ATOM    637  O   ALA B  83       3.619  35.706  23.210  1.00 23.20           O  
ATOM    638  CB  ALA B  83       4.773  33.754  25.615  1.00 21.55           C  
ATOM    639  N   LYS B  84       2.253  34.009  23.774  1.00 23.90           N  
ATOM    640  CA  LYS B  84       1.647  33.932  22.454  1.00 24.44           C  
ATOM    641  C   LYS B  84       0.808  35.166  22.152  1.00 24.21           C  
ATOM    642  O   LYS B  84       0.933  35.763  21.084  1.00 24.34           O  
ATOM    643  CB  LYS B  84       0.761  32.688  22.346  1.00 26.69           C  
ATOM    644  CG  LYS B  84       1.513  31.370  22.318  1.00 30.02           C  
ATOM    645  CD  LYS B  84       0.529  30.215  22.277  1.00 32.49           C  
ATOM    646  CE  LYS B  84       1.217  28.880  22.077  1.00 33.23           C  
ATOM    647  NZ  LYS B  84       0.244  27.763  22.288  1.00 34.01           N1+
ATOM    648  N   ALA B  85      -0.060  35.533  23.092  1.00 23.72           N  
ATOM    649  CA  ALA B  85      -0.929  36.693  22.925  1.00 22.94           C  
ATOM    650  C   ALA B  85      -0.128  37.972  22.689  1.00 23.81           C  
ATOM    651  O   ALA B  85      -0.592  38.878  22.004  1.00 24.41           O  
ATOM    652  CB  ALA B  85      -1.818  36.854  24.143  1.00 21.44           C  
ATOM    653  N   LEU B  86       1.076  38.044  23.251  1.00 23.46           N  
ATOM    654  CA  LEU B  86       1.918  39.227  23.081  1.00 23.63           C  
ATOM    655  C   LEU B  86       3.032  39.008  22.053  1.00 23.94           C  
ATOM    656  O   LEU B  86       3.889  39.875  21.858  1.00 20.91           O  
ATOM    657  CB  LEU B  86       2.529  39.631  24.426  1.00 22.49           C  
ATOM    658  CG  LEU B  86       1.552  40.066  25.524  1.00 20.58           C  
ATOM    659  CD1 LEU B  86       2.307  40.290  26.830  1.00 19.91           C  
ATOM    660  CD2 LEU B  86       0.841  41.337  25.086  1.00 18.04           C  
ATOM    661  N   ASN B  87       3.006  37.853  21.390  1.00 25.03           N  
ATOM    662  CA  ASN B  87       4.017  37.507  20.391  1.00 26.79           C  
ATOM    663  C   ASN B  87       5.422  37.675  20.973  1.00 26.88           C  
ATOM    664  O   ASN B  87       6.321  38.203  20.317  1.00 26.07           O  
ATOM    665  CB  ASN B  87       3.881  38.391  19.148  1.00 30.51           C  
ATOM    666  CG  ASN B  87       4.696  37.869  17.971  1.00 35.91           C  
ATOM    667  ND2 ASN B  87       5.107  36.602  18.049  1.00 36.56           N  
ATOM    668  OD1 ASN B  87       4.947  38.589  17.001  1.00 38.23           O  
ATOM    669  N   ALA B  88       5.599  37.228  22.212  1.00 26.13           N  
ATOM    670  CA  ALA B  88       6.886  37.332  22.888  1.00 25.49           C  
ATOM    671  C   ALA B  88       7.523  35.961  23.051  1.00 25.13           C  
ATOM    672  O   ALA B  88       6.851  34.934  22.955  1.00 25.14           O  
ATOM    673  CB  ALA B  88       6.700  37.983  24.260  1.00 25.11           C  
ATOM    674  N   LYS B  89       8.827  35.949  23.290  1.00 24.44           N  
ATOM    675  CA  LYS B  89       9.545  34.701  23.496  1.00 25.74           C  
ATOM    676  C   LYS B  89       9.545  34.366  24.984  1.00 25.74           C  
ATOM    677  O   LYS B  89       9.420  35.256  25.820  1.00 25.44           O  
ATOM    678  CB  LYS B  89      10.984  34.833  23.004  1.00 26.52           C  
ATOM    679  CG  LYS B  89      11.103  35.017  21.507  1.00 28.35           C  
ATOM    680  CD  LYS B  89      12.556  35.101  21.100  1.00 31.66           C  
ATOM    681  CE  LYS B  89      12.700  35.238  19.596  1.00 32.86           C  
ATOM    682  NZ  LYS B  89      14.136  35.327  19.218  1.00 36.64           N1+
ATOM    683  N   LEU B  90       9.668  33.081  25.308  1.00 26.00           N  
ATOM    684  CA  LEU B  90       9.710  32.631  26.696  1.00 24.20           C  
ATOM    685  C   LEU B  90      11.126  32.235  27.075  1.00 24.79           C  
ATOM    686  O   LEU B  90      11.782  31.477  26.358  1.00 25.19           O  
ATOM    687  CB  LEU B  90       8.814  31.415  26.906  1.00 25.14           C  
ATOM    688  CG  LEU B  90       7.349  31.573  27.304  1.00 25.04           C  
ATOM    689  CD1 LEU B  90       6.785  30.188  27.602  1.00 22.91           C  
ATOM    690  CD2 LEU B  90       7.228  32.462  28.530  1.00 23.39           C  
ATOM    691  N   GLU B  91      11.602  32.739  28.204  1.00 23.91           N  
ATOM    692  CA  GLU B  91      12.934  32.389  28.656  1.00 23.08           C  
ATOM    693  C   GLU B  91      12.941  32.042  30.132  1.00 24.95           C  
ATOM    694  O   GLU B  91      12.418  32.790  30.959  1.00 25.50           O  
ATOM    695  CB  GLU B  91      13.923  33.523  28.403  1.00 21.68           C  
ATOM    696  CG  GLU B  91      15.319  33.203  28.922  1.00 20.94           C  
ATOM    697  CD  GLU B  91      16.343  34.253  28.554  1.00 22.95           C  
ATOM    698  OE1 GLU B  91      16.128  34.983  27.561  1.00 23.72           O  
ATOM    699  OE2 GLU B  91      17.374  34.336  29.245  1.00 23.72           O1-
ATOM    700  N   ILE B  92      13.524  30.891  30.456  1.00 24.97           N  
ATOM    701  CA  ILE B  92      13.620  30.457  31.839  1.00 24.60           C  
ATOM    702  C   ILE B  92      14.819  31.208  32.389  1.00 24.13           C  
ATOM    703  O   ILE B  92      15.915  31.119  31.843  1.00 22.94           O  
ATOM    704  CB  ILE B  92      13.875  28.921  31.955  1.00 24.47           C  
ATOM    705  CG1 ILE B  92      12.702  28.141  31.352  1.00 25.20           C  
ATOM    706  CG2 ILE B  92      14.048  28.520  33.418  1.00 21.82           C  
ATOM    707  CD1 ILE B  92      12.925  26.623  31.294  1.00 23.16           C  
ATOM    708  N   ASN B  93      14.604  31.967  33.454  1.00 25.12           N  
ATOM    709  CA  ASN B  93      15.684  32.724  34.061  1.00 26.33           C  
ATOM    710  C   ASN B  93      15.513  32.649  35.565  1.00 25.91           C  
ATOM    711  O   ASN B  93      14.583  33.220  36.122  1.00 25.74           O  
ATOM    712  CB  ASN B  93      15.647  34.169  33.580  1.00 26.91           C  
ATOM    713  CG  ASN B  93      16.904  34.923  33.945  1.00 30.59           C  
ATOM    714  ND2 ASN B  93      17.778  35.125  32.961  1.00 33.03           N  
ATOM    715  OD1 ASN B  93      17.103  35.303  35.098  1.00 30.50           O  
ATOM    716  N   LEU B  94      16.427  31.944  36.219  1.00 27.06           N  
ATOM    717  CA  LEU B  94      16.345  31.731  37.659  1.00 27.22           C  
ATOM    718  C   LEU B  94      17.391  32.475  38.461  1.00 28.30           C  
ATOM    719  O   LEU B  94      18.465  32.795  37.953  1.00 30.30           O  
ATOM    720  CB  LEU B  94      16.470  30.235  37.949  1.00 25.65           C  
ATOM    721  CG  LEU B  94      15.633  29.363  37.016  1.00 25.95           C  
ATOM    722  CD1 LEU B  94      15.912  27.880  37.259  1.00 26.06           C  
ATOM    723  CD2 LEU B  94      14.165  29.689  37.236  1.00 25.14           C  
ATOM    724  N   PHE B  95      17.073  32.748  39.722  1.00 28.67           N  
ATOM    725  CA  PHE B  95      18.018  33.421  40.594  1.00 28.07           C  
ATOM    726  C   PHE B  95      18.902  32.330  41.188  1.00 27.86           C  
ATOM    727  O   PHE B  95      20.115  32.487  41.308  1.00 27.13           O  
ATOM    728  CB  PHE B  95      17.295  34.179  41.711  1.00 29.20           C  
ATOM    729  CG  PHE B  95      18.228  34.919  42.626  1.00 30.61           C  
ATOM    730  CD1 PHE B  95      18.888  34.260  43.650  1.00 32.50           C  
ATOM    731  CD2 PHE B  95      18.509  36.263  42.410  1.00 32.85           C  
ATOM    732  CE1 PHE B  95      19.824  34.928  44.449  1.00 35.16           C  
ATOM    733  CE2 PHE B  95      19.439  36.941  43.199  1.00 34.09           C  
ATOM    734  CZ  PHE B  95      20.099  36.271  44.220  1.00 34.32           C  
ATOM    735  N   TYR B  96      18.272  31.222  41.562  1.00 26.59           N  
ATOM    736  CA  TYR B  96      18.979  30.080  42.126  1.00 28.10           C  
ATOM    737  C   TYR B  96      19.035  29.039  41.013  1.00 27.54           C  
ATOM    738  O   TYR B  96      18.460  27.956  41.113  1.00 27.50           O  
ATOM    739  CB  TYR B  96      18.211  29.544  43.334  1.00 29.91           C  
ATOM    740  CG  TYR B  96      18.150  30.525  44.477  1.00 32.09           C  
ATOM    741  CD1 TYR B  96      19.303  30.884  45.169  1.00 32.90           C  
ATOM    742  CD2 TYR B  96      16.945  31.120  44.849  1.00 34.09           C  
ATOM    743  CE1 TYR B  96      19.266  31.809  46.204  1.00 33.56           C  
ATOM    744  CE2 TYR B  96      16.892  32.052  45.886  1.00 35.23           C  
ATOM    745  CZ  TYR B  96      18.060  32.392  46.559  1.00 35.62           C  
ATOM    746  OH  TYR B  96      18.026  33.311  47.584  1.00 33.55           O  
ATOM    747  N   ARG B  97      19.740  29.392  39.947  1.00 26.43           N  
ATOM    748  CA  ARG B  97      19.856  28.540  38.778  1.00 27.51           C  
ATOM    749  C   ARG B  97      20.662  27.246  38.928  1.00 27.20           C  
ATOM    750  O   ARG B  97      21.727  27.228  39.538  1.00 27.97           O  
ATOM    751  CB  ARG B  97      20.443  29.353  37.619  1.00 25.87           C  
ATOM    752  CG  ARG B  97      20.434  28.623  36.289  1.00 25.10           C  
ATOM    753  CD  ARG B  97      21.260  29.336  35.234  1.00 24.66           C  
ATOM    754  NE  ARG B  97      21.318  28.528  34.020  1.00 29.43           N  
ATOM    755  CZ  ARG B  97      20.341  28.438  33.119  1.00 29.61           C  
ATOM    756  NH1 ARG B  97      20.489  27.654  32.061  1.00 28.75           N1+
ATOM    757  NH2 ARG B  97      19.231  29.155  33.254  1.00 30.98           N  
ATOM    758  N   THR B  98      20.114  26.167  38.374  1.00 27.98           N  
ATOM    759  CA  THR B  98      20.761  24.852  38.320  1.00 28.85           C  
ATOM    760  C   THR B  98      20.156  24.229  37.066  1.00 29.49           C  
ATOM    761  O   THR B  98      18.978  24.450  36.778  1.00 30.09           O  
ATOM    762  CB  THR B  98      20.417  23.921  39.504  1.00 26.77           C  
ATOM    763  CG2 THR B  98      20.437  24.675  40.818  1.00 29.61           C  
ATOM    764  OG1 THR B  98      19.128  23.339  39.288  1.00 27.85           O  
ATOM    765  N   GLU B  99      20.944  23.465  36.317  1.00 30.29           N  
ATOM    766  CA  GLU B  99      20.429  22.841  35.104  1.00 31.05           C  
ATOM    767  C   GLU B  99      19.234  21.937  35.375  1.00 30.12           C  
ATOM    768  O   GLU B  99      18.309  21.865  34.562  1.00 29.43           O  
ATOM    769  CB  GLU B  99      21.523  22.034  34.401  1.00 35.64           C  
ATOM    770  CG  GLU B  99      22.698  22.862  33.892  1.00 41.04           C  
ATOM    771  CD  GLU B  99      23.628  22.063  32.980  1.00 44.04           C  
ATOM    772  OE1 GLU B  99      24.698  22.593  32.604  1.00 46.00           O  
ATOM    773  OE2 GLU B  99      23.286  20.907  32.639  1.00 44.63           O1-
ATOM    774  N   GLU B 100      19.239  21.247  36.513  1.00 29.96           N  
ATOM    775  CA  GLU B 100      18.124  20.359  36.832  1.00 30.48           C  
ATOM    776  C   GLU B 100      16.823  21.144  36.975  1.00 27.99           C  
ATOM    777  O   GLU B 100      15.761  20.694  36.537  1.00 27.39           O  
ATOM    778  CB  GLU B 100      18.385  19.581  38.124  1.00 33.80           C  
ATOM    779  CG  GLU B 100      17.348  18.486  38.375  1.00 41.79           C  
ATOM    780  CD  GLU B 100      17.310  18.007  39.819  1.00 47.09           C  
ATOM    781  OE1 GLU B 100      16.976  18.823  40.710  1.00 52.18           O  
ATOM    782  OE2 GLU B 100      17.608  16.817  40.065  1.00 50.19           O1-
ATOM    783  N   ARG B 101      16.903  22.317  37.594  1.00 25.93           N  
ATOM    784  CA  ARG B 101      15.712  23.143  37.772  1.00 26.14           C  
ATOM    785  C   ARG B 101      15.210  23.660  36.427  1.00 25.00           C  
ATOM    786  O   ARG B 101      14.010  23.665  36.159  1.00 24.03           O  
ATOM    787  CB  ARG B 101      16.004  24.313  38.720  1.00 24.22           C  
ATOM    788  CG  ARG B 101      16.079  23.904  40.177  1.00 24.54           C  
ATOM    789  CD  ARG B 101      15.162  24.780  41.021  1.00 26.18           C  
ATOM    790  NE  ARG B 101      15.701  26.125  41.175  1.00 26.08           N  
ATOM    791  CZ  ARG B 101      14.985  27.247  41.111  1.00 27.41           C  
ATOM    792  NH1 ARG B 101      13.677  27.219  40.888  1.00 24.48           N1+
ATOM    793  NH2 ARG B 101      15.591  28.408  41.281  1.00 28.53           N  
ATOM    794  N   VAL B 102      16.128  24.088  35.573  1.00 26.10           N  
ATOM    795  CA  VAL B 102      15.727  24.580  34.263  1.00 28.29           C  
ATOM    796  C   VAL B 102      15.010  23.477  33.488  1.00 29.60           C  
ATOM    797  O   VAL B 102      13.943  23.701  32.921  1.00 31.01           O  
ATOM    798  CB  VAL B 102      16.945  25.071  33.450  1.00 27.49           C  
ATOM    799  CG1 VAL B 102      16.529  25.387  32.022  1.00 24.26           C  
ATOM    800  CG2 VAL B 102      17.536  26.299  34.107  1.00 23.96           C  
ATOM    801  N   ARG B 103      15.589  22.281  33.478  1.00 32.01           N  
ATOM    802  CA  ARG B 103      14.985  21.160  32.758  1.00 33.70           C  
ATOM    803  C   ARG B 103      13.601  20.851  33.305  1.00 31.99           C  
ATOM    804  O   ARG B 103      12.648  20.656  32.545  1.00 31.90           O  
ATOM    805  CB  ARG B 103      15.867  19.909  32.865  1.00 37.49           C  
ATOM    806  CG  ARG B 103      15.343  18.708  32.074  1.00 43.06           C  
ATOM    807  CD  ARG B 103      16.335  17.556  32.109  1.00 47.80           C  
ATOM    808  NE  ARG B 103      16.595  17.121  33.478  1.00 52.96           N  
ATOM    809  CZ  ARG B 103      17.802  16.833  33.958  1.00 54.60           C  
ATOM    810  NH1 ARG B 103      18.872  16.930  33.176  1.00 54.95           N1+
ATOM    811  NH2 ARG B 103      17.938  16.460  35.225  1.00 55.20           N  
ATOM    812  N   THR B 104      13.493  20.811  34.628  1.00 30.14           N  
ATOM    813  CA  THR B 104      12.220  20.521  35.267  1.00 29.00           C  
ATOM    814  C   THR B 104      11.172  21.575  34.920  1.00 27.19           C  
ATOM    815  O   THR B 104      10.004  21.248  34.688  1.00 27.28           O  
ATOM    816  CB  THR B 104      12.388  20.434  36.781  1.00 30.80           C  
ATOM    817  CG2 THR B 104      11.082  20.032  37.437  1.00 33.33           C  
ATOM    818  OG1 THR B 104      13.384  19.448  37.085  1.00 33.99           O  
ATOM    819  N   ILE B 105      11.590  22.838  34.874  1.00 24.68           N  
ATOM    820  CA  ILE B 105      10.678  23.928  34.531  1.00 23.35           C  
ATOM    821  C   ILE B 105      10.253  23.786  33.069  1.00 22.90           C  
ATOM    822  O   ILE B 105       9.067  23.849  32.750  1.00 23.34           O  
ATOM    823  CB  ILE B 105      11.347  25.314  34.764  1.00 21.10           C  
ATOM    824  CG1 ILE B 105      11.475  25.567  36.272  1.00 18.80           C  
ATOM    825  CG2 ILE B 105      10.546  26.411  34.074  1.00 17.84           C  
ATOM    826  CD1 ILE B 105      12.242  26.817  36.648  1.00 18.39           C  
ATOM    827  N   ALA B 106      11.225  23.579  32.190  1.00 24.23           N  
ATOM    828  CA  ALA B 106      10.948  23.403  30.766  1.00 26.95           C  
ATOM    829  C   ALA B 106       9.936  22.279  30.549  1.00 28.96           C  
ATOM    830  O   ALA B 106       9.026  22.404  29.724  1.00 29.66           O  
ATOM    831  CB  ALA B 106      12.239  23.091  30.013  1.00 24.79           C  
ATOM    832  N   GLU B 107      10.097  21.184  31.292  1.00 30.90           N  
ATOM    833  CA  GLU B 107       9.189  20.043  31.179  1.00 34.18           C  
ATOM    834  C   GLU B 107       7.765  20.401  31.593  1.00 33.40           C  
ATOM    835  O   GLU B 107       6.800  19.967  30.960  1.00 33.92           O  
ATOM    836  CB  GLU B 107       9.694  18.867  32.024  1.00 37.16           C  
ATOM    837  CG  GLU B 107      10.865  18.121  31.402  1.00 42.14           C  
ATOM    838  CD  GLU B 107      11.412  17.019  32.298  1.00 45.68           C  
ATOM    839  OE1 GLU B 107      10.603  16.303  32.932  1.00 48.56           O  
ATOM    840  OE2 GLU B 107      12.653  16.860  32.356  1.00 46.72           O1-
ATOM    841  N   GLU B 108       7.631  21.194  32.652  1.00 32.53           N  
ATOM    842  CA  GLU B 108       6.312  21.603  33.121  1.00 31.39           C  
ATOM    843  C   GLU B 108       5.594  22.373  32.015  1.00 30.01           C  
ATOM    844  O   GLU B 108       4.413  22.138  31.738  1.00 29.22           O  
ATOM    845  CB  GLU B 108       6.442  22.480  34.366  1.00 32.29           C  
ATOM    846  CG  GLU B 108       5.115  22.939  34.949  1.00 32.69           C  
ATOM    847  CD  GLU B 108       4.234  21.782  35.379  1.00 34.82           C  
ATOM    848  OE1 GLU B 108       4.747  20.869  36.058  1.00 35.78           O  
ATOM    849  OE2 GLU B 108       3.028  21.786  35.049  1.00 35.97           O1-
ATOM    850  N   LEU B 109       6.317  23.294  31.387  1.00 28.62           N  
ATOM    851  CA  LEU B 109       5.761  24.095  30.304  1.00 29.25           C  
ATOM    852  C   LEU B 109       5.400  23.190  29.122  1.00 31.56           C  
ATOM    853  O   LEU B 109       4.358  23.371  28.485  1.00 28.92           O  
ATOM    854  CB  LEU B 109       6.773  25.155  29.849  1.00 27.25           C  
ATOM    855  CG  LEU B 109       7.232  26.218  30.854  1.00 26.74           C  
ATOM    856  CD1 LEU B 109       8.425  26.984  30.289  1.00 26.59           C  
ATOM    857  CD2 LEU B 109       6.090  27.161  31.150  1.00 24.52           C  
ATOM    858  N   ARG B 110       6.262  22.213  28.834  1.00 32.85           N  
ATOM    859  CA  ARG B 110       6.016  21.301  27.721  1.00 34.69           C  
ATOM    860  C   ARG B 110       4.744  20.476  27.893  1.00 34.37           C  
ATOM    861  O   ARG B 110       4.176  20.002  26.913  1.00 34.52           O  
ATOM    862  CB  ARG B 110       7.228  20.393  27.498  1.00 34.62           C  
ATOM    863  CG  ARG B 110       8.305  21.051  26.653  1.00 37.35           C  
ATOM    864  CD  ARG B 110       9.660  20.402  26.861  1.00 41.72           C  
ATOM    865  NE  ARG B 110      10.730  21.159  26.212  1.00 43.89           N  
ATOM    866  CZ  ARG B 110      12.014  21.080  26.553  1.00 44.86           C  
ATOM    867  NH1 ARG B 110      12.917  21.806  25.905  1.00 44.40           N1+
ATOM    868  NH2 ARG B 110      12.395  20.284  27.549  1.00 43.76           N  
ATOM    869  N   LYS B 111       4.289  20.314  29.132  1.00 35.02           N  
ATOM    870  CA  LYS B 111       3.061  19.566  29.379  1.00 35.20           C  
ATOM    871  C   LYS B 111       1.869  20.312  28.782  1.00 35.67           C  
ATOM    872  O   LYS B 111       0.855  19.704  28.446  1.00 36.08           O  
ATOM    873  CB  LYS B 111       2.838  19.375  30.880  1.00 35.41           C  
ATOM    874  CG  LYS B 111       3.905  18.548  31.559  1.00 37.71           C  
ATOM    875  CD  LYS B 111       3.618  18.367  33.041  1.00 40.81           C  
ATOM    876  CE  LYS B 111       4.711  17.533  33.708  1.00 42.80           C  
ATOM    877  NZ  LYS B 111       4.485  17.377  35.176  1.00 44.94           N1+
ATOM    878  N   TYR B 112       1.990  21.632  28.652  1.00 35.67           N  
ATOM    879  CA  TYR B 112       0.910  22.436  28.095  1.00 36.03           C  
ATOM    880  C   TYR B 112       1.114  22.759  26.619  1.00 36.52           C  
ATOM    881  O   TYR B 112       0.156  23.019  25.893  1.00 35.03           O  
ATOM    882  CB  TYR B 112       0.744  23.725  28.902  1.00 36.01           C  
ATOM    883  CG  TYR B 112       0.414  23.459  30.350  1.00 35.31           C  
ATOM    884  CD1 TYR B 112       1.423  23.249  31.284  1.00 35.83           C  
ATOM    885  CD2 TYR B 112      -0.908  23.342  30.773  1.00 36.30           C  
ATOM    886  CE1 TYR B 112       1.126  22.920  32.605  1.00 35.47           C  
ATOM    887  CE2 TYR B 112      -1.217  23.014  32.097  1.00 35.54           C  
ATOM    888  CZ  TYR B 112      -0.193  22.801  33.004  1.00 34.87           C  
ATOM    889  OH  TYR B 112      -0.483  22.434  34.301  1.00 34.62           O  
ATOM    890  N   ASP B 113       2.366  22.735  26.178  1.00 37.70           N  
ATOM    891  CA  ASP B 113       2.693  23.008  24.785  1.00 40.70           C  
ATOM    892  C   ASP B 113       4.009  22.307  24.452  1.00 42.25           C  
ATOM    893  O   ASP B 113       5.090  22.878  24.605  1.00 42.14           O  
ATOM    894  CB  ASP B 113       2.831  24.512  24.546  1.00 41.30           C  
ATOM    895  CG  ASP B 113       3.007  24.851  23.080  1.00 42.38           C  
ATOM    896  OD1 ASP B 113       3.536  23.996  22.336  1.00 42.35           O  
ATOM    897  OD2 ASP B 113       2.632  25.974  22.674  1.00 42.76           O1-
ATOM    898  N   PRO B 114       3.929  21.058  23.976  1.00 43.47           N  
ATOM    899  CA  PRO B 114       5.118  20.275  23.626  1.00 44.54           C  
ATOM    900  C   PRO B 114       6.054  20.906  22.599  1.00 45.08           C  
ATOM    901  O   PRO B 114       7.245  20.604  22.582  1.00 45.54           O  
ATOM    902  CB  PRO B 114       4.526  18.954  23.140  1.00 44.30           C  
ATOM    903  CG  PRO B 114       3.211  19.378  22.551  1.00 45.47           C  
ATOM    904  CD  PRO B 114       2.700  20.344  23.591  1.00 43.94           C  
ATOM    905  N   GLU B 115       5.530  21.793  21.760  1.00 45.73           N  
ATOM    906  CA  GLU B 115       6.350  22.422  20.725  1.00 46.79           C  
ATOM    907  C   GLU B 115       6.835  23.842  21.043  1.00 45.32           C  
ATOM    908  O   GLU B 115       7.582  24.434  20.263  1.00 44.76           O  
ATOM    909  CB  GLU B 115       5.578  22.431  19.397  1.00 49.84           C  
ATOM    910  CG  GLU B 115       4.968  21.076  19.027  1.00 54.48           C  
ATOM    911  CD  GLU B 115       6.006  19.965  18.906  1.00 57.66           C  
ATOM    912  OE1 GLU B 115       5.603  18.780  18.849  1.00 59.63           O  
ATOM    913  OE2 GLU B 115       7.221  20.270  18.862  1.00 59.04           O1-
ATOM    914  N   ILE B 116       6.424  24.379  22.187  1.00 43.91           N  
ATOM    915  CA  ILE B 116       6.807  25.731  22.586  1.00 42.02           C  
ATOM    916  C   ILE B 116       8.324  25.927  22.667  1.00 40.56           C  
ATOM    917  O   ILE B 116       9.031  25.109  23.253  1.00 40.57           O  
ATOM    918  CB  ILE B 116       6.176  26.099  23.960  1.00 41.82           C  
ATOM    919  CG1 ILE B 116       6.418  27.575  24.278  1.00 41.12           C  
ATOM    920  CG2 ILE B 116       6.767  25.234  25.056  1.00 41.04           C  
ATOM    921  CD1 ILE B 116       5.759  28.525  23.298  1.00 41.06           C  
ATOM    922  N   GLU B 117       8.816  27.013  22.068  1.00 39.13           N  
ATOM    923  CA  GLU B 117      10.245  27.330  22.092  1.00 38.31           C  
ATOM    924  C   GLU B 117      10.587  27.886  23.475  1.00 35.93           C  
ATOM    925  O   GLU B 117       9.898  28.773  23.979  1.00 35.90           O  
ATOM    926  CB  GLU B 117      10.591  28.379  21.028  1.00 40.03           C  
ATOM    927  CG  GLU B 117      12.082  28.715  20.963  1.00 44.96           C  
ATOM    928  CD  GLU B 117      12.367  30.146  20.499  1.00 48.41           C  
ATOM    929  OE1 GLU B 117      13.558  30.492  20.334  1.00 50.17           O  
ATOM    930  OE2 GLU B 117      11.410  30.929  20.308  1.00 49.99           O1-
ATOM    931  N   ILE B 118      11.649  27.368  24.085  1.00 32.35           N  
ATOM    932  CA  ILE B 118      12.049  27.815  25.409  1.00 29.31           C  
ATOM    933  C   ILE B 118      13.499  28.252  25.459  1.00 28.98           C  
ATOM    934  O   ILE B 118      14.399  27.449  25.240  1.00 30.45           O  
ATOM    935  CB  ILE B 118      11.855  26.705  26.450  1.00 28.60           C  
ATOM    936  CG1 ILE B 118      10.394  26.255  26.461  1.00 28.09           C  
ATOM    937  CG2 ILE B 118      12.273  27.206  27.826  1.00 26.78           C  
ATOM    938  CD1 ILE B 118      10.104  25.146  27.455  1.00 28.86           C  
ATOM    939  N   LEU B 119      13.724  29.529  25.753  1.00 27.91           N  
ATOM    940  CA  LEU B 119      15.080  30.054  25.840  1.00 28.14           C  
ATOM    941  C   LEU B 119      15.553  29.977  27.285  1.00 27.15           C  
ATOM    942  O   LEU B 119      14.767  29.692  28.186  1.00 25.82           O  
ATOM    943  CB  LEU B 119      15.130  31.503  25.339  1.00 29.50           C  
ATOM    944  CG  LEU B 119      14.641  31.719  23.899  1.00 30.89           C  
ATOM    945  CD1 LEU B 119      14.809  33.182  23.505  1.00 28.11           C  
ATOM    946  CD2 LEU B 119      15.431  30.821  22.950  1.00 31.23           C  
ATOM    947  N   GLY B 120      16.840  30.219  27.502  1.00 27.34           N  
ATOM    948  CA  GLY B 120      17.374  30.154  28.850  1.00 29.12           C  
ATOM    949  C   GLY B 120      17.933  28.787  29.216  1.00 29.17           C  
ATOM    950  O   GLY B 120      18.267  28.544  30.377  1.00 28.45           O  
ATOM    951  N   ILE B 121      18.029  27.890  28.237  1.00 28.98           N  
ATOM    952  CA  ILE B 121      18.570  26.554  28.480  1.00 30.57           C  
ATOM    953  C   ILE B 121      20.096  26.644  28.467  1.00 30.26           C  
ATOM    954  O   ILE B 121      20.775  26.014  29.273  1.00 30.84           O  
ATOM    955  CB  ILE B 121      18.141  25.542  27.384  1.00 31.85           C  
ATOM    956  CG1 ILE B 121      16.624  25.589  27.167  1.00 30.61           C  
ATOM    957  CG2 ILE B 121      18.571  24.130  27.790  1.00 31.71           C  
ATOM    958  CD1 ILE B 121      15.807  25.133  28.356  1.00 30.48           C  
ATOM    959  N   ASN B 122      20.629  27.447  27.552  1.00 30.20           N  
ATOM    960  CA  ASN B 122      22.070  27.612  27.430  1.00 30.04           C  
ATOM    961  C   ASN B 122      22.485  29.073  27.351  1.00 30.07           C  
ATOM    962  O   ASN B 122      23.126  29.496  26.391  1.00 33.18           O  
ATOM    963  CB  ASN B 122      22.565  26.857  26.193  1.00 30.31           C  
ATOM    964  CG  ASN B 122      22.386  25.359  26.327  1.00 29.68           C  
ATOM    965  ND2 ASN B 122      21.441  24.801  25.577  1.00 27.91           N  
ATOM    966  OD1 ASN B 122      23.079  24.713  27.110  1.00 31.92           O  
ATOM    967  N   PRO B 123      22.134  29.867  28.370  1.00 30.41           N  
ATOM    968  CA  PRO B 123      22.485  31.290  28.385  1.00 30.62           C  
ATOM    969  C   PRO B 123      23.986  31.520  28.242  1.00 30.85           C  
ATOM    970  O   PRO B 123      24.780  30.932  28.964  1.00 31.76           O  
ATOM    971  CB  PRO B 123      21.940  31.763  29.734  1.00 30.54           C  
ATOM    972  CG  PRO B 123      22.018  30.528  30.581  1.00 31.11           C  
ATOM    973  CD  PRO B 123      21.512  29.467  29.644  1.00 30.13           C  
ATOM    974  N   THR B 124      24.371  32.385  27.313  1.00 31.60           N  
ATOM    975  CA  THR B 124      25.783  32.661  27.088  1.00 32.36           C  
ATOM    976  C   THR B 124      26.159  34.123  27.311  1.00 33.49           C  
ATOM    977  O   THR B 124      27.331  34.486  27.214  1.00 32.74           O  
ATOM    978  CB  THR B 124      26.178  32.285  25.652  1.00 33.11           C  
ATOM    979  CG2 THR B 124      25.821  30.826  25.363  1.00 31.45           C  
ATOM    980  OG1 THR B 124      25.473  33.128  24.731  1.00 33.86           O  
ATOM    981  N   LYS B 125      25.167  34.958  27.610  1.00 34.23           N  
ATOM    982  CA  LYS B 125      25.400  36.385  27.813  1.00 35.09           C  
ATOM    983  C   LYS B 125      25.253  36.819  29.264  1.00 35.82           C  
ATOM    984  O   LYS B 125      24.354  36.370  29.968  1.00 37.09           O  
ATOM    985  CB  LYS B 125      24.449  37.187  26.926  1.00 35.15           C  
ATOM    986  CG  LYS B 125      24.734  37.026  25.447  1.00 36.44           C  
ATOM    987  CD  LYS B 125      26.143  37.508  25.136  1.00 37.91           C  
ATOM    988  CE  LYS B 125      26.438  37.473  23.658  1.00 38.80           C  
ATOM    989  NZ  LYS B 125      27.779  38.065  23.396  1.00 43.26           N1+
ATOM    990  N   ARG B 126      26.141  37.702  29.704  1.00 36.64           N  
ATOM    991  CA  ARG B 126      26.123  38.172  31.081  1.00 37.73           C  
ATOM    992  C   ARG B 126      25.456  39.531  31.255  1.00 36.83           C  
ATOM    993  O   ARG B 126      25.588  40.425  30.414  1.00 36.00           O  
ATOM    994  CB  ARG B 126      27.556  38.237  31.628  1.00 39.40           C  
ATOM    995  CG  ARG B 126      27.660  38.544  33.124  1.00 44.88           C  
ATOM    996  CD  ARG B 126      28.403  39.861  33.400  1.00 48.90           C  
ATOM    997  NE  ARG B 126      28.631  40.087  34.833  1.00 51.43           N  
ATOM    998  CZ  ARG B 126      29.175  41.189  35.355  1.00 52.99           C  
ATOM    999  NH1 ARG B 126      29.559  42.190  34.570  1.00 53.44           N1+
ATOM   1000  NH2 ARG B 126      29.333  41.296  36.670  1.00 52.95           N  
ATOM   1001  N   ILE B 127      24.726  39.667  32.356  1.00 35.07           N  
ATOM   1002  CA  ILE B 127      24.071  40.916  32.695  1.00 33.63           C  
ATOM   1003  C   ILE B 127      25.105  41.673  33.513  1.00 33.17           C  
ATOM   1004  O   ILE B 127      25.552  41.191  34.551  1.00 34.07           O  
ATOM   1005  CB  ILE B 127      22.831  40.685  33.576  1.00 32.65           C  
ATOM   1006  CG1 ILE B 127      21.740  39.985  32.768  1.00 32.02           C  
ATOM   1007  CG2 ILE B 127      22.336  42.011  34.130  1.00 30.58           C  
ATOM   1008  CD1 ILE B 127      20.529  39.605  33.597  1.00 34.42           C  
ATOM   1009  N   PRO B 128      25.520  42.857  33.047  1.00 33.30           N  
ATOM   1010  CA  PRO B 128      26.515  43.618  33.810  1.00 33.60           C  
ATOM   1011  C   PRO B 128      26.120  43.775  35.280  1.00 35.19           C  
ATOM   1012  O   PRO B 128      24.959  44.051  35.594  1.00 33.98           O  
ATOM   1013  CB  PRO B 128      26.560  44.949  33.071  1.00 32.16           C  
ATOM   1014  CG  PRO B 128      26.357  44.529  31.645  1.00 32.27           C  
ATOM   1015  CD  PRO B 128      25.225  43.513  31.760  1.00 32.00           C  
ATOM   1016  N   GLY B 129      27.085  43.580  36.176  1.00 36.09           N  
ATOM   1017  CA  GLY B 129      26.819  43.719  37.597  1.00 38.57           C  
ATOM   1018  C   GLY B 129      26.282  42.468  38.264  1.00 41.37           C  
ATOM   1019  O   GLY B 129      26.191  42.400  39.488  1.00 41.91           O  
ATOM   1020  N   LEU B 130      25.906  41.477  37.469  1.00 43.94           N  
ATOM   1021  CA  LEU B 130      25.390  40.238  38.031  1.00 47.63           C  
ATOM   1022  C   LEU B 130      26.425  39.133  37.867  1.00 50.20           C  
ATOM   1023  O   LEU B 130      26.927  38.895  36.767  1.00 50.58           O  
ATOM   1024  CB  LEU B 130      24.077  39.844  37.352  1.00 46.56           C  
ATOM   1025  CG  LEU B 130      22.897  40.795  37.566  1.00 44.55           C  
ATOM   1026  CD1 LEU B 130      21.635  40.151  37.016  1.00 43.55           C  
ATOM   1027  CD2 LEU B 130      22.728  41.097  39.050  1.00 43.24           C  
ATOM   1028  N   GLU B 131      26.735  38.456  38.966  1.00 52.37           N  
ATOM   1029  CA  GLU B 131      27.734  37.400  38.942  1.00 55.17           C  
ATOM   1030  C   GLU B 131      27.203  35.987  38.786  1.00 55.56           C  
ATOM   1031  O   GLU B 131      26.035  35.699  39.053  1.00 56.15           O  
ATOM   1032  CB  GLU B 131      28.579  37.459  40.212  1.00 55.90           C  
ATOM   1033  CG  GLU B 131      29.252  38.790  40.442  1.00 57.87           C  
ATOM   1034  CD  GLU B 131      30.067  38.795  41.710  1.00 59.52           C  
ATOM   1035  OE1 GLU B 131      29.503  38.461  42.776  1.00 60.76           O  
ATOM   1036  OE2 GLU B 131      31.269  39.129  41.641  1.00 60.53           O1-
ATOM   1037  N   HIS B 132      28.103  35.119  38.341  1.00 56.38           N  
ATOM   1038  CA  HIS B 132      27.850  33.701  38.148  1.00 56.84           C  
ATOM   1039  C   HIS B 132      26.616  33.298  37.360  1.00 57.63           C  
ATOM   1040  O   HIS B 132      26.315  33.853  36.301  1.00 57.93           O  
ATOM   1041  CB  HIS B 132      27.817  32.999  39.507  1.00 56.70           C  
ATOM   1042  CG  HIS B 132      28.941  33.393  40.412  1.00 57.08           C  
ATOM   1043  CD2 HIS B 132      30.256  33.074  40.392  1.00 56.67           C  
ATOM   1044  ND1 HIS B 132      28.772  34.261  41.470  1.00 57.70           N  
ATOM   1045  CE1 HIS B 132      29.936  34.461  42.060  1.00 58.51           C  
ATOM   1046  NE2 HIS B 132      30.852  33.752  41.425  1.00 57.66           N  
ATOM   1047  N   GLU B 133      25.919  32.306  37.911  1.00 58.03           N  
ATOM   1048  CA  GLU B 133      24.715  31.722  37.330  1.00 58.18           C  
ATOM   1049  C   GLU B 133      23.503  32.649  37.397  1.00 57.46           C  
ATOM   1050  O   GLU B 133      22.619  32.602  36.540  1.00 57.69           O  
ATOM   1051  CB  GLU B 133      24.406  30.396  38.046  1.00 57.90           C  
ATOM   1052  N   ARG B 134      23.466  33.493  38.417  1.00 57.15           N  
ATOM   1053  CA  ARG B 134      22.355  34.415  38.589  1.00 55.90           C  
ATOM   1054  C   ARG B 134      22.388  35.566  37.588  1.00 53.80           C  
ATOM   1055  O   ARG B 134      21.404  36.295  37.450  1.00 53.15           O  
ATOM   1056  CB  ARG B 134      22.383  34.970  40.008  1.00 57.99           C  
ATOM   1057  CG  ARG B 134      22.544  33.888  41.055  1.00 61.05           C  
ATOM   1058  CD  ARG B 134      22.805  34.466  42.422  1.00 62.25           C  
ATOM   1059  NE  ARG B 134      22.867  33.418  43.432  1.00 63.75           N  
ATOM   1060  CZ  ARG B 134      23.234  33.621  44.692  1.00 65.57           C  
ATOM   1061  NH1 ARG B 134      23.260  32.609  45.548  1.00 65.57           N1+
ATOM   1062  NH2 ARG B 134      23.582  34.838  45.094  1.00 66.16           N  
ATOM   1063  N   GLY B 135      23.508  35.717  36.881  1.00 51.27           N  
ATOM   1064  CA  GLY B 135      23.637  36.814  35.939  1.00 46.69           C  
ATOM   1065  C   GLY B 135      23.822  36.524  34.462  1.00 43.67           C  
ATOM   1066  O   GLY B 135      24.411  37.334  33.751  1.00 43.64           O  
ATOM   1067  N   LYS B 136      23.333  35.388  33.982  1.00 42.22           N  
ATOM   1068  CA  LYS B 136      23.459  35.076  32.560  1.00 38.98           C  
ATOM   1069  C   LYS B 136      22.096  34.916  31.902  1.00 35.53           C  
ATOM   1070  O   LYS B 136      21.182  34.321  32.471  1.00 34.08           O  
ATOM   1071  CB  LYS B 136      24.289  33.808  32.340  1.00 42.69           C  
ATOM   1072  CG  LYS B 136      25.791  34.059  32.186  1.00 45.51           C  
ATOM   1073  CD  LYS B 136      26.502  32.834  31.610  1.00 46.35           C  
ATOM   1074  CE  LYS B 136      27.997  33.072  31.455  1.00 47.09           C  
ATOM   1075  NZ  LYS B 136      28.698  31.900  30.844  1.00 47.91           N1+
ATOM   1076  N   VAL B 137      21.973  35.459  30.696  1.00 31.33           N  
ATOM   1077  CA  VAL B 137      20.731  35.402  29.946  1.00 29.73           C  
ATOM   1078  C   VAL B 137      20.963  34.853  28.547  1.00 30.31           C  
ATOM   1079  O   VAL B 137      22.097  34.794  28.062  1.00 29.93           O  
ATOM   1080  CB  VAL B 137      20.092  36.801  29.823  1.00 29.78           C  
ATOM   1081  CG1 VAL B 137      19.694  37.312  31.200  1.00 27.74           C  
ATOM   1082  CG2 VAL B 137      21.075  37.765  29.169  1.00 25.25           C  
ATOM   1083  N   ASP B 138      19.878  34.464  27.895  1.00 29.98           N  
ATOM   1084  CA  ASP B 138      19.973  33.913  26.557  1.00 29.35           C  
ATOM   1085  C   ASP B 138      20.261  34.990  25.518  1.00 29.98           C  
ATOM   1086  O   ASP B 138      19.655  36.061  25.526  1.00 28.98           O  
ATOM   1087  CB  ASP B 138      18.687  33.178  26.206  1.00 28.74           C  
ATOM   1088  CG  ASP B 138      18.858  32.261  25.022  1.00 29.29           C  
ATOM   1089  OD1 ASP B 138      19.146  32.769  23.922  1.00 29.36           O  
ATOM   1090  OD2 ASP B 138      18.712  31.032  25.198  1.00 30.66           O1-
ATOM   1091  N   GLU B 139      21.194  34.691  24.623  1.00 30.32           N  
ATOM   1092  CA  GLU B 139      21.585  35.611  23.567  1.00 31.90           C  
ATOM   1093  C   GLU B 139      20.418  36.045  22.682  1.00 30.19           C  
ATOM   1094  O   GLU B 139      20.384  37.178  22.209  1.00 27.82           O  
ATOM   1095  CB  GLU B 139      22.683  34.973  22.703  1.00 35.06           C  
ATOM   1096  CG  GLU B 139      23.035  35.761  21.447  1.00 41.16           C  
ATOM   1097  CD  GLU B 139      24.256  35.206  20.728  1.00 45.20           C  
ATOM   1098  OE1 GLU B 139      24.337  33.967  20.550  1.00 45.43           O  
ATOM   1099  OE2 GLU B 139      25.127  36.014  20.336  1.00 45.25           O1-
ATOM   1100  N   ASN B 140      19.470  35.140  22.460  1.00 30.30           N  
ATOM   1101  CA  ASN B 140      18.309  35.424  21.620  1.00 31.33           C  
ATOM   1102  C   ASN B 140      17.072  35.837  22.411  1.00 29.78           C  
ATOM   1103  O   ASN B 140      16.036  36.146  21.827  1.00 30.32           O  
ATOM   1104  CB  ASN B 140      17.964  34.196  20.772  1.00 34.60           C  
ATOM   1105  CG  ASN B 140      19.094  33.790  19.854  1.00 38.87           C  
ATOM   1106  ND2 ASN B 140      19.580  32.563  20.019  1.00 40.02           N  
ATOM   1107  OD1 ASN B 140      19.529  34.570  19.003  1.00 39.54           O  
ATOM   1108  N   GLY B 141      17.176  35.833  23.734  1.00 27.72           N  
ATOM   1109  CA  GLY B 141      16.042  36.208  24.556  1.00 27.21           C  
ATOM   1110  C   GLY B 141      16.205  37.572  25.200  1.00 25.90           C  
ATOM   1111  O   GLY B 141      16.194  38.601  24.518  1.00 27.04           O  
ATOM   1112  N   ILE B 142      16.366  37.572  26.518  1.00 24.13           N  
ATOM   1113  CA  ILE B 142      16.527  38.793  27.294  1.00 22.69           C  
ATOM   1114  C   ILE B 142      17.709  39.655  26.863  1.00 23.90           C  
ATOM   1115  O   ILE B 142      17.680  40.870  27.031  1.00 26.30           O  
ATOM   1116  CB  ILE B 142      16.653  38.453  28.794  1.00 20.28           C  
ATOM   1117  CG1 ILE B 142      15.326  37.878  29.288  1.00 18.56           C  
ATOM   1118  CG2 ILE B 142      17.054  39.690  29.596  1.00 18.45           C  
ATOM   1119  CD1 ILE B 142      15.383  37.342  30.705  1.00 18.93           C  
ATOM   1120  N   TRP B 143      18.744  39.042  26.301  1.00 24.91           N  
ATOM   1121  CA  TRP B 143      19.912  39.803  25.864  1.00 25.17           C  
ATOM   1122  C   TRP B 143      19.573  40.806  24.750  1.00 25.27           C  
ATOM   1123  O   TRP B 143      20.087  41.924  24.739  1.00 24.30           O  
ATOM   1124  CB  TRP B 143      21.021  38.844  25.399  1.00 25.04           C  
ATOM   1125  CG  TRP B 143      22.212  39.540  24.807  1.00 23.69           C  
ATOM   1126  CD1 TRP B 143      22.517  39.654  23.483  1.00 24.99           C  
ATOM   1127  CD2 TRP B 143      23.241  40.240  25.517  1.00 22.73           C  
ATOM   1128  CE2 TRP B 143      24.139  40.751  24.556  1.00 24.99           C  
ATOM   1129  CE3 TRP B 143      23.491  40.483  26.873  1.00 22.91           C  
ATOM   1130  NE1 TRP B 143      23.674  40.380  23.322  1.00 26.20           N  
ATOM   1131  CZ2 TRP B 143      25.274  41.491  24.907  1.00 24.55           C  
ATOM   1132  CZ3 TRP B 143      24.620  41.219  27.223  1.00 25.09           C  
ATOM   1133  CH2 TRP B 143      25.496  41.713  26.243  1.00 22.54           C  
ATOM   1134  N   LYS B 144      18.702  40.403  23.829  1.00 24.93           N  
ATOM   1135  CA  LYS B 144      18.288  41.257  22.716  1.00 25.71           C  
ATOM   1136  C   LYS B 144      16.945  41.944  22.950  1.00 24.08           C  
ATOM   1137  O   LYS B 144      16.495  42.725  22.119  1.00 24.98           O  
ATOM   1138  CB  LYS B 144      18.168  40.435  21.424  1.00 28.44           C  
ATOM   1139  CG  LYS B 144      19.481  40.035  20.785  1.00 32.85           C  
ATOM   1140  CD  LYS B 144      19.246  39.372  19.430  1.00 34.99           C  
ATOM   1141  CE  LYS B 144      20.556  38.871  18.823  1.00 36.82           C  
ATOM   1142  NZ  LYS B 144      20.319  38.118  17.552  1.00 39.53           N1+
ATOM   1143  N   ALA B 145      16.301  41.645  24.068  1.00 21.65           N  
ATOM   1144  CA  ALA B 145      14.990  42.210  24.361  1.00 20.87           C  
ATOM   1145  C   ALA B 145      14.976  43.708  24.655  1.00 20.54           C  
ATOM   1146  O   ALA B 145      15.901  44.248  25.262  1.00 19.15           O  
ATOM   1147  CB  ALA B 145      14.368  41.462  25.525  1.00 18.55           C  
ATOM   1148  N   ASP B 146      13.917  44.374  24.202  1.00 19.10           N  
ATOM   1149  CA  ASP B 146      13.740  45.799  24.459  1.00 18.97           C  
ATOM   1150  C   ASP B 146      12.736  45.929  25.607  1.00 18.06           C  
ATOM   1151  O   ASP B 146      12.831  46.836  26.422  1.00 19.96           O  
ATOM   1152  CB  ASP B 146      13.245  46.538  23.199  1.00 17.46           C  
ATOM   1153  CG  ASP B 146      12.081  45.837  22.501  1.00 19.48           C  
ATOM   1154  OD1 ASP B 146      11.688  44.718  22.906  1.00 22.74           O  
ATOM   1155  OD2 ASP B 146      11.556  46.412  21.526  1.00 19.58           O1-
ATOM   1156  N   VAL B 147      11.794  44.993  25.676  1.00 19.26           N  
ATOM   1157  CA  VAL B 147      10.775  44.975  26.730  1.00 19.04           C  
ATOM   1158  C   VAL B 147      10.751  43.574  27.331  1.00 19.37           C  
ATOM   1159  O   VAL B 147      10.626  42.588  26.612  1.00 20.17           O  
ATOM   1160  CB  VAL B 147       9.368  45.297  26.170  1.00 18.85           C  
ATOM   1161  CG1 VAL B 147       8.352  45.316  27.304  1.00 18.85           C  
ATOM   1162  CG2 VAL B 147       9.386  46.637  25.442  1.00 18.18           C  
ATOM   1163  N   VAL B 148      10.859  43.485  28.652  1.00 19.96           N  
ATOM   1164  CA  VAL B 148      10.885  42.190  29.312  1.00 17.73           C  
ATOM   1165  C   VAL B 148      10.059  42.150  30.588  1.00 15.68           C  
ATOM   1166  O   VAL B 148      10.032  43.091  31.369  1.00 17.96           O  
ATOM   1167  CB  VAL B 148      12.364  41.760  29.625  1.00 20.08           C  
ATOM   1168  CG1 VAL B 148      13.090  42.875  30.344  1.00 20.50           C  
ATOM   1169  CG2 VAL B 148      12.390  40.496  30.487  1.00 18.38           C  
ATOM   1170  N   LEU B 149       9.374  41.035  30.781  1.00 16.33           N  
ATOM   1171  CA  LEU B 149       8.554  40.830  31.954  1.00 16.14           C  
ATOM   1172  C   LEU B 149       9.286  39.856  32.882  1.00 16.76           C  
ATOM   1173  O   LEU B 149       9.482  38.697  32.527  1.00 17.29           O  
ATOM   1174  CB  LEU B 149       7.212  40.240  31.535  1.00 14.52           C  
ATOM   1175  CG  LEU B 149       5.973  40.554  32.373  1.00 15.80           C  
ATOM   1176  CD1 LEU B 149       4.816  39.750  31.818  1.00 15.73           C  
ATOM   1177  CD2 LEU B 149       6.193  40.218  33.831  1.00 14.56           C  
ATOM   1178  N   VAL B 150       9.709  40.342  34.048  1.00 14.95           N  
ATOM   1179  CA  VAL B 150      10.394  39.529  35.049  1.00 16.56           C  
ATOM   1180  C   VAL B 150       9.587  39.565  36.341  1.00 18.18           C  
ATOM   1181  O   VAL B 150       9.881  40.353  37.245  1.00 17.93           O  
ATOM   1182  CB  VAL B 150      11.818  40.057  35.361  1.00 20.07           C  
ATOM   1183  CG1 VAL B 150      12.803  39.568  34.309  1.00 21.77           C  
ATOM   1184  CG2 VAL B 150      11.811  41.583  35.411  1.00 17.96           C  
ATOM   1185  N   PRO B 151       8.562  38.701  36.447  1.00 17.81           N  
ATOM   1186  CA  PRO B 151       7.678  38.604  37.613  1.00 16.12           C  
ATOM   1187  C   PRO B 151       8.333  37.986  38.838  1.00 16.30           C  
ATOM   1188  O   PRO B 151       9.293  37.221  38.709  1.00 17.73           O  
ATOM   1189  CB  PRO B 151       6.533  37.751  37.094  1.00 15.63           C  
ATOM   1190  CG  PRO B 151       7.257  36.777  36.210  1.00 17.66           C  
ATOM   1191  CD  PRO B 151       8.205  37.683  35.440  1.00 17.67           C  
ATOM   1192  N   LEU B 152       7.798  38.323  40.015  1.00 13.88           N  
ATOM   1193  CA  LEU B 152       8.276  37.801  41.296  1.00 14.65           C  
ATOM   1194  C   LEU B 152       9.783  37.680  41.271  1.00 15.97           C  
ATOM   1195  O   LEU B 152      10.346  36.610  41.495  1.00 16.49           O  
ATOM   1196  CB  LEU B 152       7.641  36.432  41.579  1.00 14.41           C  
ATOM   1197  CG  LEU B 152       6.131  36.413  41.875  1.00 16.64           C  
ATOM   1198  CD1 LEU B 152       5.329  36.831  40.630  1.00 14.83           C  
ATOM   1199  CD2 LEU B 152       5.713  35.021  42.320  1.00 13.36           C  
ATOM   1200  N   GLU B 153      10.427  38.812  41.026  1.00 17.96           N  
ATOM   1201  CA  GLU B 153      11.866  38.871  40.886  1.00 18.95           C  
ATOM   1202  C   GLU B 153      12.607  39.570  42.016  1.00 20.21           C  
ATOM   1203  O   GLU B 153      12.054  40.420  42.717  1.00 17.64           O  
ATOM   1204  CB  GLU B 153      12.190  39.567  39.561  1.00 20.23           C  
ATOM   1205  CG  GLU B 153      13.657  39.638  39.247  1.00 24.33           C  
ATOM   1206  CD  GLU B 153      14.265  38.260  39.152  1.00 26.43           C  
ATOM   1207  OE1 GLU B 153      13.992  37.566  38.152  1.00 28.93           O  
ATOM   1208  OE2 GLU B 153      15.000  37.869  40.084  1.00 26.26           O1-
ATOM   1209  N   ASP B 154      13.873  39.194  42.183  1.00 20.14           N  
ATOM   1210  CA  ASP B 154      14.724  39.812  43.185  1.00 21.78           C  
ATOM   1211  C   ASP B 154      15.099  41.187  42.627  1.00 19.62           C  
ATOM   1212  O   ASP B 154      15.454  41.309  41.457  1.00 19.80           O  
ATOM   1213  CB  ASP B 154      15.980  38.961  43.424  1.00 24.37           C  
ATOM   1214  CG  ASP B 154      17.113  39.763  44.031  1.00 28.35           C  
ATOM   1215  OD1 ASP B 154      17.856  40.416  43.264  1.00 31.12           O  
ATOM   1216  OD2 ASP B 154      17.251  39.757  45.270  1.00 29.47           O1-
ATOM   1217  N   GLY B 155      15.002  42.207  43.471  1.00 19.37           N  
ATOM   1218  CA  GLY B 155      15.294  43.575  43.072  1.00 20.59           C  
ATOM   1219  C   GLY B 155      16.610  43.855  42.375  1.00 22.33           C  
ATOM   1220  O   GLY B 155      16.661  44.657  41.437  1.00 24.08           O  
ATOM   1221  N   ASP B 156      17.679  43.217  42.832  1.00 22.19           N  
ATOM   1222  CA  ASP B 156      18.981  43.420  42.223  1.00 23.60           C  
ATOM   1223  C   ASP B 156      18.954  43.058  40.746  1.00 23.23           C  
ATOM   1224  O   ASP B 156      19.544  43.754  39.918  1.00 23.98           O  
ATOM   1225  CB  ASP B 156      20.034  42.586  42.957  1.00 26.42           C  
ATOM   1226  CG  ASP B 156      20.490  43.236  44.251  1.00 31.09           C  
ATOM   1227  OD1 ASP B 156      19.716  44.024  44.840  1.00 35.04           O  
ATOM   1228  OD2 ASP B 156      21.624  42.955  44.691  1.00 34.42           O1-
ATOM   1229  N   ARG B 157      18.255  41.978  40.414  1.00 21.59           N  
ATOM   1230  CA  ARG B 157      18.173  41.534  39.030  1.00 23.56           C  
ATOM   1231  C   ARG B 157      17.282  42.438  38.190  1.00 21.75           C  
ATOM   1232  O   ARG B 157      17.579  42.708  37.025  1.00 20.31           O  
ATOM   1233  CB  ARG B 157      17.699  40.071  38.974  1.00 25.65           C  
ATOM   1234  CG  ARG B 157      18.866  39.081  39.035  1.00 28.39           C  
ATOM   1235  CD  ARG B 157      18.481  37.747  39.625  1.00 30.38           C  
ATOM   1236  NE  ARG B 157      17.336  37.144  38.956  1.00 33.28           N  
ATOM   1237  CZ  ARG B 157      17.403  36.376  37.875  1.00 33.79           C  
ATOM   1238  NH1 ARG B 157      16.281  35.888  37.356  1.00 31.04           N1+
ATOM   1239  NH2 ARG B 157      18.580  36.083  37.325  1.00 30.82           N  
ATOM   1240  N   THR B 158      16.193  42.912  38.784  1.00 20.99           N  
ATOM   1241  CA  THR B 158      15.300  43.813  38.078  1.00 20.57           C  
ATOM   1242  C   THR B 158      16.095  45.068  37.748  1.00 19.26           C  
ATOM   1243  O   THR B 158      16.106  45.534  36.609  1.00 18.74           O  
ATOM   1244  CB  THR B 158      14.091  44.208  38.953  1.00 22.03           C  
ATOM   1245  CG2 THR B 158      13.225  45.254  38.236  1.00 20.04           C  
ATOM   1246  OG1 THR B 158      13.303  43.047  39.241  1.00 20.94           O  
ATOM   1247  N   GLU B 159      16.780  45.598  38.755  1.00 19.60           N  
ATOM   1248  CA  GLU B 159      17.564  46.811  38.588  1.00 23.21           C  
ATOM   1249  C   GLU B 159      18.679  46.648  37.553  1.00 24.43           C  
ATOM   1250  O   GLU B 159      18.892  47.528  36.710  1.00 25.22           O  
ATOM   1251  CB  GLU B 159      18.143  47.243  39.939  1.00 25.71           C  
ATOM   1252  CG  GLU B 159      18.817  48.611  39.917  1.00 31.92           C  
ATOM   1253  CD  GLU B 159      19.057  49.178  41.315  1.00 35.73           C  
ATOM   1254  OE1 GLU B 159      19.689  50.257  41.428  1.00 36.02           O  
ATOM   1255  OE2 GLU B 159      18.605  48.550  42.301  1.00 36.57           O1-
ATOM   1256  N   ALA B 160      19.382  45.520  37.607  1.00 23.10           N  
ATOM   1257  CA  ALA B 160      20.460  45.261  36.666  1.00 22.44           C  
ATOM   1258  C   ALA B 160      19.936  45.292  35.230  1.00 22.63           C  
ATOM   1259  O   ALA B 160      20.621  45.768  34.321  1.00 21.99           O  
ATOM   1260  CB  ALA B 160      21.101  43.916  36.966  1.00 21.75           C  
ATOM   1261  N   LEU B 161      18.726  44.779  35.026  1.00 21.98           N  
ATOM   1262  CA  LEU B 161      18.127  44.778  33.696  1.00 22.16           C  
ATOM   1263  C   LEU B 161      17.832  46.215  33.271  1.00 21.25           C  
ATOM   1264  O   LEU B 161      18.065  46.591  32.129  1.00 21.49           O  
ATOM   1265  CB  LEU B 161      16.849  43.936  33.691  1.00 21.85           C  
ATOM   1266  CG  LEU B 161      17.105  42.427  33.767  1.00 23.48           C  
ATOM   1267  CD1 LEU B 161      15.792  41.659  33.842  1.00 24.47           C  
ATOM   1268  CD2 LEU B 161      17.904  41.996  32.536  1.00 23.13           C  
ATOM   1269  N   VAL B 162      17.332  47.019  34.200  1.00 21.67           N  
ATOM   1270  CA  VAL B 162      17.044  48.415  33.909  1.00 22.73           C  
ATOM   1271  C   VAL B 162      18.349  49.159  33.587  1.00 21.81           C  
ATOM   1272  O   VAL B 162      18.387  49.982  32.672  1.00 21.06           O  
ATOM   1273  CB  VAL B 162      16.334  49.111  35.109  1.00 23.97           C  
ATOM   1274  CG1 VAL B 162      16.169  50.602  34.829  1.00 22.13           C  
ATOM   1275  CG2 VAL B 162      14.972  48.473  35.349  1.00 22.99           C  
ATOM   1276  N   ARG B 163      19.411  48.872  34.336  1.00 22.59           N  
ATOM   1277  CA  ARG B 163      20.703  49.523  34.096  1.00 25.44           C  
ATOM   1278  C   ARG B 163      21.169  49.253  32.670  1.00 24.55           C  
ATOM   1279  O   ARG B 163      21.838  50.086  32.063  1.00 24.28           O  
ATOM   1280  CB  ARG B 163      21.766  49.012  35.072  1.00 28.10           C  
ATOM   1281  CG  ARG B 163      21.554  49.426  36.520  1.00 34.09           C  
ATOM   1282  CD  ARG B 163      21.821  50.912  36.729  1.00 39.06           C  
ATOM   1283  NE  ARG B 163      21.602  51.314  38.120  1.00 44.74           N  
ATOM   1284  CZ  ARG B 163      22.279  50.834  39.163  1.00 45.45           C  
ATOM   1285  NH1 ARG B 163      22.003  51.265  40.386  1.00 46.91           N1+
ATOM   1286  NH2 ARG B 163      23.232  49.926  38.988  1.00 46.66           N  
ATOM   1287  N   MET B 164      20.809  48.082  32.150  1.00 24.57           N  
ATOM   1288  CA  MET B 164      21.166  47.680  30.795  1.00 24.96           C  
ATOM   1289  C   MET B 164      20.388  48.435  29.742  1.00 24.77           C  
ATOM   1290  O   MET B 164      20.631  48.258  28.548  1.00 25.23           O  
ATOM   1291  CB  MET B 164      20.898  46.196  30.582  1.00 27.67           C  
ATOM   1292  CG  MET B 164      21.942  45.261  31.116  1.00 27.36           C  
ATOM   1293  SD  MET B 164      21.501  43.602  30.590  1.00 31.92           S  
ATOM   1294  CE  MET B 164      22.001  43.656  28.872  1.00 27.26           C  
ATOM   1295  N   GLY B 165      19.432  49.252  30.177  1.00 24.64           N  
ATOM   1296  CA  GLY B 165      18.633  50.018  29.236  1.00 20.46           C  
ATOM   1297  C   GLY B 165      17.396  49.282  28.749  1.00 20.25           C  
ATOM   1298  O   GLY B 165      16.719  49.727  27.822  1.00 21.02           O  
ATOM   1299  N   LYS B 166      17.082  48.151  29.363  1.00 18.91           N  
ATOM   1300  CA  LYS B 166      15.901  47.416  28.945  1.00 18.80           C  
ATOM   1301  C   LYS B 166      14.669  47.965  29.666  1.00 17.40           C  
ATOM   1302  O   LYS B 166      14.783  48.544  30.747  1.00 15.40           O  
ATOM   1303  CB  LYS B 166      16.106  45.924  29.225  1.00 21.14           C  
ATOM   1304  CG  LYS B 166      17.336  45.396  28.483  1.00 24.40           C  
ATOM   1305  CD  LYS B 166      17.466  43.896  28.524  1.00 25.08           C  
ATOM   1306  CE  LYS B 166      18.661  43.455  27.689  1.00 23.88           C  
ATOM   1307  NZ  LYS B 166      18.549  43.868  26.263  1.00 21.43           N1+
ATOM   1308  N   PHE B 167      13.501  47.826  29.048  1.00 14.93           N  
ATOM   1309  CA  PHE B 167      12.273  48.306  29.669  1.00 16.65           C  
ATOM   1310  C   PHE B 167      11.706  47.125  30.447  1.00 16.31           C  
ATOM   1311  O   PHE B 167      11.299  46.117  29.862  1.00 15.99           O  
ATOM   1312  CB  PHE B 167      11.285  48.798  28.607  1.00 14.77           C  
ATOM   1313  CG  PHE B 167      10.077  49.491  29.180  1.00 16.63           C  
ATOM   1314  CD1 PHE B 167       9.006  48.757  29.678  1.00 14.00           C  
ATOM   1315  CD2 PHE B 167      10.017  50.886  29.231  1.00 16.72           C  
ATOM   1316  CE1 PHE B 167       7.886  49.397  30.218  1.00 15.31           C  
ATOM   1317  CE2 PHE B 167       8.905  51.542  29.769  1.00 15.84           C  
ATOM   1318  CZ  PHE B 167       7.834  50.791  30.264  1.00 17.55           C  
ATOM   1319  N   VAL B 168      11.686  47.261  31.769  1.00 15.66           N  
ATOM   1320  CA  VAL B 168      11.244  46.187  32.652  1.00 15.70           C  
ATOM   1321  C   VAL B 168       9.843  46.247  33.237  1.00 15.68           C  
ATOM   1322  O   VAL B 168       9.475  47.206  33.908  1.00 14.39           O  
ATOM   1323  CB  VAL B 168      12.212  46.044  33.838  1.00 15.79           C  
ATOM   1324  CG1 VAL B 168      11.785  44.877  34.722  1.00 14.83           C  
ATOM   1325  CG2 VAL B 168      13.638  45.864  33.328  1.00 15.92           C  
ATOM   1326  N   VAL B 169       9.076  45.190  32.997  1.00 14.75           N  
ATOM   1327  CA  VAL B 169       7.731  45.090  33.539  1.00 13.24           C  
ATOM   1328  C   VAL B 169       7.801  43.983  34.577  1.00 14.97           C  
ATOM   1329  O   VAL B 169       8.482  42.983  34.364  1.00 16.24           O  
ATOM   1330  CB  VAL B 169       6.699  44.672  32.455  1.00 14.03           C  
ATOM   1331  CG1 VAL B 169       5.324  44.472  33.090  1.00  7.75           C  
ATOM   1332  CG2 VAL B 169       6.638  45.728  31.340  1.00 11.37           C  
ATOM   1333  N   THR B 170       7.139  44.162  35.712  1.00 15.26           N  
ATOM   1334  CA  THR B 170       7.132  43.101  36.707  1.00 17.19           C  
ATOM   1335  C   THR B 170       5.772  42.976  37.366  1.00 16.16           C  
ATOM   1336  O   THR B 170       5.007  43.927  37.404  1.00 15.99           O  
ATOM   1337  CB  THR B 170       8.205  43.304  37.826  1.00 17.78           C  
ATOM   1338  CG2 THR B 170       7.866  44.495  38.710  1.00 14.96           C  
ATOM   1339  OG1 THR B 170       8.251  42.129  38.650  1.00 17.99           O  
ATOM   1340  N   VAL B 171       5.476  41.769  37.835  1.00 15.69           N  
ATOM   1341  CA  VAL B 171       4.250  41.473  38.560  1.00 14.88           C  
ATOM   1342  C   VAL B 171       4.836  41.169  39.943  1.00 14.45           C  
ATOM   1343  O   VAL B 171       5.678  40.275  40.081  1.00 14.77           O  
ATOM   1344  CB  VAL B 171       3.531  40.213  38.005  1.00 15.09           C  
ATOM   1345  CG1 VAL B 171       2.342  39.867  38.884  1.00 13.95           C  
ATOM   1346  CG2 VAL B 171       3.058  40.456  36.581  1.00 11.49           C  
ATOM   1347  N   ASP B 172       4.426  41.930  40.950  1.00 11.81           N  
ATOM   1348  CA  ASP B 172       4.956  41.752  42.299  1.00 13.08           C  
ATOM   1349  C   ASP B 172       3.975  42.312  43.310  1.00 14.59           C  
ATOM   1350  O   ASP B 172       3.660  43.506  43.275  1.00 15.43           O  
ATOM   1351  CB  ASP B 172       6.286  42.496  42.430  1.00 14.24           C  
ATOM   1352  CG  ASP B 172       7.089  42.069  43.655  1.00 16.30           C  
ATOM   1353  OD1 ASP B 172       6.503  41.953  44.752  1.00 14.26           O  
ATOM   1354  OD2 ASP B 172       8.315  41.864  43.515  1.00 17.67           O1-
ATOM   1355  N   LEU B 173       3.495  41.464  44.217  1.00 14.32           N  
ATOM   1356  CA  LEU B 173       2.542  41.911  45.227  1.00 14.01           C  
ATOM   1357  C   LEU B 173       3.125  42.851  46.298  1.00 14.55           C  
ATOM   1358  O   LEU B 173       2.375  43.469  47.048  1.00 12.26           O  
ATOM   1359  CB  LEU B 173       1.872  40.698  45.885  1.00 14.08           C  
ATOM   1360  CG  LEU B 173       0.640  40.145  45.146  1.00 13.94           C  
ATOM   1361  CD1 LEU B 173       0.346  38.725  45.583  1.00 12.59           C  
ATOM   1362  CD2 LEU B 173      -0.561  41.040  45.426  1.00 12.23           C  
ATOM   1363  N   ASN B 174       4.450  42.949  46.391  1.00 13.47           N  
ATOM   1364  CA  ASN B 174       5.062  43.844  47.373  1.00 15.75           C  
ATOM   1365  C   ASN B 174       5.441  45.138  46.652  1.00 16.68           C  
ATOM   1366  O   ASN B 174       6.435  45.189  45.931  1.00 16.19           O  
ATOM   1367  CB  ASN B 174       6.314  43.215  47.998  1.00 15.66           C  
ATOM   1368  CG  ASN B 174       6.954  44.108  49.055  1.00 20.38           C  
ATOM   1369  ND2 ASN B 174       8.131  43.710  49.533  1.00 21.28           N  
ATOM   1370  OD1 ASN B 174       6.394  45.137  49.447  1.00 19.18           O  
ATOM   1371  N   PRO B 175       4.641  46.200  46.838  1.00 16.12           N  
ATOM   1372  CA  PRO B 175       4.894  47.491  46.197  1.00 15.30           C  
ATOM   1373  C   PRO B 175       6.118  48.217  46.746  1.00 14.05           C  
ATOM   1374  O   PRO B 175       6.643  49.126  46.108  1.00 13.15           O  
ATOM   1375  CB  PRO B 175       3.593  48.246  46.443  1.00 13.77           C  
ATOM   1376  CG  PRO B 175       3.193  47.749  47.798  1.00 15.85           C  
ATOM   1377  CD  PRO B 175       3.445  46.265  47.697  1.00 15.42           C  
ATOM   1378  N   LEU B 176       6.578  47.790  47.917  1.00 14.77           N  
ATOM   1379  CA  LEU B 176       7.740  48.384  48.570  1.00 16.02           C  
ATOM   1380  C   LEU B 176       9.076  47.715  48.223  1.00 17.94           C  
ATOM   1381  O   LEU B 176      10.145  48.252  48.538  1.00 19.50           O  
ATOM   1382  CB  LEU B 176       7.550  48.347  50.089  1.00 16.73           C  
ATOM   1383  CG  LEU B 176       6.434  49.224  50.674  1.00 18.89           C  
ATOM   1384  CD1 LEU B 176       6.260  48.893  52.141  1.00 20.91           C  
ATOM   1385  CD2 LEU B 176       6.769  50.702  50.495  1.00 18.12           C  
ATOM   1386  N   SER B 177       9.028  46.548  47.586  1.00 17.14           N  
ATOM   1387  CA  SER B 177      10.263  45.837  47.233  1.00 15.80           C  
ATOM   1388  C   SER B 177      11.110  46.622  46.239  1.00 15.59           C  
ATOM   1389  O   SER B 177      10.607  47.489  45.513  1.00 16.93           O  
ATOM   1390  CB  SER B 177       9.944  44.469  46.628  1.00 13.18           C  
ATOM   1391  OG  SER B 177       9.394  44.611  45.325  1.00 13.36           O  
ATOM   1392  N   ARG B 178      12.398  46.308  46.203  1.00 15.47           N  
ATOM   1393  CA  ARG B 178      13.315  46.968  45.287  1.00 15.46           C  
ATOM   1394  C   ARG B 178      12.882  46.678  43.851  1.00 15.67           C  
ATOM   1395  O   ARG B 178      12.948  47.553  42.974  1.00 15.60           O  
ATOM   1396  CB  ARG B 178      14.744  46.470  45.521  1.00 16.05           C  
ATOM   1397  CG  ARG B 178      15.757  46.944  44.479  1.00 20.62           C  
ATOM   1398  CD  ARG B 178      17.168  46.516  44.864  1.00 23.25           C  
ATOM   1399  NE  ARG B 178      17.554  47.143  46.121  1.00 28.40           N  
ATOM   1400  CZ  ARG B 178      17.918  48.418  46.234  1.00 33.20           C  
ATOM   1401  NH1 ARG B 178      17.962  49.201  45.159  1.00 32.20           N1+
ATOM   1402  NH2 ARG B 178      18.204  48.922  47.428  1.00 33.69           N  
ATOM   1403  N   SER B 179      12.427  45.453  43.611  1.00 11.66           N  
ATOM   1404  CA  SER B 179      11.982  45.088  42.276  1.00 12.11           C  
ATOM   1405  C   SER B 179      10.825  45.997  41.822  1.00 12.12           C  
ATOM   1406  O   SER B 179      10.855  46.546  40.719  1.00 12.53           O  
ATOM   1407  CB  SER B 179      11.547  43.621  42.257  1.00 12.36           C  
ATOM   1408  OG  SER B 179      11.025  43.285  40.992  1.00 11.58           O  
ATOM   1409  N   ALA B 180       9.821  46.153  42.686  1.00 11.92           N  
ATOM   1410  CA  ALA B 180       8.647  46.989  42.413  1.00 12.52           C  
ATOM   1411  C   ALA B 180       9.030  48.446  42.171  1.00 12.81           C  
ATOM   1412  O   ALA B 180       8.473  49.117  41.302  1.00 12.28           O  
ATOM   1413  CB  ALA B 180       7.667  46.913  43.584  1.00 12.28           C  
ATOM   1414  N   ARG B 181       9.995  48.925  42.945  1.00 14.21           N  
ATOM   1415  CA  ARG B 181      10.469  50.295  42.831  1.00 14.91           C  
ATOM   1416  C   ARG B 181      11.334  50.570  41.614  1.00 15.27           C  
ATOM   1417  O   ARG B 181      11.315  51.676  41.079  1.00 16.17           O  
ATOM   1418  CB  ARG B 181      11.250  50.675  44.091  1.00 16.57           C  
ATOM   1419  CG  ARG B 181      10.382  51.224  45.200  1.00 20.99           C  
ATOM   1420  CD  ARG B 181      10.952  50.881  46.557  1.00 22.66           C  
ATOM   1421  NE  ARG B 181      12.398  51.036  46.598  1.00 23.31           N  
ATOM   1422  CZ  ARG B 181      13.194  50.260  47.327  1.00 24.30           C  
ATOM   1423  NH1 ARG B 181      14.508  50.450  47.319  1.00 24.80           N1+
ATOM   1424  NH2 ARG B 181      12.673  49.283  48.057  1.00 21.21           N  
ATOM   1425  N   MET B 182      12.081  49.568  41.161  1.00 14.82           N  
ATOM   1426  CA  MET B 182      12.977  49.777  40.034  1.00 14.51           C  
ATOM   1427  C   MET B 182      12.414  49.470  38.649  1.00 13.91           C  
ATOM   1428  O   MET B 182      12.941  49.947  37.642  1.00 14.24           O  
ATOM   1429  CB  MET B 182      14.264  48.988  40.268  1.00 16.31           C  
ATOM   1430  CG  MET B 182      15.051  49.468  41.484  1.00 18.68           C  
ATOM   1431  SD  MET B 182      15.671  51.157  41.301  1.00 21.72           S  
ATOM   1432  CE  MET B 182      16.069  51.569  42.990  1.00 20.24           C  
ATOM   1433  N   ALA B 183      11.346  48.685  38.597  1.00 11.58           N  
ATOM   1434  CA  ALA B 183      10.733  48.327  37.328  1.00 12.11           C  
ATOM   1435  C   ALA B 183      10.144  49.559  36.659  1.00 14.13           C  
ATOM   1436  O   ALA B 183       9.831  50.553  37.331  1.00 16.22           O  
ATOM   1437  CB  ALA B 183       9.639  47.292  37.559  1.00 12.38           C  
ATOM   1438  N   ASP B 184       9.995  49.498  35.340  1.00 12.03           N  
ATOM   1439  CA  ASP B 184       9.420  50.606  34.596  1.00 13.13           C  
ATOM   1440  C   ASP B 184       7.903  50.608  34.779  1.00 14.74           C  
ATOM   1441  O   ASP B 184       7.282  51.663  34.893  1.00 16.39           O  
ATOM   1442  CB  ASP B 184       9.802  50.494  33.123  1.00 14.04           C  
ATOM   1443  CG  ASP B 184      11.282  50.772  32.893  1.00 17.53           C  
ATOM   1444  OD1 ASP B 184      11.698  51.941  33.069  1.00 17.92           O  
ATOM   1445  OD2 ASP B 184      12.030  49.826  32.555  1.00 16.33           O1-
ATOM   1446  N   ILE B 185       7.315  49.419  34.803  1.00 12.79           N  
ATOM   1447  CA  ILE B 185       5.889  49.268  35.030  1.00 12.44           C  
ATOM   1448  C   ILE B 185       5.761  48.170  36.086  1.00 14.43           C  
ATOM   1449  O   ILE B 185       6.303  47.069  35.926  1.00 13.46           O  
ATOM   1450  CB  ILE B 185       5.128  48.835  33.769  1.00 11.69           C  
ATOM   1451  CG1 ILE B 185       5.231  49.920  32.695  1.00 10.64           C  
ATOM   1452  CG2 ILE B 185       3.661  48.563  34.138  1.00  8.29           C  
ATOM   1453  CD1 ILE B 185       4.564  49.550  31.363  1.00 12.28           C  
ATOM   1454  N   THR B 186       5.046  48.476  37.163  1.00 13.29           N  
ATOM   1455  CA  THR B 186       4.889  47.536  38.263  1.00 12.68           C  
ATOM   1456  C   THR B 186       3.424  47.173  38.456  1.00 12.78           C  
ATOM   1457  O   THR B 186       2.586  48.045  38.700  1.00 14.21           O  
ATOM   1458  CB  THR B 186       5.455  48.157  39.562  1.00 13.35           C  
ATOM   1459  CG2 THR B 186       5.372  47.178  40.731  1.00  7.64           C  
ATOM   1460  OG1 THR B 186       6.819  48.525  39.338  1.00 11.50           O  
ATOM   1461  N   ILE B 187       3.130  45.883  38.340  1.00  9.21           N  
ATOM   1462  CA  ILE B 187       1.778  45.375  38.486  1.00 10.33           C  
ATOM   1463  C   ILE B 187       1.647  44.773  39.867  1.00 12.02           C  
ATOM   1464  O   ILE B 187       2.225  43.725  40.151  1.00 13.86           O  
ATOM   1465  CB  ILE B 187       1.484  44.294  37.420  1.00 11.76           C  
ATOM   1466  CG1 ILE B 187       1.616  44.902  36.020  1.00  9.68           C  
ATOM   1467  CG2 ILE B 187       0.088  43.709  37.627  1.00 11.10           C  
ATOM   1468  CD1 ILE B 187       1.768  43.870  34.905  1.00  9.19           C  
ATOM   1469  N   VAL B 188       0.905  45.446  40.738  1.00 11.61           N  
ATOM   1470  CA  VAL B 188       0.734  44.953  42.093  1.00 12.45           C  
ATOM   1471  C   VAL B 188      -0.571  44.179  42.175  1.00 13.22           C  
ATOM   1472  O   VAL B 188      -1.599  44.704  42.582  1.00 13.46           O  
ATOM   1473  CB  VAL B 188       0.745  46.113  43.120  1.00 12.22           C  
ATOM   1474  CG1 VAL B 188       0.873  45.555  44.535  1.00  7.79           C  
ATOM   1475  CG2 VAL B 188       1.907  47.054  42.817  1.00  8.38           C  
ATOM   1476  N   ASP B 189      -0.496  42.917  41.768  1.00 14.27           N  
ATOM   1477  CA  ASP B 189      -1.632  42.005  41.738  1.00 13.86           C  
ATOM   1478  C   ASP B 189      -1.045  40.587  41.809  1.00 14.50           C  
ATOM   1479  O   ASP B 189       0.124  40.382  41.473  1.00 13.60           O  
ATOM   1480  CB  ASP B 189      -2.378  42.209  40.414  1.00 14.67           C  
ATOM   1481  CG  ASP B 189      -3.731  41.518  40.374  1.00 16.51           C  
ATOM   1482  OD1 ASP B 189      -4.170  40.969  41.404  1.00 15.76           O  
ATOM   1483  OD2 ASP B 189      -4.360  41.539  39.293  1.00 16.72           O1-
ATOM   1484  N   ASN B 190      -1.834  39.611  42.242  1.00 15.19           N  
ATOM   1485  CA  ASN B 190      -1.332  38.242  42.309  1.00 15.86           C  
ATOM   1486  C   ASN B 190      -1.154  37.773  40.873  1.00 15.80           C  
ATOM   1487  O   ASN B 190      -2.000  38.036  40.025  1.00 16.94           O  
ATOM   1488  CB  ASN B 190      -2.322  37.333  43.037  1.00 17.19           C  
ATOM   1489  CG  ASN B 190      -1.736  35.967  43.345  1.00 17.84           C  
ATOM   1490  ND2 ASN B 190      -1.245  35.288  42.319  1.00 14.35           N  
ATOM   1491  OD1 ASN B 190      -1.725  35.532  44.495  1.00 18.75           O  
ATOM   1492  N   ILE B 191      -0.057  37.085  40.592  1.00 14.90           N  
ATOM   1493  CA  ILE B 191       0.188  36.634  39.233  1.00 16.76           C  
ATOM   1494  C   ILE B 191      -0.877  35.670  38.682  1.00 17.76           C  
ATOM   1495  O   ILE B 191      -1.056  35.581  37.463  1.00 18.11           O  
ATOM   1496  CB  ILE B 191       1.590  35.996  39.114  1.00 18.76           C  
ATOM   1497  CG1 ILE B 191       1.952  35.815  37.637  1.00 17.62           C  
ATOM   1498  CG2 ILE B 191       1.626  34.668  39.860  1.00 17.64           C  
ATOM   1499  CD1 ILE B 191       3.378  35.362  37.401  1.00 17.19           C  
ATOM   1500  N   VAL B 192      -1.597  34.964  39.554  1.00 19.10           N  
ATOM   1501  CA  VAL B 192      -2.626  34.039  39.073  1.00 18.89           C  
ATOM   1502  C   VAL B 192      -3.800  34.816  38.495  1.00 20.64           C  
ATOM   1503  O   VAL B 192      -4.586  34.282  37.705  1.00 22.85           O  
ATOM   1504  CB  VAL B 192      -3.150  33.093  40.186  1.00 19.37           C  
ATOM   1505  CG1 VAL B 192      -2.001  32.319  40.783  1.00 19.25           C  
ATOM   1506  CG2 VAL B 192      -3.889  33.879  41.261  1.00 18.77           C  
ATOM   1507  N   ARG B 193      -3.925  36.079  38.887  1.00 19.67           N  
ATOM   1508  CA  ARG B 193      -5.004  36.909  38.365  1.00 20.03           C  
ATOM   1509  C   ARG B 193      -4.486  37.809  37.248  1.00 20.05           C  
ATOM   1510  O   ARG B 193      -5.167  38.010  36.244  1.00 21.24           O  
ATOM   1511  CB  ARG B 193      -5.619  37.781  39.468  1.00 18.97           C  
ATOM   1512  CG  ARG B 193      -6.302  37.008  40.587  1.00 19.47           C  
ATOM   1513  CD  ARG B 193      -7.044  37.959  41.526  1.00 20.50           C  
ATOM   1514  NE  ARG B 193      -6.143  38.925  42.144  1.00 20.28           N  
ATOM   1515  CZ  ARG B 193      -5.565  38.773  43.336  1.00 21.39           C  
ATOM   1516  NH1 ARG B 193      -5.800  37.684  44.060  1.00 20.09           N1+
ATOM   1517  NH2 ARG B 193      -4.738  39.711  43.797  1.00 16.89           N  
ATOM   1518  N   ALA B 194      -3.272  38.330  37.420  1.00 17.62           N  
ATOM   1519  CA  ALA B 194      -2.671  39.240  36.445  1.00 18.14           C  
ATOM   1520  C   ALA B 194      -2.462  38.674  35.045  1.00 17.64           C  
ATOM   1521  O   ALA B 194      -2.765  39.338  34.058  1.00 18.51           O  
ATOM   1522  CB  ALA B 194      -1.345  39.772  36.984  1.00 16.81           C  
ATOM   1523  N   TYR B 195      -1.928  37.462  34.945  1.00 17.53           N  
ATOM   1524  CA  TYR B 195      -1.696  36.878  33.630  1.00 17.67           C  
ATOM   1525  C   TYR B 195      -2.977  36.652  32.830  1.00 17.79           C  
ATOM   1526  O   TYR B 195      -3.057  37.026  31.659  1.00 16.76           O  
ATOM   1527  CB  TYR B 195      -0.883  35.590  33.761  1.00 17.10           C  
ATOM   1528  CG  TYR B 195       0.609  35.856  33.799  1.00 20.23           C  
ATOM   1529  CD1 TYR B 195       1.103  37.109  34.191  1.00 19.85           C  
ATOM   1530  CD2 TYR B 195       1.531  34.869  33.429  1.00 17.54           C  
ATOM   1531  CE1 TYR B 195       2.472  37.377  34.208  1.00 19.90           C  
ATOM   1532  CE2 TYR B 195       2.902  35.127  33.442  1.00 17.93           C  
ATOM   1533  CZ  TYR B 195       3.365  36.380  33.831  1.00 20.40           C  
ATOM   1534  OH  TYR B 195       4.714  36.640  33.841  1.00 20.79           O  
ATOM   1535  N   PRO B 196      -4.000  36.040  33.442  1.00 18.91           N  
ATOM   1536  CA  PRO B 196      -5.201  35.863  32.618  1.00 20.25           C  
ATOM   1537  C   PRO B 196      -5.813  37.209  32.188  1.00 19.10           C  
ATOM   1538  O   PRO B 196      -6.369  37.326  31.099  1.00 20.54           O  
ATOM   1539  CB  PRO B 196      -6.123  35.015  33.508  1.00 19.54           C  
ATOM   1540  CG  PRO B 196      -5.585  35.229  34.908  1.00 22.20           C  
ATOM   1541  CD  PRO B 196      -4.099  35.290  34.705  1.00 18.06           C  
ATOM   1542  N   ARG B 197      -5.691  38.230  33.029  1.00 19.43           N  
ATOM   1543  CA  ARG B 197      -6.218  39.543  32.671  1.00 18.28           C  
ATOM   1544  C   ARG B 197      -5.384  40.162  31.553  1.00 18.81           C  
ATOM   1545  O   ARG B 197      -5.918  40.829  30.666  1.00 20.15           O  
ATOM   1546  CB  ARG B 197      -6.219  40.484  33.872  1.00 17.94           C  
ATOM   1547  CG  ARG B 197      -6.640  41.922  33.526  1.00 19.05           C  
ATOM   1548  CD  ARG B 197      -8.052  41.993  32.947  1.00 17.36           C  
ATOM   1549  NE  ARG B 197      -9.026  41.356  33.829  1.00 20.92           N  
ATOM   1550  CZ  ARG B 197      -9.447  41.869  34.982  1.00 21.15           C  
ATOM   1551  NH1 ARG B 197     -10.331  41.210  35.717  1.00 22.14           N1+
ATOM   1552  NH2 ARG B 197      -8.997  43.046  35.394  1.00 20.81           N  
ATOM   1553  N   MET B 198      -4.073  39.947  31.590  1.00 15.82           N  
ATOM   1554  CA  MET B 198      -3.220  40.500  30.552  1.00 15.97           C  
ATOM   1555  C   MET B 198      -3.457  39.771  29.227  1.00 16.25           C  
ATOM   1556  O   MET B 198      -3.294  40.350  28.148  1.00 13.22           O  
ATOM   1557  CB  MET B 198      -1.750  40.424  30.975  1.00 17.03           C  
ATOM   1558  CG  MET B 198      -1.392  41.435  32.067  1.00 16.82           C  
ATOM   1559  SD  MET B 198       0.304  41.275  32.666  1.00 21.77           S  
ATOM   1560  CE  MET B 198       1.173  42.123  31.387  1.00 15.04           C  
ATOM   1561  N   VAL B 199      -3.851  38.503  29.304  1.00 16.76           N  
ATOM   1562  CA  VAL B 199      -4.130  37.747  28.088  1.00 16.04           C  
ATOM   1563  C   VAL B 199      -5.363  38.369  27.444  1.00 17.01           C  
ATOM   1564  O   VAL B 199      -5.387  38.621  26.244  1.00 17.44           O  
ATOM   1565  CB  VAL B 199      -4.413  36.257  28.383  1.00 16.68           C  
ATOM   1566  CG1 VAL B 199      -5.021  35.573  27.132  1.00 12.82           C  
ATOM   1567  CG2 VAL B 199      -3.119  35.565  28.784  1.00 12.02           C  
ATOM   1568  N   GLU B 200      -6.380  38.628  28.254  1.00 16.81           N  
ATOM   1569  CA  GLU B 200      -7.599  39.232  27.751  1.00 19.82           C  
ATOM   1570  C   GLU B 200      -7.337  40.641  27.211  1.00 19.70           C  
ATOM   1571  O   GLU B 200      -7.869  41.022  26.170  1.00 21.28           O  
ATOM   1572  CB  GLU B 200      -8.644  39.304  28.852  1.00 21.81           C  
ATOM   1573  CG  GLU B 200      -9.985  39.808  28.369  1.00 30.37           C  
ATOM   1574  CD  GLU B 200     -10.871  40.215  29.518  1.00 37.46           C  
ATOM   1575  OE1 GLU B 200     -10.505  41.190  30.211  1.00 40.60           O  
ATOM   1576  OE2 GLU B 200     -11.918  39.560  29.735  1.00 42.06           O1-
ATOM   1577  N   LEU B 201      -6.530  41.420  27.924  1.00 19.15           N  
ATOM   1578  CA  LEU B 201      -6.216  42.767  27.466  1.00 19.54           C  
ATOM   1579  C   LEU B 201      -5.520  42.706  26.105  1.00 18.36           C  
ATOM   1580  O   LEU B 201      -5.843  43.465  25.208  1.00 19.38           O  
ATOM   1581  CB  LEU B 201      -5.327  43.493  28.489  1.00 16.45           C  
ATOM   1582  CG  LEU B 201      -6.046  44.045  29.729  1.00 16.53           C  
ATOM   1583  CD1 LEU B 201      -5.036  44.516  30.780  1.00 16.63           C  
ATOM   1584  CD2 LEU B 201      -6.951  45.195  29.303  1.00 15.65           C  
ATOM   1585  N   ALA B 202      -4.581  41.782  25.954  1.00 19.38           N  
ATOM   1586  CA  ALA B 202      -3.842  41.643  24.705  1.00 21.82           C  
ATOM   1587  C   ALA B 202      -4.754  41.395  23.509  1.00 23.24           C  
ATOM   1588  O   ALA B 202      -4.561  41.976  22.436  1.00 22.32           O  
ATOM   1589  CB  ALA B 202      -2.814  40.517  24.821  1.00 20.25           C  
ATOM   1590  N   ARG B 203      -5.751  40.537  23.685  1.00 25.60           N  
ATOM   1591  CA  ARG B 203      -6.650  40.246  22.586  1.00 28.43           C  
ATOM   1592  C   ARG B 203      -7.531  41.455  22.293  1.00 27.87           C  
ATOM   1593  O   ARG B 203      -7.849  41.729  21.143  1.00 28.64           O  
ATOM   1594  CB  ARG B 203      -7.504  39.015  22.893  1.00 32.84           C  
ATOM   1595  CG  ARG B 203      -8.605  39.230  23.911  1.00 40.80           C  
ATOM   1596  CD  ARG B 203      -9.645  38.127  23.775  1.00 47.16           C  
ATOM   1597  NE  ARG B 203     -10.189  38.089  22.418  1.00 51.09           N  
ATOM   1598  CZ  ARG B 203     -10.957  39.041  21.892  1.00 54.75           C  
ATOM   1599  NH1 ARG B 203     -11.282  40.111  22.611  1.00 54.47           N1+
ATOM   1600  NH2 ARG B 203     -11.398  38.928  20.643  1.00 55.17           N  
ATOM   1601  N   GLU B 204      -7.909  42.190  23.332  1.00 27.48           N  
ATOM   1602  CA  GLU B 204      -8.739  43.373  23.146  1.00 26.74           C  
ATOM   1603  C   GLU B 204      -7.973  44.527  22.502  1.00 25.78           C  
ATOM   1604  O   GLU B 204      -8.568  45.411  21.891  1.00 27.58           O  
ATOM   1605  CB  GLU B 204      -9.320  43.830  24.486  1.00 26.18           C  
ATOM   1606  CG  GLU B 204     -10.425  42.929  25.016  1.00 30.02           C  
ATOM   1607  CD  GLU B 204     -11.061  43.455  26.290  1.00 31.82           C  
ATOM   1608  OE1 GLU B 204     -12.051  42.853  26.750  1.00 33.88           O  
ATOM   1609  OE2 GLU B 204     -10.573  44.466  26.837  1.00 32.38           O1-
ATOM   1610  N   MET B 205      -6.652  44.514  22.622  1.00 24.10           N  
ATOM   1611  CA  MET B 205      -5.839  45.587  22.060  1.00 24.44           C  
ATOM   1612  C   MET B 205      -5.091  45.197  20.780  1.00 23.45           C  
ATOM   1613  O   MET B 205      -4.407  46.020  20.185  1.00 21.95           O  
ATOM   1614  CB  MET B 205      -4.843  46.075  23.124  1.00 23.73           C  
ATOM   1615  CG  MET B 205      -5.506  46.709  24.349  1.00 24.83           C  
ATOM   1616  SD  MET B 205      -4.391  47.036  25.754  1.00 28.01           S  
ATOM   1617  CE  MET B 205      -3.370  48.269  25.098  1.00 21.72           C  
ATOM   1618  N   LYS B 206      -5.239  43.948  20.351  1.00 25.54           N  
ATOM   1619  CA  LYS B 206      -4.544  43.460  19.163  1.00 26.85           C  
ATOM   1620  C   LYS B 206      -4.712  44.295  17.893  1.00 26.23           C  
ATOM   1621  O   LYS B 206      -3.807  44.333  17.067  1.00 25.63           O  
ATOM   1622  CB  LYS B 206      -4.938  42.006  18.875  1.00 29.96           C  
ATOM   1623  CG  LYS B 206      -6.398  41.787  18.521  1.00 34.85           C  
ATOM   1624  CD  LYS B 206      -6.688  40.296  18.354  1.00 40.50           C  
ATOM   1625  CE  LYS B 206      -8.159  40.021  18.054  1.00 41.94           C  
ATOM   1626  NZ  LYS B 206      -8.574  40.583  16.737  1.00 44.75           N1+
ATOM   1627  N   ASP B 207      -5.853  44.959  17.727  1.00 25.48           N  
ATOM   1628  CA  ASP B 207      -6.063  45.770  16.530  1.00 24.36           C  
ATOM   1629  C   ASP B 207      -5.752  47.248  16.716  1.00 22.87           C  
ATOM   1630  O   ASP B 207      -5.953  48.050  15.812  1.00 23.15           O  
ATOM   1631  CB  ASP B 207      -7.490  45.591  16.010  1.00 26.91           C  
ATOM   1632  CG  ASP B 207      -7.736  44.190  15.487  1.00 29.95           C  
ATOM   1633  OD1 ASP B 207      -6.912  43.722  14.672  1.00 30.41           O  
ATOM   1634  OD2 ASP B 207      -8.737  43.557  15.890  1.00 31.49           O1-
ATOM   1635  N   TYR B 208      -5.249  47.603  17.890  1.00 22.23           N  
ATOM   1636  CA  TYR B 208      -4.886  48.981  18.178  1.00 19.99           C  
ATOM   1637  C   TYR B 208      -3.734  49.427  17.285  1.00 19.10           C  
ATOM   1638  O   TYR B 208      -2.813  48.659  17.016  1.00 17.08           O  
ATOM   1639  CB  TYR B 208      -4.449  49.124  19.643  1.00 19.66           C  
ATOM   1640  CG  TYR B 208      -5.569  49.377  20.628  1.00 18.86           C  
ATOM   1641  CD1 TYR B 208      -6.895  49.129  20.287  1.00 18.66           C  
ATOM   1642  CD2 TYR B 208      -5.296  49.859  21.914  1.00 19.52           C  
ATOM   1643  CE1 TYR B 208      -7.927  49.355  21.200  1.00 19.18           C  
ATOM   1644  CE2 TYR B 208      -6.318  50.084  22.834  1.00 17.39           C  
ATOM   1645  CZ  TYR B 208      -7.628  49.830  22.469  1.00 17.73           C  
ATOM   1646  OH  TYR B 208      -8.646  50.032  23.364  1.00 18.04           O  
ATOM   1647  N   SER B 209      -3.794  50.672  16.825  1.00 17.72           N  
ATOM   1648  CA  SER B 209      -2.721  51.229  16.016  1.00 16.97           C  
ATOM   1649  C   SER B 209      -1.591  51.522  17.005  1.00 17.07           C  
ATOM   1650  O   SER B 209      -1.806  51.528  18.217  1.00 18.02           O  
ATOM   1651  CB  SER B 209      -3.171  52.536  15.355  1.00 15.28           C  
ATOM   1652  OG  SER B 209      -3.489  53.518  16.330  1.00 16.68           O  
ATOM   1653  N   ARG B 210      -0.391  51.763  16.502  1.00 16.66           N  
ATOM   1654  CA  ARG B 210       0.717  52.054  17.387  1.00 18.35           C  
ATOM   1655  C   ARG B 210       0.460  53.367  18.139  1.00 18.19           C  
ATOM   1656  O   ARG B 210       0.901  53.535  19.273  1.00 18.17           O  
ATOM   1657  CB  ARG B 210       2.026  52.096  16.586  1.00 18.14           C  
ATOM   1658  CG  ARG B 210       2.353  50.734  15.917  1.00 19.58           C  
ATOM   1659  CD  ARG B 210       3.721  50.711  15.210  1.00 18.57           C  
ATOM   1660  NE  ARG B 210       4.833  50.850  16.149  1.00 19.63           N  
ATOM   1661  CZ  ARG B 210       5.375  49.851  16.845  1.00 21.03           C  
ATOM   1662  NH1 ARG B 210       4.927  48.608  16.718  1.00 22.16           N1+
ATOM   1663  NH2 ARG B 210       6.372  50.099  17.684  1.00 20.87           N  
ATOM   1664  N   GLU B 211      -0.277  54.280  17.514  1.00 18.18           N  
ATOM   1665  CA  GLU B 211      -0.598  55.560  18.136  1.00 16.91           C  
ATOM   1666  C   GLU B 211      -1.478  55.372  19.376  1.00 16.06           C  
ATOM   1667  O   GLU B 211      -1.292  56.058  20.380  1.00 13.38           O  
ATOM   1668  CB  GLU B 211      -1.321  56.483  17.145  1.00 19.32           C  
ATOM   1669  CG  GLU B 211      -0.492  57.025  15.959  1.00 27.46           C  
ATOM   1670  CD  GLU B 211       0.000  55.941  14.992  1.00 31.04           C  
ATOM   1671  OE1 GLU B 211      -0.761  54.987  14.695  1.00 31.09           O  
ATOM   1672  OE2 GLU B 211       1.155  56.057  14.516  1.00 32.13           O1-
ATOM   1673  N   GLU B 212      -2.449  54.459  19.305  1.00 14.67           N  
ATOM   1674  CA  GLU B 212      -3.331  54.210  20.449  1.00 14.46           C  
ATOM   1675  C   GLU B 212      -2.571  53.547  21.581  1.00 15.94           C  
ATOM   1676  O   GLU B 212      -2.819  53.827  22.759  1.00 15.16           O  
ATOM   1677  CB  GLU B 212      -4.499  53.306  20.054  1.00 14.42           C  
ATOM   1678  CG  GLU B 212      -5.547  53.971  19.194  1.00 11.56           C  
ATOM   1679  CD  GLU B 212      -6.341  52.965  18.406  1.00 10.77           C  
ATOM   1680  OE1 GLU B 212      -7.377  52.464  18.905  1.00 12.79           O  
ATOM   1681  OE2 GLU B 212      -5.907  52.662  17.280  1.00 15.54           O1-
ATOM   1682  N   LEU B 213      -1.654  52.655  21.216  1.00 15.83           N  
ATOM   1683  CA  LEU B 213      -0.854  51.940  22.197  1.00 17.16           C  
ATOM   1684  C   LEU B 213       0.059  52.938  22.885  1.00 19.06           C  
ATOM   1685  O   LEU B 213       0.171  52.942  24.116  1.00 16.84           O  
ATOM   1686  CB  LEU B 213      -0.016  50.843  21.527  1.00 14.55           C  
ATOM   1687  CG  LEU B 213      -0.776  49.710  20.816  1.00 16.99           C  
ATOM   1688  CD1 LEU B 213       0.205  48.847  20.023  1.00 14.87           C  
ATOM   1689  CD2 LEU B 213      -1.545  48.876  21.834  1.00 12.19           C  
ATOM   1690  N   LEU B 214       0.701  53.784  22.080  1.00 19.59           N  
ATOM   1691  CA  LEU B 214       1.612  54.799  22.599  1.00 21.84           C  
ATOM   1692  C   LEU B 214       0.872  55.773  23.504  1.00 21.43           C  
ATOM   1693  O   LEU B 214       1.437  56.300  24.458  1.00 22.04           O  
ATOM   1694  CB  LEU B 214       2.270  55.572  21.458  1.00 23.55           C  
ATOM   1695  CG  LEU B 214       3.402  56.496  21.923  1.00 29.07           C  
ATOM   1696  CD1 LEU B 214       4.519  55.660  22.551  1.00 25.36           C  
ATOM   1697  CD2 LEU B 214       3.936  57.305  20.739  1.00 29.58           C  
ATOM   1698  N   LYS B 215      -0.397  56.013  23.199  1.00 20.54           N  
ATOM   1699  CA  LYS B 215      -1.197  56.911  24.013  1.00 20.69           C  
ATOM   1700  C   LYS B 215      -1.268  56.339  25.431  1.00 20.07           C  
ATOM   1701  O   LYS B 215      -0.983  57.028  26.407  1.00 20.62           O  
ATOM   1702  CB  LYS B 215      -2.603  57.038  23.428  1.00 20.59           C  
ATOM   1703  CG  LYS B 215      -3.521  57.964  24.204  1.00 22.51           C  
ATOM   1704  CD  LYS B 215      -3.049  59.408  24.083  1.00 26.10           C  
ATOM   1705  CE  LYS B 215      -4.016  60.371  24.745  1.00 26.67           C  
ATOM   1706  NZ  LYS B 215      -3.587  61.781  24.531  1.00 30.88           N1+
ATOM   1707  N   ILE B 216      -1.640  55.068  25.531  1.00 19.98           N  
ATOM   1708  CA  ILE B 216      -1.753  54.395  26.823  1.00 19.50           C  
ATOM   1709  C   ILE B 216      -0.445  54.453  27.594  1.00 20.05           C  
ATOM   1710  O   ILE B 216      -0.416  54.886  28.744  1.00 20.19           O  
ATOM   1711  CB  ILE B 216      -2.167  52.913  26.645  1.00 18.78           C  
ATOM   1712  CG1 ILE B 216      -3.558  52.849  26.000  1.00 16.82           C  
ATOM   1713  CG2 ILE B 216      -2.148  52.184  28.005  1.00 14.64           C  
ATOM   1714  CD1 ILE B 216      -4.040  51.451  25.688  1.00 16.55           C  
ATOM   1715  N   VAL B 217       0.633  54.015  26.955  1.00 20.80           N  
ATOM   1716  CA  VAL B 217       1.947  54.021  27.581  1.00 23.07           C  
ATOM   1717  C   VAL B 217       2.324  55.436  28.011  1.00 24.47           C  
ATOM   1718  O   VAL B 217       2.801  55.652  29.122  1.00 23.56           O  
ATOM   1719  CB  VAL B 217       3.035  53.487  26.608  1.00 24.56           C  
ATOM   1720  CG1 VAL B 217       4.431  53.736  27.191  1.00 24.02           C  
ATOM   1721  CG2 VAL B 217       2.829  51.995  26.358  1.00 20.70           C  
ATOM   1722  N   GLY B 218       2.098  56.394  27.117  1.00 26.29           N  
ATOM   1723  CA  GLY B 218       2.429  57.775  27.401  1.00 25.91           C  
ATOM   1724  C   GLY B 218       1.717  58.359  28.600  1.00 27.61           C  
ATOM   1725  O   GLY B 218       2.280  59.181  29.309  1.00 28.68           O  
ATOM   1726  N   GLU B 219       0.482  57.940  28.840  1.00 27.92           N  
ATOM   1727  CA  GLU B 219      -0.265  58.464  29.969  1.00 28.13           C  
ATOM   1728  C   GLU B 219      -0.007  57.691  31.251  1.00 28.17           C  
ATOM   1729  O   GLU B 219      -0.529  58.050  32.309  1.00 28.48           O  
ATOM   1730  CB  GLU B 219      -1.763  58.451  29.669  1.00 31.55           C  
ATOM   1731  CG  GLU B 219      -2.145  59.261  28.441  1.00 38.96           C  
ATOM   1732  CD  GLU B 219      -3.518  59.901  28.561  1.00 43.88           C  
ATOM   1733  OE1 GLU B 219      -4.516  59.160  28.750  1.00 44.60           O  
ATOM   1734  OE2 GLU B 219      -3.592  61.152  28.462  1.00 45.74           O1-
ATOM   1735  N   TYR B 220       0.799  56.636  31.168  1.00 25.53           N  
ATOM   1736  CA  TYR B 220       1.076  55.833  32.346  1.00 22.25           C  
ATOM   1737  C   TYR B 220       2.239  56.357  33.170  1.00 20.87           C  
ATOM   1738  O   TYR B 220       3.337  56.548  32.661  1.00 21.69           O  
ATOM   1739  CB  TYR B 220       1.366  54.378  31.965  1.00 20.21           C  
ATOM   1740  CG  TYR B 220       1.545  53.498  33.180  1.00 16.07           C  
ATOM   1741  CD1 TYR B 220       0.453  53.155  33.978  1.00 16.08           C  
ATOM   1742  CD2 TYR B 220       2.807  53.068  33.571  1.00 13.63           C  
ATOM   1743  CE1 TYR B 220       0.616  52.409  35.143  1.00 16.26           C  
ATOM   1744  CE2 TYR B 220       2.985  52.322  34.736  1.00 15.18           C  
ATOM   1745  CZ  TYR B 220       1.889  51.998  35.517  1.00 15.49           C  
ATOM   1746  OH  TYR B 220       2.060  51.277  36.679  1.00 14.70           O  
ATOM   1747  N   ASP B 221       1.989  56.559  34.458  1.00 19.81           N  
ATOM   1748  CA  ASP B 221       3.009  57.046  35.382  1.00 19.08           C  
ATOM   1749  C   ASP B 221       3.199  55.986  36.465  1.00 15.93           C  
ATOM   1750  O   ASP B 221       2.380  55.878  37.370  1.00 16.10           O  
ATOM   1751  CB  ASP B 221       2.556  58.363  36.027  1.00 17.24           C  
ATOM   1752  CG  ASP B 221       3.653  59.020  36.858  1.00 20.44           C  
ATOM   1753  OD1 ASP B 221       4.343  58.317  37.632  1.00 19.29           O  
ATOM   1754  OD2 ASP B 221       3.818  60.252  36.747  1.00 23.87           O1-
ATOM   1755  N   ASN B 222       4.280  55.216  36.389  1.00 13.96           N  
ATOM   1756  CA  ASN B 222       4.501  54.173  37.386  1.00 13.61           C  
ATOM   1757  C   ASN B 222       4.687  54.712  38.802  1.00 12.04           C  
ATOM   1758  O   ASN B 222       4.347  54.038  39.767  1.00 12.95           O  
ATOM   1759  CB  ASN B 222       5.691  53.296  37.007  1.00 13.39           C  
ATOM   1760  CG  ASN B 222       5.594  51.909  37.614  1.00 15.26           C  
ATOM   1761  ND2 ASN B 222       6.676  51.444  38.227  1.00 16.65           N  
ATOM   1762  OD1 ASN B 222       4.555  51.263  37.524  1.00 14.20           O  
ATOM   1763  N   GLY B 223       5.212  55.928  38.922  1.00 12.87           N  
ATOM   1764  CA  GLY B 223       5.405  56.530  40.231  1.00 11.33           C  
ATOM   1765  C   GLY B 223       4.086  56.824  40.925  1.00 13.35           C  
ATOM   1766  O   GLY B 223       3.921  56.499  42.103  1.00 14.94           O  
ATOM   1767  N   LYS B 224       3.139  57.434  40.211  1.00 13.78           N  
ATOM   1768  CA  LYS B 224       1.832  57.731  40.799  1.00 16.43           C  
ATOM   1769  C   LYS B 224       1.076  56.433  41.112  1.00 14.65           C  
ATOM   1770  O   LYS B 224       0.379  56.331  42.118  1.00 15.30           O  
ATOM   1771  CB  LYS B 224       0.986  58.602  39.853  1.00 19.33           C  
ATOM   1772  CG  LYS B 224       1.363  60.082  39.834  1.00 28.21           C  
ATOM   1773  CD  LYS B 224       0.352  60.913  39.026  1.00 32.85           C  
ATOM   1774  CE  LYS B 224       0.679  62.414  39.024  1.00 35.21           C  
ATOM   1775  NZ  LYS B 224       2.007  62.762  38.400  1.00 39.28           N1+
ATOM   1776  N   THR B 225       1.216  55.446  40.237  1.00 14.34           N  
ATOM   1777  CA  THR B 225       0.558  54.165  40.431  1.00 15.47           C  
ATOM   1778  C   THR B 225       1.067  53.491  41.704  1.00 14.77           C  
ATOM   1779  O   THR B 225       0.275  52.998  42.505  1.00 15.29           O  
ATOM   1780  CB  THR B 225       0.791  53.242  39.214  1.00 16.13           C  
ATOM   1781  CG2 THR B 225       0.130  51.882  39.432  1.00 15.40           C  
ATOM   1782  OG1 THR B 225       0.235  53.856  38.044  1.00 16.55           O  
ATOM   1783  N   LEU B 226       2.385  53.477  41.897  1.00 13.94           N  
ATOM   1784  CA  LEU B 226       2.946  52.872  43.106  1.00 14.33           C  
ATOM   1785  C   LEU B 226       2.415  53.628  44.321  1.00 13.48           C  
ATOM   1786  O   LEU B 226       2.065  53.015  45.327  1.00 13.81           O  
ATOM   1787  CB  LEU B 226       4.483  52.910  43.094  1.00 10.59           C  
ATOM   1788  CG  LEU B 226       5.158  51.772  42.328  1.00 16.11           C  
ATOM   1789  CD1 LEU B 226       6.662  52.024  42.266  1.00 16.66           C  
ATOM   1790  CD2 LEU B 226       4.851  50.423  43.015  1.00 13.96           C  
ATOM   1791  N   SER B 227       2.357  54.955  44.227  1.00 11.84           N  
ATOM   1792  CA  SER B 227       1.829  55.740  45.336  1.00 13.32           C  
ATOM   1793  C   SER B 227       0.375  55.355  45.599  1.00 13.95           C  
ATOM   1794  O   SER B 227      -0.023  55.200  46.752  1.00 14.82           O  
ATOM   1795  CB  SER B 227       1.921  57.239  45.047  1.00 13.95           C  
ATOM   1796  OG  SER B 227       3.247  57.725  45.229  1.00 17.73           O  
ATOM   1797  N   ASP B 228      -0.415  55.181  44.540  1.00 12.77           N  
ATOM   1798  CA  ASP B 228      -1.819  54.818  44.731  1.00 13.99           C  
ATOM   1799  C   ASP B 228      -1.963  53.453  45.389  1.00 14.66           C  
ATOM   1800  O   ASP B 228      -2.854  53.242  46.219  1.00 14.57           O  
ATOM   1801  CB  ASP B 228      -2.583  54.847  43.404  1.00 14.85           C  
ATOM   1802  CG  ASP B 228      -2.645  56.240  42.803  1.00 17.70           C  
ATOM   1803  OD1 ASP B 228      -2.536  57.223  43.574  1.00 17.80           O  
ATOM   1804  OD2 ASP B 228      -2.810  56.354  41.566  1.00 17.47           O1-
ATOM   1805  N   VAL B 229      -1.089  52.521  45.027  1.00 14.20           N  
ATOM   1806  CA  VAL B 229      -1.144  51.202  45.639  1.00 13.20           C  
ATOM   1807  C   VAL B 229      -0.924  51.363  47.149  1.00 12.63           C  
ATOM   1808  O   VAL B 229      -1.641  50.779  47.957  1.00 13.61           O  
ATOM   1809  CB  VAL B 229      -0.067  50.264  45.048  1.00 12.90           C  
ATOM   1810  CG1 VAL B 229       0.002  48.977  45.863  1.00 11.00           C  
ATOM   1811  CG2 VAL B 229      -0.393  49.958  43.586  1.00 10.25           C  
ATOM   1812  N   LEU B 230       0.053  52.173  47.533  1.00 13.79           N  
ATOM   1813  CA  LEU B 230       0.325  52.384  48.955  1.00 14.32           C  
ATOM   1814  C   LEU B 230      -0.858  53.039  49.667  1.00 15.77           C  
ATOM   1815  O   LEU B 230      -1.182  52.690  50.802  1.00 17.23           O  
ATOM   1816  CB  LEU B 230       1.568  53.255  49.143  1.00 12.41           C  
ATOM   1817  CG  LEU B 230       2.887  52.732  48.571  1.00 14.12           C  
ATOM   1818  CD1 LEU B 230       3.972  53.772  48.845  1.00 12.20           C  
ATOM   1819  CD2 LEU B 230       3.254  51.375  49.197  1.00 10.81           C  
ATOM   1820  N   LEU B 231      -1.494  54.005  49.017  1.00 14.99           N  
ATOM   1821  CA  LEU B 231      -2.636  54.656  49.641  1.00 16.86           C  
ATOM   1822  C   LEU B 231      -3.788  53.648  49.736  1.00 16.41           C  
ATOM   1823  O   LEU B 231      -4.543  53.642  50.706  1.00 13.85           O  
ATOM   1824  CB  LEU B 231      -3.049  55.894  48.838  1.00 14.98           C  
ATOM   1825  CG  LEU B 231      -2.049  57.056  48.881  1.00 16.22           C  
ATOM   1826  CD1 LEU B 231      -2.546  58.205  48.023  1.00 16.67           C  
ATOM   1827  CD2 LEU B 231      -1.853  57.520  50.309  1.00 16.23           C  
ATOM   1828  N   HIS B 232      -3.910  52.783  48.733  1.00 16.83           N  
ATOM   1829  CA  HIS B 232      -4.963  51.777  48.763  1.00 17.63           C  
ATOM   1830  C   HIS B 232      -4.744  50.869  49.972  1.00 17.17           C  
ATOM   1831  O   HIS B 232      -5.678  50.571  50.706  1.00 18.54           O  
ATOM   1832  CB  HIS B 232      -4.952  50.926  47.493  1.00 20.42           C  
ATOM   1833  CG  HIS B 232      -6.000  49.856  47.487  1.00 23.74           C  
ATOM   1834  CD2 HIS B 232      -6.006  48.610  48.020  1.00 25.57           C  
ATOM   1835  ND1 HIS B 232      -7.252  50.045  46.946  1.00 25.29           N  
ATOM   1836  CE1 HIS B 232      -7.984  48.963  47.145  1.00 28.48           C  
ATOM   1837  NE2 HIS B 232      -7.252  48.077  47.797  1.00 25.72           N  
ATOM   1838  N   ILE B 233      -3.504  50.433  50.176  1.00 17.44           N  
ATOM   1839  CA  ILE B 233      -3.182  49.565  51.299  1.00 15.49           C  
ATOM   1840  C   ILE B 233      -3.467  50.287  52.608  1.00 16.66           C  
ATOM   1841  O   ILE B 233      -4.046  49.706  53.536  1.00 14.57           O  
ATOM   1842  CB  ILE B 233      -1.697  49.129  51.266  1.00 16.90           C  
ATOM   1843  CG1 ILE B 233      -1.438  48.294  50.005  1.00 19.76           C  
ATOM   1844  CG2 ILE B 233      -1.347  48.339  52.537  1.00 13.00           C  
ATOM   1845  CD1 ILE B 233      -0.014  47.820  49.847  1.00 18.81           C  
ATOM   1846  N   ARG B 234      -3.048  51.548  52.685  1.00 16.27           N  
ATOM   1847  CA  ARG B 234      -3.290  52.344  53.879  1.00 18.85           C  
ATOM   1848  C   ARG B 234      -4.785  52.349  54.195  1.00 21.01           C  
ATOM   1849  O   ARG B 234      -5.190  52.045  55.315  1.00 23.39           O  
ATOM   1850  CB  ARG B 234      -2.823  53.792  53.680  1.00 17.42           C  
ATOM   1851  CG  ARG B 234      -3.082  54.700  54.884  1.00 17.43           C  
ATOM   1852  CD  ARG B 234      -2.903  56.181  54.534  1.00 17.93           C  
ATOM   1853  NE  ARG B 234      -3.966  56.647  53.647  1.00 19.27           N  
ATOM   1854  CZ  ARG B 234      -3.942  57.800  52.987  1.00 18.69           C  
ATOM   1855  NH1 ARG B 234      -4.957  58.134  52.202  1.00 19.37           N1+
ATOM   1856  NH2 ARG B 234      -2.903  58.613  53.104  1.00 16.88           N  
ATOM   1857  N   ASP B 235      -5.606  52.676  53.202  1.00 22.25           N  
ATOM   1858  CA  ASP B 235      -7.047  52.743  53.425  1.00 25.70           C  
ATOM   1859  C   ASP B 235      -7.629  51.404  53.848  1.00 26.49           C  
ATOM   1860  O   ASP B 235      -8.537  51.356  54.680  1.00 28.57           O  
ATOM   1861  CB  ASP B 235      -7.770  53.269  52.175  1.00 23.39           C  
ATOM   1862  CG  ASP B 235      -7.264  54.638  51.740  1.00 25.40           C  
ATOM   1863  OD1 ASP B 235      -6.688  55.365  52.585  1.00 23.32           O  
ATOM   1864  OD2 ASP B 235      -7.451  54.993  50.554  1.00 24.76           O1-
ATOM   1865  N   ARG B 236      -7.110  50.319  53.283  1.00 28.46           N  
ATOM   1866  CA  ARG B 236      -7.589  48.989  53.637  1.00 29.18           C  
ATOM   1867  C   ARG B 236      -7.209  48.681  55.082  1.00 28.59           C  
ATOM   1868  O   ARG B 236      -8.015  48.139  55.835  1.00 27.79           O  
ATOM   1869  CB  ARG B 236      -6.994  47.928  52.703  1.00 32.17           C  
ATOM   1870  CG  ARG B 236      -7.482  46.511  52.989  1.00 33.22           C  
ATOM   1871  CD  ARG B 236      -8.115  45.884  51.757  1.00 36.01           C  
ATOM   1872  NE  ARG B 236      -9.255  45.034  52.105  1.00 38.54           N  
ATOM   1873  CZ  ARG B 236      -9.160  43.839  52.676  1.00 38.38           C  
ATOM   1874  NH1 ARG B 236      -7.973  43.326  52.970  1.00 37.44           N1+
ATOM   1875  NH2 ARG B 236     -10.260  43.159  52.963  1.00 42.05           N  
ATOM   1876  N   LEU B 237      -5.983  49.025  55.472  1.00 29.34           N  
ATOM   1877  CA  LEU B 237      -5.540  48.782  56.847  1.00 29.53           C  
ATOM   1878  C   LEU B 237      -6.521  49.427  57.818  1.00 30.29           C  
ATOM   1879  O   LEU B 237      -6.884  48.840  58.836  1.00 28.23           O  
ATOM   1880  CB  LEU B 237      -4.146  49.361  57.084  1.00 26.81           C  
ATOM   1881  CG  LEU B 237      -2.960  48.537  56.576  1.00 28.16           C  
ATOM   1882  CD1 LEU B 237      -1.669  49.306  56.788  1.00 23.37           C  
ATOM   1883  CD2 LEU B 237      -2.920  47.208  57.305  1.00 26.34           C  
ATOM   1884  N   THR B 238      -6.942  50.642  57.487  1.00 31.77           N  
ATOM   1885  CA  THR B 238      -7.883  51.382  58.311  1.00 33.09           C  
ATOM   1886  C   THR B 238      -9.200  50.632  58.444  1.00 34.64           C  
ATOM   1887  O   THR B 238      -9.621  50.302  59.549  1.00 33.98           O  
ATOM   1888  CB  THR B 238      -8.164  52.757  57.708  1.00 32.97           C  
ATOM   1889  CG2 THR B 238      -9.230  53.486  58.520  1.00 32.45           C  
ATOM   1890  OG1 THR B 238      -6.954  53.520  57.699  1.00 31.82           O  
ATOM   1891  N   ARG B 239      -9.851  50.371  57.314  1.00 36.31           N  
ATOM   1892  CA  ARG B 239     -11.114  49.648  57.327  1.00 38.97           C  
ATOM   1893  C   ARG B 239     -10.916  48.339  58.076  1.00 41.13           C  
ATOM   1894  O   ARG B 239     -11.662  48.017  58.995  1.00 42.25           O  
ATOM   1895  CB  ARG B 239     -11.589  49.340  55.903  1.00 39.21           C  
ATOM   1896  CG  ARG B 239     -11.917  50.557  55.052  1.00 40.40           C  
ATOM   1897  CD  ARG B 239     -12.806  50.181  53.861  1.00 41.18           C  
ATOM   1898  NE  ARG B 239     -12.133  49.371  52.844  1.00 42.21           N  
ATOM   1899  CZ  ARG B 239     -11.255  49.843  51.961  1.00 42.11           C  
ATOM   1900  NH1 ARG B 239     -10.929  51.132  51.964  1.00 40.19           N1+
ATOM   1901  NH2 ARG B 239     -10.716  49.029  51.061  1.00 40.92           N  
ATOM   1902  N   LEU B 240      -9.894  47.594  57.670  1.00 43.28           N  
ATOM   1903  CA  LEU B 240      -9.565  46.307  58.270  1.00 44.78           C  
ATOM   1904  C   LEU B 240      -9.564  46.381  59.793  1.00 47.63           C  
ATOM   1905  O   LEU B 240      -9.925  45.417  60.464  1.00 48.62           O  
ATOM   1906  CB  LEU B 240      -8.197  45.851  57.765  1.00 42.83           C  
ATOM   1907  CG  LEU B 240      -7.981  44.402  57.326  1.00 41.54           C  
ATOM   1908  CD1 LEU B 240      -9.178  43.887  56.544  1.00 40.28           C  
ATOM   1909  CD2 LEU B 240      -6.720  44.345  56.471  1.00 38.94           C  
ATOM   1910  N   ALA B 241      -9.165  47.527  60.337  1.00 50.91           N  
ATOM   1911  CA  ALA B 241      -9.127  47.712  61.784  1.00 55.19           C  
ATOM   1912  C   ALA B 241     -10.526  47.601  62.398  1.00 58.31           C  
ATOM   1913  O   ALA B 241     -10.672  47.525  63.617  1.00 58.72           O  
ATOM   1914  CB  ALA B 241      -8.506  49.063  62.123  1.00 53.77           C  
ATOM   1915  N   GLU B 242     -11.552  47.605  61.551  1.00 62.95           N  
ATOM   1916  CA  GLU B 242     -12.938  47.475  62.005  1.00 67.30           C  
ATOM   1917  C   GLU B 242     -13.489  46.106  61.595  1.00 70.14           C  
ATOM   1918  O   GLU B 242     -14.216  45.464  62.358  1.00 70.43           O  
ATOM   1919  CB  GLU B 242     -13.816  48.584  61.413  1.00 67.24           C  
ATOM   1920  CG  GLU B 242     -13.787  49.909  62.170  1.00 67.89           C  
ATOM   1921  CD  GLU B 242     -12.455  50.631  62.076  1.00 68.29           C  
ATOM   1922  OE1 GLU B 242     -11.444  50.090  62.564  1.00 69.13           O  
ATOM   1923  OE2 GLU B 242     -12.420  51.747  61.514  1.00 67.84           O1-
ATOM   1924  N   GLU B 243     -13.136  45.668  60.386  1.00 73.27           N  
ATOM   1925  CA  GLU B 243     -13.571  44.370  59.866  1.00 76.41           C  
ATOM   1926  C   GLU B 243     -12.782  43.230  60.515  1.00 78.16           C  
ATOM   1927  O   GLU B 243     -11.562  43.142  60.367  1.00 78.56           O  
ATOM   1928  CB  GLU B 243     -13.386  44.305  58.341  1.00 76.78           C  
ATOM   1929  CG  GLU B 243     -14.537  44.881  57.515  1.00 78.18           C  
ATOM   1930  CD  GLU B 243     -14.645  46.395  57.596  1.00 78.80           C  
ATOM   1931  OE1 GLU B 243     -14.798  46.925  58.717  1.00 79.62           O  
ATOM   1932  OE2 GLU B 243     -14.582  47.053  56.534  1.00 78.42           O1-
ATOM   1933  N   GLY B 244     -13.484  42.359  61.233  1.00 79.84           N  
ATOM   1934  CA  GLY B 244     -12.827  41.243  61.890  1.00 81.35           C  
ATOM   1935  C   GLY B 244     -12.854  41.381  63.399  1.00 82.65           C  
ATOM   1936  O   GLY B 244     -13.123  42.466  63.920  1.00 83.00           O  
ATOM   1937  N   ILE B 245     -12.574  40.284  64.101  1.00 83.55           N  
ATOM   1938  CA  ILE B 245     -12.562  40.270  65.565  1.00 84.51           C  
ATOM   1939  C   ILE B 245     -11.588  41.325  66.107  1.00 85.13           C  
ATOM   1940  O   ILE B 245     -10.823  41.920  65.344  1.00 85.44           O  
ATOM   1941  CB  ILE B 245     -12.153  38.872  66.098  1.00 84.11           C  
ATOM   1942  CG1 ILE B 245     -13.003  37.795  65.422  1.00 83.63           C  
ATOM   1943  CG2 ILE B 245     -12.344  38.802  67.609  1.00 83.69           C  
ATOM   1944  CD1 ILE B 245     -12.688  36.390  65.882  1.00 83.67           C  
ATOM   1945  N   TRP B 246     -11.612  41.558  67.418  1.00 85.25           N  
ATOM   1946  CA  TRP B 246     -10.723  42.550  68.013  1.00 85.08           C  
ATOM   1947  C   TRP B 246     -10.507  42.385  69.518  1.00 84.85           C  
ATOM   1948  O   TRP B 246     -11.187  41.598  70.178  1.00 84.26           O  
ATOM   1949  CB  TRP B 246     -11.249  43.954  67.715  1.00 85.16           C  
ATOM   1950  N   ARG B 247      -9.540  43.144  70.034  1.00 84.67           N  
ATOM   1951  CA  ARG B 247      -9.176  43.158  71.451  1.00 84.71           C  
ATOM   1952  C   ARG B 247      -7.852  43.920  71.626  1.00 85.01           C  
ATOM   1953  O   ARG B 247      -6.912  43.386  72.257  1.00 85.20           O  
ATOM   1954  CB  ARG B 247      -9.034  41.729  71.995  1.00 84.01           C  
ATOM   1955  CG  ARG B 247      -8.692  41.668  73.480  1.00 82.62           C  
ATOM   1956  CD  ARG B 247      -8.337  40.262  73.923  1.00 81.73           C  
ATOM   1957  NE  ARG B 247      -7.485  40.275  75.110  1.00 80.70           N  
ATOM   1958  CZ  ARG B 247      -7.011  39.183  75.702  1.00 79.89           C  
ATOM   1959  NH1 ARG B 247      -7.309  37.985  75.221  1.00 80.38           N1+
ATOM   1960  NH2 ARG B 247      -6.227  39.289  76.766  1.00 78.66           N  
TER   
HEADER    3wdk_chain_A
ATOM     64  N   PRO A   9      21.271  46.703  54.242  1.00240.67           N  
ATOM     65  CA  PRO A   9      20.020  46.478  54.905  1.00240.67           C  
ATOM     69  C   PRO A   9      19.354  45.214  54.472  1.00240.67           C  
ATOM     70  O   PRO A   9      18.682  44.579  55.282  1.00240.67           O  
ATOM     67  CB  PRO A   9      19.190  47.738  54.671  1.00240.67           C  
ATOM     68  CG  PRO A   9      20.248  48.842  54.494  1.00240.67           C  
ATOM     66  CD  PRO A   9      21.459  48.103  53.901  1.00240.67           C  
ATOM     71  N   ARG A  10      19.516  44.850  53.190  1.00216.22           N  
ATOM     72  CA  ARG A  10      18.932  43.671  52.626  1.00216.22           C  
ATOM     80  C   ARG A  10      19.603  42.486  53.227  1.00216.22           C  
ATOM     81  O   ARG A  10      18.979  41.450  53.448  1.00216.22           O  
ATOM     73  CB  ARG A  10      19.176  43.571  51.114  1.00216.22           C  
ATOM     74  CG  ARG A  10      18.448  44.627  50.290  1.00216.22           C  
ATOM     75  CD  ARG A  10      18.825  44.554  48.812  1.00216.22           C  
ATOM     76  NE  ARG A  10      19.192  43.139  48.542  1.00216.22           N  
ATOM     77  CZ  ARG A  10      18.755  42.514  47.411  1.00216.22           C  
ATOM     78  NH1 ARG A  10      17.977  43.189  46.514  1.00216.22           N1+
ATOM     79  NH2 ARG A  10      19.095  41.211  47.192  1.00216.22           N  
ATOM     82  N   TYR A  11      20.895  42.644  53.563  1.00 56.16           N  
ATOM     83  CA  TYR A  11      21.741  41.547  53.924  1.00 56.16           C  
ATOM     92  C   TYR A  11      21.117  40.735  55.011  1.00 56.16           C  
ATOM     93  O   TYR A  11      21.069  39.511  54.908  1.00 56.16           O  
ATOM     84  CB  TYR A  11      23.115  42.030  54.429  1.00 56.16           C  
ATOM     85  CG  TYR A  11      23.929  40.844  54.816  1.00 56.16           C  
ATOM     86  CD1 TYR A  11      24.559  40.082  53.859  1.00 56.16           C  
ATOM     87  CD2 TYR A  11      24.068  40.500  56.141  1.00 56.16           C  
ATOM     88  CE1 TYR A  11      25.312  38.989  54.222  1.00 56.16           C  
ATOM     89  CE2 TYR A  11      24.821  39.409  56.507  1.00 56.16           C  
ATOM     90  CZ  TYR A  11      25.443  38.649  55.546  1.00 56.16           C  
ATOM     91  OH  TYR A  11      26.218  37.527  55.913  1.00 56.16           O  
ATOM     94  N   TRP A  12      20.601  41.372  56.068  1.00 50.58           N  
ATOM     95  CA  TRP A  12      20.048  40.609  57.150  1.00 50.58           C  
ATOM    106  C   TRP A  12      18.846  39.842  56.690  1.00 50.58           C  
ATOM    107  O   TRP A  12      18.667  38.684  57.066  1.00 50.58           O  
ATOM     96  CB  TRP A  12      19.635  41.483  58.340  1.00 50.58           C  
ATOM     97  CG  TRP A  12      20.811  42.115  59.044  1.00 50.58           C  
ATOM     99  CD1 TRP A  12      21.416  43.315  58.814  1.00 50.58           C  
ATOM     98  CD2 TRP A  12      21.516  41.507  60.138  1.00 50.58           C  
ATOM    101  CE2 TRP A  12      22.523  42.390  60.519  1.00 50.58           C  
ATOM    102  CE3 TRP A  12      21.337  40.311  60.771  1.00 50.58           C  
ATOM    100  NE1 TRP A  12      22.450  43.496  59.700  1.00 50.58           N  
ATOM    103  CZ2 TRP A  12      23.370  42.091  61.548  1.00 50.58           C  
ATOM    104  CZ3 TRP A  12      22.194  40.010  61.807  1.00 50.58           C  
ATOM    105  CH2 TRP A  12      23.190  40.884  62.188  1.00 50.58           C  
ATOM    108  N   SER A  13      17.989  40.456  55.853  1.00 81.97           N  
ATOM    109  CA  SER A  13      16.784  39.799  55.433  1.00 81.97           C  
ATOM    112  C   SER A  13      17.153  38.512  54.779  1.00 81.97           C  
ATOM    113  O   SER A  13      16.566  37.471  55.069  1.00 81.97           O  
ATOM    110  CB  SER A  13      16.007  40.613  54.389  1.00 81.97           C  
ATOM    111  OG  SER A  13      15.639  41.869  54.935  1.00 81.97           O  
ATOM    114  N   LEU A  14      18.142  38.557  53.872  1.00 87.09           N  
ATOM    115  CA  LEU A  14      18.556  37.372  53.187  1.00 87.09           C  
ATOM    120  C   LEU A  14      19.168  36.421  54.169  1.00 87.09           C  
ATOM    121  O   LEU A  14      18.957  35.212  54.086  1.00 87.09           O  
ATOM    116  CB  LEU A  14      19.560  37.649  52.054  1.00 87.09           C  
ATOM    117  CG  LEU A  14      18.947  38.428  50.870  1.00 87.09           C  
ATOM    118  CD1 LEU A  14      18.629  39.889  51.221  1.00 87.09           C  
ATOM    119  CD2 LEU A  14      19.813  38.299  49.616  1.00 87.09           C  
ATOM    122  N   TYR A  15      19.924  36.951  55.149  1.00 57.75           N  
ATOM    123  CA  TYR A  15      20.638  36.134  56.091  1.00 57.75           C  
ATOM    132  C   TYR A  15      19.683  35.279  56.871  1.00 57.75           C  
ATOM    133  O   TYR A  15      19.854  34.062  56.946  1.00 57.75           O  
ATOM    124  CB  TYR A  15      21.417  37.014  57.083  1.00 57.75           C  
ATOM    125  CG  TYR A  15      22.143  36.177  58.077  1.00 57.75           C  
ATOM    126  CD1 TYR A  15      23.275  35.483  57.720  1.00 57.75           C  
ATOM    127  CD2 TYR A  15      21.701  36.111  59.377  1.00 57.75           C  
ATOM    128  CE1 TYR A  15      23.955  34.726  58.645  1.00 57.75           C  
ATOM    129  CE2 TYR A  15      22.377  35.355  60.305  1.00 57.75           C  
ATOM    130  CZ  TYR A  15      23.501  34.653  59.938  1.00 57.75           C  
ATOM    131  OH  TYR A  15      24.198  33.876  60.887  1.00 57.75           O  
ATOM    134  N   TYR A  16      18.635  35.889  57.449  1.00 59.95           N  
ATOM    135  CA  TYR A  16      17.673  35.164  58.226  1.00 59.95           C  
ATOM    144  C   TYR A  16      16.893  34.248  57.340  1.00 59.95           C  
ATOM    145  O   TYR A  16      16.490  33.163  57.755  1.00 59.95           O  
ATOM    136  CB  TYR A  16      16.706  36.066  59.009  1.00 59.95           C  
ATOM    137  CG  TYR A  16      17.514  36.722  60.078  1.00 59.95           C  
ATOM    138  CD1 TYR A  16      17.924  35.999  61.175  1.00 59.95           C  
ATOM    139  CD2 TYR A  16      17.845  38.054  59.999  1.00 59.95           C  
ATOM    140  CE1 TYR A  16      18.667  36.588  62.170  1.00 59.95           C  
ATOM    141  CE2 TYR A  16      18.588  38.649  60.990  1.00 59.95           C  
ATOM    142  CZ  TYR A  16      19.000  37.919  62.081  1.00 59.95           C  
ATOM    143  OH  TYR A  16      19.762  38.530  63.101  1.00 59.95           O  
ATOM    146  N   ARG A  17      16.639  34.673  56.091  1.00 99.08           N  
ATOM    147  CA  ARG A  17      15.872  33.886  55.171  1.00 99.08           C  
ATOM    155  C   ARG A  17      16.588  32.587  54.982  1.00 99.08           C  
ATOM    156  O   ARG A  17      15.967  31.528  54.905  1.00 99.08           O  
ATOM    148  CB  ARG A  17      15.710  34.595  53.811  1.00 99.08           C  
ATOM    149  CG  ARG A  17      14.654  33.983  52.888  1.00 99.08           C  
ATOM    150  CD  ARG A  17      14.282  34.884  51.705  1.00 99.08           C  
ATOM    151  NE  ARG A  17      13.592  36.086  52.257  1.00 99.08           N  
ATOM    152  CZ  ARG A  17      14.296  37.214  52.572  1.00 99.08           C  
ATOM    153  NH1 ARG A  17      15.632  37.288  52.298  1.00 99.08           N1+
ATOM    154  NH2 ARG A  17      13.656  38.265  53.166  1.00 99.08           N  
ATOM    157  N   GLU A  18      17.929  32.640  54.893  1.00 76.97           N  
ATOM    158  CA  GLU A  18      18.713  31.452  54.726  1.00 76.97           C  
ATOM    164  C   GLU A  18      18.629  30.626  55.976  1.00 76.97           C  
ATOM    165  O   GLU A  18      18.529  29.402  55.912  1.00 76.97           O  
ATOM    159  CB  GLU A  18      20.191  31.763  54.443  1.00 76.97           C  
ATOM    160  CG  GLU A  18      21.014  30.517  54.127  1.00 76.97           C  
ATOM    161  CD  GLU A  18      20.442  29.923  52.852  1.00 76.97           C  
ATOM    162  OE1 GLU A  18      20.220  30.701  51.885  1.00 76.97           O  
ATOM    163  OE2 GLU A  18      20.208  28.686  52.831  1.00 76.97           O1-
ATOM    166  N   LYS A  19      18.646  31.288  57.151  1.00 85.71           N  
ATOM    167  CA  LYS A  19      18.621  30.595  58.411  1.00 85.71           C  
ATOM    173  C   LYS A  19      17.365  29.789  58.492  1.00 85.71           C  
ATOM    174  O   LYS A  19      17.373  28.652  58.962  1.00 85.71           O  
ATOM    168  CB  LYS A  19      18.618  31.543  59.626  1.00 85.71           C  
ATOM    169  CG  LYS A  19      19.985  32.138  59.970  1.00 85.71           C  
ATOM    170  CD  LYS A  19      20.992  31.093  60.458  1.00 85.71           C  
ATOM    171  CE  LYS A  19      22.376  31.671  60.768  1.00 85.71           C  
ATOM    172  NZ  LYS A  19      23.225  30.639  61.405  1.00 85.71           N1+
ATOM    175  N   ILE A  20      16.240  30.361  58.029  1.00 88.27           N  
ATOM    176  CA  ILE A  20      14.990  29.665  58.088  1.00 88.27           C  
ATOM    181  C   ILE A  20      15.106  28.428  57.260  1.00 88.27           C  
ATOM    182  O   ILE A  20      14.691  27.354  57.688  1.00 88.27           O  
ATOM    177  CB  ILE A  20      13.838  30.475  57.557  1.00 88.27           C  
ATOM    178  CG1 ILE A  20      13.570  31.687  58.467  1.00 88.27           C  
ATOM    179  CG2 ILE A  20      12.625  29.545  57.401  1.00 88.27           C  
ATOM    180  CD1 ILE A  20      13.113  31.320  59.879  1.00 88.27           C  
ATOM    183  N   ILE A  21      15.707  28.539  56.061  1.00 35.77           N  
ATOM    184  CA  ILE A  21      15.827  27.414  55.179  1.00 35.77           C  
ATOM    189  C   ILE A  21      16.665  26.365  55.839  1.00 35.77           C  
ATOM    190  O   ILE A  21      16.366  25.175  55.750  1.00 35.77           O  
ATOM    185  CB  ILE A  21      16.458  27.772  53.865  1.00 35.77           C  
ATOM    186  CG1 ILE A  21      15.539  28.736  53.101  1.00 35.77           C  
ATOM    187  CG2 ILE A  21      16.766  26.469  53.106  1.00 35.77           C  
ATOM    188  CD1 ILE A  21      16.218  29.415  51.914  1.00 35.77           C  
ATOM    191  N   GLU A  22      17.739  26.785  56.529  1.00 37.40           N  
ATOM    192  CA  GLU A  22      18.633  25.858  57.159  1.00 37.40           C  
ATOM    198  C   GLU A  22      17.872  25.085  58.190  1.00 37.40           C  
ATOM    199  O   GLU A  22      18.070  23.881  58.342  1.00 37.40           O  
ATOM    193  CB  GLU A  22      19.804  26.568  57.859  1.00 37.40           C  
ATOM    194  CG  GLU A  22      20.693  27.340  56.882  1.00 37.40           C  
ATOM    195  CD  GLU A  22      21.792  28.035  57.672  1.00 37.40           C  
ATOM    196  OE1 GLU A  22      21.989  27.677  58.864  1.00 37.40           O  
ATOM    197  OE2 GLU A  22      22.452  28.938  57.091  1.00 37.40           O1-
ATOM    200  N   GLY A  23      16.957  25.762  58.908  1.00 26.16           N  
ATOM    201  CA  GLY A  23      16.198  25.151  59.961  1.00 26.16           C  
ATOM    202  C   GLY A  23      15.375  24.028  59.411  1.00 26.16           C  
ATOM    203  O   GLY A  23      15.199  23.012  60.082  1.00 26.16           O  
ATOM    204  N   MET A  24      14.802  24.192  58.200  1.00164.46           N  
ATOM    205  CA  MET A  24      14.018  23.126  57.635  1.00164.46           C  
ATOM    210  C   MET A  24      14.929  21.971  57.375  1.00164.46           C  
ATOM    211  O   MET A  24      14.564  20.815  57.582  1.00164.46           O  
ATOM    206  CB  MET A  24      13.423  23.368  56.230  1.00164.46           C  
ATOM    207  CG  MET A  24      12.291  24.383  56.062  1.00164.46           C  
ATOM    208  SD  MET A  24      12.794  26.119  55.942  1.00164.46           S  
ATOM    209  CE  MET A  24      12.061  26.609  57.529  1.00164.46           C  
ATOM    212  N   GLU A  25      16.147  22.277  56.891  1.00 89.24           N  
ATOM    213  CA  GLU A  25      17.094  21.280  56.483  1.00 89.24           C  
ATOM    219  C   GLU A  25      17.426  20.434  57.670  1.00 89.24           C  
ATOM    220  O   GLU A  25      17.520  19.212  57.558  1.00 89.24           O  
ATOM    214  CB  GLU A  25      18.414  21.904  55.996  1.00 89.24           C  
ATOM    215  CG  GLU A  25      18.240  22.968  54.907  1.00 89.24           C  
ATOM    216  CD  GLU A  25      17.336  22.413  53.821  1.00 89.24           C  
ATOM    217  OE1 GLU A  25      17.776  21.477  53.101  1.00 89.24           O  
ATOM    218  OE2 GLU A  25      16.189  22.916  53.699  1.00 89.24           O1-
ATOM    221  N   LYS A  26      17.623  21.073  58.840  1.00106.17           N  
ATOM    222  CA  LYS A  26      17.950  20.370  60.049  1.00106.17           C  
ATOM    228  C   LYS A  26      16.782  19.544  60.501  1.00106.17           C  
ATOM    229  O   LYS A  26      16.961  18.543  61.193  1.00106.17           O  
ATOM    223  CB  LYS A  26      18.280  21.242  61.277  1.00106.17           C  
ATOM    224  CG  LYS A  26      19.626  21.969  61.282  1.00106.17           C  
ATOM    225  CD  LYS A  26      19.644  23.294  60.523  1.00106.17           C  
ATOM    226  CE  LYS A  26      20.830  24.176  60.919  1.00106.17           C  
ATOM    227  NZ  LYS A  26      20.590  25.574  60.497  1.00106.17           N1+
ATOM    230  N   GLY A  27      15.543  19.964  60.177  1.00 45.33           N  
ATOM    231  CA  GLY A  27      14.398  19.217  60.621  1.00 45.33           C  
ATOM    232  C   GLY A  27      13.710  19.960  61.731  1.00 45.33           C  
ATOM    233  O   GLY A  27      12.740  19.461  62.302  1.00 45.33           O  
ATOM    234  N   MET A  28      14.263  21.122  62.141  1.00 69.07           N  
ATOM    235  CA  MET A  28      13.638  21.939  63.150  1.00 69.07           C  
ATOM    240  C   MET A  28      12.420  22.678  62.656  1.00 69.07           C  
ATOM    241  O   MET A  28      11.372  22.664  63.301  1.00 69.07           O  
ATOM    236  CB  MET A  28      14.574  23.020  63.710  1.00 69.07           C  
ATOM    237  CG  MET A  28      15.804  22.462  64.423  1.00 69.07           C  
ATOM    238  SD  MET A  28      16.890  23.744  65.114  1.00 69.07           S  
ATOM    239  CE  MET A  28      17.393  24.437  63.511  1.00 69.07           C  
ATOM    242  N   THR A  29      12.518  23.328  61.474  1.00 60.81           N  
ATOM    243  CA  THR A  29      11.459  24.210  61.058  1.00 60.81           C  
ATOM    247  C   THR A  29      10.555  23.539  60.073  1.00 60.81           C  
ATOM    248  O   THR A  29      10.998  22.837  59.167  1.00 60.81           O  
ATOM    244  CB  THR A  29      11.952  25.479  60.432  1.00 60.81           C  
ATOM    246  CG2 THR A  29      10.736  26.379  60.152  1.00 60.81           C  
ATOM    245  OG1 THR A  29      12.838  26.141  61.321  1.00 60.81           O  
ATOM    249  N   ALA A  30       9.236  23.768  60.246  1.00 36.29           N  
ATOM    250  CA  ALA A  30       8.227  23.209  59.393  1.00 36.29           C  
ATOM    252  C   ALA A  30       8.150  24.025  58.141  1.00 36.29           C  
ATOM    253  O   ALA A  30       8.602  25.166  58.095  1.00 36.29           O  
ATOM    251  CB  ALA A  30       6.825  23.195  60.027  1.00 36.29           C  
ATOM    254  N   LYS A  31       7.577  23.438  57.075  1.00119.76           N  
ATOM    255  CA  LYS A  31       7.463  24.131  55.826  1.00119.76           C  
ATOM    261  C   LYS A  31       6.549  25.296  56.043  1.00119.76           C  
ATOM    262  O   LYS A  31       6.732  26.366  55.466  1.00119.76           O  
ATOM    256  CB  LYS A  31       6.900  23.259  54.695  1.00119.76           C  
ATOM    257  CG  LYS A  31       7.326  23.757  53.310  1.00119.76           C  
ATOM    258  CD  LYS A  31       6.892  25.190  52.997  1.00119.76           C  
ATOM    259  CE  LYS A  31       7.570  25.783  51.760  1.00119.76           C  
ATOM    260  NZ  LYS A  31       7.145  27.189  51.576  1.00119.76           N1+
ATOM    263  N   ALA A  32       5.546  25.115  56.919  1.00 33.22           N  
ATOM    264  CA  ALA A  32       4.607  26.157  57.206  1.00 33.22           C  
ATOM    266  C   ALA A  32       5.401  27.308  57.733  1.00 33.22           C  
ATOM    267  O   ALA A  32       5.041  28.465  57.528  1.00 33.22           O  
ATOM    265  CB  ALA A  32       3.585  25.769  58.285  1.00 33.22           C  
ATOM    268  N   GLY A  33       6.501  27.005  58.445  1.00 26.00           N  
ATOM    269  CA  GLY A  33       7.348  28.005  59.026  1.00 26.00           C  
ATOM    270  C   GLY A  33       7.918  28.877  57.952  1.00 26.00           C  
ATOM    271  O   GLY A  33       8.118  30.072  58.167  1.00 26.00           O  
ATOM    272  N   LEU A  34       8.247  28.303  56.781  1.00 82.44           N  
ATOM    273  CA  LEU A  34       8.794  29.100  55.718  1.00 82.44           C  
ATOM    278  C   LEU A  34       7.754  30.085  55.292  1.00 82.44           C  
ATOM    279  O   LEU A  34       8.057  31.252  55.043  1.00 82.44           O  
ATOM    274  CB  LEU A  34       9.141  28.298  54.456  1.00 82.44           C  
ATOM    275  CG  LEU A  34      10.233  27.237  54.654  1.00 82.44           C  
ATOM    276  CD1 LEU A  34       9.747  26.119  55.593  1.00 82.44           C  
ATOM    277  CD2 LEU A  34      10.749  26.721  53.301  1.00 82.44           C  
ATOM    280  N   ILE A  35       6.488  29.634  55.199  1.00 78.61           N  
ATOM    281  CA  ILE A  35       5.432  30.499  54.759  1.00 78.61           C  
ATOM    286  C   ILE A  35       5.310  31.610  55.747  1.00 78.61           C  
ATOM    287  O   ILE A  35       5.227  32.778  55.374  1.00 78.61           O  
ATOM    282  CB  ILE A  35       4.084  29.835  54.731  1.00 78.61           C  
ATOM    283  CG1 ILE A  35       4.082  28.636  53.770  1.00 78.61           C  
ATOM    284  CG2 ILE A  35       3.042  30.912  54.367  1.00 78.61           C  
ATOM    285  CD1 ILE A  35       4.392  29.015  52.325  1.00 78.61           C  
ATOM    288  N   ALA A  36       5.331  31.259  57.046  1.00 24.41           N  
ATOM    289  CA  ALA A  36       5.126  32.215  58.095  1.00 24.41           C  
ATOM    291  C   ALA A  36       6.199  33.253  58.042  1.00 24.41           C  
ATOM    292  O   ALA A  36       5.932  34.440  58.215  1.00 24.41           O  
ATOM    290  CB  ALA A  36       5.163  31.575  59.494  1.00 24.41           C  
ATOM    293  N   HIS A  37       7.444  32.825  57.777  1.00 41.90           N  
ATOM    294  CA  HIS A  37       8.560  33.723  57.751  1.00 41.90           C  
ATOM    301  C   HIS A  37       8.335  34.749  56.682  1.00 41.90           C  
ATOM    302  O   HIS A  37       8.606  35.931  56.882  1.00 41.90           O  
ATOM    297  CB  HIS A  37       9.871  32.982  57.441  1.00 41.90           C  
ATOM    296  CG  HIS A  37      11.091  33.843  57.543  1.00 41.90           C  
ATOM    299  CD2 HIS A  37      11.825  34.442  56.567  1.00 41.90           C  
ATOM    295  ND1 HIS A  37      11.705  34.172  58.732  1.00 41.90           N  
ATOM    300  CE1 HIS A  37      12.773  34.947  58.417  1.00 41.90           C  
ATOM    298  NE2 HIS A  37      12.889  35.138  57.114  1.00 41.90           N  
ATOM    303  N   GLY A  38       7.826  34.318  55.514  1.00 17.03           N  
ATOM    304  CA  GLY A  38       7.608  35.217  54.415  1.00 17.03           C  
ATOM    305  C   GLY A  38       6.581  36.241  54.785  1.00 17.03           C  
ATOM    306  O   GLY A  38       6.719  37.414  54.446  1.00 17.03           O  
ATOM    307  N   ARG A  39       5.513  35.817  55.486  1.00 85.78           N  
ATOM    308  CA  ARG A  39       4.445  36.707  55.838  1.00 85.78           C  
ATOM    316  C   ARG A  39       4.997  37.764  56.743  1.00 85.78           C  
ATOM    317  O   ARG A  39       4.666  38.941  56.613  1.00 85.78           O  
ATOM    309  CB  ARG A  39       3.312  35.996  56.599  1.00 85.78           C  
ATOM    310  CG  ARG A  39       2.707  34.820  55.828  1.00 85.78           C  
ATOM    311  CD  ARG A  39       1.447  35.154  55.027  1.00 85.78           C  
ATOM    312  NE  ARG A  39       1.842  35.988  53.857  1.00 85.78           N  
ATOM    313  CZ  ARG A  39       1.682  37.343  53.904  1.00 85.78           C  
ATOM    314  NH1 ARG A  39       1.170  37.930  55.024  1.00 85.78           N1+
ATOM    315  NH2 ARG A  39       2.020  38.107  52.824  1.00 85.78           N  
ATOM    318  N   GLY A  40       5.874  37.362  57.680  1.00 16.79           N  
ATOM    319  CA  GLY A  40       6.431  38.289  58.620  1.00 16.79           C  
ATOM    320  C   GLY A  40       7.221  39.313  57.871  1.00 16.79           C  
ATOM    321  O   GLY A  40       7.220  40.493  58.214  1.00 16.79           O  
ATOM    322  N   GLU A  41       7.927  38.872  56.818  1.00 51.53           N  
ATOM    323  CA  GLU A  41       8.771  39.748  56.064  1.00 51.53           C  
ATOM    329  C   GLU A  41       7.929  40.817  55.451  1.00 51.53           C  
ATOM    330  O   GLU A  41       8.328  41.978  55.426  1.00 51.53           O  
ATOM    324  CB  GLU A  41       9.524  39.005  54.952  1.00 51.53           C  
ATOM    325  CG  GLU A  41      10.580  38.051  55.516  1.00 51.53           C  
ATOM    326  CD  GLU A  41      11.141  37.210  54.380  1.00 51.53           C  
ATOM    327  OE1 GLU A  41      10.534  37.224  53.277  1.00 51.53           O  
ATOM    328  OE2 GLU A  41      12.182  36.535  54.605  1.00 51.53           O1-
ATOM    331  N   ALA A  42       6.726  40.464  54.963  1.00 28.40           N  
ATOM    332  CA  ALA A  42       5.913  41.449  54.312  1.00 28.40           C  
ATOM    334  C   ALA A  42       5.603  42.531  55.295  1.00 28.40           C  
ATOM    335  O   ALA A  42       5.763  43.712  54.995  1.00 28.40           O  
ATOM    333  CB  ALA A  42       4.569  40.883  53.819  1.00 28.40           C  
ATOM    336  N   PHE A  43       5.191  42.151  56.518  1.00 64.71           N  
ATOM    337  CA  PHE A  43       4.827  43.104  57.526  1.00 64.71           C  
ATOM    345  C   PHE A  43       6.026  43.869  57.975  1.00 64.71           C  
ATOM    346  O   PHE A  43       5.917  45.032  58.358  1.00 64.71           O  
ATOM    338  CB  PHE A  43       4.100  42.493  58.737  1.00 64.71           C  
ATOM    339  CG  PHE A  43       2.692  42.292  58.293  1.00 64.71           C  
ATOM    340  CD1 PHE A  43       1.818  43.357  58.299  1.00 64.71           C  
ATOM    341  CD2 PHE A  43       2.237  41.061  57.871  1.00 64.71           C  
ATOM    342  CE1 PHE A  43       0.517  43.202  57.891  1.00 64.71           C  
ATOM    343  CE2 PHE A  43       0.932  40.902  57.461  1.00 64.71           C  
ATOM    344  CZ  PHE A  43       0.069  41.972  57.474  1.00 64.71           C  
ATOM    347  N   ASP A  44       7.205  43.226  57.971  1.00 57.94           N  
ATOM    348  CA  ASP A  44       8.403  43.888  58.397  1.00 57.94           C  
ATOM    353  C   ASP A  44       8.615  45.031  57.457  1.00 57.94           C  
ATOM    354  O   ASP A  44       9.139  46.076  57.841  1.00 57.94           O  
ATOM    349  CB  ASP A  44       9.639  42.975  58.356  1.00 57.94           C  
ATOM    350  CG  ASP A  44      10.691  43.536  59.305  1.00 57.94           C  
ATOM    351  OD1 ASP A  44      10.479  44.645  59.866  1.00 57.94           O  
ATOM    352  OD2 ASP A  44      11.726  42.842  59.488  1.00 57.94           O1-
ATOM    355  N   TYR A  45       8.216  44.855  56.183  1.00 68.43           N  
ATOM    356  CA  TYR A  45       8.368  45.917  55.231  1.00 68.43           C  
ATOM    365  C   TYR A  45       7.523  47.084  55.657  1.00 68.43           C  
ATOM    366  O   TYR A  45       7.955  48.231  55.563  1.00 68.43           O  
ATOM    357  CB  TYR A  45       7.957  45.561  53.793  1.00 68.43           C  
ATOM    358  CG  TYR A  45       8.949  44.588  53.258  1.00 68.43           C  
ATOM    359  CD1 TYR A  45      10.232  44.987  52.953  1.00 68.43           C  
ATOM    360  CD2 TYR A  45       8.586  43.282  53.033  1.00 68.43           C  
ATOM    361  CE1 TYR A  45      11.144  44.083  52.459  1.00 68.43           C  
ATOM    362  CE2 TYR A  45       9.492  42.375  52.539  1.00 68.43           C  
ATOM    363  CZ  TYR A  45      10.773  42.776  52.248  1.00 68.43           C  
ATOM    364  OH  TYR A  45      11.700  41.842  51.740  1.00 68.43           O  
ATOM    367  N   LEU A  46       6.292  46.826  56.150  1.00107.98           N  
ATOM    368  CA  LEU A  46       5.398  47.899  56.512  1.00107.98           C  
ATOM    373  C   LEU A  46       6.031  48.763  57.569  1.00107.98           C  
ATOM    374  O   LEU A  46       5.997  49.989  57.494  1.00107.98           O  
ATOM    369  CB  LEU A  46       4.060  47.416  57.119  1.00107.98           C  
ATOM    370  CG  LEU A  46       3.097  46.693  56.153  1.00107.98           C  
ATOM    371  CD1 LEU A  46       2.589  47.623  55.046  1.00107.98           C  
ATOM    372  CD2 LEU A  46       3.698  45.400  55.599  1.00107.98           C  
ATOM    375  N   ILE A  47       6.601  48.116  58.596  1.00192.39           N  
ATOM    376  CA  ILE A  47       7.278  48.680  59.730  1.00192.39           C  
ATOM    381  C   ILE A  47       8.607  49.287  59.373  1.00192.39           C  
ATOM    382  O   ILE A  47       9.151  50.074  60.147  1.00192.39           O  
ATOM    377  CB  ILE A  47       7.411  47.678  60.847  1.00192.39           C  
ATOM    378  CG1 ILE A  47       8.218  48.244  62.021  1.00192.39           C  
ATOM    379  CG2 ILE A  47       7.919  46.351  60.284  1.00192.39           C  
ATOM    380  CD1 ILE A  47       8.160  47.363  63.271  1.00192.39           C  
ATOM    383  N   GLY A  48       9.246  48.858  58.267  1.00 46.09           N  
ATOM    384  CA  GLY A  48      10.495  49.479  57.918  1.00 46.09           C  
ATOM    385  C   GLY A  48      11.636  48.678  58.473  1.00 46.09           C  
ATOM    386  O   GLY A  48      12.762  49.168  58.537  1.00 46.09           O  
ATOM    387  N   GLU A  49      11.371  47.421  58.884  1.00 74.53           N  
ATOM    388  CA  GLU A  49      12.417  46.547  59.339  1.00 74.53           C  
ATOM    394  C   GLU A  49      13.204  47.168  60.451  1.00 74.53           C  
ATOM    395  O   GLU A  49      14.430  47.240  60.390  1.00 74.53           O  
ATOM    389  CB  GLU A  49      13.402  46.171  58.213  1.00 74.53           C  
ATOM    390  CG  GLU A  49      12.756  45.349  57.096  1.00 74.53           C  
ATOM    391  CD  GLU A  49      13.800  45.029  56.033  1.00 74.53           C  
ATOM    392  OE1 GLU A  49      14.975  45.457  56.193  1.00 74.53           O  
ATOM    393  OE2 GLU A  49      13.427  44.355  55.035  1.00 74.53           O1-
ATOM    396  N   ARG A  50      12.511  47.632  61.507  1.00 97.09           N  
ATOM    397  CA  ARG A  50      13.188  48.231  62.619  1.00 97.09           C  
ATOM    405  C   ARG A  50      12.287  48.149  63.805  1.00 97.09           C  
ATOM    406  O   ARG A  50      11.122  47.778  63.688  1.00 97.09           O  
ATOM    398  CB  ARG A  50      13.511  49.713  62.362  1.00 97.09           C  
ATOM    399  CG  ARG A  50      12.276  50.512  61.936  1.00 97.09           C  
ATOM    400  CD  ARG A  50      12.560  51.969  61.566  1.00 97.09           C  
ATOM    401  NE  ARG A  50      12.440  52.771  62.810  1.00 97.09           N  
ATOM    402  CZ  ARG A  50      11.243  53.357  63.105  1.00 97.09           C  
ATOM    403  NH1 ARG A  50      10.207  53.278  62.219  1.00 97.09           N1+
ATOM    404  NH2 ARG A  50      11.079  54.016  64.288  1.00 97.09           N  
ATOM    407  N   THR A  51      12.821  48.488  64.995  1.00 60.05           N  
ATOM    408  CA  THR A  51      12.026  48.464  66.185  1.00 60.05           C  
ATOM    412  C   THR A  51      11.406  49.821  66.260  1.00 60.05           C  
ATOM    413  O   THR A  51      12.103  50.833  66.266  1.00 60.05           O  
ATOM    409  CB  THR A  51      12.839  48.291  67.435  1.00 60.05           C  
ATOM    411  CG2 THR A  51      11.891  48.254  68.647  1.00 60.05           C  
ATOM    410  OG1 THR A  51      13.595  47.092  67.368  1.00 60.05           O  
ATOM    414  N   ILE A  52      10.064  49.869  66.317  1.00 66.09           N  
ATOM    415  CA  ILE A  52       9.360  51.114  66.357  1.00 66.09           C  
ATOM    420  C   ILE A  52       9.017  51.384  67.783  1.00 66.09           C  
ATOM    421  O   ILE A  52       8.972  50.476  68.611  1.00 66.09           O  
ATOM    416  CB  ILE A  52       8.106  51.114  65.531  1.00 66.09           C  
ATOM    417  CG1 ILE A  52       7.105  50.062  66.036  1.00 66.09           C  
ATOM    418  CG2 ILE A  52       8.525  50.910  64.067  1.00 66.09           C  
ATOM    419  CD1 ILE A  52       5.777  50.076  65.283  1.00 66.09           C  
ATOM    422  N   GLU A  53       8.772  52.665  68.104  1.00 76.74           N  
ATOM    423  CA  GLU A  53       8.563  53.082  69.459  1.00 76.74           C  
ATOM    429  C   GLU A  53       7.464  52.272  70.079  1.00 76.74           C  
ATOM    430  O   GLU A  53       7.590  51.868  71.235  1.00 76.74           O  
ATOM    424  CB  GLU A  53       8.171  54.568  69.558  1.00 76.74           C  
ATOM    425  CG  GLU A  53       8.105  55.104  70.991  1.00 76.74           C  
ATOM    426  CD  GLU A  53       6.729  54.799  71.568  1.00 76.74           C  
ATOM    427  OE1 GLU A  53       5.754  54.729  70.774  1.00 76.74           O  
ATOM    428  OE2 GLU A  53       6.634  54.640  72.814  1.00 76.74           O1-
ATOM    431  N   PRO A  54       6.391  51.991  69.393  1.00 69.96           N  
ATOM    432  CA  PRO A  54       5.349  51.220  70.011  1.00 69.96           C  
ATOM    436  C   PRO A  54       5.822  49.850  70.401  1.00 69.96           C  
ATOM    437  O   PRO A  54       5.290  49.288  71.356  1.00 69.96           O  
ATOM    434  CB  PRO A  54       4.189  51.239  69.014  1.00 69.96           C  
ATOM    435  CG  PRO A  54       4.371  52.583  68.280  1.00 69.96           C  
ATOM    433  CD  PRO A  54       5.884  52.859  68.342  1.00 69.96           C  
ATOM    438  N   ALA A  55       6.774  49.271  69.643  1.00 38.23           N  
ATOM    439  CA  ALA A  55       7.302  47.969  69.952  1.00 38.23           C  
ATOM    441  C   ALA A  55       8.120  48.025  71.205  1.00 38.23           C  
ATOM    442  O   ALA A  55       8.029  47.151  72.065  1.00 38.23           O  
ATOM    440  CB  ALA A  55       8.212  47.411  68.842  1.00 38.23           C  
ATOM    443  N   GLU A  56       8.949  49.076  71.340  1.00 85.50           N  
ATOM    444  CA  GLU A  56       9.810  49.203  72.482  1.00 85.50           C  
ATOM    450  C   GLU A  56       8.940  49.324  73.688  1.00 85.50           C  
ATOM    451  O   GLU A  56       9.255  48.794  74.753  1.00 85.50           O  
ATOM    445  CB  GLU A  56      10.709  50.449  72.411  1.00 85.50           C  
ATOM    446  CG  GLU A  56      11.616  50.626  73.631  1.00 85.50           C  
ATOM    447  CD  GLU A  56      12.716  49.575  73.590  1.00 85.50           C  
ATOM    448  OE1 GLU A  56      12.818  48.854  72.562  1.00 85.50           O  
ATOM    449  OE2 GLU A  56      13.470  49.482  74.595  1.00 85.50           O1-
ATOM    452  N   ARG A  57       7.808  50.033  73.538  1.00 72.19           N  
ATOM    453  CA  ARG A  57       6.895  50.253  74.622  1.00 72.19           C  
ATOM    461  C   ARG A  57       6.381  48.926  75.095  1.00 72.19           C  
ATOM    462  O   ARG A  57       6.368  48.642  76.291  1.00 72.19           O  
ATOM    454  CB  ARG A  57       5.686  51.080  74.158  1.00 72.19           C  
ATOM    455  CG  ARG A  57       4.751  51.541  75.275  1.00 72.19           C  
ATOM    456  CD  ARG A  57       3.414  52.057  74.742  1.00 72.19           C  
ATOM    457  NE  ARG A  57       3.716  53.098  73.720  1.00 72.19           N  
ATOM    458  CZ  ARG A  57       2.802  53.382  72.747  1.00 72.19           C  
ATOM    459  NH1 ARG A  57       1.594  52.743  72.738  1.00 72.19           N1+
ATOM    460  NH2 ARG A  57       3.093  54.301  71.781  1.00 72.19           N  
ATOM    463  N   ALA A  58       5.966  48.066  74.147  1.00 32.94           N  
ATOM    464  CA  ALA A  58       5.412  46.775  74.452  1.00 32.94           C  
ATOM    466  C   ALA A  58       6.448  45.922  75.117  1.00 32.94           C  
ATOM    467  O   ALA A  58       6.137  45.142  76.014  1.00 32.94           O  
ATOM    465  CB  ALA A  58       4.933  46.025  73.198  1.00 32.94           C  
ATOM    468  N   MET A  59       7.710  46.023  74.665  1.00 68.32           N  
ATOM    469  CA  MET A  59       8.771  45.212  75.195  1.00 68.32           C  
ATOM    474  C   MET A  59       9.009  45.573  76.628  1.00 68.32           C  
ATOM    475  O   MET A  59       9.295  44.715  77.463  1.00 68.32           O  
ATOM    470  CB  MET A  59      10.108  45.419  74.459  1.00 68.32           C  
ATOM    471  CG  MET A  59      10.076  45.110  72.960  1.00 68.32           C  
ATOM    472  SD  MET A  59      11.698  45.298  72.160  1.00 68.32           S  
ATOM    473  CE  MET A  59      11.060  45.848  70.554  1.00 68.32           C  
ATOM    476  N   ARG A  60       8.914  46.872  76.951  1.00 97.07           N  
ATOM    477  CA  ARG A  60       9.183  47.312  78.286  1.00 97.07           C  
ATOM    485  C   ARG A  60       8.198  46.645  79.197  1.00 97.07           C  
ATOM    486  O   ARG A  60       8.568  46.113  80.242  1.00 97.07           O  
ATOM    478  CB  ARG A  60       9.004  48.833  78.406  1.00 97.07           C  
ATOM    479  CG  ARG A  60       9.710  49.474  79.599  1.00 97.07           C  
ATOM    480  CD  ARG A  60       9.623  51.001  79.570  1.00 97.07           C  
ATOM    481  NE  ARG A  60      10.093  51.436  78.222  1.00 97.07           N  
ATOM    482  CZ  ARG A  60       9.204  51.519  77.188  1.00 97.07           C  
ATOM    483  NH1 ARG A  60       7.879  51.268  77.397  1.00 97.07           N1+
ATOM    484  NH2 ARG A  60       9.638  51.860  75.940  1.00 97.07           N  
ATOM    487  N   ALA A  61       6.910  46.640  78.803  1.00 30.16           N  
ATOM    488  CA  ALA A  61       5.863  46.061  79.599  1.00 30.16           C  
ATOM    490  C   ALA A  61       6.078  44.583  79.739  1.00 30.16           C  
ATOM    491  O   ALA A  61       5.892  44.024  80.818  1.00 30.16           O  
ATOM    489  CB  ALA A  61       4.470  46.264  78.978  1.00 30.16           C  
ATOM    492  N   ALA A  62       6.478  43.908  78.645  1.00 34.16           N  
ATOM    493  CA  ALA A  62       6.624  42.478  78.673  1.00 34.16           C  
ATOM    495  C   ALA A  62       7.677  42.081  79.662  1.00 34.16           C  
ATOM    496  O   ALA A  62       7.465  41.182  80.476  1.00 34.16           O  
ATOM    494  CB  ALA A  62       7.047  41.899  77.314  1.00 34.16           C  
ATOM    497  N   VAL A  63       8.839  42.761  79.636  1.00 32.54           N  
ATOM    498  CA  VAL A  63       9.921  42.414  80.510  1.00 32.54           C  
ATOM    502  C   VAL A  63       9.486  42.642  81.922  1.00 32.54           C  
ATOM    503  O   VAL A  63       9.744  41.822  82.802  1.00 32.54           O  
ATOM    499  CB  VAL A  63      11.158  43.226  80.262  1.00 32.54           C  
ATOM    500  CG1 VAL A  63      12.208  42.878  81.331  1.00 32.54           C  
ATOM    501  CG2 VAL A  63      11.636  42.951  78.827  1.00 32.54           C  
ATOM    504  N   ALA A  64       8.785  43.762  82.170  1.00 29.85           N  
ATOM    505  CA  ALA A  64       8.355  44.088  83.500  1.00 29.85           C  
ATOM    507  C   ALA A  64       7.450  43.000  83.992  1.00 29.85           C  
ATOM    508  O   ALA A  64       7.541  42.593  85.149  1.00 29.85           O  
ATOM    506  CB  ALA A  64       7.560  45.405  83.567  1.00 29.85           C  
ATOM    509  N   LYS A  65       6.561  42.491  83.117  1.00156.82           N  
ATOM    510  CA  LYS A  65       5.614  41.468  83.477  1.00156.82           C  
ATOM    516  C   LYS A  65       6.350  40.244  83.913  1.00156.82           C  
ATOM    517  O   LYS A  65       6.003  39.621  84.916  1.00156.82           O  
ATOM    511  CB  LYS A  65       4.774  40.969  82.291  1.00156.82           C  
ATOM    512  CG  LYS A  65       3.632  41.884  81.862  1.00156.82           C  
ATOM    513  CD  LYS A  65       2.522  42.015  82.905  1.00156.82           C  
ATOM    514  CE  LYS A  65       1.679  40.750  83.078  1.00156.82           C  
ATOM    515  NZ  LYS A  65       0.643  40.981  84.110  1.00156.82           N1+
ATOM    518  N   PHE A  66       7.384  39.857  83.147  1.00 58.12           N  
ATOM    519  CA  PHE A  66       8.110  38.657  83.450  1.00 58.12           C  
ATOM    527  C   PHE A  66       8.817  38.775  84.764  1.00 58.12           C  
ATOM    528  O   PHE A  66       8.804  37.836  85.559  1.00 58.12           O  
ATOM    520  CB  PHE A  66       9.154  38.278  82.384  1.00 58.12           C  
ATOM    521  CG  PHE A  66       8.418  37.643  81.255  1.00 58.12           C  
ATOM    522  CD1 PHE A  66       7.792  38.397  80.292  1.00 58.12           C  
ATOM    523  CD2 PHE A  66       8.359  36.273  81.178  1.00 58.12           C  
ATOM    524  CE1 PHE A  66       7.116  37.787  79.261  1.00 58.12           C  
ATOM    525  CE2 PHE A  66       7.686  35.657  80.152  1.00 58.12           C  
ATOM    526  CZ  PHE A  66       7.062  36.416  79.192  1.00 58.12           C  
ATOM    529  N   LEU A  67       9.443  39.935  85.039  1.00 66.97           N  
ATOM    530  CA  LEU A  67      10.181  40.080  86.262  1.00 66.97           C  
ATOM    535  C   LEU A  67       9.250  39.955  87.429  1.00 66.97           C  
ATOM    536  O   LEU A  67       9.667  39.576  88.521  1.00 66.97           O  
ATOM    531  CB  LEU A  67      10.964  41.401  86.372  1.00 66.97           C  
ATOM    532  CG  LEU A  67      12.193  41.438  85.445  1.00 66.97           C  
ATOM    533  CD1 LEU A  67      13.046  42.698  85.679  1.00 66.97           C  
ATOM    534  CD2 LEU A  67      13.000  40.135  85.567  1.00 66.97           C  
ATOM    537  N   LEU A  68       7.986  40.372  87.252  1.00 73.18           N  
ATOM    538  CA  LEU A  68       6.976  40.254  88.268  1.00 73.18           C  
ATOM    543  C   LEU A  68       6.533  38.825  88.452  1.00 73.18           C  
ATOM    544  O   LEU A  68       6.260  38.405  89.572  1.00 73.18           O  
ATOM    539  CB  LEU A  68       5.724  41.092  87.949  1.00 73.18           C  
ATOM    540  CG  LEU A  68       5.954  42.617  88.020  1.00 73.18           C  
ATOM    541  CD1 LEU A  68       4.669  43.392  87.687  1.00 73.18           C  
ATOM    542  CD2 LEU A  68       6.540  43.029  89.381  1.00 73.18           C  
ATOM    545  N   ALA A  69       6.463  38.038  87.355  1.00 58.68           N  
ATOM    546  CA  ALA A  69       5.839  36.733  87.343  1.00 58.68           C  
ATOM    548  C   ALA A  69       6.447  35.743  88.293  1.00 58.68           C  
ATOM    549  O   ALA A  69       7.639  35.777  88.600  1.00 58.68           O  
ATOM    547  CB  ALA A  69       5.812  36.077  85.954  1.00 58.68           C  
ATOM    550  N   GLU A  70       5.566  34.875  88.850  1.00127.76           N  
ATOM    551  CA  GLU A  70       5.919  33.793  89.732  1.00127.76           C  
ATOM    557  C   GLU A  70       6.490  32.631  88.968  1.00127.76           C  
ATOM    558  O   GLU A  70       7.492  32.047  89.383  1.00127.76           O  
ATOM    552  CB  GLU A  70       4.718  33.253  90.528  1.00127.76           C  
ATOM    553  CG  GLU A  70       5.106  32.232  91.600  1.00127.76           C  
ATOM    554  CD  GLU A  70       5.655  33.004  92.790  1.00127.76           C  
ATOM    555  OE1 GLU A  70       5.178  34.148  93.012  1.00127.76           O  
ATOM    556  OE2 GLU A  70       6.557  32.469  93.488  1.00127.76           O1-
ATOM    559  N   HIS A  71       5.857  32.242  87.838  1.00103.10           N  
ATOM    560  CA  HIS A  71       6.357  31.102  87.115  1.00103.10           C  
ATOM    567  C   HIS A  71       6.333  31.425  85.647  1.00103.10           C  
ATOM    568  O   HIS A  71       5.438  30.991  84.924  1.00103.10           O  
ATOM    563  CB  HIS A  71       5.488  29.850  87.326  1.00103.10           C  
ATOM    562  CG  HIS A  71       5.349  29.495  88.780  1.00103.10           C  
ATOM    565  CD2 HIS A  71       4.294  29.655  89.626  1.00103.10           C  
ATOM    561  ND1 HIS A  71       6.347  28.918  89.530  1.00103.10           N  
ATOM    566  CE1 HIS A  71       5.853  28.758  90.785  1.00103.10           C  
ATOM    564  NE2 HIS A  71       4.610  29.192  90.891  1.00103.10           N  
ATOM    569  N   PRO A  72       7.309  32.172  85.187  1.00 85.12           N  
ATOM    570  CA  PRO A  72       7.368  32.563  83.799  1.00 85.12           C  
ATOM    574  C   PRO A  72       7.898  31.491  82.899  1.00 85.12           C  
ATOM    575  O   PRO A  72       8.752  30.716  83.328  1.00 85.12           O  
ATOM    572  CB  PRO A  72       8.192  33.850  83.749  1.00 85.12           C  
ATOM    573  CG  PRO A  72       8.925  33.889  85.099  1.00 85.12           C  
ATOM    571  CD  PRO A  72       7.980  33.133  86.043  1.00 85.12           C  
ATOM    576  N   VAL A  73       7.420  31.445  81.637  1.00 48.10           N  
ATOM    577  CA  VAL A  73       7.895  30.450  80.718  1.00 48.10           C  
ATOM    581  C   VAL A  73       8.016  31.067  79.352  1.00 48.10           C  
ATOM    582  O   VAL A  73       7.149  31.826  78.920  1.00 48.10           O  
ATOM    578  CB  VAL A  73       6.967  29.275  80.587  1.00 48.10           C  
ATOM    579  CG1 VAL A  73       7.535  28.310  79.535  1.00 48.10           C  
ATOM    580  CG2 VAL A  73       6.765  28.640  81.973  1.00 48.10           C  
ATOM    583  N   ILE A  74       9.112  30.740  78.634  1.00104.52           N  
ATOM    584  CA  ILE A  74       9.297  31.205  77.283  1.00104.52           C  
ATOM    589  C   ILE A  74       9.185  30.002  76.394  1.00104.52           C  
ATOM    590  O   ILE A  74       9.829  28.980  76.627  1.00104.52           O  
ATOM    585  CB  ILE A  74      10.625  31.869  77.024  1.00104.52           C  
ATOM    586  CG1 ILE A  74      10.679  33.261  77.678  1.00104.52           C  
ATOM    587  CG2 ILE A  74      10.846  31.918  75.503  1.00104.52           C  
ATOM    588  CD1 ILE A  74      10.601  33.258  79.197  1.00104.52           C  
ATOM    591  N   SER A  75       8.321  30.087  75.361  1.00 49.63           N  
ATOM    592  CA  SER A  75       8.100  28.962  74.493  1.00 49.63           C  
ATOM    595  C   SER A  75       9.008  29.026  73.298  1.00 49.63           C  
ATOM    596  O   SER A  75       9.452  30.099  72.889  1.00 49.63           O  
ATOM    593  CB  SER A  75       6.653  28.870  73.981  1.00 49.63           C  
ATOM    594  OG  SER A  75       6.504  27.737  73.138  1.00 49.63           O  
ATOM    597  N   VAL A  76       9.295  27.849  72.693  1.00 58.29           N  
ATOM    598  CA  VAL A  76      10.162  27.778  71.545  1.00 58.29           C  
ATOM    602  C   VAL A  76       9.507  26.964  70.466  1.00 58.29           C  
ATOM    603  O   VAL A  76       8.954  25.892  70.708  1.00 58.29           O  
ATOM    599  CB  VAL A  76      11.479  27.122  71.848  1.00 58.29           C  
ATOM    600  CG1 VAL A  76      12.281  26.986  70.544  1.00 58.29           C  
ATOM    601  CG2 VAL A  76      12.195  27.944  72.933  1.00 58.29           C  
ATOM    604  N   ASN A  77       9.611  27.460  69.219  1.00159.54           N  
ATOM    605  CA  ASN A  77       8.993  26.885  68.057  1.00159.54           C  
ATOM    610  C   ASN A  77      10.074  26.691  67.028  1.00159.54           C  
ATOM    611  O   ASN A  77      11.212  27.102  67.229  1.00159.54           O  
ATOM    606  CB  ASN A  77       7.948  27.883  67.524  1.00159.54           C  
ATOM    607  CG  ASN A  77       7.305  27.427  66.234  1.00159.54           C  
ATOM    609  ND2 ASN A  77       6.136  26.743  66.336  1.00159.54           N  
ATOM    608  OD1 ASN A  77       7.829  27.694  65.155  1.00159.54           O  
ATOM    612  N   GLY A  78       9.739  26.055  65.887  1.00 39.32           N  
ATOM    613  CA  GLY A  78      10.685  25.772  64.844  1.00 39.32           C  
ATOM    614  C   GLY A  78      11.287  27.047  64.326  1.00 39.32           C  
ATOM    615  O   GLY A  78      12.472  27.083  63.999  1.00 39.32           O  
ATOM    616  N   ASN A  79      10.483  28.118  64.189  1.00 55.90           N  
ATOM    617  CA  ASN A  79      10.988  29.365  63.678  1.00 55.90           C  
ATOM    622  C   ASN A  79      11.949  29.968  64.656  1.00 55.90           C  
ATOM    623  O   ASN A  79      12.977  30.522  64.273  1.00 55.90           O  
ATOM    618  CB  ASN A  79       9.887  30.406  63.417  1.00 55.90           C  
ATOM    619  CG  ASN A  79       9.125  29.984  62.169  1.00 55.90           C  
ATOM    621  ND2 ASN A  79       8.740  30.985  61.332  1.00 55.90           N  
ATOM    620  OD1 ASN A  79       8.886  28.800  61.938  1.00 55.90           O  
ATOM    624  N   VAL A  80      11.627  29.884  65.957  1.00 54.41           N  
ATOM    625  CA  VAL A  80      12.429  30.450  67.002  1.00 54.41           C  
ATOM    629  C   VAL A  80      13.771  29.777  66.985  1.00 54.41           C  
ATOM    630  O   VAL A  80      14.813  30.430  67.020  1.00 54.41           O  
ATOM    626  CB  VAL A  80      11.784  30.188  68.338  1.00 54.41           C  
ATOM    627  CG1 VAL A  80      12.659  30.758  69.464  1.00 54.41           C  
ATOM    628  CG2 VAL A  80      10.352  30.753  68.300  1.00 54.41           C  
ATOM    631  N   ALA A  81      13.772  28.436  66.875  1.00 42.92           N  
ATOM    632  CA  ALA A  81      14.978  27.660  66.930  1.00 42.92           C  
ATOM    634  C   ALA A  81      15.897  28.062  65.816  1.00 42.92           C  
ATOM    635  O   ALA A  81      17.112  28.113  65.996  1.00 42.92           O  
ATOM    633  CB  ALA A  81      14.719  26.149  66.786  1.00 42.92           C  
ATOM    636  N   ALA A  82      15.349  28.294  64.611  1.00 59.77           N  
ATOM    637  CA  ALA A  82      16.167  28.652  63.487  1.00 59.77           C  
ATOM    639  C   ALA A  82      16.771  30.023  63.624  1.00 59.77           C  
ATOM    640  O   ALA A  82      17.935  30.218  63.270  1.00 59.77           O  
ATOM    638  CB  ALA A  82      15.384  28.643  62.163  1.00 59.77           C  
ATOM    641  N   LEU A  83      15.956  31.029  64.020  1.00107.63           N  
ATOM    642  CA  LEU A  83      16.447  32.384  64.096  1.00107.63           C  
ATOM    647  C   LEU A  83      17.244  32.750  65.327  1.00107.63           C  
ATOM    648  O   LEU A  83      18.379  33.217  65.258  1.00107.63           O  
ATOM    643  CB  LEU A  83      15.303  33.407  63.989  1.00107.63           C  
ATOM    644  CG  LEU A  83      14.538  33.315  62.655  1.00107.63           C  
ATOM    645  CD1 LEU A  83      13.407  34.351  62.579  1.00107.63           C  
ATOM    646  CD2 LEU A  83      15.501  33.394  61.459  1.00107.63           C  
ATOM    649  N   VAL A  84      16.573  32.616  66.483  1.00163.94           N  
ATOM    650  CA  VAL A  84      16.930  33.024  67.816  1.00163.94           C  
ATOM    654  C   VAL A  84      17.564  32.042  68.760  1.00163.94           C  
ATOM    655  O   VAL A  84      17.489  32.369  69.939  1.00163.94           O  
ATOM    651  CB  VAL A  84      15.806  33.727  68.511  1.00163.94           C  
ATOM    652  CG1 VAL A  84      15.536  35.026  67.732  1.00163.94           C  
ATOM    653  CG2 VAL A  84      14.587  32.800  68.583  1.00163.94           C  
ATOM    656  N   PRO A  85      18.049  30.866  68.454  1.00102.73           N  
ATOM    657  CA  PRO A  85      18.462  29.920  69.479  1.00102.73           C  
ATOM    661  C   PRO A  85      19.254  30.436  70.658  1.00102.73           C  
ATOM    662  O   PRO A  85      18.868  30.136  71.787  1.00102.73           O  
ATOM    659  CB  PRO A  85      19.238  28.835  68.739  1.00102.73           C  
ATOM    660  CG  PRO A  85      19.832  29.587  67.536  1.00102.73           C  
ATOM    658  CD  PRO A  85      18.781  30.666  67.214  1.00102.73           C  
ATOM    663  N   LYS A  86      20.346  31.191  70.448  1.00 59.83           N  
ATOM    664  CA  LYS A  86      21.130  31.689  71.546  1.00 59.83           C  
ATOM    670  C   LYS A  86      20.350  32.698  72.338  1.00 59.83           C  
ATOM    671  O   LYS A  86      20.318  32.659  73.568  1.00 59.83           O  
ATOM    665  CB  LYS A  86      22.399  32.402  71.059  1.00 59.83           C  
ATOM    666  CG  LYS A  86      23.349  32.829  72.177  1.00 59.83           C  
ATOM    667  CD  LYS A  86      24.714  33.275  71.651  1.00 59.83           C  
ATOM    668  CE  LYS A  86      25.727  33.589  72.753  1.00 59.83           C  
ATOM    669  NZ  LYS A  86      27.040  33.921  72.156  1.00 59.83           N1+
ATOM    672  N   GLU A  87      19.676  33.624  71.633  1.00 87.53           N  
ATOM    673  CA  GLU A  87      18.990  34.733  72.238  1.00 87.53           C  
ATOM    679  C   GLU A  87      17.871  34.252  73.109  1.00 87.53           C  
ATOM    680  O   GLU A  87      17.635  34.804  74.183  1.00 87.53           O  
ATOM    674  CB  GLU A  87      18.391  35.693  71.192  1.00 87.53           C  
ATOM    675  CG  GLU A  87      19.448  36.416  70.353  1.00 87.53           C  
ATOM    676  CD  GLU A  87      19.951  35.466  69.275  1.00 87.53           C  
ATOM    677  OE1 GLU A  87      19.315  34.396  69.079  1.00 87.53           O  
ATOM    678  OE2 GLU A  87      20.978  35.800  68.627  1.00 87.53           O1-
ATOM    681  N   THR A  88      17.147  33.208  72.674  1.00105.93           N  
ATOM    682  CA  THR A  88      16.025  32.740  73.433  1.00105.93           C  
ATOM    686  C   THR A  88      16.526  32.237  74.751  1.00105.93           C  
ATOM    687  O   THR A  88      15.849  32.367  75.770  1.00105.93           O  
ATOM    683  CB  THR A  88      15.268  31.632  72.761  1.00105.93           C  
ATOM    685  CG2 THR A  88      16.151  30.373  72.705  1.00105.93           C  
ATOM    684  OG1 THR A  88      14.067  31.365  73.467  1.00105.93           O  
ATOM    688  N   ILE A  89      17.715  31.607  74.750  1.00 40.46           N  
ATOM    689  CA  ILE A  89      18.297  31.083  75.954  1.00 40.46           C  
ATOM    694  C   ILE A  89      18.679  32.210  76.864  1.00 40.46           C  
ATOM    695  O   ILE A  89      18.426  32.156  78.065  1.00 40.46           O  
ATOM    690  CB  ILE A  89      19.513  30.241  75.692  1.00 40.46           C  
ATOM    691  CG1 ILE A  89      19.126  29.024  74.833  1.00 40.46           C  
ATOM    692  CG2 ILE A  89      20.145  29.857  77.042  1.00 40.46           C  
ATOM    693  CD1 ILE A  89      20.319  28.251  74.273  1.00 40.46           C  
ATOM    696  N   GLU A  90      19.291  33.268  76.301  1.00 44.06           N  
ATOM    697  CA  GLU A  90      19.758  34.394  77.061  1.00 44.06           C  
ATOM    703  C   GLU A  90      18.584  35.045  77.721  1.00 44.06           C  
ATOM    704  O   GLU A  90      18.657  35.465  78.875  1.00 44.06           O  
ATOM    698  CB  GLU A  90      20.373  35.482  76.165  1.00 44.06           C  
ATOM    699  CG  GLU A  90      21.596  35.041  75.361  1.00 44.06           C  
ATOM    700  CD  GLU A  90      21.922  36.169  74.390  1.00 44.06           C  
ATOM    701  OE1 GLU A  90      21.260  37.237  74.484  1.00 44.06           O  
ATOM    702  OE2 GLU A  90      22.833  35.978  73.539  1.00 44.06           O1-
ATOM    705  N   LEU A  91      17.469  35.159  76.980  1.00 48.22           N  
ATOM    706  CA  LEU A  91      16.297  35.827  77.465  1.00 48.22           C  
ATOM    711  C   LEU A  91      15.725  35.062  78.620  1.00 48.22           C  
ATOM    712  O   LEU A  91      15.274  35.652  79.601  1.00 48.22           O  
ATOM    707  CB  LEU A  91      15.211  35.968  76.383  1.00 48.22           C  
ATOM    708  CG  LEU A  91      13.997  36.806  76.823  1.00 48.22           C  
ATOM    709  CD1 LEU A  91      14.419  38.248  77.154  1.00 48.22           C  
ATOM    710  CD2 LEU A  91      12.867  36.744  75.781  1.00 48.22           C  
ATOM    713  N   ALA A  92      15.731  33.720  78.534  1.00 30.23           N  
ATOM    714  CA  ALA A  92      15.141  32.923  79.569  1.00 30.23           C  
ATOM    716  C   ALA A  92      15.868  33.176  80.851  1.00 30.23           C  
ATOM    717  O   ALA A  92      15.246  33.380  81.893  1.00 30.23           O  
ATOM    715  CB  ALA A  92      15.226  31.415  79.280  1.00 30.23           C  
ATOM    718  N   LYS A  93      17.213  33.184  80.808  1.00134.32           N  
ATOM    719  CA  LYS A  93      17.974  33.386  82.006  1.00134.32           C  
ATOM    725  C   LYS A  93      17.784  34.776  82.540  1.00134.32           C  
ATOM    726  O   LYS A  93      17.638  34.960  83.747  1.00134.32           O  
ATOM    720  CB  LYS A  93      19.474  33.052  81.843  1.00134.32           C  
ATOM    721  CG  LYS A  93      20.159  33.621  80.598  1.00134.32           C  
ATOM    722  CD  LYS A  93      21.645  33.252  80.539  1.00134.32           C  
ATOM    723  CE  LYS A  93      21.902  31.747  80.398  1.00134.32           C  
ATOM    724  NZ  LYS A  93      22.167  31.401  78.985  1.00134.32           N1+
ATOM    727  N   ALA A  94      17.748  35.795  81.662  1.00 40.38           N  
ATOM    728  CA  ALA A  94      17.622  37.154  82.117  1.00 40.38           C  
ATOM    730  C   ALA A  94      16.313  37.313  82.831  1.00 40.38           C  
ATOM    731  O   ALA A  94      16.211  38.056  83.808  1.00 40.38           O  
ATOM    729  CB  ALA A  94      17.644  38.176  80.969  1.00 40.38           C  
ATOM    732  N   LEU A  95      15.263  36.677  82.283  1.00 90.18           N  
ATOM    733  CA  LEU A  95      13.914  36.636  82.781  1.00 90.18           C  
ATOM    738  C   LEU A  95      13.763  35.679  83.932  1.00 90.18           C  
ATOM    739  O   LEU A  95      12.771  35.737  84.658  1.00 90.18           O  
ATOM    734  CB  LEU A  95      12.890  36.251  81.703  1.00 90.18           C  
ATOM    735  CG  LEU A  95      12.802  37.297  80.577  1.00 90.18           C  
ATOM    736  CD1 LEU A  95      11.730  36.922  79.545  1.00 90.18           C  
ATOM    737  CD2 LEU A  95      12.610  38.714  81.146  1.00 90.18           C  
ATOM    740  N   ASN A  96      14.701  34.724  84.092  1.00 68.91           N  
ATOM    741  CA  ASN A  96      14.559  33.727  85.118  1.00 68.91           C  
ATOM    746  C   ASN A  96      13.331  32.927  84.806  1.00 68.91           C  
ATOM    747  O   ASN A  96      12.516  32.637  85.682  1.00 68.91           O  
ATOM    742  CB  ASN A  96      14.407  34.323  86.530  1.00 68.91           C  
ATOM    743  CG  ASN A  96      14.590  33.197  87.537  1.00 68.91           C  
ATOM    745  ND2 ASN A  96      15.635  32.356  87.310  1.00 68.91           N  
ATOM    744  OD1 ASN A  96      13.835  33.072  88.502  1.00 68.91           O  
ATOM    748  N   ALA A  97      13.187  32.543  83.520  1.00 40.60           N  
ATOM    749  CA  ALA A  97      12.054  31.786  83.071  1.00 40.60           C  
ATOM    751  C   ALA A  97      12.540  30.477  82.520  1.00 40.60           C  
ATOM    752  O   ALA A  97      13.722  30.310  82.224  1.00 40.60           O  
ATOM    750  CB  ALA A  97      11.244  32.488  81.969  1.00 40.60           C  
ATOM    753  N   LYS A  98      11.622  29.494  82.409  1.00 67.02           N  
ATOM    754  CA  LYS A  98      11.969  28.190  81.918  1.00 67.02           C  
ATOM    760  C   LYS A  98      11.679  28.143  80.446  1.00 67.02           C  
ATOM    761  O   LYS A  98      10.820  28.867  79.948  1.00 67.02           O  
ATOM    755  CB  LYS A  98      11.187  27.059  82.610  1.00 67.02           C  
ATOM    756  CG  LYS A  98      11.528  26.921  84.098  1.00 67.02           C  
ATOM    757  CD  LYS A  98      10.557  26.035  84.880  1.00 67.02           C  
ATOM    758  CE  LYS A  98      10.893  24.544  84.820  1.00 67.02           C  
ATOM    759  NZ  LYS A  98       9.971  23.787  85.694  1.00 67.02           N1+
ATOM    762  N   LEU A  99      12.430  27.298  79.704  1.00 50.28           N  
ATOM    763  CA  LEU A  99      12.245  27.191  78.281  1.00 50.28           C  
ATOM    768  C   LEU A  99      11.504  25.930  77.979  1.00 50.28           C  
ATOM    769  O   LEU A  99      11.869  24.850  78.443  1.00 50.28           O  
ATOM    764  CB  LEU A  99      13.550  27.110  77.471  1.00 50.28           C  
ATOM    765  CG  LEU A  99      14.390  28.399  77.469  1.00 50.28           C  
ATOM    766  CD1 LEU A  99      15.664  28.216  76.629  1.00 50.28           C  
ATOM    767  CD2 LEU A  99      13.558  29.610  77.012  1.00 50.28           C  
ATOM    770  N   GLU A 100      10.427  26.038  77.179  1.00 46.23           N  
ATOM    771  CA  GLU A 100       9.690  24.861  76.832  1.00 46.23           C  
ATOM    777  C   GLU A 100       9.488  24.847  75.351  1.00 46.23           C  
ATOM    778  O   GLU A 100       9.134  25.859  74.750  1.00 46.23           O  
ATOM    772  CB  GLU A 100       8.298  24.790  77.481  1.00 46.23           C  
ATOM    773  CG  GLU A 100       7.574  23.474  77.202  1.00 46.23           C  
ATOM    774  CD  GLU A 100       6.227  23.511  77.905  1.00 46.23           C  
ATOM    775  OE1 GLU A 100       6.093  24.250  78.919  1.00 46.23           O  
ATOM    776  OE2 GLU A 100       5.307  22.795  77.431  1.00 46.23           O1-
ATOM    779  N   ILE A 101       9.711  23.679  74.719  1.00 65.41           N  
ATOM    780  CA  ILE A 101       9.517  23.578  73.304  1.00 65.41           C  
ATOM    785  C   ILE A 101       8.069  23.245  73.113  1.00 65.41           C  
ATOM    786  O   ILE A 101       7.560  22.302  73.716  1.00 65.41           O  
ATOM    781  CB  ILE A 101      10.328  22.478  72.676  1.00 65.41           C  
ATOM    782  CG1 ILE A 101      11.829  22.675  72.946  1.00 65.41           C  
ATOM    783  CG2 ILE A 101      10.006  22.456  71.176  1.00 65.41           C  
ATOM    784  CD1 ILE A 101      12.677  21.480  72.517  1.00 65.41           C  
ATOM    787  N   ASN A 102       7.351  24.056  72.304  1.00 77.19           N  
ATOM    788  CA  ASN A 102       5.963  23.791  72.032  1.00 77.19           C  
ATOM    793  C   ASN A 102       5.729  24.068  70.574  1.00 77.19           C  
ATOM    794  O   ASN A 102       5.861  25.203  70.119  1.00 77.19           O  
ATOM    789  CB  ASN A 102       5.009  24.687  72.844  1.00 77.19           C  
ATOM    790  CG  ASN A 102       3.567  24.246  72.604  1.00 77.19           C  
ATOM    792  ND2 ASN A 102       2.949  23.615  73.637  1.00 77.19           N  
ATOM    791  OD1 ASN A 102       3.006  24.458  71.531  1.00 77.19           O  
ATOM    795  N   LEU A 103       5.339  23.028  69.807  1.00117.78           N  
ATOM    796  CA  LEU A 103       5.176  23.157  68.380  1.00117.78           C  
ATOM    801  C   LEU A 103       3.729  23.060  68.006  1.00117.78           C  
ATOM    802  O   LEU A 103       2.971  22.286  68.589  1.00117.78           O  
ATOM    797  CB  LEU A 103       5.902  22.052  67.596  1.00117.78           C  
ATOM    798  CG  LEU A 103       7.436  22.141  67.667  1.00117.78           C  
ATOM    799  CD1 LEU A 103       7.928  22.133  69.117  1.00117.78           C  
ATOM    800  CD2 LEU A 103       8.098  21.024  66.848  1.00117.78           C  
ATOM    803  N   PHE A 104       3.312  23.907  67.039  1.00125.15           N  
ATOM    804  CA  PHE A 104       1.976  23.910  66.509  1.00125.15           C  
ATOM    812  C   PHE A 104       1.790  22.671  65.695  1.00125.15           C  
ATOM    813  O   PHE A 104       0.775  21.985  65.809  1.00125.15           O  
ATOM    805  CB  PHE A 104       1.719  25.134  65.604  1.00125.15           C  
ATOM    806  CG  PHE A 104       0.290  25.157  65.167  1.00125.15           C  
ATOM    807  CD1 PHE A 104      -0.111  24.485  64.035  1.00125.15           C  
ATOM    808  CD2 PHE A 104      -0.650  25.862  65.886  1.00125.15           C  
ATOM    809  CE1 PHE A 104      -1.425  24.513  63.631  1.00125.15           C  
ATOM    810  CE2 PHE A 104      -1.966  25.894  65.487  1.00125.15           C  
ATOM    811  CZ  PHE A 104      -2.357  25.217  64.356  1.00125.15           C  
ATOM    814  N   TYR A 105       2.783  22.358  64.838  1.00 90.52           N  
ATOM    815  CA  TYR A 105       2.715  21.167  64.042  1.00 90.52           C  
ATOM    824  C   TYR A 105       3.714  20.281  64.699  1.00 90.52           C  
ATOM    825  O   TYR A 105       4.808  20.085  64.173  1.00 90.52           O  
ATOM    816  CB  TYR A 105       3.269  21.380  62.621  1.00 90.52           C  
ATOM    817  CG  TYR A 105       2.632  22.590  62.027  1.00 90.52           C  
ATOM    818  CD1 TYR A 105       1.383  22.543  61.452  1.00 90.52           C  
ATOM    819  CD2 TYR A 105       3.313  23.786  62.046  1.00 90.52           C  
ATOM    820  CE1 TYR A 105       0.826  23.679  60.908  1.00 90.52           C  
ATOM    821  CE2 TYR A 105       2.762  24.923  61.505  1.00 90.52           C  
ATOM    822  CZ  TYR A 105       1.513  24.870  60.938  1.00 90.52           C  
ATOM    823  OH  TYR A 105       0.941  26.035  60.382  1.00 90.52           O  
ATOM    826  N   ARG A 106       3.351  19.698  65.855  1.00109.31           N  
ATOM    827  CA  ARG A 106       4.335  18.981  66.603  1.00109.31           C  
ATOM    835  C   ARG A 106       4.466  17.571  66.150  1.00109.31           C  
ATOM    836  O   ARG A 106       3.494  16.907  65.787  1.00109.31           O  
ATOM    828  CB  ARG A 106       4.083  18.940  68.126  1.00109.31           C  
ATOM    829  CG  ARG A 106       5.256  18.326  68.903  1.00109.31           C  
ATOM    830  CD  ARG A 106       5.015  18.155  70.404  1.00109.31           C  
ATOM    831  NE  ARG A 106       6.335  17.855  71.029  1.00109.31           N  
ATOM    832  CZ  ARG A 106       6.434  16.906  72.005  1.00109.31           C  
ATOM    833  NH1 ARG A 106       5.351  16.152  72.347  1.00109.31           N1+
ATOM    834  NH2 ARG A 106       7.622  16.714  72.646  1.00109.31           N  
ATOM    837  N   THR A 107       5.735  17.117  66.166  1.00 61.01           N  
ATOM    838  CA  THR A 107       6.163  15.781  65.901  1.00 61.01           C  
ATOM    842  C   THR A 107       7.303  15.595  66.853  1.00 61.01           C  
ATOM    843  O   THR A 107       7.983  16.559  67.205  1.00 61.01           O  
ATOM    839  CB  THR A 107       6.712  15.591  64.519  1.00 61.01           C  
ATOM    841  CG2 THR A 107       5.679  16.138  63.518  1.00 61.01           C  
ATOM    840  OG1 THR A 107       7.939  16.292  64.373  1.00 61.01           O  
ATOM    844  N   GLU A 108       7.557  14.354  67.300  1.00138.98           N  
ATOM    845  CA  GLU A 108       8.579  14.147  68.284  1.00138.98           C  
ATOM    851  C   GLU A 108       9.936  14.452  67.712  1.00138.98           C  
ATOM    852  O   GLU A 108      10.815  14.941  68.419  1.00138.98           O  
ATOM    846  CB  GLU A 108       8.621  12.711  68.826  1.00138.98           C  
ATOM    847  CG  GLU A 108       9.384  12.627  70.143  1.00138.98           C  
ATOM    848  CD  GLU A 108       8.528  13.347  71.180  1.00138.98           C  
ATOM    849  OE1 GLU A 108       7.417  12.839  71.482  1.00138.98           O  
ATOM    850  OE2 GLU A 108       8.967  14.420  71.674  1.00138.98           O1-
ATOM    853  N   GLU A 109      10.172  14.154  66.420  1.00 94.95           N  
ATOM    854  CA  GLU A 109      11.489  14.376  65.884  1.00 94.95           C  
ATOM    860  C   GLU A 109      11.819  15.831  65.905  1.00 94.95           C  
ATOM    861  O   GLU A 109      12.942  16.210  66.232  1.00 94.95           O  
ATOM    855  CB  GLU A 109      11.671  13.903  64.429  1.00 94.95           C  
ATOM    856  CG  GLU A 109      12.984  14.392  63.807  1.00 94.95           C  
ATOM    857  CD  GLU A 109      14.135  13.974  64.713  1.00 94.95           C  
ATOM    858  OE1 GLU A 109      14.178  12.779  65.105  1.00 94.95           O  
ATOM    859  OE2 GLU A 109      14.986  14.850  65.025  1.00 94.95           O1-
ATOM    862  N   ARG A 110      10.850  16.695  65.561  1.00 95.97           N  
ATOM    863  CA  ARG A 110      11.142  18.098  65.514  1.00 95.97           C  
ATOM    871  C   ARG A 110      11.536  18.563  66.878  1.00 95.97           C  
ATOM    872  O   ARG A 110      12.464  19.356  67.026  1.00 95.97           O  
ATOM    864  CB  ARG A 110       9.943  18.964  65.100  1.00 95.97           C  
ATOM    865  CG  ARG A 110       9.544  18.841  63.631  1.00 95.97           C  
ATOM    866  CD  ARG A 110       8.415  19.804  63.258  1.00 95.97           C  
ATOM    867  NE  ARG A 110       8.922  21.186  63.500  1.00 95.97           N  
ATOM    868  CZ  ARG A 110       8.057  22.211  63.754  1.00 95.97           C  
ATOM    869  NH1 ARG A 110       6.711  21.985  63.781  1.00 95.97           N1+
ATOM    870  NH2 ARG A 110       8.539  23.467  63.986  1.00 95.97           N  
ATOM    873  N   VAL A 111      10.831  18.096  67.922  1.00127.91           N  
ATOM    874  CA  VAL A 111      11.161  18.567  69.236  1.00127.91           C  
ATOM    878  C   VAL A 111      12.534  18.116  69.628  1.00127.91           C  
ATOM    879  O   VAL A 111      13.288  18.876  70.233  1.00127.91           O  
ATOM    875  CB  VAL A 111      10.177  18.194  70.317  1.00127.91           C  
ATOM    876  CG1 VAL A 111       8.868  18.953  70.064  1.00127.91           C  
ATOM    877  CG2 VAL A 111       9.986  16.678  70.358  1.00127.91           C  
ATOM    880  N   ARG A 112      12.904  16.868  69.292  1.00 57.01           N  
ATOM    881  CA  ARG A 112      14.192  16.363  69.673  1.00 57.01           C  
ATOM    889  C   ARG A 112      15.249  17.177  68.998  1.00 57.01           C  
ATOM    890  O   ARG A 112      16.254  17.534  69.611  1.00 57.01           O  
ATOM    882  CB  ARG A 112      14.408  14.890  69.268  1.00 57.01           C  
ATOM    883  CG  ARG A 112      13.463  13.919  69.982  1.00 57.01           C  
ATOM    884  CD  ARG A 112      13.689  12.448  69.625  1.00 57.01           C  
ATOM    885  NE  ARG A 112      13.400  12.278  68.173  1.00 57.01           N  
ATOM    886  CZ  ARG A 112      12.620  11.239  67.747  1.00 57.01           C  
ATOM    887  NH1 ARG A 112      12.060  10.386  68.653  1.00 57.01           N1+
ATOM    888  NH2 ARG A 112      12.393  11.059  66.413  1.00 57.01           N  
ATOM    891  N   THR A 113      15.041  17.506  67.709  1.00112.56           N  
ATOM    892  CA  THR A 113      16.035  18.216  66.955  1.00112.56           C  
ATOM    896  C   THR A 113      16.237  19.585  67.529  1.00112.56           C  
ATOM    897  O   THR A 113      17.369  20.046  67.671  1.00112.56           O  
ATOM    893  CB  THR A 113      15.683  18.322  65.494  1.00112.56           C  
ATOM    895  CG2 THR A 113      14.569  19.353  65.282  1.00112.56           C  
ATOM    894  OG1 THR A 113      16.825  18.704  64.752  1.00112.56           O  
ATOM    898  N   ILE A 114      15.137  20.269  67.898  1.00 39.09           N  
ATOM    899  CA  ILE A 114      15.211  21.603  68.428  1.00 39.09           C  
ATOM    904  C   ILE A 114      15.968  21.577  69.715  1.00 39.09           C  
ATOM    905  O   ILE A 114      16.851  22.401  69.942  1.00 39.09           O  
ATOM    900  CB  ILE A 114      13.859  22.187  68.715  1.00 39.09           C  
ATOM    901  CG1 ILE A 114      13.059  22.332  67.411  1.00 39.09           C  
ATOM    902  CG2 ILE A 114      14.051  23.513  69.470  1.00 39.09           C  
ATOM    903  CD1 ILE A 114      11.588  22.673  67.635  1.00 39.09           C  
ATOM    906  N   ALA A 115      15.666  20.596  70.580  1.00 31.62           N  
ATOM    907  CA  ALA A 115      16.304  20.531  71.863  1.00 31.62           C  
ATOM    909  C   ALA A 115      17.777  20.395  71.632  1.00 31.62           C  
ATOM    910  O   ALA A 115      18.584  21.004  72.333  1.00 31.62           O  
ATOM    908  CB  ALA A 115      15.833  19.328  72.701  1.00 31.62           C  
ATOM    911  N   GLU A 116      18.162  19.593  70.622  1.00 63.72           N  
ATOM    912  CA  GLU A 116      19.551  19.387  70.334  1.00 63.72           C  
ATOM    918  C   GLU A 116      20.155  20.700  69.936  1.00 63.72           C  
ATOM    919  O   GLU A 116      21.253  21.032  70.380  1.00 63.72           O  
ATOM    913  CB  GLU A 116      19.766  18.435  69.145  1.00 63.72           C  
ATOM    914  CG  GLU A 116      19.291  17.000  69.389  1.00 63.72           C  
ATOM    915  CD  GLU A 116      20.436  16.216  70.016  1.00 63.72           C  
ATOM    916  OE1 GLU A 116      21.607  16.472  69.624  1.00 63.72           O  
ATOM    917  OE2 GLU A 116      20.157  15.354  70.891  1.00 63.72           O1-
ATOM    920  N   GLU A 117      19.461  21.501  69.096  1.00 82.45           N  
ATOM    921  CA  GLU A 117      20.098  22.721  68.682  1.00 82.45           C  
ATOM    927  C   GLU A 117      20.307  23.631  69.848  1.00 82.45           C  
ATOM    928  O   GLU A 117      21.324  24.318  69.921  1.00 82.45           O  
ATOM    922  CB  GLU A 117      19.425  23.571  67.589  1.00 82.45           C  
ATOM    923  CG  GLU A 117      20.231  24.874  67.459  1.00 82.45           C  
ATOM    924  CD  GLU A 117      20.132  25.504  66.077  1.00 82.45           C  
ATOM    925  OE1 GLU A 117      19.515  24.895  65.169  1.00 82.45           O  
ATOM    926  OE2 GLU A 117      20.713  26.611  65.913  1.00 82.45           O1-
ATOM    929  N   LEU A 118      19.342  23.679  70.785  1.00 49.73           N  
ATOM    930  CA  LEU A 118      19.453  24.545  71.930  1.00 49.73           C  
ATOM    935  C   LEU A 118      20.634  24.112  72.743  1.00 49.73           C  
ATOM    936  O   LEU A 118      21.419  24.934  73.213  1.00 49.73           O  
ATOM    931  CB  LEU A 118      18.247  24.433  72.884  1.00 49.73           C  
ATOM    932  CG  LEU A 118      16.886  24.817  72.271  1.00 49.73           C  
ATOM    933  CD1 LEU A 118      15.754  24.670  73.303  1.00 49.73           C  
ATOM    934  CD2 LEU A 118      16.932  26.217  71.634  1.00 49.73           C  
ATOM    937  N   ARG A 119      20.803  22.787  72.895  1.00 98.49           N  
ATOM    938  CA  ARG A 119      21.821  22.246  73.745  1.00 98.49           C  
ATOM    946  C   ARG A 119      23.167  22.659  73.267  1.00 98.49           C  
ATOM    947  O   ARG A 119      24.079  22.832  74.076  1.00 98.49           O  
ATOM    939  CB  ARG A 119      21.793  20.716  73.845  1.00 98.49           C  
ATOM    940  CG  ARG A 119      20.664  20.220  74.746  1.00 98.49           C  
ATOM    941  CD  ARG A 119      20.871  18.790  75.239  1.00 98.49           C  
ATOM    942  NE  ARG A 119      19.837  18.523  76.278  1.00 98.49           N  
ATOM    943  CZ  ARG A 119      18.638  17.972  75.934  1.00 98.49           C  
ATOM    944  NH1 ARG A 119      18.394  17.620  74.638  1.00 98.49           N1+
ATOM    945  NH2 ARG A 119      17.686  17.766  76.890  1.00 98.49           N  
ATOM    948  N   LYS A 120      23.341  22.822  71.946  1.00117.73           N  
ATOM    949  CA  LYS A 120      24.648  23.163  71.474  1.00117.73           C  
ATOM    955  C   LYS A 120      25.071  24.454  72.109  1.00117.73           C  
ATOM    956  O   LYS A 120      26.234  24.618  72.472  1.00117.73           O  
ATOM    950  CB  LYS A 120      24.733  23.322  69.949  1.00117.73           C  
ATOM    951  CG  LYS A 120      24.034  24.563  69.405  1.00117.73           C  
ATOM    952  CD  LYS A 120      24.469  24.884  67.975  1.00117.73           C  
ATOM    953  CE  LYS A 120      25.979  25.095  67.846  1.00117.73           C  
ATOM    954  NZ  LYS A 120      26.345  25.272  66.423  1.00117.73           N1+
ATOM    957  N   TYR A 121      24.145  25.420  72.239  1.00 64.21           N  
ATOM    958  CA  TYR A 121      24.457  26.673  72.869  1.00 64.21           C  
ATOM    967  C   TYR A 121      24.655  26.513  74.349  1.00 64.21           C  
ATOM    968  O   TYR A 121      25.558  27.123  74.919  1.00 64.21           O  
ATOM    959  CB  TYR A 121      23.383  27.748  72.642  1.00 64.21           C  
ATOM    960  CG  TYR A 121      23.461  28.148  71.208  1.00 64.21           C  
ATOM    961  CD1 TYR A 121      22.859  27.389  70.234  1.00 64.21           C  
ATOM    962  CD2 TYR A 121      24.144  29.286  70.842  1.00 64.21           C  
ATOM    963  CE1 TYR A 121      22.930  27.759  68.913  1.00 64.21           C  
ATOM    964  CE2 TYR A 121      24.220  29.665  69.521  1.00 64.21           C  
ATOM    965  CZ  TYR A 121      23.612  28.898  68.554  1.00 64.21           C  
ATOM    966  OH  TYR A 121      23.684  29.275  67.195  1.00 64.21           O  
ATOM    969  N   ASP A 122      23.794  25.720  75.023  1.00 64.46           N  
ATOM    970  CA  ASP A 122      23.903  25.564  76.448  1.00 64.46           C  
ATOM    975  C   ASP A 122      23.577  24.134  76.765  1.00 64.46           C  
ATOM    976  O   ASP A 122      22.408  23.755  76.799  1.00 64.46           O  
ATOM    971  CB  ASP A 122      22.887  26.456  77.193  1.00 64.46           C  
ATOM    972  CG  ASP A 122      23.181  26.462  78.686  1.00 64.46           C  
ATOM    973  OD1 ASP A 122      24.060  25.670  79.117  1.00 64.46           O  
ATOM    974  OD2 ASP A 122      22.529  27.257  79.415  1.00 64.46           O1-
ATOM    977  N   PRO A 123      24.573  23.321  76.994  1.00156.56           N  
ATOM    978  CA  PRO A 123      24.329  21.932  77.285  1.00156.56           C  
ATOM    982  C   PRO A 123      23.620  21.731  78.589  1.00156.56           C  
ATOM    983  O   PRO A 123      22.904  20.742  78.733  1.00156.56           O  
ATOM    980  CB  PRO A 123      25.694  21.250  77.212  1.00156.56           C  
ATOM    981  CG  PRO A 123      26.492  22.132  76.231  1.00156.56           C  
ATOM    979  CD  PRO A 123      25.881  23.534  76.395  1.00156.56           C  
ATOM    984  N   GLU A 124      23.840  22.640  79.555  1.00117.74           N  
ATOM    985  CA  GLU A 124      23.276  22.570  80.874  1.00117.74           C  
ATOM    991  C   GLU A 124      21.805  22.867  80.852  1.00117.74           C  
ATOM    992  O   GLU A 124      21.038  22.291  81.621  1.00117.74           O  
ATOM    986  CB  GLU A 124      23.916  23.589  81.834  1.00117.74           C  
ATOM    987  CG  GLU A 124      23.496  23.427  83.297  1.00117.74           C  
ATOM    988  CD  GLU A 124      24.355  22.334  83.921  1.00117.74           C  
ATOM    989  OE1 GLU A 124      25.237  21.791  83.202  1.00117.74           O  
ATOM    990  OE2 GLU A 124      24.147  22.032  85.126  1.00117.74           O1-
ATOM    993  N   ILE A 125      21.387  23.782  79.957  1.00117.05           N  
ATOM    994  CA  ILE A 125      20.051  24.313  79.894  1.00117.05           C  
ATOM    999  C   ILE A 125      19.009  23.244  80.035  1.00117.05           C  
ATOM   1000  O   ILE A 125      19.104  22.174  79.437  1.00117.05           O  
ATOM    995  CB  ILE A 125      19.773  25.046  78.610  1.00117.05           C  
ATOM    996  CG1 ILE A 125      18.476  25.864  78.722  1.00117.05           C  
ATOM    997  CG2 ILE A 125      19.750  24.010  77.471  1.00117.05           C  
ATOM    998  CD1 ILE A 125      18.584  27.042  79.688  1.00117.05           C  
ATOM   1001  N   GLU A 126      17.972  23.527  80.859  1.00 88.18           N  
ATOM   1002  CA  GLU A 126      16.910  22.579  81.041  1.00 88.18           C  
ATOM   1008  C   GLU A 126      15.861  22.869  80.018  1.00 88.18           C  
ATOM   1009  O   GLU A 126      15.480  24.019  79.796  1.00 88.18           O  
ATOM   1003  CB  GLU A 126      16.238  22.595  82.424  1.00 88.18           C  
ATOM   1004  CG  GLU A 126      15.492  23.883  82.765  1.00 88.18           C  
ATOM   1005  CD  GLU A 126      14.781  23.638  84.087  1.00 88.18           C  
ATOM   1006  OE1 GLU A 126      14.006  22.647  84.158  1.00 88.18           O  
ATOM   1007  OE2 GLU A 126      15.004  24.431  85.041  1.00 88.18           O1-
ATOM   1010  N   ILE A 127      15.377  21.805  79.349  1.00 57.91           N  
ATOM   1011  CA  ILE A 127      14.433  21.962  78.282  1.00 57.91           C  
ATOM   1016  C   ILE A 127      13.190  21.199  78.615  1.00 57.91           C  
ATOM   1017  O   ILE A 127      13.232  19.988  78.831  1.00 57.91           O  
ATOM   1012  CB  ILE A 127      14.942  21.379  76.999  1.00 57.91           C  
ATOM   1013  CG1 ILE A 127      16.233  22.089  76.563  1.00 57.91           C  
ATOM   1014  CG2 ILE A 127      13.810  21.423  75.961  1.00 57.91           C  
ATOM   1015  CD1 ILE A 127      16.984  21.350  75.456  1.00 57.91           C  
ATOM   1018  N   LEU A 128      12.041  21.902  78.646  1.00 61.29           N  
ATOM   1019  CA  LEU A 128      10.785  21.268  78.936  1.00 61.29           C  
ATOM   1024  C   LEU A 128      10.060  21.058  77.639  1.00 61.29           C  
ATOM   1025  O   LEU A 128      10.429  21.619  76.609  1.00 61.29           O  
ATOM   1020  CB  LEU A 128       9.858  22.115  79.825  1.00 61.29           C  
ATOM   1021  CG  LEU A 128      10.441  22.448  81.211  1.00 61.29           C  
ATOM   1022  CD1 LEU A 128       9.459  23.296  82.034  1.00 61.29           C  
ATOM   1023  CD2 LEU A 128      10.906  21.183  81.950  1.00 61.29           C  
ATOM   1026  N   GLY A 129       9.009  20.212  77.655  1.00 32.70           N  
ATOM   1027  CA  GLY A 129       8.196  20.036  76.483  1.00 32.70           C  
ATOM   1028  C   GLY A 129       8.568  18.795  75.732  1.00 32.70           C  
ATOM   1029  O   GLY A 129       7.873  18.414  74.792  1.00 32.70           O  
ATOM   1030  N   ILE A 130       9.662  18.113  76.114  1.00126.95           N  
ATOM   1031  CA  ILE A 130       9.997  16.926  75.382  1.00126.95           C  
ATOM   1036  C   ILE A 130       8.900  15.919  75.565  1.00126.95           C  
ATOM   1037  O   ILE A 130       8.562  15.202  74.624  1.00126.95           O  
ATOM   1032  CB  ILE A 130      11.346  16.368  75.724  1.00126.95           C  
ATOM   1033  CG1 ILE A 130      11.462  16.036  77.213  1.00126.95           C  
ATOM   1034  CG2 ILE A 130      12.398  17.366  75.218  1.00126.95           C  
ATOM   1035  CD1 ILE A 130      12.740  15.264  77.535  1.00126.95           C  
ATOM   1038  N   ASN A 131       8.336  15.793  76.785  1.00 76.94           N  
ATOM   1039  CA  ASN A 131       7.185  14.936  76.911  1.00 76.94           C  
ATOM   1044  C   ASN A 131       6.142  15.621  77.744  1.00 76.94           C  
ATOM   1045  O   ASN A 131       6.178  15.565  78.972  1.00 76.94           O  
ATOM   1040  CB  ASN A 131       7.479  13.561  77.529  1.00 76.94           C  
ATOM   1041  CG  ASN A 131       8.055  12.702  76.412  1.00 76.94           C  
ATOM   1043  ND2 ASN A 131       9.372  12.378  76.506  1.00 76.94           N  
ATOM   1042  OD1 ASN A 131       7.348  12.334  75.474  1.00 76.94           O  
ATOM   1046  N   PRO A 132       5.212  16.278  77.089  1.00178.69           N  
ATOM   1047  CA  PRO A 132       4.151  16.933  77.818  1.00178.69           C  
ATOM   1051  C   PRO A 132       3.109  15.983  78.335  1.00178.69           C  
ATOM   1052  O   PRO A 132       2.533  15.243  77.536  1.00178.69           O  
ATOM   1049  CB  PRO A 132       3.577  17.993  76.882  1.00178.69           C  
ATOM   1050  CG  PRO A 132       4.748  18.313  75.935  1.00178.69           C  
ATOM   1048  CD  PRO A 132       5.562  17.009  75.879  1.00178.69           C  
ATOM   1053  N   THR A 133       2.873  15.968  79.664  1.00 63.19           N  
ATOM   1054  CA  THR A 133       1.841  15.170  80.271  1.00 63.19           C  
ATOM   1058  C   THR A 133       0.487  15.815  80.175  1.00 63.19           C  
ATOM   1059  O   THR A 133      -0.501  15.164  79.837  1.00 63.19           O  
ATOM   1055  CB  THR A 133       2.100  14.927  81.727  1.00 63.19           C  
ATOM   1057  CG2 THR A 133       3.451  14.205  81.868  1.00 63.19           C  
ATOM   1056  OG1 THR A 133       2.117  16.156  82.439  1.00 63.19           O  
ATOM   1060  N   LYS A 134       0.422  17.129  80.476  1.00152.31           N  
ATOM   1061  CA  LYS A 134      -0.822  17.847  80.568  1.00152.31           C  
ATOM   1067  C   LYS A 134      -1.239  18.338  79.227  1.00152.31           C  
ATOM   1068  O   LYS A 134      -0.452  18.390  78.285  1.00152.31           O  
ATOM   1062  CB  LYS A 134      -0.759  19.088  81.475  1.00152.31           C  
ATOM   1063  CG  LYS A 134      -0.770  18.786  82.975  1.00152.31           C  
ATOM   1064  CD  LYS A 134      -2.022  18.041  83.439  1.00152.31           C  
ATOM   1065  CE  LYS A 134      -2.290  18.183  84.939  1.00152.31           C  
ATOM   1066  NZ  LYS A 134      -1.050  17.928  85.701  1.00152.31           N1+
ATOM   1069  N   ARG A 135      -2.534  18.691  79.118  1.00141.08           N  
ATOM   1070  CA  ARG A 135      -3.054  19.210  77.893  1.00141.08           C  
ATOM   1078  C   ARG A 135      -3.856  20.429  78.214  1.00141.08           C  
ATOM   1079  O   ARG A 135      -4.668  20.441  79.137  1.00141.08           O  
ATOM   1071  CB  ARG A 135      -3.956  18.191  77.176  1.00141.08           C  
ATOM   1072  CG  ARG A 135      -5.117  17.713  78.050  1.00141.08           C  
ATOM   1073  CD  ARG A 135      -5.617  16.315  77.685  1.00141.08           C  
ATOM   1074  NE  ARG A 135      -6.110  16.347  76.279  1.00141.08           N  
ATOM   1075  CZ  ARG A 135      -7.451  16.366  76.023  1.00141.08           C  
ATOM   1076  NH1 ARG A 135      -8.338  16.382  77.060  1.00141.08           N1+
ATOM   1077  NH2 ARG A 135      -7.898  16.347  74.733  1.00141.08           N  
ATOM   1080  N   ILE A 136      -3.623  21.504  77.444  1.00156.48           N  
ATOM   1081  CA  ILE A 136      -4.340  22.731  77.593  1.00156.48           C  
ATOM   1086  C   ILE A 136      -5.710  22.458  77.065  1.00156.48           C  
ATOM   1087  O   ILE A 136      -5.841  21.848  76.014  1.00156.48           O  
ATOM   1082  CB  ILE A 136      -3.564  23.816  76.907  1.00156.48           C  
ATOM   1083  CG1 ILE A 136      -3.216  23.376  75.477  1.00156.48           C  
ATOM   1084  CG2 ILE A 136      -2.332  24.147  77.768  1.00156.48           C  
ATOM   1085  CD1 ILE A 136      -2.205  24.291  74.781  1.00156.48           C  
ATOM   1088  N   PRO A 137      -6.730  22.778  77.831  1.00115.99           N  
ATOM   1089  CA  PRO A 137      -8.081  22.449  77.434  1.00115.99           C  
ATOM   1093  C   PRO A 137      -8.747  23.415  76.516  1.00115.99           C  
ATOM   1094  O   PRO A 137      -8.698  24.611  76.785  1.00115.99           O  
ATOM   1091  CB  PRO A 137      -8.864  22.220  78.730  1.00115.99           C  
ATOM   1092  CG  PRO A 137      -8.019  22.911  79.814  1.00115.99           C  
ATOM   1090  CD  PRO A 137      -6.583  22.804  79.278  1.00115.99           C  
ATOM   1095  N   GLY A 138      -9.462  22.934  75.483  1.00 88.22           N  
ATOM   1096  CA  GLY A 138     -10.083  23.875  74.598  1.00 88.22           C  
ATOM   1097  C   GLY A 138     -10.554  23.143  73.384  1.00 88.22           C  
ATOM   1098  O   GLY A 138     -10.304  21.949  73.224  1.00 88.22           O  
ATOM   1099  N   LEU A 139     -11.266  23.866  72.493  1.00 52.19           N  
ATOM   1100  CA  LEU A 139     -11.797  23.284  71.296  1.00 52.19           C  
ATOM   1105  C   LEU A 139     -10.674  22.818  70.432  1.00 52.19           C  
ATOM   1106  O   LEU A 139     -10.652  21.664  70.008  1.00 52.19           O  
ATOM   1101  CB  LEU A 139     -12.601  24.291  70.456  1.00 52.19           C  
ATOM   1102  CG  LEU A 139     -13.865  24.812  71.161  1.00 52.19           C  
ATOM   1103  CD1 LEU A 139     -14.621  25.814  70.276  1.00 52.19           C  
ATOM   1104  CD2 LEU A 139     -14.750  23.653  71.648  1.00 52.19           C  
ATOM   1107  N   GLU A 140      -9.695  23.703  70.157  1.00105.58           N  
ATOM   1108  CA  GLU A 140      -8.616  23.277  69.318  1.00105.58           C  
ATOM   1114  C   GLU A 140      -7.445  23.046  70.208  1.00105.58           C  
ATOM   1115  O   GLU A 140      -6.290  23.101  69.787  1.00105.58           O  
ATOM   1109  CB  GLU A 140      -8.225  24.311  68.247  1.00105.58           C  
ATOM   1110  CG  GLU A 140      -9.313  24.497  67.186  1.00105.58           C  
ATOM   1111  CD  GLU A 140      -8.828  25.515  66.170  1.00105.58           C  
ATOM   1112  OE1 GLU A 140      -7.620  25.867  66.217  1.00105.58           O  
ATOM   1113  OE2 GLU A 140      -9.658  25.947  65.326  1.00105.58           O1-
ATOM   1116  N   HIS A 141      -7.749  22.763  71.484  1.00218.44           N  
ATOM   1117  CA  HIS A 141      -6.781  22.398  72.450  1.00218.44           C  
ATOM   1124  C   HIS A 141      -6.244  20.958  72.303  1.00218.44           C  
ATOM   1125  O   HIS A 141      -5.332  20.617  73.049  1.00218.44           O  
ATOM   1120  CB  HIS A 141      -7.162  22.786  73.864  1.00218.44           C  
ATOM   1119  CG  HIS A 141      -6.325  23.967  74.254  1.00218.44           C  
ATOM   1122  CD2 HIS A 141      -5.251  24.485  73.601  1.00218.44           C  
ATOM   1118  ND1 HIS A 141      -6.450  24.707  75.406  1.00218.44           N  
ATOM   1123  CE1 HIS A 141      -5.452  25.622  75.400  1.00218.44           C  
ATOM   1121  NE2 HIS A 141      -4.692  25.520  74.329  1.00218.44           N  
ATOM   1126  N   GLU A 142      -6.778  20.066  71.400  1.00138.86           N  
ATOM   1127  CA  GLU A 142      -6.377  18.654  71.251  1.00138.86           C  
ATOM   1133  C   GLU A 142      -4.904  18.432  71.028  1.00138.86           C  
ATOM   1134  O   GLU A 142      -4.263  17.750  71.826  1.00138.86           O  
ATOM   1128  CB  GLU A 142      -7.118  17.940  70.106  1.00138.86           C  
ATOM   1129  CG  GLU A 142      -8.584  17.644  70.420  1.00138.86           C  
ATOM   1130  CD  GLU A 142      -8.630  16.461  71.380  1.00138.86           C  
ATOM   1131  OE1 GLU A 142      -7.617  15.715  71.458  1.00138.86           O  
ATOM   1132  OE2 GLU A 142      -9.686  16.285  72.046  1.00138.86           O1-
ATOM   1135  N   ARG A 143      -4.283  18.973  69.960  1.00186.29           N  
ATOM   1136  CA  ARG A 143      -2.850  18.908  69.994  1.00186.29           C  
ATOM   1144  C   ARG A 143      -2.637  20.001  70.979  1.00186.29           C  
ATOM   1145  O   ARG A 143      -3.558  20.773  71.247  1.00186.29           O  
ATOM   1137  CB  ARG A 143      -2.158  19.260  68.662  1.00186.29           C  
ATOM   1138  CG  ARG A 143      -2.465  20.662  68.129  1.00186.29           C  
ATOM   1139  CD  ARG A 143      -1.812  20.941  66.774  1.00186.29           C  
ATOM   1140  NE  ARG A 143      -2.557  20.158  65.745  1.00186.29           N  
ATOM   1141  CZ  ARG A 143      -1.951  19.810  64.570  1.00186.29           C  
ATOM   1142  NH1 ARG A 143      -0.649  20.159  64.342  1.00186.29           N1+
ATOM   1143  NH2 ARG A 143      -2.649  19.116  63.623  1.00186.29           N  
ATOM   1146  N   GLY A 144      -1.456  20.178  71.565  1.00 87.74           N  
ATOM   1147  CA  GLY A 144      -1.606  21.203  72.544  1.00 87.74           C  
ATOM   1148  C   GLY A 144      -1.265  20.657  73.892  1.00 87.74           C  
ATOM   1149  O   GLY A 144      -1.799  21.102  74.907  1.00 87.74           O  
ATOM   1150  N   LYS A 145      -0.393  19.633  73.922  1.00109.13           N  
ATOM   1151  CA  LYS A 145       0.073  19.113  75.171  1.00109.13           C  
ATOM   1157  C   LYS A 145       1.149  20.034  75.658  1.00109.13           C  
ATOM   1158  O   LYS A 145       1.887  20.616  74.863  1.00109.13           O  
ATOM   1152  CB  LYS A 145       0.666  17.699  75.066  1.00109.13           C  
ATOM   1153  CG  LYS A 145      -0.390  16.624  74.812  1.00109.13           C  
ATOM   1154  CD  LYS A 145       0.187  15.303  74.297  1.00109.13           C  
ATOM   1155  CE  LYS A 145       0.298  15.248  72.772  1.00109.13           C  
ATOM   1156  NZ  LYS A 145      -1.054  15.176  72.171  1.00109.13           N1+
ATOM   1159  N   VAL A 146       1.254  20.204  76.994  1.00129.61           N  
ATOM   1160  CA  VAL A 146       2.210  21.126  77.542  1.00129.61           C  
ATOM   1164  C   VAL A 146       2.883  20.444  78.696  1.00129.61           C  
ATOM   1165  O   VAL A 146       2.326  19.529  79.302  1.00129.61           O  
ATOM   1161  CB  VAL A 146       1.546  22.336  78.130  1.00129.61           C  
ATOM   1162  CG1 VAL A 146       2.631  23.255  78.691  1.00129.61           C  
ATOM   1163  CG2 VAL A 146       0.618  22.981  77.095  1.00129.61           C  
ATOM   1166  N   ASP A 147       4.115  20.880  79.034  1.00 55.38           N  
ATOM   1167  CA  ASP A 147       4.810  20.312  80.153  1.00 55.38           C  
ATOM   1172  C   ASP A 147       4.102  20.771  81.401  1.00 55.38           C  
ATOM   1173  O   ASP A 147       3.673  21.919  81.497  1.00 55.38           O  
ATOM   1168  CB  ASP A 147       6.275  20.775  80.235  1.00 55.38           C  
ATOM   1169  CG  ASP A 147       7.030  19.865  81.190  1.00 55.38           C  
ATOM   1170  OD1 ASP A 147       6.610  18.687  81.340  1.00 55.38           O  
ATOM   1171  OD2 ASP A 147       8.032  20.339  81.787  1.00 55.38           O1-
ATOM   1174  N   GLU A 148       3.958  19.870  82.397  1.00 52.08           N  
ATOM   1175  CA  GLU A 148       3.286  20.182  83.634  1.00 52.08           C  
ATOM   1181  C   GLU A 148       4.103  21.173  84.409  1.00 52.08           C  
ATOM   1182  O   GLU A 148       3.568  22.006  85.138  1.00 52.08           O  
ATOM   1176  CB  GLU A 148       3.075  18.957  84.544  1.00 52.08           C  
ATOM   1177  CG  GLU A 148       4.383  18.321  85.023  1.00 52.08           C  
ATOM   1178  CD  GLU A 148       4.052  17.140  85.923  1.00 52.08           C  
ATOM   1179  OE1 GLU A 148       2.841  16.830  86.076  1.00 52.08           O  
ATOM   1180  OE2 GLU A 148       5.007  16.533  86.478  1.00 52.08           O1-
ATOM   1183  N   ASN A 149       5.435  21.047  84.311  1.00 68.25           N  
ATOM   1184  CA  ASN A 149       6.399  21.876  84.974  1.00 68.25           C  
ATOM   1189  C   ASN A 149       6.499  23.221  84.316  1.00 68.25           C  
ATOM   1190  O   ASN A 149       6.998  24.169  84.918  1.00 68.25           O  
ATOM   1185  CB  ASN A 149       7.803  21.247  84.983  1.00 68.25           C  
ATOM   1186  CG  ASN A 149       7.750  20.018  85.882  1.00 68.25           C  
ATOM   1188  ND2 ASN A 149       8.384  18.904  85.429  1.00 68.25           N  
ATOM   1187  OD1 ASN A 149       7.163  20.049  86.963  1.00 68.25           O  
ATOM   1191  N   GLY A 150       6.081  23.327  83.039  1.00 46.38           N  
ATOM   1192  CA  GLY A 150       6.288  24.536  82.287  1.00 46.38           C  
ATOM   1193  C   GLY A 150       5.043  25.370  82.189  1.00 46.38           C  
ATOM   1194  O   GLY A 150       4.572  25.947  83.169  1.00 46.38           O  
ATOM   1195  N   ILE A 151       4.504  25.458  80.956  1.00 66.56           N  
ATOM   1196  CA  ILE A 151       3.389  26.283  80.578  1.00 66.56           C  
ATOM   1201  C   ILE A 151       2.187  25.936  81.402  1.00 66.56           C  
ATOM   1202  O   ILE A 151       1.361  26.799  81.689  1.00 66.56           O  
ATOM   1197  CB  ILE A 151       3.024  26.146  79.125  1.00 66.56           C  
ATOM   1198  CG1 ILE A 151       4.180  26.656  78.242  1.00 66.56           C  
ATOM   1199  CG2 ILE A 151       1.688  26.875  78.886  1.00 66.56           C  
ATOM   1200  CD1 ILE A 151       4.030  26.315  76.760  1.00 66.56           C  
ATOM   1203  N   TRP A 152       2.036  24.659  81.789  1.00 85.19           N  
ATOM   1204  CA  TRP A 152       0.870  24.282  82.534  1.00 85.19           C  
ATOM   1215  C   TRP A 152       0.755  25.105  83.787  1.00 85.19           C  
ATOM   1216  O   TRP A 152      -0.314  25.636  84.082  1.00 85.19           O  
ATOM   1205  CB  TRP A 152       0.880  22.801  82.949  1.00 85.19           C  
ATOM   1206  CG  TRP A 152      -0.262  22.421  83.863  1.00 85.19           C  
ATOM   1208  CD1 TRP A 152      -0.278  22.346  85.225  1.00 85.19           C  
ATOM   1207  CD2 TRP A 152      -1.586  22.083  83.423  1.00 85.19           C  
ATOM   1210  CE2 TRP A 152      -2.345  21.821  84.565  1.00 85.19           C  
ATOM   1211  CE3 TRP A 152      -2.127  22.000  82.174  1.00 85.19           C  
ATOM   1209  NE1 TRP A 152      -1.529  21.988  85.662  1.00 85.19           N  
ATOM   1212  CZ2 TRP A 152      -3.662  21.470  84.474  1.00 85.19           C  
ATOM   1213  CZ3 TRP A 152      -3.455  21.642  82.085  1.00 85.19           C  
ATOM   1214  CH2 TRP A 152      -4.207  21.383  83.213  1.00 85.19           C  
ATOM   1217  N   LYS A 153       1.833  25.184  84.587  1.00151.68           N  
ATOM   1218  CA  LYS A 153       1.878  25.941  85.813  1.00151.68           C  
ATOM   1224  C   LYS A 153       2.027  27.426  85.595  1.00151.68           C  
ATOM   1225  O   LYS A 153       1.592  28.216  86.429  1.00151.68           O  
ATOM   1219  CB  LYS A 153       2.981  25.448  86.772  1.00151.68           C  
ATOM   1220  CG  LYS A 153       4.359  25.291  86.131  1.00151.68           C  
ATOM   1221  CD  LYS A 153       5.437  24.865  87.130  1.00151.68           C  
ATOM   1222  CE  LYS A 153       6.162  26.038  87.787  1.00151.68           C  
ATOM   1223  NZ  LYS A 153       7.029  26.707  86.790  1.00151.68           N1+
ATOM   1226  N   ALA A 154       2.647  27.847  84.474  1.00 60.77           N  
ATOM   1227  CA  ALA A 154       3.059  29.216  84.260  1.00 60.77           C  
ATOM   1229  C   ALA A 154       1.951  30.229  84.312  1.00 60.77           C  
ATOM   1230  O   ALA A 154       0.845  30.009  83.820  1.00 60.77           O  
ATOM   1228  CB  ALA A 154       3.792  29.417  82.925  1.00 60.77           C  
ATOM   1231  N   ASP A 155       2.240  31.357  85.005  1.00155.29           N  
ATOM   1232  CA  ASP A 155       1.420  32.533  85.138  1.00155.29           C  
ATOM   1237  C   ASP A 155       1.528  33.345  83.887  1.00155.29           C  
ATOM   1238  O   ASP A 155       0.541  33.863  83.370  1.00155.29           O  
ATOM   1233  CB  ASP A 155       1.949  33.521  86.190  1.00155.29           C  
ATOM   1234  CG  ASP A 155       2.158  32.796  87.500  1.00155.29           C  
ATOM   1235  OD1 ASP A 155       2.911  31.788  87.493  1.00155.29           O  
ATOM   1236  OD2 ASP A 155       1.577  33.242  88.526  1.00155.29           O1-
ATOM   1239  N   VAL A 156       2.775  33.517  83.398  1.00130.60           N  
ATOM   1240  CA  VAL A 156       2.973  34.343  82.245  1.00130.60           C  
ATOM   1244  C   VAL A 156       3.756  33.560  81.239  1.00130.60           C  
ATOM   1245  O   VAL A 156       4.756  32.923  81.569  1.00130.60           O  
ATOM   1241  CB  VAL A 156       3.697  35.636  82.518  1.00130.60           C  
ATOM   1242  CG1 VAL A 156       5.202  35.380  82.692  1.00130.60           C  
ATOM   1243  CG2 VAL A 156       3.368  36.619  81.388  1.00130.60           C  
ATOM   1246  N   VAL A 157       3.311  33.593  79.965  1.00101.35           N  
ATOM   1247  CA  VAL A 157       3.971  32.820  78.954  1.00101.35           C  
ATOM   1251  C   VAL A 157       4.283  33.681  77.769  1.00101.35           C  
ATOM   1252  O   VAL A 157       3.522  34.574  77.401  1.00101.35           O  
ATOM   1248  CB  VAL A 157       3.139  31.673  78.451  1.00101.35           C  
ATOM   1249  CG1 VAL A 157       1.844  32.235  77.839  1.00101.35           C  
ATOM   1250  CG2 VAL A 157       3.974  30.853  77.455  1.00101.35           C  
ATOM   1253  N   LEU A 158       5.446  33.419  77.138  1.00128.39           N  
ATOM   1254  CA  LEU A 158       5.823  34.157  75.970  1.00128.39           C  
ATOM   1259  C   LEU A 158       5.763  33.174  74.838  1.00128.39           C  
ATOM   1260  O   LEU A 158       6.532  32.214  74.795  1.00128.39           O  
ATOM   1255  CB  LEU A 158       7.255  34.722  76.085  1.00128.39           C  
ATOM   1256  CG  LEU A 158       7.645  35.798  75.048  1.00128.39           C  
ATOM   1257  CD1 LEU A 158       9.139  36.143  75.139  1.00128.39           C  
ATOM   1258  CD2 LEU A 158       7.209  35.433  73.624  1.00128.39           C  
ATOM   1261  N   VAL A 159       4.808  33.382  73.907  1.00110.00           N  
ATOM   1262  CA  VAL A 159       4.634  32.505  72.782  1.00110.00           C  
ATOM   1266  C   VAL A 159       4.794  33.308  71.519  1.00110.00           C  
ATOM   1267  O   VAL A 159       3.835  33.905  71.034  1.00110.00           O  
ATOM   1263  CB  VAL A 159       3.251  31.933  72.721  1.00110.00           C  
ATOM   1264  CG1 VAL A 159       3.089  31.254  71.368  1.00110.00           C  
ATOM   1265  CG2 VAL A 159       3.042  30.962  73.883  1.00110.00           C  
ATOM   1268  N   PRO A 160       5.969  33.306  70.943  1.00 95.26           N  
ATOM   1269  CA  PRO A 160       6.210  34.072  69.742  1.00 95.26           C  
ATOM   1273  C   PRO A 160       5.808  33.367  68.484  1.00 95.26           C  
ATOM   1274  O   PRO A 160       5.784  32.138  68.476  1.00 95.26           O  
ATOM   1271  CB  PRO A 160       7.697  34.429  69.756  1.00 95.26           C  
ATOM   1272  CG  PRO A 160       8.320  33.402  70.714  1.00 95.26           C  
ATOM   1270  CD  PRO A 160       7.187  33.087  71.704  1.00 95.26           C  
ATOM   1275  N   LEU A 161       5.499  34.138  67.413  1.00107.11           N  
ATOM   1276  CA  LEU A 161       5.180  33.613  66.110  1.00107.11           C  
ATOM   1281  C   LEU A 161       4.214  32.489  66.272  1.00107.11           C  
ATOM   1282  O   LEU A 161       4.425  31.399  65.743  1.00107.11           O  
ATOM   1277  CB  LEU A 161       6.406  33.113  65.319  1.00107.11           C  
ATOM   1278  CG  LEU A 161       7.348  34.250  64.871  1.00107.11           C  
ATOM   1279  CD1 LEU A 161       7.991  34.950  66.076  1.00107.11           C  
ATOM   1280  CD2 LEU A 161       8.380  33.762  63.840  1.00107.11           C  
ATOM   1283  N   GLU A 162       3.119  32.736  67.013  1.00100.58           N  
ATOM   1284  CA  GLU A 162       2.184  31.692  67.315  1.00100.58           C  
ATOM   1290  C   GLU A 162       0.946  31.822  66.487  1.00100.58           C  
ATOM   1291  O   GLU A 162       0.579  32.907  66.037  1.00100.58           O  
ATOM   1285  CB  GLU A 162       1.736  31.698  68.788  1.00100.58           C  
ATOM   1286  CG  GLU A 162       0.732  30.595  69.144  1.00100.58           C  
ATOM   1287  CD  GLU A 162       1.451  29.254  69.161  1.00100.58           C  
ATOM   1288  OE1 GLU A 162       2.156  28.967  70.163  1.00100.58           O  
ATOM   1289  OE2 GLU A 162       1.295  28.495  68.167  1.00100.58           O1-
ATOM   1292  N   ASP A 163       0.282  30.668  66.261  1.00 56.96           N  
ATOM   1293  CA  ASP A 163      -0.959  30.610  65.542  1.00 56.96           C  
ATOM   1298  C   ASP A 163      -1.968  31.284  66.416  1.00 56.96           C  
ATOM   1299  O   ASP A 163      -1.934  31.148  67.637  1.00 56.96           O  
ATOM   1294  CB  ASP A 163      -1.421  29.157  65.289  1.00 56.96           C  
ATOM   1295  CG  ASP A 163      -2.738  29.132  64.523  1.00 56.96           C  
ATOM   1296  OD1 ASP A 163      -3.752  29.646  65.064  1.00 56.96           O  
ATOM   1297  OD2 ASP A 163      -2.749  28.596  63.384  1.00 56.96           O1-
ATOM   1300  N   GLY A 164      -2.917  32.014  65.801  1.00 30.18           N  
ATOM   1301  CA  GLY A 164      -3.861  32.800  66.539  1.00 30.18           C  
ATOM   1302  C   GLY A 164      -4.686  31.950  67.457  1.00 30.18           C  
ATOM   1303  O   GLY A 164      -4.912  32.321  68.607  1.00 30.18           O  
ATOM   1304  N   ASP A 165      -5.168  30.788  66.987  1.00 49.86           N  
ATOM   1305  CA  ASP A 165      -6.026  29.987  67.816  1.00 49.86           C  
ATOM   1310  C   ASP A 165      -5.271  29.517  69.016  1.00 49.86           C  
ATOM   1311  O   ASP A 165      -5.815  29.468  70.120  1.00 49.86           O  
ATOM   1306  CB  ASP A 165      -6.621  28.776  67.079  1.00 49.86           C  
ATOM   1307  CG  ASP A 165      -7.721  29.338  66.188  1.00 49.86           C  
ATOM   1308  OD1 ASP A 165      -8.140  30.496  66.447  1.00 49.86           O  
ATOM   1309  OD2 ASP A 165      -8.158  28.631  65.244  1.00 49.86           O1-
ATOM   1312  N   ARG A 166      -3.988  29.163  68.834  1.00158.15           N  
ATOM   1313  CA  ARG A 166      -3.202  28.653  69.920  1.00158.15           C  
ATOM   1321  C   ARG A 166      -3.082  29.715  70.960  1.00158.15           C  
ATOM   1322  O   ARG A 166      -3.221  29.450  72.154  1.00158.15           O  
ATOM   1314  CB  ARG A 166      -1.788  28.244  69.471  1.00158.15           C  
ATOM   1315  CG  ARG A 166      -0.953  27.554  70.553  1.00158.15           C  
ATOM   1316  CD  ARG A 166      -1.417  26.135  70.891  1.00158.15           C  
ATOM   1317  NE  ARG A 166      -1.172  25.277  69.698  1.00158.15           N  
ATOM   1318  CZ  ARG A 166      -0.604  24.044  69.846  1.00158.15           C  
ATOM   1319  NH1 ARG A 166      -0.185  23.629  71.076  1.00158.15           N1+
ATOM   1320  NH2 ARG A 166      -0.450  23.227  68.764  1.00158.15           N  
ATOM   1323  N   THR A 167      -2.844  30.961  70.520  1.00 41.14           N  
ATOM   1324  CA  THR A 167      -2.669  32.051  71.434  1.00 41.14           C  
ATOM   1328  C   THR A 167      -3.937  32.234  72.206  1.00 41.14           C  
ATOM   1329  O   THR A 167      -3.909  32.509  73.404  1.00 41.14           O  
ATOM   1325  CB  THR A 167      -2.364  33.348  70.739  1.00 41.14           C  
ATOM   1327  CG2 THR A 167      -2.188  34.449  71.797  1.00 41.14           C  
ATOM   1326  OG1 THR A 167      -1.177  33.225  69.969  1.00 41.14           O  
ATOM   1330  N   GLU A 168      -5.087  32.096  71.526  1.00 51.14           N  
ATOM   1331  CA  GLU A 168      -6.368  32.277  72.144  1.00 51.14           C  
ATOM   1337  C   GLU A 168      -6.605  31.224  73.181  1.00 51.14           C  
ATOM   1338  O   GLU A 168      -7.139  31.501  74.252  1.00 51.14           O  
ATOM   1332  CB  GLU A 168      -7.517  32.165  71.134  1.00 51.14           C  
ATOM   1333  CG  GLU A 168      -8.894  32.357  71.765  1.00 51.14           C  
ATOM   1334  CD  GLU A 168      -9.933  32.037  70.705  1.00 51.14           C  
ATOM   1335  OE1 GLU A 168      -9.555  31.415  69.678  1.00 51.14           O  
ATOM   1336  OE2 GLU A 168     -11.119  32.407  70.909  1.00 51.14           O1-
ATOM   1339  N   ALA A 169      -6.223  29.973  72.883  1.00 51.60           N  
ATOM   1340  CA  ALA A 169      -6.512  28.894  73.777  1.00 51.60           C  
ATOM   1342  C   ALA A 169      -5.784  29.072  75.087  1.00 51.60           C  
ATOM   1343  O   ALA A 169      -6.358  28.837  76.148  1.00 51.60           O  
ATOM   1341  CB  ALA A 169      -6.180  27.549  73.137  1.00 51.60           C  
ATOM   1344  N   LEU A 170      -4.511  29.513  75.059  1.00 62.46           N  
ATOM   1345  CA  LEU A 170      -3.736  29.697  76.262  1.00 62.46           C  
ATOM   1350  C   LEU A 170      -4.393  30.740  77.104  1.00 62.46           C  
ATOM   1351  O   LEU A 170      -4.407  30.625  78.329  1.00 62.46           O  
ATOM   1346  CB  LEU A 170      -2.305  30.193  75.978  1.00 62.46           C  
ATOM   1347  CG  LEU A 170      -1.417  29.162  75.260  1.00 62.46           C  
ATOM   1348  CD1 LEU A 170      -0.008  29.723  75.004  1.00 62.46           C  
ATOM   1349  CD2 LEU A 170      -1.390  27.827  76.024  1.00 62.46           C  
ATOM   1352  N   VAL A 171      -4.935  31.798  76.470  1.00 42.44           N  
ATOM   1353  CA  VAL A 171      -5.587  32.850  77.197  1.00 42.44           C  
ATOM   1357  C   VAL A 171      -6.793  32.281  77.875  1.00 42.44           C  
ATOM   1358  O   VAL A 171      -7.047  32.555  79.046  1.00 42.44           O  
ATOM   1354  CB  VAL A 171      -6.055  33.968  76.310  1.00 42.44           C  
ATOM   1355  CG1 VAL A 171      -6.872  34.950  77.163  1.00 42.44           C  
ATOM   1356  CG2 VAL A 171      -4.835  34.609  75.623  1.00 42.44           C  
ATOM   1359  N   ARG A 172      -7.542  31.425  77.156  1.00 67.26           N  
ATOM   1360  CA  ARG A 172      -8.751  30.821  77.649  1.00 67.26           C  
ATOM   1368  C   ARG A 172      -8.361  30.039  78.852  1.00 67.26           C  
ATOM   1369  O   ARG A 172      -9.136  29.867  79.790  1.00 67.26           O  
ATOM   1361  CB  ARG A 172      -9.356  29.812  76.657  1.00 67.26           C  
ATOM   1362  CG  ARG A 172      -9.889  30.424  75.360  1.00 67.26           C  
ATOM   1363  CD  ARG A 172     -10.356  29.368  74.355  1.00 67.26           C  
ATOM   1364  NE  ARG A 172     -11.098  30.061  73.267  1.00 67.26           N  
ATOM   1365  CZ  ARG A 172     -12.434  30.291  73.416  1.00 67.26           C  
ATOM   1366  NH1 ARG A 172     -13.050  29.953  74.586  1.00 67.26           N1+
ATOM   1367  NH2 ARG A 172     -13.156  30.848  72.400  1.00 67.26           N  
ATOM   1370  N   MET A 173      -7.126  29.525  78.823  1.00 91.09           N  
ATOM   1371  CA  MET A 173      -6.577  28.735  79.877  1.00 91.09           C  
ATOM   1376  C   MET A 173      -6.390  29.579  81.102  1.00 91.09           C  
ATOM   1377  O   MET A 173      -6.269  29.037  82.196  1.00 91.09           O  
ATOM   1372  CB  MET A 173      -5.237  28.065  79.533  1.00 91.09           C  
ATOM   1373  CG  MET A 173      -4.804  27.066  80.611  1.00 91.09           C  
ATOM   1374  SD  MET A 173      -3.299  26.119  80.238  1.00 91.09           S  
ATOM   1375  CE  MET A 173      -3.287  25.253  81.834  1.00 91.09           C  
ATOM   1378  N   GLY A 174      -6.288  30.918  80.965  1.00 43.84           N  
ATOM   1379  CA  GLY A 174      -6.131  31.730  82.142  1.00 43.84           C  
ATOM   1380  C   GLY A 174      -4.731  32.258  82.219  1.00 43.84           C  
ATOM   1381  O   GLY A 174      -4.358  32.904  83.198  1.00 43.84           O  
ATOM   1382  N   LYS A 175      -3.908  31.983  81.192  1.00142.92           N  
ATOM   1383  CA  LYS A 175      -2.550  32.452  81.190  1.00142.92           C  
ATOM   1389  C   LYS A 175      -2.481  33.852  80.644  1.00142.92           C  
ATOM   1390  O   LYS A 175      -3.312  34.261  79.836  1.00142.92           O  
ATOM   1384  CB  LYS A 175      -1.613  31.559  80.358  1.00142.92           C  
ATOM   1385  CG  LYS A 175      -1.194  30.253  81.048  1.00142.92           C  
ATOM   1386  CD  LYS A 175      -2.324  29.272  81.361  1.00142.92           C  
ATOM   1387  CE  LYS A 175      -2.618  29.135  82.859  1.00142.92           C  
ATOM   1388  NZ  LYS A 175      -1.444  28.550  83.547  1.00142.92           N1+
ATOM   1391  N   PHE A 176      -1.476  34.633  81.103  1.00135.20           N  
ATOM   1392  CA  PHE A 176      -1.247  35.977  80.635  1.00135.20           C  
ATOM   1400  C   PHE A 176      -0.293  35.809  79.491  1.00135.20           C  
ATOM   1401  O   PHE A 176       0.843  35.374  79.679  1.00135.20           O  
ATOM   1393  CB  PHE A 176      -0.578  36.861  81.709  1.00135.20           C  
ATOM   1394  CG  PHE A 176      -0.479  38.272  81.234  1.00135.20           C  
ATOM   1395  CD1 PHE A 176       0.577  38.682  80.452  1.00135.20           C  
ATOM   1396  CD2 PHE A 176      -1.440  39.194  81.582  1.00135.20           C  
ATOM   1397  CE1 PHE A 176       0.668  39.987  80.022  1.00135.20           C  
ATOM   1398  CE2 PHE A 176      -1.355  40.500  81.155  1.00135.20           C  
ATOM   1399  CZ  PHE A 176      -0.301  40.899  80.369  1.00135.20           C  
ATOM   1402  N   VAL A 177      -0.724  36.169  78.263  1.00 68.35           N  
ATOM   1403  CA  VAL A 177       0.089  35.834  77.127  1.00 68.35           C  
ATOM   1407  C   VAL A 177       0.779  37.022  76.514  1.00 68.35           C  
ATOM   1408  O   VAL A 177       0.174  38.062  76.252  1.00 68.35           O  
ATOM   1404  CB  VAL A 177      -0.706  35.182  76.034  1.00 68.35           C  
ATOM   1405  CG1 VAL A 177       0.234  34.852  74.862  1.00 68.35           C  
ATOM   1406  CG2 VAL A 177      -1.441  33.964  76.623  1.00 68.35           C  
ATOM   1409  N   VAL A 178       2.098  36.863  76.267  1.00128.06           N  
ATOM   1410  CA  VAL A 178       2.888  37.849  75.581  1.00128.06           C  
ATOM   1414  C   VAL A 178       3.369  37.239  74.304  1.00128.06           C  
ATOM   1415  O   VAL A 178       3.834  36.100  74.283  1.00128.06           O  
ATOM   1411  CB  VAL A 178       4.094  38.331  76.325  1.00128.06           C  
ATOM   1412  CG1 VAL A 178       3.649  39.325  77.399  1.00128.06           C  
ATOM   1413  CG2 VAL A 178       4.789  37.104  76.928  1.00128.06           C  
ATOM   1416  N   THR A 179       3.259  37.989  73.188  1.00149.01           N  
ATOM   1417  CA  THR A 179       3.698  37.431  71.939  1.00149.01           C  
ATOM   1421  C   THR A 179       4.495  38.441  71.182  1.00149.01           C  
ATOM   1422  O   THR A 179       4.444  39.642  71.443  1.00149.01           O  
ATOM   1418  CB  THR A 179       2.610  37.040  70.971  1.00149.01           C  
ATOM   1420  CG2 THR A 179       1.626  36.079  71.637  1.00149.01           C  
ATOM   1419  OG1 THR A 179       1.920  38.190  70.509  1.00149.01           O  
ATOM   1423  N   VAL A 180       5.277  37.931  70.213  1.00 60.13           N  
ATOM   1424  CA  VAL A 180       6.013  38.748  69.297  1.00 60.13           C  
ATOM   1428  C   VAL A 180       5.422  38.432  67.961  1.00 60.13           C  
ATOM   1429  O   VAL A 180       5.454  37.281  67.527  1.00 60.13           O  
ATOM   1425  CB  VAL A 180       7.471  38.400  69.227  1.00 60.13           C  
ATOM   1426  CG1 VAL A 180       8.131  39.222  68.107  1.00 60.13           C  
ATOM   1427  CG2 VAL A 180       8.088  38.620  70.616  1.00 60.13           C  
ATOM   1430  N   ASP A 181       4.848  39.442  67.276  1.00 76.82           N  
ATOM   1431  CA  ASP A 181       4.231  39.151  66.014  1.00 76.82           C  
ATOM   1436  C   ASP A 181       4.245  40.390  65.166  1.00 76.82           C  
ATOM   1437  O   ASP A 181       3.744  41.439  65.565  1.00 76.82           O  
ATOM   1432  CB  ASP A 181       2.768  38.692  66.173  1.00 76.82           C  
ATOM   1433  CG  ASP A 181       2.283  38.064  64.874  1.00 76.82           C  
ATOM   1434  OD1 ASP A 181       2.810  38.437  63.792  1.00 76.82           O  
ATOM   1435  OD2 ASP A 181       1.375  37.193  64.950  1.00 76.82           O1-
ATOM   1438  N   LEU A 182       4.829  40.288  63.957  1.00 87.17           N  
ATOM   1439  CA  LEU A 182       4.912  41.385  63.032  1.00 87.17           C  
ATOM   1444  C   LEU A 182       3.561  41.780  62.507  1.00 87.17           C  
ATOM   1445  O   LEU A 182       3.394  42.911  62.057  1.00 87.17           O  
ATOM   1440  CB  LEU A 182       5.886  41.173  61.857  1.00 87.17           C  
ATOM   1441  CG  LEU A 182       7.361  41.393  62.255  1.00 87.17           C  
ATOM   1442  CD1 LEU A 182       8.310  41.176  61.066  1.00 87.17           C  
ATOM   1443  CD2 LEU A 182       7.559  42.781  62.897  1.00 87.17           C  
ATOM   1446  N   ASN A 183       2.575  40.858  62.487  1.00 65.06           N  
ATOM   1447  CA  ASN A 183       1.274  41.198  61.965  1.00 65.06           C  
ATOM   1452  C   ASN A 183       0.385  41.686  63.083  1.00 65.06           C  
ATOM   1453  O   ASN A 183      -0.160  40.894  63.848  1.00 65.06           O  
ATOM   1448  CB  ASN A 183       0.576  39.992  61.307  1.00 65.06           C  
ATOM   1449  CG  ASN A 183      -0.697  40.443  60.600  1.00 65.06           C  
ATOM   1451  ND2 ASN A 183      -1.185  39.605  59.647  1.00 65.06           N  
ATOM   1450  OD1 ASN A 183      -1.252  41.501  60.892  1.00 65.06           O  
ATOM   1454  N   PRO A 184       0.213  42.984  63.184  1.00 90.65           N  
ATOM   1455  CA  PRO A 184      -0.606  43.617  64.192  1.00 90.65           C  
ATOM   1459  C   PRO A 184      -2.066  43.260  64.082  1.00 90.65           C  
ATOM   1460  O   PRO A 184      -2.788  43.427  65.064  1.00 90.65           O  
ATOM   1457  CB  PRO A 184      -0.392  45.116  63.989  1.00 90.65           C  
ATOM   1458  CG  PRO A 184      -0.072  45.231  62.487  1.00 90.65           C  
ATOM   1456  CD  PRO A 184       0.655  43.916  62.161  1.00 90.65           C  
ATOM   1461  N   LEU A 185      -2.536  42.895  62.875  1.00117.03           N  
ATOM   1462  CA  LEU A 185      -3.901  42.520  62.600  1.00117.03           C  
ATOM   1467  C   LEU A 185      -4.224  41.132  63.054  1.00117.03           C  
ATOM   1468  O   LEU A 185      -5.378  40.822  63.347  1.00117.03           O  
ATOM   1463  CB  LEU A 185      -4.275  42.667  61.116  1.00117.03           C  
ATOM   1464  CG  LEU A 185      -4.363  44.144  60.678  1.00117.03           C  
ATOM   1465  CD1 LEU A 185      -3.026  44.875  60.871  1.00117.03           C  
ATOM   1466  CD2 LEU A 185      -4.909  44.275  59.246  1.00117.03           C  
ATOM   1469  N   SER A 186      -3.202  40.260  63.094  1.00104.58           N  
ATOM   1470  CA  SER A 186      -3.301  38.852  63.368  1.00104.58           C  
ATOM   1473  C   SER A 186      -4.120  38.582  64.594  1.00104.58           C  
ATOM   1474  O   SER A 186      -4.250  39.414  65.490  1.00104.58           O  
ATOM   1471  CB  SER A 186      -1.900  38.251  63.583  1.00104.58           C  
ATOM   1472  OG  SER A 186      -1.979  36.882  63.931  1.00104.58           O  
ATOM   1475  N   ARG A 187      -4.727  37.377  64.621  1.00121.41           N  
ATOM   1476  CA  ARG A 187      -5.562  36.929  65.693  1.00121.41           C  
ATOM   1484  C   ARG A 187      -4.721  36.822  66.926  1.00121.41           C  
ATOM   1485  O   ARG A 187      -5.150  37.204  68.015  1.00121.41           O  
ATOM   1477  CB  ARG A 187      -6.167  35.547  65.393  1.00121.41           C  
ATOM   1478  CG  ARG A 187      -7.180  35.060  66.424  1.00121.41           C  
ATOM   1479  CD  ARG A 187      -7.963  33.837  65.945  1.00121.41           C  
ATOM   1480  NE  ARG A 187      -8.915  33.480  67.028  1.00121.41           N  
ATOM   1481  CZ  ARG A 187     -10.058  34.208  67.177  1.00121.41           C  
ATOM   1482  NH1 ARG A 187     -10.282  35.294  66.381  1.00121.41           N1+
ATOM   1483  NH2 ARG A 187     -10.965  33.871  68.140  1.00121.41           N  
ATOM   1486  N   SER A 188      -3.484  36.305  66.787  1.00 88.01           N  
ATOM   1487  CA  SER A 188      -2.651  36.151  67.942  1.00 88.01           C  
ATOM   1490  C   SER A 188      -2.315  37.497  68.506  1.00 88.01           C  
ATOM   1491  O   SER A 188      -2.281  37.671  69.721  1.00 88.01           O  
ATOM   1488  CB  SER A 188      -1.335  35.394  67.686  1.00 88.01           C  
ATOM   1489  OG  SER A 188      -0.423  36.193  66.954  1.00 88.01           O  
ATOM   1492  N   ALA A 189      -2.061  38.494  67.637  1.00 37.19           N  
ATOM   1493  CA  ALA A 189      -1.704  39.810  68.094  1.00 37.19           C  
ATOM   1495  C   ALA A 189      -2.843  40.409  68.867  1.00 37.19           C  
ATOM   1496  O   ALA A 189      -2.633  41.034  69.905  1.00 37.19           O  
ATOM   1494  CB  ALA A 189      -1.383  40.772  66.940  1.00 37.19           C  
ATOM   1497  N   ARG A 190      -4.085  40.262  68.370  1.00 98.75           N  
ATOM   1498  CA  ARG A 190      -5.223  40.844  69.030  1.00 98.75           C  
ATOM   1506  C   ARG A 190      -5.482  40.166  70.343  1.00 98.75           C  
ATOM   1507  O   ARG A 190      -5.799  40.821  71.335  1.00 98.75           O  
ATOM   1499  CB  ARG A 190      -6.531  40.724  68.227  1.00 98.75           C  
ATOM   1500  CG  ARG A 190      -6.582  41.592  66.971  1.00 98.75           C  
ATOM   1501  CD  ARG A 190      -7.971  41.646  66.331  1.00 98.75           C  
ATOM   1502  NE  ARG A 190      -8.270  40.302  65.757  1.00 98.75           N  
ATOM   1503  CZ  ARG A 190      -8.854  39.332  66.520  1.00 98.75           C  
ATOM   1504  NH1 ARG A 190      -9.152  39.570  67.830  1.00 98.75           N1+
ATOM   1505  NH2 ARG A 190      -9.148  38.117  65.975  1.00 98.75           N  
ATOM   1508  N   MET A 191      -5.383  38.823  70.360  1.00 56.49           N  
ATOM   1509  CA  MET A 191      -5.707  37.991  71.489  1.00 56.49           C  
ATOM   1514  C   MET A 191      -4.757  38.140  72.643  1.00 56.49           C  
ATOM   1515  O   MET A 191      -5.170  38.074  73.800  1.00 56.49           O  
ATOM   1510  CB  MET A 191      -5.736  36.498  71.121  1.00 56.49           C  
ATOM   1511  CG  MET A 191      -6.830  36.134  70.113  1.00 56.49           C  
ATOM   1512  SD  MET A 191      -8.529  36.285  70.744  1.00 56.49           S  
ATOM   1513  CE  MET A 191      -8.564  38.099  70.715  1.00 56.49           C  
ATOM   1516  N   ALA A 192      -3.453  38.321  72.370  1.00 46.19           N  
ATOM   1517  CA  ALA A 192      -2.458  38.346  73.407  1.00 46.19           C  
ATOM   1519  C   ALA A 192      -2.649  39.530  74.301  1.00 46.19           C  
ATOM   1520  O   ALA A 192      -3.303  40.509  73.945  1.00 46.19           O  
ATOM   1518  CB  ALA A 192      -1.019  38.388  72.867  1.00 46.19           C  
ATOM   1521  N   ASP A 193      -2.149  39.399  75.548  1.00 75.35           N  
ATOM   1522  CA  ASP A 193      -2.205  40.433  76.540  1.00 75.35           C  
ATOM   1527  C   ASP A 193      -1.233  41.531  76.190  1.00 75.35           C  
ATOM   1528  O   ASP A 193      -1.545  42.717  76.313  1.00 75.35           O  
ATOM   1523  CB  ASP A 193      -1.846  39.888  77.929  1.00 75.35           C  
ATOM   1524  CG  ASP A 193      -2.836  38.766  78.215  1.00 75.35           C  
ATOM   1525  OD1 ASP A 193      -2.767  37.734  77.495  1.00 75.35           O  
ATOM   1526  OD2 ASP A 193      -3.677  38.919  79.136  1.00 75.35           O1-
ATOM   1529  N   ILE A 194      -0.005  41.154  75.771  1.00 59.71           N  
ATOM   1530  CA  ILE A 194       0.999  42.115  75.395  1.00 59.71           C  
ATOM   1535  C   ILE A 194       1.514  41.715  74.045  1.00 59.71           C  
ATOM   1536  O   ILE A 194       2.019  40.607  73.878  1.00 59.71           O  
ATOM   1531  CB  ILE A 194       2.177  42.116  76.326  1.00 59.71           C  
ATOM   1532  CG1 ILE A 194       1.744  42.560  77.732  1.00 59.71           C  
ATOM   1533  CG2 ILE A 194       3.281  42.987  75.709  1.00 59.71           C  
ATOM   1534  CD1 ILE A 194       2.805  42.322  78.802  1.00 59.71           C  
ATOM   1537  N   THR A 195       1.428  42.618  73.043  1.00 57.80           N  
ATOM   1538  CA  THR A 195       1.861  42.236  71.725  1.00 57.80           C  
ATOM   1542  C   THR A 195       2.988  43.112  71.273  1.00 57.80           C  
ATOM   1543  O   THR A 195       2.864  44.335  71.222  1.00 57.80           O  
ATOM   1539  CB  THR A 195       0.784  42.337  70.683  1.00 57.80           C  
ATOM   1541  CG2 THR A 195       1.375  41.917  69.329  1.00 57.80           C  
ATOM   1540  OG1 THR A 195      -0.310  41.496  71.019  1.00 57.80           O  
ATOM   1544  N   ILE A 196       4.122  42.483  70.896  1.00 60.25           N  
ATOM   1545  CA  ILE A 196       5.261  43.223  70.437  1.00 60.25           C  
ATOM   1550  C   ILE A 196       5.342  43.041  68.951  1.00 60.25           C  
ATOM   1551  O   ILE A 196       5.625  41.949  68.455  1.00 60.25           O  
ATOM   1546  CB  ILE A 196       6.550  42.735  71.035  1.00 60.25           C  
ATOM   1547  CG1 ILE A 196       6.479  42.832  72.568  1.00 60.25           C  
ATOM   1548  CG2 ILE A 196       7.710  43.546  70.432  1.00 60.25           C  
ATOM   1549  CD1 ILE A 196       7.607  42.084  73.276  1.00 60.25           C  
ATOM   1552  N   VAL A 197       5.079  44.127  68.192  1.00128.73           N  
ATOM   1553  CA  VAL A 197       5.157  44.027  66.764  1.00128.73           C  
ATOM   1557  C   VAL A 197       6.526  44.442  66.347  1.00128.73           C  
ATOM   1558  O   VAL A 197       6.804  45.616  66.101  1.00128.73           O  
ATOM   1554  CB  VAL A 197       4.163  44.887  66.040  1.00128.73           C  
ATOM   1555  CG1 VAL A 197       2.777  44.249  66.186  1.00128.73           C  
ATOM   1556  CG2 VAL A 197       4.207  46.294  66.658  1.00128.73           C  
ATOM   1559  N   ASP A 198       7.422  43.447  66.248  1.00 80.13           N  
ATOM   1560  CA  ASP A 198       8.771  43.686  65.846  1.00 80.13           C  
ATOM   1565  C   ASP A 198       9.294  42.358  65.407  1.00 80.13           C  
ATOM   1566  O   ASP A 198       8.724  41.321  65.737  1.00 80.13           O  
ATOM   1561  CB  ASP A 198       9.666  44.186  66.990  1.00 80.13           C  
ATOM   1562  CG  ASP A 198      10.948  44.785  66.419  1.00 80.13           C  
ATOM   1563  OD1 ASP A 198      11.114  44.809  65.170  1.00 80.13           O  
ATOM   1564  OD2 ASP A 198      11.785  45.240  67.245  1.00 80.13           O1-
ATOM   1567  N   ASN A 199      10.384  42.355  64.620  1.00 69.80           N  
ATOM   1568  CA  ASN A 199      10.942  41.111  64.184  1.00 69.80           C  
ATOM   1573  C   ASN A 199      11.560  40.492  65.401  1.00 69.80           C  
ATOM   1574  O   ASN A 199      12.204  41.172  66.196  1.00 69.80           O  
ATOM   1569  CB  ASN A 199      12.029  41.315  63.110  1.00 69.80           C  
ATOM   1570  CG  ASN A 199      12.250  40.014  62.353  1.00 69.80           C  
ATOM   1572  ND2 ASN A 199      12.734  38.967  63.074  1.00 69.80           N  
ATOM   1571  OD1 ASN A 199      12.001  39.937  61.151  1.00 69.80           O  
ATOM   1575  N   ILE A 200      11.401  39.164  65.560  1.00 57.22           N  
ATOM   1576  CA  ILE A 200      11.862  38.464  66.728  1.00 57.22           C  
ATOM   1581  C   ILE A 200      13.341  38.651  66.849  1.00 57.22           C  
ATOM   1582  O   ILE A 200      13.871  38.763  67.954  1.00 57.22           O  
ATOM   1577  CB  ILE A 200      11.580  36.986  66.668  1.00 57.22           C  
ATOM   1578  CG1 ILE A 200      11.872  36.320  68.026  1.00 57.22           C  
ATOM   1579  CG2 ILE A 200      12.362  36.389  65.487  1.00 57.22           C  
ATOM   1580  CD1 ILE A 200      11.374  34.879  68.128  1.00 57.22           C  
ATOM   1583  N   VAL A 201      14.056  38.687  65.710  1.00 51.25           N  
ATOM   1584  CA  VAL A 201      15.482  38.826  65.760  1.00 51.25           C  
ATOM   1588  C   VAL A 201      15.829  40.093  66.482  1.00 51.25           C  
ATOM   1589  O   VAL A 201      16.803  40.125  67.229  1.00 51.25           O  
ATOM   1585  CB  VAL A 201      16.115  38.885  64.399  1.00 51.25           C  
ATOM   1586  CG1 VAL A 201      15.883  37.534  63.701  1.00 51.25           C  
ATOM   1587  CG2 VAL A 201      15.544  40.090  63.631  1.00 51.25           C  
ATOM   1590  N   ARG A 202      15.104  41.195  66.217  1.00155.09           N  
ATOM   1591  CA  ARG A 202      15.362  42.443  66.891  1.00155.09           C  
ATOM   1599  C   ARG A 202      14.864  42.450  68.309  1.00155.09           C  
ATOM   1600  O   ARG A 202      15.543  42.934  69.214  1.00155.09           O  
ATOM   1592  CB  ARG A 202      14.673  43.640  66.221  1.00155.09           C  
ATOM   1593  CG  ARG A 202      15.054  43.849  64.761  1.00155.09           C  
ATOM   1594  CD  ARG A 202      14.516  45.161  64.192  1.00155.09           C  
ATOM   1595  NE  ARG A 202      14.612  45.058  62.714  1.00155.09           N  
ATOM   1596  CZ  ARG A 202      13.559  44.571  61.998  1.00155.09           C  
ATOM   1597  NH1 ARG A 202      12.368  44.310  62.615  1.00155.09           N1+
ATOM   1598  NH2 ARG A 202      13.695  44.347  60.659  1.00155.09           N  
ATOM   1601  N   ALA A 203      13.644  41.917  68.526  1.00 44.81           N  
ATOM   1602  CA  ALA A 203      12.965  42.024  69.789  1.00 44.81           C  
ATOM   1604  C   ALA A 203      13.697  41.341  70.906  1.00 44.81           C  
ATOM   1605  O   ALA A 203      13.828  41.899  71.994  1.00 44.81           O  
ATOM   1603  CB  ALA A 203      11.548  41.426  69.756  1.00 44.81           C  
ATOM   1606  N   TYR A 204      14.205  40.120  70.680  1.00 82.17           N  
ATOM   1607  CA  TYR A 204      14.817  39.393  71.758  1.00 82.17           C  
ATOM   1616  C   TYR A 204      16.037  40.073  72.292  1.00 82.17           C  
ATOM   1617  O   TYR A 204      16.191  40.171  73.509  1.00 82.17           O  
ATOM   1608  CB  TYR A 204      15.178  37.947  71.373  1.00 82.17           C  
ATOM   1609  CG  TYR A 204      13.944  37.125  71.538  1.00 82.17           C  
ATOM   1610  CD1 TYR A 204      12.782  37.446  70.877  1.00 82.17           C  
ATOM   1611  CD2 TYR A 204      13.963  36.005  72.337  1.00 82.17           C  
ATOM   1612  CE1 TYR A 204      11.650  36.681  71.038  1.00 82.17           C  
ATOM   1613  CE2 TYR A 204      12.837  35.233  72.501  1.00 82.17           C  
ATOM   1614  CZ  TYR A 204      11.676  35.573  71.851  1.00 82.17           C  
ATOM   1615  OH  TYR A 204      10.517  34.787  72.017  1.00 82.17           O  
ATOM   1618  N   PRO A 205      16.924  40.548  71.471  1.00152.48           N  
ATOM   1619  CA  PRO A 205      18.107  41.164  72.004  1.00152.48           C  
ATOM   1623  C   PRO A 205      17.792  42.405  72.771  1.00152.48           C  
ATOM   1624  O   PRO A 205      18.504  42.716  73.725  1.00152.48           O  
ATOM   1621  CB  PRO A 205      19.030  41.374  70.806  1.00152.48           C  
ATOM   1622  CG  PRO A 205      18.626  40.241  69.842  1.00152.48           C  
ATOM   1620  CD  PRO A 205      17.144  39.971  70.156  1.00152.48           C  
ATOM   1625  N   ARG A 206      16.748  43.145  72.357  1.00 96.15           N  
ATOM   1626  CA  ARG A 206      16.401  44.353  73.040  1.00 96.15           C  
ATOM   1634  C   ARG A 206      15.874  44.011  74.398  1.00 96.15           C  
ATOM   1635  O   ARG A 206      16.166  44.692  75.379  1.00 96.15           O  
ATOM   1627  CB  ARG A 206      15.323  45.175  72.320  1.00 96.15           C  
ATOM   1628  CG  ARG A 206      15.285  46.624  72.809  1.00 96.15           C  
ATOM   1629  CD  ARG A 206      16.625  47.325  72.575  1.00 96.15           C  
ATOM   1630  NE  ARG A 206      16.458  48.785  72.808  1.00 96.15           N  
ATOM   1631  CZ  ARG A 206      16.070  49.578  71.767  1.00 96.15           C  
ATOM   1632  NH1 ARG A 206      15.729  49.016  70.572  1.00 96.15           N1+
ATOM   1633  NH2 ARG A 206      16.024  50.935  71.917  1.00 96.15           N  
ATOM   1636  N   MET A 207      15.062  42.941  74.476  1.00 42.09           N  
ATOM   1637  CA  MET A 207      14.428  42.530  75.695  1.00 42.09           C  
ATOM   1642  C   MET A 207      15.458  42.077  76.683  1.00 42.09           C  
ATOM   1643  O   MET A 207      15.347  42.355  77.875  1.00 42.09           O  
ATOM   1638  CB  MET A 207      13.424  41.393  75.464  1.00 42.09           C  
ATOM   1639  CG  MET A 207      12.253  41.826  74.578  1.00 42.09           C  
ATOM   1640  SD  MET A 207      11.055  40.511  74.202  1.00 42.09           S  
ATOM   1641  CE  MET A 207      10.364  40.443  75.879  1.00 42.09           C  
ATOM   1644  N   VAL A 208      16.498  41.366  76.212  1.00 27.98           N  
ATOM   1645  CA  VAL A 208      17.498  40.891  77.118  1.00 27.98           C  
ATOM   1649  C   VAL A 208      18.095  42.094  77.778  1.00 27.98           C  
ATOM   1650  O   VAL A 208      18.241  42.141  78.998  1.00 27.98           O  
ATOM   1646  CB  VAL A 208      18.598  40.143  76.422  1.00 27.98           C  
ATOM   1647  CG1 VAL A 208      19.650  39.756  77.475  1.00 27.98           C  
ATOM   1648  CG2 VAL A 208      17.989  38.943  75.673  1.00 27.98           C  
ATOM   1651  N   GLU A 209      18.406  43.126  76.972  1.00 38.66           N  
ATOM   1652  CA  GLU A 209      19.031  44.334  77.435  1.00 38.66           C  
ATOM   1658  C   GLU A 209      18.129  45.021  78.418  1.00 38.66           C  
ATOM   1659  O   GLU A 209      18.587  45.541  79.434  1.00 38.66           O  
ATOM   1653  CB  GLU A 209      19.273  45.315  76.278  1.00 38.66           C  
ATOM   1654  CG  GLU A 209      19.938  46.628  76.692  1.00 38.66           C  
ATOM   1655  CD  GLU A 209      20.085  47.474  75.439  1.00 38.66           C  
ATOM   1656  OE1 GLU A 209      19.646  47.006  74.354  1.00 38.66           O  
ATOM   1657  OE2 GLU A 209      20.627  48.605  75.552  1.00 38.66           O1-
ATOM   1660  N   LEU A 210      16.815  45.026  78.132  1.00 46.30           N  
ATOM   1661  CA  LEU A 210      15.847  45.695  78.957  1.00 46.30           C  
ATOM   1666  C   LEU A 210      15.859  45.041  80.304  1.00 46.30           C  
ATOM   1667  O   LEU A 210      15.799  45.710  81.336  1.00 46.30           O  
ATOM   1662  CB  LEU A 210      14.419  45.546  78.397  1.00 46.30           C  
ATOM   1663  CG  LEU A 210      14.225  46.156  76.993  1.00 46.30           C  
ATOM   1664  CD1 LEU A 210      12.784  45.971  76.489  1.00 46.30           C  
ATOM   1665  CD2 LEU A 210      14.658  47.630  76.960  1.00 46.30           C  
ATOM   1668  N   ALA A 211      15.950  43.697  80.316  1.00 27.57           N  
ATOM   1669  CA  ALA A 211      15.894  42.941  81.532  1.00 27.57           C  
ATOM   1671  C   ALA A 211      17.043  43.314  82.421  1.00 27.57           C  
ATOM   1672  O   ALA A 211      16.870  43.471  83.629  1.00 27.57           O  
ATOM   1670  CB  ALA A 211      15.968  41.424  81.280  1.00 27.57           C  
ATOM   1673  N   ARG A 212      18.254  43.468  81.856  1.00 66.54           N  
ATOM   1674  CA  ARG A 212      19.385  43.773  82.686  1.00 66.54           C  
ATOM   1682  C   ARG A 212      19.194  45.111  83.328  1.00 66.54           C  
ATOM   1683  O   ARG A 212      19.442  45.283  84.521  1.00 66.54           O  
ATOM   1675  CB  ARG A 212      20.725  43.798  81.925  1.00 66.54           C  
ATOM   1676  CG  ARG A 212      21.263  42.403  81.583  1.00 66.54           C  
ATOM   1677  CD  ARG A 212      20.530  41.701  80.438  1.00 66.54           C  
ATOM   1678  NE  ARG A 212      20.981  40.276  80.406  1.00 66.54           N  
ATOM   1679  CZ  ARG A 212      22.094  39.903  79.708  1.00 66.54           C  
ATOM   1680  NH1 ARG A 212      22.841  40.842  79.057  1.00 66.54           N1+
ATOM   1681  NH2 ARG A 212      22.456  38.588  79.664  1.00 66.54           N  
ATOM   1684  N   GLU A 213      18.708  46.091  82.550  1.00 51.83           N  
ATOM   1685  CA  GLU A 213      18.568  47.434  83.032  1.00 51.83           C  
ATOM   1691  C   GLU A 213      17.597  47.454  84.179  1.00 51.83           C  
ATOM   1692  O   GLU A 213      17.804  48.143  85.176  1.00 51.83           O  
ATOM   1686  CB  GLU A 213      18.017  48.363  81.938  1.00 51.83           C  
ATOM   1687  CG  GLU A 213      18.944  48.491  80.726  1.00 51.83           C  
ATOM   1688  CD  GLU A 213      18.143  49.086  79.577  1.00 51.83           C  
ATOM   1689  OE1 GLU A 213      16.910  49.274  79.757  1.00 51.83           O  
ATOM   1690  OE2 GLU A 213      18.748  49.348  78.502  1.00 51.83           O1-
ATOM   1693  N   MET A 214      16.507  46.685  84.037  1.00 87.18           N  
ATOM   1694  CA  MET A 214      15.391  46.574  84.933  1.00 87.18           C  
ATOM   1699  C   MET A 214      15.664  45.809  86.192  1.00 87.18           C  
ATOM   1700  O   MET A 214      14.856  45.872  87.117  1.00 87.18           O  
ATOM   1695  CB  MET A 214      14.131  45.977  84.289  1.00 87.18           C  
ATOM   1696  CG  MET A 214      13.539  46.880  83.206  1.00 87.18           C  
ATOM   1697  SD  MET A 214      12.013  46.258  82.439  1.00 87.18           S  
ATOM   1698  CE  MET A 214      10.939  46.660  83.849  1.00 87.18           C  
ATOM   1701  N   LYS A 215      16.766  45.037  86.252  1.00129.90           N  
ATOM   1702  CA  LYS A 215      17.000  44.104  87.327  1.00129.90           C  
ATOM   1708  C   LYS A 215      16.810  44.744  88.669  1.00129.90           C  
ATOM   1709  O   LYS A 215      16.202  44.141  89.550  1.00129.90           O  
ATOM   1703  CB  LYS A 215      18.443  43.582  87.378  1.00129.90           C  
ATOM   1704  CG  LYS A 215      18.883  42.735  86.194  1.00129.90           C  
ATOM   1705  CD  LYS A 215      20.403  42.542  86.169  1.00129.90           C  
ATOM   1706  CE  LYS A 215      20.871  41.398  85.270  1.00129.90           C  
ATOM   1707  NZ  LYS A 215      20.526  40.100  85.893  1.00129.90           N1+
ATOM   1710  N   ASP A 216      17.332  45.965  88.866  1.00 60.37           N  
ATOM   1711  CA  ASP A 216      17.282  46.642  90.134  1.00 60.37           C  
ATOM   1716  C   ASP A 216      15.889  47.029  90.526  1.00 60.37           C  
ATOM   1717  O   ASP A 216      15.572  47.012  91.715  1.00 60.37           O  
ATOM   1712  CB  ASP A 216      18.115  47.935  90.149  1.00 60.37           C  
ATOM   1713  CG  ASP A 216      19.582  47.541  90.106  1.00 60.37           C  
ATOM   1714  OD1 ASP A 216      19.903  46.423  90.592  1.00 60.37           O  
ATOM   1715  OD2 ASP A 216      20.400  48.347  89.589  1.00 60.37           O1-
ATOM   1718  N   TYR A 217      15.029  47.380  89.545  1.00127.23           N  
ATOM   1719  CA  TYR A 217      13.723  47.941  89.793  1.00127.23           C  
ATOM   1728  C   TYR A 217      12.983  47.225  90.873  1.00127.23           C  
ATOM   1729  O   TYR A 217      13.000  46.000  90.979  1.00127.23           O  
ATOM   1720  CB  TYR A 217      12.778  47.987  88.580  1.00127.23           C  
ATOM   1721  CG  TYR A 217      13.388  48.859  87.546  1.00127.23           C  
ATOM   1722  CD1 TYR A 217      13.757  50.147  87.834  1.00127.23           C  
ATOM   1723  CD2 TYR A 217      13.535  48.404  86.263  1.00127.23           C  
ATOM   1724  CE1 TYR A 217      14.311  50.949  86.868  1.00127.23           C  
ATOM   1725  CE2 TYR A 217      14.088  49.195  85.285  1.00127.23           C  
ATOM   1726  CZ  TYR A 217      14.479  50.473  85.592  1.00127.23           C  
ATOM   1727  OH  TYR A 217      15.047  51.299  84.601  1.00127.23           O  
ATOM   1730  N   SER A 218      12.320  48.028  91.728  1.00 35.06           N  
ATOM   1731  CA  SER A 218      11.533  47.540  92.818  1.00 35.06           C  
ATOM   1734  C   SER A 218      10.249  47.047  92.236  1.00 35.06           C  
ATOM   1735  O   SER A 218       9.987  47.217  91.048  1.00 35.06           O  
ATOM   1732  CB  SER A 218      11.195  48.632  93.848  1.00 35.06           C  
ATOM   1733  OG  SER A 218      10.421  49.657  93.241  1.00 35.06           O  
ATOM   1736  N   ARG A 219       9.424  46.383  93.066  1.00124.05           N  
ATOM   1737  CA  ARG A 219       8.174  45.857  92.601  1.00124.05           C  
ATOM   1745  C   ARG A 219       7.282  46.988  92.203  1.00124.05           C  
ATOM   1746  O   ARG A 219       6.586  46.907  91.194  1.00124.05           O  
ATOM   1738  CB  ARG A 219       7.426  45.036  93.666  1.00124.05           C  
ATOM   1739  CG  ARG A 219       8.054  43.669  93.950  1.00124.05           C  
ATOM   1740  CD  ARG A 219       7.475  42.546  93.086  1.00124.05           C  
ATOM   1741  NE  ARG A 219       6.031  42.419  93.427  1.00124.05           N  
ATOM   1742  CZ  ARG A 219       5.206  41.652  92.655  1.00124.05           C  
ATOM   1743  NH1 ARG A 219       5.701  41.001  91.563  1.00124.05           N1+
ATOM   1744  NH2 ARG A 219       3.884  41.529  92.974  1.00124.05           N  
ATOM   1747  N   GLU A 220       7.284  48.090  92.974  1.00 63.86           N  
ATOM   1748  CA  GLU A 220       6.370  49.152  92.664  1.00 63.86           C  
ATOM   1754  C   GLU A 220       6.677  49.710  91.310  1.00 63.86           C  
ATOM   1755  O   GLU A 220       5.769  50.057  90.558  1.00 63.86           O  
ATOM   1749  CB  GLU A 220       6.388  50.326  93.660  1.00 63.86           C  
ATOM   1750  CG  GLU A 220       7.724  51.058  93.771  1.00 63.86           C  
ATOM   1751  CD  GLU A 220       8.406  50.602  95.053  1.00 63.86           C  
ATOM   1752  OE1 GLU A 220       8.501  49.365  95.270  1.00 63.86           O  
ATOM   1753  OE2 GLU A 220       8.842  51.491  95.833  1.00 63.86           O1-
ATOM   1756  N   GLU A 221       7.972  49.828  90.970  1.00 98.71           N  
ATOM   1757  CA  GLU A 221       8.383  50.380  89.711  1.00 98.71           C  
ATOM   1763  C   GLU A 221       7.951  49.482  88.593  1.00 98.71           C  
ATOM   1764  O   GLU A 221       7.510  49.948  87.543  1.00 98.71           O  
ATOM   1758  CB  GLU A 221       9.911  50.518  89.617  1.00 98.71           C  
ATOM   1759  CG  GLU A 221      10.487  51.475  90.657  1.00 98.71           C  
ATOM   1760  CD  GLU A 221      11.994  51.548  90.483  1.00 98.71           C  
ATOM   1761  OE1 GLU A 221      12.691  50.558  90.835  1.00 98.71           O  
ATOM   1762  OE2 GLU A 221      12.471  52.606  89.995  1.00 98.71           O1-
ATOM   1765  N   LEU A 222       8.086  48.158  88.788  1.00 45.23           N  
ATOM   1766  CA  LEU A 222       7.743  47.201  87.775  1.00 45.23           C  
ATOM   1771  C   LEU A 222       6.268  47.270  87.522  1.00 45.23           C  
ATOM   1772  O   LEU A 222       5.815  47.239  86.378  1.00 45.23           O  
ATOM   1767  CB  LEU A 222       8.087  45.762  88.200  1.00 45.23           C  
ATOM   1768  CG  LEU A 222       9.592  45.507  88.410  1.00 45.23           C  
ATOM   1769  CD1 LEU A 222       9.857  44.055  88.833  1.00 45.23           C  
ATOM   1770  CD2 LEU A 222      10.412  45.901  87.174  1.00 45.23           C  
ATOM   1773  N   LEU A 223       5.477  47.368  88.605  1.00106.36           N  
ATOM   1774  CA  LEU A 223       4.047  47.437  88.514  1.00106.36           C  
ATOM   1779  C   LEU A 223       3.644  48.708  87.838  1.00106.36           C  
ATOM   1780  O   LEU A 223       2.624  48.759  87.155  1.00106.36           O  
ATOM   1775  CB  LEU A 223       3.358  47.310  89.881  1.00106.36           C  
ATOM   1776  CG  LEU A 223       3.309  45.847  90.370  1.00106.36           C  
ATOM   1777  CD1 LEU A 223       4.681  45.161  90.298  1.00106.36           C  
ATOM   1778  CD2 LEU A 223       2.719  45.759  91.779  1.00106.36           C  
ATOM   1781  N   LYS A 224       4.432  49.781  88.019  1.00 96.99           N  
ATOM   1782  CA  LYS A 224       4.119  51.042  87.412  1.00 96.99           C  
ATOM   1788  C   LYS A 224       4.076  50.878  85.922  1.00 96.99           C  
ATOM   1789  O   LYS A 224       3.148  51.350  85.267  1.00 96.99           O  
ATOM   1783  CB  LYS A 224       5.194  52.097  87.712  1.00 96.99           C  
ATOM   1784  CG  LYS A 224       4.940  53.433  87.024  1.00 96.99           C  
ATOM   1785  CD  LYS A 224       3.682  54.135  87.525  1.00 96.99           C  
ATOM   1786  CE  LYS A 224       3.513  55.550  86.975  1.00 96.99           C  
ATOM   1787  NZ  LYS A 224       4.591  56.420  87.495  1.00 96.99           N1+
ATOM   1790  N   ILE A 225       5.081  50.192  85.348  1.00 36.71           N  
ATOM   1791  CA  ILE A 225       5.173  50.020  83.925  1.00 36.71           C  
ATOM   1796  C   ILE A 225       4.031  49.181  83.427  1.00 36.71           C  
ATOM   1797  O   ILE A 225       3.420  49.499  82.408  1.00 36.71           O  
ATOM   1792  CB  ILE A 225       6.447  49.342  83.517  1.00 36.71           C  
ATOM   1793  CG1 ILE A 225       7.656  50.174  83.975  1.00 36.71           C  
ATOM   1794  CG2 ILE A 225       6.406  49.113  81.996  1.00 36.71           C  
ATOM   1795  CD1 ILE A 225       8.984  49.426  83.858  1.00 36.71           C  
ATOM   1798  N   VAL A 226       3.720  48.076  84.128  1.00 33.26           N  
ATOM   1799  CA  VAL A 226       2.688  47.173  83.693  1.00 33.26           C  
ATOM   1803  C   VAL A 226       1.346  47.836  83.717  1.00 33.26           C  
ATOM   1804  O   VAL A 226       0.562  47.695  82.781  1.00 33.26           O  
ATOM   1800  CB  VAL A 226       2.570  45.953  84.556  1.00 33.26           C  
ATOM   1801  CG1 VAL A 226       1.372  45.122  84.064  1.00 33.26           C  
ATOM   1802  CG2 VAL A 226       3.909  45.198  84.524  1.00 33.26           C  
ATOM   1805  N   GLY A 227       1.050  48.592  84.788  1.00 19.89           N  
ATOM   1806  CA  GLY A 227      -0.262  49.154  84.949  1.00 19.89           C  
ATOM   1807  C   GLY A 227      -0.574  50.093  83.829  1.00 19.89           C  
ATOM   1808  O   GLY A 227      -1.690  50.098  83.312  1.00 19.89           O  
ATOM   1809  N   GLU A 228       0.409  50.917  83.435  1.00 93.41           N  
ATOM   1810  CA  GLU A 228       0.239  51.926  82.432  1.00 93.41           C  
ATOM   1816  C   GLU A 228      -0.004  51.326  81.077  1.00 93.41           C  
ATOM   1817  O   GLU A 228      -0.695  51.921  80.254  1.00 93.41           O  
ATOM   1811  CB  GLU A 228       1.450  52.876  82.357  1.00 93.41           C  
ATOM   1812  CG  GLU A 228       2.780  52.155  82.138  1.00 93.41           C  
ATOM   1813  CD  GLU A 228       3.904  53.154  82.369  1.00 93.41           C  
ATOM   1814  OE1 GLU A 228       3.627  54.382  82.311  1.00 93.41           O  
ATOM   1815  OE2 GLU A 228       5.056  52.703  82.613  1.00 93.41           O1-
ATOM   1818  N   TYR A 229       0.547  50.132  80.800  1.00 68.86           N  
ATOM   1819  CA  TYR A 229       0.509  49.555  79.481  1.00 68.86           C  
ATOM   1828  C   TYR A 229      -0.885  49.174  79.059  1.00 68.86           C  
ATOM   1829  O   TYR A 229      -1.644  48.571  79.817  1.00 68.86           O  
ATOM   1820  CB  TYR A 229       1.419  48.315  79.372  1.00 68.86           C  
ATOM   1821  CG  TYR A 229       1.431  47.830  77.965  1.00 68.86           C  
ATOM   1822  CD1 TYR A 229       2.232  48.439  77.025  1.00 68.86           C  
ATOM   1823  CD2 TYR A 229       0.650  46.762  77.588  1.00 68.86           C  
ATOM   1824  CE1 TYR A 229       2.252  47.991  75.726  1.00 68.86           C  
ATOM   1825  CE2 TYR A 229       0.666  46.310  76.290  1.00 68.86           C  
ATOM   1826  CZ  TYR A 229       1.463  46.930  75.355  1.00 68.86           C  
ATOM   1827  OH  TYR A 229       1.480  46.470  74.021  1.00 68.86           O  
ATOM   1830  N   ASP A 230      -1.252  49.556  77.811  1.00 52.29           N  
ATOM   1831  CA  ASP A 230      -2.518  49.238  77.200  1.00 52.29           C  
ATOM   1836  C   ASP A 230      -2.195  48.623  75.869  1.00 52.29           C  
ATOM   1837  O   ASP A 230      -1.680  49.295  74.977  1.00 52.29           O  
ATOM   1832  CB  ASP A 230      -3.377  50.484  76.926  1.00 52.29           C  
ATOM   1833  CG  ASP A 230      -4.736  50.060  76.381  1.00 52.29           C  
ATOM   1834  OD1 ASP A 230      -4.921  48.851  76.081  1.00 52.29           O  
ATOM   1835  OD2 ASP A 230      -5.611  50.957  76.255  1.00 52.29           O1-
ATOM   1838  N   ASN A 231      -2.489  47.318  75.700  1.00 48.28           N  
ATOM   1839  CA  ASN A 231      -2.147  46.628  74.487  1.00 48.28           C  
ATOM   1844  C   ASN A 231      -2.929  47.169  73.326  1.00 48.28           C  
ATOM   1845  O   ASN A 231      -2.374  47.395  72.251  1.00 48.28           O  
ATOM   1840  CB  ASN A 231      -2.403  45.113  74.561  1.00 48.28           C  
ATOM   1841  CG  ASN A 231      -1.596  44.454  73.449  1.00 48.28           C  
ATOM   1843  ND2 ASN A 231      -2.101  43.306  72.924  1.00 48.28           N  
ATOM   1842  OD1 ASN A 231      -0.543  44.952  73.054  1.00 48.28           O  
ATOM   1846  N   GLY A 232      -4.240  47.411  73.513  1.00 18.11           N  
ATOM   1847  CA  GLY A 232      -5.068  47.851  72.423  1.00 18.11           C  
ATOM   1848  C   GLY A 232      -4.567  49.162  71.910  1.00 18.11           C  
ATOM   1849  O   GLY A 232      -4.491  49.379  70.702  1.00 18.11           O  
ATOM   1850  N   LYS A 233      -4.205  50.076  72.823  1.00 65.15           N  
ATOM   1851  CA  LYS A 233      -3.741  51.368  72.415  1.00 65.15           C  
ATOM   1857  C   LYS A 233      -2.491  51.197  71.615  1.00 65.15           C  
ATOM   1858  O   LYS A 233      -2.293  51.868  70.603  1.00 65.15           O  
ATOM   1852  CB  LYS A 233      -3.393  52.267  73.614  1.00 65.15           C  
ATOM   1853  CG  LYS A 233      -2.789  53.615  73.224  1.00 65.15           C  
ATOM   1854  CD  LYS A 233      -3.744  54.533  72.465  1.00 65.15           C  
ATOM   1855  CE  LYS A 233      -3.111  55.874  72.089  1.00 65.15           C  
ATOM   1856  NZ  LYS A 233      -4.090  56.704  71.352  1.00 65.15           N1+
ATOM   1859  N   THR A 234      -1.613  50.277  72.053  1.00 31.17           N  
ATOM   1860  CA  THR A 234      -0.340  50.080  71.418  1.00 31.17           C  
ATOM   1864  C   THR A 234      -0.508  49.584  70.016  1.00 31.17           C  
ATOM   1865  O   THR A 234       0.194  50.031  69.109  1.00 31.17           O  
ATOM   1861  CB  THR A 234       0.516  49.085  72.144  1.00 31.17           C  
ATOM   1863  CG2 THR A 234       1.852  48.930  71.395  1.00 31.17           C  
ATOM   1862  OG1 THR A 234       0.748  49.529  73.473  1.00 31.17           O  
ATOM   1866  N   LEU A 235      -1.438  48.637  69.797  1.00 42.70           N  
ATOM   1867  CA  LEU A 235      -1.607  48.088  68.483  1.00 42.70           C  
ATOM   1872  C   LEU A 235      -2.075  49.173  67.567  1.00 42.70           C  
ATOM   1873  O   LEU A 235      -1.676  49.237  66.406  1.00 42.70           O  
ATOM   1868  CB  LEU A 235      -2.612  46.924  68.434  1.00 42.70           C  
ATOM   1869  CG  LEU A 235      -2.121  45.675  69.197  1.00 42.70           C  
ATOM   1870  CD1 LEU A 235      -3.104  44.503  69.047  1.00 42.70           C  
ATOM   1871  CD2 LEU A 235      -0.678  45.305  68.802  1.00 42.70           C  
ATOM   1874  N   SER A 236      -2.942  50.065  68.077  1.00 60.93           N  
ATOM   1875  CA  SER A 236      -3.464  51.128  67.269  1.00 60.93           C  
ATOM   1878  C   SER A 236      -2.333  52.006  66.837  1.00 60.93           C  
ATOM   1879  O   SER A 236      -2.288  52.465  65.695  1.00 60.93           O  
ATOM   1876  CB  SER A 236      -4.462  52.014  68.029  1.00 60.93           C  
ATOM   1877  OG  SER A 236      -4.941  53.040  67.172  1.00 60.93           O  
ATOM   1880  N   ASP A 237      -1.380  52.253  67.751  1.00 31.34           N  
ATOM   1881  CA  ASP A 237      -0.269  53.109  67.461  1.00 31.34           C  
ATOM   1886  C   ASP A 237       0.541  52.471  66.378  1.00 31.34           C  
ATOM   1887  O   ASP A 237       1.090  53.160  65.521  1.00 31.34           O  
ATOM   1882  CB  ASP A 237       0.632  53.332  68.688  1.00 31.34           C  
ATOM   1883  CG  ASP A 237      -0.135  54.206  69.676  1.00 31.34           C  
ATOM   1884  OD1 ASP A 237      -1.149  54.822  69.251  1.00 31.34           O  
ATOM   1885  OD2 ASP A 237       0.284  54.276  70.863  1.00 31.34           O1-
ATOM   1888  N   VAL A 238       0.645  51.128  66.391  1.00 33.77           N  
ATOM   1889  CA  VAL A 238       1.422  50.456  65.391  1.00 33.77           C  
ATOM   1893  C   VAL A 238       0.822  50.723  64.044  1.00 33.77           C  
ATOM   1894  O   VAL A 238       1.520  51.101  63.103  1.00 33.77           O  
ATOM   1890  CB  VAL A 238       1.444  48.967  65.569  1.00 33.77           C  
ATOM   1891  CG1 VAL A 238       2.202  48.345  64.381  1.00 33.77           C  
ATOM   1892  CG2 VAL A 238       2.059  48.642  66.941  1.00 33.77           C  
ATOM   1895  N   LEU A 239      -0.507  50.555  63.925  1.00 45.18           N  
ATOM   1896  CA  LEU A 239      -1.180  50.749  62.670  1.00 45.18           C  
ATOM   1901  C   LEU A 239      -1.051  52.184  62.254  1.00 45.18           C  
ATOM   1902  O   LEU A 239      -0.907  52.481  61.070  1.00 45.18           O  
ATOM   1897  CB  LEU A 239      -2.677  50.395  62.723  1.00 45.18           C  
ATOM   1898  CG  LEU A 239      -2.967  48.887  62.872  1.00 45.18           C  
ATOM   1899  CD1 LEU A 239      -4.479  48.619  62.910  1.00 45.18           C  
ATOM   1900  CD2 LEU A 239      -2.276  48.062  61.773  1.00 45.18           C  
ATOM   1903  N   LEU A 240      -1.106  53.116  63.223  1.00 46.87           N  
ATOM   1904  CA  LEU A 240      -0.994  54.521  62.938  1.00 46.87           C  
ATOM   1909  C   LEU A 240       0.337  54.766  62.309  1.00 46.87           C  
ATOM   1910  O   LEU A 240       0.454  55.499  61.327  1.00 46.87           O  
ATOM   1905  CB  LEU A 240      -1.031  55.375  64.221  1.00 46.87           C  
ATOM   1906  CG  LEU A 240      -0.752  56.877  64.007  1.00 46.87           C  
ATOM   1907  CD1 LEU A 240      -1.856  57.547  63.183  1.00 46.87           C  
ATOM   1908  CD2 LEU A 240      -0.492  57.588  65.344  1.00 46.87           C  
ATOM   1911  N   HIS A 241       1.385  54.137  62.865  1.00 45.53           N  
ATOM   1912  CA  HIS A 241       2.710  54.327  62.357  1.00 45.53           C  
ATOM   1919  C   HIS A 241       2.749  53.869  60.936  1.00 45.53           C  
ATOM   1920  O   HIS A 241       3.290  54.550  60.066  1.00 45.53           O  
ATOM   1915  CB  HIS A 241       3.741  53.490  63.134  1.00 45.53           C  
ATOM   1914  CG  HIS A 241       5.121  53.531  62.548  1.00 45.53           C  
ATOM   1917  CD2 HIS A 241       5.751  52.617  61.758  1.00 45.53           C  
ATOM   1913  ND1 HIS A 241       6.020  54.559  62.723  1.00 45.53           N  
ATOM   1918  CE1 HIS A 241       7.140  54.219  62.037  1.00 45.53           C  
ATOM   1916  NE2 HIS A 241       7.024  53.049  61.434  1.00 45.53           N  
ATOM   1921  N   ILE A 242       2.149  52.697  60.666  1.00 39.34           N  
ATOM   1922  CA  ILE A 242       2.196  52.145  59.347  1.00 39.34           C  
ATOM   1927  C   ILE A 242       1.487  53.050  58.390  1.00 39.34           C  
ATOM   1928  O   ILE A 242       1.989  53.320  57.302  1.00 39.34           O  
ATOM   1923  CB  ILE A 242       1.546  50.792  59.249  1.00 39.34           C  
ATOM   1924  CG1 ILE A 242       2.304  49.756  60.098  1.00 39.34           C  
ATOM   1925  CG2 ILE A 242       1.444  50.416  57.760  1.00 39.34           C  
ATOM   1926  CD1 ILE A 242       1.567  48.424  60.224  1.00 39.34           C  
ATOM   1929  N   ARG A 243       0.300  53.557  58.769  1.00159.82           N  
ATOM   1930  CA  ARG A 243      -0.451  54.345  57.837  1.00159.82           C  
ATOM   1938  C   ARG A 243       0.286  55.607  57.507  1.00159.82           C  
ATOM   1939  O   ARG A 243       0.273  56.048  56.359  1.00159.82           O  
ATOM   1931  CB  ARG A 243      -1.883  54.674  58.305  1.00159.82           C  
ATOM   1932  CG  ARG A 243      -2.023  55.495  59.587  1.00159.82           C  
ATOM   1933  CD  ARG A 243      -3.486  55.602  60.027  1.00159.82           C  
ATOM   1934  NE  ARG A 243      -3.582  56.648  61.080  1.00159.82           N  
ATOM   1935  CZ  ARG A 243      -3.791  57.949  60.723  1.00159.82           C  
ATOM   1936  NH1 ARG A 243      -3.912  58.280  59.404  1.00159.82           N1+
ATOM   1937  NH2 ARG A 243      -3.877  58.918  61.681  1.00159.82           N  
ATOM   1940  N   ASP A 244       0.953  56.227  58.498  1.00 29.96           N  
ATOM   1941  CA  ASP A 244       1.667  57.450  58.248  1.00 29.96           C  
ATOM   1946  C   ASP A 244       2.758  57.177  57.258  1.00 29.96           C  
ATOM   1947  O   ASP A 244       2.965  57.945  56.319  1.00 29.96           O  
ATOM   1942  CB  ASP A 244       2.361  58.006  59.505  1.00 29.96           C  
ATOM   1943  CG  ASP A 244       1.305  58.450  60.508  1.00 29.96           C  
ATOM   1944  OD1 ASP A 244       0.105  58.491  60.129  1.00 29.96           O  
ATOM   1945  OD2 ASP A 244       1.692  58.760  61.667  1.00 29.96           O1-
ATOM   1948  N   ARG A 245       3.486  56.063  57.443  1.00 39.76           N  
ATOM   1949  CA  ARG A 245       4.581  55.745  56.577  1.00 39.76           C  
ATOM   1957  C   ARG A 245       4.061  55.523  55.189  1.00 39.76           C  
ATOM   1958  O   ARG A 245       4.656  55.985  54.216  1.00 39.76           O  
ATOM   1950  CB  ARG A 245       5.351  54.488  57.025  1.00 39.76           C  
ATOM   1951  CG  ARG A 245       6.528  54.130  56.117  1.00 39.76           C  
ATOM   1952  CD  ARG A 245       7.413  53.012  56.671  1.00 39.76           C  
ATOM   1953  NE  ARG A 245       8.391  52.650  55.606  1.00 39.76           N  
ATOM   1954  CZ  ARG A 245       8.118  51.610  54.765  1.00 39.76           C  
ATOM   1955  NH1 ARG A 245       6.997  50.859  54.958  1.00 39.76           N1+
ATOM   1956  NH2 ARG A 245       8.964  51.322  53.732  1.00 39.76           N  
ATOM   1959  N   LEU A 246       2.918  54.825  55.054  1.00 41.40           N  
ATOM   1960  CA  LEU A 246       2.383  54.564  53.748  1.00 41.40           C  
ATOM   1965  C   LEU A 246       2.066  55.877  53.104  1.00 41.40           C  
ATOM   1966  O   LEU A 246       2.313  56.069  51.914  1.00 41.40           O  
ATOM   1961  CB  LEU A 246       1.080  53.736  53.755  1.00 41.40           C  
ATOM   1962  CG  LEU A 246       1.261  52.265  54.176  1.00 41.40           C  
ATOM   1963  CD1 LEU A 246      -0.067  51.493  54.113  1.00 41.40           C  
ATOM   1964  CD2 LEU A 246       2.372  51.581  53.365  1.00 41.40           C  
ATOM   1967  N   THR A 247       1.522  56.829  53.885  1.00 23.09           N  
ATOM   1968  CA  THR A 247       1.153  58.108  53.351  1.00 23.09           C  
ATOM   1972  C   THR A 247       2.385  58.765  52.832  1.00 23.09           C  
ATOM   1973  O   THR A 247       2.390  59.345  51.748  1.00 23.09           O  
ATOM   1969  CB  THR A 247       0.595  59.031  54.395  1.00 23.09           C  
ATOM   1971  CG2 THR A 247       0.250  60.372  53.726  1.00 23.09           C  
ATOM   1970  OG1 THR A 247      -0.559  58.464  54.995  1.00 23.09           O  
ATOM   1974  N   ARG A 248       3.476  58.673  53.611  1.00 72.93           N  
ATOM   1975  CA  ARG A 248       4.704  59.320  53.271  1.00 72.93           C  
ATOM   1983  C   ARG A 248       5.206  58.773  51.973  1.00 72.93           C  
ATOM   1984  O   ARG A 248       5.598  59.528  51.084  1.00 72.93           O  
ATOM   1976  CB  ARG A 248       5.784  59.066  54.332  1.00 72.93           C  
ATOM   1977  CG  ARG A 248       7.125  59.735  54.044  1.00 72.93           C  
ATOM   1978  CD  ARG A 248       8.120  59.526  55.183  1.00 72.93           C  
ATOM   1979  NE  ARG A 248       7.496  60.093  56.412  1.00 72.93           N  
ATOM   1980  CZ  ARG A 248       7.224  59.276  57.473  1.00 72.93           C  
ATOM   1981  NH1 ARG A 248       7.562  57.954  57.415  1.00 72.93           N1+
ATOM   1982  NH2 ARG A 248       6.615  59.778  58.585  1.00 72.93           N  
ATOM   1985  N   LEU A 249       5.188  57.437  51.824  1.00 53.24           N  
ATOM   1986  CA  LEU A 249       5.696  56.820  50.632  1.00 53.24           C  
ATOM   1991  C   LEU A 249       4.875  57.211  49.446  1.00 53.24           C  
ATOM   1992  O   LEU A 249       5.412  57.557  48.394  1.00 53.24           O  
ATOM   1987  CB  LEU A 249       5.669  55.283  50.682  1.00 53.24           C  
ATOM   1988  CG  LEU A 249       6.720  54.651  51.606  1.00 53.24           C  
ATOM   1989  CD1 LEU A 249       6.605  53.119  51.580  1.00 53.24           C  
ATOM   1990  CD2 LEU A 249       8.134  55.126  51.235  1.00 53.24           C  
ATOM   1993  N   ALA A 250       3.539  57.179  49.586  1.00 33.64           N  
ATOM   1994  CA  ALA A 250       2.704  57.440  48.451  1.00 33.64           C  
ATOM   1996  C   ALA A 250       2.950  58.829  47.961  1.00 33.64           C  
ATOM   1997  O   ALA A 250       3.106  59.055  46.762  1.00 33.64           O  
ATOM   1995  CB  ALA A 250       1.207  57.317  48.783  1.00 33.64           C  
ATOM   1998  N   GLU A 251       3.020  59.805  48.876  1.00 48.74           N  
ATOM   1999  CA  GLU A 251       3.171  61.153  48.420  1.00 48.74           C  
ATOM   2005  C   GLU A 251       4.491  61.349  47.739  1.00 48.74           C  
ATOM   2006  O   GLU A 251       4.545  61.959  46.673  1.00 48.74           O  
ATOM   2000  CB  GLU A 251       3.049  62.172  49.557  1.00 48.74           C  
ATOM   2001  CG  GLU A 251       1.611  62.282  50.062  1.00 48.74           C  
ATOM   2002  CD  GLU A 251       1.642  63.127  51.317  1.00 48.74           C  
ATOM   2003  OE1 GLU A 251       2.765  63.320  51.855  1.00 48.74           O  
ATOM   2004  OE2 GLU A 251       0.554  63.586  51.758  1.00 48.74           O1-
ATOM   2007  N   GLU A 252       5.598  60.856  48.332  1.00 58.73           N  
ATOM   2008  CA  GLU A 252       6.871  61.068  47.698  1.00 58.73           C  
ATOM   2014  C   GLU A 252       6.963  60.252  46.444  1.00 58.73           C  
ATOM   2015  O   GLU A 252       7.452  60.732  45.423  1.00 58.73           O  
ATOM   2009  CB  GLU A 252       8.099  60.732  48.570  1.00 58.73           C  
ATOM   2010  CG  GLU A 252       8.269  59.255  48.927  1.00 58.73           C  
ATOM   2011  CD  GLU A 252       9.582  59.116  49.687  1.00 58.73           C  
ATOM   2012  OE1 GLU A 252      10.650  59.413  49.086  1.00 58.73           O  
ATOM   2013  OE2 GLU A 252       9.532  58.712  50.880  1.00 58.73           O1-
ATOM   2016  N   GLY A 253       6.495  58.989  46.484  1.00 39.52           N  
ATOM   2017  CA  GLY A 253       6.558  58.137  45.329  1.00 39.52           C  
ATOM   2018  C   GLY A 253       7.712  57.203  45.516  1.00 39.52           C  
ATOM   2019  O   GLY A 253       8.786  57.612  45.954  1.00 39.52           O  
ATOM   2020  N   ILE A 254       7.467  55.902  45.261  1.00150.18           N  
ATOM   2021  CA  ILE A 254       8.427  54.835  45.337  1.00150.18           C  
ATOM   2026  C   ILE A 254       9.325  54.811  44.136  1.00150.18           C  
ATOM   2027  O   ILE A 254      10.505  54.485  44.235  1.00150.18           O  
ATOM   2022  CB  ILE A 254       7.787  53.490  45.434  1.00150.18           C  
ATOM   2023  CG1 ILE A 254       6.772  53.458  46.588  1.00150.18           C  
ATOM   2024  CG2 ILE A 254       8.923  52.484  45.650  1.00150.18           C  
ATOM   2025  CD1 ILE A 254       5.862  52.229  46.557  1.00150.18           C  
ATOM   2028  N   TRP A 255       8.761  55.129  42.957  1.00 92.74           N  
ATOM   2029  CA  TRP A 255       9.414  54.984  41.685  1.00 92.74           C  
ATOM   2040  C   TRP A 255      10.826  55.497  41.719  1.00 92.74           C  
ATOM   2041  O   TRP A 255      11.113  56.567  42.249  1.00 92.74           O  
ATOM   2030  CB  TRP A 255       8.679  55.750  40.578  1.00 92.74           C  
ATOM   2031  CG  TRP A 255       9.250  55.565  39.200  1.00 92.74           C  
ATOM   2033  CD1 TRP A 255       9.554  54.422  38.519  1.00 92.74           C  
ATOM   2032  CD2 TRP A 255       9.581  56.656  38.334  1.00 92.74           C  
ATOM   2035  CE2 TRP A 255      10.067  56.112  37.148  1.00 92.74           C  
ATOM   2036  CE3 TRP A 255       9.487  58.005  38.515  1.00 92.74           C  
ATOM   2034  NE1 TRP A 255      10.043  54.738  37.272  1.00 92.74           N  
ATOM   2037  CZ2 TRP A 255      10.469  56.914  36.117  1.00 92.74           C  
ATOM   2038  CZ3 TRP A 255       9.892  58.809  37.475  1.00 92.74           C  
ATOM   2039  CH2 TRP A 255      10.373  58.275  36.298  1.00 92.74           C  
ATOM   2042  N   ARG A 256      11.751  54.702  41.141  1.00143.54           N  
ATOM   2043  CA  ARG A 256      13.138  55.059  41.047  1.00143.54           C  
ATOM   2051  C   ARG A 256      13.721  55.177  42.418  1.00143.54           C  
ATOM   2052  O   ARG A 256      14.708  55.885  42.610  1.00143.54           O  
ATOM   2044  CB  ARG A 256      13.366  56.409  40.343  1.00143.54           C  
ATOM   2045  CG  ARG A 256      12.979  56.405  38.864  1.00143.54           C  
ATOM   2046  CD  ARG A 256      14.045  55.794  37.951  1.00143.54           C  
ATOM   2047  NE  ARG A 256      15.238  56.686  37.984  1.00143.54           N  
ATOM   2048  CZ  ARG A 256      16.491  56.146  37.927  1.00143.54           C  
ATOM   2049  NH1 ARG A 256      16.649  54.792  37.882  1.00143.54           N1+
ATOM   2050  NH2 ARG A 256      17.585  56.962  37.901  1.00143.54           N  
ATOM   2053  N   ARG A 257      13.150  54.476  43.414  1.00128.72           N  
ATOM   2054  CA  ARG A 257      13.735  54.586  44.719  1.00128.72           C  
ATOM   2062  C   ARG A 257      14.506  53.331  44.959  1.00128.72           C  
ATOM   2063  O   ARG A 257      13.965  52.229  44.887  1.00128.72           O  
ATOM   2055  CB  ARG A 257      12.703  54.729  45.846  1.00128.72           C  
ATOM   2056  CG  ARG A 257      13.287  55.174  47.186  1.00128.72           C  
ATOM   2057  CD  ARG A 257      12.205  55.476  48.225  1.00128.72           C  
ATOM   2058  NE  ARG A 257      12.903  55.962  49.446  1.00128.72           N  
ATOM   2059  CZ  ARG A 257      13.266  57.273  49.545  1.00128.72           C  
ATOM   2060  NH1 ARG A 257      12.948  58.147  48.545  1.00128.72           N1+
ATOM   2061  NH2 ARG A 257      13.964  57.713  50.634  1.00128.72           N  
ATOM   2064  N   LYS A 258      15.816  53.481  45.227  1.00 65.32           N  
ATOM   2065  CA  LYS A 258      16.674  52.352  45.442  1.00 65.32           C  
ATOM   2071  C   LYS A 258      16.245  51.645  46.684  1.00 65.32           C  
ATOM   2072  O   LYS A 258      16.049  50.430  46.686  1.00 65.32           O  
ATOM   2066  CB  LYS A 258      18.135  52.785  45.613  1.00 65.32           C  
ATOM   2067  CG  LYS A 258      18.699  53.447  44.355  1.00 65.32           C  
ATOM   2068  CD  LYS A 258      19.923  54.319  44.628  1.00 65.32           C  
ATOM   2069  CE  LYS A 258      19.570  55.662  45.273  1.00 65.32           C  
ATOM   2070  NZ  LYS A 258      20.799  56.444  45.526  1.00 65.32           N1+
ATOM   2073  N   GLU A 259      16.067  52.398  47.786  1.00 78.85           N  
ATOM   2074  CA  GLU A 259      15.632  51.756  48.989  1.00 78.85           C  
ATOM   2080  C   GLU A 259      14.587  52.629  49.589  1.00 78.85           C  
ATOM   2081  O   GLU A 259      14.518  53.821  49.291  1.00 78.85           O  
ATOM   2075  CB  GLU A 259      16.727  51.547  50.046  1.00 78.85           C  
ATOM   2076  CG  GLU A 259      16.238  50.705  51.227  1.00 78.85           C  
ATOM   2077  CD  GLU A 259      17.407  50.446  52.169  1.00 78.85           C  
ATOM   2078  OE1 GLU A 259      18.547  50.273  51.662  1.00 78.85           O  
ATOM   2079  OE2 GLU A 259      17.174  50.407  53.407  1.00 78.85           O1-
ATOM   2082  N   LEU A 260      13.726  52.062  50.458  1.00 60.44           N  
ATOM   2083  CA  LEU A 260      12.665  52.874  50.976  1.00 60.44           C  
ATOM   2088  C   LEU A 260      13.020  53.353  52.343  1.00 60.44           C  
ATOM   2089  O   LEU A 260      12.970  52.598  53.312  1.00 60.44           O  
ATOM   2084  CB  LEU A 260      11.336  52.110  51.109  1.00 60.44           C  
ATOM   2085  CG  LEU A 260      10.778  51.603  49.765  1.00 60.44           C  
ATOM   2086  CD1 LEU A 260       9.448  50.857  49.961  1.00 60.44           C  
ATOM   2087  CD2 LEU A 260      10.683  52.738  48.731  1.00 60.44           C  
TER   
