# Supplementary material for: Structural Descriptors for Subunit Interface Regions in Homodimers: Effect of Lipid Membrane and Secondary Structure Type
Source: J Chem Inf Model. 2025 Mar 27;65(7):3117–26. doi: 10.1021/acs.jcim.4c01233 (PMC12004529; doi:10.1021/acs.jcim.4c01233)
Supplement: Supplementary file 3 — ci4c01233_si_003.tar [file ci4c01233_si_003.tar › database/alpha/2hbv_cytop.pdb]

ATOM      1  N   LYS A   1      54.306  17.010   8.939  1.00 41.63           N  
ATOM      2  CA  LYS A   1      53.023  16.400   8.457  1.00 41.44           C  
ATOM      3  C   LYS A   1      53.103  14.871   8.253  1.00 40.09           C  
ATOM      4  O   LYS A   1      52.737  14.363   7.186  1.00 40.49           O  
ATOM      5  CB  LYS A   1      52.556  17.101   7.174  1.00 41.81           C  
ATOM      6  CG  LYS A   1      53.665  17.366   6.162  1.00 43.43           C  
ATOM      7  CD  LYS A   1      53.215  18.323   5.075  1.00 46.18           C  
ATOM      8  CE  LYS A   1      54.351  18.628   4.114  1.00 48.21           C  
ATOM      9  NZ  LYS A   1      54.746  17.422   3.327  1.00 49.73           N1+
ATOM     10  N   PRO A   2      53.569  14.134   9.278  1.00 38.99           N  
ATOM     11  CA  PRO A   2      53.707  12.681   9.145  1.00 37.67           C  
ATOM     12  C   PRO A   2      52.352  11.987   9.180  1.00 36.07           C  
ATOM     13  O   PRO A   2      51.482  12.374   9.959  1.00 35.51           O  
ATOM     14  CB  PRO A   2      54.508  12.281  10.394  1.00 37.69           C  
ATOM     15  CG  PRO A   2      54.997  13.587  10.997  1.00 38.86           C  
ATOM     16  CD  PRO A   2      53.970  14.586  10.622  1.00 39.03           C  
ATOM     17  N   ARG A   3      52.183  10.977   8.338  1.00 34.48           N  
ATOM     18  CA  ARG A   3      50.986  10.158   8.375  1.00 34.04           C  
ATOM     19  C   ARG A   3      51.171   9.102   9.467  1.00 32.68           C  
ATOM     20  O   ARG A   3      52.102   8.294   9.419  1.00 32.34           O  
ATOM     21  CB  ARG A   3      50.716   9.553   6.994  1.00 34.47           C  
ATOM     22  CG  ARG A   3      50.648  10.629   5.887  1.00 35.23           C  
ATOM     23  CD  ARG A   3      50.657  10.047   4.470  1.00 35.63           C  
ATOM     24  NE  ARG A   3      49.321   9.674   4.004  1.00 41.11           N  
ATOM     25  CZ  ARG A   3      48.753   8.480   4.167  1.00 42.61           C  
ATOM     26  NH1 ARG A   3      49.388   7.500   4.791  1.00 44.72           N1+
ATOM     27  NH2 ARG A   3      47.537   8.264   3.696  1.00 44.84           N  
ATOM     28  N   ILE A   4      50.285   9.132  10.460  1.00 30.75           N  
ATOM     29  CA  ILE A   4      50.457   8.334  11.670  1.00 29.82           C  
ATOM     30  C   ILE A   4      49.309   7.339  11.799  1.00 29.19           C  
ATOM     31  O   ILE A   4      48.144   7.715  11.692  1.00 29.37           O  
ATOM     32  CB  ILE A   4      50.518   9.220  12.940  1.00 29.90           C  
ATOM     33  CG1 ILE A   4      51.718  10.178  12.879  1.00 29.66           C  
ATOM     34  CG2 ILE A   4      50.625   8.352  14.200  1.00 29.56           C  
ATOM     35  CD1 ILE A   4      51.763  11.174  14.030  1.00 29.60           C  
ATOM     36  N   ASP A   5      49.661   6.073  12.002  1.00 28.81           N  
ATOM     37  CA  ASP A   5      48.704   5.020  12.357  1.00 28.47           C  
ATOM     38  C   ASP A   5      48.909   4.735  13.841  1.00 27.75           C  
ATOM     39  O   ASP A   5      49.968   4.246  14.221  1.00 27.81           O  
ATOM     40  CB  ASP A   5      49.011   3.769  11.527  1.00 28.99           C  
ATOM     41  CG  ASP A   5      48.081   2.597  11.826  1.00 29.39           C  
ATOM     42  OD1 ASP A   5      47.133   2.730  12.630  1.00 30.38           O  
ATOM     43  OD2 ASP A   5      48.306   1.528  11.225  1.00 30.27           O1-
ATOM     44  N   MET A   6      47.910   5.029  14.675  1.00 26.78           N  
ATOM     45  CA  MET A   6      48.093   4.860  16.132  1.00 26.22           C  
ATOM     46  C   MET A   6      47.474   3.601  16.751  1.00 26.82           C  
ATOM     47  O   MET A   6      47.487   3.444  17.974  1.00 26.40           O  
ATOM     48  CB  MET A   6      47.734   6.148  16.920  1.00 27.20           C  
ATOM     49  CG  MET A   6      46.352   6.768  16.666  1.00 26.75           C  
ATOM     50  SD  MET A   6      44.981   5.605  16.936  1.00 28.26           S  
ATOM     51  CE  MET A   6      45.082   5.439  18.718  1.00 27.18           C  
ATOM     52  N   HIS A   7      46.959   2.705  15.914  1.00 26.82           N  
ATOM     53  CA  HIS A   7      46.379   1.450  16.400  1.00 27.21           C  
ATOM     54  C   HIS A   7      46.925   0.294  15.594  1.00 27.13           C  
ATOM     55  O   HIS A   7      46.517   0.051  14.445  1.00 27.01           O  
ATOM     56  CB  HIS A   7      44.851   1.461  16.301  1.00 27.50           C  
ATOM     57  CG  HIS A   7      44.194   0.248  16.901  1.00 30.06           C  
ATOM     58  CD2 HIS A   7      44.617  -1.034  17.053  1.00 30.52           C  
ATOM     59  ND1 HIS A   7      42.934   0.301  17.452  1.00 33.78           N  
ATOM     60  CE1 HIS A   7      42.602  -0.898  17.907  1.00 33.85           C  
ATOM     61  NE2 HIS A   7      43.611  -1.722  17.693  1.00 31.16           N  
ATOM     62  N   SER A   8      47.879  -0.395  16.197  1.00 26.42           N  
ATOM     63  CA  SER A   8      48.511  -1.541  15.582  1.00 27.38           C  
ATOM     64  C   SER A   8      49.129  -2.368  16.683  1.00 27.13           C  
ATOM     65  O   SER A   8      49.346  -1.876  17.786  1.00 26.96           O  
ATOM     66  CB  SER A   8      49.586  -1.097  14.584  1.00 27.19           C  
ATOM     67  OG  SER A   8      50.764  -0.648  15.221  1.00 27.39           O  
ATOM     68  N   HIS A   9      49.445  -3.616  16.372  1.00 27.82           N  
ATOM     69  CA  HIS A   9      49.922  -4.539  17.385  1.00 27.67           C  
ATOM     70  C   HIS A   9      51.210  -5.233  16.984  1.00 28.48           C  
ATOM     71  O   HIS A   9      51.542  -5.307  15.805  1.00 28.23           O  
ATOM     72  CB  HIS A   9      48.841  -5.581  17.665  1.00 28.08           C  
ATOM     73  CG  HIS A   9      47.565  -4.979  18.142  1.00 27.71           C  
ATOM     74  CD2 HIS A   9      46.393  -4.751  17.510  1.00 28.52           C  
ATOM     75  ND1 HIS A   9      47.420  -4.476  19.412  1.00 24.15           N  
ATOM     76  CE1 HIS A   9      46.199  -3.988  19.555  1.00 27.95           C  
ATOM     77  NE2 HIS A   9      45.558  -4.133  18.409  1.00 28.23           N  
ATOM     78  N   PHE A  10      51.944  -5.706  17.987  1.00 28.70           N  
ATOM     79  CA  PHE A  10      53.116  -6.530  17.760  1.00 29.32           C  
ATOM     80  C   PHE A  10      53.024  -7.777  18.629  1.00 29.14           C  
ATOM     81  O   PHE A  10      52.221  -7.844  19.566  1.00 29.23           O  
ATOM     82  CB  PHE A  10      54.409  -5.759  18.056  1.00 29.75           C  
ATOM     83  CG  PHE A  10      54.885  -5.877  19.487  1.00 30.45           C  
ATOM     84  CD1 PHE A  10      56.043  -6.593  19.792  1.00 29.78           C  
ATOM     85  CD2 PHE A  10      54.190  -5.269  20.516  1.00 31.53           C  
ATOM     86  CE1 PHE A  10      56.498  -6.701  21.088  1.00 32.13           C  
ATOM     87  CE2 PHE A  10      54.641  -5.363  21.829  1.00 32.35           C  
ATOM     88  CZ  PHE A  10      55.797  -6.098  22.116  1.00 31.25           C  
ATOM     89  N   PHE A  11      53.843  -8.765  18.293  1.00 29.20           N  
ATOM     90  CA  PHE A  11      54.028  -9.919  19.157  1.00 29.15           C  
ATOM     91  C   PHE A  11      55.500 -10.316  19.162  1.00 29.88           C  
ATOM     92  O   PHE A  11      56.113 -10.446  18.100  1.00 29.37           O  
ATOM     93  CB  PHE A  11      53.146 -11.081  18.731  1.00 29.11           C  
ATOM     94  CG  PHE A  11      52.961 -12.095  19.801  1.00 27.31           C  
ATOM     95  CD1 PHE A  11      51.823 -12.078  20.608  1.00 29.03           C  
ATOM     96  CD2 PHE A  11      53.937 -13.057  20.031  1.00 29.02           C  
ATOM     97  CE1 PHE A  11      51.656 -13.018  21.628  1.00 28.02           C  
ATOM     98  CE2 PHE A  11      53.788 -14.002  21.044  1.00 26.49           C  
ATOM     99  CZ  PHE A  11      52.642 -13.983  21.846  1.00 29.05           C  
ATOM    100  N   PRO A  12      56.097 -10.434  20.358  1.00 30.62           N  
ATOM    101  CA  PRO A  12      57.545 -10.665  20.437  1.00 31.54           C  
ATOM    102  C   PRO A  12      57.949 -12.111  20.145  1.00 32.68           C  
ATOM    103  O   PRO A  12      57.099 -13.006  20.160  1.00 30.65           O  
ATOM    104  CB  PRO A  12      57.875 -10.269  21.884  1.00 32.05           C  
ATOM    105  CG  PRO A  12      56.633 -10.497  22.630  1.00 31.88           C  
ATOM    106  CD  PRO A  12      55.481 -10.275  21.690  1.00 31.67           C  
ATOM    107  N   ARG A  13      59.236 -12.324  19.871  1.00 35.05           N  
ATOM    108  CA  ARG A  13      59.770 -13.678  19.681  1.00 37.10           C  
ATOM    109  C   ARG A  13      59.960 -14.396  21.022  1.00 37.74           C  
ATOM    110  O   ARG A  13      61.090 -14.512  21.513  1.00 37.83           O  
ATOM    111  CB  ARG A  13      61.106 -13.637  18.933  1.00 37.59           C  
ATOM    112  CG  ARG A  13      61.091 -12.983  17.551  1.00 40.03           C  
ATOM    113  CD  ARG A  13      60.308 -13.774  16.524  1.00 43.50           C  
ATOM    114  NE  ARG A  13      60.508 -15.222  16.632  1.00 45.31           N  
ATOM    115  CZ  ARG A  13      61.211 -15.967  15.783  1.00 45.36           C  
ATOM    116  NH1 ARG A  13      61.806 -15.423  14.724  1.00 44.08           N1+
ATOM    117  NH2 ARG A  13      61.312 -17.274  15.994  1.00 45.78           N  
ATOM    118  N   ILE A  14      58.850 -14.866  21.595  1.00 38.16           N  
ATOM    119  CA  ILE A  14      58.827 -15.631  22.843  1.00 38.94           C  
ATOM    120  C   ILE A  14      58.777 -17.098  22.435  1.00 37.92           C  
ATOM    121  O   ILE A  14      57.954 -17.462  21.610  1.00 38.14           O  
ATOM    122  CB  ILE A  14      57.521 -15.384  23.673  1.00 38.96           C  
ATOM    123  CG1 ILE A  14      57.216 -13.898  23.856  1.00 40.74           C  
ATOM    124  CG2 ILE A  14      57.579 -16.118  25.034  1.00 40.03           C  
ATOM    125  CD1 ILE A  14      55.804 -13.646  24.345  1.00 40.84           C  
ATOM    126  N   SER A  15      59.645 -17.926  23.009  1.00 37.63           N  
ATOM    127  CA  SER A  15      59.631 -19.367  22.747  1.00 37.13           C  
ATOM    128  C   SER A  15      58.640 -20.065  23.681  1.00 37.29           C  
ATOM    129  O   SER A  15      58.217 -19.483  24.685  1.00 36.65           O  
ATOM    130  CB  SER A  15      61.023 -19.967  22.947  1.00 37.49           C  
ATOM    131  OG  SER A  15      61.368 -19.968  24.320  1.00 36.43           O  
ATOM    132  N   GLU A  16      58.303 -21.313  23.354  1.00 37.16           N  
ATOM    133  CA  GLU A  16      57.411 -22.148  24.172  1.00 37.22           C  
ATOM    134  C   GLU A  16      57.956 -22.336  25.586  1.00 37.33           C  
ATOM    135  O   GLU A  16      57.216 -22.240  26.567  1.00 37.17           O  
ATOM    136  CB  GLU A  16      57.197 -23.525  23.519  1.00 37.37           C  
ATOM    137  CG  GLU A  16      56.152 -24.362  24.248  1.00 36.60           C  
ATOM    138  CD  GLU A  16      56.019 -25.793  23.773  1.00 36.89           C  
ATOM    139  OE1 GLU A  16      56.570 -26.173  22.707  1.00 36.93           O  
ATOM    140  OE2 GLU A  16      55.335 -26.545  24.499  1.00 34.26           O1-
ATOM    141  N   GLN A  17      59.254 -22.624  25.662  1.00 37.56           N  
ATOM    142  CA  GLN A  17      59.969 -22.844  26.911  1.00 38.31           C  
ATOM    143  C   GLN A  17      59.938 -21.599  27.811  1.00 38.41           C  
ATOM    144  O   GLN A  17      59.727 -21.705  29.025  1.00 38.25           O  
ATOM    145  CB  GLN A  17      61.410 -23.228  26.574  1.00 38.49           C  
ATOM    146  CG  GLN A  17      62.124 -24.085  27.583  1.00 39.21           C  
ATOM    147  CD  GLN A  17      63.616 -24.176  27.294  1.00 39.30           C  
ATOM    148  NE2 GLN A  17      64.422 -24.106  28.346  1.00 41.37           N  
ATOM    149  OE1 GLN A  17      64.041 -24.301  26.139  1.00 40.24           O  
ATOM    150  N   GLU A  18      60.149 -20.431  27.206  1.00 38.32           N  
ATOM    151  CA  GLU A  18      60.086 -19.143  27.901  1.00 39.26           C  
ATOM    152  C   GLU A  18      58.708 -18.911  28.504  1.00 38.77           C  
ATOM    153  O   GLU A  18      58.577 -18.572  29.684  1.00 39.04           O  
ATOM    154  CB  GLU A  18      60.359 -17.999  26.927  1.00 39.60           C  
ATOM    155  CG  GLU A  18      61.804 -17.721  26.594  1.00 42.22           C  
ATOM    156  CD  GLU A  18      61.957 -16.396  25.866  1.00 44.19           C  
ATOM    157  OE1 GLU A  18      61.988 -16.397  24.613  1.00 43.46           O  
ATOM    158  OE2 GLU A  18      62.010 -15.353  26.555  1.00 45.59           O1-
ATOM    159  N   ALA A  19      57.685 -19.063  27.668  1.00 38.66           N  
ATOM    160  CA  ALA A  19      56.298 -18.897  28.094  1.00 39.15           C  
ATOM    161  C   ALA A  19      55.948 -19.850  29.236  1.00 39.63           C  
ATOM    162  O   ALA A  19      55.233 -19.472  30.175  1.00 40.02           O  
ATOM    163  CB  ALA A  19      55.363 -19.095  26.926  1.00 39.16           C  
ATOM    164  N   ALA A  20      56.479 -21.072  29.156  1.00 39.85           N  
ATOM    165  CA  ALA A  20      56.259 -22.114  30.163  1.00 39.80           C  
ATOM    166  C   ALA A  20      56.742 -21.728  31.558  1.00 39.80           C  
ATOM    167  O   ALA A  20      56.160 -22.161  32.549  1.00 39.64           O  
ATOM    168  CB  ALA A  20      56.902 -23.426  29.725  1.00 40.08           C  
ATOM    169  N   LYS A  21      57.800 -20.920  31.633  1.00 40.03           N  
ATOM    170  CA  LYS A  21      58.312 -20.418  32.913  1.00 40.75           C  
ATOM    171  C   LYS A  21      57.249 -19.609  33.653  1.00 40.89           C  
ATOM    172  O   LYS A  21      57.240 -19.561  34.884  1.00 41.16           O  
ATOM    173  CB  LYS A  21      59.560 -19.553  32.711  1.00 41.03           C  
ATOM    174  CG  LYS A  21      60.841 -20.337  32.470  1.00 41.75           C  
ATOM    175  CD  LYS A  21      62.054 -19.415  32.491  1.00 43.48           C  
ATOM    176  CE  LYS A  21      63.343 -20.192  32.252  1.00 45.06           C  
ATOM    177  NZ  LYS A  21      63.422 -20.722  30.861  1.00 46.01           N1+
ATOM    178  N   PHE A  22      56.355 -18.984  32.888  1.00 40.84           N  
ATOM    179  CA  PHE A  22      55.263 -18.186  33.435  1.00 41.09           C  
ATOM    180  C   PHE A  22      53.984 -18.998  33.593  1.00 41.74           C  
ATOM    181  O   PHE A  22      53.505 -19.195  34.713  1.00 42.31           O  
ATOM    182  CB  PHE A  22      55.009 -16.951  32.560  1.00 40.18           C  
ATOM    183  CG  PHE A  22      56.098 -15.926  32.637  1.00 40.36           C  
ATOM    184  CD1 PHE A  22      57.241 -16.038  31.846  1.00 39.15           C  
ATOM    185  CD2 PHE A  22      55.988 -14.845  33.505  1.00 37.49           C  
ATOM    186  CE1 PHE A  22      58.257 -15.085  31.920  1.00 38.91           C  
ATOM    187  CE2 PHE A  22      56.994 -13.888  33.584  1.00 39.25           C  
ATOM    188  CZ  PHE A  22      58.133 -14.006  32.789  1.00 39.42           C  
ATOM    189  N   ASP A  23      53.434 -19.464  32.474  1.00 42.44           N  
ATOM    190  CA  ASP A  23      52.263 -20.342  32.495  1.00 42.73           C  
ATOM    191  C   ASP A  23      52.221 -21.240  31.268  1.00 42.43           C  
ATOM    192  O   ASP A  23      52.049 -20.767  30.150  1.00 42.17           O  
ATOM    193  CB  ASP A  23      50.972 -19.521  32.589  1.00 43.26           C  
ATOM    194  CG  ASP A  23      49.782 -20.340  33.084  1.00 44.63           C  
ATOM    195  OD1 ASP A  23      49.624 -21.511  32.675  1.00 44.09           O  
ATOM    196  OD2 ASP A  23      48.986 -19.792  33.876  1.00 47.46           O1-
ATOM    197  N   ALA A  24      52.346 -22.545  31.490  1.00 42.22           N  
ATOM    198  CA  ALA A  24      52.395 -23.514  30.391  1.00 42.31           C  
ATOM    199  C   ALA A  24      51.086 -23.670  29.599  1.00 42.12           C  
ATOM    200  O   ALA A  24      51.089 -24.251  28.512  1.00 42.39           O  
ATOM    201  CB  ALA A  24      52.892 -24.866  30.893  1.00 42.09           C  
ATOM    202  N   ASN A  25      49.973 -23.178  30.141  1.00 41.80           N  
ATOM    203  CA  ASN A  25      48.697 -23.235  29.426  1.00 41.31           C  
ATOM    204  C   ASN A  25      48.284 -21.859  28.926  1.00 41.40           C  
ATOM    205  O   ASN A  25      47.616 -21.720  27.891  1.00 41.07           O  
ATOM    206  CB  ASN A  25      47.599 -23.801  30.328  1.00 41.75           C  
ATOM    207  CG  ASN A  25      47.838 -25.255  30.711  1.00 42.57           C  
ATOM    208  ND2 ASN A  25      47.907 -25.515  32.013  1.00 43.05           N  
ATOM    209  OD1 ASN A  25      47.943 -26.137  29.851  1.00 45.20           O  
ATOM    210  N   HIS A  26      48.710 -20.843  29.662  1.00 41.05           N  
ATOM    211  CA  HIS A  26      48.094 -19.537  29.544  1.00 40.18           C  
ATOM    212  C   HIS A  26      48.991 -18.416  29.066  1.00 40.26           C  
ATOM    213  O   HIS A  26      48.485 -17.357  28.711  1.00 40.16           O  
ATOM    214  CB  HIS A  26      47.403 -19.178  30.860  1.00 41.38           C  
ATOM    215  CG  HIS A  26      46.336 -20.158  31.241  1.00 40.77           C  
ATOM    216  CD2 HIS A  26      46.327 -21.170  32.143  1.00 42.53           C  
ATOM    217  ND1 HIS A  26      45.112 -20.197  30.609  1.00 42.52           N  
ATOM    218  CE1 HIS A  26      44.386 -21.175  31.120  1.00 41.44           C  
ATOM    219  NE2 HIS A  26      45.098 -21.777  32.056  1.00 42.04           N  
ATOM    220  N   ALA A  27      50.304 -18.635  29.052  1.00 39.60           N  
ATOM    221  CA  ALA A  27      51.208 -17.609  28.515  1.00 39.40           C  
ATOM    222  C   ALA A  27      51.383 -17.816  27.009  1.00 38.91           C  
ATOM    223  O   ALA A  27      51.766 -18.900  26.576  1.00 39.03           O  
ATOM    224  CB  ALA A  27      52.553 -17.638  29.228  1.00 39.54           C  
ATOM    225  N   PRO A  28      51.093 -16.777  26.208  1.00 38.44           N  
ATOM    226  CA  PRO A  28      51.245 -16.884  24.765  1.00 37.99           C  
ATOM    227  C   PRO A  28      52.717 -16.895  24.338  1.00 37.40           C  
ATOM    228  O   PRO A  28      53.573 -16.240  24.968  1.00 37.01           O  
ATOM    229  CB  PRO A  28      50.561 -15.606  24.246  1.00 38.02           C  
ATOM    230  CG  PRO A  28      50.699 -14.638  25.345  1.00 39.08           C  
ATOM    231  CD  PRO A  28      50.590 -15.449  26.609  1.00 38.14           C  
ATOM    232  N   TRP A  29      52.997 -17.630  23.272  1.00 37.66           N  
ATOM    233  CA  TRP A  29      54.312 -17.613  22.640  1.00 36.94           C  
ATOM    234  C   TRP A  29      54.147 -17.614  21.127  1.00 37.32           C  
ATOM    235  O   TRP A  29      53.028 -17.728  20.625  1.00 37.20           O  
ATOM    236  CB  TRP A  29      55.189 -18.780  23.116  1.00 37.50           C  
ATOM    237  CG  TRP A  29      54.607 -20.144  22.957  1.00 36.85           C  
ATOM    238  CD1 TRP A  29      53.706 -20.754  23.789  1.00 37.73           C  
ATOM    239  CD2 TRP A  29      54.929 -21.113  21.936  1.00 36.43           C  
ATOM    240  CE2 TRP A  29      54.161 -22.269  22.199  1.00 37.34           C  
ATOM    241  CE3 TRP A  29      55.772 -21.102  20.811  1.00 36.91           C  
ATOM    242  NE1 TRP A  29      53.432 -22.026  23.334  1.00 37.61           N  
ATOM    243  CZ2 TRP A  29      54.223 -23.411  21.385  1.00 36.60           C  
ATOM    244  CZ3 TRP A  29      55.838 -22.239  20.006  1.00 37.96           C  
ATOM    245  CH2 TRP A  29      55.060 -23.376  20.296  1.00 36.74           C  
ATOM    246  N   LEU A  30      55.260 -17.478  20.406  1.00 37.33           N  
ATOM    247  CA  LEU A  30      55.217 -17.349  18.961  1.00 37.95           C  
ATOM    248  C   LEU A  30      55.916 -18.501  18.275  1.00 38.04           C  
ATOM    249  O   LEU A  30      57.097 -18.760  18.505  1.00 38.41           O  
ATOM    250  CB  LEU A  30      55.859 -16.034  18.508  1.00 37.86           C  
ATOM    251  CG  LEU A  30      55.854 -15.744  16.998  1.00 38.33           C  
ATOM    252  CD1 LEU A  30      54.418 -15.596  16.490  1.00 40.04           C  
ATOM    253  CD2 LEU A  30      56.669 -14.493  16.677  1.00 38.48           C  
ATOM    254  N   GLN A  31      55.169 -19.183  17.418  1.00 38.74           N  
ATOM    255  CA  GLN A  31      55.723 -20.223  16.565  1.00 39.77           C  
ATOM    256  C   GLN A  31      55.860 -19.639  15.169  1.00 39.96           C  
ATOM    257  O   GLN A  31      54.907 -19.095  14.627  1.00 40.78           O  
ATOM    258  CB  GLN A  31      54.798 -21.440  16.593  1.00 39.66           C  
ATOM    259  CG  GLN A  31      54.977 -22.442  15.481  1.00 42.18           C  
ATOM    260  CD  GLN A  31      54.112 -23.665  15.694  1.00 45.63           C  
ATOM    261  NE2 GLN A  31      53.045 -23.788  14.904  1.00 46.16           N  
ATOM    262  OE1 GLN A  31      54.402 -24.497  16.555  1.00 49.24           O  
ATOM    263  N   VAL A  32      57.063 -19.712  14.613  1.00 40.65           N  
ATOM    264  CA  VAL A  32      57.329 -19.219  13.266  1.00 41.19           C  
ATOM    265  C   VAL A  32      57.652 -20.413  12.359  1.00 41.75           C  
ATOM    266  O   VAL A  32      58.366 -21.328  12.773  1.00 42.34           O  
ATOM    267  CB  VAL A  32      58.486 -18.178  13.263  1.00 40.87           C  
ATOM    268  CG1 VAL A  32      58.770 -17.691  11.855  1.00 40.99           C  
ATOM    269  CG2 VAL A  32      58.155 -16.989  14.182  1.00 40.40           C  
ATOM    270  N   SER A  33      57.112 -20.416  11.137  1.00 42.34           N  
ATOM    271  CA  SER A  33      57.357 -21.499  10.173  1.00 42.92           C  
ATOM    272  C   SER A  33      58.815 -21.546   9.736  1.00 42.77           C  
ATOM    273  O   SER A  33      59.600 -20.651  10.061  1.00 42.56           O  
ATOM    274  CB  SER A  33      56.465 -21.350   8.938  1.00 43.16           C  
ATOM    275  OG  SER A  33      56.809 -20.191   8.194  1.00 44.41           O  
ATOM    276  N   ALA A  34      59.169 -22.597   8.994  1.00 43.23           N  
ATOM    277  CA  ALA A  34      60.518 -22.753   8.470  1.00 43.44           C  
ATOM    278  C   ALA A  34      60.897 -21.601   7.542  1.00 43.71           C  
ATOM    279  O   ALA A  34      61.953 -20.988   7.719  1.00 43.88           O  
ATOM    280  CB  ALA A  34      60.663 -24.093   7.755  1.00 43.21           C  
ATOM    281  N   LYS A  35      60.032 -21.303   6.567  1.00 43.89           N  
ATOM    282  CA  LYS A  35      60.298 -20.231   5.595  1.00 44.06           C  
ATOM    283  C   LYS A  35      60.225 -18.834   6.200  1.00 43.67           C  
ATOM    284  O   LYS A  35      60.760 -17.883   5.624  1.00 43.87           O  
ATOM    285  CB  LYS A  35      59.417 -20.337   4.339  1.00 44.01           C  
ATOM    286  CG  LYS A  35      57.978 -20.785   4.563  1.00 44.64           C  
ATOM    287  CD  LYS A  35      57.039 -20.300   3.450  1.00 45.08           C  
ATOM    288  CE  LYS A  35      57.665 -20.352   2.070  1.00 46.86           C  
ATOM    289  NZ  LYS A  35      56.779 -19.746   1.035  1.00 48.37           N1+
ATOM    290  N   GLY A  36      59.555 -18.718   7.348  1.00 43.12           N  
ATOM    291  CA  GLY A  36      59.629 -17.524   8.189  1.00 42.64           C  
ATOM    292  C   GLY A  36      58.694 -16.376   7.862  1.00 42.23           C  
ATOM    293  O   GLY A  36      58.779 -15.316   8.485  1.00 42.31           O  
ATOM    294  N   ASP A  37      57.796 -16.577   6.901  1.00 41.97           N  
ATOM    295  CA  ASP A  37      56.869 -15.515   6.487  1.00 41.63           C  
ATOM    296  C   ASP A  37      55.521 -15.575   7.207  1.00 41.44           C  
ATOM    297  O   ASP A  37      54.775 -14.592   7.217  1.00 40.90           O  
ATOM    298  CB  ASP A  37      56.678 -15.495   4.960  1.00 41.99           C  
ATOM    299  CG  ASP A  37      56.327 -16.863   4.374  1.00 41.64           C  
ATOM    300  OD1 ASP A  37      56.047 -17.821   5.130  1.00 41.45           O  
ATOM    301  OD2 ASP A  37      56.339 -16.981   3.130  1.00 43.90           O1-
ATOM    302  N   THR A  38      55.216 -16.734   7.787  1.00 41.19           N  
ATOM    303  CA  THR A  38      53.990 -16.932   8.560  1.00 40.69           C  
ATOM    304  C   THR A  38      54.315 -17.583   9.897  1.00 40.52           C  
ATOM    305  O   THR A  38      55.389 -18.152  10.075  1.00 40.28           O  
ATOM    306  CB  THR A  38      52.963 -17.845   7.831  1.00 40.84           C  
ATOM    307  CG2 THR A  38      52.710 -17.384   6.397  1.00 40.64           C  
ATOM    308  OG1 THR A  38      53.422 -19.203   7.839  1.00 40.84           O  
ATOM    309  N   GLY A  39      53.372 -17.499  10.832  1.00 40.15           N  
ATOM    310  CA  GLY A  39      53.496 -18.169  12.117  1.00 39.89           C  
ATOM    311  C   GLY A  39      52.157 -18.240  12.817  1.00 39.44           C  
ATOM    312  O   GLY A  39      51.131 -17.967  12.201  1.00 39.43           O  
ATOM    313  N   SER A  40      52.180 -18.614  14.098  1.00 39.49           N  
ATOM    314  CA  SER A  40      50.982 -18.652  14.949  1.00 38.93           C  
ATOM    315  C   SER A  40      51.318 -18.224  16.355  1.00 38.64           C  
ATOM    316  O   SER A  40      52.338 -18.642  16.904  1.00 38.79           O  
ATOM    317  CB  SER A  40      50.420 -20.058  15.085  1.00 39.63           C  
ATOM    318  OG  SER A  40      50.352 -20.713  13.856  1.00 37.88           O  
ATOM    319  N   ILE A  41      50.421 -17.454  16.953  1.00 38.17           N  
ATOM    320  CA  ILE A  41      50.453 -17.245  18.398  1.00 37.95           C  
ATOM    321  C   ILE A  41      49.945 -18.543  19.040  1.00 37.99           C  
ATOM    322  O   ILE A  41      48.923 -19.101  18.620  1.00 37.16           O  
ATOM    323  CB  ILE A  41      49.615 -16.018  18.839  1.00 38.09           C  
ATOM    324  CG1 ILE A  41      50.155 -14.734  18.198  1.00 37.74           C  
ATOM    325  CG2 ILE A  41      49.586 -15.901  20.373  1.00 38.22           C  
ATOM    326  CD1 ILE A  41      49.267 -13.520  18.354  1.00 37.00           C  
ATOM    327  N   MET A  42      50.683 -19.027  20.031  1.00 38.03           N  
ATOM    328  CA  MET A  42      50.379 -20.291  20.689  1.00 38.40           C  
ATOM    329  C   MET A  42      50.070 -20.027  22.147  1.00 39.04           C  
ATOM    330  O   MET A  42      50.558 -19.066  22.725  1.00 39.10           O  
ATOM    331  CB  MET A  42      51.574 -21.236  20.613  1.00 37.70           C  
ATOM    332  CG  MET A  42      52.120 -21.447  19.222  1.00 37.99           C  
ATOM    333  SD  MET A  42      50.983 -22.419  18.221  1.00 39.38           S  
ATOM    334  CE  MET A  42      51.098 -24.049  18.954  1.00 35.62           C  
ATOM    335  N   MET A  43      49.258 -20.895  22.729  1.00 39.80           N  
ATOM    336  CA  MET A  43      48.934 -20.868  24.142  1.00 41.13           C  
ATOM    337  C   MET A  43      49.070 -22.317  24.596  1.00 40.70           C  
ATOM    338  O   MET A  43      48.280 -23.176  24.198  1.00 41.94           O  
ATOM    339  CB  MET A  43      47.496 -20.376  24.329  1.00 40.91           C  
ATOM    340  CG  MET A  43      47.321 -18.919  24.024  1.00 45.72           C  
ATOM    341  SD  MET A  43      47.789 -18.089  25.525  1.00 50.97           S  
ATOM    342  CE  MET A  43      46.202 -18.001  26.340  1.00 50.01           C  
ATOM    343  N   GLY A  44      50.092 -22.617  25.394  1.00 40.71           N  
ATOM    344  CA  GLY A  44      50.425 -24.018  25.655  1.00 40.86           C  
ATOM    345  C   GLY A  44      50.748 -24.703  24.339  1.00 40.81           C  
ATOM    346  O   GLY A  44      51.454 -24.136  23.502  1.00 41.60           O  
ATOM    347  N   LYS A  45      50.212 -25.907  24.142  1.00 40.45           N  
ATOM    348  CA  LYS A  45      50.364 -26.621  22.870  1.00 39.90           C  
ATOM    349  C   LYS A  45      49.286 -26.234  21.844  1.00 40.00           C  
ATOM    350  O   LYS A  45      49.307 -26.695  20.704  1.00 39.37           O  
ATOM    351  CB  LYS A  45      50.402 -28.147  23.098  1.00 39.89           C  
ATOM    352  CG  LYS A  45      51.797 -28.700  23.388  1.00 41.00           C  
ATOM    353  CD  LYS A  45      52.335 -28.317  24.770  1.00 40.05           C  
ATOM    354  CE  LYS A  45      53.446 -29.280  25.221  1.00 39.11           C  
ATOM    355  NZ  LYS A  45      54.760 -29.070  24.525  1.00 39.79           N1+
ATOM    356  N   ASN A  46      48.371 -25.349  22.243  1.00 39.95           N  
ATOM    357  CA  ASN A  46      47.236 -24.969  21.403  1.00 40.57           C  
ATOM    358  C   ASN A  46      47.560 -23.830  20.453  1.00 40.94           C  
ATOM    359  O   ASN A  46      48.206 -22.865  20.852  1.00 40.49           O  
ATOM    360  CB  ASN A  46      46.050 -24.555  22.285  1.00 40.89           C  
ATOM    361  CG  ASN A  46      45.638 -25.648  23.260  1.00 42.26           C  
ATOM    362  ND2 ASN A  46      45.515 -26.851  22.764  1.00 40.65           N  
ATOM    363  OD1 ASN A  46      45.443 -25.399  24.447  1.00 46.41           O  
ATOM    364  N   ASN A  47      47.102 -23.932  19.207  1.00 41.05           N  
ATOM    365  CA  ASN A  47      47.188 -22.795  18.286  1.00 41.24           C  
ATOM    366  C   ASN A  47      46.142 -21.755  18.661  1.00 41.09           C  
ATOM    367  O   ASN A  47      44.950 -22.057  18.673  1.00 40.78           O  
ATOM    368  CB  ASN A  47      46.959 -23.244  16.844  1.00 41.90           C  
ATOM    369  CG  ASN A  47      47.438 -22.221  15.826  1.00 42.82           C  
ATOM    370  ND2 ASN A  47      48.272 -22.674  14.893  1.00 45.37           N  
ATOM    371  OD1 ASN A  47      47.059 -21.049  15.866  1.00 44.97           O  
ATOM    372  N   PHE A  48      46.586 -20.538  18.964  1.00 40.86           N  
ATOM    373  CA  PHE A  48      45.670 -19.456  19.323  1.00 41.13           C  
ATOM    374  C   PHE A  48      45.207 -18.642  18.105  1.00 41.60           C  
ATOM    375  O   PHE A  48      44.021 -18.297  18.007  1.00 41.35           O  
ATOM    376  CB  PHE A  48      46.294 -18.543  20.399  1.00 40.77           C  
ATOM    377  CG  PHE A  48      45.475 -17.316  20.718  1.00 39.94           C  
ATOM    378  CD1 PHE A  48      44.362 -17.405  21.551  1.00 40.55           C  
ATOM    379  CD2 PHE A  48      45.821 -16.080  20.192  1.00 39.58           C  
ATOM    380  CE1 PHE A  48      43.602 -16.288  21.853  1.00 39.94           C  
ATOM    381  CE2 PHE A  48      45.054 -14.947  20.491  1.00 38.33           C  
ATOM    382  CZ  PHE A  48      43.949 -15.058  21.317  1.00 39.25           C  
ATOM    383  N   ARG A  49      46.140 -18.326  17.197  1.00 41.92           N  
ATOM    384  CA  ARG A  49      45.860 -17.434  16.061  1.00 42.39           C  
ATOM    385  C   ARG A  49      46.983 -17.482  15.025  1.00 41.55           C  
ATOM    386  O   ARG A  49      48.152 -17.346  15.384  1.00 42.06           O  
ATOM    387  CB  ARG A  49      45.692 -15.991  16.560  1.00 42.18           C  
ATOM    388  CG  ARG A  49      45.147 -14.979  15.561  1.00 43.72           C  
ATOM    389  CD  ARG A  49      45.307 -13.550  16.122  1.00 44.34           C  
ATOM    390  NE  ARG A  49      44.106 -12.732  15.942  1.00 48.30           N  
ATOM    391  CZ  ARG A  49      43.826 -11.609  16.610  1.00 50.98           C  
ATOM    392  NH1 ARG A  49      44.658 -11.118  17.527  1.00 50.48           N1+
ATOM    393  NH2 ARG A  49      42.697 -10.963  16.354  1.00 52.52           N  
ATOM    394  N   PRO A  50      46.635 -17.666  13.736  1.00 40.91           N  
ATOM    395  CA  PRO A  50      47.651 -17.607  12.684  1.00 40.41           C  
ATOM    396  C   PRO A  50      48.028 -16.163  12.371  1.00 39.87           C  
ATOM    397  O   PRO A  50      47.155 -15.301  12.276  1.00 40.44           O  
ATOM    398  CB  PRO A  50      46.958 -18.259  11.475  1.00 40.27           C  
ATOM    399  CG  PRO A  50      45.658 -18.821  12.002  1.00 40.73           C  
ATOM    400  CD  PRO A  50      45.309 -17.978  13.180  1.00 41.36           C  
ATOM    401  N   VAL A  51      49.324 -15.902  12.244  1.00 39.16           N  
ATOM    402  CA  VAL A  51      49.829 -14.541  12.046  1.00 38.45           C  
ATOM    403  C   VAL A  51      50.886 -14.512  10.940  1.00 38.47           C  
ATOM    404  O   VAL A  51      51.341 -15.569  10.487  1.00 37.97           O  
ATOM    405  CB  VAL A  51      50.406 -13.950  13.366  1.00 38.28           C  
ATOM    406  CG1 VAL A  51      49.300 -13.773  14.404  1.00 38.24           C  
ATOM    407  CG2 VAL A  51      51.533 -14.826  13.914  1.00 37.96           C  
ATOM    408  N   TYR A  52      51.253 -13.314  10.486  1.00 38.24           N  
ATOM    409  CA  TYR A  52      52.340 -13.182   9.510  1.00 38.24           C  
ATOM    410  C   TYR A  52      53.454 -12.238   9.951  1.00 37.89           C  
ATOM    411  O   TYR A  52      53.323 -11.527  10.960  1.00 38.06           O  
ATOM    412  CB  TYR A  52      51.817 -12.833   8.106  1.00 38.75           C  
ATOM    413  CG  TYR A  52      51.578 -11.359   7.841  1.00 39.50           C  
ATOM    414  CD1 TYR A  52      52.473 -10.614   7.065  1.00 39.44           C  
ATOM    415  CD2 TYR A  52      50.442 -10.722   8.327  1.00 37.80           C  
ATOM    416  CE1 TYR A  52      52.247  -9.268   6.802  1.00 40.89           C  
ATOM    417  CE2 TYR A  52      50.206  -9.377   8.071  1.00 39.63           C  
ATOM    418  CZ  TYR A  52      51.111  -8.654   7.319  1.00 39.28           C  
ATOM    419  OH  TYR A  52      50.866  -7.324   7.071  1.00 39.25           O  
ATOM    420  N   GLN A  53      54.528 -12.231   9.166  1.00 37.51           N  
ATOM    421  CA  GLN A  53      55.818 -11.624   9.517  1.00 37.22           C  
ATOM    422  C   GLN A  53      55.802 -10.199  10.079  1.00 36.32           C  
ATOM    423  O   GLN A  53      56.597  -9.890  10.961  1.00 36.40           O  
ATOM    424  CB  GLN A  53      56.765 -11.717   8.315  1.00 37.41           C  
ATOM    425  CG  GLN A  53      58.236 -11.529   8.653  1.00 38.15           C  
ATOM    426  CD  GLN A  53      59.167 -11.973   7.539  1.00 38.19           C  
ATOM    427  NE2 GLN A  53      60.461 -11.801   7.760  1.00 40.00           N  
ATOM    428  OE1 GLN A  53      58.732 -12.465   6.494  1.00 40.35           O  
ATOM    429  N   ALA A  54      54.916  -9.347   9.569  1.00 34.88           N  
ATOM    430  CA  ALA A  54      54.827  -7.953  10.006  1.00 34.14           C  
ATOM    431  C   ALA A  54      54.593  -7.831  11.510  1.00 33.32           C  
ATOM    432  O   ALA A  54      54.989  -6.836  12.125  1.00 32.60           O  
ATOM    433  CB  ALA A  54      53.726  -7.239   9.253  1.00 34.25           C  
ATOM    434  N   LEU A  55      53.969  -8.856  12.092  1.00 32.01           N  
ATOM    435  CA  LEU A  55      53.653  -8.854  13.523  1.00 31.60           C  
ATOM    436  C   LEU A  55      54.889  -8.860  14.424  1.00 31.39           C  
ATOM    437  O   LEU A  55      54.892  -8.191  15.449  1.00 31.18           O  
ATOM    438  CB  LEU A  55      52.717 -10.021  13.880  1.00 31.17           C  
ATOM    439  CG  LEU A  55      52.110 -10.046  15.296  1.00 32.00           C  
ATOM    440  CD1 LEU A  55      51.121  -8.942  15.472  1.00 32.00           C  
ATOM    441  CD2 LEU A  55      51.446 -11.391  15.592  1.00 31.04           C  
ATOM    442  N   TRP A  56      55.924  -9.617  14.052  1.00 31.00           N  
ATOM    443  CA  TRP A  56      57.111  -9.793  14.908  1.00 30.64           C  
ATOM    444  C   TRP A  56      58.398  -9.172  14.360  1.00 30.67           C  
ATOM    445  O   TRP A  56      59.355  -8.974  15.108  1.00 30.22           O  
ATOM    446  CB  TRP A  56      57.358 -11.288  15.213  1.00 31.09           C  
ATOM    447  CG  TRP A  56      57.762 -12.127  14.014  1.00 31.51           C  
ATOM    448  CD1 TRP A  56      59.019 -12.257  13.479  1.00 31.11           C  
ATOM    449  CD2 TRP A  56      56.908 -12.967  13.228  1.00 31.52           C  
ATOM    450  CE2 TRP A  56      57.711 -13.555  12.219  1.00 31.48           C  
ATOM    451  CE3 TRP A  56      55.541 -13.265  13.263  1.00 31.10           C  
ATOM    452  NE1 TRP A  56      58.993 -13.104  12.399  1.00 31.29           N  
ATOM    453  CZ2 TRP A  56      57.190 -14.436  11.261  1.00 31.80           C  
ATOM    454  CZ3 TRP A  56      55.024 -14.149  12.302  1.00 31.43           C  
ATOM    455  CH2 TRP A  56      55.850 -14.714  11.319  1.00 31.65           C  
ATOM    456  N   ASP A  57      58.426  -8.903  13.056  1.00 30.71           N  
ATOM    457  CA  ASP A  57      59.636  -8.470  12.356  1.00 30.91           C  
ATOM    458  C   ASP A  57      59.524  -6.999  11.963  1.00 30.85           C  
ATOM    459  O   ASP A  57      58.760  -6.651  11.055  1.00 31.16           O  
ATOM    460  CB  ASP A  57      59.850  -9.360  11.113  1.00 30.83           C  
ATOM    461  CG  ASP A  57      61.099  -9.003  10.314  1.00 32.13           C  
ATOM    462  OD1 ASP A  57      61.680  -7.904  10.472  1.00 33.27           O  
ATOM    463  OD2 ASP A  57      61.490  -9.845   9.489  1.00 34.16           O1-
ATOM    464  N   PRO A  58      60.288  -6.126  12.645  1.00 30.69           N  
ATOM    465  CA  PRO A  58      60.163  -4.690  12.394  1.00 30.60           C  
ATOM    466  C   PRO A  58      60.732  -4.240  11.043  1.00 30.46           C  
ATOM    467  O   PRO A  58      60.241  -3.265  10.474  1.00 29.84           O  
ATOM    468  CB  PRO A  58      60.939  -4.067  13.550  1.00 30.77           C  
ATOM    469  CG  PRO A  58      61.948  -5.090  13.923  1.00 30.60           C  
ATOM    470  CD  PRO A  58      61.293  -6.422  13.683  1.00 30.97           C  
ATOM    471  N   ALA A  59      61.758  -4.932  10.546  1.00 30.50           N  
ATOM    472  CA  ALA A  59      62.327  -4.627   9.235  1.00 30.89           C  
ATOM    473  C   ALA A  59      61.301  -4.899   8.145  1.00 30.96           C  
ATOM    474  O   ALA A  59      61.076  -4.068   7.265  1.00 31.01           O  
ATOM    475  CB  ALA A  59      63.592  -5.440   8.995  1.00 30.76           C  
ATOM    476  N   PHE A  60      60.671  -6.066   8.217  1.00 31.59           N  
ATOM    477  CA  PHE A  60      59.581  -6.405   7.315  1.00 31.33           C  
ATOM    478  C   PHE A  60      58.446  -5.379   7.397  1.00 30.82           C  
ATOM    479  O   PHE A  60      57.899  -4.962   6.376  1.00 30.96           O  
ATOM    480  CB  PHE A  60      59.051  -7.798   7.647  1.00 31.97           C  
ATOM    481  CG  PHE A  60      58.104  -8.341   6.626  1.00 33.03           C  
ATOM    482  CD1 PHE A  60      58.576  -9.103   5.564  1.00 34.98           C  
ATOM    483  CD2 PHE A  60      56.737  -8.093   6.719  1.00 34.32           C  
ATOM    484  CE1 PHE A  60      57.706  -9.614   4.614  1.00 35.29           C  
ATOM    485  CE2 PHE A  60      55.860  -8.596   5.764  1.00 34.91           C  
ATOM    486  CZ  PHE A  60      56.346  -9.358   4.717  1.00 35.27           C  
ATOM    487  N   ARG A  61      58.093  -4.987   8.621  1.00 30.28           N  
ATOM    488  CA  ARG A  61      57.046  -4.003   8.861  1.00 29.47           C  
ATOM    489  C   ARG A  61      57.330  -2.658   8.184  1.00 29.67           C  
ATOM    490  O   ARG A  61      56.445  -2.099   7.539  1.00 30.17           O  
ATOM    491  CB  ARG A  61      56.846  -3.800  10.372  1.00 29.51           C  
ATOM    492  CG  ARG A  61      55.677  -2.905  10.688  1.00 29.11           C  
ATOM    493  CD  ARG A  61      55.400  -2.796  12.174  1.00 29.96           C  
ATOM    494  NE  ARG A  61      54.886  -4.050  12.708  1.00 31.24           N  
ATOM    495  CZ  ARG A  61      54.052  -4.134  13.737  1.00 31.42           C  
ATOM    496  NH1 ARG A  61      53.612  -3.033  14.348  1.00 31.68           N1+
ATOM    497  NH2 ARG A  61      53.663  -5.321  14.153  1.00 32.18           N  
ATOM    498  N   ILE A  62      58.550  -2.144   8.335  1.00 29.17           N  
ATOM    499  CA  ILE A  62      58.940  -0.878   7.691  1.00 29.92           C  
ATOM    500  C   ILE A  62      58.657  -0.895   6.179  1.00 30.38           C  
ATOM    501  O   ILE A  62      58.155   0.088   5.625  1.00 30.26           O  
ATOM    502  CB  ILE A  62      60.419  -0.481   8.009  1.00 29.83           C  
ATOM    503  CG1 ILE A  62      60.550  -0.031   9.477  1.00 29.46           C  
ATOM    504  CG2 ILE A  62      60.941   0.595   7.049  1.00 29.92           C  
ATOM    505  CD1 ILE A  62      59.906   1.321   9.829  1.00 29.96           C  
ATOM    506  N   GLU A  63      58.952  -2.025   5.537  1.00 31.13           N  
ATOM    507  CA  GLU A  63      58.678  -2.213   4.107  1.00 32.31           C  
ATOM    508  C   GLU A  63      57.192  -2.048   3.790  1.00 31.89           C  
ATOM    509  O   GLU A  63      56.833  -1.412   2.798  1.00 32.82           O  
ATOM    510  CB  GLU A  63      59.167  -3.586   3.621  1.00 32.19           C  
ATOM    511  CG  GLU A  63      60.668  -3.819   3.771  1.00 34.39           C  
ATOM    512  CD  GLU A  63      61.155  -5.083   3.071  1.00 34.47           C  
ATOM    513  OE1 GLU A  63      60.414  -6.099   3.056  1.00 38.63           O  
ATOM    514  OE2 GLU A  63      62.292  -5.062   2.547  1.00 38.28           O1-
ATOM    515  N   GLU A  64      56.335  -2.632   4.626  1.00 31.57           N  
ATOM    516  CA  GLU A  64      54.890  -2.515   4.449  1.00 31.18           C  
ATOM    517  C   GLU A  64      54.388  -1.103   4.737  1.00 31.05           C  
ATOM    518  O   GLU A  64      53.550  -0.582   4.002  1.00 30.88           O  
ATOM    519  CB  GLU A  64      54.153  -3.541   5.297  1.00 31.47           C  
ATOM    520  CG  GLU A  64      54.492  -4.976   4.937  1.00 31.81           C  
ATOM    521  CD  GLU A  64      53.317  -5.913   5.128  1.00 32.72           C  
ATOM    522  OE1 GLU A  64      52.507  -5.685   6.054  1.00 33.59           O  
ATOM    523  OE2 GLU A  64      53.199  -6.884   4.348  1.00 34.28           O1-
ATOM    524  N   MET A  65      54.913  -0.486   5.796  1.00 30.30           N  
ATOM    525  CA  MET A  65      54.649   0.924   6.099  1.00 30.23           C  
ATOM    526  C   MET A  65      54.973   1.834   4.911  1.00 30.96           C  
ATOM    527  O   MET A  65      54.171   2.696   4.548  1.00 31.22           O  
ATOM    528  CB  MET A  65      55.440   1.366   7.330  1.00 29.48           C  
ATOM    529  CG  MET A  65      54.786   0.956   8.654  1.00 28.89           C  
ATOM    530  SD  MET A  65      55.862   1.176  10.087  1.00 29.64           S  
ATOM    531  CE  MET A  65      56.588  -0.406  10.240  0.50 34.02           C  
ATOM    533  N   ASP A  66      56.147   1.625   4.325  1.00 31.95           N  
ATOM    534  CA  ASP A  66      56.555   2.328   3.109  1.00 33.01           C  
ATOM    535  C   ASP A  66      55.508   2.152   2.012  1.00 33.51           C  
ATOM    536  O   ASP A  66      55.092   3.128   1.381  1.00 33.90           O  
ATOM    537  CB  ASP A  66      57.917   1.816   2.629  1.00 33.19           C  
ATOM    538  CG  ASP A  66      59.069   2.282   3.502  1.00 34.23           C  
ATOM    539  OD1 ASP A  66      58.901   3.243   4.287  1.00 34.06           O  
ATOM    540  OD2 ASP A  66      60.162   1.686   3.391  1.00 35.78           O1-
ATOM    541  N   ALA A  67      55.058   0.915   1.812  1.00 33.98           N  
ATOM    542  CA  ALA A  67      54.089   0.609   0.750  1.00 34.46           C  
ATOM    543  C   ALA A  67      52.697   1.195   1.025  1.00 34.65           C  
ATOM    544  O   ALA A  67      51.906   1.383   0.095  1.00 35.18           O  
ATOM    545  CB  ALA A  67      54.010  -0.897   0.514  1.00 34.48           C  
ATOM    546  N   GLN A  68      52.424   1.501   2.294  1.00 34.42           N  
ATOM    547  CA  GLN A  68      51.143   2.065   2.727  1.00 34.58           C  
ATOM    548  C   GLN A  68      51.190   3.593   2.865  1.00 33.95           C  
ATOM    549  O   GLN A  68      50.156   4.232   3.049  1.00 34.32           O  
ATOM    550  CB  GLN A  68      50.708   1.443   4.062  1.00 35.21           C  
ATOM    551  CG  GLN A  68      50.264  -0.027   4.002  1.00 36.95           C  
ATOM    552  CD  GLN A  68      48.756  -0.208   3.871  1.00 40.08           C  
ATOM    553  NE2 GLN A  68      48.250  -1.311   4.411  1.00 41.37           N  
ATOM    554  OE1 GLN A  68      48.056   0.621   3.283  1.00 41.54           O  
ATOM    555  N   GLY A  69      52.385   4.173   2.782  1.00 33.21           N  
ATOM    556  CA  GLY A  69      52.573   5.609   3.010  1.00 32.40           C  
ATOM    557  C   GLY A  69      52.412   6.027   4.464  1.00 32.18           C  
ATOM    558  O   GLY A  69      52.070   7.173   4.761  1.00 32.52           O  
ATOM    559  N   VAL A  70      52.658   5.092   5.373  1.00 31.01           N  
ATOM    560  CA  VAL A  70      52.613   5.381   6.804  1.00 30.06           C  
ATOM    561  C   VAL A  70      54.003   5.802   7.285  1.00 29.33           C  
ATOM    562  O   VAL A  70      54.961   5.043   7.161  1.00 29.99           O  
ATOM    563  CB  VAL A  70      52.128   4.159   7.613  1.00 29.66           C  
ATOM    564  CG1 VAL A  70      52.133   4.476   9.117  1.00 29.92           C  
ATOM    565  CG2 VAL A  70      50.733   3.703   7.146  1.00 29.81           C  
ATOM    566  N   ASP A  71      54.110   7.008   7.831  1.00 28.28           N  
ATOM    567  CA  ASP A  71      55.403   7.514   8.295  1.00 28.00           C  
ATOM    568  C   ASP A  71      55.767   7.003   9.687  1.00 27.72           C  
ATOM    569  O   ASP A  71      56.896   6.548   9.915  1.00 27.53           O  
ATOM    570  CB  ASP A  71      55.419   9.038   8.269  1.00 28.64           C  
ATOM    571  CG  ASP A  71      55.341   9.597   6.854  1.00 29.69           C  
ATOM    572  OD1 ASP A  71      56.227   9.285   6.018  1.00 30.68           O  
ATOM    573  OD2 ASP A  71      54.398  10.362   6.572  1.00 31.18           O1-
ATOM    574  N   VAL A  72      54.803   7.078  10.601  1.00 26.67           N  
ATOM    575  CA  VAL A  72      54.997   6.641  11.993  1.00 26.48           C  
ATOM    576  C   VAL A  72      53.849   5.738  12.360  1.00 26.65           C  
ATOM    577  O   VAL A  72      52.699   6.074  12.097  1.00 26.92           O  
ATOM    578  CB  VAL A  72      55.013   7.850  12.975  1.00 26.42           C  
ATOM    579  CG1 VAL A  72      55.224   7.416  14.416  1.00 28.62           C  
ATOM    580  CG2 VAL A  72      56.081   8.843  12.576  1.00 27.14           C  
ATOM    581  N   GLN A  73      54.167   4.607  12.977  1.00 26.03           N  
ATOM    582  CA  GLN A  73      53.159   3.712  13.534  1.00 27.04           C  
ATOM    583  C   GLN A  73      53.379   3.533  15.024  1.00 26.52           C  
ATOM    584  O   GLN A  73      54.506   3.279  15.469  1.00 27.39           O  
ATOM    585  CB  GLN A  73      53.223   2.361  12.855  1.00 26.97           C  
ATOM    586  CG  GLN A  73      52.037   1.462  13.171  1.00 30.20           C  
ATOM    587  CD  GLN A  73      52.039   0.229  12.319  1.00 32.50           C  
ATOM    588  NE2 GLN A  73      51.060   0.117  11.425  1.00 33.16           N  
ATOM    589  OE1 GLN A  73      52.909  -0.623  12.462  1.00 34.45           O  
ATOM    590  N   VAL A  74      52.302   3.690  15.789  1.00 26.06           N  
ATOM    591  CA  VAL A  74      52.320   3.394  17.214  1.00 25.85           C  
ATOM    592  C   VAL A  74      51.803   1.972  17.359  1.00 25.56           C  
ATOM    593  O   VAL A  74      50.718   1.652  16.854  1.00 25.73           O  
ATOM    594  CB  VAL A  74      51.399   4.321  18.007  1.00 26.02           C  
ATOM    595  CG1 VAL A  74      51.417   3.932  19.483  1.00 26.48           C  
ATOM    596  CG2 VAL A  74      51.813   5.802  17.825  1.00 25.56           C  
ATOM    597  N   THR A  75      52.589   1.126  18.016  1.00 26.17           N  
ATOM    598  CA  THR A  75      52.238  -0.281  18.165  1.00 26.84           C  
ATOM    599  C   THR A  75      52.256  -0.760  19.627  1.00 26.72           C  
ATOM    600  O   THR A  75      52.956  -0.207  20.467  1.00 25.82           O  
ATOM    601  CB  THR A  75      53.091  -1.194  17.245  1.00 27.67           C  
ATOM    602  CG2 THR A  75      54.455  -1.504  17.842  1.00 27.59           C  
ATOM    603  OG1 THR A  75      52.383  -2.415  16.978  1.00 29.90           O  
ATOM    604  N   CYS A  76      51.511  -1.815  19.919  1.00 26.28           N  
ATOM    605  CA  CYS A  76      51.363  -2.212  21.311  1.00 27.03           C  
ATOM    606  C   CYS A  76      51.015  -3.695  21.368  1.00 27.04           C  
ATOM    607  O   CYS A  76      50.777  -4.305  20.338  1.00 26.94           O  
ATOM    608  CB  CYS A  76      50.318  -1.318  22.000  1.00 28.11           C  
ATOM    609  SG  CYS A  76      48.657  -1.375  21.258  1.00 29.16           S  
ATOM    610  N   ALA A  77      51.004  -4.272  22.561  1.00 28.27           N  
ATOM    611  CA  ALA A  77      50.778  -5.700  22.724  1.00 27.70           C  
ATOM    612  C   ALA A  77      49.493  -6.204  22.066  1.00 28.47           C  
ATOM    613  O   ALA A  77      48.482  -5.497  22.020  1.00 27.74           O  
ATOM    614  CB  ALA A  77      50.764  -6.058  24.235  1.00 28.07           C  
ATOM    615  N   THR A  78      49.547  -7.437  21.565  1.00 29.02           N  
ATOM    616  CA  THR A  78      48.361  -8.158  21.180  1.00 30.29           C  
ATOM    617  C   THR A  78      47.686  -8.494  22.508  1.00 30.81           C  
ATOM    618  O   THR A  78      48.365  -8.930  23.437  1.00 31.45           O  
ATOM    619  CB  THR A  78      48.725  -9.474  20.435  1.00 29.72           C  
ATOM    620  CG2 THR A  78      47.476 -10.186  19.970  1.00 30.77           C  
ATOM    621  OG1 THR A  78      49.555  -9.178  19.298  1.00 30.37           O  
ATOM    622  N   PRO A  79      46.380  -8.203  22.642  1.00 31.06           N  
ATOM    623  CA  PRO A  79      45.646  -8.349  23.919  1.00 31.08           C  
ATOM    624  C   PRO A  79      45.815  -9.684  24.664  1.00 30.05           C  
ATOM    625  O   PRO A  79      45.789  -9.715  25.897  1.00 29.73           O  
ATOM    626  CB  PRO A  79      44.193  -8.068  23.506  1.00 31.01           C  
ATOM    627  CG  PRO A  79      44.359  -7.022  22.409  1.00 31.70           C  
ATOM    628  CD  PRO A  79      45.541  -7.557  21.612  1.00 32.08           C  
ATOM    629  N   VAL A  80      46.008 -10.775  23.922  1.00 30.09           N  
ATOM    630  CA  VAL A  80      46.333 -12.071  24.518  1.00 29.11           C  
ATOM    631  C   VAL A  80      47.567 -12.029  25.454  1.00 28.18           C  
ATOM    632  O   VAL A  80      47.719 -12.873  26.335  1.00 27.40           O  
ATOM    633  CB  VAL A  80      46.498 -13.174  23.422  1.00 29.23           C  
ATOM    634  CG1 VAL A  80      47.812 -13.004  22.656  1.00 29.04           C  
ATOM    635  CG2 VAL A  80      46.385 -14.580  24.019  1.00 30.05           C  
ATOM    636  N   MET A  81      48.428 -11.039  25.259  1.00 27.50           N  
ATOM    637  CA  MET A  81      49.593 -10.823  26.127  1.00 27.19           C  
ATOM    638  C   MET A  81      49.294 -10.196  27.483  1.00 27.48           C  
ATOM    639  O   MET A  81      50.208 -10.101  28.298  1.00 26.71           O  
ATOM    640  CB  MET A  81      50.606  -9.896  25.420  1.00 25.20           C  
ATOM    641  CG  MET A  81      51.233 -10.555  24.173  1.00 28.23           C  
ATOM    642  SD  MET A  81      52.031  -9.410  23.035  1.00 27.98           S  
ATOM    643  CE  MET A  81      53.294  -8.716  24.126  1.00 26.38           C  
ATOM    644  N   PHE A  82      48.051  -9.761  27.729  1.00 27.31           N  
ATOM    645  CA  PHE A  82      47.764  -8.911  28.900  1.00 28.43           C  
ATOM    646  C   PHE A  82      48.011  -9.585  30.253  1.00 28.55           C  
ATOM    647  O   PHE A  82      48.541  -8.943  31.167  1.00 30.52           O  
ATOM    648  CB  PHE A  82      46.340  -8.351  28.874  1.00 27.59           C  
ATOM    649  CG  PHE A  82      46.119  -7.216  27.887  1.00 28.97           C  
ATOM    650  CD1 PHE A  82      44.819  -6.882  27.497  1.00 29.16           C  
ATOM    651  CD2 PHE A  82      47.179  -6.494  27.355  1.00 26.99           C  
ATOM    652  CE1 PHE A  82      44.575  -5.847  26.614  1.00 31.00           C  
ATOM    653  CE2 PHE A  82      46.943  -5.445  26.449  1.00 29.72           C  
ATOM    654  CZ  PHE A  82      45.640  -5.122  26.083  1.00 29.26           C  
ATOM    655  N   GLY A  83      47.622 -10.851  30.369  1.00 28.84           N  
ATOM    656  CA  GLY A  83      47.749 -11.634  31.613  1.00 28.19           C  
ATOM    657  C   GLY A  83      47.067 -11.050  32.840  1.00 27.88           C  
ATOM    658  O   GLY A  83      47.589 -11.159  33.956  1.00 27.81           O  
ATOM    659  N   TYR A  84      45.889 -10.450  32.650  1.00 27.54           N  
ATOM    660  CA  TYR A  84      45.157  -9.831  33.765  1.00 27.75           C  
ATOM    661  C   TYR A  84      44.626 -10.817  34.804  1.00 28.12           C  
ATOM    662  O   TYR A  84      44.278 -10.415  35.921  1.00 29.05           O  
ATOM    663  CB  TYR A  84      43.970  -9.016  33.256  1.00 27.76           C  
ATOM    664  CG  TYR A  84      44.317  -7.742  32.548  1.00 27.58           C  
ATOM    665  CD1 TYR A  84      43.328  -7.024  31.876  1.00 30.79           C  
ATOM    666  CD2 TYR A  84      45.611  -7.225  32.569  1.00 28.23           C  
ATOM    667  CE1 TYR A  84      43.622  -5.820  31.210  1.00 31.28           C  
ATOM    668  CE2 TYR A  84      45.919  -6.023  31.900  1.00 24.87           C  
ATOM    669  CZ  TYR A  84      44.913  -5.335  31.228  1.00 27.97           C  
ATOM    670  OH  TYR A  84      45.160  -4.161  30.575  1.00 26.74           O  
ATOM    671  N   THR A  85      44.533 -12.094  34.432  1.00 29.15           N  
ATOM    672  CA  THR A  85      44.038 -13.112  35.381  1.00 30.12           C  
ATOM    673  C   THR A  85      45.141 -13.793  36.179  1.00 30.03           C  
ATOM    674  O   THR A  85      44.849 -14.645  37.023  1.00 30.36           O  
ATOM    675  CB  THR A  85      43.244 -14.239  34.702  1.00 30.46           C  
ATOM    676  CG2 THR A  85      42.007 -13.707  33.979  1.00 32.94           C  
ATOM    677  OG1 THR A  85      44.097 -14.925  33.784  1.00 31.10           O  
ATOM    678  N   TRP A  86      46.399 -13.454  35.906  1.00 29.70           N  
ATOM    679  CA  TRP A  86      47.506 -14.120  36.595  1.00 29.68           C  
ATOM    680  C   TRP A  86      47.753 -13.527  37.986  1.00 29.40           C  
ATOM    681  O   TRP A  86      47.327 -12.394  38.294  1.00 29.35           O  
ATOM    682  CB  TRP A  86      48.814 -14.107  35.770  1.00 30.03           C  
ATOM    683  CG  TRP A  86      48.714 -14.523  34.308  1.00 30.29           C  
ATOM    684  CD1 TRP A  86      47.603 -14.964  33.637  1.00 31.33           C  
ATOM    685  CD2 TRP A  86      49.780 -14.517  33.349  1.00 30.99           C  
ATOM    686  CE2 TRP A  86      49.243 -14.964  32.121  1.00 30.21           C  
ATOM    687  CE3 TRP A  86      51.142 -14.195  33.413  1.00 29.71           C  
ATOM    688  NE1 TRP A  86      47.912 -15.218  32.322  1.00 31.56           N  
ATOM    689  CZ2 TRP A  86      50.019 -15.082  30.959  1.00 30.30           C  
ATOM    690  CZ3 TRP A  86      51.912 -14.317  32.254  1.00 30.70           C  
ATOM    691  CH2 TRP A  86      51.347 -14.739  31.047  1.00 29.62           C  
ATOM    692  N   GLU A  87      48.450 -14.302  38.815  1.00 28.56           N  
ATOM    693  CA  GLU A  87      49.001 -13.825  40.070  1.00 28.51           C  
ATOM    694  C   GLU A  87      49.748 -12.527  39.771  1.00 28.07           C  
ATOM    695  O   GLU A  87      50.436 -12.420  38.755  1.00 27.82           O  
ATOM    696  CB  GLU A  87      49.942 -14.871  40.678  1.00 28.80           C  
ATOM    697  CG  GLU A  87      50.420 -14.557  42.100  1.00 30.51           C  
ATOM    698  CD  GLU A  87      51.618 -13.621  42.127  1.00 30.74           C  
ATOM    699  OE1 GLU A  87      51.615 -12.673  42.937  1.00 32.91           O  
ATOM    700  OE2 GLU A  87      52.559 -13.827  41.333  1.00 31.34           O1-
ATOM    701  N   ALA A  88      49.611 -11.557  40.661  1.00 28.25           N  
ATOM    702  CA  ALA A  88      50.021 -10.172  40.369  1.00 28.23           C  
ATOM    703  C   ALA A  88      51.526  -9.964  40.108  1.00 28.62           C  
ATOM    704  O   ALA A  88      51.918  -9.256  39.178  1.00 28.80           O  
ATOM    705  CB  ALA A  88      49.535  -9.241  41.483  1.00 28.90           C  
ATOM    706  N   ASN A  89      52.366 -10.562  40.938  1.00 28.88           N  
ATOM    707  CA  ASN A  89      53.813 -10.446  40.775  1.00 29.09           C  
ATOM    708  C   ASN A  89      54.282 -11.050  39.465  1.00 28.91           C  
ATOM    709  O   ASN A  89      55.085 -10.462  38.755  1.00 29.00           O  
ATOM    710  CB  ASN A  89      54.528 -11.127  41.940  1.00 29.42           C  
ATOM    711  CG  ASN A  89      54.425 -10.344  43.227  1.00 31.64           C  
ATOM    712  ND2 ASN A  89      54.635 -11.027  44.339  1.00 32.49           N  
ATOM    713  OD1 ASN A  89      54.175  -9.139  43.227  1.00 32.03           O  
ATOM    714  N   LYS A  90      53.758 -12.227  39.144  1.00 28.74           N  
ATOM    715  CA  LYS A  90      54.092 -12.906  37.900  1.00 28.29           C  
ATOM    716  C   LYS A  90      53.682 -12.071  36.708  1.00 27.53           C  
ATOM    717  O   LYS A  90      54.451 -11.920  35.766  1.00 27.72           O  
ATOM    718  CB  LYS A  90      53.408 -14.267  37.847  1.00 28.82           C  
ATOM    719  CG  LYS A  90      53.654 -15.039  36.559  1.00 30.98           C  
ATOM    720  CD  LYS A  90      52.644 -16.171  36.396  1.00 33.51           C  
ATOM    721  CE  LYS A  90      52.881 -17.268  37.407  1.00 36.59           C  
ATOM    722  NZ  LYS A  90      51.966 -18.411  37.194  1.00 38.82           N1+
ATOM    723  N   ALA A  91      52.469 -11.521  36.759  1.00 26.66           N  
ATOM    724  CA  ALA A  91      51.984 -10.590  35.739  1.00 26.53           C  
ATOM    725  C   ALA A  91      52.867  -9.333  35.584  1.00 26.06           C  
ATOM    726  O   ALA A  91      53.108  -8.898  34.456  1.00 24.39           O  
ATOM    727  CB  ALA A  91      50.526 -10.214  36.034  1.00 26.69           C  
ATOM    728  N   ALA A  92      53.359  -8.775  36.697  1.00 26.19           N  
ATOM    729  CA  ALA A  92      54.271  -7.634  36.636  1.00 27.39           C  
ATOM    730  C   ALA A  92      55.618  -7.992  35.987  1.00 27.29           C  
ATOM    731  O   ALA A  92      56.151  -7.217  35.191  1.00 27.04           O  
ATOM    732  CB  ALA A  92      54.469  -6.992  38.041  1.00 27.04           C  
ATOM    733  N   GLN A  93      56.145  -9.172  36.307  1.00 27.89           N  
ATOM    734  CA  GLN A  93      57.379  -9.674  35.668  1.00 29.08           C  
ATOM    735  C   GLN A  93      57.191  -9.832  34.166  1.00 28.03           C  
ATOM    736  O   GLN A  93      58.041  -9.421  33.357  1.00 27.55           O  
ATOM    737  CB  GLN A  93      57.788 -11.028  36.250  1.00 29.19           C  
ATOM    738  CG  GLN A  93      58.386 -10.993  37.643  1.00 31.96           C  
ATOM    739  CD  GLN A  93      59.025 -12.316  38.024  1.00 32.42           C  
ATOM    740  NE2 GLN A  93      58.524 -13.416  37.448  1.00 36.77           N  
ATOM    741  OE1 GLN A  93      59.948 -12.357  38.842  1.00 38.26           O  
ATOM    742  N   TRP A  94      56.065 -10.441  33.803  1.00 27.22           N  
ATOM    743  CA  TRP A  94      55.650 -10.589  32.411  1.00 26.25           C  
ATOM    744  C   TRP A  94      55.529  -9.245  31.683  1.00 26.56           C  
ATOM    745  O   TRP A  94      56.063  -9.092  30.586  1.00 25.92           O  
ATOM    746  CB  TRP A  94      54.321 -11.362  32.368  1.00 24.99           C  
ATOM    747  CG  TRP A  94      53.772 -11.621  30.998  1.00 25.70           C  
ATOM    748  CD1 TRP A  94      52.743 -10.959  30.398  1.00 25.66           C  
ATOM    749  CD2 TRP A  94      54.192 -12.636  30.072  1.00 25.05           C  
ATOM    750  CE2 TRP A  94      53.384 -12.505  28.913  1.00 25.56           C  
ATOM    751  CE3 TRP A  94      55.179 -13.630  30.103  1.00 26.12           C  
ATOM    752  NE1 TRP A  94      52.502 -11.484  29.141  1.00 26.67           N  
ATOM    753  CZ2 TRP A  94      53.509 -13.366  27.801  1.00 26.70           C  
ATOM    754  CZ3 TRP A  94      55.315 -14.469  28.989  1.00 25.73           C  
ATOM    755  CH2 TRP A  94      54.478 -14.327  27.859  1.00 24.48           C  
ATOM    756  N   ALA A  95      54.855  -8.270  32.297  1.00 26.90           N  
ATOM    757  CA  ALA A  95      54.664  -6.965  31.671  1.00 27.40           C  
ATOM    758  C   ALA A  95      56.012  -6.321  31.382  1.00 27.27           C  
ATOM    759  O   ALA A  95      56.197  -5.746  30.310  1.00 27.87           O  
ATOM    760  CB  ALA A  95      53.806  -6.020  32.558  1.00 26.64           C  
ATOM    761  N   GLU A  96      56.950  -6.430  32.328  1.00 27.66           N  
ATOM    762  CA  GLU A  96      58.251  -5.762  32.182  1.00 28.77           C  
ATOM    763  C   GLU A  96      59.003  -6.414  31.028  1.00 28.84           C  
ATOM    764  O   GLU A  96      59.604  -5.741  30.202  1.00 28.86           O  
ATOM    765  CB  GLU A  96      59.062  -5.827  33.480  1.00 28.87           C  
ATOM    766  CG  GLU A  96      60.502  -5.351  33.344  1.00 32.47           C  
ATOM    767  CD  GLU A  96      61.094  -4.850  34.651  1.00 36.68           C  
ATOM    768  OE1 GLU A  96      60.687  -5.341  35.730  1.00 38.03           O  
ATOM    769  OE2 GLU A  96      61.980  -3.968  34.587  1.00 38.30           O1-
ATOM    770  N   ARG A  97      58.911  -7.734  30.957  1.00 28.68           N  
ATOM    771  CA  ARG A  97      59.519  -8.492  29.870  1.00 29.30           C  
ATOM    772  C   ARG A  97      58.940  -8.137  28.490  1.00 28.42           C  
ATOM    773  O   ARG A  97      59.690  -7.987  27.520  1.00 28.26           O  
ATOM    774  CB  ARG A  97      59.377  -9.997  30.155  1.00 29.73           C  
ATOM    775  CG  ARG A  97      59.966 -10.899  29.074  1.00 34.70           C  
ATOM    776  CD  ARG A  97      61.480 -11.052  29.223  1.00 40.22           C  
ATOM    777  NE  ARG A  97      61.988 -12.219  28.507  1.00 44.92           N  
ATOM    778  CZ  ARG A  97      62.808 -12.180  27.459  1.00 46.90           C  
ATOM    779  NH1 ARG A  97      63.240 -11.025  26.970  1.00 47.78           N1+
ATOM    780  NH2 ARG A  97      63.204 -13.316  26.898  1.00 47.50           N  
ATOM    781  N   MET A  98      57.612  -7.992  28.415  1.00 27.61           N  
ATOM    782  CA  MET A  98      56.932  -7.678  27.165  1.00 26.58           C  
ATOM    783  C   MET A  98      57.265  -6.282  26.751  1.00 26.30           C  
ATOM    784  O   MET A  98      57.451  -5.990  25.571  1.00 26.02           O  
ATOM    785  CB  MET A  98      55.416  -7.797  27.319  1.00 26.93           C  
ATOM    786  CG  MET A  98      54.918  -9.252  27.566  1.00 25.73           C  
ATOM    787  SD  MET A  98      55.439 -10.516  26.359  1.00 31.32           S  
ATOM    788  CE  MET A  98      56.684 -11.408  27.280  1.00 28.26           C  
ATOM    789  N   ASN A  99      57.326  -5.414  27.745  1.00 25.42           N  
ATOM    790  CA  ASN A  99      57.537  -4.000  27.495  1.00 25.88           C  
ATOM    791  C   ASN A  99      58.966  -3.729  27.029  1.00 27.02           C  
ATOM    792  O   ASN A  99      59.233  -2.808  26.227  1.00 27.22           O  
ATOM    793  CB  ASN A  99      57.203  -3.223  28.765  1.00 26.43           C  
ATOM    794  CG  ASN A  99      55.700  -3.086  28.969  1.00 25.09           C  
ATOM    795  ND2 ASN A  99      55.283  -2.752  30.180  1.00 25.28           N  
ATOM    796  OD1 ASN A  99      54.936  -3.263  28.038  1.00 25.99           O  
ATOM    797  N   ASP A 100      59.889  -4.548  27.532  1.00 27.51           N  
ATOM    798  CA  ASP A 100      61.274  -4.526  27.058  1.00 28.89           C  
ATOM    799  C   ASP A 100      61.384  -5.063  25.628  1.00 28.81           C  
ATOM    800  O   ASP A 100      62.126  -4.503  24.814  1.00 28.89           O  
ATOM    801  CB  ASP A 100      62.176  -5.335  27.995  1.00 28.94           C  
ATOM    802  CG  ASP A 100      62.463  -4.615  29.316  1.00 31.03           C  
ATOM    803  OD1 ASP A 100      62.066  -3.447  29.503  1.00 31.49           O  
ATOM    804  OD2 ASP A 100      63.080  -5.233  30.201  1.00 34.07           O1-
ATOM    805  N   PHE A 101      60.663  -6.149  25.341  1.00 28.85           N  
ATOM    806  CA  PHE A 101      60.508  -6.679  23.973  1.00 28.96           C  
ATOM    807  C   PHE A 101      59.985  -5.586  23.028  1.00 29.45           C  
ATOM    808  O   PHE A 101      60.484  -5.435  21.903  1.00 29.83           O  
ATOM    809  CB  PHE A 101      59.522  -7.852  23.941  1.00 29.75           C  
ATOM    810  CG  PHE A 101      60.139  -9.217  24.133  1.00 28.95           C  
ATOM    811  CD1 PHE A 101      59.641 -10.079  25.113  1.00 29.26           C  
ATOM    812  CD2 PHE A 101      61.150  -9.679  23.285  1.00 31.60           C  
ATOM    813  CE1 PHE A 101      60.163 -11.366  25.280  1.00 29.85           C  
ATOM    814  CE2 PHE A 101      61.685 -10.968  23.441  1.00 31.73           C  
ATOM    815  CZ  PHE A 101      61.185 -11.816  24.442  1.00 30.56           C  
ATOM    816  N   ALA A 102      58.981  -4.832  23.481  1.00 28.59           N  
ATOM    817  CA  ALA A 102      58.403  -3.753  22.671  1.00 27.98           C  
ATOM    818  C   ALA A 102      59.452  -2.713  22.295  1.00 28.03           C  
ATOM    819  O   ALA A 102      59.523  -2.305  21.130  1.00 26.85           O  
ATOM    820  CB  ALA A 102      57.217  -3.082  23.389  1.00 28.38           C  
ATOM    821  N   LEU A 103      60.255  -2.291  23.272  1.00 27.86           N  
ATOM    822  CA  LEU A 103      61.302  -1.283  23.035  1.00 28.82           C  
ATOM    823  C   LEU A 103      62.383  -1.808  22.080  1.00 29.51           C  
ATOM    824  O   LEU A 103      62.907  -1.049  21.251  1.00 29.16           O  
ATOM    825  CB  LEU A 103      61.907  -0.800  24.365  1.00 28.88           C  
ATOM    826  CG  LEU A 103      61.018   0.200  25.126  1.00 30.35           C  
ATOM    827  CD1 LEU A 103      61.467   0.389  26.549  1.00 32.41           C  
ATOM    828  CD2 LEU A 103      60.983   1.544  24.406  1.00 31.18           C  
ATOM    829  N   GLU A 104      62.699  -3.098  22.191  1.00 29.36           N  
ATOM    830  CA  GLU A 104      63.658  -3.763  21.293  1.00 31.17           C  
ATOM    831  C   GLU A 104      63.142  -3.716  19.860  1.00 30.27           C  
ATOM    832  O   GLU A 104      63.906  -3.472  18.918  1.00 29.98           O  
ATOM    833  CB  GLU A 104      63.859  -5.234  21.677  1.00 30.91           C  
ATOM    834  CG  GLU A 104      64.915  -5.533  22.738  1.00 34.97           C  
ATOM    835  CD  GLU A 104      65.004  -7.033  23.065  1.00 35.26           C  
ATOM    836  OE1 GLU A 104      64.419  -7.859  22.318  1.00 41.32           O  
ATOM    837  OE2 GLU A 104      65.656  -7.391  24.073  1.00 42.02           O1-
ATOM    838  N   PHE A 105      61.838  -3.958  19.709  1.00 29.70           N  
ATOM    839  CA  PHE A 105      61.167  -3.919  18.413  1.00 29.21           C  
ATOM    840  C   PHE A 105      61.264  -2.510  17.828  1.00 28.98           C  
ATOM    841  O   PHE A 105      61.690  -2.327  16.684  1.00 28.61           O  
ATOM    842  CB  PHE A 105      59.711  -4.359  18.600  1.00 29.89           C  
ATOM    843  CG  PHE A 105      58.907  -4.442  17.321  1.00 29.41           C  
ATOM    844  CD1 PHE A 105      58.807  -5.647  16.631  1.00 30.88           C  
ATOM    845  CD2 PHE A 105      58.195  -3.334  16.846  1.00 29.21           C  
ATOM    846  CE1 PHE A 105      58.050  -5.742  15.465  1.00 31.73           C  
ATOM    847  CE2 PHE A 105      57.419  -3.426  15.671  1.00 29.07           C  
ATOM    848  CZ  PHE A 105      57.355  -4.627  14.987  1.00 31.07           C  
ATOM    849  N   ALA A 106      60.896  -1.514  18.634  1.00 27.93           N  
ATOM    850  CA  ALA A 106      60.947  -0.113  18.219  1.00 27.93           C  
ATOM    851  C   ALA A 106      62.385   0.341  17.929  1.00 28.10           C  
ATOM    852  O   ALA A 106      62.613   1.194  17.069  1.00 28.81           O  
ATOM    853  CB  ALA A 106      60.319   0.768  19.278  1.00 27.33           C  
ATOM    854  N   ALA A 107      63.352  -0.243  18.637  1.00 28.50           N  
ATOM    855  CA  ALA A 107      64.772   0.100  18.454  1.00 29.44           C  
ATOM    856  C   ALA A 107      65.252  -0.097  17.010  1.00 29.74           C  
ATOM    857  O   ALA A 107      66.254   0.499  16.602  1.00 30.51           O  
ATOM    858  CB  ALA A 107      65.630  -0.698  19.415  1.00 29.50           C  
ATOM    859  N   HIS A 108      64.543  -0.928  16.241  1.00 30.00           N  
ATOM    860  CA  HIS A 108      64.868  -1.101  14.816  1.00 30.43           C  
ATOM    861  C   HIS A 108      64.834   0.243  14.084  1.00 29.91           C  
ATOM    862  O   HIS A 108      65.704   0.539  13.250  1.00 31.20           O  
ATOM    863  CB  HIS A 108      63.928  -2.091  14.130  1.00 30.17           C  
ATOM    864  CG  HIS A 108      64.092  -2.133  12.642  1.00 31.12           C  
ATOM    865  CD2 HIS A 108      63.382  -1.548  11.646  1.00 31.14           C  
ATOM    866  ND1 HIS A 108      65.124  -2.808  12.031  1.00 33.28           N  
ATOM    867  CE1 HIS A 108      65.030  -2.662  10.721  1.00 32.95           C  
ATOM    868  NE2 HIS A 108      63.986  -1.896  10.461  1.00 32.62           N  
ATOM    869  N   ASN A 109      63.817   1.042  14.396  1.00 29.47           N  
ATOM    870  CA  ASN A 109      63.690   2.404  13.892  1.00 28.85           C  
ATOM    871  C   ASN A 109      62.742   3.205  14.791  1.00 28.60           C  
ATOM    872  O   ASN A 109      61.522   3.219  14.552  1.00 28.12           O  
ATOM    873  CB  ASN A 109      63.205   2.411  12.428  1.00 28.92           C  
ATOM    874  CG  ASN A 109      63.240   3.795  11.811  1.00 28.88           C  
ATOM    875  ND2 ASN A 109      63.408   3.856  10.491  1.00 29.54           N  
ATOM    876  OD1 ASN A 109      63.127   4.803  12.511  1.00 28.63           O  
ATOM    877  N   PRO A 110      63.291   3.836  15.851  1.00 28.11           N  
ATOM    878  CA  PRO A 110      62.444   4.520  16.839  1.00 28.28           C  
ATOM    879  C   PRO A 110      61.823   5.815  16.352  1.00 27.70           C  
ATOM    880  O   PRO A 110      60.913   6.345  17.000  1.00 28.55           O  
ATOM    881  CB  PRO A 110      63.387   4.762  18.025  1.00 28.51           C  
ATOM    882  CG  PRO A 110      64.749   4.719  17.453  1.00 29.00           C  
ATOM    883  CD  PRO A 110      64.718   3.863  16.225  1.00 28.34           C  
ATOM    884  N   GLN A 111      62.286   6.311  15.207  1.00 27.49           N  
ATOM    885  CA  GLN A 111      61.678   7.485  14.594  1.00 27.47           C  
ATOM    886  C   GLN A 111      60.334   7.107  13.971  1.00 27.33           C  
ATOM    887  O   GLN A 111      59.406   7.916  13.954  1.00 28.44           O  
ATOM    888  CB  GLN A 111      62.606   8.113  13.548  1.00 27.40           C  
ATOM    889  CG  GLN A 111      63.821   8.868  14.140  1.00 27.57           C  
ATOM    890  CD  GLN A 111      64.856   7.938  14.754  1.00 28.04           C  
ATOM    891  NE2 GLN A 111      65.294   6.954  13.986  1.00 26.17           N  
ATOM    892  OE1 GLN A 111      65.248   8.099  15.915  1.00 29.51           O  
ATOM    893  N   ARG A 112      60.234   5.877  13.473  1.00 26.31           N  
ATOM    894  CA  ARG A 112      59.043   5.452  12.745  1.00 26.14           C  
ATOM    895  C   ARG A 112      58.181   4.448  13.495  1.00 25.85           C  
ATOM    896  O   ARG A 112      57.019   4.297  13.160  1.00 26.18           O  
ATOM    897  CB  ARG A 112      59.413   4.876  11.384  1.00 26.39           C  
ATOM    898  CG  ARG A 112      60.136   5.894  10.489  1.00 27.10           C  
ATOM    899  CD  ARG A 112      60.287   5.381   9.080  1.00 28.43           C  
ATOM    900  NE  ARG A 112      58.995   5.141   8.441  1.00 27.09           N  
ATOM    901  CZ  ARG A 112      58.842   4.533   7.269  1.00 27.46           C  
ATOM    902  NH1 ARG A 112      59.901   4.069   6.621  1.00 28.19           N1+
ATOM    903  NH2 ARG A 112      57.627   4.371   6.756  1.00 26.45           N  
ATOM    904  N   ILE A 113      58.758   3.772  14.489  1.00 26.10           N  
ATOM    905  CA  ILE A 113      58.033   2.781  15.290  1.00 26.46           C  
ATOM    906  C   ILE A 113      58.006   3.293  16.731  1.00 26.06           C  
ATOM    907  O   ILE A 113      59.054   3.474  17.359  1.00 25.74           O  
ATOM    908  CB  ILE A 113      58.692   1.379  15.231  1.00 26.29           C  
ATOM    909  CG1 ILE A 113      58.809   0.891  13.782  1.00 28.38           C  
ATOM    910  CG2 ILE A 113      57.928   0.342  16.128  1.00 27.93           C  
ATOM    911  CD1 ILE A 113      59.563  -0.418  13.622  1.00 27.80           C  
ATOM    912  N   LYS A 114      56.803   3.547  17.225  1.00 26.37           N  
ATOM    913  CA  LYS A 114      56.607   3.938  18.619  1.00 25.85           C  
ATOM    914  C   LYS A 114      55.887   2.812  19.333  1.00 26.01           C  
ATOM    915  O   LYS A 114      55.147   2.041  18.717  1.00 25.82           O  
ATOM    916  CB  LYS A 114      55.790   5.238  18.726  1.00 25.96           C  
ATOM    917  CG  LYS A 114      56.223   6.420  17.812  1.00 25.88           C  
ATOM    918  CD  LYS A 114      57.656   6.850  18.083  1.00 26.07           C  
ATOM    919  CE  LYS A 114      58.037   8.064  17.273  1.00 29.18           C  
ATOM    920  NZ  LYS A 114      59.420   8.459  17.665  1.00 30.45           N1+
ATOM    921  N   VAL A 115      56.107   2.710  20.643  1.00 25.49           N  
ATOM    922  CA  VAL A 115      55.415   1.653  21.386  1.00 25.72           C  
ATOM    923  C   VAL A 115      54.638   2.183  22.590  1.00 25.70           C  
ATOM    924  O   VAL A 115      55.001   3.204  23.188  1.00 26.32           O  
ATOM    925  CB  VAL A 115      56.360   0.492  21.801  1.00 24.69           C  
ATOM    926  CG1 VAL A 115      56.691  -0.389  20.584  1.00 26.20           C  
ATOM    927  CG2 VAL A 115      57.627   0.995  22.494  1.00 26.13           C  
ATOM    928  N   LEU A 116      53.555   1.488  22.914  1.00 25.67           N  
ATOM    929  CA  LEU A 116      52.842   1.669  24.187  1.00 26.28           C  
ATOM    930  C   LEU A 116      53.033   0.421  25.026  1.00 26.00           C  
ATOM    931  O   LEU A 116      53.264  -0.652  24.476  1.00 25.56           O  
ATOM    932  CB  LEU A 116      51.347   1.891  23.940  1.00 25.80           C  
ATOM    933  CG  LEU A 116      50.957   2.949  22.891  1.00 26.01           C  
ATOM    934  CD1 LEU A 116      49.439   2.914  22.720  1.00 25.69           C  
ATOM    935  CD2 LEU A 116      51.444   4.373  23.250  1.00 28.11           C  
ATOM    936  N   ALA A 117      52.899   0.550  26.348  1.00 25.56           N  
ATOM    937  CA  ALA A 117      53.217  -0.531  27.269  1.00 26.24           C  
ATOM    938  C   ALA A 117      51.977  -1.233  27.823  1.00 26.07           C  
ATOM    939  O   ALA A 117      50.896  -0.668  27.827  1.00 27.52           O  
ATOM    940  CB  ALA A 117      54.055   0.033  28.434  1.00 27.03           C  
ATOM    941  N   GLN A 118      52.150  -2.454  28.305  1.00 26.26           N  
ATOM    942  CA  GLN A 118      51.092  -3.129  29.057  1.00 24.97           C  
ATOM    943  C   GLN A 118      51.425  -3.025  30.549  1.00 25.33           C  
ATOM    944  O   GLN A 118      52.577  -2.781  30.931  1.00 25.39           O  
ATOM    945  CB  GLN A 118      50.946  -4.591  28.619  1.00 25.65           C  
ATOM    946  CG  GLN A 118      52.099  -5.467  29.066  1.00 26.01           C  
ATOM    947  CD  GLN A 118      51.996  -6.844  28.522  1.00 29.18           C  
ATOM    948  NE2 GLN A 118      52.348  -6.987  27.266  1.00 24.09           N  
ATOM    949  OE1 GLN A 118      51.562  -7.781  29.212  1.00 29.44           O  
ATOM    950  N   VAL A 119      50.410  -3.188  31.381  1.00 25.13           N  
ATOM    951  CA  VAL A 119      50.610  -3.138  32.829  1.00 25.13           C  
ATOM    952  C   VAL A 119      49.861  -4.281  33.512  1.00 25.38           C  
ATOM    953  O   VAL A 119      48.860  -4.793  32.992  1.00 25.06           O  
ATOM    954  CB  VAL A 119      50.121  -1.785  33.426  1.00 25.49           C  
ATOM    955  CG1 VAL A 119      51.035  -0.607  32.961  1.00 27.26           C  
ATOM    956  CG2 VAL A 119      48.640  -1.555  33.051  1.00 26.34           C  
ATOM    957  N   PRO A 120      50.349  -4.694  34.694  1.00 25.73           N  
ATOM    958  CA  PRO A 120      49.623  -5.685  35.487  1.00 25.87           C  
ATOM    959  C   PRO A 120      48.422  -5.021  36.173  1.00 26.71           C  
ATOM    960  O   PRO A 120      48.471  -4.765  37.367  1.00 26.89           O  
ATOM    961  CB  PRO A 120      50.664  -6.117  36.521  1.00 26.66           C  
ATOM    962  CG  PRO A 120      51.538  -4.894  36.699  1.00 26.46           C  
ATOM    963  CD  PRO A 120      51.641  -4.328  35.314  1.00 26.39           C  
ATOM    964  N   LEU A 121      47.346  -4.804  35.422  1.00 26.38           N  
ATOM    965  CA  LEU A 121      46.246  -3.946  35.862  1.00 27.40           C  
ATOM    966  C   LEU A 121      45.465  -4.476  37.058  1.00 27.49           C  
ATOM    967  O   LEU A 121      44.764  -3.700  37.732  1.00 28.06           O  
ATOM    968  CB  LEU A 121      45.295  -3.665  34.687  1.00 27.63           C  
ATOM    969  CG  LEU A 121      44.335  -2.475  34.776  1.00 27.22           C  
ATOM    970  CD1 LEU A 121      45.078  -1.138  34.866  1.00 29.56           C  
ATOM    971  CD2 LEU A 121      43.436  -2.525  33.539  1.00 27.58           C  
ATOM    972  N   GLN A 122      45.597  -5.777  37.313  1.00 27.10           N  
ATOM    973  CA  GLN A 122      44.972  -6.425  38.470  1.00 27.71           C  
ATOM    974  C   GLN A 122      45.579  -5.972  39.809  1.00 28.15           C  
ATOM    975  O   GLN A 122      45.013  -6.274  40.859  1.00 29.32           O  
ATOM    976  CB  GLN A 122      45.036  -7.950  38.332  1.00 28.03           C  
ATOM    977  CG  GLN A 122      46.440  -8.540  38.368  1.00 28.72           C  
ATOM    978  CD  GLN A 122      46.988  -8.813  36.983  1.00 29.16           C  
ATOM    979  NE2 GLN A 122      47.361 -10.075  36.731  1.00 28.45           N  
ATOM    980  OE1 GLN A 122      47.037  -7.933  36.137  1.00 29.08           O  
ATOM    981  N   ASP A 123      46.721  -5.276  39.776  1.00 27.38           N  
ATOM    982  CA  ASP A 123      47.355  -4.780  41.009  1.00 27.65           C  
ATOM    983  C   ASP A 123      47.686  -3.323  40.780  1.00 26.62           C  
ATOM    984  O   ASP A 123      48.641  -2.997  40.060  1.00 25.89           O  
ATOM    985  CB  ASP A 123      48.623  -5.572  41.347  1.00 28.02           C  
ATOM    986  CG  ASP A 123      49.265  -5.152  42.680  1.00 29.31           C  
ATOM    987  OD1 ASP A 123      49.572  -3.956  42.896  1.00 28.16           O  
ATOM    988  OD2 ASP A 123      49.506  -6.043  43.519  1.00 34.31           O1-
ATOM    989  N   LEU A 124      46.901  -2.448  41.406  1.00 26.10           N  
ATOM    990  CA  LEU A 124      47.054  -1.014  41.184  1.00 26.26           C  
ATOM    991  C   LEU A 124      48.470  -0.499  41.439  1.00 26.14           C  
ATOM    992  O   LEU A 124      49.000   0.261  40.636  1.00 26.00           O  
ATOM    993  CB  LEU A 124      46.060  -0.203  42.044  1.00 26.19           C  
ATOM    994  CG  LEU A 124      46.185   1.330  41.991  1.00 27.24           C  
ATOM    995  CD1 LEU A 124      45.830   1.891  40.613  1.00 27.47           C  
ATOM    996  CD2 LEU A 124      45.359   2.022  43.081  1.00 27.31           C  
ATOM    997  N   ASP A 125      49.077  -0.884  42.567  1.00 24.78           N  
ATOM    998  CA  ASP A 125      50.442  -0.432  42.872  1.00 24.83           C  
ATOM    999  C   ASP A 125      51.464  -0.821  41.780  1.00 24.93           C  
ATOM   1000  O   ASP A 125      52.268  -0.001  41.324  1.00 24.25           O  
ATOM   1001  CB  ASP A 125      50.890  -0.978  44.219  1.00 24.92           C  
ATOM   1002  CG  ASP A 125      52.110  -0.292  44.732  1.00 27.43           C  
ATOM   1003  OD1 ASP A 125      53.220  -0.792  44.447  1.00 29.85           O  
ATOM   1004  OD2 ASP A 125      51.972   0.760  45.399  1.00 26.55           O1-
ATOM   1005  N   LEU A 126      51.427  -2.075  41.371  1.00 24.95           N  
ATOM   1006  CA  LEU A 126      52.370  -2.575  40.373  1.00 25.50           C  
ATOM   1007  C   LEU A 126      52.089  -2.003  38.999  1.00 25.05           C  
ATOM   1008  O   LEU A 126      53.009  -1.764  38.226  1.00 24.68           O  
ATOM   1009  CB  LEU A 126      52.345  -4.112  40.346  1.00 26.14           C  
ATOM   1010  CG  LEU A 126      52.823  -4.821  41.616  1.00 26.62           C  
ATOM   1011  CD1 LEU A 126      52.607  -6.334  41.477  1.00 27.87           C  
ATOM   1012  CD2 LEU A 126      54.273  -4.506  41.975  1.00 27.66           C  
ATOM   1013  N   ALA A 127      50.815  -1.770  38.708  1.00 24.86           N  
ATOM   1014  CA  ALA A 127      50.403  -1.243  37.416  1.00 24.96           C  
ATOM   1015  C   ALA A 127      50.919   0.205  37.275  1.00 24.69           C  
ATOM   1016  O   ALA A 127      51.476   0.586  36.231  1.00 25.62           O  
ATOM   1017  CB  ALA A 127      48.890  -1.294  37.299  1.00 25.11           C  
ATOM   1018  N   CYS A 128      50.794   1.000  38.338  1.00 25.22           N  
ATOM   1019  CA  CYS A 128      51.255   2.379  38.275  1.00 25.94           C  
ATOM   1020  C   CYS A 128      52.769   2.445  38.094  1.00 26.41           C  
ATOM   1021  O   CYS A 128      53.281   3.261  37.307  1.00 27.02           O  
ATOM   1022  CB  CYS A 128      50.823   3.182  39.512  1.00 26.36           C  
ATOM   1023  SG  CYS A 128      49.047   3.461  39.618  1.00 28.14           S  
ATOM   1024  N   LYS A 129      53.467   1.583  38.818  1.00 26.19           N  
ATOM   1025  CA  LYS A 129      54.919   1.519  38.783  1.00 26.72           C  
ATOM   1026  C   LYS A 129      55.407   1.115  37.403  1.00 25.78           C  
ATOM   1027  O   LYS A 129      56.329   1.750  36.871  1.00 26.82           O  
ATOM   1028  CB  LYS A 129      55.441   0.553  39.828  1.00 26.22           C  
ATOM   1029  CG  LYS A 129      55.488   1.139  41.216  1.00 28.33           C  
ATOM   1030  CD  LYS A 129      55.774   0.030  42.184  1.00 32.14           C  
ATOM   1031  CE  LYS A 129      56.416   0.614  43.401  1.00 33.39           C  
ATOM   1032  NZ  LYS A 129      55.474   1.483  44.137  1.00 36.52           N1+
ATOM   1033  N   GLU A 130      54.749   0.128  36.793  1.00 25.56           N  
ATOM   1034  CA  GLU A 130      55.142  -0.304  35.447  1.00 25.80           C  
ATOM   1035  C   GLU A 130      54.825   0.731  34.391  1.00 26.42           C  
ATOM   1036  O   GLU A 130      55.625   0.938  33.471  1.00 25.95           O  
ATOM   1037  CB  GLU A 130      54.525  -1.649  35.055  1.00 25.54           C  
ATOM   1038  CG  GLU A 130      54.965  -2.144  33.642  1.00 25.70           C  
ATOM   1039  CD  GLU A 130      56.480  -2.330  33.482  1.00 26.11           C  
ATOM   1040  OE1 GLU A 130      57.219  -2.403  34.494  1.00 29.83           O  
ATOM   1041  OE2 GLU A 130      56.963  -2.402  32.324  1.00 27.73           O1-
ATOM   1042  N   ALA A 131      53.664   1.381  34.507  1.00 26.47           N  
ATOM   1043  CA  ALA A 131      53.367   2.506  33.606  1.00 26.79           C  
ATOM   1044  C   ALA A 131      54.488   3.541  33.598  1.00 27.26           C  
ATOM   1045  O   ALA A 131      54.990   3.900  32.529  1.00 27.14           O  
ATOM   1046  CB  ALA A 131      52.020   3.168  33.945  1.00 26.69           C  
ATOM   1047  N   SER A 132      54.892   4.008  34.787  1.00 27.10           N  
ATOM   1048  CA  SER A 132      55.914   5.041  34.900  1.00 27.49           C  
ATOM   1049  C   SER A 132      57.275   4.571  34.387  1.00 27.57           C  
ATOM   1050  O   SER A 132      57.969   5.326  33.689  1.00 27.63           O  
ATOM   1051  CB  SER A 132      56.009   5.560  36.348  1.00 26.93           C  
ATOM   1052  OG  SER A 132      54.772   6.139  36.726  1.00 26.10           O  
ATOM   1053  N   ARG A 133      57.615   3.325  34.714  1.00 28.21           N  
ATOM   1054  CA  ARG A 133      58.883   2.696  34.322  1.00 28.91           C  
ATOM   1055  C   ARG A 133      58.968   2.608  32.799  1.00 28.82           C  
ATOM   1056  O   ARG A 133      59.935   3.099  32.197  1.00 28.96           O  
ATOM   1057  CB  ARG A 133      59.035   1.300  34.942  1.00 29.35           C  
ATOM   1058  CG  ARG A 133      60.462   0.725  34.770  1.00 31.11           C  
ATOM   1059  CD  ARG A 133      60.520  -0.780  34.839  1.00 33.39           C  
ATOM   1060  NE  ARG A 133      59.842  -1.411  33.708  1.00 32.90           N  
ATOM   1061  CZ  ARG A 133      60.370  -1.601  32.498  1.00 35.12           C  
ATOM   1062  NH1 ARG A 133      61.615  -1.219  32.212  1.00 35.07           N1+
ATOM   1063  NH2 ARG A 133      59.635  -2.170  31.556  1.00 34.75           N  
ATOM   1064  N   ALA A 134      57.920   2.056  32.192  1.00 27.86           N  
ATOM   1065  CA  ALA A 134      57.868   1.843  30.748  1.00 27.66           C  
ATOM   1066  C   ALA A 134      57.971   3.164  29.979  1.00 28.05           C  
ATOM   1067  O   ALA A 134      58.686   3.266  28.974  1.00 27.42           O  
ATOM   1068  CB  ALA A 134      56.584   1.079  30.381  1.00 28.28           C  
ATOM   1069  N   VAL A 135      57.264   4.180  30.462  1.00 27.63           N  
ATOM   1070  CA  VAL A 135      57.281   5.490  29.806  1.00 28.51           C  
ATOM   1071  C   VAL A 135      58.672   6.114  29.947  1.00 28.83           C  
ATOM   1072  O   VAL A 135      59.223   6.659  28.972  1.00 29.22           O  
ATOM   1073  CB  VAL A 135      56.128   6.376  30.324  1.00 28.61           C  
ATOM   1074  CG1 VAL A 135      56.240   7.823  29.823  1.00 30.84           C  
ATOM   1075  CG2 VAL A 135      54.776   5.741  29.910  1.00 29.50           C  
ATOM   1076  N   ALA A 136      59.252   6.021  31.143  1.00 28.60           N  
ATOM   1077  CA  ALA A 136      60.589   6.579  31.365  1.00 28.60           C  
ATOM   1078  C   ALA A 136      61.593   5.913  30.411  1.00 28.62           C  
ATOM   1079  O   ALA A 136      62.522   6.565  29.918  1.00 28.83           O  
ATOM   1080  CB  ALA A 136      61.017   6.406  32.816  1.00 28.53           C  
ATOM   1081  N   ALA A 137      61.373   4.630  30.123  1.00 27.65           N  
ATOM   1082  CA  ALA A 137      62.249   3.860  29.239  1.00 27.65           C  
ATOM   1083  C   ALA A 137      62.029   4.102  27.733  1.00 27.67           C  
ATOM   1084  O   ALA A 137      62.829   3.647  26.901  1.00 28.08           O  
ATOM   1085  CB  ALA A 137      62.132   2.388  29.551  1.00 27.19           C  
ATOM   1086  N   GLY A 138      60.935   4.765  27.373  1.00 27.09           N  
ATOM   1087  CA  GLY A 138      60.717   5.151  25.970  1.00 27.83           C  
ATOM   1088  C   GLY A 138      59.353   4.895  25.376  1.00 27.10           C  
ATOM   1089  O   GLY A 138      59.077   5.309  24.244  1.00 27.14           O  
ATOM   1090  N   HIS A 139      58.497   4.197  26.116  1.00 27.65           N  
ATOM   1091  CA  HIS A 139      57.113   4.028  25.689  1.00 27.44           C  
ATOM   1092  C   HIS A 139      56.397   5.366  25.683  1.00 26.74           C  
ATOM   1093  O   HIS A 139      56.676   6.258  26.517  1.00 27.49           O  
ATOM   1094  CB  HIS A 139      56.388   3.062  26.608  1.00 27.40           C  
ATOM   1095  CG  HIS A 139      56.720   1.634  26.353  1.00 26.38           C  
ATOM   1096  CD2 HIS A 139      57.745   0.862  26.789  1.00 25.84           C  
ATOM   1097  ND1 HIS A 139      55.954   0.835  25.530  1.00 26.14           N  
ATOM   1098  CE1 HIS A 139      56.472  -0.383  25.508  1.00 29.65           C  
ATOM   1099  NE2 HIS A 139      57.555  -0.395  26.264  1.00 26.96           N  
ATOM   1100  N   LEU A 140      55.501   5.543  24.718  1.00 26.81           N  
ATOM   1101  CA  LEU A 140      54.762   6.814  24.599  1.00 27.21           C  
ATOM   1102  C   LEU A 140      53.460   6.823  25.373  1.00 27.63           C  
ATOM   1103  O   LEU A 140      52.767   7.825  25.424  1.00 28.63           O  
ATOM   1104  CB  LEU A 140      54.479   7.132  23.130  1.00 27.74           C  
ATOM   1105  CG  LEU A 140      55.687   7.478  22.248  1.00 29.48           C  
ATOM   1106  CD1 LEU A 140      55.155   8.155  21.001  1.00 29.80           C  
ATOM   1107  CD2 LEU A 140      56.729   8.358  22.933  1.00 29.66           C  
ATOM   1108  N   GLY A 141      53.114   5.695  25.968  1.00 27.17           N  
ATOM   1109  CA  GLY A 141      51.865   5.600  26.697  1.00 26.58           C  
ATOM   1110  C   GLY A 141      51.587   4.162  27.027  1.00 25.93           C  
ATOM   1111  O   GLY A 141      52.482   3.314  26.934  1.00 25.19           O  
ATOM   1112  N   ILE A 142      50.354   3.892  27.445  1.00 26.69           N  
ATOM   1113  CA  ILE A 142      49.950   2.538  27.836  1.00 29.34           C  
ATOM   1114  C   ILE A 142      48.727   2.079  27.051  1.00 27.93           C  
ATOM   1115  O   ILE A 142      47.847   2.870  26.750  1.00 28.06           O  
ATOM   1116  CB  ILE A 142      49.552   2.463  29.370  1.00 28.64           C  
ATOM   1117  CG1 ILE A 142      50.578   3.281  30.219  0.50 33.25           C  
ATOM   1119  CG2 ILE A 142      49.342   1.044  29.847  0.50 30.40           C  
ATOM   1121  CD1 ILE A 142      52.069   2.709  30.232  0.50 32.43           C  
ATOM   1123  N   GLN A 143      48.672   0.787  26.725  1.00 25.97           N  
ATOM   1124  CA  GLN A 143      47.440   0.192  26.258  1.00 26.74           C  
ATOM   1125  C   GLN A 143      46.904  -0.763  27.325  1.00 26.28           C  
ATOM   1126  O   GLN A 143      47.629  -1.605  27.801  1.00 25.95           O  
ATOM   1127  CB  GLN A 143      47.687  -0.622  24.989  1.00 26.36           C  
ATOM   1128  CG  GLN A 143      46.412  -1.364  24.507  1.00 27.78           C  
ATOM   1129  CD  GLN A 143      46.680  -2.526  23.531  1.00 28.61           C  
ATOM   1130  NE2 GLN A 143      45.874  -2.581  22.500  1.00 25.52           N  
ATOM   1131  OE1 GLN A 143      47.579  -3.356  23.707  1.00 31.10           O  
ATOM   1132  N   ILE A 144      45.640  -0.593  27.693  1.00 26.37           N  
ATOM   1133  CA  ILE A 144      44.971  -1.478  28.636  1.00 26.64           C  
ATOM   1134  C   ILE A 144      43.730  -2.055  28.006  1.00 26.25           C  
ATOM   1135  O   ILE A 144      43.181  -1.511  27.049  1.00 26.39           O  
ATOM   1136  CB  ILE A 144      44.556  -0.782  29.961  1.00 27.14           C  
ATOM   1137  CG1 ILE A 144      43.572   0.387  29.716  1.00 26.94           C  
ATOM   1138  CG2 ILE A 144      45.822  -0.287  30.741  1.00 27.04           C  
ATOM   1139  CD1 ILE A 144      42.851   0.870  30.975  1.00 28.46           C  
ATOM   1140  N   GLY A 145      43.331  -3.213  28.517  1.00 25.59           N  
ATOM   1141  CA  GLY A 145      42.024  -3.765  28.195  1.00 26.95           C  
ATOM   1142  C   GLY A 145      40.936  -2.930  28.838  1.00 27.24           C  
ATOM   1143  O   GLY A 145      41.182  -2.192  29.771  1.00 28.59           O  
ATOM   1144  N   ASN A 146      39.709  -3.083  28.349  1.00 27.40           N  
ATOM   1145  CA  ASN A 146      38.626  -2.194  28.764  1.00 28.48           C  
ATOM   1146  C   ASN A 146      37.930  -2.596  30.085  1.00 29.21           C  
ATOM   1147  O   ASN A 146      37.131  -1.832  30.624  1.00 29.36           O  
ATOM   1148  CB  ASN A 146      37.592  -2.111  27.646  1.00 28.56           C  
ATOM   1149  CG  ASN A 146      36.772  -3.366  27.533  1.00 29.43           C  
ATOM   1150  ND2 ASN A 146      35.486  -3.247  27.815  1.00 29.71           N  
ATOM   1151  OD1 ASN A 146      37.288  -4.444  27.193  1.00 28.61           O  
ATOM   1152  N   HIS A 147      38.214  -3.798  30.582  1.00 28.83           N  
ATOM   1153  CA  HIS A 147      37.641  -4.272  31.851  1.00 30.49           C  
ATOM   1154  C   HIS A 147      38.522  -5.359  32.412  1.00 31.51           C  
ATOM   1155  O   HIS A 147      39.328  -5.971  31.690  1.00 31.15           O  
ATOM   1156  CB  HIS A 147      36.201  -4.800  31.697  1.00 30.20           C  
ATOM   1157  CG  HIS A 147      36.106  -6.064  30.896  1.00 27.19           C  
ATOM   1158  CD2 HIS A 147      36.333  -6.306  29.582  1.00 27.87           C  
ATOM   1159  ND1 HIS A 147      35.756  -7.278  31.453  1.00 27.92           N  
ATOM   1160  CE1 HIS A 147      35.771  -8.211  30.513  1.00 27.83           C  
ATOM   1161  NE2 HIS A 147      36.116  -7.649  29.372  1.00 27.99           N  
ATOM   1162  N   LEU A 148      38.349  -5.589  33.706  1.00 31.72           N  
ATOM   1163  CA  LEU A 148      39.052  -6.614  34.450  1.00 33.33           C  
ATOM   1164  C   LEU A 148      37.962  -7.492  35.053  1.00 32.80           C  
ATOM   1165  O   LEU A 148      37.430  -7.198  36.125  1.00 32.40           O  
ATOM   1166  CB  LEU A 148      39.872  -5.913  35.536  1.00 33.85           C  
ATOM   1167  CG  LEU A 148      41.088  -6.498  36.233  1.00 37.97           C  
ATOM   1168  CD1 LEU A 148      42.237  -6.633  35.256  1.00 40.69           C  
ATOM   1169  CD2 LEU A 148      41.444  -5.496  37.336  1.00 35.25           C  
ATOM   1170  N   GLY A 149      37.597  -8.553  34.336  1.00 31.98           N  
ATOM   1171  CA  GLY A 149      36.448  -9.386  34.725  1.00 31.64           C  
ATOM   1172  C   GLY A 149      35.198  -8.534  34.878  1.00 31.83           C  
ATOM   1173  O   GLY A 149      34.873  -7.745  33.993  1.00 31.06           O  
ATOM   1174  N   ASP A 150      34.515  -8.665  36.020  1.00 32.06           N  
ATOM   1175  CA  ASP A 150      33.332  -7.846  36.304  1.00 32.78           C  
ATOM   1176  C   ASP A 150      33.637  -6.392  36.733  1.00 31.14           C  
ATOM   1177  O   ASP A 150      32.728  -5.633  37.061  1.00 30.73           O  
ATOM   1178  CB  ASP A 150      32.385  -8.553  37.297  1.00 34.05           C  
ATOM   1179  CG  ASP A 150      31.686  -9.767  36.686  0.50 35.73           C  
ATOM   1181  OD1 ASP A 150      31.653  -9.895  35.446  0.50 39.39           O  
ATOM   1183  OD2 ASP A 150      31.155 -10.599  37.452  0.50 39.04           O1-
ATOM   1185  N   LYS A 151      34.914  -6.006  36.723  1.00 29.92           N  
ATOM   1186  CA  LYS A 151      35.299  -4.618  37.018  1.00 30.27           C  
ATOM   1187  C   LYS A 151      35.368  -3.812  35.738  1.00 29.48           C  
ATOM   1188  O   LYS A 151      36.253  -4.039  34.906  1.00 30.09           O  
ATOM   1189  CB  LYS A 151      36.647  -4.563  37.736  1.00 29.96           C  
ATOM   1190  CG  LYS A 151      36.708  -5.383  39.025  1.00 30.44           C  
ATOM   1191  CD  LYS A 151      38.048  -5.194  39.739  1.00 30.79           C  
ATOM   1192  CE  LYS A 151      38.251  -6.223  40.848  1.00 34.05           C  
ATOM   1193  NZ  LYS A 151      37.049  -6.463  41.713  1.00 36.15           N1+
ATOM   1194  N   ASP A 152      34.437  -2.874  35.576  1.00 28.67           N  
ATOM   1195  CA  ASP A 152      34.495  -1.944  34.451  1.00 28.70           C  
ATOM   1196  C   ASP A 152      35.235  -0.679  34.849  1.00 28.07           C  
ATOM   1197  O   ASP A 152      35.642  -0.521  36.006  1.00 29.37           O  
ATOM   1198  CB  ASP A 152      33.099  -1.651  33.914  1.00 28.20           C  
ATOM   1199  CG  ASP A 152      32.582  -2.795  33.068  1.00 28.80           C  
ATOM   1200  OD1 ASP A 152      33.105  -2.968  31.957  1.00 30.96           O  
ATOM   1201  OD2 ASP A 152      31.703  -3.543  33.532  1.00 28.83           O1-
ATOM   1202  N   LEU A 153      35.429   0.216  33.889  1.00 29.20           N  
ATOM   1203  CA  LEU A 153      36.271   1.395  34.145  1.00 28.09           C  
ATOM   1204  C   LEU A 153      35.841   2.302  35.297  1.00 29.35           C  
ATOM   1205  O   LEU A 153      36.652   3.093  35.789  1.00 29.23           O  
ATOM   1206  CB  LEU A 153      36.463   2.210  32.870  1.00 29.05           C  
ATOM   1207  CG  LEU A 153      37.317   1.575  31.783  1.00 27.51           C  
ATOM   1208  CD1 LEU A 153      37.526   2.680  30.769  1.00 28.34           C  
ATOM   1209  CD2 LEU A 153      38.660   1.084  32.313  1.00 27.97           C  
ATOM   1210  N   ASP A 154      34.586   2.201  35.734  1.00 28.47           N  
ATOM   1211  CA  ASP A 154      34.124   3.003  36.882  1.00 28.93           C  
ATOM   1212  C   ASP A 154      34.657   2.462  38.226  1.00 28.24           C  
ATOM   1213  O   ASP A 154      34.581   3.147  39.265  1.00 28.72           O  
ATOM   1214  CB  ASP A 154      32.597   3.025  36.923  1.00 29.37           C  
ATOM   1215  CG  ASP A 154      32.009   1.673  37.222  1.00 30.95           C  
ATOM   1216  OD1 ASP A 154      31.360   1.541  38.273  1.00 33.29           O  
ATOM   1217  OD2 ASP A 154      32.225   0.718  36.441  1.00 31.24           O1-
ATOM   1218  N   ASP A 155      35.180   1.235  38.210  1.00 27.14           N  
ATOM   1219  CA  ASP A 155      35.726   0.613  39.429  1.00 27.29           C  
ATOM   1220  C   ASP A 155      36.833   1.493  40.001  1.00 26.55           C  
ATOM   1221  O   ASP A 155      37.670   2.010  39.246  1.00 26.50           O  
ATOM   1222  CB  ASP A 155      36.245  -0.794  39.128  1.00 26.85           C  
ATOM   1223  CG  ASP A 155      36.644  -1.565  40.400  1.00 27.53           C  
ATOM   1224  OD1 ASP A 155      35.820  -2.355  40.920  1.00 28.59           O  
ATOM   1225  OD2 ASP A 155      37.777  -1.367  40.880  1.00 31.17           O1-
ATOM   1226  N   ALA A 156      36.836   1.668  41.324  1.00 26.08           N  
ATOM   1227  CA  ALA A 156      37.850   2.473  41.982  1.00 26.41           C  
ATOM   1228  C   ALA A 156      39.298   2.155  41.590  1.00 26.14           C  
ATOM   1229  O   ALA A 156      40.090   3.075  41.475  1.00 25.37           O  
ATOM   1230  CB  ALA A 156      37.691   2.414  43.495  1.00 25.46           C  
ATOM   1231  N   THR A 157      39.660   0.880  41.418  1.00 26.66           N  
ATOM   1232  CA  THR A 157      41.048   0.563  41.060  1.00 27.56           C  
ATOM   1233  C   THR A 157      41.388   1.046  39.655  1.00 27.29           C  
ATOM   1234  O   THR A 157      42.513   1.469  39.390  1.00 28.66           O  
ATOM   1235  CB  THR A 157      41.339  -0.933  41.046  1.00 28.08           C  
ATOM   1236  CG2 THR A 157      42.736  -1.371  40.982  1.00 29.29           C  
ATOM   1237  OG1 THR A 157      40.960  -1.401  42.364  0.50 26.10           O  
ATOM   1239  N   LEU A 158      40.422   0.970  38.748  1.00 27.86           N  
ATOM   1240  CA  LEU A 158      40.677   1.396  37.373  1.00 27.26           C  
ATOM   1241  C   LEU A 158      40.635   2.925  37.280  1.00 27.13           C  
ATOM   1242  O   LEU A 158      41.463   3.513  36.602  1.00 26.57           O  
ATOM   1243  CB  LEU A 158      39.725   0.701  36.403  1.00 27.21           C  
ATOM   1244  CG  LEU A 158      39.816  -0.833  36.448  1.00 26.68           C  
ATOM   1245  CD1 LEU A 158      38.948  -1.499  35.382  1.00 28.02           C  
ATOM   1246  CD2 LEU A 158      41.245  -1.372  36.381  1.00 31.40           C  
ATOM   1247  N   GLU A 159      39.715   3.576  37.989  1.00 27.41           N  
ATOM   1248  CA  GLU A 159      39.745   5.052  38.063  1.00 28.53           C  
ATOM   1249  C   GLU A 159      41.089   5.557  38.601  1.00 27.61           C  
ATOM   1250  O   GLU A 159      41.675   6.494  38.068  1.00 27.32           O  
ATOM   1251  CB  GLU A 159      38.586   5.606  38.904  1.00 28.04           C  
ATOM   1252  CG  GLU A 159      38.472   7.140  38.855  1.00 31.09           C  
ATOM   1253  CD  GLU A 159      37.423   7.679  39.809  1.00 32.11           C  
ATOM   1254  OE1 GLU A 159      37.693   8.678  40.504  1.00 37.89           O  
ATOM   1255  OE2 GLU A 159      36.320   7.096  39.863  1.00 40.30           O1-
ATOM   1256  N   ALA A 160      41.582   4.924  39.658  1.00 27.52           N  
ATOM   1257  CA  ALA A 160      42.864   5.261  40.270  1.00 27.05           C  
ATOM   1258  C   ALA A 160      44.040   5.136  39.287  1.00 27.00           C  
ATOM   1259  O   ALA A 160      44.940   5.975  39.294  1.00 27.58           O  
ATOM   1260  CB  ALA A 160      43.092   4.366  41.488  1.00 26.52           C  
ATOM   1261  N   PHE A 161      44.043   4.074  38.486  1.00 26.82           N  
ATOM   1262  CA  PHE A 161      45.078   3.887  37.474  1.00 26.61           C  
ATOM   1263  C   PHE A 161      45.009   5.008  36.432  1.00 26.13           C  
ATOM   1264  O   PHE A 161      46.017   5.660  36.123  1.00 26.46           O  
ATOM   1265  CB  PHE A 161      44.983   2.527  36.792  1.00 26.34           C  
ATOM   1266  CG  PHE A 161      46.048   2.329  35.749  1.00 26.16           C  
ATOM   1267  CD1 PHE A 161      47.384   2.145  36.131  1.00 25.45           C  
ATOM   1268  CD2 PHE A 161      45.726   2.389  34.387  1.00 24.40           C  
ATOM   1269  CE1 PHE A 161      48.396   2.001  35.174  1.00 26.83           C  
ATOM   1270  CE2 PHE A 161      46.730   2.255  33.416  1.00 25.72           C  
ATOM   1271  CZ  PHE A 161      48.080   2.059  33.818  1.00 26.06           C  
ATOM   1272  N   LEU A 162      43.809   5.270  35.925  1.00 26.45           N  
ATOM   1273  CA  LEU A 162      43.620   6.369  34.971  1.00 27.16           C  
ATOM   1274  C   LEU A 162      44.112   7.708  35.555  1.00 27.28           C  
ATOM   1275  O   LEU A 162      44.771   8.487  34.862  1.00 26.64           O  
ATOM   1276  CB  LEU A 162      42.152   6.468  34.542  1.00 27.37           C  
ATOM   1277  CG  LEU A 162      41.479   5.333  33.756  1.00 30.08           C  
ATOM   1278  CD1 LEU A 162      40.153   5.808  33.146  1.00 29.52           C  
ATOM   1279  CD2 LEU A 162      42.387   4.740  32.745  1.00 33.03           C  
ATOM   1280  N   THR A 163      43.837   7.950  36.838  1.00 27.87           N  
ATOM   1281  CA  THR A 163      44.234   9.221  37.472  1.00 28.89           C  
ATOM   1282  C   THR A 163      45.754   9.322  37.616  1.00 27.50           C  
ATOM   1283  O   THR A 163      46.324  10.380  37.373  1.00 28.08           O  
ATOM   1284  CB  THR A 163      43.497   9.448  38.815  1.00 29.13           C  
ATOM   1285  CG2 THR A 163      44.066  10.643  39.596  0.50 28.42           C  
ATOM   1287  OG1 THR A 163      42.108   9.684  38.565  0.50 32.40           O  
ATOM   1289  N   HIS A 164      46.406   8.205  37.948  1.00 27.35           N  
ATOM   1290  CA  HIS A 164      47.867   8.146  37.959  1.00 26.50           C  
ATOM   1291  C   HIS A 164      48.419   8.553  36.604  1.00 26.75           C  
ATOM   1292  O   HIS A 164      49.288   9.441  36.526  1.00 27.48           O  
ATOM   1293  CB  HIS A 164      48.377   6.739  38.355  1.00 26.79           C  
ATOM   1294  CG  HIS A 164      49.853   6.568  38.163  1.00 26.51           C  
ATOM   1295  CD2 HIS A 164      50.562   5.977  37.172  1.00 27.84           C  
ATOM   1296  ND1 HIS A 164      50.778   7.064  39.056  1.00 27.67           N  
ATOM   1297  CE1 HIS A 164      51.995   6.793  38.616  1.00 28.45           C  
ATOM   1298  NE2 HIS A 164      51.890   6.122  37.483  1.00 28.68           N  
ATOM   1299  N   CYS A 165      47.916   7.915  35.541  1.00 26.77           N  
ATOM   1300  CA  CYS A 165      48.359   8.258  34.191  1.00 27.29           C  
ATOM   1301  C   CYS A 165      48.115   9.740  33.859  1.00 27.39           C  
ATOM   1302  O   CYS A 165      48.995  10.397  33.279  1.00 27.50           O  
ATOM   1303  CB  CYS A 165      47.739   7.340  33.152  1.00 27.86           C  
ATOM   1304  SG  CYS A 165      48.279   5.641  33.352  1.00 29.32           S  
ATOM   1305  N   ALA A 166      46.939  10.265  34.226  1.00 26.62           N  
ATOM   1306  CA  ALA A 166      46.643  11.701  34.034  1.00 27.08           C  
ATOM   1307  C   ALA A 166      47.688  12.557  34.722  1.00 27.60           C  
ATOM   1308  O   ALA A 166      48.199  13.550  34.156  1.00 26.80           O  
ATOM   1309  CB  ALA A 166      45.248  12.036  34.565  1.00 26.01           C  
ATOM   1310  N   ASN A 167      48.042  12.159  35.940  1.00 27.45           N  
ATOM   1311  CA  ASN A 167      48.944  12.960  36.757  1.00 28.96           C  
ATOM   1312  C   ASN A 167      50.393  12.975  36.264  1.00 29.70           C  
ATOM   1313  O   ASN A 167      51.147  13.912  36.538  1.00 28.73           O  
ATOM   1314  CB  ASN A 167      48.826  12.532  38.212  1.00 28.77           C  
ATOM   1315  CG  ASN A 167      47.565  13.079  38.860  1.00 30.90           C  
ATOM   1316  ND2 ASN A 167      47.044  12.365  39.842  1.00 33.47           N  
ATOM   1317  OD1 ASN A 167      47.067  14.142  38.469  1.00 33.75           O  
ATOM   1318  N   GLU A 168      50.759  11.943  35.515  1.00 30.26           N  
ATOM   1319  CA  GLU A 168      52.108  11.784  34.993  1.00 31.89           C  
ATOM   1320  C   GLU A 168      52.185  12.021  33.492  1.00 31.93           C  
ATOM   1321  O   GLU A 168      53.212  11.728  32.869  1.00 32.23           O  
ATOM   1322  CB  GLU A 168      52.635  10.387  35.314  1.00 32.12           C  
ATOM   1323  CG  GLU A 168      52.787  10.128  36.806  1.00 36.54           C  
ATOM   1324  CD  GLU A 168      54.012   9.297  37.159  1.00 40.02           C  
ATOM   1325  OE1 GLU A 168      54.589   8.617  36.272  1.00 41.26           O  
ATOM   1326  OE2 GLU A 168      54.394   9.328  38.348  1.00 42.47           O1-
ATOM   1327  N   ASP A 169      51.102  12.560  32.930  1.00 31.70           N  
ATOM   1328  CA  ASP A 169      50.973  12.811  31.486  1.00 31.60           C  
ATOM   1329  C   ASP A 169      51.254  11.576  30.631  1.00 30.31           C  
ATOM   1330  O   ASP A 169      51.984  11.645  29.637  1.00 29.29           O  
ATOM   1331  CB  ASP A 169      51.845  13.989  31.042  1.00 32.10           C  
ATOM   1332  CG  ASP A 169      51.433  15.295  31.684  1.00 34.62           C  
ATOM   1333  OD1 ASP A 169      50.291  15.769  31.451  1.00 36.38           O  
ATOM   1334  OD2 ASP A 169      52.265  15.851  32.424  1.00 38.44           O1-
ATOM   1335  N   ILE A 170      50.658  10.442  31.020  1.00 29.01           N  
ATOM   1336  CA  ILE A 170      50.813   9.187  30.306  1.00 28.54           C  
ATOM   1337  C   ILE A 170      49.503   8.923  29.560  1.00 28.47           C  
ATOM   1338  O   ILE A 170      48.465   8.725  30.189  1.00 29.01           O  
ATOM   1339  CB  ILE A 170      51.101   7.986  31.269  1.00 27.22           C  
ATOM   1340  CG1 ILE A 170      52.432   8.174  32.030  1.00 27.38           C  
ATOM   1341  CG2 ILE A 170      51.091   6.651  30.496  1.00 30.61           C  
ATOM   1342  CD1 ILE A 170      52.694   7.160  33.158  1.00 28.04           C  
ATOM   1343  N   PRO A 171      49.537   8.991  28.213  1.00 28.44           N  
ATOM   1344  CA  PRO A 171      48.342   8.690  27.397  1.00 27.61           C  
ATOM   1345  C   PRO A 171      47.950   7.210  27.495  1.00 27.74           C  
ATOM   1346  O   PRO A 171      48.798   6.343  27.707  1.00 26.72           O  
ATOM   1347  CB  PRO A 171      48.775   9.027  25.959  1.00 27.97           C  
ATOM   1348  CG  PRO A 171      50.078   9.662  26.061  1.00 29.07           C  
ATOM   1349  CD  PRO A 171      50.694   9.369  27.392  1.00 28.58           C  
ATOM   1350  N   ILE A 172      46.657   6.941  27.366  1.00 26.73           N  
ATOM   1351  CA  ILE A 172      46.167   5.564  27.426  1.00 27.37           C  
ATOM   1352  C   ILE A 172      45.328   5.229  26.195  1.00 27.10           C  
ATOM   1353  O   ILE A 172      44.502   6.035  25.765  1.00 27.89           O  
ATOM   1354  CB  ILE A 172      45.263   5.354  28.660  1.00 26.92           C  
ATOM   1355  CG1 ILE A 172      45.997   5.704  29.961  1.00 29.87           C  
ATOM   1356  CG2 ILE A 172      44.673   3.927  28.638  1.00 28.41           C  
ATOM   1357  CD1 ILE A 172      45.130   5.522  31.186  1.00 30.17           C  
ATOM   1358  N   LEU A 173      45.524   4.031  25.644  1.00 27.08           N  
ATOM   1359  CA  LEU A 173      44.625   3.493  24.644  1.00 27.57           C  
ATOM   1360  C   LEU A 173      43.882   2.348  25.309  1.00 27.86           C  
ATOM   1361  O   LEU A 173      44.509   1.480  25.883  1.00 28.11           O  
ATOM   1362  CB  LEU A 173      45.427   2.953  23.461  1.00 27.31           C  
ATOM   1363  CG  LEU A 173      44.698   2.130  22.390  1.00 29.13           C  
ATOM   1364  CD1 LEU A 173      43.635   2.978  21.682  1.00 28.98           C  
ATOM   1365  CD2 LEU A 173      45.687   1.539  21.373  1.00 28.72           C  
ATOM   1366  N   VAL A 174      42.560   2.352  25.187  1.00 27.15           N  
ATOM   1367  CA  VAL A 174      41.715   1.304  25.788  1.00 28.60           C  
ATOM   1368  C   VAL A 174      41.259   0.375  24.682  1.00 28.29           C  
ATOM   1369  O   VAL A 174      40.592   0.802  23.711  1.00 29.11           O  
ATOM   1370  CB  VAL A 174      40.485   1.903  26.493  1.00 28.44           C  
ATOM   1371  CG1 VAL A 174      39.668   0.785  27.162  1.00 28.20           C  
ATOM   1372  CG2 VAL A 174      40.874   2.974  27.490  1.00 30.29           C  
ATOM   1373  N   HIS A 175      41.621  -0.893  24.806  1.00 28.15           N  
ATOM   1374  CA  HIS A 175      41.319  -1.868  23.776  1.00 28.51           C  
ATOM   1375  C   HIS A 175      40.284  -2.853  24.311  1.00 28.35           C  
ATOM   1376  O   HIS A 175      40.431  -3.361  25.426  1.00 29.09           O  
ATOM   1377  CB  HIS A 175      42.609  -2.582  23.382  1.00 28.24           C  
ATOM   1378  CG  HIS A 175      42.553  -3.270  22.050  1.00 28.78           C  
ATOM   1379  CD2 HIS A 175      43.167  -2.992  20.875  1.00 28.29           C  
ATOM   1380  ND1 HIS A 175      41.790  -4.395  21.825  1.00 29.03           N  
ATOM   1381  CE1 HIS A 175      41.942  -4.785  20.571  1.00 30.45           C  
ATOM   1382  NE2 HIS A 175      42.792  -3.964  19.980  1.00 26.65           N  
ATOM   1383  N   PRO A 176      39.220  -3.120  23.534  1.00 28.81           N  
ATOM   1384  CA  PRO A 176      38.270  -4.112  24.036  1.00 29.42           C  
ATOM   1385  C   PRO A 176      38.933  -5.472  24.107  1.00 30.07           C  
ATOM   1386  O   PRO A 176      39.790  -5.803  23.268  1.00 30.73           O  
ATOM   1387  CB  PRO A 176      37.152  -4.097  22.987  1.00 29.82           C  
ATOM   1388  CG  PRO A 176      37.811  -3.559  21.739  1.00 30.46           C  
ATOM   1389  CD  PRO A 176      38.835  -2.585  22.211  1.00 28.43           C  
ATOM   1390  N   TRP A 177      38.562  -6.262  25.106  1.00 30.32           N  
ATOM   1391  CA  TRP A 177      39.139  -7.588  25.197  1.00 31.37           C  
ATOM   1392  C   TRP A 177      38.292  -8.421  26.149  1.00 31.26           C  
ATOM   1393  O   TRP A 177      37.462  -7.864  26.879  1.00 30.58           O  
ATOM   1394  CB  TRP A 177      40.576  -7.456  25.701  1.00 33.46           C  
ATOM   1395  CG  TRP A 177      40.673  -7.585  27.166  1.00 34.27           C  
ATOM   1396  CD1 TRP A 177      40.110  -6.765  28.117  1.00 33.78           C  
ATOM   1397  CD2 TRP A 177      41.366  -8.606  27.869  1.00 34.34           C  
ATOM   1398  CE2 TRP A 177      41.175  -8.366  29.243  1.00 34.27           C  
ATOM   1399  CE3 TRP A 177      42.130  -9.714  27.469  1.00 36.68           C  
ATOM   1400  NE1 TRP A 177      40.421  -7.222  29.367  1.00 36.37           N  
ATOM   1401  CZ2 TRP A 177      41.739  -9.174  30.224  1.00 36.17           C  
ATOM   1402  CZ3 TRP A 177      42.679 -10.521  28.441  1.00 36.45           C  
ATOM   1403  CH2 TRP A 177      42.482 -10.250  29.807  1.00 35.83           C  
ATOM   1404  N   ASP A 178      38.503  -9.742  26.135  1.00 30.65           N  
ATOM   1405  CA  ASP A 178      37.799 -10.643  27.035  1.00 31.02           C  
ATOM   1406  C   ASP A 178      36.294 -10.392  26.942  1.00 30.80           C  
ATOM   1407  O   ASP A 178      35.616 -10.103  27.925  1.00 30.43           O  
ATOM   1408  CB  ASP A 178      38.313 -10.509  28.481  1.00 31.12           C  
ATOM   1409  CG  ASP A 178      37.768 -11.583  29.388  1.00 32.81           C  
ATOM   1410  OD1 ASP A 178      37.764 -11.374  30.613  1.00 34.36           O  
ATOM   1411  OD2 ASP A 178      37.333 -12.639  28.876  1.00 31.99           O1-
ATOM   1412  N   MET A 179      35.790 -10.541  25.723  1.00 30.74           N  
ATOM   1413  CA  MET A 179      34.470 -10.078  25.354  1.00 31.48           C  
ATOM   1414  C   MET A 179      33.349 -10.774  26.117  1.00 32.13           C  
ATOM   1415  O   MET A 179      33.358 -12.003  26.301  1.00 32.26           O  
ATOM   1416  CB  MET A 179      34.274 -10.296  23.843  1.00 31.49           C  
ATOM   1417  CG  MET A 179      34.439  -9.036  23.000  1.00 32.47           C  
ATOM   1418  SD  MET A 179      36.012  -8.191  23.166  1.00 33.63           S  
ATOM   1419  CE  MET A 179      37.047  -9.115  22.034  1.00 38.49           C  
ATOM   1420  N   MET A 180      32.377  -9.976  26.551  1.00 32.74           N  
ATOM   1421  CA  MET A 180      31.158 -10.505  27.169  1.00 33.32           C  
ATOM   1422  C   MET A 180      30.410 -11.446  26.213  1.00 34.24           C  
ATOM   1423  O   MET A 180      30.690 -11.500  25.005  1.00 32.94           O  
ATOM   1424  CB  MET A 180      30.242  -9.344  27.578  1.00 32.88           C  
ATOM   1425  CG  MET A 180      29.631  -8.624  26.386  1.00 33.55           C  
ATOM   1426  SD  MET A 180      28.531  -7.269  26.798  1.00 34.56           S  
ATOM   1427  CE  MET A 180      29.690  -5.906  27.039  1.00 34.86           C  
ATOM   1428  N   GLY A 181      29.460 -12.198  26.752  1.00 35.46           N  
ATOM   1429  CA  GLY A 181      28.574 -12.976  25.896  1.00 37.55           C  
ATOM   1430  C   GLY A 181      28.362 -14.401  26.328  1.00 39.63           C  
ATOM   1431  O   GLY A 181      27.339 -15.003  25.993  1.00 39.42           O  
ATOM   1432  N   GLY A 182      29.325 -14.959  27.055  1.00 41.18           N  
ATOM   1433  CA  GLY A 182      29.165 -16.318  27.569  1.00 44.03           C  
ATOM   1434  C   GLY A 182      29.248 -17.339  26.451  1.00 45.48           C  
ATOM   1435  O   GLY A 182      30.246 -17.384  25.730  1.00 46.50           O  
ATOM   1436  N   GLN A 183      28.190 -18.133  26.289  1.00 47.04           N  
ATOM   1437  CA  GLN A 183      28.219 -19.325  25.430  1.00 48.11           C  
ATOM   1438  C   GLN A 183      27.455 -19.186  24.102  1.00 48.65           C  
ATOM   1439  O   GLN A 183      27.887 -19.701  23.066  1.00 48.83           O  
ATOM   1440  CB  GLN A 183      27.721 -20.546  26.226  1.00 48.42           C  
ATOM   1441  CG  GLN A 183      27.615 -21.872  25.440  1.00 49.56           C  
ATOM   1442  CD  GLN A 183      28.955 -22.397  24.920  1.00 51.07           C  
ATOM   1443  NE2 GLN A 183      28.890 -23.377  24.023  1.00 52.21           N  
ATOM   1444  OE1 GLN A 183      30.028 -21.933  25.321  1.00 52.57           O  
ATOM   1445  N   ARG A 184      26.333 -18.476  24.145  1.00 49.16           N  
ATOM   1446  CA  ARG A 184      25.421 -18.330  23.002  1.00 49.28           C  
ATOM   1447  C   ARG A 184      25.980 -17.529  21.812  1.00 49.04           C  
ATOM   1448  O   ARG A 184      25.357 -17.497  20.744  1.00 49.33           O  
ATOM   1449  CB  ARG A 184      24.125 -17.666  23.482  1.00 49.55           C  
ATOM   1450  CG  ARG A 184      24.364 -16.319  24.158  1.00 49.86           C  
ATOM   1451  CD  ARG A 184      23.139 -15.824  24.891  1.00 51.32           C  
ATOM   1452  NE  ARG A 184      22.212 -15.144  23.994  1.00 52.02           N  
ATOM   1453  CZ  ARG A 184      22.086 -13.825  23.893  1.00 51.98           C  
ATOM   1454  NH1 ARG A 184      22.823 -13.018  24.643  1.00 51.32           N1+
ATOM   1455  NH2 ARG A 184      21.209 -13.314  23.041  1.00 52.36           N  
ATOM   1456  N   MET A 185      27.134 -16.886  21.996  1.00 48.49           N  
ATOM   1457  CA  MET A 185      27.679 -15.970  20.989  1.00 48.02           C  
ATOM   1458  C   MET A 185      28.928 -16.475  20.239  1.00 47.77           C  
ATOM   1459  O   MET A 185      29.670 -15.678  19.675  1.00 48.18           O  
ATOM   1460  CB  MET A 185      27.972 -14.613  21.636  1.00 48.08           C  
ATOM   1461  CG  MET A 185      26.741 -13.871  22.155  1.00 47.30           C  
ATOM   1462  SD  MET A 185      27.135 -12.177  22.648  1.00 48.15           S  
ATOM   1463  CE  MET A 185      28.036 -11.636  21.188  1.00 42.78           C  
ATOM   1464  N   LYS A 186      29.129 -17.793  20.200  1.00 47.34           N  
ATOM   1465  CA  LYS A 186      30.362 -18.398  19.659  1.00 46.58           C  
ATOM   1466  C   LYS A 186      30.684 -18.141  18.170  1.00 45.54           C  
ATOM   1467  O   LYS A 186      31.587 -17.351  17.862  1.00 46.08           O  
ATOM   1468  CB  LYS A 186      30.429 -19.899  19.989  1.00 46.71           C  
ATOM   1469  CG  LYS A 186      29.103 -20.652  19.887  1.00 47.32           C  
ATOM   1470  CD  LYS A 186      29.081 -21.867  20.815  1.00 47.95           C  
ATOM   1471  CE  LYS A 186      29.860 -23.047  20.244  1.00 48.59           C  
ATOM   1472  NZ  LYS A 186      29.098 -23.775  19.187  1.00 48.16           N1+
ATOM   1473  N   LYS A 187      29.950 -18.790  17.265  1.00 44.28           N  
ATOM   1474  CA  LYS A 187      30.324 -18.850  15.843  1.00 42.61           C  
ATOM   1475  C   LYS A 187      30.231 -17.519  15.069  1.00 41.52           C  
ATOM   1476  O   LYS A 187      29.791 -16.494  15.606  1.00 40.91           O  
ATOM   1477  CB  LYS A 187      29.575 -19.993  15.120  1.00 42.92           C  
ATOM   1478  CG  LYS A 187      30.282 -20.561  13.864  1.00 42.78           C  
ATOM   1479  CD  LYS A 187      31.706 -21.079  14.139  1.00 42.78           C  
ATOM   1480  CE  LYS A 187      32.780 -20.042  13.806  1.00 44.60           C  
ATOM   1481  NZ  LYS A 187      33.897 -20.040  14.798  1.00 43.54           N1+
ATOM   1482  N   TRP A 188      30.715 -17.557  13.826  1.00 39.59           N  
ATOM   1483  CA  TRP A 188      30.727 -16.431  12.879  1.00 38.16           C  
ATOM   1484  C   TRP A 188      31.351 -15.121  13.389  1.00 37.07           C  
ATOM   1485  O   TRP A 188      30.986 -14.036  12.926  1.00 35.86           O  
ATOM   1486  CB  TRP A 188      29.320 -16.195  12.305  1.00 38.58           C  
ATOM   1487  CG  TRP A 188      28.564 -17.460  12.005  1.00 38.85           C  
ATOM   1488  CD1 TRP A 188      28.848 -18.380  11.027  1.00 38.80           C  
ATOM   1489  CD2 TRP A 188      27.396 -17.945  12.684  1.00 39.15           C  
ATOM   1490  CE2 TRP A 188      27.029 -19.165  12.067  1.00 39.03           C  
ATOM   1491  CE3 TRP A 188      26.624 -17.469  13.754  1.00 40.04           C  
ATOM   1492  NE1 TRP A 188      27.931 -19.406  11.063  1.00 38.92           N  
ATOM   1493  CZ2 TRP A 188      25.921 -19.916  12.484  1.00 39.42           C  
ATOM   1494  CZ3 TRP A 188      25.520 -18.218  14.166  1.00 39.50           C  
ATOM   1495  CH2 TRP A 188      25.184 -19.427  13.532  1.00 39.20           C  
ATOM   1496  N   MET A 189      32.311 -15.235  14.312  1.00 36.14           N  
ATOM   1497  CA  MET A 189      33.017 -14.077  14.899  1.00 35.88           C  
ATOM   1498  C   MET A 189      32.076 -13.095  15.598  1.00 34.64           C  
ATOM   1499  O   MET A 189      32.343 -11.888  15.646  1.00 32.73           O  
ATOM   1500  CB  MET A 189      33.864 -13.337  13.852  1.00 35.51           C  
ATOM   1501  CG  MET A 189      34.979 -14.171  13.248  1.00 37.04           C  
ATOM   1502  SD  MET A 189      36.063 -13.187  12.207  1.00 38.18           S  
ATOM   1503  CE  MET A 189      36.993 -12.291  13.444  1.00 39.52           C  
ATOM   1504  N   LEU A 190      30.966 -13.614  16.121  1.00 33.98           N  
ATOM   1505  CA  LEU A 190      30.032 -12.780  16.875  1.00 33.61           C  
ATOM   1506  C   LEU A 190      30.675 -12.009  18.041  1.00 33.24           C  
ATOM   1507  O   LEU A 190      30.298 -10.860  18.271  1.00 34.07           O  
ATOM   1508  CB  LEU A 190      28.799 -13.574  17.324  1.00 33.05           C  
ATOM   1509  CG  LEU A 190      27.840 -13.962  16.183  1.00 32.87           C  
ATOM   1510  CD1 LEU A 190      26.834 -15.010  16.621  1.00 33.52           C  
ATOM   1511  CD2 LEU A 190      27.127 -12.750  15.568  1.00 31.54           C  
ATOM   1512  N   PRO A 191      31.650 -12.617  18.767  1.00 32.87           N  
ATOM   1513  CA  PRO A 191      32.305 -11.837  19.820  1.00 32.19           C  
ATOM   1514  C   PRO A 191      32.985 -10.589  19.268  1.00 31.20           C  
ATOM   1515  O   PRO A 191      32.947  -9.520  19.897  1.00 30.35           O  
ATOM   1516  CB  PRO A 191      33.358 -12.805  20.382  1.00 32.82           C  
ATOM   1517  CG  PRO A 191      32.864 -14.137  20.041  1.00 32.88           C  
ATOM   1518  CD  PRO A 191      32.187 -13.991  18.711  1.00 33.37           C  
ATOM   1519  N   TRP A 192      33.582 -10.707  18.089  1.00 30.42           N  
ATOM   1520  CA  TRP A 192      34.205  -9.548  17.464  1.00 30.00           C  
ATOM   1521  C   TRP A 192      33.181  -8.570  16.878  1.00 29.02           C  
ATOM   1522  O   TRP A 192      33.412  -7.357  16.845  1.00 29.11           O  
ATOM   1523  CB  TRP A 192      35.180  -9.990  16.359  1.00 31.30           C  
ATOM   1524  CG  TRP A 192      36.071  -8.877  15.919  1.00 33.56           C  
ATOM   1525  CD1 TRP A 192      36.084  -8.270  14.696  1.00 35.70           C  
ATOM   1526  CD2 TRP A 192      37.058  -8.205  16.714  1.00 35.12           C  
ATOM   1527  CE2 TRP A 192      37.651  -7.219  15.896  1.00 36.14           C  
ATOM   1528  CE3 TRP A 192      37.515  -8.358  18.037  1.00 34.46           C  
ATOM   1529  NE1 TRP A 192      37.036  -7.272  14.673  1.00 36.66           N  
ATOM   1530  CZ2 TRP A 192      38.666  -6.364  16.361  1.00 35.24           C  
ATOM   1531  CZ3 TRP A 192      38.534  -7.509  18.499  1.00 35.97           C  
ATOM   1532  CH2 TRP A 192      39.094  -6.528  17.661  1.00 35.24           C  
ATOM   1533  N   LEU A 193      32.083  -9.106  16.345  1.00 28.99           N  
ATOM   1534  CA  LEU A 193      31.128  -8.268  15.622  1.00 28.48           C  
ATOM   1535  C   LEU A 193      30.062  -7.626  16.516  1.00 28.13           C  
ATOM   1536  O   LEU A 193      29.566  -6.527  16.232  1.00 28.09           O  
ATOM   1537  CB  LEU A 193      30.486  -9.070  14.491  1.00 28.61           C  
ATOM   1538  CG  LEU A 193      31.465  -9.593  13.429  1.00 28.61           C  
ATOM   1539  CD1 LEU A 193      30.719 -10.514  12.494  1.00 28.66           C  
ATOM   1540  CD2 LEU A 193      32.165  -8.459  12.654  1.00 29.83           C  
ATOM   1541  N   VAL A 194      29.731  -8.313  17.602  1.00 27.31           N  
ATOM   1542  CA  VAL A 194      28.692  -7.847  18.513  1.00 26.25           C  
ATOM   1543  C   VAL A 194      29.280  -7.458  19.859  1.00 26.70           C  
ATOM   1544  O   VAL A 194      29.146  -6.304  20.278  1.00 26.68           O  
ATOM   1545  CB  VAL A 194      27.587  -8.923  18.711  1.00 26.09           C  
ATOM   1546  CG1 VAL A 194      26.513  -8.425  19.703  1.00 25.31           C  
ATOM   1547  CG2 VAL A 194      26.959  -9.308  17.368  1.00 26.56           C  
ATOM   1548  N   ALA A 195      29.950  -8.406  20.515  1.00 26.75           N  
ATOM   1549  CA  ALA A 195      30.456  -8.153  21.868  1.00 26.57           C  
ATOM   1550  C   ALA A 195      31.528  -7.076  21.952  1.00 27.14           C  
ATOM   1551  O   ALA A 195      31.505  -6.273  22.888  1.00 26.25           O  
ATOM   1552  CB  ALA A 195      30.913  -9.432  22.540  1.00 26.41           C  
ATOM   1553  N   MET A 196      32.439  -7.023  20.983  1.00 26.79           N  
ATOM   1554  CA  MET A 196      33.521  -6.024  21.016  1.00 27.55           C  
ATOM   1555  C   MET A 196      33.027  -4.562  21.007  1.00 26.61           C  
ATOM   1556  O   MET A 196      33.424  -3.764  21.877  1.00 26.64           O  
ATOM   1557  CB  MET A 196      34.540  -6.325  19.907  1.00 27.67           C  
ATOM   1558  CG  MET A 196      35.684  -5.347  19.833  1.00 30.02           C  
ATOM   1559  SD  MET A 196      35.293  -3.878  18.869  1.00 34.80           S  
ATOM   1560  CE  MET A 196      35.541  -4.538  17.221  1.00 33.52           C  
ATOM   1561  N   PRO A 197      32.135  -4.196  20.062  1.00 26.83           N  
ATOM   1562  CA  PRO A 197      31.649  -2.817  20.092  1.00 26.61           C  
ATOM   1563  C   PRO A 197      30.862  -2.468  21.362  1.00 26.27           C  
ATOM   1564  O   PRO A 197      30.907  -1.324  21.811  1.00 26.24           O  
ATOM   1565  CB  PRO A 197      30.753  -2.738  18.855  1.00 26.87           C  
ATOM   1566  CG  PRO A 197      31.308  -3.768  17.943  1.00 28.57           C  
ATOM   1567  CD  PRO A 197      31.651  -4.901  18.857  1.00 26.30           C  
ATOM   1568  N   ALA A 198      30.152  -3.444  21.909  1.00 25.99           N  
ATOM   1569  CA  ALA A 198      29.411  -3.260  23.158  1.00 25.98           C  
ATOM   1570  C   ALA A 198      30.366  -3.100  24.329  1.00 26.41           C  
ATOM   1571  O   ALA A 198      30.112  -2.279  25.213  1.00 27.55           O  
ATOM   1572  CB  ALA A 198      28.473  -4.413  23.381  1.00 26.17           C  
ATOM   1573  N   GLU A 199      31.470  -3.856  24.325  1.00 26.15           N  
ATOM   1574  CA  GLU A 199      32.509  -3.724  25.361  1.00 26.90           C  
ATOM   1575  C   GLU A 199      33.022  -2.306  25.418  1.00 26.98           C  
ATOM   1576  O   GLU A 199      33.094  -1.697  26.504  1.00 27.04           O  
ATOM   1577  CB  GLU A 199      33.710  -4.653  25.079  1.00 26.03           C  
ATOM   1578  CG  GLU A 199      33.477  -6.113  25.474  1.00 27.96           C  
ATOM   1579  CD  GLU A 199      33.347  -6.305  26.976  1.00 29.11           C  
ATOM   1580  OE1 GLU A 199      33.693  -5.392  27.752  1.00 27.04           O  
ATOM   1581  OE2 GLU A 199      32.894  -7.366  27.391  1.00 28.70           O1-
ATOM   1582  N   THR A 200      33.360  -1.770  24.247  1.00 27.78           N  
ATOM   1583  CA  THR A 200      33.970  -0.435  24.175  1.00 28.04           C  
ATOM   1584  C   THR A 200      32.963   0.641  24.570  1.00 27.92           C  
ATOM   1585  O   THR A 200      33.277   1.532  25.352  1.00 26.50           O  
ATOM   1586  CB  THR A 200      34.606  -0.169  22.786  1.00 28.72           C  
ATOM   1587  CG2 THR A 200      35.308   1.157  22.762  1.00 28.54           C  
ATOM   1588  OG1 THR A 200      35.578  -1.187  22.528  1.00 31.11           O  
ATOM   1589  N   GLN A 201      31.737   0.520  24.078  1.00 26.78           N  
ATOM   1590  CA  GLN A 201      30.665   1.406  24.530  1.00 26.39           C  
ATOM   1591  C   GLN A 201      30.489   1.358  26.034  1.00 25.84           C  
ATOM   1592  O   GLN A 201      30.349   2.397  26.665  1.00 25.81           O  
ATOM   1593  CB  GLN A 201      29.332   1.046  23.858  1.00 26.17           C  
ATOM   1594  CG  GLN A 201      28.196   2.014  24.220  1.00 27.91           C  
ATOM   1595  CD  GLN A 201      26.832   1.377  24.073  1.00 25.12           C  
ATOM   1596  NE2 GLN A 201      25.791   2.197  24.154  1.00 25.60           N  
ATOM   1597  OE1 GLN A 201      26.713   0.154  23.915  1.00 28.41           O  
ATOM   1598  N   LEU A 202      30.481   0.151  26.597  1.00 25.98           N  
ATOM   1599  CA  LEU A 202      30.308  -0.019  28.045  1.00 26.16           C  
ATOM   1600  C   LEU A 202      31.427   0.669  28.831  1.00 27.04           C  
ATOM   1601  O   LEU A 202      31.161   1.321  29.855  1.00 26.43           O  
ATOM   1602  CB  LEU A 202      30.198  -1.509  28.395  1.00 26.76           C  
ATOM   1603  CG  LEU A 202      30.089  -1.825  29.898  1.00 25.83           C  
ATOM   1604  CD1 LEU A 202      28.867  -1.128  30.539  1.00 27.03           C  
ATOM   1605  CD2 LEU A 202      30.042  -3.347  30.091  1.00 26.69           C  
ATOM   1606  N   ALA A 203      32.667   0.551  28.353  1.00 26.44           N  
ATOM   1607  CA  ALA A 203      33.800   1.266  28.988  1.00 26.54           C  
ATOM   1608  C   ALA A 203      33.604   2.783  29.066  1.00 26.72           C  
ATOM   1609  O   ALA A 203      33.773   3.383  30.137  1.00 27.08           O  
ATOM   1610  CB  ALA A 203      35.107   0.940  28.256  1.00 26.69           C  
ATOM   1611  N   ILE A 204      33.216   3.371  27.936  1.00 26.68           N  
ATOM   1612  CA  ILE A 204      33.032   4.817  27.805  1.00 26.01           C  
ATOM   1613  C   ILE A 204      31.892   5.291  28.721  1.00 25.83           C  
ATOM   1614  O   ILE A 204      32.047   6.260  29.481  1.00 25.82           O  
ATOM   1615  CB  ILE A 204      32.757   5.234  26.324  1.00 25.41           C  
ATOM   1616  CG1 ILE A 204      33.967   4.904  25.452  1.00 25.54           C  
ATOM   1617  CG2 ILE A 204      32.466   6.767  26.258  1.00 25.63           C  
ATOM   1618  CD1 ILE A 204      33.714   4.988  23.926  1.00 26.89           C  
ATOM   1619  N   LEU A 205      30.764   4.586  28.666  1.00 25.54           N  
ATOM   1620  CA  LEU A 205      29.597   4.932  29.480  1.00 26.17           C  
ATOM   1621  C   LEU A 205      29.853   4.729  30.967  1.00 25.76           C  
ATOM   1622  O   LEU A 205      29.329   5.471  31.787  1.00 26.63           O  
ATOM   1623  CB  LEU A 205      28.362   4.142  29.047  1.00 25.83           C  
ATOM   1624  CG  LEU A 205      27.844   4.425  27.639  1.00 26.08           C  
ATOM   1625  CD1 LEU A 205      26.570   3.649  27.419  1.00 26.11           C  
ATOM   1626  CD2 LEU A 205      27.610   5.923  27.429  1.00 27.66           C  
ATOM   1627  N   SER A 206      30.667   3.728  31.307  1.00 26.46           N  
ATOM   1628  CA  SER A 206      31.046   3.524  32.709  1.00 26.71           C  
ATOM   1629  C   SER A 206      31.787   4.714  33.288  1.00 27.17           C  
ATOM   1630  O   SER A 206      31.513   5.102  34.422  1.00 26.81           O  
ATOM   1631  CB  SER A 206      31.843   2.231  32.892  1.00 26.43           C  
ATOM   1632  OG  SER A 206      31.027   1.118  32.587  1.00 28.39           O  
ATOM   1633  N   LEU A 207      32.686   5.311  32.503  1.00 26.86           N  
ATOM   1634  CA  LEU A 207      33.359   6.547  32.903  1.00 27.54           C  
ATOM   1635  C   LEU A 207      32.407   7.741  33.007  1.00 27.09           C  
ATOM   1636  O   LEU A 207      32.451   8.480  33.995  1.00 27.87           O  
ATOM   1637  CB  LEU A 207      34.516   6.872  31.955  1.00 27.41           C  
ATOM   1638  CG  LEU A 207      35.762   5.980  32.020  1.00 28.41           C  
ATOM   1639  CD1 LEU A 207      36.815   6.486  31.020  1.00 30.16           C  
ATOM   1640  CD2 LEU A 207      36.342   5.890  33.451  1.00 27.39           C  
ATOM   1641  N   ILE A 208      31.543   7.907  32.004  1.00 27.53           N  
ATOM   1642  CA  ILE A 208      30.629   9.055  31.948  1.00 26.21           C  
ATOM   1643  C   ILE A 208      29.577   8.973  33.056  1.00 27.07           C  
ATOM   1644  O   ILE A 208      29.452   9.885  33.888  1.00 26.18           O  
ATOM   1645  CB  ILE A 208      29.915   9.184  30.567  1.00 25.85           C  
ATOM   1646  CG1 ILE A 208      30.923   9.494  29.445  1.00 26.52           C  
ATOM   1647  CG2 ILE A 208      28.846  10.307  30.619  1.00 26.19           C  
ATOM   1648  CD1 ILE A 208      30.323   9.403  28.035  1.00 25.70           C  
ATOM   1649  N   LEU A 209      28.838   7.871  33.078  1.00 26.52           N  
ATOM   1650  CA  LEU A 209      27.652   7.767  33.917  1.00 27.30           C  
ATOM   1651  C   LEU A 209      27.987   7.619  35.403  1.00 27.46           C  
ATOM   1652  O   LEU A 209      27.154   7.918  36.241  1.00 28.35           O  
ATOM   1653  CB  LEU A 209      26.725   6.637  33.426  1.00 26.74           C  
ATOM   1654  CG  LEU A 209      26.058   6.850  32.055  1.00 27.64           C  
ATOM   1655  CD1 LEU A 209      25.284   5.600  31.634  1.00 28.98           C  
ATOM   1656  CD2 LEU A 209      25.151   8.080  32.010  1.00 28.38           C  
ATOM   1657  N   SER A 210      29.207   7.175  35.720  1.00 28.07           N  
ATOM   1658  CA  SER A 210      29.641   7.029  37.115  1.00 28.00           C  
ATOM   1659  C   SER A 210      30.164   8.326  37.686  1.00 28.56           C  
ATOM   1660  O   SER A 210      30.445   8.411  38.887  1.00 29.32           O  
ATOM   1661  CB  SER A 210      30.734   5.960  37.251  1.00 27.62           C  
ATOM   1662  OG  SER A 210      31.974   6.405  36.712  1.00 27.66           O  
ATOM   1663  N   GLY A 211      30.317   9.320  36.815  1.00 28.77           N  
ATOM   1664  CA  GLY A 211      30.876  10.611  37.200  1.00 29.36           C  
ATOM   1665  C   GLY A 211      32.388  10.599  37.266  1.00 29.74           C  
ATOM   1666  O   GLY A 211      32.991  11.527  37.808  1.00 29.37           O  
ATOM   1667  N   ALA A 212      33.008   9.563  36.706  1.00 29.49           N  
ATOM   1668  CA  ALA A 212      34.460   9.441  36.744  1.00 30.48           C  
ATOM   1669  C   ALA A 212      35.192  10.650  36.142  1.00 30.59           C  
ATOM   1670  O   ALA A 212      36.219  11.072  36.664  1.00 30.34           O  
ATOM   1671  CB  ALA A 212      34.915   8.116  36.124  1.00 30.05           C  
ATOM   1672  N   PHE A 213      34.651  11.235  35.071  1.00 31.42           N  
ATOM   1673  CA  PHE A 213      35.266  12.422  34.480  1.00 31.76           C  
ATOM   1674  C   PHE A 213      35.186  13.669  35.382  1.00 32.50           C  
ATOM   1675  O   PHE A 213      35.894  14.659  35.154  1.00 32.29           O  
ATOM   1676  CB  PHE A 213      34.700  12.698  33.074  1.00 32.27           C  
ATOM   1677  CG  PHE A 213      35.205  11.741  32.012  1.00 33.11           C  
ATOM   1678  CD1 PHE A 213      34.311  11.025  31.218  1.00 33.49           C  
ATOM   1679  CD2 PHE A 213      36.571  11.577  31.787  1.00 33.95           C  
ATOM   1680  CE1 PHE A 213      34.765  10.153  30.224  1.00 33.60           C  
ATOM   1681  CE2 PHE A 213      37.036  10.689  30.795  1.00 33.72           C  
ATOM   1682  CZ  PHE A 213      36.133   9.990  30.010  1.00 32.11           C  
ATOM   1683  N   GLU A 214      34.351  13.620  36.420  1.00 32.66           N  
ATOM   1684  CA  GLU A 214      34.288  14.733  37.379  1.00 33.48           C  
ATOM   1685  C   GLU A 214      35.412  14.612  38.409  1.00 33.22           C  
ATOM   1686  O   GLU A 214      35.669  15.537  39.170  1.00 33.09           O  
ATOM   1687  CB  GLU A 214      32.925  14.785  38.082  1.00 34.00           C  
ATOM   1688  CG  GLU A 214      31.746  14.955  37.137  1.00 35.79           C  
ATOM   1689  CD  GLU A 214      31.702  16.332  36.506  1.00 38.95           C  
ATOM   1690  OE1 GLU A 214      32.017  17.323  37.201  1.00 40.90           O  
ATOM   1691  OE2 GLU A 214      31.346  16.424  35.315  1.00 41.61           O1-
ATOM   1692  N   ARG A 215      36.077  13.460  38.425  1.00 32.90           N  
ATOM   1693  CA  ARG A 215      37.120  13.175  39.417  1.00 32.87           C  
ATOM   1694  C   ARG A 215      38.498  13.020  38.773  1.00 32.49           C  
ATOM   1695  O   ARG A 215      39.521  13.428  39.342  1.00 32.76           O  
ATOM   1696  CB  ARG A 215      36.778  11.903  40.196  1.00 33.10           C  
ATOM   1697  CG  ARG A 215      35.458  11.977  40.952  1.00 33.93           C  
ATOM   1698  CD  ARG A 215      35.180  10.723  41.769  1.00 33.29           C  
ATOM   1699  NE  ARG A 215      34.838   9.559  40.955  1.00 34.21           N  
ATOM   1700  CZ  ARG A 215      33.628   9.314  40.461  1.00 34.00           C  
ATOM   1701  NH1 ARG A 215      32.626  10.159  40.681  1.00 35.48           N1+
ATOM   1702  NH2 ARG A 215      33.417   8.221  39.748  1.00 35.09           N  
ATOM   1703  N   ILE A 216      38.517  12.416  37.595  1.00 31.73           N  
ATOM   1704  CA  ILE A 216      39.747  12.223  36.850  1.00 31.22           C  
ATOM   1705  C   ILE A 216      40.152  13.567  36.256  1.00 30.72           C  
ATOM   1706  O   ILE A 216      39.326  14.204  35.593  1.00 31.14           O  
ATOM   1707  CB  ILE A 216      39.555  11.183  35.732  1.00 31.09           C  
ATOM   1708  CG1 ILE A 216      39.314   9.802  36.354  1.00 29.90           C  
ATOM   1709  CG2 ILE A 216      40.740  11.189  34.801  1.00 31.84           C  
ATOM   1710  CD1 ILE A 216      38.876   8.669  35.372  1.00 31.29           C  
ATOM   1711  N   PRO A 217      41.409  14.008  36.507  1.00 29.90           N  
ATOM   1712  CA  PRO A 217      41.921  15.269  35.969  1.00 29.54           C  
ATOM   1713  C   PRO A 217      41.748  15.424  34.463  1.00 29.26           C  
ATOM   1714  O   PRO A 217      41.967  14.479  33.719  1.00 29.01           O  
ATOM   1715  CB  PRO A 217      43.416  15.207  36.310  1.00 29.64           C  
ATOM   1716  CG  PRO A 217      43.457  14.422  37.578  1.00 30.02           C  
ATOM   1717  CD  PRO A 217      42.426  13.323  37.333  1.00 29.38           C  
ATOM   1718  N   LYS A 218      41.396  16.632  34.026  1.00 29.05           N  
ATOM   1719  CA  LYS A 218      41.208  16.944  32.611  1.00 29.05           C  
ATOM   1720  C   LYS A 218      42.440  16.615  31.750  1.00 29.07           C  
ATOM   1721  O   LYS A 218      42.327  16.382  30.543  1.00 28.99           O  
ATOM   1722  CB  LYS A 218      40.863  18.428  32.479  1.00 29.60           C  
ATOM   1723  CG  LYS A 218      40.344  18.829  31.130  1.00 31.40           C  
ATOM   1724  CD  LYS A 218      40.138  20.345  31.123  1.00 32.08           C  
ATOM   1725  CE  LYS A 218      40.274  20.939  29.718  1.00 36.04           C  
ATOM   1726  NZ  LYS A 218      41.632  20.731  29.113  1.00 36.30           N1+
ATOM   1727  N   SER A 219      43.616  16.596  32.378  1.00 28.74           N  
ATOM   1728  CA  SER A 219      44.868  16.240  31.703  1.00 27.68           C  
ATOM   1729  C   SER A 219      44.880  14.835  31.100  1.00 27.55           C  
ATOM   1730  O   SER A 219      45.718  14.541  30.241  1.00 27.07           O  
ATOM   1731  CB  SER A 219      46.044  16.367  32.661  1.00 28.16           C  
ATOM   1732  OG  SER A 219      45.858  15.575  33.809  1.00 25.95           O  
ATOM   1733  N   LEU A 220      43.970  13.966  31.549  1.00 26.98           N  
ATOM   1734  CA  LEU A 220      43.963  12.585  31.042  1.00 27.78           C  
ATOM   1735  C   LEU A 220      43.807  12.552  29.518  1.00 28.12           C  
ATOM   1736  O   LEU A 220      42.862  13.101  28.969  1.00 28.90           O  
ATOM   1737  CB  LEU A 220      42.864  11.739  31.688  1.00 26.94           C  
ATOM   1738  CG  LEU A 220      42.829  10.274  31.181  1.00 27.41           C  
ATOM   1739  CD1 LEU A 220      44.127   9.572  31.533  1.00 30.96           C  
ATOM   1740  CD2 LEU A 220      41.637   9.517  31.737  1.00 28.94           C  
ATOM   1741  N   LYS A 221      44.758  11.913  28.856  1.00 28.34           N  
ATOM   1742  CA  LYS A 221      44.653  11.645  27.435  1.00 28.99           C  
ATOM   1743  C   LYS A 221      44.282  10.184  27.299  1.00 28.50           C  
ATOM   1744  O   LYS A 221      45.089   9.294  27.608  1.00 27.41           O  
ATOM   1745  CB  LYS A 221      45.957  11.984  26.704  1.00 30.00           C  
ATOM   1746  CG  LYS A 221      46.317  13.467  26.816  1.00 32.92           C  
ATOM   1747  CD  LYS A 221      47.252  13.937  25.711  1.00 38.31           C  
ATOM   1748  CE  LYS A 221      47.480  15.445  25.824  1.00 37.96           C  
ATOM   1749  NZ  LYS A 221      48.107  16.165  24.642  1.00 38.67           N1+
ATOM   1750  N   ILE A 222      43.036   9.936  26.886  1.00 28.14           N  
ATOM   1751  CA  ILE A 222      42.527   8.564  26.798  1.00 28.02           C  
ATOM   1752  C   ILE A 222      41.787   8.326  25.474  1.00 28.02           C  
ATOM   1753  O   ILE A 222      40.915   9.119  25.099  1.00 28.09           O  
ATOM   1754  CB  ILE A 222      41.641   8.163  28.043  1.00 27.77           C  
ATOM   1755  CG1 ILE A 222      41.238   6.689  28.001  1.00 28.70           C  
ATOM   1756  CG2 ILE A 222      40.370   9.029  28.176  1.00 26.84           C  
ATOM   1757  CD1 ILE A 222      40.783   6.179  29.359  1.00 29.47           C  
ATOM   1758  N   CYS A 223      42.157   7.259  24.766  1.00 27.81           N  
ATOM   1759  CA  CYS A 223      41.571   6.915  23.462  1.00 28.64           C  
ATOM   1760  C   CYS A 223      40.921   5.527  23.503  1.00 28.14           C  
ATOM   1761  O   CYS A 223      41.496   4.575  24.050  1.00 28.90           O  
ATOM   1762  CB  CYS A 223      42.646   6.942  22.369  1.00 28.39           C  
ATOM   1763  SG  CYS A 223      41.946   6.688  20.697  1.00 29.17           S  
ATOM   1764  N   PHE A 224      39.731   5.399  22.914  1.00 28.15           N  
ATOM   1765  CA  PHE A 224      39.043   4.115  22.859  1.00 28.67           C  
ATOM   1766  C   PHE A 224      39.198   3.515  21.479  1.00 28.89           C  
ATOM   1767  O   PHE A 224      38.974   4.191  20.479  1.00 28.54           O  
ATOM   1768  CB  PHE A 224      37.579   4.287  23.280  1.00 28.57           C  
ATOM   1769  CG  PHE A 224      37.441   4.600  24.726  1.00 27.46           C  
ATOM   1770  CD1 PHE A 224      37.497   5.919  25.171  1.00 27.14           C  
ATOM   1771  CD2 PHE A 224      37.333   3.573  25.653  1.00 26.31           C  
ATOM   1772  CE1 PHE A 224      37.432   6.223  26.534  1.00 27.72           C  
ATOM   1773  CE2 PHE A 224      37.252   3.855  27.020  1.00 27.33           C  
ATOM   1774  CZ  PHE A 224      37.294   5.178  27.461  1.00 27.40           C  
ATOM   1775  N   GLY A 225      39.628   2.253  21.443  1.00 28.99           N  
ATOM   1776  CA  GLY A 225      39.885   1.545  20.190  1.00 30.06           C  
ATOM   1777  C   GLY A 225      38.634   1.247  19.387  1.00 30.51           C  
ATOM   1778  O   GLY A 225      37.516   1.242  19.919  1.00 31.21           O  
ATOM   1779  N   HIS A 226      38.826   1.009  18.094  1.00 31.18           N  
ATOM   1780  CA  HIS A 226      37.759   0.572  17.195  1.00 32.74           C  
ATOM   1781  C   HIS A 226      36.556   1.521  17.199  1.00 32.28           C  
ATOM   1782  O   HIS A 226      35.394   1.109  17.376  1.00 32.66           O  
ATOM   1783  CB  HIS A 226      37.395  -0.891  17.491  1.00 33.81           C  
ATOM   1784  CG  HIS A 226      38.542  -1.829  17.273  1.00 36.84           C  
ATOM   1785  CD2 HIS A 226      39.407  -2.406  18.141  1.00 39.71           C  
ATOM   1786  ND1 HIS A 226      38.955  -2.207  16.014  1.00 38.32           N  
ATOM   1787  CE1 HIS A 226      39.994  -3.015  16.116  1.00 39.37           C  
ATOM   1788  NE2 HIS A 226      40.295  -3.146  17.395  1.00 42.77           N  
ATOM   1789  N   GLY A 227      36.865   2.801  17.040  1.00 31.44           N  
ATOM   1790  CA  GLY A 227      35.871   3.849  16.877  1.00 31.26           C  
ATOM   1791  C   GLY A 227      35.001   4.151  18.075  1.00 30.90           C  
ATOM   1792  O   GLY A 227      34.025   4.898  17.959  1.00 31.59           O  
ATOM   1793  N   GLY A 228      35.348   3.599  19.236  1.00 29.80           N  
ATOM   1794  CA  GLY A 228      34.491   3.754  20.405  1.00 29.09           C  
ATOM   1795  C   GLY A 228      33.361   2.740  20.409  1.00 28.33           C  
ATOM   1796  O   GLY A 228      32.388   2.877  21.157  1.00 27.86           O  
ATOM   1797  N   GLY A 229      33.488   1.704  19.587  1.00 27.78           N  
ATOM   1798  CA  GLY A 229      32.458   0.679  19.519  1.00 27.95           C  
ATOM   1799  C   GLY A 229      31.176   1.252  18.931  1.00 28.41           C  
ATOM   1800  O   GLY A 229      31.207   2.000  17.949  1.00 28.32           O  
ATOM   1801  N   SER A 230      30.056   0.934  19.565  1.00 28.68           N  
ATOM   1802  CA  SER A 230      28.768   1.479  19.148  1.00 29.12           C  
ATOM   1803  C   SER A 230      28.424   2.818  19.816  1.00 28.60           C  
ATOM   1804  O   SER A 230      27.332   3.363  19.593  1.00 28.79           O  
ATOM   1805  CB  SER A 230      27.673   0.468  19.432  1.00 28.60           C  
ATOM   1806  OG  SER A 230      27.767   0.031  20.766  1.00 31.04           O  
ATOM   1807  N   PHE A 231      29.352   3.343  20.622  1.00 28.21           N  
ATOM   1808  CA  PHE A 231      29.122   4.555  21.405  1.00 27.88           C  
ATOM   1809  C   PHE A 231      28.448   5.708  20.663  1.00 27.79           C  
ATOM   1810  O   PHE A 231      27.427   6.224  21.124  1.00 27.43           O  
ATOM   1811  CB  PHE A 231      30.418   5.069  22.075  1.00 28.12           C  
ATOM   1812  CG  PHE A 231      30.260   6.437  22.702  1.00 27.87           C  
ATOM   1813  CD1 PHE A 231      29.641   6.588  23.939  1.00 29.28           C  
ATOM   1814  CD2 PHE A 231      30.700   7.575  22.034  1.00 28.07           C  
ATOM   1815  CE1 PHE A 231      29.476   7.847  24.510  1.00 29.18           C  
ATOM   1816  CE2 PHE A 231      30.534   8.841  22.591  1.00 29.74           C  
ATOM   1817  CZ  PHE A 231      29.921   8.981  23.822  1.00 29.22           C  
ATOM   1818  N   ALA A 232      29.033   6.127  19.536  1.00 27.83           N  
ATOM   1819  CA  ALA A 232      28.591   7.327  18.848  1.00 27.85           C  
ATOM   1820  C   ALA A 232      27.160   7.195  18.324  1.00 27.72           C  
ATOM   1821  O   ALA A 232      26.388   8.152  18.380  1.00 28.61           O  
ATOM   1822  CB  ALA A 232      29.546   7.665  17.714  1.00 27.65           C  
ATOM   1823  N   PHE A 233      26.812   6.006  17.845  1.00 27.42           N  
ATOM   1824  CA  PHE A 233      25.488   5.765  17.268  1.00 27.02           C  
ATOM   1825  C   PHE A 233      24.404   5.670  18.341  1.00 26.80           C  
ATOM   1826  O   PHE A 233      23.256   6.040  18.104  1.00 26.92           O  
ATOM   1827  CB  PHE A 233      25.501   4.481  16.443  1.00 27.46           C  
ATOM   1828  CG  PHE A 233      24.193   4.187  15.739  1.00 27.78           C  
ATOM   1829  CD1 PHE A 233      23.826   4.892  14.591  1.00 28.54           C  
ATOM   1830  CD2 PHE A 233      23.341   3.193  16.217  1.00 28.45           C  
ATOM   1831  CE1 PHE A 233      22.625   4.617  13.941  1.00 28.50           C  
ATOM   1832  CE2 PHE A 233      22.142   2.910  15.576  1.00 29.39           C  
ATOM   1833  CZ  PHE A 233      21.780   3.628  14.436  1.00 28.51           C  
ATOM   1834  N   LEU A 234      24.776   5.168  19.513  1.00 26.68           N  
ATOM   1835  CA  LEU A 234      23.818   4.937  20.592  1.00 26.44           C  
ATOM   1836  C   LEU A 234      23.783   6.095  21.591  1.00 26.46           C  
ATOM   1837  O   LEU A 234      23.058   6.036  22.582  1.00 27.30           O  
ATOM   1838  CB  LEU A 234      24.134   3.611  21.311  1.00 26.23           C  
ATOM   1839  CG  LEU A 234      24.004   2.326  20.494  1.00 26.08           C  
ATOM   1840  CD1 LEU A 234      24.463   1.120  21.281  1.00 28.54           C  
ATOM   1841  CD2 LEU A 234      22.577   2.133  19.990  1.00 28.03           C  
ATOM   1842  N   LEU A 235      24.537   7.158  21.306  1.00 26.50           N  
ATOM   1843  CA  LEU A 235      24.637   8.312  22.199  1.00 26.53           C  
ATOM   1844  C   LEU A 235      23.302   9.051  22.428  1.00 26.64           C  
ATOM   1845  O   LEU A 235      23.011   9.478  23.556  1.00 26.57           O  
ATOM   1846  CB  LEU A 235      25.743   9.271  21.730  1.00 26.99           C  
ATOM   1847  CG  LEU A 235      26.027  10.484  22.631  1.00 27.24           C  
ATOM   1848  CD1 LEU A 235      26.355  10.088  24.075  1.00 28.50           C  
ATOM   1849  CD2 LEU A 235      27.140  11.316  22.046  1.00 27.42           C  
ATOM   1850  N   GLY A 236      22.500   9.184  21.370  1.00 26.60           N  
ATOM   1851  CA  GLY A 236      21.183   9.810  21.463  1.00 27.11           C  
ATOM   1852  C   GLY A 236      20.287   9.109  22.463  1.00 27.31           C  
ATOM   1853  O   GLY A 236      19.583   9.757  23.239  1.00 27.15           O  
ATOM   1854  N   ARG A 237      20.329   7.779  22.441  1.00 27.53           N  
ATOM   1855  CA  ARG A 237      19.607   6.939  23.406  1.00 27.82           C  
ATOM   1856  C   ARG A 237      20.066   7.203  24.846  1.00 27.39           C  
ATOM   1857  O   ARG A 237      19.238   7.293  25.760  1.00 27.57           O  
ATOM   1858  CB  ARG A 237      19.797   5.465  23.043  1.00 28.41           C  
ATOM   1859  CG  ARG A 237      19.019   4.496  23.933  1.00 30.46           C  
ATOM   1860  CD  ARG A 237      19.579   3.083  23.876  1.00 34.70           C  
ATOM   1861  NE  ARG A 237      19.250   2.395  22.631  1.00 38.07           N  
ATOM   1862  CZ  ARG A 237      18.460   1.325  22.549  1.00 40.14           C  
ATOM   1863  NH1 ARG A 237      17.923   0.795  23.647  1.00 40.55           N1+
ATOM   1864  NH2 ARG A 237      18.229   0.766  21.367  1.00 41.67           N  
ATOM   1865  N   VAL A 238      21.382   7.329  25.029  1.00 27.13           N  
ATOM   1866  CA  VAL A 238      21.986   7.633  26.336  1.00 26.69           C  
ATOM   1867  C   VAL A 238      21.552   8.999  26.877  1.00 26.82           C  
ATOM   1868  O   VAL A 238      21.141   9.114  28.032  1.00 25.94           O  
ATOM   1869  CB  VAL A 238      23.527   7.521  26.280  1.00 26.42           C  
ATOM   1870  CG1 VAL A 238      24.158   8.018  27.580  1.00 25.23           C  
ATOM   1871  CG2 VAL A 238      23.942   6.077  25.992  1.00 27.89           C  
ATOM   1872  N   ASP A 239      21.637  10.020  26.029  1.00 27.42           N  
ATOM   1873  CA  ASP A 239      21.182  11.366  26.372  1.00 28.49           C  
ATOM   1874  C   ASP A 239      19.704  11.382  26.749  1.00 28.83           C  
ATOM   1875  O   ASP A 239      19.320  11.996  27.748  1.00 29.14           O  
ATOM   1876  CB  ASP A 239      21.426  12.328  25.210  1.00 28.66           C  
ATOM   1877  CG  ASP A 239      22.800  12.964  25.259  1.00 30.12           C  
ATOM   1878  OD1 ASP A 239      23.614  12.570  26.128  1.00 31.40           O  
ATOM   1879  OD2 ASP A 239      23.058  13.850  24.422  1.00 31.32           O1-
ATOM   1880  N   ASN A 240      18.883  10.705  25.951  1.00 28.87           N  
ATOM   1881  CA  ASN A 240      17.448  10.625  26.227  1.00 29.61           C  
ATOM   1882  C   ASN A 240      17.161  10.005  27.603  1.00 29.86           C  
ATOM   1883  O   ASN A 240      16.340  10.516  28.372  1.00 29.69           O  
ATOM   1884  CB  ASN A 240      16.738   9.849  25.117  1.00 29.75           C  
ATOM   1885  CG  ASN A 240      15.248   9.699  25.371  1.00 30.47           C  
ATOM   1886  ND2 ASN A 240      14.502  10.776  25.180  1.00 29.54           N  
ATOM   1887  OD1 ASN A 240      14.784   8.628  25.757  1.00 32.81           O  
ATOM   1888  N   ALA A 241      17.855   8.911  27.908  1.00 30.21           N  
ATOM   1889  CA  ALA A 241      17.718   8.221  29.190  1.00 30.44           C  
ATOM   1890  C   ALA A 241      18.154   9.091  30.371  1.00 30.86           C  
ATOM   1891  O   ALA A 241      17.490   9.128  31.399  1.00 30.30           O  
ATOM   1892  CB  ALA A 241      18.497   6.908  29.177  1.00 30.69           C  
ATOM   1893  N   TRP A 242      19.271   9.795  30.203  1.00 31.86           N  
ATOM   1894  CA  TRP A 242      19.771  10.728  31.207  1.00 32.52           C  
ATOM   1895  C   TRP A 242      18.769  11.866  31.476  1.00 33.40           C  
ATOM   1896  O   TRP A 242      18.581  12.289  32.612  1.00 33.15           O  
ATOM   1897  CB  TRP A 242      21.127  11.276  30.751  1.00 32.85           C  
ATOM   1898  CG  TRP A 242      21.763  12.229  31.706  1.00 32.45           C  
ATOM   1899  CD1 TRP A 242      22.655  11.931  32.693  1.00 33.24           C  
ATOM   1900  CD2 TRP A 242      21.566  13.647  31.755  1.00 33.02           C  
ATOM   1901  CE2 TRP A 242      22.366  14.143  32.808  1.00 32.78           C  
ATOM   1902  CE3 TRP A 242      20.785  14.544  31.015  1.00 32.68           C  
ATOM   1903  NE1 TRP A 242      23.025  13.076  33.359  1.00 32.60           N  
ATOM   1904  CZ2 TRP A 242      22.415  15.503  33.137  1.00 32.58           C  
ATOM   1905  CZ3 TRP A 242      20.831  15.903  31.344  1.00 33.31           C  
ATOM   1906  CH2 TRP A 242      21.642  16.364  32.397  1.00 32.97           C  
ATOM   1907  N   ARG A 243      18.128  12.341  30.417  1.00 34.23           N  
ATOM   1908  CA  ARG A 243      17.166  13.423  30.513  1.00 35.54           C  
ATOM   1909  C   ARG A 243      15.932  13.002  31.326  1.00 35.78           C  
ATOM   1910  O   ARG A 243      15.412  13.783  32.133  1.00 36.11           O  
ATOM   1911  CB  ARG A 243      16.765  13.868  29.105  1.00 35.97           C  
ATOM   1912  CG  ARG A 243      16.847  15.373  28.865  1.00 38.34           C  
ATOM   1913  CD  ARG A 243      18.216  15.780  28.319  1.00 40.90           C  
ATOM   1914  NE  ARG A 243      18.479  17.214  28.466  1.00 43.66           N  
ATOM   1915  CZ  ARG A 243      19.571  17.836  28.023  1.00 44.74           C  
ATOM   1916  NH1 ARG A 243      20.523  17.164  27.382  1.00 46.38           N1+
ATOM   1917  NH2 ARG A 243      19.710  19.140  28.217  1.00 46.04           N  
ATOM   1918  N   HIS A 244      15.488  11.761  31.138  1.00 36.05           N  
ATOM   1919  CA  HIS A 244      14.175  11.334  31.641  1.00 36.33           C  
ATOM   1920  C   HIS A 244      14.171  10.301  32.784  1.00 36.51           C  
ATOM   1921  O   HIS A 244      13.101   9.934  33.279  1.00 36.63           O  
ATOM   1922  CB  HIS A 244      13.307  10.851  30.471  1.00 36.46           C  
ATOM   1923  CG  HIS A 244      13.008  11.918  29.462  1.00 36.92           C  
ATOM   1924  CD2 HIS A 244      12.225  13.020  29.535  1.00 37.68           C  
ATOM   1925  ND1 HIS A 244      13.548  11.916  28.192  1.00 37.29           N  
ATOM   1926  CE1 HIS A 244      13.108  12.969  27.526  1.00 37.75           C  
ATOM   1927  NE2 HIS A 244      12.307  13.658  28.319  1.00 38.12           N  
ATOM   1928  N   ARG A 245      15.349   9.835  33.202  1.00 36.66           N  
ATOM   1929  CA  ARG A 245      15.445   8.877  34.309  1.00 37.07           C  
ATOM   1930  C   ARG A 245      16.465   9.311  35.362  1.00 36.88           C  
ATOM   1931  O   ARG A 245      17.653   9.481  35.068  1.00 36.34           O  
ATOM   1932  CB  ARG A 245      15.767   7.455  33.817  1.00 37.24           C  
ATOM   1933  CG  ARG A 245      14.777   6.849  32.817  1.00 39.63           C  
ATOM   1934  CD  ARG A 245      13.515   6.277  33.467  1.00 43.21           C  
ATOM   1935  NE  ARG A 245      12.637   5.679  32.455  1.00 46.06           N  
ATOM   1936  CZ  ARG A 245      12.269   4.397  32.406  1.00 46.63           C  
ATOM   1937  NH1 ARG A 245      12.674   3.532  33.330  1.00 46.63           N1+
ATOM   1938  NH2 ARG A 245      11.476   3.979  31.428  1.00 46.61           N  
ATOM   1939  N   ASP A 246      15.981   9.466  36.594  1.00 36.81           N  
ATOM   1940  CA  ASP A 246      16.798   9.903  37.724  1.00 36.81           C  
ATOM   1941  C   ASP A 246      18.002   9.004  38.008  1.00 36.43           C  
ATOM   1942  O   ASP A 246      19.091   9.503  38.298  1.00 36.61           O  
ATOM   1943  CB  ASP A 246      15.937  10.018  38.987  1.00 37.31           C  
ATOM   1944  CG  ASP A 246      14.910  11.137  38.901  1.00 38.35           C  
ATOM   1945  OD1 ASP A 246      14.547  11.543  37.773  1.00 39.46           O  
ATOM   1946  OD2 ASP A 246      14.464  11.611  39.970  1.00 40.26           O1-
ATOM   1947  N   ILE A 247      17.807   7.690  37.926  1.00 36.09           N  
ATOM   1948  CA  ILE A 247      18.892   6.728  38.181  1.00 36.02           C  
ATOM   1949  C   ILE A 247      20.032   6.800  37.148  1.00 35.68           C  
ATOM   1950  O   ILE A 247      21.150   6.364  37.422  1.00 35.44           O  
ATOM   1951  CB  ILE A 247      18.382   5.262  38.330  1.00 36.17           C  
ATOM   1952  CG1 ILE A 247      17.779   4.742  37.019  1.00 36.02           C  
ATOM   1953  CG2 ILE A 247      17.394   5.147  39.505  1.00 36.60           C  
ATOM   1954  CD1 ILE A 247      17.518   3.243  37.014  1.00 36.39           C  
ATOM   1955  N   VAL A 248      19.747   7.362  35.976  1.00 35.17           N  
ATOM   1956  CA  VAL A 248      20.783   7.565  34.964  1.00 34.92           C  
ATOM   1957  C   VAL A 248      21.557   8.856  35.259  1.00 35.15           C  
ATOM   1958  O   VAL A 248      22.739   8.974  34.918  1.00 35.15           O  
ATOM   1959  CB  VAL A 248      20.200   7.593  33.533  1.00 34.49           C  
ATOM   1960  CG1 VAL A 248      21.325   7.747  32.497  1.00 34.59           C  
ATOM   1961  CG2 VAL A 248      19.400   6.325  33.262  1.00 34.48           C  
ATOM   1962  N   ARG A 249      20.879   9.794  35.921  1.00 35.28           N  
ATOM   1963  CA  ARG A 249      21.393  11.128  36.244  1.00 36.18           C  
ATOM   1964  C   ARG A 249      22.204  11.213  37.539  1.00 35.97           C  
ATOM   1965  O   ARG A 249      23.028  12.118  37.698  1.00 36.36           O  
ATOM   1966  CB  ARG A 249      20.216  12.103  36.384  1.00 35.81           C  
ATOM   1967  CG  ARG A 249      19.945  12.994  35.195  1.00 37.17           C  
ATOM   1968  CD  ARG A 249      18.815  13.997  35.504  1.00 37.21           C  
ATOM   1969  NE  ARG A 249      17.530  13.332  35.746  1.00 41.39           N  
ATOM   1970  CZ  ARG A 249      16.384  13.952  36.030  1.00 43.37           C  
ATOM   1971  NH1 ARG A 249      16.324  15.277  36.114  1.00 44.51           N1+
ATOM   1972  NH2 ARG A 249      15.280  13.242  36.229  1.00 44.37           N  
ATOM   1973  N   GLU A 250      21.941  10.292  38.461  1.00 36.38           N  
ATOM   1974  CA  GLU A 250      22.420  10.350  39.851  1.00 36.53           C  
ATOM   1975  C   GLU A 250      23.904  10.687  40.055  1.00 36.16           C  
ATOM   1976  O   GLU A 250      24.246  11.435  40.973  1.00 36.05           O  
ATOM   1977  CB  GLU A 250      22.091   9.026  40.556  1.00 36.95           C  
ATOM   1978  CG  GLU A 250      22.132   9.075  42.082  1.00 39.84           C  
ATOM   1979  CD  GLU A 250      21.315   7.961  42.729  1.00 43.27           C  
ATOM   1980  OE1 GLU A 250      20.996   8.078  43.934  1.00 44.68           O  
ATOM   1981  OE2 GLU A 250      20.980   6.973  42.032  1.00 45.69           O1-
ATOM   1982  N   ASP A 251      24.774  10.125  39.216  1.00 35.00           N  
ATOM   1983  CA  ASP A 251      26.222  10.287  39.384  1.00 34.71           C  
ATOM   1984  C   ASP A 251      26.862  11.116  38.269  1.00 34.29           C  
ATOM   1985  O   ASP A 251      28.078  11.310  38.250  1.00 34.66           O  
ATOM   1986  CB  ASP A 251      26.903   8.911  39.493  1.00 34.67           C  
ATOM   1987  CG  ASP A 251      26.402   8.105  40.674  1.00 35.06           C  
ATOM   1988  OD1 ASP A 251      26.068   6.922  40.489  1.00 35.13           O  
ATOM   1989  OD2 ASP A 251      26.328   8.656  41.800  1.00 35.73           O1-
ATOM   1990  N   CYS A 252      26.033  11.638  37.372  1.00 33.72           N  
ATOM   1991  CA  CYS A 252      26.503  12.295  36.153  1.00 33.64           C  
ATOM   1992  C   CYS A 252      25.775  13.623  35.983  1.00 33.79           C  
ATOM   1993  O   CYS A 252      24.617  13.645  35.559  1.00 33.98           O  
ATOM   1994  CB  CYS A 252      26.268  11.372  34.947  1.00 33.73           C  
ATOM   1995  SG  CYS A 252      26.878  11.981  33.375  1.00 32.63           S  
ATOM   1996  N   PRO A 253      26.447  14.737  36.327  1.00 33.76           N  
ATOM   1997  CA  PRO A 253      25.801  16.055  36.436  1.00 33.90           C  
ATOM   1998  C   PRO A 253      25.517  16.801  35.124  1.00 34.05           C  
ATOM   1999  O   PRO A 253      24.687  17.719  35.111  1.00 33.69           O  
ATOM   2000  CB  PRO A 253      26.781  16.854  37.299  1.00 34.05           C  
ATOM   2001  CG  PRO A 253      28.105  16.244  37.039  1.00 33.42           C  
ATOM   2002  CD  PRO A 253      27.882  14.795  36.661  1.00 34.03           C  
ATOM   2003  N   ARG A 254      26.195  16.418  34.046  1.00 34.16           N  
ATOM   2004  CA  ARG A 254      25.987  17.022  32.726  1.00 34.28           C  
ATOM   2005  C   ARG A 254      25.440  16.000  31.714  1.00 33.90           C  
ATOM   2006  O   ARG A 254      25.622  14.796  31.896  1.00 33.16           O  
ATOM   2007  CB  ARG A 254      27.296  17.614  32.219  1.00 34.54           C  
ATOM   2008  CG  ARG A 254      27.636  18.969  32.817  1.00 36.87           C  
ATOM   2009  CD  ARG A 254      28.998  19.428  32.339  1.00 39.36           C  
ATOM   2010  NE  ARG A 254      30.075  18.689  32.992  1.00 41.36           N  
ATOM   2011  CZ  ARG A 254      31.359  18.779  32.657  1.00 42.80           C  
ATOM   2012  NH1 ARG A 254      31.738  19.582  31.665  1.00 42.47           N1+
ATOM   2013  NH2 ARG A 254      32.269  18.066  33.318  1.00 42.41           N  
ATOM   2014  N   PRO A 255      24.744  16.465  30.652  1.00 33.29           N  
ATOM   2015  CA  PRO A 255      24.348  15.438  29.674  1.00 33.12           C  
ATOM   2016  C   PRO A 255      25.565  14.646  29.174  1.00 32.48           C  
ATOM   2017  O   PRO A 255      26.616  15.236  28.929  1.00 32.52           O  
ATOM   2018  CB  PRO A 255      23.701  16.233  28.532  1.00 33.17           C  
ATOM   2019  CG  PRO A 255      23.870  17.669  28.855  1.00 33.52           C  
ATOM   2020  CD  PRO A 255      24.265  17.812  30.288  1.00 33.75           C  
ATOM   2021  N   PRO A 256      25.440  13.311  29.070  1.00 31.89           N  
ATOM   2022  CA  PRO A 256      26.546  12.442  28.647  1.00 31.65           C  
ATOM   2023  C   PRO A 256      27.291  12.852  27.364  1.00 31.61           C  
ATOM   2024  O   PRO A 256      28.516  12.709  27.306  1.00 32.01           O  
ATOM   2025  CB  PRO A 256      25.870  11.079  28.480  1.00 31.36           C  
ATOM   2026  CG  PRO A 256      24.762  11.109  29.469  1.00 31.74           C  
ATOM   2027  CD  PRO A 256      24.238  12.525  29.399  1.00 31.58           C  
ATOM   2028  N   SER A 257      26.579  13.358  26.360  1.00 31.26           N  
ATOM   2029  CA  SER A 257      27.216  13.790  25.105  1.00 31.30           C  
ATOM   2030  C   SER A 257      28.242  14.917  25.297  1.00 31.62           C  
ATOM   2031  O   SER A 257      29.116  15.120  24.449  1.00 31.74           O  
ATOM   2032  CB  SER A 257      26.157  14.223  24.089  1.00 31.29           C  
ATOM   2033  OG  SER A 257      25.308  15.199  24.660  1.00 31.26           O  
ATOM   2034  N   GLU A 258      28.143  15.637  26.410  1.00 31.49           N  
ATOM   2035  CA  GLU A 258      29.055  16.756  26.680  1.00 32.65           C  
ATOM   2036  C   GLU A 258      30.457  16.275  27.062  1.00 31.85           C  
ATOM   2037  O   GLU A 258      31.428  17.028  26.966  1.00 31.69           O  
ATOM   2038  CB  GLU A 258      28.490  17.678  27.763  1.00 32.54           C  
ATOM   2039  CG  GLU A 258      27.254  18.454  27.324  1.00 33.98           C  
ATOM   2040  CD  GLU A 258      26.843  19.564  28.286  1.00 34.56           C  
ATOM   2041  OE1 GLU A 258      27.571  19.840  29.267  1.00 36.94           O  
ATOM   2042  OE2 GLU A 258      25.775  20.175  28.049  1.00 37.11           O1-
ATOM   2043  N   TYR A 259      30.560  15.018  27.478  1.00 31.10           N  
ATOM   2044  CA  TYR A 259      31.837  14.474  27.912  1.00 30.81           C  
ATOM   2045  C   TYR A 259      32.699  13.926  26.780  1.00 30.43           C  
ATOM   2046  O   TYR A 259      33.778  13.397  27.034  1.00 29.83           O  
ATOM   2047  CB  TYR A 259      31.636  13.393  28.972  1.00 30.67           C  
ATOM   2048  CG  TYR A 259      31.076  13.898  30.273  1.00 30.90           C  
ATOM   2049  CD1 TYR A 259      29.699  13.961  30.483  1.00 29.64           C  
ATOM   2050  CD2 TYR A 259      31.920  14.291  31.305  1.00 31.03           C  
ATOM   2051  CE1 TYR A 259      29.172  14.408  31.685  1.00 31.56           C  
ATOM   2052  CE2 TYR A 259      31.403  14.749  32.520  1.00 31.85           C  
ATOM   2053  CZ  TYR A 259      30.031  14.800  32.702  1.00 30.44           C  
ATOM   2054  OH  TYR A 259      29.510  15.236  33.894  1.00 30.72           O  
ATOM   2055  N   VAL A 260      32.250  14.070  25.533  1.00 30.65           N  
ATOM   2056  CA  VAL A 260      33.087  13.690  24.392  1.00 30.52           C  
ATOM   2057  C   VAL A 260      34.371  14.536  24.336  1.00 30.72           C  
ATOM   2058  O   VAL A 260      35.346  14.125  23.730  1.00 30.97           O  
ATOM   2059  CB  VAL A 260      32.340  13.725  23.021  1.00 30.56           C  
ATOM   2060  CG1 VAL A 260      31.217  12.680  22.986  1.00 31.06           C  
ATOM   2061  CG2 VAL A 260      31.826  15.130  22.694  1.00 30.62           C  
ATOM   2062  N   ASP A 261      34.376  15.699  24.986  1.00 30.52           N  
ATOM   2063  CA  ASP A 261      35.612  16.499  25.070  1.00 31.03           C  
ATOM   2064  C   ASP A 261      36.630  15.973  26.110  1.00 30.79           C  
ATOM   2065  O   ASP A 261      37.654  16.614  26.372  1.00 30.95           O  
ATOM   2066  CB  ASP A 261      35.307  17.994  25.280  1.00 31.44           C  
ATOM   2067  CG  ASP A 261      34.743  18.302  26.661  1.00 32.88           C  
ATOM   2068  OD1 ASP A 261      34.603  19.499  26.979  1.00 35.31           O  
ATOM   2069  OD2 ASP A 261      34.431  17.376  27.434  1.00 34.75           O1-
ATOM   2070  N   ARG A 262      36.344  14.811  26.694  1.00 30.34           N  
ATOM   2071  CA  ARG A 262      37.235  14.208  27.689  1.00 30.02           C  
ATOM   2072  C   ARG A 262      37.955  12.955  27.181  1.00 29.39           C  
ATOM   2073  O   ARG A 262      38.788  12.381  27.890  1.00 29.09           O  
ATOM   2074  CB  ARG A 262      36.462  13.909  28.977  1.00 30.35           C  
ATOM   2075  CG  ARG A 262      35.929  15.187  29.695  1.00 29.55           C  
ATOM   2076  CD  ARG A 262      37.058  16.093  30.226  1.00 31.31           C  
ATOM   2077  NE  ARG A 262      38.047  15.297  30.939  1.00 31.11           N  
ATOM   2078  CZ  ARG A 262      37.986  14.974  32.226  1.00 31.33           C  
ATOM   2079  NH1 ARG A 262      36.982  15.403  32.983  1.00 29.75           N1+
ATOM   2080  NH2 ARG A 262      38.930  14.187  32.751  1.00 31.46           N  
ATOM   2081  N   PHE A 263      37.646  12.543  25.954  1.00 28.84           N  
ATOM   2082  CA  PHE A 263      38.276  11.345  25.376  1.00 28.32           C  
ATOM   2083  C   PHE A 263      38.388  11.407  23.845  1.00 28.25           C  
ATOM   2084  O   PHE A 263      37.870  12.332  23.197  1.00 28.14           O  
ATOM   2085  CB  PHE A 263      37.614  10.031  25.869  1.00 28.12           C  
ATOM   2086  CG  PHE A 263      36.190   9.846  25.395  1.00 27.74           C  
ATOM   2087  CD1 PHE A 263      35.925   9.191  24.185  1.00 28.09           C  
ATOM   2088  CD2 PHE A 263      35.126  10.342  26.140  1.00 27.15           C  
ATOM   2089  CE1 PHE A 263      34.611   9.023  23.743  1.00 28.66           C  
ATOM   2090  CE2 PHE A 263      33.814  10.201  25.684  1.00 27.86           C  
ATOM   2091  CZ  PHE A 263      33.559   9.550  24.488  1.00 28.00           C  
ATOM   2092  N   PHE A 264      39.107  10.431  23.304  1.00 28.03           N  
ATOM   2093  CA  PHE A 264      39.355  10.285  21.879  1.00 27.74           C  
ATOM   2094  C   PHE A 264      38.879   8.896  21.438  1.00 27.56           C  
ATOM   2095  O   PHE A 264      38.695   7.992  22.267  1.00 28.40           O  
ATOM   2096  CB  PHE A 264      40.868  10.349  21.604  1.00 28.17           C  
ATOM   2097  CG  PHE A 264      41.479  11.707  21.788  1.00 27.84           C  
ATOM   2098  CD1 PHE A 264      41.644  12.259  23.067  1.00 30.29           C  
ATOM   2099  CD2 PHE A 264      41.944  12.411  20.690  1.00 28.33           C  
ATOM   2100  CE1 PHE A 264      42.216  13.516  23.227  1.00 28.34           C  
ATOM   2101  CE2 PHE A 264      42.531  13.671  20.842  1.00 26.53           C  
ATOM   2102  CZ  PHE A 264      42.668  14.214  22.114  1.00 27.21           C  
ATOM   2103  N   VAL A 265      38.679   8.742  20.129  1.00 28.05           N  
ATOM   2104  CA  VAL A 265      38.485   7.437  19.503  1.00 27.72           C  
ATOM   2105  C   VAL A 265      39.446   7.304  18.317  1.00 28.24           C  
ATOM   2106  O   VAL A 265      39.918   8.315  17.769  1.00 29.15           O  
ATOM   2107  CB  VAL A 265      37.023   7.227  19.000  1.00 28.31           C  
ATOM   2108  CG1 VAL A 265      36.026   7.206  20.159  1.00 28.08           C  
ATOM   2109  CG2 VAL A 265      36.629   8.304  17.994  1.00 27.58           C  
ATOM   2110  N   ASP A 266      39.727   6.067  17.919  1.00 28.42           N  
ATOM   2111  CA  ASP A 266      40.353   5.841  16.627  1.00 29.07           C  
ATOM   2112  C   ASP A 266      39.274   5.764  15.549  1.00 29.52           C  
ATOM   2113  O   ASP A 266      38.065   5.731  15.848  1.00 28.66           O  
ATOM   2114  CB  ASP A 266      41.324   4.644  16.623  1.00 29.29           C  
ATOM   2115  CG  ASP A 266      40.626   3.287  16.675  1.00 29.16           C  
ATOM   2116  OD1 ASP A 266      39.548   3.093  16.057  1.00 31.12           O  
ATOM   2117  OD2 ASP A 266      41.185   2.389  17.324  1.00 31.90           O1-
ATOM   2118  N   SER A 267      39.721   5.741  14.303  1.00 29.25           N  
ATOM   2119  CA  SER A 267      38.843   5.831  13.156  1.00 29.99           C  
ATOM   2120  C   SER A 267      38.454   4.490  12.549  1.00 30.75           C  
ATOM   2121  O   SER A 267      37.873   4.462  11.450  1.00 31.05           O  
ATOM   2122  CB  SER A 267      39.555   6.648  12.082  1.00 29.97           C  
ATOM   2123  OG  SER A 267      40.707   5.936  11.654  1.00 28.59           O  
ATOM   2124  N   ALA A 268      38.795   3.388  13.217  1.00 31.51           N  
ATOM   2125  CA  ALA A 268      38.598   2.077  12.621  1.00 33.17           C  
ATOM   2126  C   ALA A 268      37.122   1.652  12.639  1.00 34.07           C  
ATOM   2127  O   ALA A 268      36.725   0.853  13.472  1.00 34.46           O  
ATOM   2128  CB  ALA A 268      39.488   1.060  13.279  1.00 32.92           C  
ATOM   2129  N   VAL A 269      36.326   2.208  11.721  1.00 35.28           N  
ATOM   2130  CA  VAL A 269      34.867   1.937  11.656  1.00 36.16           C  
ATOM   2131  C   VAL A 269      34.325   1.382  10.320  1.00 37.55           C  
ATOM   2132  O   VAL A 269      33.109   1.218  10.164  1.00 37.82           O  
ATOM   2133  CB  VAL A 269      34.018   3.173  12.042  1.00 36.27           C  
ATOM   2134  CG1 VAL A 269      34.207   3.527  13.500  1.00 35.15           C  
ATOM   2135  CG2 VAL A 269      34.339   4.346  11.150  1.00 35.39           C  
ATOM   2136  N   PHE A 270      35.220   1.137   9.363  1.00 38.63           N  
ATOM   2137  CA  PHE A 270      34.925   0.409   8.097  1.00 39.30           C  
ATOM   2138  C   PHE A 270      33.926   0.963   7.069  1.00 38.83           C  
ATOM   2139  O   PHE A 270      33.915   0.502   5.928  1.00 39.92           O  
ATOM   2140  CB  PHE A 270      34.634  -1.070   8.368  1.00 40.06           C  
ATOM   2141  CG  PHE A 270      35.831  -1.823   8.824  1.00 41.97           C  
ATOM   2142  CD1 PHE A 270      35.932  -2.256  10.136  1.00 43.74           C  
ATOM   2143  CD2 PHE A 270      36.889  -2.062   7.942  1.00 42.95           C  
ATOM   2144  CE1 PHE A 270      37.058  -2.941  10.569  1.00 44.69           C  
ATOM   2145  CE2 PHE A 270      38.019  -2.740   8.367  1.00 44.19           C  
ATOM   2146  CZ  PHE A 270      38.102  -3.181   9.682  1.00 43.68           C  
ATOM   2147  N   ASN A 271      33.126   1.948   7.449  1.00 38.04           N  
ATOM   2148  CA  ASN A 271      32.083   2.472   6.584  1.00 37.02           C  
ATOM   2149  C   ASN A 271      32.121   3.998   6.596  1.00 36.31           C  
ATOM   2150  O   ASN A 271      32.295   4.595   7.649  1.00 35.93           O  
ATOM   2151  CB  ASN A 271      30.718   1.935   7.048  1.00 37.59           C  
ATOM   2152  CG  ASN A 271      29.561   2.501   6.255  1.00 38.05           C  
ATOM   2153  ND2 ASN A 271      28.920   3.522   6.806  1.00 39.23           N  
ATOM   2154  OD1 ASN A 271      29.234   2.020   5.166  1.00 39.98           O  
ATOM   2155  N   PRO A 272      31.994   4.635   5.414  1.00 35.35           N  
ATOM   2156  CA  PRO A 272      32.016   6.096   5.284  1.00 34.73           C  
ATOM   2157  C   PRO A 272      30.957   6.830   6.114  1.00 33.81           C  
ATOM   2158  O   PRO A 272      31.276   7.815   6.787  1.00 33.64           O  
ATOM   2159  CB  PRO A 272      31.768   6.311   3.787  1.00 34.95           C  
ATOM   2160  CG  PRO A 272      32.239   5.063   3.150  1.00 35.65           C  
ATOM   2161  CD  PRO A 272      31.850   3.984   4.099  1.00 35.63           C  
ATOM   2162  N   GLY A 273      29.713   6.356   6.060  1.00 32.77           N  
ATOM   2163  CA  GLY A 273      28.631   6.909   6.878  1.00 31.72           C  
ATOM   2164  C   GLY A 273      28.913   6.776   8.370  1.00 31.14           C  
ATOM   2165  O   GLY A 273      28.621   7.690   9.144  1.00 30.87           O  
ATOM   2166  N   ALA A 274      29.482   5.639   8.764  1.00 30.42           N  
ATOM   2167  CA  ALA A 274      29.827   5.396  10.172  1.00 30.50           C  
ATOM   2168  C   ALA A 274      30.929   6.343  10.631  1.00 30.66           C  
ATOM   2169  O   ALA A 274      30.856   6.889  11.732  1.00 30.63           O  
ATOM   2170  CB  ALA A 274      30.223   3.928  10.410  1.00 29.96           C  
ATOM   2171  N   LEU A 275      31.936   6.550   9.777  1.00 31.51           N  
ATOM   2172  CA  LEU A 275      33.015   7.495  10.092  1.00 31.92           C  
ATOM   2173  C   LEU A 275      32.518   8.937  10.141  1.00 31.95           C  
ATOM   2174  O   LEU A 275      32.901   9.689  11.031  1.00 32.54           O  
ATOM   2175  CB  LEU A 275      34.192   7.373   9.108  1.00 32.48           C  
ATOM   2176  CG  LEU A 275      35.393   8.286   9.410  1.00 32.30           C  
ATOM   2177  CD1 LEU A 275      36.232   7.787  10.580  1.00 33.80           C  
ATOM   2178  CD2 LEU A 275      36.248   8.499   8.156  1.00 32.33           C  
ATOM   2179  N   GLU A 276      31.677   9.326   9.185  1.00 31.88           N  
ATOM   2180  CA  GLU A 276      31.108  10.669   9.192  1.00 31.90           C  
ATOM   2181  C   GLU A 276      30.329  10.937  10.483  1.00 31.23           C  
ATOM   2182  O   GLU A 276      30.475  11.999  11.093  1.00 30.83           O  
ATOM   2183  CB  GLU A 276      30.239  10.913   7.953  1.00 32.44           C  
ATOM   2184  CG  GLU A 276      30.992  11.586   6.815  1.00 34.23           C  
ATOM   2185  CD  GLU A 276      30.580  11.095   5.436  1.00 37.84           C  
ATOM   2186  OE1 GLU A 276      29.449  10.576   5.272  1.00 39.84           O  
ATOM   2187  OE2 GLU A 276      31.409  11.235   4.506  1.00 38.37           O1-
ATOM   2188  N   LEU A 277      29.511   9.968  10.892  1.00 30.97           N  
ATOM   2189  CA  LEU A 277      28.744  10.072  12.132  1.00 31.21           C  
ATOM   2190  C   LEU A 277      29.677  10.174  13.338  1.00 30.19           C  
ATOM   2191  O   LEU A 277      29.455  10.986  14.236  1.00 30.59           O  
ATOM   2192  CB  LEU A 277      27.780   8.884  12.281  1.00 31.09           C  
ATOM   2193  CG  LEU A 277      26.880   8.804  13.518  1.00 32.60           C  
ATOM   2194  CD1 LEU A 277      26.254  10.148  13.844  1.00 33.79           C  
ATOM   2195  CD2 LEU A 277      25.790   7.756  13.311  1.00 32.26           C  
ATOM   2196  N   LEU A 278      30.720   9.356  13.342  1.00 30.10           N  
ATOM   2197  CA  LEU A 278      31.706   9.383  14.415  1.00 29.80           C  
ATOM   2198  C   LEU A 278      32.352  10.769  14.562  1.00 29.34           C  
ATOM   2199  O   LEU A 278      32.453  11.299  15.677  1.00 28.30           O  
ATOM   2200  CB  LEU A 278      32.766   8.307  14.181  1.00 30.03           C  
ATOM   2201  CG  LEU A 278      33.836   8.185  15.253  1.00 31.27           C  
ATOM   2202  CD1 LEU A 278      33.188   7.784  16.587  1.00 32.14           C  
ATOM   2203  CD2 LEU A 278      34.881   7.182  14.802  1.00 32.66           C  
ATOM   2204  N   VAL A 279      32.767  11.367  13.441  1.00 29.82           N  
ATOM   2205  CA  VAL A 279      33.407  12.683  13.480  1.00 29.82           C  
ATOM   2206  C   VAL A 279      32.446  13.787  13.930  1.00 30.28           C  
ATOM   2207  O   VAL A 279      32.839  14.685  14.676  1.00 30.30           O  
ATOM   2208  CB  VAL A 279      34.122  13.035  12.134  1.00 30.23           C  
ATOM   2209  CG1 VAL A 279      34.670  14.466  12.147  1.00 29.96           C  
ATOM   2210  CG2 VAL A 279      35.253  12.045  11.874  1.00 29.76           C  
ATOM   2211  N   SER A 280      31.188  13.716  13.493  1.00 30.40           N  
ATOM   2212  CA  SER A 280      30.187  14.698  13.922  1.00 31.24           C  
ATOM   2213  C   SER A 280      29.957  14.638  15.437  1.00 30.85           C  
ATOM   2214  O   SER A 280      29.743  15.670  16.074  1.00 31.48           O  
ATOM   2215  CB  SER A 280      28.872  14.549  13.145  1.00 31.25           C  
ATOM   2216  OG  SER A 280      28.376  13.229  13.249  1.00 34.38           O  
ATOM   2217  N   VAL A 281      30.051  13.437  16.010  1.00 30.47           N  
ATOM   2218  CA  VAL A 281      29.861  13.243  17.447  1.00 29.99           C  
ATOM   2219  C   VAL A 281      31.102  13.676  18.244  1.00 30.06           C  
ATOM   2220  O   VAL A 281      31.002  14.498  19.165  1.00 30.09           O  
ATOM   2221  CB  VAL A 281      29.468  11.779  17.776  1.00 30.17           C  
ATOM   2222  CG1 VAL A 281      29.479  11.544  19.280  1.00 29.65           C  
ATOM   2223  CG2 VAL A 281      28.090  11.454  17.194  1.00 30.18           C  
ATOM   2224  N   MET A 282      32.259  13.135  17.869  1.00 29.78           N  
ATOM   2225  CA  MET A 282      33.524  13.365  18.595  1.00 29.98           C  
ATOM   2226  C   MET A 282      34.204  14.699  18.309  1.00 30.54           C  
ATOM   2227  O   MET A 282      34.897  15.261  19.173  1.00 30.82           O  
ATOM   2228  CB  MET A 282      34.505  12.220  18.320  1.00 29.83           C  
ATOM   2229  CG  MET A 282      34.050  10.862  18.849  1.00 30.50           C  
ATOM   2230  SD  MET A 282      33.682  10.874  20.622  1.00 30.88           S  
ATOM   2231  CE  MET A 282      35.271  11.386  21.286  1.00 30.08           C  
ATOM   2232  N   GLY A 283      33.996  15.216  17.102  1.00 29.91           N  
ATOM   2233  CA  GLY A 283      34.745  16.373  16.628  1.00 30.34           C  
ATOM   2234  C   GLY A 283      35.991  15.921  15.892  1.00 30.25           C  
ATOM   2235  O   GLY A 283      36.561  14.863  16.199  1.00 29.79           O  
ATOM   2236  N   GLU A 284      36.421  16.728  14.924  1.00 30.34           N  
ATOM   2237  CA  GLU A 284      37.588  16.395  14.101  1.00 30.36           C  
ATOM   2238  C   GLU A 284      38.899  16.306  14.901  1.00 30.66           C  
ATOM   2239  O   GLU A 284      39.850  15.644  14.468  1.00 31.06           O  
ATOM   2240  CB  GLU A 284      37.723  17.383  12.924  1.00 30.56           C  
ATOM   2241  CG  GLU A 284      37.970  18.824  13.337  1.00 30.64           C  
ATOM   2242  CD  GLU A 284      38.177  19.758  12.148  1.00 30.89           C  
ATOM   2243  OE1 GLU A 284      37.496  19.582  11.113  1.00 32.05           O  
ATOM   2244  OE2 GLU A 284      39.029  20.668  12.251  1.00 32.11           O1-
ATOM   2245  N   ASP A 285      38.932  16.954  16.068  1.00 30.12           N  
ATOM   2246  CA  ASP A 285      40.122  16.999  16.912  1.00 30.05           C  
ATOM   2247  C   ASP A 285      40.266  15.746  17.763  1.00 30.19           C  
ATOM   2248  O   ASP A 285      41.283  15.561  18.437  1.00 30.26           O  
ATOM   2249  CB  ASP A 285      40.065  18.211  17.834  1.00 30.20           C  
ATOM   2250  CG  ASP A 285      40.059  19.517  17.074  1.00 31.16           C  
ATOM   2251  OD1 ASP A 285      41.085  19.848  16.452  1.00 32.65           O  
ATOM   2252  OD2 ASP A 285      39.025  20.211  17.104  1.00 33.51           O1-
ATOM   2253  N   ARG A 286      39.260  14.881  17.711  1.00 29.69           N  
ATOM   2254  CA  ARG A 286      39.197  13.753  18.655  1.00 30.31           C  
ATOM   2255  C   ARG A 286      39.099  12.362  18.046  1.00 30.02           C  
ATOM   2256  O   ARG A 286      38.804  11.383  18.736  1.00 29.24           O  
ATOM   2257  CB  ARG A 286      38.114  14.013  19.697  1.00 30.63           C  
ATOM   2258  CG  ARG A 286      38.660  14.899  20.790  1.00 33.94           C  
ATOM   2259  CD  ARG A 286      37.595  15.553  21.642  1.00 38.54           C  
ATOM   2260  NE  ARG A 286      38.218  16.576  22.472  1.00 40.41           N  
ATOM   2261  CZ  ARG A 286      38.920  16.334  23.577  1.00 40.97           C  
ATOM   2262  NH1 ARG A 286      39.076  15.092  24.024  1.00 41.16           N1+
ATOM   2263  NH2 ARG A 286      39.458  17.350  24.250  1.00 41.45           N  
ATOM   2264  N   VAL A 287      39.402  12.270  16.759  1.00 29.48           N  
ATOM   2265  CA  VAL A 287      39.388  10.990  16.061  1.00 29.34           C  
ATOM   2266  C   VAL A 287      40.776  10.814  15.478  1.00 29.17           C  
ATOM   2267  O   VAL A 287      41.269  11.707  14.775  1.00 29.42           O  
ATOM   2268  CB  VAL A 287      38.306  10.957  14.936  1.00 29.41           C  
ATOM   2269  CG1 VAL A 287      38.293   9.594  14.240  1.00 30.38           C  
ATOM   2270  CG2 VAL A 287      36.924  11.246  15.508  1.00 30.11           C  
ATOM   2271  N   MET A 288      41.411   9.682  15.773  1.00 28.53           N  
ATOM   2272  CA  MET A 288      42.761   9.427  15.267  1.00 28.72           C  
ATOM   2273  C   MET A 288      42.793   8.241  14.318  1.00 28.43           C  
ATOM   2274  O   MET A 288      42.150   7.215  14.570  1.00 28.63           O  
ATOM   2275  CB  MET A 288      43.728   9.196  16.431  1.00 27.83           C  
ATOM   2276  CG  MET A 288      43.972  10.428  17.278  1.00 28.01           C  
ATOM   2277  SD  MET A 288      45.134  10.156  18.643  1.00 28.70           S  
ATOM   2278  CE  MET A 288      44.130   9.297  19.860  1.00 27.90           C  
ATOM   2279  N   LEU A 289      43.542   8.363  13.225  1.00 28.16           N  
ATOM   2280  CA  LEU A 289      43.709   7.223  12.333  1.00 28.40           C  
ATOM   2281  C   LEU A 289      44.374   6.072  13.068  1.00 29.06           C  
ATOM   2282  O   LEU A 289      45.449   6.238  13.649  1.00 29.42           O  
ATOM   2283  CB  LEU A 289      44.519   7.589  11.068  1.00 27.59           C  
ATOM   2284  CG  LEU A 289      44.914   6.401  10.178  1.00 27.77           C  
ATOM   2285  CD1 LEU A 289      43.694   5.761   9.509  1.00 28.04           C  
ATOM   2286  CD2 LEU A 289      45.943   6.848   9.107  1.00 28.34           C  
ATOM   2287  N   GLY A 290      43.723   4.916  13.010  1.00 29.74           N  
ATOM   2288  CA  GLY A 290      44.223   3.657  13.547  1.00 30.69           C  
ATOM   2289  C   GLY A 290      43.691   2.563  12.652  1.00 30.53           C  
ATOM   2290  O   GLY A 290      42.541   2.637  12.199  1.00 31.61           O  
ATOM   2291  N   SER A 291      44.508   1.544  12.394  1.00 30.78           N  
ATOM   2292  CA  SER A 291      44.181   0.540  11.375  1.00 30.89           C  
ATOM   2293  C   SER A 291      43.935  -0.864  11.885  1.00 30.45           C  
ATOM   2294  O   SER A 291      43.282  -1.652  11.201  1.00 30.93           O  
ATOM   2295  CB  SER A 291      45.308   0.464  10.344  1.00 30.85           C  
ATOM   2296  OG  SER A 291      46.475   0.003  10.993  1.00 32.21           O  
ATOM   2297  N   ASP A 292      44.460  -1.174  13.070  1.00 29.99           N  
ATOM   2298  CA  ASP A 292      44.551  -2.553  13.613  1.00 30.14           C  
ATOM   2299  C   ASP A 292      45.547  -3.462  12.874  1.00 30.10           C  
ATOM   2300  O   ASP A 292      45.486  -4.698  12.973  1.00 30.47           O  
ATOM   2301  CB  ASP A 292      43.182  -3.248  13.751  1.00 30.23           C  
ATOM   2302  CG  ASP A 292      43.192  -4.323  14.827  1.00 30.55           C  
ATOM   2303  OD1 ASP A 292      42.586  -5.410  14.654  1.00 33.24           O  
ATOM   2304  OD2 ASP A 292      43.842  -4.078  15.848  1.00 30.49           O1-
ATOM   2305  N   TYR A 293      46.460  -2.845  12.126  1.00 30.26           N  
ATOM   2306  CA  TYR A 293      47.565  -3.543  11.479  1.00 30.06           C  
ATOM   2307  C   TYR A 293      48.319  -4.389  12.499  1.00 30.64           C  
ATOM   2308  O   TYR A 293      48.543  -3.932  13.627  1.00 29.63           O  
ATOM   2309  CB  TYR A 293      48.503  -2.507  10.868  1.00 29.59           C  
ATOM   2310  CG  TYR A 293      49.745  -3.054  10.207  1.00 29.46           C  
ATOM   2311  CD1 TYR A 293      49.738  -3.433   8.871  1.00 29.33           C  
ATOM   2312  CD2 TYR A 293      50.935  -3.175  10.929  1.00 29.79           C  
ATOM   2313  CE1 TYR A 293      50.896  -3.925   8.261  1.00 29.86           C  
ATOM   2314  CE2 TYR A 293      52.098  -3.658  10.331  1.00 28.81           C  
ATOM   2315  CZ  TYR A 293      52.071  -4.031   9.007  1.00 29.53           C  
ATOM   2316  OH  TYR A 293      53.220  -4.510   8.428  1.00 30.80           O  
ATOM   2317  N   PRO A 294      48.728  -5.616  12.123  1.00 30.93           N  
ATOM   2318  CA  PRO A 294      48.629  -6.305  10.829  1.00 31.45           C  
ATOM   2319  C   PRO A 294      47.536  -7.380  10.742  1.00 32.35           C  
ATOM   2320  O   PRO A 294      47.635  -8.304   9.929  1.00 32.29           O  
ATOM   2321  CB  PRO A 294      50.004  -6.959  10.724  1.00 31.39           C  
ATOM   2322  CG  PRO A 294      50.319  -7.350  12.185  1.00 31.45           C  
ATOM   2323  CD  PRO A 294      49.491  -6.430  13.088  1.00 31.22           C  
ATOM   2324  N   PHE A 295      46.490  -7.255  11.546  1.00 32.93           N  
ATOM   2325  CA  PHE A 295      45.493  -8.314  11.628  1.00 34.59           C  
ATOM   2326  C   PHE A 295      44.549  -8.305  10.421  1.00 36.49           C  
ATOM   2327  O   PHE A 295      44.295  -7.243   9.848  1.00 36.67           O  
ATOM   2328  CB  PHE A 295      44.782  -8.265  12.986  1.00 34.47           C  
ATOM   2329  CG  PHE A 295      45.691  -8.600  14.143  1.00 34.51           C  
ATOM   2330  CD1 PHE A 295      45.765  -7.776  15.263  1.00 33.23           C  
ATOM   2331  CD2 PHE A 295      46.501  -9.734  14.097  1.00 35.12           C  
ATOM   2332  CE1 PHE A 295      46.605  -8.101  16.319  1.00 34.44           C  
ATOM   2333  CE2 PHE A 295      47.345 -10.061  15.146  1.00 36.04           C  
ATOM   2334  CZ  PHE A 295      47.396  -9.245  16.265  1.00 34.19           C  
ATOM   2335  N   PRO A 296      44.065  -9.496  10.012  1.00 38.08           N  
ATOM   2336  CA  PRO A 296      43.392  -9.684   8.717  1.00 39.90           C  
ATOM   2337  C   PRO A 296      42.343  -8.618   8.394  1.00 41.33           C  
ATOM   2338  O   PRO A 296      42.193  -8.233   7.232  1.00 41.21           O  
ATOM   2339  CB  PRO A 296      42.735 -11.065   8.860  1.00 40.11           C  
ATOM   2340  CG  PRO A 296      43.601 -11.789   9.838  1.00 39.23           C  
ATOM   2341  CD  PRO A 296      44.126 -10.753  10.788  1.00 38.45           C  
ATOM   2342  N   LEU A 297      41.643  -8.141   9.423  1.00 42.94           N  
ATOM   2343  CA  LEU A 297      40.564  -7.169   9.250  1.00 44.47           C  
ATOM   2344  C   LEU A 297      40.912  -5.797   9.821  1.00 45.14           C  
ATOM   2345  O   LEU A 297      40.101  -5.173  10.512  1.00 46.02           O  
ATOM   2346  CB  LEU A 297      39.250  -7.707   9.832  1.00 44.93           C  
ATOM   2347  CG  LEU A 297      39.108  -8.287  11.242  1.00 45.93           C  
ATOM   2348  CD1 LEU A 297      38.067  -9.404  11.169  1.00 46.52           C  
ATOM   2349  CD2 LEU A 297      40.410  -8.802  11.872  1.00 46.31           C  
ATOM   2350  N   GLY A 298      42.125  -5.336   9.528  1.00 45.48           N  
ATOM   2351  CA  GLY A 298      42.555  -4.004   9.932  1.00 46.10           C  
ATOM   2352  C   GLY A 298      42.730  -3.027   8.775  1.00 46.42           C  
ATOM   2353  O   GLY A 298      43.768  -2.368   8.680  1.00 47.00           O  
ATOM   2354  N   GLU A 299      41.714  -2.920   7.915  1.00 46.68           N  
ATOM   2355  CA  GLU A 299      41.755  -2.079   6.699  1.00 46.44           C  
ATOM   2356  C   GLU A 299      43.070  -2.202   5.898  1.00 46.29           C  
ATOM   2357  O   GLU A 299      44.141  -1.766   6.348  1.00 46.44           O  
ATOM   2358  CB  GLU A 299      41.367  -0.608   6.991  1.00 46.76           C  
ATOM   2359  CG  GLU A 299      42.514   0.386   7.245  1.00 46.46           C  
ATOM   2360  CD  GLU A 299      42.132   1.840   6.936  1.00 46.21           C  
ATOM   2361  OE1 GLU A 299      41.379   2.088   5.962  1.00 45.56           O  
ATOM   2362  OE2 GLU A 299      42.602   2.738   7.669  1.00 44.00           O1-
ATOM   2363  N   GLN A 300      42.977  -2.797   4.711  1.00 45.55           N  
ATOM   2364  CA  GLN A 300      44.173  -3.072   3.897  1.00 45.14           C  
ATOM   2365  C   GLN A 300      44.791  -1.845   3.223  1.00 43.91           C  
ATOM   2366  O   GLN A 300      45.969  -1.874   2.849  1.00 44.69           O  
ATOM   2367  CB  GLN A 300      43.945  -4.218   2.890  1.00 45.14           C  
ATOM   2368  CG  GLN A 300      42.533  -4.367   2.346  1.00 46.09           C  
ATOM   2369  CD  GLN A 300      42.324  -5.704   1.642  1.00 46.26           C  
ATOM   2370  NE2 GLN A 300      42.476  -6.795   2.387  1.00 48.11           N  
ATOM   2371  OE1 GLN A 300      42.039  -5.753   0.444  1.00 48.34           O  
ATOM   2372  N   LYS A 301      44.009  -0.780   3.055  1.00 42.23           N  
ATOM   2373  CA  LYS A 301      44.559   0.504   2.609  1.00 40.39           C  
ATOM   2374  C   LYS A 301      44.549   1.489   3.782  1.00 38.84           C  
ATOM   2375  O   LYS A 301      43.554   2.188   3.998  1.00 38.53           O  
ATOM   2376  CB  LYS A 301      43.748   1.061   1.437  1.00 40.68           C  
ATOM   2377  CG  LYS A 301      44.462   2.123   0.616  1.00 41.13           C  
ATOM   2378  CD  LYS A 301      45.005   1.546  -0.686  1.00 42.22           C  
ATOM   2379  CE  LYS A 301      45.629   2.624  -1.558  1.00 43.21           C  
ATOM   2380  NZ  LYS A 301      46.190   2.055  -2.806  1.00 42.55           N1+
ATOM   2381  N   ILE A 302      45.650   1.541   4.537  1.00 37.06           N  
ATOM   2382  CA  ILE A 302      45.706   2.350   5.773  1.00 35.48           C  
ATOM   2383  C   ILE A 302      45.469   3.832   5.471  1.00 34.71           C  
ATOM   2384  O   ILE A 302      46.177   4.437   4.651  1.00 33.84           O  
ATOM   2385  CB  ILE A 302      47.018   2.126   6.590  1.00 35.34           C  
ATOM   2386  CG1 ILE A 302      47.165   0.645   6.965  1.00 35.22           C  
ATOM   2387  CG2 ILE A 302      47.014   2.976   7.865  1.00 34.62           C  
ATOM   2388  CD1 ILE A 302      48.442   0.274   7.714  1.00 35.14           C  
ATOM   2389  N   GLY A 303      44.447   4.393   6.116  1.00 33.83           N  
ATOM   2390  CA  GLY A 303      44.023   5.772   5.870  1.00 33.70           C  
ATOM   2391  C   GLY A 303      43.046   5.934   4.714  1.00 33.59           C  
ATOM   2392  O   GLY A 303      42.544   7.036   4.470  1.00 33.55           O  
ATOM   2393  N   GLY A 304      42.770   4.835   4.012  1.00 33.67           N  
ATOM   2394  CA  GLY A 304      41.929   4.846   2.803  1.00 33.56           C  
ATOM   2395  C   GLY A 304      40.488   5.280   3.020  1.00 33.79           C  
ATOM   2396  O   GLY A 304      39.942   6.046   2.228  1.00 33.64           O  
ATOM   2397  N   LEU A 305      39.877   4.787   4.101  1.00 33.87           N  
ATOM   2398  CA  LEU A 305      38.521   5.189   4.476  1.00 34.16           C  
ATOM   2399  C   LEU A 305      38.453   6.682   4.792  1.00 34.21           C  
ATOM   2400  O   LEU A 305      37.531   7.370   4.351  1.00 33.91           O  
ATOM   2401  CB  LEU A 305      38.030   4.380   5.686  1.00 34.43           C  
ATOM   2402  CG  LEU A 305      36.635   4.717   6.237  1.00 34.93           C  
ATOM   2403  CD1 LEU A 305      35.548   4.454   5.190  1.00 35.42           C  
ATOM   2404  CD2 LEU A 305      36.369   3.946   7.515  1.00 34.66           C  
ATOM   2405  N   VAL A 306      39.426   7.171   5.565  1.00 34.29           N  
ATOM   2406  CA  VAL A 306      39.497   8.592   5.912  1.00 35.02           C  
ATOM   2407  C   VAL A 306      39.659   9.455   4.661  1.00 36.05           C  
ATOM   2408  O   VAL A 306      38.926  10.430   4.468  1.00 35.92           O  
ATOM   2409  CB  VAL A 306      40.627   8.883   6.942  1.00 35.18           C  
ATOM   2410  CG1 VAL A 306      40.796  10.383   7.157  1.00 35.60           C  
ATOM   2411  CG2 VAL A 306      40.319   8.187   8.261  1.00 34.76           C  
ATOM   2412  N   LEU A 307      40.612   9.083   3.813  1.00 36.78           N  
ATOM   2413  CA  LEU A 307      40.881   9.838   2.594  1.00 37.67           C  
ATOM   2414  C   LEU A 307      39.723   9.809   1.589  1.00 38.60           C  
ATOM   2415  O   LEU A 307      39.544  10.755   0.823  1.00 38.22           O  
ATOM   2416  CB  LEU A 307      42.195   9.385   1.950  1.00 37.81           C  
ATOM   2417  CG  LEU A 307      43.472   9.660   2.748  1.00 37.71           C  
ATOM   2418  CD1 LEU A 307      44.615   8.798   2.244  1.00 38.86           C  
ATOM   2419  CD2 LEU A 307      43.858  11.134   2.749  1.00 39.35           C  
ATOM   2420  N   SER A 308      38.923   8.745   1.611  1.00 39.66           N  
ATOM   2421  CA  SER A 308      37.795   8.637   0.674  1.00 40.67           C  
ATOM   2422  C   SER A 308      36.452   9.113   1.259  1.00 41.29           C  
ATOM   2423  O   SER A 308      35.402   8.986   0.618  1.00 41.37           O  
ATOM   2424  CB  SER A 308      37.694   7.221   0.090  1.00 40.60           C  
ATOM   2425  OG  SER A 308      37.216   6.297   1.043  1.00 41.17           O  
ATOM   2426  N   SER A 309      36.501   9.673   2.468  1.00 42.05           N  
ATOM   2427  CA  SER A 309      35.317  10.191   3.155  1.00 42.60           C  
ATOM   2428  C   SER A 309      34.962  11.590   2.660  1.00 43.03           C  
ATOM   2429  O   SER A 309      35.733  12.201   1.920  1.00 43.39           O  
ATOM   2430  CB  SER A 309      35.557  10.230   4.666  1.00 42.73           C  
ATOM   2431  OG  SER A 309      36.532  11.209   4.987  1.00 43.22           O  
ATOM   2432  N   ASN A 310      33.796  12.090   3.070  1.00 43.30           N  
ATOM   2433  CA  ASN A 310      33.361  13.441   2.698  1.00 43.49           C  
ATOM   2434  C   ASN A 310      33.921  14.553   3.587  1.00 43.27           C  
ATOM   2435  O   ASN A 310      33.725  15.740   3.295  1.00 43.43           O  
ATOM   2436  CB  ASN A 310      31.830  13.532   2.655  1.00 43.71           C  
ATOM   2437  CG  ASN A 310      31.252  13.099   1.319  1.00 44.59           C  
ATOM   2438  ND2 ASN A 310      30.027  12.583   1.349  1.00 45.01           N  
ATOM   2439  OD1 ASN A 310      31.891  13.237   0.271  1.00 45.95           O  
ATOM   2440  N   LEU A 311      34.626  14.167   4.651  1.00 42.88           N  
ATOM   2441  CA  LEU A 311      35.155  15.113   5.637  1.00 42.52           C  
ATOM   2442  C   LEU A 311      36.037  16.184   5.004  1.00 42.47           C  
ATOM   2443  O   LEU A 311      36.652  15.955   3.956  1.00 42.51           O  
ATOM   2444  CB  LEU A 311      35.946  14.373   6.720  1.00 42.27           C  
ATOM   2445  CG  LEU A 311      35.290  13.169   7.405  1.00 41.96           C  
ATOM   2446  CD1 LEU A 311      36.338  12.376   8.163  1.00 41.32           C  
ATOM   2447  CD2 LEU A 311      34.146  13.585   8.328  1.00 41.69           C  
ATOM   2448  N   GLY A 312      36.093  17.352   5.642  1.00 42.36           N  
ATOM   2449  CA  GLY A 312      36.931  18.456   5.169  1.00 41.99           C  
ATOM   2450  C   GLY A 312      38.402  18.080   5.152  1.00 42.03           C  
ATOM   2451  O   GLY A 312      38.801  17.086   5.769  1.00 41.95           O  
ATOM   2452  N   GLU A 313      39.209  18.876   4.456  1.00 41.61           N  
ATOM   2453  CA  GLU A 313      40.627  18.562   4.267  1.00 41.57           C  
ATOM   2454  C   GLU A 313      41.451  18.718   5.551  1.00 41.27           C  
ATOM   2455  O   GLU A 313      42.398  17.959   5.788  1.00 41.17           O  
ATOM   2456  CB  GLU A 313      41.214  19.396   3.122  1.00 41.72           C  
ATOM   2457  CG  GLU A 313      42.084  18.591   2.152  1.00 42.62           C  
ATOM   2458  CD  GLU A 313      41.425  17.282   1.699  1.00 44.20           C  
ATOM   2459  OE1 GLU A 313      42.028  16.204   1.926  1.00 44.47           O  
ATOM   2460  OE2 GLU A 313      40.307  17.326   1.132  1.00 43.67           O1-
ATOM   2461  N   SER A 314      41.076  19.696   6.373  1.00 40.91           N  
ATOM   2462  CA  SER A 314      41.721  19.921   7.669  1.00 40.63           C  
ATOM   2463  C   SER A 314      41.338  18.844   8.684  1.00 39.83           C  
ATOM   2464  O   SER A 314      42.158  18.461   9.525  1.00 39.81           O  
ATOM   2465  CB  SER A 314      41.399  21.323   8.202  1.00 40.87           C  
ATOM   2466  OG  SER A 314      40.000  21.522   8.338  1.00 42.38           O  
ATOM   2467  N   ALA A 315      40.102  18.349   8.598  1.00 38.75           N  
ATOM   2468  CA  ALA A 315      39.659  17.219   9.419  1.00 37.80           C  
ATOM   2469  C   ALA A 315      40.458  15.971   9.057  1.00 36.82           C  
ATOM   2470  O   ALA A 315      40.998  15.292   9.936  1.00 36.70           O  
ATOM   2471  CB  ALA A 315      38.161  16.969   9.246  1.00 38.12           C  
ATOM   2472  N   LYS A 316      40.555  15.692   7.757  1.00 35.68           N  
ATOM   2473  CA  LYS A 316      41.359  14.576   7.263  1.00 34.34           C  
ATOM   2474  C   LYS A 316      42.808  14.703   7.721  1.00 33.70           C  
ATOM   2475  O   LYS A 316      43.404  13.714   8.134  1.00 33.20           O  
ATOM   2476  CB  LYS A 316      41.278  14.475   5.739  1.00 34.61           C  
ATOM   2477  CG  LYS A 316      39.964  13.913   5.231  1.00 34.65           C  
ATOM   2478  CD  LYS A 316      39.919  13.910   3.709  1.00 34.35           C  
ATOM   2479  CE  LYS A 316      38.596  13.345   3.218  1.00 35.72           C  
ATOM   2480  NZ  LYS A 316      38.343  13.658   1.784  1.00 37.04           N1+
ATOM   2481  N   ASP A 317      43.360  15.919   7.681  1.00 32.40           N  
ATOM   2482  CA  ASP A 317      44.733  16.153   8.147  1.00 32.03           C  
ATOM   2483  C   ASP A 317      44.919  15.856   9.637  1.00 31.47           C  
ATOM   2484  O   ASP A 317      45.890  15.190  10.018  1.00 31.97           O  
ATOM   2485  CB  ASP A 317      45.219  17.573   7.811  1.00 32.31           C  
ATOM   2486  CG  ASP A 317      45.601  17.727   6.353  1.00 33.42           C  
ATOM   2487  OD1 ASP A 317      45.850  16.700   5.686  1.00 35.69           O  
ATOM   2488  OD2 ASP A 317      45.658  18.875   5.864  1.00 33.31           O1-
ATOM   2489  N   LYS A 318      43.994  16.343  10.467  1.00 30.41           N  
ATOM   2490  CA  LYS A 318      44.018  16.052  11.910  1.00 30.10           C  
ATOM   2491  C   LYS A 318      43.939  14.561  12.193  1.00 29.36           C  
ATOM   2492  O   LYS A 318      44.715  14.023  13.000  1.00 28.65           O  
ATOM   2493  CB  LYS A 318      42.872  16.770  12.625  1.00 30.15           C  
ATOM   2494  CG  LYS A 318      43.163  18.230  12.896  1.00 30.65           C  
ATOM   2495  CD  LYS A 318      41.911  18.960  13.345  1.00 32.57           C  
ATOM   2496  CE  LYS A 318      42.195  20.432  13.542  1.00 32.70           C  
ATOM   2497  NZ  LYS A 318      40.994  21.175  14.013  1.00 34.66           N1+
ATOM   2498  N   ILE A 319      43.005  13.898  11.516  1.00 28.91           N  
ATOM   2499  CA  ILE A 319      42.745  12.471  11.738  1.00 28.00           C  
ATOM   2500  C   ILE A 319      43.943  11.615  11.315  1.00 28.21           C  
ATOM   2501  O   ILE A 319      44.307  10.644  11.981  1.00 27.59           O  
ATOM   2502  CB  ILE A 319      41.430  12.028  11.019  1.00 28.05           C  
ATOM   2503  CG1 ILE A 319      40.224  12.760  11.634  1.00 27.86           C  
ATOM   2504  CG2 ILE A 319      41.250  10.509  11.084  1.00 26.53           C  
ATOM   2505  CD1 ILE A 319      38.926  12.658  10.836  1.00 27.40           C  
ATOM   2506  N   ILE A 320      44.597  12.021  10.236  1.00 28.58           N  
ATOM   2507  CA  ILE A 320      45.689  11.254   9.682  1.00 29.16           C  
ATOM   2508  C   ILE A 320      47.023  11.565  10.372  1.00 29.42           C  
ATOM   2509  O   ILE A 320      47.950  10.755  10.328  1.00 29.71           O  
ATOM   2510  CB  ILE A 320      45.767  11.530   8.145  1.00 29.59           C  
ATOM   2511  CG1 ILE A 320      44.552  10.909   7.434  1.00 30.03           C  
ATOM   2512  CG2 ILE A 320      47.115  11.133   7.540  1.00 31.51           C  
ATOM   2513  CD1 ILE A 320      44.513   9.400   7.386  1.00 31.01           C  
ATOM   2514  N   SER A 321      47.111  12.723  11.028  1.00 29.81           N  
ATOM   2515  CA  SER A 321      48.407  13.243  11.483  1.00 29.48           C  
ATOM   2516  C   SER A 321      48.363  14.068  12.775  1.00 28.99           C  
ATOM   2517  O   SER A 321      48.904  13.654  13.806  1.00 29.60           O  
ATOM   2518  CB  SER A 321      49.040  14.076  10.348  1.00 29.93           C  
ATOM   2519  OG  SER A 321      50.236  14.702  10.768  1.00 32.18           O  
ATOM   2520  N   GLY A 322      47.713  15.229  12.704  1.00 28.86           N  
ATOM   2521  CA  GLY A 322      47.740  16.240  13.762  1.00 28.40           C  
ATOM   2522  C   GLY A 322      47.334  15.768  15.145  1.00 28.36           C  
ATOM   2523  O   GLY A 322      48.018  16.068  16.123  1.00 27.42           O  
ATOM   2524  N   ASN A 323      46.231  15.020  15.221  1.00 28.54           N  
ATOM   2525  CA  ASN A 323      45.648  14.613  16.499  1.00 28.69           C  
ATOM   2526  C   ASN A 323      46.539  13.667  17.290  1.00 28.55           C  
ATOM   2527  O   ASN A 323      46.764  13.881  18.480  1.00 28.07           O  
ATOM   2528  CB  ASN A 323      44.254  14.002  16.294  1.00 28.57           C  
ATOM   2529  CG  ASN A 323      43.216  15.033  15.834  1.00 28.46           C  
ATOM   2530  ND2 ASN A 323      42.082  14.541  15.338  1.00 29.66           N  
ATOM   2531  OD1 ASN A 323      43.425  16.245  15.935  1.00 29.56           O  
ATOM   2532  N   ALA A 324      47.068  12.657  16.604  1.00 28.58           N  
ATOM   2533  CA  ALA A 324      47.971  11.674  17.196  1.00 29.35           C  
ATOM   2534  C   ALA A 324      49.348  12.239  17.558  1.00 29.22           C  
ATOM   2535  O   ALA A 324      49.955  11.771  18.531  1.00 30.06           O  
ATOM   2536  CB  ALA A 324      48.118  10.469  16.289  1.00 28.56           C  
ATOM   2537  N   SER A 325      49.839  13.195  16.757  1.00 29.86           N  
ATOM   2538  CA  SER A 325      51.058  13.963  17.057  1.00 29.83           C  
ATOM   2539  C   SER A 325      50.975  14.592  18.435  1.00 29.20           C  
ATOM   2540  O   SER A 325      51.905  14.465  19.232  1.00 28.55           O  
ATOM   2541  CB  SER A 325      51.280  15.071  16.015  1.00 30.07           C  
ATOM   2542  OG  SER A 325      51.749  14.530  14.800  1.00 34.86           O  
ATOM   2543  N   LYS A 326      49.851  15.257  18.692  1.00 29.00           N  
ATOM   2544  CA  LYS A 326      49.571  15.931  19.956  1.00 29.78           C  
ATOM   2545  C   LYS A 326      49.291  14.934  21.084  1.00 28.85           C  
ATOM   2546  O   LYS A 326      49.783  15.119  22.191  1.00 28.87           O  
ATOM   2547  CB  LYS A 326      48.366  16.871  19.815  1.00 29.51           C  
ATOM   2548  CG  LYS A 326      48.649  18.226  19.171  1.00 32.01           C  
ATOM   2549  CD  LYS A 326      47.400  19.134  19.202  1.00 32.61           C  
ATOM   2550  CE  LYS A 326      46.642  18.978  20.531  1.00 36.08           C  
ATOM   2551  NZ  LYS A 326      45.396  19.792  20.569  1.00 39.62           N1+
ATOM   2552  N   PHE A 327      48.499  13.904  20.790  1.00 28.31           N  
ATOM   2553  CA  PHE A 327      48.064  12.909  21.788  1.00 27.86           C  
ATOM   2554  C   PHE A 327      49.248  12.146  22.368  1.00 28.35           C  
ATOM   2555  O   PHE A 327      49.342  11.983  23.587  1.00 27.52           O  
ATOM   2556  CB  PHE A 327      47.059  11.931  21.168  1.00 28.36           C  
ATOM   2557  CG  PHE A 327      46.405  10.999  22.156  1.00 28.05           C  
ATOM   2558  CD1 PHE A 327      47.003   9.784  22.487  1.00 28.13           C  
ATOM   2559  CD2 PHE A 327      45.175  11.322  22.735  1.00 29.41           C  
ATOM   2560  CE1 PHE A 327      46.385   8.889  23.385  1.00 26.85           C  
ATOM   2561  CE2 PHE A 327      44.550  10.431  23.645  1.00 29.23           C  
ATOM   2562  CZ  PHE A 327      45.162   9.224  23.962  1.00 27.06           C  
ATOM   2563  N   PHE A 328      50.149  11.696  21.499  1.00 28.58           N  
ATOM   2564  CA  PHE A 328      51.274  10.840  21.926  1.00 29.71           C  
ATOM   2565  C   PHE A 328      52.593  11.589  22.082  1.00 31.10           C  
ATOM   2566  O   PHE A 328      53.607  10.987  22.457  1.00 31.02           O  
ATOM   2567  CB  PHE A 328      51.461   9.695  20.945  1.00 29.85           C  
ATOM   2568  CG  PHE A 328      50.350   8.713  20.967  1.00 29.93           C  
ATOM   2569  CD1 PHE A 328      49.387   8.715  19.967  1.00 30.80           C  
ATOM   2570  CD2 PHE A 328      50.243   7.790  22.012  1.00 31.19           C  
ATOM   2571  CE1 PHE A 328      48.330   7.798  19.996  1.00 29.95           C  
ATOM   2572  CE2 PHE A 328      49.200   6.867  22.043  1.00 31.29           C  
ATOM   2573  CZ  PHE A 328      48.237   6.874  21.027  1.00 29.76           C  
ATOM   2574  N   ASN A 329      52.573  12.888  21.786  1.00 31.91           N  
ATOM   2575  CA  ASN A 329      53.773  13.733  21.834  1.00 33.90           C  
ATOM   2576  C   ASN A 329      54.829  13.222  20.852  1.00 34.43           C  
ATOM   2577  O   ASN A 329      55.978  12.962  21.231  1.00 34.96           O  
ATOM   2578  CB  ASN A 329      54.327  13.818  23.266  1.00 34.05           C  
ATOM   2579  CG  ASN A 329      55.242  15.007  23.477  1.00 36.37           C  
ATOM   2580  ND2 ASN A 329      56.053  14.949  24.533  1.00 39.55           N  
ATOM   2581  OD1 ASN A 329      55.228  15.968  22.705  1.00 34.85           O  
ATOM   2582  N   ILE A 330      54.411  13.046  19.597  1.00 35.42           N  
ATOM   2583  CA  ILE A 330      55.315  12.642  18.521  1.00 36.68           C  
ATOM   2584  C   ILE A 330      55.771  13.930  17.819  1.00 38.32           C  
ATOM   2585  O   ILE A 330      54.962  14.637  17.209  1.00 38.66           O  
ATOM   2586  CB  ILE A 330      54.661  11.642  17.518  1.00 36.35           C  
ATOM   2587  CG1 ILE A 330      54.119  10.393  18.237  1.00 35.39           C  
ATOM   2588  CG2 ILE A 330      55.681  11.212  16.462  1.00 37.58           C  
ATOM   2589  CD1 ILE A 330      53.131   9.571  17.399  1.00 36.06           C  
ATOM   2590  N   ASN A 331      57.059  14.240  17.945  1.00 39.79           N  
ATOM   2591  CA  ASN A 331      57.634  15.468  17.384  1.00 41.53           C  
ATOM   2592  C   ASN A 331      58.254  15.235  16.006  1.00 42.03           C  
ATOM   2593  O   ASN A 331      57.932  14.254  15.325  1.00 42.88           O  
ATOM   2594  CB  ASN A 331      58.681  16.061  18.336  1.00 42.10           C  
ATOM   2595  CG  ASN A 331      58.106  16.439  19.706  1.00 43.64           C  
ATOM   2596  ND2 ASN A 331      58.595  17.545  20.260  1.00 45.92           N  
ATOM   2597  OD1 ASN A 331      57.259  15.742  20.263  1.00 45.95           O  
TER
ATOM   2598  N   PRO B   1      -1.689  10.501   6.948  1.00 47.69           N  
ATOM   2599  CA  PRO B   1      -1.907   9.645   8.111  1.00 47.53           C  
ATOM   2600  C   PRO B   1      -0.641   9.460   8.954  1.00 47.50           C  
ATOM   2601  O   PRO B   1       0.471   9.736   8.485  1.00 47.79           O  
ATOM   2602  CB  PRO B   1      -2.342   8.307   7.493  1.00 47.63           C  
ATOM   2603  CG  PRO B   1      -2.296   8.499   5.985  1.00 47.83           C  
ATOM   2604  CD  PRO B   1      -2.336   9.966   5.742  1.00 47.64           C  
ATOM   2605  N   ARG B   2      -0.817   9.001  10.193  1.00 47.08           N  
ATOM   2606  CA  ARG B   2       0.307   8.767  11.097  1.00 46.52           C  
ATOM   2607  C   ARG B   2       0.104   7.492  11.907  1.00 45.76           C  
ATOM   2608  O   ARG B   2      -0.825   7.401  12.714  1.00 45.78           O  
ATOM   2609  CB  ARG B   2       0.512   9.968  12.024  1.00 46.57           C  
ATOM   2610  CG  ARG B   2       1.813   9.937  12.819  1.00 46.82           C  
ATOM   2611  CD  ARG B   2       2.078  11.259  13.539  1.00 47.21           C  
ATOM   2612  NE  ARG B   2       2.110  12.402  12.624  1.00 48.40           N  
ATOM   2613  CZ  ARG B   2       2.253  13.672  13.000  1.00 49.07           C  
ATOM   2614  NH1 ARG B   2       2.386  13.988  14.283  1.00 49.23           N1+
ATOM   2615  NH2 ARG B   2       2.268  14.633  12.087  1.00 49.28           N  
ATOM   2616  N   ILE B   3       0.978   6.513  11.681  1.00 44.65           N  
ATOM   2617  CA  ILE B   3       0.935   5.247  12.410  1.00 43.53           C  
ATOM   2618  C   ILE B   3       2.181   5.086  13.271  1.00 42.98           C  
ATOM   2619  O   ILE B   3       3.308   5.175  12.776  1.00 43.27           O  
ATOM   2620  CB  ILE B   3       0.820   4.028  11.463  1.00 43.47           C  
ATOM   2621  CG1 ILE B   3      -0.457   4.111  10.618  1.00 43.21           C  
ATOM   2622  CG2 ILE B   3       0.866   2.708  12.258  1.00 42.86           C  
ATOM   2623  CD1 ILE B   3      -0.536   3.060   9.531  1.00 43.40           C  
ATOM   2624  N   ASP B   4       1.960   4.846  14.559  1.00 42.05           N  
ATOM   2625  CA  ASP B   4       3.033   4.542  15.497  1.00 41.14           C  
ATOM   2626  C   ASP B   4       2.953   3.049  15.808  1.00 40.47           C  
ATOM   2627  O   ASP B   4       2.024   2.606  16.490  1.00 40.05           O  
ATOM   2628  CB  ASP B   4       2.864   5.396  16.761  1.00 41.31           C  
ATOM   2629  CG  ASP B   4       3.826   5.019  17.867  1.00 41.80           C  
ATOM   2630  OD1 ASP B   4       3.613   5.487  19.003  1.00 42.92           O  
ATOM   2631  OD2 ASP B   4       4.790   4.264  17.611  1.00 41.10           O1-
ATOM   2632  N   MET B   5       3.915   2.273  15.304  1.00 39.27           N  
ATOM   2633  CA  MET B   5       3.822   0.809  15.404  1.00 38.70           C  
ATOM   2634  C   MET B   5       4.612   0.173  16.549  1.00 38.35           C  
ATOM   2635  O   MET B   5       4.746  -1.055  16.614  1.00 37.59           O  
ATOM   2636  CB  MET B   5       4.132   0.128  14.061  1.00 38.82           C  
ATOM   2637  CG  MET B   5       5.472   0.504  13.426  1.00 38.04           C  
ATOM   2638  SD  MET B   5       6.931   0.189  14.448  1.00 37.54           S  
ATOM   2639  CE  MET B   5       7.003  -1.610  14.393  1.00 40.88           C  
ATOM   2640  N   HIS B   6       5.133   1.005  17.447  1.00 37.91           N  
ATOM   2641  CA  HIS B   6       5.845   0.506  18.618  1.00 38.63           C  
ATOM   2642  C   HIS B   6       5.336   1.187  19.877  1.00 38.77           C  
ATOM   2643  O   HIS B   6       5.702   2.325  20.184  1.00 38.71           O  
ATOM   2644  CB  HIS B   6       7.364   0.672  18.473  1.00 38.44           C  
ATOM   2645  CG  HIS B   6       8.161   0.033  19.574  1.00 39.06           C  
ATOM   2646  CD2 HIS B   6       7.788  -0.496  20.767  1.00 38.37           C  
ATOM   2647  ND1 HIS B   6       9.525  -0.149  19.487  1.00 39.84           N  
ATOM   2648  CE1 HIS B   6       9.963  -0.732  20.591  1.00 41.14           C  
ATOM   2649  NE2 HIS B   6       8.929  -0.955  21.383  1.00 37.74           N  
ATOM   2650  N   SER B   7       4.479   0.470  20.598  1.00 39.12           N  
ATOM   2651  CA  SER B   7       3.881   0.980  21.827  1.00 39.44           C  
ATOM   2652  C   SER B   7       3.425  -0.196  22.679  1.00 40.08           C  
ATOM   2653  O   SER B   7       3.302  -1.319  22.185  1.00 39.90           O  
ATOM   2654  CB  SER B   7       2.706   1.906  21.523  1.00 39.77           C  
ATOM   2655  OG  SER B   7       1.661   1.206  20.882  1.00 40.80           O  
ATOM   2656  N   HIS B   8       3.179   0.071  23.954  1.00 40.42           N  
ATOM   2657  CA  HIS B   8       2.886  -0.986  24.911  1.00 41.42           C  
ATOM   2658  C   HIS B   8       1.648  -0.685  25.732  1.00 42.13           C  
ATOM   2659  O   HIS B   8       1.307   0.472  25.953  1.00 42.48           O  
ATOM   2660  CB  HIS B   8       4.095  -1.207  25.819  1.00 41.03           C  
ATOM   2661  CG  HIS B   8       5.328  -1.593  25.071  1.00 41.70           C  
ATOM   2662  CD2 HIS B   8       6.395  -0.862  24.673  1.00 41.57           C  
ATOM   2663  ND1 HIS B   8       5.538  -2.869  24.594  1.00 41.49           N  
ATOM   2664  CE1 HIS B   8       6.694  -2.914  23.958  1.00 41.38           C  
ATOM   2665  NE2 HIS B   8       7.234  -1.709  23.991  1.00 41.55           N  
ATOM   2666  N   PHE B   9       0.963  -1.740  26.154  1.00 43.09           N  
ATOM   2667  CA  PHE B   9      -0.183  -1.611  27.042  1.00 43.80           C  
ATOM   2668  C   PHE B   9       0.037  -2.519  28.239  1.00 44.73           C  
ATOM   2669  O   PHE B   9       0.904  -3.390  28.216  1.00 43.96           O  
ATOM   2670  CB  PHE B   9      -1.483  -1.983  26.308  1.00 43.65           C  
ATOM   2671  CG  PHE B   9      -1.835  -3.451  26.389  1.00 43.53           C  
ATOM   2672  CD1 PHE B   9      -2.920  -3.876  27.159  1.00 44.21           C  
ATOM   2673  CD2 PHE B   9      -1.081  -4.407  25.710  1.00 43.32           C  
ATOM   2674  CE1 PHE B   9      -3.246  -5.227  27.246  1.00 43.02           C  
ATOM   2675  CE2 PHE B   9      -1.398  -5.757  25.794  1.00 43.94           C  
ATOM   2676  CZ  PHE B   9      -2.484  -6.166  26.564  1.00 43.57           C  
ATOM   2677  N   PHE B  10      -0.739  -2.299  29.294  1.00 46.31           N  
ATOM   2678  CA  PHE B  10      -0.829  -3.268  30.375  1.00 48.36           C  
ATOM   2679  C   PHE B  10      -2.295  -3.395  30.793  1.00 50.04           C  
ATOM   2680  O   PHE B  10      -2.985  -2.386  30.935  1.00 49.94           O  
ATOM   2681  CB  PHE B  10       0.071  -2.895  31.563  1.00 48.20           C  
ATOM   2682  CG  PHE B  10       0.331  -4.041  32.505  1.00 48.18           C  
ATOM   2683  CD1 PHE B  10       1.434  -4.870  32.326  1.00 47.90           C  
ATOM   2684  CD2 PHE B  10      -0.541  -4.306  33.560  1.00 47.66           C  
ATOM   2685  CE1 PHE B  10       1.672  -5.939  33.187  1.00 47.59           C  
ATOM   2686  CE2 PHE B  10      -0.314  -5.377  34.423  1.00 47.34           C  
ATOM   2687  CZ  PHE B  10       0.793  -6.192  34.240  1.00 47.86           C  
ATOM   2688  N   PRO B  11      -2.779  -4.639  30.949  1.00 52.03           N  
ATOM   2689  CA  PRO B  11      -4.175  -4.906  31.310  1.00 54.04           C  
ATOM   2690  C   PRO B  11      -4.490  -4.606  32.772  1.00 56.27           C  
ATOM   2691  O   PRO B  11      -3.579  -4.524  33.597  1.00 56.29           O  
ATOM   2692  CB  PRO B  11      -4.314  -6.403  31.053  1.00 53.75           C  
ATOM   2693  CG  PRO B  11      -2.956  -6.941  31.247  1.00 52.88           C  
ATOM   2694  CD  PRO B  11      -2.016  -5.886  30.764  1.00 51.99           C  
ATOM   2695  N   ARG B  12      -5.776  -4.457  33.079  1.00 59.17           N  
ATOM   2696  CA  ARG B  12      -6.219  -4.220  34.448  1.00 61.78           C  
ATOM   2697  C   ARG B  12      -6.529  -5.558  35.127  1.00 63.82           C  
ATOM   2698  O   ARG B  12      -7.671  -6.026  35.112  1.00 63.95           O  
ATOM   2699  CB  ARG B  12      -7.435  -3.286  34.469  1.00 61.73           C  
ATOM   2700  CG  ARG B  12      -7.236  -1.958  33.738  1.00 61.83           C  
ATOM   2701  CD  ARG B  12      -8.570  -1.303  33.403  1.00 62.53           C  
ATOM   2702  NE  ARG B  12      -9.154  -0.616  34.555  1.00 62.81           N  
ATOM   2703  CZ  ARG B  12      -9.440   0.684  34.599  1.00 63.07           C  
ATOM   2704  NH1 ARG B  12      -9.220   1.465  33.548  1.00 63.24           N1+
ATOM   2705  NH2 ARG B  12      -9.966   1.204  35.700  1.00 63.14           N  
ATOM   2706  N   ILE B  13      -5.498  -6.171  35.708  1.00 66.38           N  
ATOM   2707  CA  ILE B  13      -5.618  -7.472  36.378  1.00 68.90           C  
ATOM   2708  C   ILE B  13      -6.090  -7.293  37.834  1.00 70.41           C  
ATOM   2709  O   ILE B  13      -6.715  -6.286  38.179  1.00 70.66           O  
ATOM   2710  CB  ILE B  13      -4.266  -8.264  36.352  1.00 68.94           C  
ATOM   2711  CG1 ILE B  13      -3.461  -7.979  35.076  1.00 69.95           C  
ATOM   2712  CG2 ILE B  13      -4.495  -9.772  36.537  1.00 69.33           C  
ATOM   2713  CD1 ILE B  13      -3.802  -8.876  33.892  1.00 72.80           C  
ATOM   2714  N   SER B  14      -5.813  -8.295  38.666  1.00 72.27           N  
ATOM   2715  CA  SER B  14      -5.915  -8.190  40.118  1.00 74.12           C  
ATOM   2716  C   SER B  14      -4.901  -9.162  40.726  1.00 75.58           C  
ATOM   2717  O   SER B  14      -4.400 -10.053  40.028  1.00 75.64           O  
ATOM   2718  CB  SER B  14      -7.335  -8.510  40.598  1.00 73.99           C  
ATOM   2719  OG  SER B  14      -7.545  -9.906  40.707  1.00 73.87           O  
ATOM   2720  N   GLU B  15      -4.598  -8.990  42.013  1.00 77.44           N  
ATOM   2721  CA  GLU B  15      -3.647  -9.864  42.701  1.00 79.30           C  
ATOM   2722  C   GLU B  15      -4.093 -11.322  42.650  1.00 80.68           C  
ATOM   2723  O   GLU B  15      -3.304 -12.194  42.288  1.00 80.77           O  
ATOM   2724  CB  GLU B  15      -3.423  -9.421  44.150  1.00 79.25           C  
ATOM   2725  CG  GLU B  15      -2.434 -10.301  44.930  1.00 79.36           C  
ATOM   2726  CD  GLU B  15      -1.931  -9.660  46.214  1.00 79.27           C  
ATOM   2727  OE1 GLU B  15      -2.746  -9.093  46.974  1.00 79.31           O  
ATOM   2728  OE2 GLU B  15      -0.711  -9.737  46.470  1.00 79.19           O1-
ATOM   2729  N   GLN B  16      -5.356 -11.569  43.001  1.00 82.44           N  
ATOM   2730  CA  GLN B  16      -5.918 -12.923  43.014  1.00 84.18           C  
ATOM   2731  C   GLN B  16      -6.046 -13.546  41.620  1.00 85.32           C  
ATOM   2732  O   GLN B  16      -5.858 -14.755  41.462  1.00 85.45           O  
ATOM   2733  CB  GLN B  16      -7.259 -12.965  43.765  1.00 84.11           C  
ATOM   2734  CG  GLN B  16      -8.314 -11.964  43.288  1.00 84.27           C  
ATOM   2735  CD  GLN B  16      -9.649 -12.114  44.006  1.00 84.30           C  
ATOM   2736  NE2 GLN B  16     -10.694 -11.533  43.428  1.00 84.45           N  
ATOM   2737  OE1 GLN B  16      -9.741 -12.739  45.066  1.00 84.36           O  
ATOM   2738  N   GLU B  17      -6.357 -12.721  40.619  1.00 86.85           N  
ATOM   2739  CA  GLU B  17      -6.433 -13.176  39.229  1.00 88.28           C  
ATOM   2740  C   GLU B  17      -5.084 -13.719  38.761  1.00 89.22           C  
ATOM   2741  O   GLU B  17      -5.011 -14.810  38.189  1.00 89.46           O  
ATOM   2742  CB  GLU B  17      -6.894 -12.045  38.305  1.00 88.26           C  
ATOM   2743  CG  GLU B  17      -8.381 -11.716  38.383  1.00 88.40           C  
ATOM   2744  CD  GLU B  17      -8.727 -10.387  37.720  1.00 88.44           C  
ATOM   2745  OE1 GLU B  17      -9.620  -9.684  38.240  1.00 88.65           O  
ATOM   2746  OE2 GLU B  17      -8.112 -10.041  36.686  1.00 88.25           O1-
ATOM   2747  N   ALA B  18      -4.023 -12.956  39.021  1.00 90.32           N  
ATOM   2748  CA  ALA B  18      -2.661 -13.366  38.686  1.00 91.33           C  
ATOM   2749  C   ALA B  18      -2.112 -14.418  39.649  1.00 92.09           C  
ATOM   2750  O   ALA B  18      -1.249 -15.212  39.270  1.00 92.20           O  
ATOM   2751  CB  ALA B  18      -1.743 -12.159  38.643  1.00 91.27           C  
ATOM   2752  N   ALA B  19      -2.615 -14.421  40.886  1.00 92.98           N  
ATOM   2753  CA  ALA B  19      -2.169 -15.363  41.921  1.00 93.82           C  
ATOM   2754  C   ALA B  19      -2.491 -16.812  41.573  1.00 94.41           C  
ATOM   2755  O   ALA B  19      -1.775 -17.726  41.985  1.00 94.52           O  
ATOM   2756  CB  ALA B  19      -2.764 -15.002  43.274  1.00 93.77           C  
ATOM   2757  N   LYS B  20      -3.565 -17.013  40.813  1.00 95.16           N  
ATOM   2758  CA  LYS B  20      -3.939 -18.347  40.346  1.00 95.93           C  
ATOM   2759  C   LYS B  20      -3.098 -18.799  39.147  1.00 96.40           C  
ATOM   2760  O   LYS B  20      -3.262 -19.913  38.645  1.00 96.52           O  
ATOM   2761  CB  LYS B  20      -5.441 -18.428  40.054  1.00 95.93           C  
ATOM   2762  CG  LYS B  20      -6.303 -18.418  41.317  1.00 96.01           C  
ATOM   2763  CD  LYS B  20      -7.659 -19.076  41.101  1.00 96.25           C  
ATOM   2764  CE  LYS B  20      -8.664 -18.129  40.460  1.00 96.42           C  
ATOM   2765  NZ  LYS B  20     -10.040 -18.704  40.494  1.00 96.68           N1+
ATOM   2766  N   PHE B  21      -2.204 -17.918  38.697  1.00 97.06           N  
ATOM   2767  CA  PHE B  21      -1.153 -18.270  37.749  1.00 97.55           C  
ATOM   2768  C   PHE B  21       0.163 -18.429  38.504  1.00 97.50           C  
ATOM   2769  O   PHE B  21       0.819 -19.468  38.402  1.00 97.46           O  
ATOM   2770  CB  PHE B  21      -1.016 -17.201  36.663  1.00 98.06           C  
ATOM   2771  CG  PHE B  21      -2.109 -17.232  35.635  1.00 98.96           C  
ATOM   2772  CD1 PHE B  21      -3.273 -16.489  35.814  1.00 99.63           C  
ATOM   2773  CD2 PHE B  21      -1.970 -17.996  34.480  1.00100.58           C  
ATOM   2774  CE1 PHE B  21      -4.284 -16.509  34.859  1.00100.38           C  
ATOM   2775  CE2 PHE B  21      -2.974 -18.020  33.517  1.00101.96           C  
ATOM   2776  CZ  PHE B  21      -4.133 -17.275  33.707  1.00100.97           C  
ATOM   2777  N   ASP B  22       0.539 -17.387  39.250  1.00 97.44           N  
ATOM   2778  CA  ASP B  22       1.673 -17.426  40.182  1.00 97.41           C  
ATOM   2779  C   ASP B  22       1.652 -16.230  41.136  1.00 97.32           C  
ATOM   2780  O   ASP B  22       1.285 -15.119  40.749  1.00 97.33           O  
ATOM   2781  CB  ASP B  22       3.014 -17.484  39.439  1.00 97.39           C  
ATOM   2782  CG  ASP B  22       4.149 -17.991  40.316  1.00 97.42           C  
ATOM   2783  OD1 ASP B  22       4.509 -17.309  41.299  1.00 97.34           O  
ATOM   2784  OD2 ASP B  22       4.698 -19.070  40.009  1.00 97.38           O1-
ATOM   2785  N   ALA B  23       2.053 -16.469  42.382  1.00 97.18           N  
ATOM   2786  CA  ALA B  23       2.096 -15.421  43.400  1.00 97.01           C  
ATOM   2787  C   ALA B  23       3.293 -14.488  43.217  1.00 96.85           C  
ATOM   2788  O   ALA B  23       3.162 -13.272  43.370  1.00 96.87           O  
ATOM   2789  CB  ALA B  23       2.101 -16.033  44.797  1.00 97.03           C  
ATOM   2790  N   ASN B  24       4.450 -15.061  42.886  1.00 96.59           N  
ATOM   2791  CA  ASN B  24       5.688 -14.291  42.726  1.00 96.31           C  
ATOM   2792  C   ASN B  24       6.441 -14.552  41.411  1.00 96.07           C  
ATOM   2793  O   ASN B  24       7.670 -14.443  41.351  1.00 96.06           O  
ATOM   2794  CB  ASN B  24       6.609 -14.474  43.945  1.00 96.33           C  
ATOM   2795  CG  ASN B  24       6.666 -15.913  44.432  1.00 96.30           C  
ATOM   2796  ND2 ASN B  24       7.842 -16.523  44.336  1.00 96.22           N  
ATOM   2797  OD1 ASN B  24       5.670 -16.464  44.904  1.00 96.15           O  
ATOM   2798  N   HIS B  25       5.691 -14.892  40.366  1.00 95.70           N  
ATOM   2799  CA  HIS B  25       6.232 -15.015  39.010  1.00 95.32           C  
ATOM   2800  C   HIS B  25       5.289 -14.391  37.983  1.00 95.01           C  
ATOM   2801  O   HIS B  25       5.729 -13.943  36.922  1.00 95.00           O  
ATOM   2802  CB  HIS B  25       6.511 -16.477  38.648  1.00 95.36           C  
ATOM   2803  CG  HIS B  25       7.824 -16.992  39.152  1.00 95.32           C  
ATOM   2804  CD2 HIS B  25       8.160 -17.592  40.318  1.00 95.36           C  
ATOM   2805  ND1 HIS B  25       8.983 -16.927  38.408  1.00 95.24           N  
ATOM   2806  CE1 HIS B  25       9.977 -17.459  39.096  1.00 95.23           C  
ATOM   2807  NE2 HIS B  25       9.504 -17.871  40.259  1.00 95.25           N  
ATOM   2808  N   ALA B  26       3.995 -14.368  38.304  1.00 94.58           N  
ATOM   2809  CA  ALA B  26       2.978 -13.787  37.429  1.00 94.12           C  
ATOM   2810  C   ALA B  26       2.720 -12.320  37.764  1.00 93.79           C  
ATOM   2811  O   ALA B  26       2.385 -11.997  38.904  1.00 93.73           O  
ATOM   2812  CB  ALA B  26       1.686 -14.588  37.499  1.00 94.18           C  
ATOM   2813  N   PRO B  27       2.883 -11.426  36.766  1.00 93.45           N  
ATOM   2814  CA  PRO B  27       2.695  -9.987  36.958  1.00 93.10           C  
ATOM   2815  C   PRO B  27       1.229  -9.556  36.955  1.00 92.78           C  
ATOM   2816  O   PRO B  27       0.389 -10.206  36.330  1.00 92.66           O  
ATOM   2817  CB  PRO B  27       3.423  -9.382  35.757  1.00 93.14           C  
ATOM   2818  CG  PRO B  27       3.299 -10.411  34.693  1.00 93.27           C  
ATOM   2819  CD  PRO B  27       3.274 -11.749  35.379  1.00 93.41           C  
ATOM   2820  N   TRP B  28       0.941  -8.459  37.654  1.00 92.46           N  
ATOM   2821  CA  TRP B  28      -0.400  -7.872  37.701  1.00 92.21           C  
ATOM   2822  C   TRP B  28      -0.343  -6.378  38.005  1.00 92.07           C  
ATOM   2823  O   TRP B  28       0.660  -5.879  38.515  1.00 92.07           O  
ATOM   2824  CB  TRP B  28      -1.296  -8.598  38.720  1.00 92.17           C  
ATOM   2825  CG  TRP B  28      -0.704  -8.747  40.097  1.00 92.01           C  
ATOM   2826  CD1 TRP B  28       0.151  -9.724  40.520  1.00 91.97           C  
ATOM   2827  CD2 TRP B  28      -0.939  -7.903  41.231  1.00 91.79           C  
ATOM   2828  CE2 TRP B  28      -0.185  -8.426  42.305  1.00 91.98           C  
ATOM   2829  CE3 TRP B  28      -1.710  -6.753  41.445  1.00 91.85           C  
ATOM   2830  NE1 TRP B  28       0.471  -9.537  41.843  1.00 92.03           N  
ATOM   2831  CZ2 TRP B  28      -0.179  -7.838  43.575  1.00 92.02           C  
ATOM   2832  CZ3 TRP B  28      -1.706  -6.171  42.707  1.00 92.02           C  
ATOM   2833  CH2 TRP B  28      -0.943  -6.714  43.755  1.00 92.01           C  
ATOM   2834  N   LEU B  29      -1.422  -5.669  37.683  1.00 91.93           N  
ATOM   2835  CA  LEU B  29      -1.506  -4.234  37.930  1.00 91.87           C  
ATOM   2836  C   LEU B  29      -2.153  -3.932  39.278  1.00 91.94           C  
ATOM   2837  O   LEU B  29      -3.169  -4.529  39.640  1.00 91.92           O  
ATOM   2838  CB  LEU B  29      -2.276  -3.537  36.801  1.00 91.84           C  
ATOM   2839  CG  LEU B  29      -2.398  -2.007  36.796  1.00 91.71           C  
ATOM   2840  CD1 LEU B  29      -1.040  -1.317  36.705  1.00 91.67           C  
ATOM   2841  CD2 LEU B  29      -3.297  -1.558  35.657  1.00 91.81           C  
ATOM   2842  N   GLN B  30      -1.546  -3.002  40.012  1.00 92.01           N  
ATOM   2843  CA  GLN B  30      -2.101  -2.508  41.265  1.00 92.07           C  
ATOM   2844  C   GLN B  30      -2.376  -1.014  41.138  1.00 92.14           C  
ATOM   2845  O   GLN B  30      -1.449  -0.204  41.071  1.00 92.15           O  
ATOM   2846  CB  GLN B  30      -1.144  -2.784  42.429  1.00 92.05           C  
ATOM   2847  CG  GLN B  30      -1.779  -2.716  43.821  1.00 92.02           C  
ATOM   2848  CD  GLN B  30      -1.832  -1.307  44.391  1.00 92.00           C  
ATOM   2849  NE2 GLN B  30      -0.694  -0.619  44.387  1.00 91.89           N  
ATOM   2850  OE1 GLN B  30      -2.886  -0.844  44.829  1.00 92.08           O  
ATOM   2851  N   VAL B  31      -3.657  -0.665  41.082  1.00 92.24           N  
ATOM   2852  CA  VAL B  31      -4.082   0.729  41.091  1.00 92.32           C  
ATOM   2853  C   VAL B  31      -4.723   1.006  42.448  1.00 92.42           C  
ATOM   2854  O   VAL B  31      -5.740   0.403  42.800  1.00 92.43           O  
ATOM   2855  CB  VAL B  31      -5.079   1.050  39.949  1.00 92.32           C  
ATOM   2856  CG1 VAL B  31      -5.128   2.550  39.694  1.00 92.25           C  
ATOM   2857  CG2 VAL B  31      -4.696   0.320  38.669  1.00 92.31           C  
ATOM   2858  N   SER B  32      -4.111   1.911  43.207  1.00 92.53           N  
ATOM   2859  CA  SER B  32      -4.544   2.214  44.572  1.00 92.64           C  
ATOM   2860  C   SER B  32      -5.777   3.123  44.618  1.00 92.73           C  
ATOM   2861  O   SER B  32      -6.475   3.288  43.612  1.00 92.74           O  
ATOM   2862  CB  SER B  32      -3.384   2.823  45.371  1.00 92.64           C  
ATOM   2863  OG  SER B  32      -2.815   3.927  44.688  1.00 92.65           O  
ATOM   2864  N   ALA B  33      -6.039   3.701  45.792  1.00 92.83           N  
ATOM   2865  CA  ALA B  33      -7.173   4.605  46.003  1.00 92.92           C  
ATOM   2866  C   ALA B  33      -7.137   5.814  45.066  1.00 93.01           C  
ATOM   2867  O   ALA B  33      -8.174   6.244  44.558  1.00 93.03           O  
ATOM   2868  CB  ALA B  33      -7.230   5.054  47.459  1.00 92.91           C  
ATOM   2869  N   LYS B  34      -5.939   6.354  44.847  1.00 93.10           N  
ATOM   2870  CA  LYS B  34      -5.737   7.425  43.877  1.00 93.20           C  
ATOM   2871  C   LYS B  34      -5.446   6.812  42.503  1.00 93.30           C  
ATOM   2872  O   LYS B  34      -4.292   6.550  42.150  1.00 93.26           O  
ATOM   2873  CB  LYS B  34      -4.612   8.364  44.333  1.00 93.17           C  
ATOM   2874  CG  LYS B  34      -4.505   9.684  43.562  1.00 93.12           C  
ATOM   2875  CD  LYS B  34      -5.558  10.715  43.980  1.00 93.13           C  
ATOM   2876  CE  LYS B  34      -6.820  10.644  43.122  1.00 93.12           C  
ATOM   2877  NZ  LYS B  34      -6.553  10.935  41.684  1.00 93.05           N1+
ATOM   2878  N   GLY B  35      -6.514   6.586  41.741  1.00 93.44           N  
ATOM   2879  CA  GLY B  35      -6.439   5.867  40.473  1.00 93.62           C  
ATOM   2880  C   GLY B  35      -6.062   6.707  39.269  1.00 93.77           C  
ATOM   2881  O   GLY B  35      -6.863   6.875  38.347  1.00 93.79           O  
ATOM   2882  N   ASP B  36      -4.838   7.231  39.283  1.00 93.88           N  
ATOM   2883  CA  ASP B  36      -4.273   7.964  38.147  1.00 93.97           C  
ATOM   2884  C   ASP B  36      -2.779   7.669  37.992  1.00 94.03           C  
ATOM   2885  O   ASP B  36      -2.136   8.149  37.055  1.00 94.00           O  
ATOM   2886  CB  ASP B  36      -4.501   9.474  38.298  1.00 93.95           C  
ATOM   2887  CG  ASP B  36      -5.950   9.877  38.082  1.00 93.95           C  
ATOM   2888  OD1 ASP B  36      -6.543   9.479  37.057  1.00 93.95           O  
ATOM   2889  OD2 ASP B  36      -6.493  10.607  38.937  1.00 93.97           O1-
ATOM   2890  N   THR B  37      -2.241   6.877  38.918  1.00 94.16           N  
ATOM   2891  CA  THR B  37      -0.822   6.516  38.919  1.00 94.30           C  
ATOM   2892  C   THR B  37      -0.607   5.021  38.641  1.00 94.39           C  
ATOM   2893  O   THR B  37      -0.273   4.649  37.517  1.00 94.50           O  
ATOM   2894  CB  THR B  37      -0.092   6.992  40.218  1.00 94.27           C  
ATOM   2895  CG2 THR B  37      -0.807   6.507  41.480  1.00 94.28           C  
ATOM   2896  OG1 THR B  37       1.260   6.516  40.223  1.00 94.30           O  
ATOM   2897  N   GLY B  38      -0.800   4.178  39.656  1.00 94.49           N  
ATOM   2898  CA  GLY B  38      -0.656   2.726  39.517  1.00 94.59           C  
ATOM   2899  C   GLY B  38       0.767   2.235  39.311  1.00 94.67           C  
ATOM   2900  O   GLY B  38       1.660   3.008  38.961  1.00 94.65           O  
ATOM   2901  N   SER B  39       0.974   0.938  39.530  1.00 94.80           N  
ATOM   2902  CA  SER B  39       2.276   0.306  39.323  1.00 94.95           C  
ATOM   2903  C   SER B  39       2.127  -1.188  39.059  1.00 95.08           C  
ATOM   2904  O   SER B  39       1.258  -1.841  39.639  1.00 95.10           O  
ATOM   2905  CB  SER B  39       3.188   0.528  40.534  1.00 94.91           C  
ATOM   2906  OG  SER B  39       2.798  -0.283  41.629  1.00 94.89           O  
ATOM   2907  N   ILE B  40       2.978  -1.721  38.183  1.00 95.27           N  
ATOM   2908  CA  ILE B  40       3.023  -3.160  37.928  1.00 95.49           C  
ATOM   2909  C   ILE B  40       3.602  -3.872  39.149  1.00 95.64           C  
ATOM   2910  O   ILE B  40       4.650  -3.484  39.667  1.00 95.63           O  
ATOM   2911  CB  ILE B  40       3.835  -3.511  36.643  1.00 95.49           C  
ATOM   2912  CG1 ILE B  40       3.115  -3.000  35.390  1.00 95.56           C  
ATOM   2913  CG2 ILE B  40       4.070  -5.024  36.530  1.00 95.27           C  
ATOM   2914  CD1 ILE B  40       4.001  -2.893  34.150  1.00 95.60           C  
ATOM   2915  N   MET B  41       2.897  -4.902  39.608  1.00 95.88           N  
ATOM   2916  CA  MET B  41       3.319  -5.701  40.754  1.00 96.10           C  
ATOM   2917  C   MET B  41       3.634  -7.130  40.327  1.00 96.26           C  
ATOM   2918  O   MET B  41       3.106  -7.616  39.326  1.00 96.30           O  
ATOM   2919  CB  MET B  41       2.221  -5.720  41.819  1.00 96.11           C  
ATOM   2920  CG  MET B  41       1.923  -4.375  42.457  1.00 96.08           C  
ATOM   2921  SD  MET B  41       3.124  -3.899  43.710  1.00 96.15           S  
ATOM   2922  CE  MET B  41       2.293  -2.496  44.454  1.00 96.14           C  
ATOM   2923  N   MET B  42       4.500  -7.792  41.090  1.00 96.46           N  
ATOM   2924  CA  MET B  42       4.782  -9.210  40.892  1.00 96.66           C  
ATOM   2925  C   MET B  42       4.212  -9.990  42.078  1.00 96.80           C  
ATOM   2926  O   MET B  42       3.140 -10.593  41.974  1.00 96.82           O  
ATOM   2927  CB  MET B  42       6.288  -9.452  40.733  1.00 96.66           C  
ATOM   2928  CG  MET B  42       6.650 -10.806  40.130  1.00 96.70           C  
ATOM   2929  SD  MET B  42       6.366 -10.900  38.349  1.00 96.54           S  
ATOM   2930  CE  MET B  42       7.826 -10.076  37.719  1.00 96.70           C  
ATOM   2931  N   GLY B  43       4.928  -9.966  43.200  1.00 96.93           N  
ATOM   2932  CA  GLY B  43       4.416 -10.498  44.458  1.00 97.11           C  
ATOM   2933  C   GLY B  43       3.565  -9.432  45.115  1.00 97.23           C  
ATOM   2934  O   GLY B  43       2.401  -9.250  44.758  1.00 97.23           O  
ATOM   2935  N   LYS B  44       4.156  -8.729  46.076  1.00 97.34           N  
ATOM   2936  CA  LYS B  44       3.549  -7.533  46.660  1.00 97.44           C  
ATOM   2937  C   LYS B  44       4.475  -6.328  46.474  1.00 97.46           C  
ATOM   2938  O   LYS B  44       4.123  -5.196  46.819  1.00 97.47           O  
ATOM   2939  CB  LYS B  44       3.199  -7.751  48.140  1.00 97.45           C  
ATOM   2940  CG  LYS B  44       4.340  -8.262  49.017  1.00 97.46           C  
ATOM   2941  CD  LYS B  44       3.861  -8.521  50.440  1.00 97.43           C  
ATOM   2942  CE  LYS B  44       4.946  -9.161  51.295  1.00 97.37           C  
ATOM   2943  NZ  LYS B  44       6.063  -8.224  51.603  1.00 97.37           N1+
ATOM   2944  N   ASN B  45       5.655  -6.594  45.915  1.00 97.46           N  
ATOM   2945  CA  ASN B  45       6.671  -5.575  45.663  1.00 97.43           C  
ATOM   2946  C   ASN B  45       6.474  -4.871  44.325  1.00 97.37           C  
ATOM   2947  O   ASN B  45       6.055  -5.493  43.347  1.00 97.39           O  
ATOM   2948  CB  ASN B  45       8.074  -6.191  45.735  1.00 97.46           C  
ATOM   2949  CG  ASN B  45       8.238  -7.392  44.813  1.00 97.38           C  
ATOM   2950  ND2 ASN B  45       8.497  -7.132  43.536  1.00 97.32           N  
ATOM   2951  OD1 ASN B  45       8.128  -8.538  45.247  1.00 97.30           O  
ATOM   2952  N   ASN B  46       6.786  -3.577  44.293  1.00 97.26           N  
ATOM   2953  CA  ASN B  46       6.647  -2.768  43.083  1.00 97.16           C  
ATOM   2954  C   ASN B  46       7.681  -3.123  42.018  1.00 97.03           C  
ATOM   2955  O   ASN B  46       8.885  -2.963  42.234  1.00 97.01           O  
ATOM   2956  CB  ASN B  46       6.731  -1.275  43.416  1.00 97.19           C  
ATOM   2957  CG  ASN B  46       5.506  -0.768  44.155  1.00 97.31           C  
ATOM   2958  ND2 ASN B  46       5.377  -1.142  45.425  1.00 97.41           N  
ATOM   2959  OD1 ASN B  46       4.684  -0.047  43.589  1.00 97.40           O  
ATOM   2960  N   PHE B  47       7.202  -3.610  40.874  1.00 96.82           N  
ATOM   2961  CA  PHE B  47       8.071  -3.929  39.743  1.00 96.56           C  
ATOM   2962  C   PHE B  47       8.489  -2.659  39.007  1.00 96.19           C  
ATOM   2963  O   PHE B  47       9.681  -2.432  38.784  1.00 96.20           O  
ATOM   2964  CB  PHE B  47       7.389  -4.907  38.778  1.00 96.78           C  
ATOM   2965  CG  PHE B  47       8.288  -5.401  37.676  1.00 97.19           C  
ATOM   2966  CD1 PHE B  47       9.001  -6.588  37.823  1.00 97.51           C  
ATOM   2967  CD2 PHE B  47       8.422  -4.682  36.490  1.00 97.65           C  
ATOM   2968  CE1 PHE B  47       9.835  -7.054  36.807  1.00 97.50           C  
ATOM   2969  CE2 PHE B  47       9.258  -5.135  35.471  1.00 97.79           C  
ATOM   2970  CZ  PHE B  47       9.963  -6.326  35.629  1.00 97.53           C  
ATOM   2971  N   ARG B  48       7.506  -1.841  38.630  1.00 95.62           N  
ATOM   2972  CA  ARG B  48       7.766  -0.587  37.926  1.00 95.14           C  
ATOM   2973  C   ARG B  48       6.683   0.464  38.180  1.00 94.05           C  
ATOM   2974  O   ARG B  48       5.492   0.154  38.102  1.00 94.05           O  
ATOM   2975  CB  ARG B  48       7.890  -0.828  36.416  1.00 95.57           C  
ATOM   2976  CG  ARG B  48       8.422   0.375  35.638  1.00 97.33           C  
ATOM   2977  CD  ARG B  48       7.558   0.674  34.422  1.00100.89           C  
ATOM   2978  NE  ARG B  48       7.687  -0.330  33.372  1.00103.75           N  
ATOM   2979  CZ  ARG B  48       8.413  -0.176  32.268  1.00105.42           C  
ATOM   2980  NH1 ARG B  48       9.087   0.953  32.055  1.00106.76           N1+
ATOM   2981  NH2 ARG B  48       8.456  -1.154  31.372  1.00107.49           N  
ATOM   2982  N   PRO B  49       7.097   1.711  38.491  1.00 93.05           N  
ATOM   2983  CA  PRO B  49       6.188   2.860  38.454  1.00 91.98           C  
ATOM   2984  C   PRO B  49       5.557   3.002  37.065  1.00 90.78           C  
ATOM   2985  O   PRO B  49       6.268   3.001  36.054  1.00 90.93           O  
ATOM   2986  CB  PRO B  49       7.107   4.053  38.758  1.00 92.20           C  
ATOM   2987  CG  PRO B  49       8.502   3.547  38.561  1.00 92.74           C  
ATOM   2988  CD  PRO B  49       8.450   2.103  38.922  1.00 92.93           C  
ATOM   2989  N   VAL B  50       4.232   3.106  37.024  1.00 89.01           N  
ATOM   2990  CA  VAL B  50       3.487   3.071  35.763  1.00 87.00           C  
ATOM   2991  C   VAL B  50       2.625   4.327  35.559  1.00 85.54           C  
ATOM   2992  O   VAL B  50       2.330   5.048  36.512  1.00 85.41           O  
ATOM   2993  CB  VAL B  50       2.670   1.749  35.652  1.00 87.21           C  
ATOM   2994  CG1 VAL B  50       1.462   1.888  34.740  1.00 87.20           C  
ATOM   2995  CG2 VAL B  50       3.572   0.620  35.182  1.00 86.75           C  
ATOM   2996  N   TYR B  51       2.254   4.588  34.306  1.00 83.56           N  
ATOM   2997  CA  TYR B  51       1.433   5.743  33.950  1.00 81.35           C  
ATOM   2998  C   TYR B  51       0.037   5.334  33.474  1.00 79.88           C  
ATOM   2999  O   TYR B  51      -0.155   4.228  32.963  1.00 79.71           O  
ATOM   3000  CB  TYR B  51       2.134   6.581  32.878  1.00 81.53           C  
ATOM   3001  CG  TYR B  51       1.629   8.003  32.797  1.00 81.25           C  
ATOM   3002  CD1 TYR B  51       0.789   8.409  31.759  1.00 81.01           C  
ATOM   3003  CD2 TYR B  51       1.981   8.942  33.767  1.00 81.65           C  
ATOM   3004  CE1 TYR B  51       0.318   9.720  31.684  1.00 81.47           C  
ATOM   3005  CE2 TYR B  51       1.517  10.253  33.703  1.00 81.77           C  
ATOM   3006  CZ  TYR B  51       0.686  10.634  32.661  1.00 81.71           C  
ATOM   3007  OH  TYR B  51       0.226  11.931  32.601  1.00 81.52           O  
ATOM   3008  N   GLN B  52      -0.923   6.245  33.630  1.00 77.83           N  
ATOM   3009  CA  GLN B  52      -2.332   5.997  33.306  1.00 75.85           C  
ATOM   3010  C   GLN B  52      -2.626   5.915  31.799  1.00 74.47           C  
ATOM   3011  O   GLN B  52      -3.785   5.800  31.392  1.00 74.38           O  
ATOM   3012  CB  GLN B  52      -3.210   7.070  33.959  1.00 75.99           C  
ATOM   3013  CG  GLN B  52      -4.667   6.666  34.168  1.00 75.77           C  
ATOM   3014  CD  GLN B  52      -5.590   7.852  34.391  1.00 75.68           C  
ATOM   3015  NE2 GLN B  52      -5.034   8.961  34.867  1.00 75.38           N  
ATOM   3016  OE1 GLN B  52      -6.790   7.769  34.134  1.00 75.36           O  
ATOM   3017  N   ALA B  53      -1.584   5.979  30.975  1.00 72.50           N  
ATOM   3018  CA  ALA B  53      -1.742   5.826  29.531  1.00 70.52           C  
ATOM   3019  C   ALA B  53      -1.538   4.372  29.124  1.00 69.05           C  
ATOM   3020  O   ALA B  53      -1.975   3.956  28.048  1.00 68.77           O  
ATOM   3021  CB  ALA B  53      -0.776   6.736  28.788  1.00 70.66           C  
ATOM   3022  N   LEU B  54      -0.880   3.611  30.000  1.00 67.27           N  
ATOM   3023  CA  LEU B  54      -0.542   2.209  29.755  1.00 65.63           C  
ATOM   3024  C   LEU B  54      -1.790   1.329  29.764  1.00 64.78           C  
ATOM   3025  O   LEU B  54      -1.971   0.488  28.882  1.00 64.42           O  
ATOM   3026  CB  LEU B  54       0.488   1.719  30.779  1.00 65.59           C  
ATOM   3027  CG  LEU B  54       1.230   0.403  30.522  1.00 65.20           C  
ATOM   3028  CD1 LEU B  54       2.137   0.475  29.295  1.00 65.01           C  
ATOM   3029  CD2 LEU B  54       2.042   0.024  31.738  1.00 65.38           C  
ATOM   3030  N   TRP B  55      -2.635   1.523  30.774  1.00 63.62           N  
ATOM   3031  CA  TRP B  55      -3.992   0.988  30.777  1.00 62.57           C  
ATOM   3032  C   TRP B  55      -4.919   2.168  30.511  1.00 61.86           C  
ATOM   3033  O   TRP B  55      -4.521   3.315  30.713  1.00 62.09           O  
ATOM   3034  CB  TRP B  55      -4.314   0.328  32.122  1.00 62.53           C  
ATOM   3035  CG  TRP B  55      -4.738   1.289  33.203  1.00 62.50           C  
ATOM   3036  CD1 TRP B  55      -6.017   1.656  33.513  1.00 62.56           C  
ATOM   3037  CD2 TRP B  55      -3.886   2.000  34.113  1.00 62.45           C  
ATOM   3038  CE2 TRP B  55      -4.723   2.781  34.943  1.00 62.56           C  
ATOM   3039  CE3 TRP B  55      -2.499   2.055  34.308  1.00 62.55           C  
ATOM   3040  NE1 TRP B  55      -6.017   2.552  34.555  1.00 62.63           N  
ATOM   3041  CZ2 TRP B  55      -4.219   3.606  35.955  1.00 62.62           C  
ATOM   3042  CZ3 TRP B  55      -1.998   2.877  35.315  1.00 62.45           C  
ATOM   3043  CH2 TRP B  55      -2.860   3.641  36.124  1.00 62.50           C  
ATOM   3044  N   ASP B  56      -6.141   1.899  30.060  1.00 60.87           N  
ATOM   3045  CA  ASP B  56      -7.132   2.956  29.814  1.00 59.99           C  
ATOM   3046  C   ASP B  56      -6.951   3.560  28.417  1.00 59.14           C  
ATOM   3047  O   ASP B  56      -6.156   4.484  28.233  1.00 58.94           O  
ATOM   3048  CB  ASP B  56      -7.073   4.037  30.914  1.00 60.06           C  
ATOM   3049  CG  ASP B  56      -8.208   5.045  30.829  1.00 60.14           C  
ATOM   3050  OD1 ASP B  56      -8.377   5.808  31.804  1.00 60.68           O  
ATOM   3051  OD2 ASP B  56      -8.927   5.091  29.807  1.00 60.28           O1-
ATOM   3052  N   PRO B  57      -7.700   3.032  27.431  1.00 58.39           N  
ATOM   3053  CA  PRO B  57      -7.597   3.433  26.028  1.00 57.84           C  
ATOM   3054  C   PRO B  57      -8.247   4.782  25.716  1.00 57.33           C  
ATOM   3055  O   PRO B  57      -7.876   5.423  24.729  1.00 57.19           O  
ATOM   3056  CB  PRO B  57      -8.326   2.308  25.278  1.00 57.98           C  
ATOM   3057  CG  PRO B  57      -8.710   1.284  26.318  1.00 58.25           C  
ATOM   3058  CD  PRO B  57      -8.717   1.985  27.623  1.00 58.34           C  
ATOM   3059  N   ALA B  58      -9.214   5.196  26.536  1.00 56.72           N  
ATOM   3060  CA  ALA B  58      -9.792   6.537  26.435  1.00 56.23           C  
ATOM   3061  C   ALA B  58      -8.732   7.584  26.747  1.00 55.73           C  
ATOM   3062  O   ALA B  58      -8.601   8.580  26.033  1.00 55.71           O  
ATOM   3063  CB  ALA B  58     -10.980   6.686  27.375  1.00 56.26           C  
ATOM   3064  N   PHE B  59      -7.975   7.335  27.814  1.00 55.29           N  
ATOM   3065  CA  PHE B  59      -6.830   8.159  28.185  1.00 55.01           C  
ATOM   3066  C   PHE B  59      -5.775   8.149  27.075  1.00 54.81           C  
ATOM   3067  O   PHE B  59      -5.080   9.146  26.861  1.00 54.77           O  
ATOM   3068  CB  PHE B  59      -6.228   7.655  29.500  1.00 55.04           C  
ATOM   3069  CG  PHE B  59      -5.399   8.678  30.225  1.00 55.23           C  
ATOM   3070  CD1 PHE B  59      -5.978   9.508  31.182  1.00 55.52           C  
ATOM   3071  CD2 PHE B  59      -4.037   8.810  29.959  1.00 55.26           C  
ATOM   3072  CE1 PHE B  59      -5.214  10.461  31.858  1.00 55.61           C  
ATOM   3073  CE2 PHE B  59      -3.264   9.759  30.629  1.00 55.42           C  
ATOM   3074  CZ  PHE B  59      -3.852  10.584  31.580  1.00 55.40           C  
ATOM   3075  N   ARG B  60      -5.671   7.026  26.364  1.00 54.45           N  
ATOM   3076  CA  ARG B  60      -4.704   6.894  25.276  1.00 54.10           C  
ATOM   3077  C   ARG B  60      -5.084   7.712  24.039  1.00 53.77           C  
ATOM   3078  O   ARG B  60      -4.238   8.420  23.491  1.00 53.83           O  
ATOM   3079  CB  ARG B  60      -4.470   5.428  24.901  1.00 54.15           C  
ATOM   3080  CG  ARG B  60      -3.276   5.239  23.980  1.00 54.30           C  
ATOM   3081  CD  ARG B  60      -2.924   3.782  23.773  1.00 54.43           C  
ATOM   3082  NE  ARG B  60      -2.383   3.157  24.978  1.00 54.60           N  
ATOM   3083  CZ  ARG B  60      -1.420   2.240  24.984  1.00 54.09           C  
ATOM   3084  NH1 ARG B  60      -0.859   1.843  23.845  1.00 54.25           N1+
ATOM   3085  NH2 ARG B  60      -1.006   1.728  26.134  1.00 53.48           N  
ATOM   3086  N   ILE B  61      -6.346   7.610  23.612  1.00 53.28           N  
ATOM   3087  CA  ILE B  61      -6.844   8.331  22.428  1.00 52.99           C  
ATOM   3088  C   ILE B  61      -6.659   9.850  22.539  1.00 52.86           C  
ATOM   3089  O   ILE B  61      -6.315  10.510  21.555  1.00 52.70           O  
ATOM   3090  CB  ILE B  61      -8.330   7.978  22.112  1.00 52.94           C  
ATOM   3091  CG1 ILE B  61      -8.456   6.534  21.589  1.00 52.80           C  
ATOM   3092  CG2 ILE B  61      -8.957   8.985  21.133  1.00 52.77           C  
ATOM   3093  CD1 ILE B  61      -7.880   6.280  20.188  1.00 52.54           C  
ATOM   3094  N   GLU B  62      -6.880  10.390  23.737  1.00 52.74           N  
ATOM   3095  CA  GLU B  62      -6.709  11.822  23.990  1.00 52.70           C  
ATOM   3096  C   GLU B  62      -5.253  12.243  23.811  1.00 52.32           C  
ATOM   3097  O   GLU B  62      -4.970  13.260  23.169  1.00 52.27           O  
ATOM   3098  CB  GLU B  62      -7.215  12.200  25.386  1.00 52.74           C  
ATOM   3099  CG  GLU B  62      -8.731  12.105  25.546  1.00 53.62           C  
ATOM   3100  CD  GLU B  62      -9.264  12.983  26.667  1.00 54.27           C  
ATOM   3101  OE1 GLU B  62      -8.693  14.070  26.909  1.00 54.76           O  
ATOM   3102  OE2 GLU B  62     -10.266  12.587  27.300  1.00 54.81           O1-
ATOM   3103  N   GLU B  63      -4.338  11.452  24.372  1.00 52.05           N  
ATOM   3104  CA  GLU B  63      -2.902  11.659  24.176  1.00 51.74           C  
ATOM   3105  C   GLU B  63      -2.509  11.427  22.715  1.00 51.24           C  
ATOM   3106  O   GLU B  63      -1.703  12.174  22.158  1.00 51.24           O  
ATOM   3107  CB  GLU B  63      -2.077  10.771  25.115  1.00 51.87           C  
ATOM   3108  CG  GLU B  63      -2.143  11.193  26.587  1.00 52.78           C  
ATOM   3109  CD  GLU B  63      -0.944  10.728  27.413  1.00 54.12           C  
ATOM   3110  OE1 GLU B  63      -0.201   9.825  26.965  1.00 54.98           O  
ATOM   3111  OE2 GLU B  63      -0.741  11.275  28.521  1.00 54.09           O1-
ATOM   3112  N   MET B  64      -3.097  10.397  22.106  1.00 50.65           N  
ATOM   3113  CA  MET B  64      -2.953  10.129  20.675  1.00 50.07           C  
ATOM   3114  C   MET B  64      -3.472  11.276  19.813  1.00 50.38           C  
ATOM   3115  O   MET B  64      -2.924  11.542  18.745  1.00 50.42           O  
ATOM   3116  CB  MET B  64      -3.685   8.841  20.287  1.00 50.09           C  
ATOM   3117  CG  MET B  64      -2.948   7.561  20.621  1.00 49.46           C  
ATOM   3118  SD  MET B  64      -3.942   6.113  20.222  1.00 48.78           S  
ATOM   3119  CE  MET B  64      -4.137   6.294  18.448  1.00 47.57           C  
ATOM   3120  N   ASP B  65      -4.543  11.928  20.267  1.00 50.45           N  
ATOM   3121  CA  ASP B  65      -5.070  13.121  19.606  1.00 50.56           C  
ATOM   3122  C   ASP B  65      -4.133  14.312  19.815  1.00 50.39           C  
ATOM   3123  O   ASP B  65      -3.896  15.077  18.882  1.00 50.49           O  
ATOM   3124  CB  ASP B  65      -6.490  13.456  20.095  1.00 50.59           C  
ATOM   3125  CG  ASP B  65      -7.588  12.827  19.231  1.00 51.19           C  
ATOM   3126  OD1 ASP B  65      -7.286  12.242  18.165  1.00 51.84           O  
ATOM   3127  OD2 ASP B  65      -8.773  12.930  19.620  1.00 51.62           O1-
ATOM   3128  N   ALA B  66      -3.596  14.448  21.031  1.00 50.29           N  
ATOM   3129  CA  ALA B  66      -2.660  15.537  21.370  1.00 50.37           C  
ATOM   3130  C   ALA B  66      -1.336  15.459  20.596  1.00 50.27           C  
ATOM   3131  O   ALA B  66      -0.750  16.490  20.255  1.00 50.58           O  
ATOM   3132  CB  ALA B  66      -2.407  15.588  22.878  1.00 50.38           C  
ATOM   3133  N   GLN B  67      -0.858  14.241  20.348  1.00 50.12           N  
ATOM   3134  CA  GLN B  67       0.178  14.010  19.341  1.00 49.89           C  
ATOM   3135  C   GLN B  67      -0.595  13.696  18.065  1.00 49.49           C  
ATOM   3136  O   GLN B  67      -1.739  13.266  18.136  1.00 49.59           O  
ATOM   3137  CB  GLN B  67       1.071  12.822  19.714  1.00 50.09           C  
ATOM   3138  CG  GLN B  67       1.378  12.670  21.204  1.00 50.86           C  
ATOM   3139  CD  GLN B  67       2.789  13.076  21.590  1.00 52.62           C  
ATOM   3140  NE2 GLN B  67       3.237  12.597  22.746  1.00 52.59           N  
ATOM   3141  OE1 GLN B  67       3.468  13.813  20.869  1.00 53.92           O  
ATOM   3142  N   GLY B  68       0.002  13.909  16.899  1.00 48.94           N  
ATOM   3143  CA  GLY B  68      -0.727  13.698  15.647  1.00 47.92           C  
ATOM   3144  C   GLY B  68      -0.919  12.239  15.258  1.00 47.42           C  
ATOM   3145  O   GLY B  68      -0.935  11.921  14.071  1.00 47.52           O  
ATOM   3146  N   VAL B  69      -1.091  11.360  16.250  1.00 46.80           N  
ATOM   3147  CA  VAL B  69      -1.104   9.900  16.029  1.00 45.91           C  
ATOM   3148  C   VAL B  69      -2.507   9.360  15.739  1.00 45.66           C  
ATOM   3149  O   VAL B  69      -3.382   9.359  16.611  1.00 45.89           O  
ATOM   3150  CB  VAL B  69      -0.484   9.120  17.227  1.00 45.82           C  
ATOM   3151  CG1 VAL B  69      -0.500   7.610  16.968  1.00 45.23           C  
ATOM   3152  CG2 VAL B  69       0.943   9.601  17.518  1.00 45.38           C  
ATOM   3153  N   ASP B  70      -2.697   8.878  14.513  1.00 45.12           N  
ATOM   3154  CA  ASP B  70      -3.999   8.396  14.050  1.00 44.61           C  
ATOM   3155  C   ASP B  70      -4.253   6.932  14.405  1.00 44.07           C  
ATOM   3156  O   ASP B  70      -5.322   6.588  14.902  1.00 43.85           O  
ATOM   3157  CB  ASP B  70      -4.131   8.625  12.542  1.00 44.69           C  
ATOM   3158  CG  ASP B  70      -4.029  10.097  12.171  1.00 45.44           C  
ATOM   3159  OD1 ASP B  70      -4.836  10.897  12.692  1.00 46.69           O  
ATOM   3160  OD2 ASP B  70      -3.140  10.457  11.368  1.00 45.74           O1-
ATOM   3161  N   VAL B  71      -3.263   6.079  14.151  1.00 43.44           N  
ATOM   3162  CA  VAL B  71      -3.364   4.651  14.457  1.00 42.59           C  
ATOM   3163  C   VAL B  71      -2.121   4.231  15.232  1.00 42.19           C  
ATOM   3164  O   VAL B  71      -1.005   4.567  14.839  1.00 42.09           O  
ATOM   3165  CB  VAL B  71      -3.501   3.788  13.169  1.00 42.85           C  
ATOM   3166  CG1 VAL B  71      -3.531   2.291  13.503  1.00 42.64           C  
ATOM   3167  CG2 VAL B  71      -4.755   4.165  12.378  1.00 42.42           C  
ATOM   3168  N   GLN B  72      -2.323   3.518  16.338  1.00 41.48           N  
ATOM   3169  CA  GLN B  72      -1.215   3.011  17.142  1.00 41.06           C  
ATOM   3170  C   GLN B  72      -1.324   1.504  17.298  1.00 40.22           C  
ATOM   3171  O   GLN B  72      -2.376   0.986  17.672  1.00 39.62           O  
ATOM   3172  CB  GLN B  72      -1.179   3.677  18.519  1.00 40.87           C  
ATOM   3173  CG  GLN B  72       0.134   3.482  19.255  1.00 41.92           C  
ATOM   3174  CD  GLN B  72       0.228   4.283  20.545  1.00 42.19           C  
ATOM   3175  NE2 GLN B  72       1.114   5.279  20.566  1.00 44.39           N  
ATOM   3176  OE1 GLN B  72      -0.471   3.995  21.517  1.00 44.29           O  
ATOM   3177  N   VAL B  73      -0.229   0.817  16.991  1.00 39.57           N  
ATOM   3178  CA  VAL B  73      -0.116  -0.619  17.210  1.00 39.12           C  
ATOM   3179  C   VAL B  73       0.501  -0.825  18.588  1.00 39.20           C  
ATOM   3180  O   VAL B  73       1.587  -0.322  18.876  1.00 39.31           O  
ATOM   3181  CB  VAL B  73       0.770  -1.290  16.130  1.00 38.90           C  
ATOM   3182  CG1 VAL B  73       0.696  -2.799  16.232  1.00 38.89           C  
ATOM   3183  CG2 VAL B  73       0.360  -0.837  14.734  1.00 39.08           C  
ATOM   3184  N   THR B  74      -0.197  -1.547  19.454  1.00 39.18           N  
ATOM   3185  CA  THR B  74       0.276  -1.713  20.819  1.00 39.50           C  
ATOM   3186  C   THR B  74       0.389  -3.188  21.170  1.00 39.79           C  
ATOM   3187  O   THR B  74      -0.277  -4.022  20.566  1.00 39.84           O  
ATOM   3188  CB  THR B  74      -0.580  -0.878  21.824  1.00 39.95           C  
ATOM   3189  CG2 THR B  74      -1.862  -1.605  22.236  1.00 39.78           C  
ATOM   3190  OG1 THR B  74       0.206  -0.551  22.976  1.00 39.91           O  
ATOM   3191  N   CYS B  75       1.262  -3.512  22.114  1.00 40.17           N  
ATOM   3192  CA  CYS B  75       1.526  -4.900  22.466  1.00 40.66           C  
ATOM   3193  C   CYS B  75       2.010  -5.012  23.902  1.00 41.13           C  
ATOM   3194  O   CYS B  75       2.228  -4.008  24.572  1.00 41.12           O  
ATOM   3195  CB  CYS B  75       2.539  -5.531  21.500  1.00 40.68           C  
ATOM   3196  SG  CYS B  75       4.124  -4.661  21.387  1.00 40.17           S  
ATOM   3197  N   ALA B  76       2.165  -6.246  24.362  1.00 41.99           N  
ATOM   3198  CA  ALA B  76       2.514  -6.537  25.746  1.00 42.23           C  
ATOM   3199  C   ALA B  76       3.757  -5.794  26.221  1.00 42.64           C  
ATOM   3200  O   ALA B  76       4.753  -5.689  25.494  1.00 42.12           O  
ATOM   3201  CB  ALA B  76       2.699  -8.035  25.937  1.00 42.24           C  
ATOM   3202  N   THR B  77       3.671  -5.259  27.437  1.00 42.93           N  
ATOM   3203  CA  THR B  77       4.848  -4.835  28.178  1.00 43.78           C  
ATOM   3204  C   THR B  77       5.637  -6.118  28.443  1.00 44.16           C  
ATOM   3205  O   THR B  77       5.064  -7.101  28.917  1.00 44.59           O  
ATOM   3206  CB  THR B  77       4.458  -4.179  29.522  1.00 43.70           C  
ATOM   3207  CG2 THR B  77       5.673  -3.605  30.216  1.00 43.99           C  
ATOM   3208  OG1 THR B  77       3.500  -3.133  29.299  1.00 44.29           O  
ATOM   3209  N   PRO B  78       6.942  -6.128  28.119  1.00 44.83           N  
ATOM   3210  CA  PRO B  78       7.837  -7.277  28.297  1.00 45.04           C  
ATOM   3211  C   PRO B  78       7.650  -8.077  29.593  1.00 45.44           C  
ATOM   3212  O   PRO B  78       7.854  -9.297  29.590  1.00 45.58           O  
ATOM   3213  CB  PRO B  78       9.219  -6.625  28.262  1.00 45.60           C  
ATOM   3214  CG  PRO B  78       9.041  -5.543  27.266  1.00 45.41           C  
ATOM   3215  CD  PRO B  78       7.662  -4.986  27.514  1.00 44.77           C  
ATOM   3216  N   VAL B  79       7.256  -7.404  30.676  1.00 45.72           N  
ATOM   3217  CA  VAL B  79       6.988  -8.060  31.967  1.00 46.22           C  
ATOM   3218  C   VAL B  79       6.002  -9.222  31.841  1.00 46.42           C  
ATOM   3219  O   VAL B  79       6.119 -10.222  32.553  1.00 46.69           O  
ATOM   3220  CB  VAL B  79       6.422  -7.076  33.029  1.00 46.03           C  
ATOM   3221  CG1 VAL B  79       6.676  -7.605  34.438  1.00 46.46           C  
ATOM   3222  CG2 VAL B  79       7.031  -5.695  32.879  1.00 47.33           C  
ATOM   3223  N   MET B  80       5.030  -9.080  30.941  1.00 46.34           N  
ATOM   3224  CA  MET B  80       3.945 -10.054  30.837  1.00 46.28           C  
ATOM   3225  C   MET B  80       4.229 -11.263  29.942  1.00 46.73           C  
ATOM   3226  O   MET B  80       3.346 -12.087  29.727  1.00 46.85           O  
ATOM   3227  CB  MET B  80       2.607  -9.373  30.480  1.00 46.43           C  
ATOM   3228  CG  MET B  80       2.667  -8.310  29.412  1.00 45.35           C  
ATOM   3229  SD  MET B  80       1.336  -7.095  29.477  1.00 45.12           S  
ATOM   3230  CE  MET B  80       0.042  -7.975  28.596  1.00 44.72           C  
ATOM   3231  N   PHE B  81       5.464 -11.385  29.453  1.00 47.40           N  
ATOM   3232  CA  PHE B  81       5.829 -12.488  28.554  1.00 48.03           C  
ATOM   3233  C   PHE B  81       5.635 -13.869  29.172  1.00 48.20           C  
ATOM   3234  O   PHE B  81       5.066 -14.756  28.539  1.00 48.47           O  
ATOM   3235  CB  PHE B  81       7.267 -12.349  28.043  1.00 48.17           C  
ATOM   3236  CG  PHE B  81       7.428 -11.376  26.901  1.00 48.63           C  
ATOM   3237  CD1 PHE B  81       8.674 -10.812  26.631  1.00 48.92           C  
ATOM   3238  CD2 PHE B  81       6.342 -11.017  26.099  1.00 48.89           C  
ATOM   3239  CE1 PHE B  81       8.844  -9.913  25.576  1.00 49.03           C  
ATOM   3240  CE2 PHE B  81       6.502 -10.112  25.043  1.00 49.64           C  
ATOM   3241  CZ  PHE B  81       7.756  -9.560  24.786  1.00 49.08           C  
ATOM   3242  N   GLY B  82       6.123 -14.041  30.399  1.00 48.67           N  
ATOM   3243  CA  GLY B  82       5.978 -15.296  31.142  1.00 49.02           C  
ATOM   3244  C   GLY B  82       6.658 -16.500  30.515  1.00 49.44           C  
ATOM   3245  O   GLY B  82       6.148 -17.620  30.605  1.00 49.39           O  
ATOM   3246  N   TYR B  83       7.814 -16.272  29.890  1.00 50.06           N  
ATOM   3247  CA  TYR B  83       8.580 -17.334  29.233  1.00 50.62           C  
ATOM   3248  C   TYR B  83       9.175 -18.342  30.223  1.00 51.07           C  
ATOM   3249  O   TYR B  83       9.469 -19.479  29.850  1.00 51.23           O  
ATOM   3250  CB  TYR B  83       9.715 -16.750  28.387  1.00 50.53           C  
ATOM   3251  CG  TYR B  83       9.309 -16.003  27.129  1.00 50.81           C  
ATOM   3252  CD1 TYR B  83       9.967 -14.832  26.758  1.00 50.74           C  
ATOM   3253  CD2 TYR B  83       8.284 -16.470  26.304  1.00 51.58           C  
ATOM   3254  CE1 TYR B  83       9.616 -14.137  25.598  1.00 50.96           C  
ATOM   3255  CE2 TYR B  83       7.920 -15.778  25.139  1.00 51.45           C  
ATOM   3256  CZ  TYR B  83       8.588 -14.615  24.795  1.00 51.12           C  
ATOM   3257  OH  TYR B  83       8.238 -13.929  23.649  1.00 50.75           O  
ATOM   3258  N   THR B  84       9.350 -17.915  31.474  1.00 51.51           N  
ATOM   3259  CA  THR B  84       9.967 -18.735  32.523  1.00 52.07           C  
ATOM   3260  C   THR B  84       9.039 -19.857  33.023  1.00 52.41           C  
ATOM   3261  O   THR B  84       9.502 -20.829  33.632  1.00 52.52           O  
ATOM   3262  CB  THR B  84      10.451 -17.847  33.712  1.00 52.02           C  
ATOM   3263  CG2 THR B  84      11.284 -18.644  34.718  1.00 52.49           C  
ATOM   3264  OG1 THR B  84      11.251 -16.767  33.214  1.00 52.59           O  
ATOM   3265  N   TRP B  85       7.740 -19.737  32.745  1.00 52.69           N  
ATOM   3266  CA  TRP B  85       6.746 -20.661  33.304  1.00 53.12           C  
ATOM   3267  C   TRP B  85       6.549 -21.927  32.468  1.00 52.87           C  
ATOM   3268  O   TRP B  85       7.043 -22.030  31.340  1.00 52.96           O  
ATOM   3269  CB  TRP B  85       5.389 -19.973  33.513  1.00 53.48           C  
ATOM   3270  CG  TRP B  85       5.433 -18.519  33.904  1.00 54.07           C  
ATOM   3271  CD1 TRP B  85       6.503 -17.816  34.387  1.00 54.43           C  
ATOM   3272  CD2 TRP B  85       4.336 -17.603  33.872  1.00 54.50           C  
ATOM   3273  CE2 TRP B  85       4.815 -16.359  34.333  1.00 54.62           C  
ATOM   3274  CE3 TRP B  85       2.992 -17.713  33.494  1.00 54.51           C  
ATOM   3275  NE1 TRP B  85       6.141 -16.515  34.636  1.00 54.56           N  
ATOM   3276  CZ2 TRP B  85       3.998 -15.230  34.421  1.00 54.63           C  
ATOM   3277  CZ3 TRP B  85       2.184 -16.595  33.587  1.00 54.35           C  
ATOM   3278  CH2 TRP B  85       2.688 -15.369  34.048  1.00 54.24           C  
ATOM   3279  N   GLU B  86       5.821 -22.885  33.045  1.00 52.79           N  
ATOM   3280  CA  GLU B  86       5.446 -24.123  32.367  1.00 52.41           C  
ATOM   3281  C   GLU B  86       4.690 -23.817  31.068  1.00 52.33           C  
ATOM   3282  O   GLU B  86       3.804 -22.957  31.041  1.00 52.23           O  
ATOM   3283  CB  GLU B  86       4.613 -25.000  33.311  1.00 52.47           C  
ATOM   3284  CG  GLU B  86       4.398 -26.434  32.850  1.00 52.03           C  
ATOM   3285  CD  GLU B  86       3.092 -26.622  32.096  1.00 51.48           C  
ATOM   3286  OE1 GLU B  86       3.129 -27.195  30.987  1.00 50.93           O  
ATOM   3287  OE2 GLU B  86       2.033 -26.197  32.609  1.00 51.37           O1-
ATOM   3288  N   ALA B  87       5.057 -24.531  30.005  1.00 52.28           N  
ATOM   3289  CA  ALA B  87       4.587 -24.263  28.640  1.00 52.11           C  
ATOM   3290  C   ALA B  87       3.065 -24.229  28.441  1.00 52.02           C  
ATOM   3291  O   ALA B  87       2.568 -23.455  27.620  1.00 52.03           O  
ATOM   3292  CB  ALA B  87       5.233 -25.234  27.661  1.00 52.20           C  
ATOM   3293  N   ASN B  88       2.336 -25.072  29.171  1.00 51.78           N  
ATOM   3294  CA  ASN B  88       0.871 -25.055  29.120  1.00 51.63           C  
ATOM   3295  C   ASN B  88       0.252 -23.920  29.932  1.00 51.47           C  
ATOM   3296  O   ASN B  88      -0.764 -23.348  29.527  1.00 51.51           O  
ATOM   3297  CB  ASN B  88       0.268 -26.404  29.536  1.00 51.79           C  
ATOM   3298  CG  ASN B  88      -0.085 -27.278  28.345  1.00 51.92           C  
ATOM   3299  ND2 ASN B  88      -1.379 -27.468  28.117  1.00 52.07           N  
ATOM   3300  OD1 ASN B  88       0.793 -27.779  27.641  1.00 52.54           O  
ATOM   3301  N   LYS B  89       0.870 -23.591  31.067  1.00 51.11           N  
ATOM   3302  CA  LYS B  89       0.396 -22.490  31.908  1.00 50.70           C  
ATOM   3303  C   LYS B  89       0.697 -21.129  31.280  1.00 50.22           C  
ATOM   3304  O   LYS B  89      -0.033 -20.160  31.507  1.00 49.95           O  
ATOM   3305  CB  LYS B  89       0.998 -22.569  33.314  1.00 50.75           C  
ATOM   3306  CG  LYS B  89      -0.034 -22.422  34.424  1.00 51.52           C  
ATOM   3307  CD  LYS B  89      -0.834 -23.714  34.589  1.00 52.18           C  
ATOM   3308  CE  LYS B  89      -2.316 -23.445  34.841  1.00 52.66           C  
ATOM   3309  NZ  LYS B  89      -2.619 -23.118  36.263  1.00 53.10           N1+
ATOM   3310  N   ALA B  90       1.774 -21.070  30.498  1.00 49.90           N  
ATOM   3311  CA  ALA B  90       2.147 -19.861  29.753  1.00 49.51           C  
ATOM   3312  C   ALA B  90       1.253 -19.687  28.527  1.00 49.25           C  
ATOM   3313  O   ALA B  90       1.021 -18.564  28.075  1.00 49.09           O  
ATOM   3314  CB  ALA B  90       3.609 -19.918  29.339  1.00 49.46           C  
ATOM   3315  N   ALA B  91       0.762 -20.811  28.001  1.00 49.02           N  
ATOM   3316  CA  ALA B  91      -0.192 -20.809  26.892  1.00 48.61           C  
ATOM   3317  C   ALA B  91      -1.530 -20.226  27.340  1.00 48.35           C  
ATOM   3318  O   ALA B  91      -2.177 -19.498  26.584  1.00 48.51           O  
ATOM   3319  CB  ALA B  91      -0.371 -22.215  26.337  1.00 48.68           C  
ATOM   3320  N   GLN B  92      -1.925 -20.542  28.574  1.00 47.98           N  
ATOM   3321  CA  GLN B  92      -3.176 -20.052  29.160  1.00 47.69           C  
ATOM   3322  C   GLN B  92      -3.076 -18.562  29.489  1.00 47.02           C  
ATOM   3323  O   GLN B  92      -4.053 -17.817  29.346  1.00 47.10           O  
ATOM   3324  CB  GLN B  92      -3.538 -20.852  30.422  1.00 47.63           C  
ATOM   3325  CG  GLN B  92      -3.874 -22.327  30.178  1.00 48.19           C  
ATOM   3326  CD  GLN B  92      -3.893 -23.157  31.459  1.00 48.35           C  
ATOM   3327  NE2 GLN B  92      -2.992 -24.135  31.544  1.00 49.16           N  
ATOM   3328  OE1 GLN B  92      -4.711 -22.929  32.355  1.00 48.77           O  
ATOM   3329  N   TRP B  93      -1.887 -18.146  29.930  1.00 46.31           N  
ATOM   3330  CA  TRP B  93      -1.578 -16.749  30.250  1.00 45.43           C  
ATOM   3331  C   TRP B  93      -1.598 -15.875  28.997  1.00 44.77           C  
ATOM   3332  O   TRP B  93      -2.198 -14.798  28.995  1.00 44.65           O  
ATOM   3333  CB  TRP B  93      -0.213 -16.668  30.939  1.00 45.37           C  
ATOM   3334  CG  TRP B  93       0.213 -15.284  31.369  1.00 45.46           C  
ATOM   3335  CD1 TRP B  93       1.188 -14.510  30.799  1.00 45.20           C  
ATOM   3336  CD2 TRP B  93      -0.305 -14.527  32.470  1.00 45.52           C  
ATOM   3337  CE2 TRP B  93       0.399 -13.304  32.507  1.00 45.37           C  
ATOM   3338  CE3 TRP B  93      -1.294 -14.764  33.430  1.00 45.44           C  
ATOM   3339  NE1 TRP B  93       1.300 -13.317  31.475  1.00 44.98           N  
ATOM   3340  CZ2 TRP B  93       0.142 -12.320  33.468  1.00 45.55           C  
ATOM   3341  CZ3 TRP B  93      -1.550 -13.780  34.383  1.00 45.33           C  
ATOM   3342  CH2 TRP B  93      -0.837 -12.575  34.392  1.00 45.34           C  
ATOM   3343  N   ALA B  94      -0.947 -16.355  27.938  1.00 44.13           N  
ATOM   3344  CA  ALA B  94      -0.916 -15.662  26.651  1.00 43.91           C  
ATOM   3345  C   ALA B  94      -2.318 -15.347  26.127  1.00 43.74           C  
ATOM   3346  O   ALA B  94      -2.576 -14.227  25.682  1.00 43.87           O  
ATOM   3347  CB  ALA B  94      -0.122 -16.463  25.628  1.00 43.73           C  
ATOM   3348  N   GLU B  95      -3.216 -16.333  26.194  1.00 43.83           N  
ATOM   3349  CA  GLU B  95      -4.602 -16.156  25.763  1.00 43.56           C  
ATOM   3350  C   GLU B  95      -5.330 -15.057  26.523  1.00 43.31           C  
ATOM   3351  O   GLU B  95      -5.990 -14.218  25.909  1.00 43.19           O  
ATOM   3352  CB  GLU B  95      -5.384 -17.464  25.873  1.00 43.82           C  
ATOM   3353  CG  GLU B  95      -5.576 -18.165  24.549  1.00 44.69           C  
ATOM   3354  CD  GLU B  95      -6.610 -19.265  24.624  1.00 45.25           C  
ATOM   3355  OE1 GLU B  95      -6.338 -20.287  25.286  1.00 46.23           O  
ATOM   3356  OE2 GLU B  95      -7.692 -19.110  24.016  1.00 46.43           O1-
ATOM   3357  N   ARG B  96      -5.216 -15.073  27.851  1.00 43.19           N  
ATOM   3358  CA  ARG B  96      -5.860 -14.065  28.691  1.00 43.35           C  
ATOM   3359  C   ARG B  96      -5.318 -12.674  28.376  1.00 42.48           C  
ATOM   3360  O   ARG B  96      -6.082 -11.719  28.225  1.00 42.36           O  
ATOM   3361  CB  ARG B  96      -5.684 -14.386  30.183  1.00 43.50           C  
ATOM   3362  CG  ARG B  96      -6.597 -13.577  31.112  1.00 45.33           C  
ATOM   3363  CD  ARG B  96      -8.067 -13.793  30.735  0.50 47.65           C  
ATOM   3365  NE  ARG B  96      -8.948 -12.709  31.173  0.50 49.56           N  
ATOM   3367  CZ  ARG B  96      -9.257 -11.638  30.443  0.50 50.56           C  
ATOM   3369  NH1 ARG B  96      -8.756 -11.480  29.223  0.50 50.06           N1+
ATOM   3371  NH2 ARG B  96     -10.078 -10.721  30.938  0.50 51.48           N  
ATOM   3373  N   MET B  97      -3.996 -12.577  28.277  1.00 41.66           N  
ATOM   3374  CA  MET B  97      -3.327 -11.329  27.920  1.00 40.89           C  
ATOM   3375  C   MET B  97      -3.734 -10.861  26.525  1.00 40.24           C  
ATOM   3376  O   MET B  97      -4.001  -9.677  26.314  1.00 40.02           O  
ATOM   3377  CB  MET B  97      -1.803 -11.484  28.029  1.00 40.96           C  
ATOM   3378  CG  MET B  97      -1.269 -11.594  29.463  1.00 40.90           C  
ATOM   3379  SD  MET B  97      -1.977 -10.303  30.492  1.00 43.05           S  
ATOM   3380  CE  MET B  97      -0.707 -10.038  31.709  1.00 42.09           C  
ATOM   3381  N   ASN B  98      -3.798 -11.797  25.582  1.00 39.90           N  
ATOM   3382  CA  ASN B  98      -4.195 -11.478  24.212  1.00 39.54           C  
ATOM   3383  C   ASN B  98      -5.673 -11.087  24.102  1.00 39.62           C  
ATOM   3384  O   ASN B  98      -6.041 -10.271  23.256  1.00 39.18           O  
ATOM   3385  CB  ASN B  98      -3.847 -12.621  23.253  1.00 39.36           C  
ATOM   3386  CG  ASN B  98      -2.339 -12.827  23.094  1.00 38.94           C  
ATOM   3387  ND2 ASN B  98      -1.947 -14.063  22.822  1.00 36.65           N  
ATOM   3388  OD1 ASN B  98      -1.538 -11.890  23.207  1.00 38.74           O  
ATOM   3389  N   ASP B  99      -6.511 -11.674  24.961  1.00 39.92           N  
ATOM   3390  CA  ASP B  99      -7.910 -11.265  25.087  1.00 40.32           C  
ATOM   3391  C   ASP B  99      -8.020  -9.867  25.687  1.00 40.55           C  
ATOM   3392  O   ASP B  99      -8.800  -9.044  25.203  1.00 40.76           O  
ATOM   3393  CB  ASP B  99      -8.712 -12.265  25.931  1.00 40.73           C  
ATOM   3394  CG  ASP B  99      -9.087 -13.513  25.164  1.00 41.08           C  
ATOM   3395  OD1 ASP B  99      -9.799 -14.355  25.742  1.00 43.77           O  
ATOM   3396  OD2 ASP B  99      -8.677 -13.660  23.991  1.00 42.08           O1-
ATOM   3397  N   PHE B 100      -7.234  -9.603  26.734  1.00 40.70           N  
ATOM   3398  CA  PHE B 100      -7.135  -8.264  27.312  1.00 41.24           C  
ATOM   3399  C   PHE B 100      -6.756  -7.234  26.257  1.00 41.27           C  
ATOM   3400  O   PHE B 100      -7.309  -6.132  26.228  1.00 41.53           O  
ATOM   3401  CB  PHE B 100      -6.114  -8.226  28.455  1.00 41.22           C  
ATOM   3402  CG  PHE B 100      -6.700  -8.492  29.819  1.00 41.77           C  
ATOM   3403  CD1 PHE B 100      -6.186  -9.508  30.622  1.00 41.69           C  
ATOM   3404  CD2 PHE B 100      -7.745  -7.708  30.317  1.00 41.94           C  
ATOM   3405  CE1 PHE B 100      -6.711  -9.750  31.896  1.00 41.73           C  
ATOM   3406  CE2 PHE B 100      -8.278  -7.943  31.585  1.00 41.94           C  
ATOM   3407  CZ  PHE B 100      -7.759  -8.965  32.377  1.00 42.05           C  
ATOM   3408  N   ALA B 101      -5.817  -7.600  25.385  1.00 41.53           N  
ATOM   3409  CA  ALA B 101      -5.365  -6.708  24.327  1.00 41.22           C  
ATOM   3410  C   ALA B 101      -6.507  -6.301  23.395  1.00 40.95           C  
ATOM   3411  O   ALA B 101      -6.648  -5.126  23.053  1.00 40.81           O  
ATOM   3412  CB  ALA B 101      -4.213  -7.338  23.545  1.00 41.29           C  
ATOM   3413  N   LEU B 102      -7.332  -7.269  23.006  1.00 41.13           N  
ATOM   3414  CA  LEU B 102      -8.455  -7.002  22.112  1.00 41.28           C  
ATOM   3415  C   LEU B 102      -9.532  -6.115  22.753  1.00 41.74           C  
ATOM   3416  O   LEU B 102     -10.071  -5.222  22.096  1.00 41.52           O  
ATOM   3417  CB  LEU B 102      -9.042  -8.309  21.564  1.00 41.37           C  
ATOM   3418  CG  LEU B 102      -8.135  -9.078  20.589  1.00 40.87           C  
ATOM   3419  CD1 LEU B 102      -8.559 -10.542  20.507  1.00 41.07           C  
ATOM   3420  CD2 LEU B 102      -8.121  -8.440  19.201  1.00 39.56           C  
ATOM   3421  N   GLU B 103      -9.827  -6.339  24.032  1.00 42.22           N  
ATOM   3422  CA  GLU B 103     -10.786  -5.476  24.736  1.00 43.02           C  
ATOM   3423  C   GLU B 103     -10.246  -4.059  24.958  1.00 42.96           C  
ATOM   3424  O   GLU B 103     -11.023  -3.113  25.101  1.00 43.01           O  
ATOM   3425  CB  GLU B 103     -11.316  -6.113  26.035  1.00 43.09           C  
ATOM   3426  CG  GLU B 103     -10.280  -6.805  26.904  1.00 43.73           C  
ATOM   3427  CD  GLU B 103     -10.811  -7.211  28.270  1.00 44.29           C  
ATOM   3428  OE1 GLU B 103     -11.062  -6.312  29.109  1.00 45.77           O  
ATOM   3429  OE2 GLU B 103     -10.963  -8.433  28.512  1.00 45.72           O1-
ATOM   3430  N   PHE B 104      -8.916  -3.921  24.959  1.00 43.07           N  
ATOM   3431  CA  PHE B 104      -8.243  -2.623  24.994  1.00 43.17           C  
ATOM   3432  C   PHE B 104      -8.481  -1.933  23.653  1.00 43.15           C  
ATOM   3433  O   PHE B 104      -9.006  -0.818  23.599  1.00 43.06           O  
ATOM   3434  CB  PHE B 104      -6.740  -2.813  25.261  1.00 43.34           C  
ATOM   3435  CG  PHE B 104      -5.993  -1.532  25.542  1.00 43.84           C  
ATOM   3436  CD1 PHE B 104      -5.935  -1.011  26.832  1.00 44.14           C  
ATOM   3437  CD2 PHE B 104      -5.323  -0.864  24.520  1.00 44.33           C  
ATOM   3438  CE1 PHE B 104      -5.244   0.166  27.097  1.00 44.34           C  
ATOM   3439  CE2 PHE B 104      -4.628   0.314  24.772  1.00 44.86           C  
ATOM   3440  CZ  PHE B 104      -4.587   0.831  26.065  1.00 44.46           C  
ATOM   3441  N   ALA B 105      -8.130  -2.633  22.573  1.00 42.92           N  
ATOM   3442  CA  ALA B 105      -8.373  -2.170  21.207  1.00 42.83           C  
ATOM   3443  C   ALA B 105      -9.852  -1.900  20.905  1.00 42.77           C  
ATOM   3444  O   ALA B 105     -10.168  -0.987  20.145  1.00 42.31           O  
ATOM   3445  CB  ALA B 105      -7.796  -3.163  20.207  1.00 42.87           C  
ATOM   3446  N   ALA B 106     -10.742  -2.688  21.514  1.00 42.99           N  
ATOM   3447  CA  ALA B 106     -12.195  -2.589  21.314  1.00 43.48           C  
ATOM   3448  C   ALA B 106     -12.759  -1.193  21.591  1.00 43.80           C  
ATOM   3449  O   ALA B 106     -13.871  -0.865  21.162  1.00 44.05           O  
ATOM   3450  CB  ALA B 106     -12.912  -3.619  22.170  1.00 43.16           C  
ATOM   3451  N   HIS B 107     -11.984  -0.385  22.311  1.00 44.06           N  
ATOM   3452  CA  HIS B 107     -12.339   0.989  22.612  1.00 44.29           C  
ATOM   3453  C   HIS B 107     -12.441   1.806  21.319  1.00 44.20           C  
ATOM   3454  O   HIS B 107     -13.402   2.550  21.122  1.00 44.29           O  
ATOM   3455  CB  HIS B 107     -11.292   1.577  23.550  1.00 44.55           C  
ATOM   3456  CG  HIS B 107     -11.725   2.832  24.227  1.00 45.96           C  
ATOM   3457  CD2 HIS B 107     -11.364   4.121  24.028  1.00 47.10           C  
ATOM   3458  ND1 HIS B 107     -12.636   2.841  25.261  1.00 46.86           N  
ATOM   3459  CE1 HIS B 107     -12.823   4.083  25.667  1.00 47.15           C  
ATOM   3460  NE2 HIS B 107     -12.072   4.881  24.928  1.00 47.79           N  
ATOM   3461  N   ASN B 108     -11.445   1.649  20.446  1.00 43.67           N  
ATOM   3462  CA  ASN B 108     -11.501   2.147  19.073  1.00 43.41           C  
ATOM   3463  C   ASN B 108     -10.582   1.293  18.199  1.00 43.34           C  
ATOM   3464  O   ASN B 108      -9.409   1.641  18.014  1.00 43.24           O  
ATOM   3465  CB  ASN B 108     -11.109   3.632  18.993  1.00 43.14           C  
ATOM   3466  CG  ASN B 108     -11.336   4.235  17.604  1.00 43.20           C  
ATOM   3467  ND2 ASN B 108     -11.495   5.555  17.556  1.00 42.85           N  
ATOM   3468  OD1 ASN B 108     -11.358   3.531  16.592  1.00 42.16           O  
ATOM   3469  N   PRO B 109     -11.112   0.172  17.657  1.00 43.36           N  
ATOM   3470  CA  PRO B 109     -10.296  -0.791  16.902  1.00 43.50           C  
ATOM   3471  C   PRO B 109      -9.751  -0.213  15.604  1.00 43.64           C  
ATOM   3472  O   PRO B 109      -8.785  -0.744  15.047  1.00 43.54           O  
ATOM   3473  CB  PRO B 109     -11.272  -1.942  16.604  1.00 43.52           C  
ATOM   3474  CG  PRO B 109     -12.460  -1.712  17.479  1.00 43.38           C  
ATOM   3475  CD  PRO B 109     -12.526  -0.240  17.717  1.00 43.38           C  
ATOM   3476  N   GLN B 110     -10.366   0.871  15.134  1.00 43.69           N  
ATOM   3477  CA  GLN B 110      -9.874   1.579  13.958  1.00 43.75           C  
ATOM   3478  C   GLN B 110      -8.601   2.386  14.267  1.00 43.23           C  
ATOM   3479  O   GLN B 110      -7.817   2.682  13.367  1.00 43.60           O  
ATOM   3480  CB  GLN B 110     -10.962   2.481  13.362  1.00 43.93           C  
ATOM   3481  CG  GLN B 110     -12.261   1.757  13.010  1.00 45.59           C  
ATOM   3482  CD  GLN B 110     -13.316   1.857  14.108  1.00 47.97           C  
ATOM   3483  NE2 GLN B 110     -14.048   0.770  14.331  1.00 48.14           N  
ATOM   3484  OE1 GLN B 110     -13.478   2.905  14.736  1.00 49.93           O  
ATOM   3485  N   ARG B 111      -8.405   2.734  15.536  1.00 42.60           N  
ATOM   3486  CA  ARG B 111      -7.266   3.561  15.940  1.00 42.23           C  
ATOM   3487  C   ARG B 111      -6.277   2.835  16.854  1.00 41.43           C  
ATOM   3488  O   ARG B 111      -5.116   3.237  16.971  1.00 41.26           O  
ATOM   3489  CB  ARG B 111      -7.745   4.867  16.593  1.00 42.25           C  
ATOM   3490  CG  ARG B 111      -8.519   5.782  15.648  1.00 42.54           C  
ATOM   3491  CD  ARG B 111      -8.690   7.182  16.220  1.00 42.68           C  
ATOM   3492  NE  ARG B 111      -7.408   7.861  16.417  1.00 43.65           N  
ATOM   3493  CZ  ARG B 111      -7.262   9.078  16.939  1.00 43.74           C  
ATOM   3494  NH1 ARG B 111      -8.318   9.785  17.328  1.00 43.51           N1+
ATOM   3495  NH2 ARG B 111      -6.052   9.591  17.075  1.00 44.28           N  
ATOM   3496  N   ILE B 112      -6.738   1.774  17.508  1.00 40.62           N  
ATOM   3497  CA  ILE B 112      -5.861   0.973  18.357  1.00 39.48           C  
ATOM   3498  C   ILE B 112      -5.794  -0.440  17.802  1.00 38.69           C  
ATOM   3499  O   ILE B 112      -6.789  -1.169  17.812  1.00 38.44           O  
ATOM   3500  CB  ILE B 112      -6.309   0.956  19.839  1.00 39.57           C  
ATOM   3501  CG1 ILE B 112      -6.388   2.382  20.398  1.00 40.28           C  
ATOM   3502  CG2 ILE B 112      -5.334   0.143  20.681  1.00 40.02           C  
ATOM   3503  CD1 ILE B 112      -7.199   2.494  21.681  1.00 41.29           C  
ATOM   3504  N   LYS B 113      -4.617  -0.796  17.290  1.00 37.56           N  
ATOM   3505  CA  LYS B 113      -4.344  -2.156  16.834  1.00 36.78           C  
ATOM   3506  C   LYS B 113      -3.469  -2.869  17.857  1.00 36.04           C  
ATOM   3507  O   LYS B 113      -2.690  -2.238  18.573  1.00 36.19           O  
ATOM   3508  CB  LYS B 113      -3.659  -2.149  15.467  1.00 36.92           C  
ATOM   3509  CG  LYS B 113      -4.285  -1.235  14.421  1.00 37.57           C  
ATOM   3510  CD  LYS B 113      -5.684  -1.683  14.045  1.00 38.74           C  
ATOM   3511  CE  LYS B 113      -6.139  -1.018  12.753  1.00 39.63           C  
ATOM   3512  NZ  LYS B 113      -7.551  -1.357  12.447  1.00 39.20           N1+
ATOM   3513  N   VAL B 114      -3.601  -4.191  17.930  1.00 34.91           N  
ATOM   3514  CA  VAL B 114      -2.837  -4.973  18.898  1.00 34.56           C  
ATOM   3515  C   VAL B 114      -2.028  -6.092  18.244  1.00 34.38           C  
ATOM   3516  O   VAL B 114      -2.416  -6.620  17.202  1.00 34.17           O  
ATOM   3517  CB  VAL B 114      -3.734  -5.547  20.036  1.00 34.49           C  
ATOM   3518  CG1 VAL B 114      -4.170  -4.424  20.976  1.00 34.80           C  
ATOM   3519  CG2 VAL B 114      -4.954  -6.278  19.470  1.00 33.67           C  
ATOM   3520  N   LEU B 115      -0.888  -6.400  18.858  1.00 34.65           N  
ATOM   3521  CA  LEU B 115      -0.096  -7.588  18.540  1.00 34.61           C  
ATOM   3522  C   LEU B 115      -0.099  -8.530  19.730  1.00 35.01           C  
ATOM   3523  O   LEU B 115      -0.236  -8.096  20.883  1.00 35.40           O  
ATOM   3524  CB  LEU B 115       1.351  -7.214  18.214  1.00 34.39           C  
ATOM   3525  CG  LEU B 115       1.672  -6.158  17.151  1.00 33.60           C  
ATOM   3526  CD1 LEU B 115       3.201  -6.055  16.988  1.00 33.68           C  
ATOM   3527  CD2 LEU B 115       0.991  -6.433  15.807  1.00 34.33           C  
ATOM   3528  N   ALA B 116       0.073  -9.817  19.449  1.00 35.19           N  
ATOM   3529  CA  ALA B 116      -0.112 -10.859  20.445  1.00 35.93           C  
ATOM   3530  C   ALA B 116       1.201 -11.362  21.020  1.00 36.94           C  
ATOM   3531  O   ALA B 116       2.247 -11.208  20.405  1.00 37.09           O  
ATOM   3532  CB  ALA B 116      -0.881 -12.008  19.829  1.00 35.67           C  
ATOM   3533  N   GLN B 117       1.134 -11.970  22.200  1.00 38.12           N  
ATOM   3534  CA  GLN B 117       2.271 -12.692  22.772  1.00 39.25           C  
ATOM   3535  C   GLN B 117       2.073 -14.208  22.601  1.00 39.99           C  
ATOM   3536  O   GLN B 117       0.941 -14.675  22.476  1.00 40.05           O  
ATOM   3537  CB  GLN B 117       2.446 -12.316  24.251  1.00 39.26           C  
ATOM   3538  CG  GLN B 117       1.319 -12.821  25.168  1.00 39.21           C  
ATOM   3539  CD  GLN B 117       1.500 -12.403  26.607  1.00 39.39           C  
ATOM   3540  NE2 GLN B 117       1.277 -11.126  26.885  1.00 37.35           N  
ATOM   3541  OE1 GLN B 117       1.840 -13.222  27.463  1.00 40.41           O  
ATOM   3542  N   VAL B 118       3.167 -14.972  22.583  1.00 40.87           N  
ATOM   3543  CA  VAL B 118       3.070 -16.437  22.403  1.00 41.55           C  
ATOM   3544  C   VAL B 118       3.909 -17.236  23.415  1.00 41.98           C  
ATOM   3545  O   VAL B 118       4.943 -16.755  23.866  1.00 42.16           O  
ATOM   3546  CB  VAL B 118       3.443 -16.873  20.950  1.00 41.55           C  
ATOM   3547  CG1 VAL B 118       2.403 -16.384  19.949  1.00 41.42           C  
ATOM   3548  CG2 VAL B 118       4.847 -16.390  20.561  1.00 41.80           C  
ATOM   3549  N   PRO B 119       3.453 -18.454  23.789  1.00 42.54           N  
ATOM   3550  CA  PRO B 119       4.294 -19.359  24.590  1.00 43.04           C  
ATOM   3551  C   PRO B 119       5.492 -19.912  23.793  1.00 43.84           C  
ATOM   3552  O   PRO B 119       5.496 -21.082  23.408  1.00 43.80           O  
ATOM   3553  CB  PRO B 119       3.327 -20.482  24.991  1.00 43.25           C  
ATOM   3554  CG  PRO B 119       2.261 -20.460  23.952  1.00 42.39           C  
ATOM   3555  CD  PRO B 119       2.120 -19.029  23.519  1.00 42.69           C  
ATOM   3556  N   LEU B 120       6.512 -19.074  23.586  1.00 44.35           N  
ATOM   3557  CA  LEU B 120       7.629 -19.399  22.680  1.00 45.07           C  
ATOM   3558  C   LEU B 120       8.562 -20.524  23.167  1.00 45.11           C  
ATOM   3559  O   LEU B 120       9.368 -21.052  22.389  1.00 45.11           O  
ATOM   3560  CB  LEU B 120       8.429 -18.133  22.331  1.00 44.95           C  
ATOM   3561  CG  LEU B 120       9.260 -18.151  21.037  1.00 45.66           C  
ATOM   3562  CD1 LEU B 120       8.388 -18.350  19.799  1.00 46.67           C  
ATOM   3563  CD2 LEU B 120      10.097 -16.882  20.897  1.00 45.50           C  
ATOM   3564  N   GLN B 121       8.442 -20.889  24.443  1.00 45.37           N  
ATOM   3565  CA  GLN B 121       9.180 -22.022  25.010  1.00 45.89           C  
ATOM   3566  C   GLN B 121       8.693 -23.372  24.462  1.00 46.21           C  
ATOM   3567  O   GLN B 121       9.361 -24.401  24.617  1.00 46.37           O  
ATOM   3568  CB  GLN B 121       9.126 -22.005  26.546  1.00 45.98           C  
ATOM   3569  CG  GLN B 121       7.724 -22.062  27.166  1.00 46.58           C  
ATOM   3570  CD  GLN B 121       7.208 -20.702  27.619  1.00 47.67           C  
ATOM   3571  NE2 GLN B 121       7.234 -19.720  26.723  1.00 46.95           N  
ATOM   3572  OE1 GLN B 121       6.787 -20.540  28.766  1.00 48.36           O  
ATOM   3573  N   ASP B 122       7.522 -23.360  23.831  1.00 46.31           N  
ATOM   3574  CA  ASP B 122       6.982 -24.539  23.166  1.00 46.28           C  
ATOM   3575  C   ASP B 122       6.548 -24.169  21.753  1.00 46.13           C  
ATOM   3576  O   ASP B 122       5.573 -23.436  21.574  1.00 46.04           O  
ATOM   3577  CB  ASP B 122       5.812 -25.121  23.966  1.00 46.46           C  
ATOM   3578  CG  ASP B 122       5.215 -26.360  23.317  1.00 47.12           C  
ATOM   3579  OD1 ASP B 122       5.432 -27.474  23.841  1.00 48.17           O  
ATOM   3580  OD2 ASP B 122       4.534 -26.224  22.278  1.00 47.32           O1-
ATOM   3581  N   LEU B 123       7.270 -24.689  20.760  1.00 45.98           N  
ATOM   3582  CA  LEU B 123       7.028 -24.358  19.355  1.00 45.87           C  
ATOM   3583  C   LEU B 123       5.568 -24.540  18.947  1.00 45.55           C  
ATOM   3584  O   LEU B 123       4.944 -23.603  18.441  1.00 45.70           O  
ATOM   3585  CB  LEU B 123       7.952 -25.164  18.427  1.00 45.92           C  
ATOM   3586  CG  LEU B 123       7.702 -25.043  16.914  1.00 46.47           C  
ATOM   3587  CD1 LEU B 123       8.074 -23.663  16.378  1.00 46.48           C  
ATOM   3588  CD2 LEU B 123       8.440 -26.132  16.149  1.00 45.96           C  
ATOM   3589  N   ASP B 124       5.034 -25.741  19.176  1.00 45.40           N  
ATOM   3590  CA  ASP B 124       3.657 -26.064  18.804  1.00 44.65           C  
ATOM   3591  C   ASP B 124       2.664 -25.068  19.402  1.00 44.14           C  
ATOM   3592  O   ASP B 124       1.858 -24.484  18.679  1.00 44.13           O  
ATOM   3593  CB  ASP B 124       3.297 -27.499  19.219  1.00 45.08           C  
ATOM   3594  CG  ASP B 124       4.224 -28.543  18.609  1.00 45.58           C  
ATOM   3595  OD1 ASP B 124       4.954 -28.226  17.644  1.00 46.93           O  
ATOM   3596  OD2 ASP B 124       4.224 -29.690  19.105  1.00 47.03           O1-
ATOM   3597  N   LEU B 125       2.748 -24.858  20.714  1.00 43.20           N  
ATOM   3598  CA  LEU B 125       1.810 -23.983  21.418  1.00 42.24           C  
ATOM   3599  C   LEU B 125       1.908 -22.519  20.983  1.00 41.64           C  
ATOM   3600  O   LEU B 125       0.898 -21.820  20.956  1.00 41.26           O  
ATOM   3601  CB  LEU B 125       1.951 -24.127  22.941  1.00 42.27           C  
ATOM   3602  CG  LEU B 125       1.436 -25.443  23.557  1.00 42.62           C  
ATOM   3603  CD1 LEU B 125       1.943 -25.621  24.983  1.00 43.20           C  
ATOM   3604  CD2 LEU B 125      -0.088 -25.541  23.518  1.00 42.84           C  
ATOM   3605  N   ALA B 126       3.119 -22.077  20.634  1.00 41.08           N  
ATOM   3606  CA  ALA B 126       3.357 -20.713  20.138  1.00 40.42           C  
ATOM   3607  C   ALA B 126       2.748 -20.485  18.751  1.00 40.23           C  
ATOM   3608  O   ALA B 126       2.091 -19.468  18.521  1.00 40.43           O  
ATOM   3609  CB  ALA B 126       4.850 -20.402  20.123  1.00 40.39           C  
ATOM   3610  N   CYS B 127       2.968 -21.434  17.838  1.00 39.70           N  
ATOM   3611  CA  CYS B 127       2.403 -21.378  16.488  1.00 39.22           C  
ATOM   3612  C   CYS B 127       0.883 -21.381  16.544  1.00 38.64           C  
ATOM   3613  O   CYS B 127       0.219 -20.632  15.820  1.00 38.06           O  
ATOM   3614  CB  CYS B 127       2.874 -22.579  15.665  1.00 39.36           C  
ATOM   3615  SG  CYS B 127       4.632 -22.562  15.314  1.00 41.46           S  
ATOM   3616  N   LYS B 128       0.352 -22.225  17.424  1.00 38.07           N  
ATOM   3617  CA  LYS B 128      -1.086 -22.361  17.614  1.00 37.96           C  
ATOM   3618  C   LYS B 128      -1.708 -21.088  18.180  1.00 37.52           C  
ATOM   3619  O   LYS B 128      -2.791 -20.690  17.753  1.00 37.76           O  
ATOM   3620  CB  LYS B 128      -1.399 -23.574  18.500  1.00 38.07           C  
ATOM   3621  CG  LYS B 128      -1.690 -24.866  17.717  1.00 39.41           C  
ATOM   3622  CD  LYS B 128      -0.493 -25.317  16.865  1.00 41.26           C  
ATOM   3623  CE  LYS B 128      -0.934 -26.169  15.681  1.00 42.11           C  
ATOM   3624  NZ  LYS B 128      -1.388 -27.527  16.087  1.00 42.26           N1+
ATOM   3625  N   GLU B 129      -1.006 -20.437  19.113  1.00 37.28           N  
ATOM   3626  CA  GLU B 129      -1.507 -19.215  19.732  1.00 36.93           C  
ATOM   3627  C   GLU B 129      -1.389 -18.022  18.777  1.00 36.42           C  
ATOM   3628  O   GLU B 129      -2.284 -17.180  18.733  1.00 36.11           O  
ATOM   3629  CB  GLU B 129      -0.815 -18.943  21.080  1.00 37.21           C  
ATOM   3630  CG  GLU B 129      -1.269 -17.660  21.826  1.00 37.75           C  
ATOM   3631  CD  GLU B 129      -2.785 -17.558  22.066  1.00 37.96           C  
ATOM   3632  OE1 GLU B 129      -3.499 -18.584  22.052  1.00 38.77           O  
ATOM   3633  OE2 GLU B 129      -3.268 -16.429  22.286  1.00 38.31           O1-
ATOM   3634  N   ALA B 130      -0.310 -17.982  17.998  1.00 36.06           N  
ATOM   3635  CA  ALA B 130      -0.128 -16.954  16.968  1.00 36.09           C  
ATOM   3636  C   ALA B 130      -1.310 -16.944  15.993  1.00 35.98           C  
ATOM   3637  O   ALA B 130      -1.917 -15.901  15.751  1.00 35.89           O  
ATOM   3638  CB  ALA B 130       1.200 -17.149  16.219  1.00 35.98           C  
ATOM   3639  N   SER B 131      -1.633 -18.114  15.452  1.00 35.74           N  
ATOM   3640  CA  SER B 131      -2.752 -18.274  14.530  1.00 35.80           C  
ATOM   3641  C   SER B 131      -4.087 -17.920  15.183  1.00 35.49           C  
ATOM   3642  O   SER B 131      -4.915 -17.235  14.580  1.00 35.20           O  
ATOM   3643  CB  SER B 131      -2.789 -19.702  13.988  1.00 36.01           C  
ATOM   3644  OG  SER B 131      -1.573 -19.999  13.332  1.00 36.55           O  
ATOM   3645  N   ARG B 132      -4.278 -18.371  16.422  1.00 34.94           N  
ATOM   3646  CA  ARG B 132      -5.506 -18.093  17.160  1.00 34.39           C  
ATOM   3647  C   ARG B 132      -5.681 -16.595  17.392  1.00 33.84           C  
ATOM   3648  O   ARG B 132      -6.752 -16.053  17.125  1.00 33.60           O  
ATOM   3649  CB  ARG B 132      -5.530 -18.841  18.496  1.00 34.46           C  
ATOM   3650  CG  ARG B 132      -6.876 -18.802  19.201  1.00 34.44           C  
ATOM   3651  CD  ARG B 132      -6.725 -18.849  20.721  1.00 35.58           C  
ATOM   3652  NE  ARG B 132      -6.052 -17.650  21.226  1.00 37.11           N  
ATOM   3653  CZ  ARG B 132      -6.658 -16.502  21.530  1.00 37.88           C  
ATOM   3654  NH1 ARG B 132      -7.973 -16.369  21.391  1.00 38.15           N1+
ATOM   3655  NH2 ARG B 132      -5.939 -15.476  21.973  1.00 38.49           N  
ATOM   3656  N   ALA B 133      -4.621 -15.935  17.867  1.00 33.41           N  
ATOM   3657  CA  ALA B 133      -4.677 -14.511  18.186  1.00 32.97           C  
ATOM   3658  C   ALA B 133      -4.927 -13.670  16.934  1.00 32.61           C  
ATOM   3659  O   ALA B 133      -5.764 -12.771  16.946  1.00 32.68           O  
ATOM   3660  CB  ALA B 133      -3.411 -14.077  18.910  1.00 32.88           C  
ATOM   3661  N   VAL B 134      -4.241 -14.000  15.845  1.00 32.35           N  
ATOM   3662  CA  VAL B 134      -4.433 -13.294  14.577  1.00 32.84           C  
ATOM   3663  C   VAL B 134      -5.866 -13.455  14.043  1.00 32.24           C  
ATOM   3664  O   VAL B 134      -6.515 -12.475  13.678  1.00 32.37           O  
ATOM   3665  CB  VAL B 134      -3.370 -13.705  13.527  1.00 32.82           C  
ATOM   3666  CG1 VAL B 134      -3.745 -13.214  12.130  1.00 34.19           C  
ATOM   3667  CG2 VAL B 134      -1.996 -13.179  13.925  1.00 33.45           C  
ATOM   3668  N   ALA B 135      -6.383 -14.686  14.033  1.00 31.90           N  
ATOM   3669  CA  ALA B 135      -7.769 -14.909  13.619  1.00 31.90           C  
ATOM   3670  C   ALA B 135      -8.769 -14.104  14.457  1.00 31.71           C  
ATOM   3671  O   ALA B 135      -9.820 -13.704  13.960  1.00 31.80           O  
ATOM   3672  CB  ALA B 135      -8.095 -16.389  13.656  1.00 31.35           C  
ATOM   3673  N   ALA B 136      -8.418 -13.842  15.718  1.00 32.44           N  
ATOM   3674  CA  ALA B 136      -9.281 -13.085  16.641  1.00 32.99           C  
ATOM   3675  C   ALA B 136      -9.205 -11.555  16.502  1.00 33.33           C  
ATOM   3676  O   ALA B 136      -9.993 -10.835  17.125  1.00 33.43           O  
ATOM   3677  CB  ALA B 136      -8.987 -13.491  18.073  1.00 33.19           C  
ATOM   3678  N   GLY B 137      -8.263 -11.058  15.705  1.00 33.58           N  
ATOM   3679  CA  GLY B 137      -8.150  -9.616  15.475  1.00 34.02           C  
ATOM   3680  C   GLY B 137      -6.771  -8.998  15.629  1.00 34.06           C  
ATOM   3681  O   GLY B 137      -6.556  -7.844  15.213  1.00 34.18           O  
ATOM   3682  N   HIS B 138      -5.828  -9.731  16.232  1.00 34.14           N  
ATOM   3683  CA  HIS B 138      -4.444  -9.257  16.320  1.00 34.13           C  
ATOM   3684  C   HIS B 138      -3.841  -9.150  14.929  1.00 34.71           C  
ATOM   3685  O   HIS B 138      -4.162  -9.939  14.035  1.00 34.88           O  
ATOM   3686  CB  HIS B 138      -3.579 -10.165  17.199  1.00 33.89           C  
ATOM   3687  CG  HIS B 138      -3.839 -10.014  18.666  1.00 34.40           C  
ATOM   3688  CD2 HIS B 138      -4.775 -10.571  19.472  1.00 35.72           C  
ATOM   3689  ND1 HIS B 138      -3.074  -9.202  19.474  1.00 35.36           N  
ATOM   3690  CE1 HIS B 138      -3.524  -9.264  20.713  1.00 35.56           C  
ATOM   3691  NE2 HIS B 138      -4.555 -10.089  20.741  1.00 34.49           N  
ATOM   3692  N   LEU B 139      -2.968  -8.168  14.749  1.00 35.29           N  
ATOM   3693  CA  LEU B 139      -2.370  -7.907  13.444  1.00 35.95           C  
ATOM   3694  C   LEU B 139      -0.997  -8.540  13.304  1.00 36.42           C  
ATOM   3695  O   LEU B 139      -0.302  -8.330  12.306  1.00 37.28           O  
ATOM   3696  CB  LEU B 139      -2.261  -6.406  13.208  1.00 36.27           C  
ATOM   3697  CG  LEU B 139      -3.558  -5.610  13.105  1.00 36.74           C  
ATOM   3698  CD1 LEU B 139      -3.174  -4.211  12.669  1.00 37.59           C  
ATOM   3699  CD2 LEU B 139      -4.556  -6.243  12.133  1.00 36.85           C  
ATOM   3700  N   GLY B 140      -0.602  -9.309  14.309  1.00 36.25           N  
ATOM   3701  CA  GLY B 140       0.728  -9.899  14.334  1.00 35.61           C  
ATOM   3702  C   GLY B 140       1.157 -10.252  15.739  1.00 35.63           C  
ATOM   3703  O   GLY B 140       0.330 -10.302  16.659  1.00 34.50           O  
ATOM   3704  N   ILE B 141       2.455 -10.492  15.895  1.00 35.57           N  
ATOM   3705  CA  ILE B 141       3.002 -11.049  17.118  1.00 36.46           C  
ATOM   3706  C   ILE B 141       4.207 -10.233  17.530  1.00 37.06           C  
ATOM   3707  O   ILE B 141       4.976  -9.778  16.683  1.00 36.88           O  
ATOM   3708  CB  ILE B 141       3.451 -12.543  16.934  1.00 36.69           C  
ATOM   3709  CG1 ILE B 141       2.347 -13.409  16.311  1.00 36.45           C  
ATOM   3710  CG2 ILE B 141       3.942 -13.152  18.255  1.00 37.43           C  
ATOM   3711  CD1 ILE B 141       1.054 -13.475  17.088  1.00 36.24           C  
ATOM   3712  N   GLN B 142       4.337 -10.024  18.837  1.00 37.51           N  
ATOM   3713  CA  GLN B 142       5.563  -9.494  19.406  1.00 38.38           C  
ATOM   3714  C   GLN B 142       6.224 -10.596  20.226  1.00 39.02           C  
ATOM   3715  O   GLN B 142       5.598 -11.196  21.114  1.00 38.79           O  
ATOM   3716  CB  GLN B 142       5.303  -8.254  20.267  1.00 37.65           C  
ATOM   3717  CG  GLN B 142       6.579  -7.703  20.936  1.00 38.38           C  
ATOM   3718  CD  GLN B 142       6.319  -6.976  22.241  1.00 37.74           C  
ATOM   3719  NE2 GLN B 142       7.105  -5.933  22.504  1.00 37.19           N  
ATOM   3720  OE1 GLN B 142       5.429  -7.348  23.013  1.00 40.40           O  
ATOM   3721  N   ILE B 143       7.482 -10.875  19.897  1.00 40.29           N  
ATOM   3722  CA  ILE B 143       8.271 -11.853  20.625  1.00 41.92           C  
ATOM   3723  C   ILE B 143       9.528 -11.209  21.182  1.00 42.91           C  
ATOM   3724  O   ILE B 143      10.007 -10.208  20.651  1.00 42.98           O  
ATOM   3725  CB  ILE B 143       8.655 -13.083  19.750  1.00 41.71           C  
ATOM   3726  CG1 ILE B 143       9.491 -12.676  18.529  1.00 42.47           C  
ATOM   3727  CG2 ILE B 143       7.394 -13.858  19.329  1.00 41.92           C  
ATOM   3728  CD1 ILE B 143      10.061 -13.860  17.724  1.00 42.53           C  
ATOM   3729  N   GLY B 144      10.026 -11.782  22.270  1.00 44.60           N  
ATOM   3730  CA  GLY B 144      11.385 -11.528  22.724  1.00 46.48           C  
ATOM   3731  C   GLY B 144      12.265 -12.609  22.131  1.00 48.17           C  
ATOM   3732  O   GLY B 144      11.818 -13.746  21.935  1.00 48.46           O  
ATOM   3733  N   ASN B 145      13.516 -12.269  21.837  1.00 49.66           N  
ATOM   3734  CA  ASN B 145      14.469 -13.257  21.327  1.00 51.11           C  
ATOM   3735  C   ASN B 145      15.030 -14.171  22.431  1.00 51.75           C  
ATOM   3736  O   ASN B 145      16.184 -14.608  22.364  1.00 51.70           O  
ATOM   3737  CB  ASN B 145      15.593 -12.572  20.534  1.00 51.07           C  
ATOM   3738  CG  ASN B 145      16.135 -11.324  21.224  1.00 52.33           C  
ATOM   3739  ND2 ASN B 145      16.343 -10.267  20.444  1.00 53.66           N  
ATOM   3740  OD1 ASN B 145      16.364 -11.308  22.437  1.00 52.03           O  
ATOM   3741  N   HIS B 146      14.188 -14.472  23.423  1.00 52.43           N  
ATOM   3742  CA  HIS B 146      14.608 -15.187  24.624  1.00 53.34           C  
ATOM   3743  C   HIS B 146      13.507 -16.031  25.279  1.00 54.19           C  
ATOM   3744  O   HIS B 146      12.339 -15.995  24.874  1.00 54.26           O  
ATOM   3745  CB  HIS B 146      15.175 -14.203  25.656  1.00 53.15           C  
ATOM   3746  CG  HIS B 146      14.180 -13.198  26.155  1.00 53.01           C  
ATOM   3747  CD2 HIS B 146      13.908 -11.933  25.751  1.00 52.56           C  
ATOM   3748  ND1 HIS B 146      13.329 -13.452  27.211  1.00 52.17           N  
ATOM   3749  CE1 HIS B 146      12.577 -12.389  27.435  1.00 52.71           C  
ATOM   3750  NE2 HIS B 146      12.910 -11.452  26.565  1.00 51.71           N  
ATOM   3751  N   LEU B 147      13.912 -16.786  26.297  1.00 55.12           N  
ATOM   3752  CA  LEU B 147      13.012 -17.578  27.121  1.00 56.27           C  
ATOM   3753  C   LEU B 147      13.251 -17.240  28.592  1.00 57.01           C  
ATOM   3754  O   LEU B 147      13.273 -18.125  29.453  1.00 57.13           O  
ATOM   3755  CB  LEU B 147      13.224 -19.076  26.856  1.00 56.07           C  
ATOM   3756  CG  LEU B 147      12.259 -19.861  25.956  1.00 56.24           C  
ATOM   3757  CD1 LEU B 147      11.919 -19.157  24.646  1.00 56.50           C  
ATOM   3758  CD2 LEU B 147      12.831 -21.245  25.679  1.00 56.26           C  
ATOM   3759  N   GLY B 148      13.434 -15.950  28.871  1.00 58.07           N  
ATOM   3760  CA  GLY B 148      13.799 -15.488  30.211  1.00 59.38           C  
ATOM   3761  C   GLY B 148      15.136 -16.047  30.681  1.00 60.32           C  
ATOM   3762  O   GLY B 148      15.504 -15.874  31.844  1.00 60.41           O  
ATOM   3763  N   ASP B 149      15.844 -16.703  29.752  1.00 61.30           N  
ATOM   3764  CA  ASP B 149      17.137 -17.391  29.933  1.00 62.07           C  
ATOM   3765  C   ASP B 149      17.331 -18.349  28.749  1.00 62.59           C  
ATOM   3766  O   ASP B 149      17.015 -19.545  28.851  1.00 62.75           O  
ATOM   3767  CB  ASP B 149      17.202 -18.176  31.251  1.00 62.26           C  
ATOM   3768  CG  ASP B 149      17.766 -17.357  32.399  1.00 62.50           C  
ATOM   3769  OD1 ASP B 149      18.771 -16.645  32.197  1.00 62.69           O  
ATOM   3770  OD2 ASP B 149      17.200 -17.433  33.510  1.00 63.74           O1-
ATOM   3771  N   LYS B 150      17.837 -17.823  27.630  1.00 63.03           N  
ATOM   3772  CA  LYS B 150      17.898 -18.574  26.368  1.00 63.59           C  
ATOM   3773  C   LYS B 150      19.220 -18.426  25.606  1.00 63.99           C  
ATOM   3774  O   LYS B 150      19.847 -17.365  25.632  1.00 64.19           O  
ATOM   3775  CB  LYS B 150      16.716 -18.188  25.469  1.00 63.51           C  
ATOM   3776  CG  LYS B 150      16.699 -18.818  24.082  1.00 63.30           C  
ATOM   3777  CD  LYS B 150      15.342 -18.630  23.426  1.00 63.89           C  
ATOM   3778  CE  LYS B 150      15.369 -18.974  21.950  1.00 63.99           C  
ATOM   3779  NZ  LYS B 150      14.042 -18.734  21.309  1.00 63.98           N1+
ATOM   3780  N   ASP B 151      19.610 -19.501  24.915  1.00 64.52           N  
ATOM   3781  CA  ASP B 151      20.827 -19.547  24.096  1.00 64.85           C  
ATOM   3782  C   ASP B 151      20.689 -18.944  22.686  1.00 64.99           C  
ATOM   3783  O   ASP B 151      21.388 -19.364  21.757  1.00 65.05           O  
ATOM   3784  CB  ASP B 151      21.362 -20.984  24.010  1.00 64.98           C  
ATOM   3785  CG  ASP B 151      22.435 -21.279  25.049  1.00 65.44           C  
ATOM   3786  OD1 ASP B 151      22.979 -20.324  25.648  1.00 65.77           O  
ATOM   3787  OD2 ASP B 151      22.742 -22.474  25.260  1.00 65.57           O1-
ATOM   3788  N   LEU B 152      19.770 -17.988  22.534  1.00 65.04           N  
ATOM   3789  CA  LEU B 152      19.782 -17.018  21.419  1.00 65.07           C  
ATOM   3790  C   LEU B 152      19.396 -17.523  20.016  1.00 64.88           C  
ATOM   3791  O   LEU B 152      18.385 -17.087  19.463  1.00 65.24           O  
ATOM   3792  CB  LEU B 152      21.132 -16.269  21.396  1.00 64.98           C  
ATOM   3793  CG  LEU B 152      21.598 -15.246  20.353  1.00 64.91           C  
ATOM   3794  CD1 LEU B 152      22.410 -15.906  19.244  1.00 65.37           C  
ATOM   3795  CD2 LEU B 152      20.476 -14.341  19.798  1.00 64.51           C  
ATOM   3796  N   ASP B 153      20.208 -18.407  19.437  1.00 64.75           N  
ATOM   3797  CA  ASP B 153      20.007 -18.854  18.054  1.00 64.46           C  
ATOM   3798  C   ASP B 153      19.777 -20.360  17.965  1.00 63.99           C  
ATOM   3799  O   ASP B 153      20.643 -21.156  18.350  1.00 64.11           O  
ATOM   3800  CB  ASP B 153      21.196 -18.447  17.171  1.00 64.67           C  
ATOM   3801  CG  ASP B 153      20.895 -18.565  15.683  1.00 65.31           C  
ATOM   3802  OD1 ASP B 153      19.736 -18.317  15.273  1.00 66.70           O  
ATOM   3803  OD2 ASP B 153      21.826 -18.894  14.918  1.00 65.63           O1-
ATOM   3804  N   ASP B 154      18.609 -20.741  17.450  1.00 63.21           N  
ATOM   3805  CA  ASP B 154      18.233 -22.146  17.337  1.00 62.41           C  
ATOM   3806  C   ASP B 154      17.226 -22.404  16.218  1.00 61.82           C  
ATOM   3807  O   ASP B 154      16.651 -21.471  15.646  1.00 61.81           O  
ATOM   3808  CB  ASP B 154      17.705 -22.694  18.677  1.00 62.48           C  
ATOM   3809  CG  ASP B 154      16.814 -21.704  19.418  1.00 62.38           C  
ATOM   3810  OD1 ASP B 154      16.967 -21.593  20.654  1.00 61.95           O  
ATOM   3811  OD2 ASP B 154      15.967 -21.042  18.777  1.00 62.28           O1-
ATOM   3812  N   ALA B 155      17.029 -23.683  15.913  1.00 60.93           N  
ATOM   3813  CA  ALA B 155      16.049 -24.111  14.924  1.00 60.03           C  
ATOM   3814  C   ALA B 155      14.624 -23.790  15.378  1.00 59.33           C  
ATOM   3815  O   ALA B 155      13.736 -23.611  14.547  1.00 59.31           O  
ATOM   3816  CB  ALA B 155      16.201 -25.596  14.641  1.00 60.11           C  
ATOM   3817  N   THR B 156      14.426 -23.718  16.697  1.00 58.35           N  
ATOM   3818  CA  THR B 156      13.140 -23.360  17.307  1.00 57.41           C  
ATOM   3819  C   THR B 156      12.628 -22.030  16.759  1.00 56.69           C  
ATOM   3820  O   THR B 156      11.559 -21.973  16.148  1.00 56.69           O  
ATOM   3821  CB  THR B 156      13.247 -23.259  18.856  1.00 57.50           C  
ATOM   3822  CG2 THR B 156      11.864 -23.104  19.495  1.00 57.54           C  
ATOM   3823  OG1 THR B 156      13.887 -24.427  19.385  1.00 57.67           O  
ATOM   3824  N   LEU B 157      13.410 -20.974  16.980  1.00 55.67           N  
ATOM   3825  CA  LEU B 157      13.082 -19.622  16.536  1.00 54.79           C  
ATOM   3826  C   LEU B 157      12.838 -19.560  15.029  1.00 54.16           C  
ATOM   3827  O   LEU B 157      11.866 -18.947  14.585  1.00 54.05           O  
ATOM   3828  CB  LEU B 157      14.187 -18.646  16.968  1.00 54.80           C  
ATOM   3829  CG  LEU B 157      14.300 -17.251  16.339  1.00 55.19           C  
ATOM   3830  CD1 LEU B 157      14.785 -16.216  17.355  1.00 55.06           C  
ATOM   3831  CD2 LEU B 157      15.229 -17.276  15.131  1.00 55.95           C  
ATOM   3832  N   GLU B 158      13.714 -20.204  14.255  1.00 53.21           N  
ATOM   3833  CA  GLU B 158      13.595 -20.241  12.797  1.00 52.41           C  
ATOM   3834  C   GLU B 158      12.279 -20.896  12.381  1.00 51.79           C  
ATOM   3835  O   GLU B 158      11.547 -20.356  11.547  1.00 51.68           O  
ATOM   3836  CB  GLU B 158      14.791 -20.973  12.170  1.00 52.50           C  
ATOM   3837  CG  GLU B 158      14.768 -21.036  10.637  1.00 52.62           C  
ATOM   3838  CD  GLU B 158      16.059 -21.571  10.022  1.00 52.66           C  
ATOM   3839  OE1 GLU B 158      17.081 -21.663  10.734  1.00 52.33           O  
ATOM   3840  OE2 GLU B 158      16.049 -21.899   8.814  1.00 53.45           O1-
ATOM   3841  N   ALA B 159      11.983 -22.046  12.986  1.00 51.08           N  
ATOM   3842  CA  ALA B 159      10.749 -22.789  12.721  1.00 50.12           C  
ATOM   3843  C   ALA B 159       9.494 -21.964  13.001  1.00 49.56           C  
ATOM   3844  O   ALA B 159       8.524 -22.040  12.248  1.00 49.58           O  
ATOM   3845  CB  ALA B 159      10.718 -24.077  13.526  1.00 50.10           C  
ATOM   3846  N   PHE B 160       9.517 -21.183  14.081  1.00 48.80           N  
ATOM   3847  CA  PHE B 160       8.387 -20.323  14.426  1.00 48.02           C  
ATOM   3848  C   PHE B 160       8.194 -19.187  13.418  1.00 47.39           C  
ATOM   3849  O   PHE B 160       7.060 -18.863  13.056  1.00 47.12           O  
ATOM   3850  CB  PHE B 160       8.519 -19.768  15.846  1.00 48.05           C  
ATOM   3851  CG  PHE B 160       7.417 -18.819  16.223  1.00 48.47           C  
ATOM   3852  CD1 PHE B 160       6.149 -19.299  16.552  1.00 47.15           C  
ATOM   3853  CD2 PHE B 160       7.642 -17.442  16.230  1.00 47.71           C  
ATOM   3854  CE1 PHE B 160       5.124 -18.422  16.895  1.00 48.09           C  
ATOM   3855  CE2 PHE B 160       6.625 -16.558  16.571  1.00 48.39           C  
ATOM   3856  CZ  PHE B 160       5.363 -17.047  16.903  1.00 47.81           C  
ATOM   3857  N   LEU B 161       9.304 -18.592  12.979  1.00 46.47           N  
ATOM   3858  CA  LEU B 161       9.298 -17.547  11.950  1.00 45.79           C  
ATOM   3859  C   LEU B 161       8.751 -18.051  10.616  1.00 45.41           C  
ATOM   3860  O   LEU B 161       8.134 -17.293   9.868  1.00 45.08           O  
ATOM   3861  CB  LEU B 161      10.712 -16.978  11.740  1.00 45.67           C  
ATOM   3862  CG  LEU B 161      11.441 -16.314  12.915  1.00 45.62           C  
ATOM   3863  CD1 LEU B 161      12.653 -15.528  12.430  1.00 45.35           C  
ATOM   3864  CD2 LEU B 161      10.528 -15.421  13.733  1.00 45.53           C  
ATOM   3865  N   THR B 162       9.000 -19.327  10.325  1.00 45.19           N  
ATOM   3866  CA  THR B 162       8.509 -19.968   9.103  1.00 44.89           C  
ATOM   3867  C   THR B 162       6.988 -20.136   9.148  1.00 44.51           C  
ATOM   3868  O   THR B 162       6.300 -19.855   8.161  1.00 44.35           O  
ATOM   3869  CB  THR B 162       9.175 -21.348   8.864  1.00 45.00           C  
ATOM   3870  CG2 THR B 162       8.963 -21.810   7.427  1.00 45.01           C  
ATOM   3871  OG1 THR B 162      10.579 -21.262   9.137  1.00 45.72           O  
ATOM   3872  N   HIS B 163       6.477 -20.594  10.293  1.00 44.08           N  
ATOM   3873  CA  HIS B 163       5.033 -20.718  10.509  1.00 43.56           C  
ATOM   3874  C   HIS B 163       4.344 -19.379  10.275  1.00 43.15           C  
ATOM   3875  O   HIS B 163       3.304 -19.323   9.625  1.00 43.27           O  
ATOM   3876  CB  HIS B 163       4.722 -21.235  11.922  1.00 43.43           C  
ATOM   3877  CG  HIS B 163       3.265 -21.192  12.276  1.00 43.37           C  
ATOM   3878  CD2 HIS B 163       2.540 -20.275  12.961  1.00 43.62           C  
ATOM   3879  ND1 HIS B 163       2.379 -22.183  11.910  1.00 43.28           N  
ATOM   3880  CE1 HIS B 163       1.172 -21.878  12.352  1.00 43.31           C  
ATOM   3881  NE2 HIS B 163       1.243 -20.727  12.997  1.00 43.62           N  
ATOM   3882  N   CYS B 164       4.939 -18.306  10.792  1.00 42.71           N  
ATOM   3883  CA  CYS B 164       4.360 -16.969  10.675  1.00 42.11           C  
ATOM   3884  C   CYS B 164       4.421 -16.421   9.243  1.00 41.83           C  
ATOM   3885  O   CYS B 164       3.462 -15.800   8.775  1.00 41.75           O  
ATOM   3886  CB  CYS B 164       4.992 -16.005  11.690  1.00 42.18           C  
ATOM   3887  SG  CYS B 164       4.673 -16.452  13.417  1.00 42.19           S  
ATOM   3888  N   ALA B 165       5.527 -16.678   8.547  1.00 41.32           N  
ATOM   3889  CA  ALA B 165       5.682 -16.257   7.155  1.00 41.23           C  
ATOM   3890  C   ALA B 165       4.615 -16.902   6.273  1.00 41.09           C  
ATOM   3891  O   ALA B 165       3.986 -16.234   5.449  1.00 40.81           O  
ATOM   3892  CB  ALA B 165       7.070 -16.606   6.640  1.00 41.26           C  
ATOM   3893  N   ASN B 166       4.417 -18.203   6.467  1.00 41.20           N  
ATOM   3894  CA  ASN B 166       3.449 -18.972   5.682  1.00 41.10           C  
ATOM   3895  C   ASN B 166       1.995 -18.552   5.881  1.00 41.10           C  
ATOM   3896  O   ASN B 166       1.170 -18.722   4.980  1.00 40.93           O  
ATOM   3897  CB  ASN B 166       3.612 -20.470   5.948  1.00 41.35           C  
ATOM   3898  CG  ASN B 166       4.894 -21.029   5.359  1.00 41.41           C  
ATOM   3899  ND2 ASN B 166       5.441 -22.057   6.000  1.00 40.69           N  
ATOM   3900  OD1 ASN B 166       5.386 -20.542   4.339  1.00 42.03           O  
ATOM   3901  N   GLU B 167       1.689 -18.000   7.053  1.00 40.77           N  
ATOM   3902  CA  GLU B 167       0.322 -17.578   7.371  1.00 40.72           C  
ATOM   3903  C   GLU B 167       0.113 -16.066   7.296  1.00 40.24           C  
ATOM   3904  O   GLU B 167      -0.950 -15.568   7.662  1.00 39.83           O  
ATOM   3905  CB  GLU B 167      -0.100 -18.109   8.740  1.00 40.90           C  
ATOM   3906  CG  GLU B 167      -0.251 -19.619   8.781  1.00 42.87           C  
ATOM   3907  CD  GLU B 167      -1.297 -20.082   9.776  1.00 45.52           C  
ATOM   3908  OE1 GLU B 167      -1.693 -19.283  10.659  1.00 46.75           O  
ATOM   3909  OE2 GLU B 167      -1.728 -21.249   9.672  1.00 46.82           O1-
ATOM   3910  N   ASP B 168       1.126 -15.354   6.801  1.00 39.79           N  
ATOM   3911  CA  ASP B 168       1.092 -13.896   6.656  1.00 39.69           C  
ATOM   3912  C   ASP B 168       0.907 -13.208   8.010  1.00 38.77           C  
ATOM   3913  O   ASP B 168       0.088 -12.296   8.147  1.00 38.83           O  
ATOM   3914  CB  ASP B 168       0.009 -13.465   5.651  1.00 40.01           C  
ATOM   3915  CG  ASP B 168       0.246 -14.037   4.264  1.00 41.84           C  
ATOM   3916  OD1 ASP B 168       1.322 -13.764   3.681  1.00 44.24           O  
ATOM   3917  OD2 ASP B 168      -0.639 -14.759   3.764  1.00 44.93           O1-
ATOM   3918  N   ILE B 169       1.670 -13.679   9.000  1.00 38.03           N  
ATOM   3919  CA  ILE B 169       1.671 -13.129  10.357  1.00 37.23           C  
ATOM   3920  C   ILE B 169       2.947 -12.299  10.591  1.00 37.09           C  
ATOM   3921  O   ILE B 169       4.037 -12.855  10.731  1.00 37.15           O  
ATOM   3922  CB  ILE B 169       1.559 -14.241  11.444  1.00 37.15           C  
ATOM   3923  CG1 ILE B 169       0.259 -15.043  11.291  1.00 36.56           C  
ATOM   3924  CG2 ILE B 169       1.641 -13.637  12.844  1.00 37.00           C  
ATOM   3925  CD1 ILE B 169       0.190 -16.271  12.190  1.00 37.18           C  
ATOM   3926  N   PRO B 170       2.807 -10.963  10.629  1.00 36.89           N  
ATOM   3927  CA  PRO B 170       3.938 -10.063  10.906  1.00 36.66           C  
ATOM   3928  C   PRO B 170       4.482 -10.219  12.334  1.00 36.74           C  
ATOM   3929  O   PRO B 170       3.721 -10.527  13.263  1.00 36.55           O  
ATOM   3930  CB  PRO B 170       3.329  -8.668  10.735  1.00 36.89           C  
ATOM   3931  CG  PRO B 170       2.032  -8.879  10.026  1.00 36.54           C  
ATOM   3932  CD  PRO B 170       1.557 -10.223  10.394  1.00 37.11           C  
ATOM   3933  N   ILE B 171       5.789  -9.994  12.496  1.00 36.43           N  
ATOM   3934  CA  ILE B 171       6.475 -10.174  13.779  1.00 36.79           C  
ATOM   3935  C   ILE B 171       7.236  -8.916  14.164  1.00 36.71           C  
ATOM   3936  O   ILE B 171       7.908  -8.317  13.318  1.00 36.81           O  
ATOM   3937  CB  ILE B 171       7.481 -11.362  13.736  1.00 36.88           C  
ATOM   3938  CG1 ILE B 171       6.746 -12.656  13.370  1.00 37.63           C  
ATOM   3939  CG2 ILE B 171       8.244 -11.498  15.075  1.00 37.09           C  
ATOM   3940  CD1 ILE B 171       7.656 -13.746  12.915  1.00 40.34           C  
ATOM   3941  N   LEU B 172       7.096  -8.516  15.430  1.00 37.08           N  
ATOM   3942  CA  LEU B 172       7.947  -7.498  16.057  1.00 37.81           C  
ATOM   3943  C   LEU B 172       8.795  -8.161  17.149  1.00 38.16           C  
ATOM   3944  O   LEU B 172       8.273  -8.912  17.984  1.00 37.59           O  
ATOM   3945  CB  LEU B 172       7.093  -6.379  16.654  1.00 38.11           C  
ATOM   3946  CG  LEU B 172       7.797  -5.273  17.448  1.00 37.50           C  
ATOM   3947  CD1 LEU B 172       8.783  -4.470  16.581  1.00 39.33           C  
ATOM   3948  CD2 LEU B 172       6.752  -4.359  18.048  1.00 37.92           C  
ATOM   3949  N   VAL B 173      10.102  -7.897  17.131  1.00 39.20           N  
ATOM   3950  CA  VAL B 173      11.029  -8.530  18.069  1.00 39.97           C  
ATOM   3951  C   VAL B 173      11.511  -7.530  19.131  1.00 40.65           C  
ATOM   3952  O   VAL B 173      11.970  -6.440  18.780  1.00 41.49           O  
ATOM   3953  CB  VAL B 173      12.241  -9.151  17.321  1.00 40.12           C  
ATOM   3954  CG1 VAL B 173      13.176  -9.874  18.288  1.00 40.52           C  
ATOM   3955  CG2 VAL B 173      11.769 -10.100  16.205  1.00 40.42           C  
ATOM   3956  N   HIS B 174      11.389  -7.926  20.401  1.00 41.14           N  
ATOM   3957  CA  HIS B 174      11.918  -7.202  21.574  1.00 42.17           C  
ATOM   3958  C   HIS B 174      13.115  -7.968  22.158  1.00 42.42           C  
ATOM   3959  O   HIS B 174      13.029  -9.171  22.385  1.00 42.34           O  
ATOM   3960  CB  HIS B 174      10.829  -7.031  22.653  1.00 42.13           C  
ATOM   3961  CG  HIS B 174      11.290  -6.274  23.870  1.00 43.02           C  
ATOM   3962  CD2 HIS B 174      11.673  -6.702  25.098  1.00 43.06           C  
ATOM   3963  ND1 HIS B 174      11.413  -4.902  23.888  1.00 42.39           N  
ATOM   3964  CE1 HIS B 174      11.835  -4.514  25.079  1.00 43.95           C  
ATOM   3965  NE2 HIS B 174      12.014  -5.588  25.829  1.00 43.10           N  
ATOM   3966  N   PRO B 175      14.242  -7.273  22.403  1.00 43.47           N  
ATOM   3967  CA  PRO B 175      15.481  -7.932  22.854  1.00 44.26           C  
ATOM   3968  C   PRO B 175      15.566  -8.351  24.336  1.00 45.06           C  
ATOM   3969  O   PRO B 175      15.015  -7.679  25.209  1.00 45.59           O  
ATOM   3970  CB  PRO B 175      16.546  -6.865  22.581  1.00 44.22           C  
ATOM   3971  CG  PRO B 175      15.827  -5.575  22.737  1.00 43.73           C  
ATOM   3972  CD  PRO B 175      14.431  -5.821  22.214  1.00 43.05           C  
ATOM   3973  N   TRP B 176      16.285  -9.448  24.587  1.00 46.15           N  
ATOM   3974  CA  TRP B 176      16.762  -9.853  25.925  1.00 47.26           C  
ATOM   3975  C   TRP B 176      17.740  -8.792  26.454  1.00 47.47           C  
ATOM   3976  O   TRP B 176      18.309  -8.021  25.672  1.00 47.46           O  
ATOM   3977  CB  TRP B 176      17.458 -11.216  25.798  1.00 47.91           C  
ATOM   3978  CG  TRP B 176      17.550 -12.127  27.017  1.00 48.69           C  
ATOM   3979  CD1 TRP B 176      18.354 -13.227  27.131  1.00 48.58           C  
ATOM   3980  CD2 TRP B 176      16.823 -12.038  28.260  1.00 49.41           C  
ATOM   3981  CE2 TRP B 176      17.252 -13.116  29.071  1.00 49.44           C  
ATOM   3982  CE3 TRP B 176      15.869 -11.146  28.773  1.00 50.26           C  
ATOM   3983  NE1 TRP B 176      18.180 -13.824  28.357  1.00 49.77           N  
ATOM   3984  CZ2 TRP B 176      16.761 -13.328  30.365  1.00 50.23           C  
ATOM   3985  CZ3 TRP B 176      15.371 -11.364  30.060  1.00 50.08           C  
ATOM   3986  CH2 TRP B 176      15.819 -12.450  30.841  1.00 50.19           C  
ATOM   3987  N   ASP B 177      17.950  -8.763  27.770  1.00 47.69           N  
ATOM   3988  CA  ASP B 177      18.777  -7.719  28.381  1.00 48.01           C  
ATOM   3989  C   ASP B 177      19.860  -8.248  29.322  1.00 48.27           C  
ATOM   3990  O   ASP B 177      20.363  -7.508  30.178  1.00 47.86           O  
ATOM   3991  CB  ASP B 177      17.880  -6.702  29.111  1.00 48.35           C  
ATOM   3992  CG  ASP B 177      17.186  -7.287  30.348  1.00 49.38           C  
ATOM   3993  OD1 ASP B 177      16.776  -6.483  31.209  1.00 52.06           O  
ATOM   3994  OD2 ASP B 177      17.043  -8.528  30.473  1.00 49.11           O1-
ATOM   3995  N   MET B 178      20.223  -9.520  29.163  1.00 47.89           N  
ATOM   3996  CA  MET B 178      21.138 -10.171  30.101  1.00 47.62           C  
ATOM   3997  C   MET B 178      22.560 -10.422  29.599  1.00 46.71           C  
ATOM   3998  O   MET B 178      23.362 -11.054  30.297  1.00 46.63           O  
ATOM   3999  CB  MET B 178      20.525 -11.472  30.645  1.00 48.01           C  
ATOM   4000  CG  MET B 178      19.693 -11.266  31.903  1.00 50.79           C  
ATOM   4001  SD  MET B 178      20.455 -10.156  33.126  1.00 57.71           S  
ATOM   4002  CE  MET B 178      21.941 -11.044  33.624  1.00 55.09           C  
ATOM   4003  N   MET B 179      22.884  -9.908  28.413  1.00 45.86           N  
ATOM   4004  CA  MET B 179      24.211 -10.117  27.834  1.00 44.92           C  
ATOM   4005  C   MET B 179      25.361  -9.751  28.785  1.00 44.99           C  
ATOM   4006  O   MET B 179      26.429 -10.383  28.764  1.00 45.54           O  
ATOM   4007  CB  MET B 179      24.354  -9.338  26.533  1.00 45.00           C  
ATOM   4008  CG  MET B 179      25.549  -9.757  25.709  1.00 44.12           C  
ATOM   4009  SD  MET B 179      25.795  -8.645  24.339  1.00 43.57           S  
ATOM   4010  CE  MET B 179      24.458  -9.157  23.230  1.00 41.65           C  
ATOM   4011  N   GLY B 180      25.142  -8.731  29.608  1.00 44.35           N  
ATOM   4012  CA  GLY B 180      26.196  -8.209  30.473  1.00 43.54           C  
ATOM   4013  C   GLY B 180      26.566  -9.045  31.687  1.00 43.05           C  
ATOM   4014  O   GLY B 180      27.496  -8.688  32.423  1.00 42.73           O  
ATOM   4015  N   GLY B 181      25.845 -10.151  31.903  1.00 42.49           N  
ATOM   4016  CA  GLY B 181      26.086 -11.025  33.057  1.00 41.88           C  
ATOM   4017  C   GLY B 181      25.991 -10.245  34.354  1.00 41.10           C  
ATOM   4018  O   GLY B 181      24.970  -9.609  34.624  1.00 41.59           O  
ATOM   4019  N   GLN B 182      27.063 -10.274  35.147  1.00 40.37           N  
ATOM   4020  CA  GLN B 182      27.118  -9.540  36.414  1.00 39.38           C  
ATOM   4021  C   GLN B 182      27.595  -8.083  36.301  1.00 38.21           C  
ATOM   4022  O   GLN B 182      27.742  -7.399  37.313  1.00 37.71           O  
ATOM   4023  CB  GLN B 182      27.977 -10.302  37.432  1.00 40.13           C  
ATOM   4024  CG  GLN B 182      27.192 -11.072  38.501  1.00 42.91           C  
ATOM   4025  CD  GLN B 182      25.906 -11.690  37.985  1.00 45.99           C  
ATOM   4026  NE2 GLN B 182      24.780 -11.257  38.543  1.00 47.31           N  
ATOM   4027  OE1 GLN B 182      25.920 -12.548  37.099  1.00 48.67           O  
ATOM   4028  N   ARG B 183      27.843  -7.612  35.079  1.00 36.13           N  
ATOM   4029  CA  ARG B 183      28.194  -6.204  34.853  1.00 35.88           C  
ATOM   4030  C   ARG B 183      26.920  -5.400  34.564  1.00 35.79           C  
ATOM   4031  O   ARG B 183      25.808  -5.939  34.680  1.00 36.00           O  
ATOM   4032  CB  ARG B 183      29.227  -6.075  33.712  1.00 34.40           C  
ATOM   4033  CG  ARG B 183      30.514  -6.824  34.038  1.00 34.25           C  
ATOM   4034  CD  ARG B 183      31.218  -7.305  32.798  1.00 32.00           C  
ATOM   4035  NE  ARG B 183      31.839  -6.187  32.086  1.00 31.35           N  
ATOM   4036  CZ  ARG B 183      32.369  -6.286  30.875  1.00 32.94           C  
ATOM   4037  NH1 ARG B 183      32.366  -7.454  30.233  1.00 32.53           N1+
ATOM   4038  NH2 ARG B 183      32.919  -5.225  30.316  1.00 29.24           N  
ATOM   4039  N   MET B 184      27.070  -4.118  34.231  1.00 36.20           N  
ATOM   4040  CA  MET B 184      25.923  -3.279  33.884  1.00 37.28           C  
ATOM   4041  C   MET B 184      24.871  -3.189  35.014  1.00 37.01           C  
ATOM   4042  O   MET B 184      23.661  -3.176  34.761  1.00 36.08           O  
ATOM   4043  CB  MET B 184      25.277  -3.803  32.590  1.00 37.29           C  
ATOM   4044  CG  MET B 184      26.238  -3.938  31.402  1.00 38.14           C  
ATOM   4045  SD  MET B 184      25.296  -4.286  29.914  1.00 40.50           S  
ATOM   4046  CE  MET B 184      26.536  -4.965  28.808  1.00 39.35           C  
ATOM   4047  N   LYS B 185      25.339  -3.086  36.257  1.00 37.17           N  
ATOM   4048  CA  LYS B 185      24.433  -3.059  37.407  1.00 38.36           C  
ATOM   4049  C   LYS B 185      23.762  -1.708  37.646  1.00 38.27           C  
ATOM   4050  O   LYS B 185      22.763  -1.630  38.370  1.00 39.78           O  
ATOM   4051  CB  LYS B 185      25.172  -3.495  38.677  1.00 38.43           C  
ATOM   4052  CG  LYS B 185      25.592  -4.968  38.707  1.00 40.66           C  
ATOM   4053  CD  LYS B 185      24.406  -5.930  38.673  1.00 43.78           C  
ATOM   4054  CE  LYS B 185      24.826  -7.328  39.111  1.00 44.88           C  
ATOM   4055  NZ  LYS B 185      23.759  -8.329  38.839  1.00 46.19           N1+
ATOM   4056  N   LYS B 186      24.311  -0.648  37.061  1.00 37.86           N  
ATOM   4057  CA  LYS B 186      23.854   0.702  37.349  1.00 37.37           C  
ATOM   4058  C   LYS B 186      23.478   1.494  36.099  1.00 36.63           C  
ATOM   4059  O   LYS B 186      23.788   1.086  34.970  1.00 36.52           O  
ATOM   4060  CB  LYS B 186      24.928   1.460  38.134  1.00 37.16           C  
ATOM   4061  CG  LYS B 186      25.165   0.956  39.557  1.00 37.48           C  
ATOM   4062  CD  LYS B 186      26.185   1.809  40.299  1.00 38.81           C  
ATOM   4063  CE  LYS B 186      25.547   3.054  40.913  1.00 40.91           C  
ATOM   4064  NZ  LYS B 186      26.476   3.754  41.860  1.00 44.28           N1+
ATOM   4065  N   TRP B 187      22.797   2.618  36.336  1.00 36.28           N  
ATOM   4066  CA  TRP B 187      22.539   3.674  35.342  1.00 36.05           C  
ATOM   4067  C   TRP B 187      21.818   3.211  34.077  1.00 36.08           C  
ATOM   4068  O   TRP B 187      21.999   3.798  33.013  1.00 36.81           O  
ATOM   4069  CB  TRP B 187      23.831   4.439  34.979  1.00 35.60           C  
ATOM   4070  CG  TRP B 187      24.723   4.723  36.157  1.00 34.57           C  
ATOM   4071  CD1 TRP B 187      24.465   5.565  37.204  1.00 35.00           C  
ATOM   4072  CD2 TRP B 187      26.019   4.167  36.401  1.00 34.68           C  
ATOM   4073  CE2 TRP B 187      26.481   4.707  37.620  1.00 35.29           C  
ATOM   4074  CE3 TRP B 187      26.835   3.260  35.704  1.00 36.76           C  
ATOM   4075  NE1 TRP B 187      25.510   5.555  38.086  1.00 34.23           N  
ATOM   4076  CZ2 TRP B 187      27.724   4.364  38.172  1.00 35.56           C  
ATOM   4077  CZ3 TRP B 187      28.073   2.928  36.249  1.00 35.26           C  
ATOM   4078  CH2 TRP B 187      28.500   3.474  37.467  1.00 35.15           C  
ATOM   4079  N   MET B 188      20.996   2.167  34.208  1.00 36.95           N  
ATOM   4080  CA  MET B 188      20.247   1.569  33.098  1.00 38.25           C  
ATOM   4081  C   MET B 188      21.156   1.056  31.975  1.00 36.73           C  
ATOM   4082  O   MET B 188      20.771   1.017  30.801  1.00 36.92           O  
ATOM   4083  CB  MET B 188      19.190   2.529  32.548  1.00 37.96           C  
ATOM   4084  CG  MET B 188      18.116   2.889  33.548  1.00 40.50           C  
ATOM   4085  SD  MET B 188      16.789   3.819  32.771  1.00 43.35           S  
ATOM   4086  CE  MET B 188      15.969   2.507  31.880  1.00 42.95           C  
ATOM   4087  N   LEU B 189      22.369   0.658  32.345  1.00 35.94           N  
ATOM   4088  CA  LEU B 189      23.291   0.077  31.377  1.00 35.19           C  
ATOM   4089  C   LEU B 189      22.737  -1.095  30.547  1.00 34.97           C  
ATOM   4090  O   LEU B 189      23.091  -1.200  29.368  1.00 34.47           O  
ATOM   4091  CB  LEU B 189      24.653  -0.246  32.029  1.00 34.77           C  
ATOM   4092  CG  LEU B 189      25.544   0.989  32.246  1.00 33.99           C  
ATOM   4093  CD1 LEU B 189      26.737   0.687  33.184  1.00 33.52           C  
ATOM   4094  CD2 LEU B 189      26.020   1.607  30.934  1.00 34.80           C  
ATOM   4095  N   PRO B 190      21.900  -1.990  31.137  1.00 35.02           N  
ATOM   4096  CA  PRO B 190      21.331  -3.028  30.272  1.00 35.48           C  
ATOM   4097  C   PRO B 190      20.476  -2.469  29.142  1.00 36.10           C  
ATOM   4098  O   PRO B 190      20.509  -3.000  28.035  1.00 36.59           O  
ATOM   4099  CB  PRO B 190      20.485  -3.883  31.230  1.00 35.36           C  
ATOM   4100  CG  PRO B 190      21.034  -3.606  32.576  1.00 35.69           C  
ATOM   4101  CD  PRO B 190      21.510  -2.192  32.550  1.00 34.83           C  
ATOM   4102  N   TRP B 191      19.737  -1.398  29.412  1.00 35.93           N  
ATOM   4103  CA  TRP B 191      18.942  -0.740  28.385  1.00 37.50           C  
ATOM   4104  C   TRP B 191      19.816   0.017  27.364  1.00 36.74           C  
ATOM   4105  O   TRP B 191      19.489   0.085  26.175  1.00 37.32           O  
ATOM   4106  CB  TRP B 191      17.923   0.215  29.016  1.00 38.94           C  
ATOM   4107  CG  TRP B 191      16.890   0.604  28.029  1.00 42.01           C  
ATOM   4108  CD1 TRP B 191      15.858  -0.171  27.574  1.00 44.74           C  
ATOM   4109  CD2 TRP B 191      16.796   1.845  27.330  1.00 43.74           C  
ATOM   4110  CE2 TRP B 191      15.671   1.759  26.477  1.00 44.36           C  
ATOM   4111  CE3 TRP B 191      17.543   3.023  27.346  1.00 44.52           C  
ATOM   4112  NE1 TRP B 191      15.123   0.517  26.644  1.00 45.12           N  
ATOM   4113  CZ2 TRP B 191      15.284   2.802  25.635  1.00 44.15           C  
ATOM   4114  CZ3 TRP B 191      17.155   4.062  26.516  1.00 44.30           C  
ATOM   4115  CH2 TRP B 191      16.029   3.945  25.671  1.00 43.99           C  
ATOM   4116  N   LEU B 192      20.929   0.560  27.827  1.00 35.73           N  
ATOM   4117  CA  LEU B 192      21.765   1.440  26.999  1.00 35.55           C  
ATOM   4118  C   LEU B 192      22.801   0.656  26.182  1.00 35.84           C  
ATOM   4119  O   LEU B 192      23.212   1.111  25.101  1.00 36.85           O  
ATOM   4120  CB  LEU B 192      22.460   2.487  27.867  1.00 35.43           C  
ATOM   4121  CG  LEU B 192      21.575   3.527  28.570  1.00 35.18           C  
ATOM   4122  CD1 LEU B 192      22.391   4.453  29.454  1.00 35.99           C  
ATOM   4123  CD2 LEU B 192      20.741   4.324  27.547  1.00 36.35           C  
ATOM   4124  N   VAL B 193      23.189  -0.512  26.701  1.00 35.65           N  
ATOM   4125  CA  VAL B 193      24.242  -1.359  26.105  1.00 34.61           C  
ATOM   4126  C   VAL B 193      23.775  -2.779  25.727  1.00 35.00           C  
ATOM   4127  O   VAL B 193      23.882  -3.172  24.568  1.00 34.73           O  
ATOM   4128  CB  VAL B 193      25.506  -1.442  27.031  1.00 34.53           C  
ATOM   4129  CG1 VAL B 193      26.601  -2.274  26.396  1.00 34.19           C  
ATOM   4130  CG2 VAL B 193      26.042  -0.027  27.355  1.00 34.78           C  
ATOM   4131  N   ALA B 194      23.268  -3.548  26.682  1.00 35.53           N  
ATOM   4132  CA  ALA B 194      22.933  -4.951  26.409  1.00 36.24           C  
ATOM   4133  C   ALA B 194      21.828  -5.070  25.362  1.00 36.99           C  
ATOM   4134  O   ALA B 194      21.941  -5.859  24.418  1.00 36.35           O  
ATOM   4135  CB  ALA B 194      22.561  -5.678  27.687  1.00 36.32           C  
ATOM   4136  N   MET B 195      20.795  -4.241  25.482  1.00 38.12           N  
ATOM   4137  CA  MET B 195      19.646  -4.342  24.563  1.00 39.27           C  
ATOM   4138  C   MET B 195      19.945  -4.029  23.079  1.00 37.96           C  
ATOM   4139  O   MET B 195      19.595  -4.833  22.219  1.00 38.20           O  
ATOM   4140  CB  MET B 195      18.433  -3.587  25.107  1.00 39.41           C  
ATOM   4141  CG  MET B 195      17.784  -4.382  26.249  1.00 41.05           C  
ATOM   4142  SD  MET B 195      16.455  -3.560  27.130  1.00 44.55           S  
ATOM   4143  CE  MET B 195      15.213  -3.431  25.845  1.00 43.43           C  
ATOM   4144  N   PRO B 196      20.590  -2.880  22.779  1.00 37.35           N  
ATOM   4145  CA  PRO B 196      20.955  -2.669  21.361  1.00 37.36           C  
ATOM   4146  C   PRO B 196      21.899  -3.743  20.811  1.00 36.91           C  
ATOM   4147  O   PRO B 196      21.790  -4.115  19.645  1.00 36.76           O  
ATOM   4148  CB  PRO B 196      21.613  -1.287  21.355  1.00 37.53           C  
ATOM   4149  CG  PRO B 196      21.186  -0.649  22.613  1.00 37.87           C  
ATOM   4150  CD  PRO B 196      20.980  -1.730  23.611  1.00 37.60           C  
ATOM   4151  N   ALA B 197      22.800  -4.250  21.650  1.00 35.95           N  
ATOM   4152  CA  ALA B 197      23.712  -5.310  21.245  1.00 35.73           C  
ATOM   4153  C   ALA B 197      22.940  -6.617  20.993  1.00 36.38           C  
ATOM   4154  O   ALA B 197      23.239  -7.359  20.051  1.00 36.89           O  
ATOM   4155  CB  ALA B 197      24.819  -5.504  22.307  1.00 34.92           C  
ATOM   4156  N   GLU B 198      21.939  -6.871  21.828  1.00 37.08           N  
ATOM   4157  CA  GLU B 198      21.086  -8.048  21.695  1.00 37.07           C  
ATOM   4158  C   GLU B 198      20.294  -8.036  20.400  1.00 36.80           C  
ATOM   4159  O   GLU B 198      20.160  -9.058  19.743  1.00 36.27           O  
ATOM   4160  CB  GLU B 198      20.104  -8.132  22.862  1.00 38.32           C  
ATOM   4161  CG  GLU B 198      20.631  -8.888  24.043  1.00 41.92           C  
ATOM   4162  CD  GLU B 198      20.790 -10.376  23.782  1.00 45.11           C  
ATOM   4163  OE1 GLU B 198      21.643 -10.970  24.453  1.00 48.44           O  
ATOM   4164  OE2 GLU B 198      20.082 -10.949  22.932  1.00 47.58           O1-
ATOM   4165  N   THR B 199      19.767  -6.871  20.045  1.00 35.93           N  
ATOM   4166  CA  THR B 199      19.005  -6.741  18.815  1.00 36.24           C  
ATOM   4167  C   THR B 199      19.918  -6.992  17.622  1.00 35.73           C  
ATOM   4168  O   THR B 199      19.542  -7.691  16.690  1.00 35.44           O  
ATOM   4169  CB  THR B 199      18.324  -5.377  18.727  1.00 36.68           C  
ATOM   4170  CG2 THR B 199      17.547  -5.256  17.442  1.00 37.87           C  
ATOM   4171  OG1 THR B 199      17.398  -5.261  19.817  1.00 38.82           O  
ATOM   4172  N   GLN B 200      21.127  -6.434  17.675  1.00 34.71           N  
ATOM   4173  CA  GLN B 200      22.113  -6.665  16.631  1.00 34.52           C  
ATOM   4174  C   GLN B 200      22.390  -8.148  16.508  1.00 34.52           C  
ATOM   4175  O   GLN B 200      22.440  -8.668  15.398  1.00 34.76           O  
ATOM   4176  CB  GLN B 200      23.424  -5.937  16.919  1.00 34.89           C  
ATOM   4177  CG  GLN B 200      24.433  -6.062  15.755  1.00 35.25           C  
ATOM   4178  CD  GLN B 200      25.881  -5.923  16.199  1.00 36.00           C  
ATOM   4179  NE2 GLN B 200      26.784  -5.789  15.235  1.00 36.82           N  
ATOM   4180  OE1 GLN B 200      26.183  -5.935  17.395  1.00 38.02           O  
ATOM   4181  N   LEU B 201      22.564  -8.806  17.653  1.00 33.42           N  
ATOM   4182  CA  LEU B 201      22.876 -10.226  17.719  1.00 34.72           C  
ATOM   4183  C   LEU B 201      21.751 -11.059  17.109  1.00 34.08           C  
ATOM   4184  O   LEU B 201      22.004 -11.992  16.350  1.00 34.59           O  
ATOM   4185  CB  LEU B 201      23.144 -10.640  19.168  1.00 34.26           C  
ATOM   4186  CG  LEU B 201      23.420 -12.115  19.480  1.00 36.23           C  
ATOM   4187  CD1 LEU B 201      24.640 -12.646  18.733  1.00 36.32           C  
ATOM   4188  CD2 LEU B 201      23.611 -12.286  20.979  1.00 36.06           C  
ATOM   4189  N   ALA B 202      20.509 -10.696  17.436  1.00 34.30           N  
ATOM   4190  CA  ALA B 202      19.326 -11.370  16.866  1.00 34.58           C  
ATOM   4191  C   ALA B 202      19.322 -11.328  15.333  1.00 34.95           C  
ATOM   4192  O   ALA B 202      19.168 -12.371  14.676  1.00 35.19           O  
ATOM   4193  CB  ALA B 202      18.054 -10.752  17.430  1.00 34.76           C  
ATOM   4194  N   ILE B 203      19.485 -10.132  14.770  1.00 34.68           N  
ATOM   4195  CA  ILE B 203      19.558  -9.939  13.314  1.00 34.71           C  
ATOM   4196  C   ILE B 203      20.731 -10.704  12.686  1.00 34.69           C  
ATOM   4197  O   ILE B 203      20.551 -11.473  11.725  1.00 34.63           O  
ATOM   4198  CB  ILE B 203      19.675  -8.434  12.951  1.00 34.66           C  
ATOM   4199  CG1 ILE B 203      18.441  -7.664  13.418  1.00 34.78           C  
ATOM   4200  CG2 ILE B 203      19.893  -8.253  11.445  1.00 34.54           C  
ATOM   4201  CD1 ILE B 203      18.564  -6.131  13.344  1.00 34.83           C  
ATOM   4202  N   LEU B 204      21.931 -10.478  13.212  1.00 34.79           N  
ATOM   4203  CA  LEU B 204      23.131 -11.125  12.682  1.00 35.28           C  
ATOM   4204  C   LEU B 204      23.068 -12.641  12.796  1.00 35.94           C  
ATOM   4205  O   LEU B 204      23.578 -13.340  11.935  1.00 35.84           O  
ATOM   4206  CB  LEU B 204      24.408 -10.587  13.341  1.00 34.99           C  
ATOM   4207  CG  LEU B 204      24.849  -9.165  12.973  1.00 35.95           C  
ATOM   4208  CD1 LEU B 204      26.178  -8.856  13.655  1.00 34.03           C  
ATOM   4209  CD2 LEU B 204      24.990  -8.971  11.477  1.00 37.14           C  
ATOM   4210  N   SER B 205      22.427 -13.150  13.846  1.00 36.62           N  
ATOM   4211  CA  SER B 205      22.267 -14.602  13.996  1.00 37.33           C  
ATOM   4212  C   SER B 205      21.394 -15.217  12.896  1.00 37.47           C  
ATOM   4213  O   SER B 205      21.674 -16.318  12.421  1.00 37.57           O  
ATOM   4214  CB  SER B 205      21.737 -14.956  15.384  1.00 37.37           C  
ATOM   4215  OG  SER B 205      22.749 -14.758  16.349  1.00 38.29           O  
ATOM   4216  N   LEU B 206      20.358 -14.489  12.484  1.00 37.62           N  
ATOM   4217  CA  LEU B 206      19.516 -14.903  11.363  1.00 38.09           C  
ATOM   4218  C   LEU B 206      20.325 -14.873  10.071  1.00 37.90           C  
ATOM   4219  O   LEU B 206      20.266 -15.813   9.272  1.00 37.92           O  
ATOM   4220  CB  LEU B 206      18.288 -14.002  11.236  1.00 38.05           C  
ATOM   4221  CG  LEU B 206      17.197 -14.139  12.302  1.00 39.35           C  
ATOM   4222  CD1 LEU B 206      16.152 -13.046  12.137  1.00 41.14           C  
ATOM   4223  CD2 LEU B 206      16.531 -15.506  12.260  1.00 39.60           C  
ATOM   4224  N   ILE B 207      21.097 -13.802   9.888  1.00 37.48           N  
ATOM   4225  CA  ILE B 207      21.899 -13.631   8.674  1.00 36.72           C  
ATOM   4226  C   ILE B 207      23.014 -14.668   8.568  1.00 36.84           C  
ATOM   4227  O   ILE B 207      23.100 -15.391   7.570  1.00 36.60           O  
ATOM   4228  CB  ILE B 207      22.473 -12.193   8.555  1.00 36.68           C  
ATOM   4229  CG1 ILE B 207      21.325 -11.188   8.409  1.00 36.38           C  
ATOM   4230  CG2 ILE B 207      23.459 -12.095   7.382  1.00 36.55           C  
ATOM   4231  CD1 ILE B 207      21.747  -9.739   8.363  1.00 35.76           C  
ATOM   4232  N   LEU B 208      23.855 -14.741   9.595  1.00 36.88           N  
ATOM   4233  CA  LEU B 208      25.047 -15.587   9.567  1.00 37.13           C  
ATOM   4234  C   LEU B 208      24.785 -17.094   9.671  1.00 37.76           C  
ATOM   4235  O   LEU B 208      25.643 -17.892   9.299  1.00 37.21           O  
ATOM   4236  CB  LEU B 208      26.080 -15.109  10.601  1.00 37.15           C  
ATOM   4237  CG  LEU B 208      26.616 -13.698  10.331  1.00 36.23           C  
ATOM   4238  CD1 LEU B 208      27.504 -13.191  11.479  1.00 36.80           C  
ATOM   4239  CD2 LEU B 208      27.365 -13.629   8.990  1.00 38.02           C  
ATOM   4240  N   SER B 209      23.605 -17.472  10.164  1.00 38.56           N  
ATOM   4241  CA  SER B 209      23.206 -18.884  10.241  1.00 39.28           C  
ATOM   4242  C   SER B 209      22.599 -19.368   8.933  1.00 39.48           C  
ATOM   4243  O   SER B 209      22.369 -20.566   8.754  1.00 39.90           O  
ATOM   4244  CB  SER B 209      22.181 -19.091  11.353  1.00 39.39           C  
ATOM   4245  OG  SER B 209      20.984 -18.397  11.046  1.00 39.30           O  
ATOM   4246  N   GLY B 210      22.328 -18.428   8.032  1.00 39.94           N  
ATOM   4247  CA  GLY B 210      21.645 -18.720   6.774  1.00 40.69           C  
ATOM   4248  C   GLY B 210      20.148 -18.867   6.949  1.00 41.29           C  
ATOM   4249  O   GLY B 210      19.500 -19.586   6.184  1.00 41.53           O  
ATOM   4250  N   ALA B 211      19.593 -18.186   7.952  1.00 41.95           N  
ATOM   4251  CA  ALA B 211      18.148 -18.233   8.186  1.00 42.34           C  
ATOM   4252  C   ALA B 211      17.378 -17.620   7.023  1.00 42.84           C  
ATOM   4253  O   ALA B 211      16.461 -18.252   6.493  1.00 42.76           O  
ATOM   4254  CB  ALA B 211      17.779 -17.568   9.499  1.00 42.40           C  
ATOM   4255  N   PHE B 212      17.771 -16.420   6.593  1.00 43.33           N  
ATOM   4256  CA  PHE B 212      17.075 -15.728   5.493  1.00 44.08           C  
ATOM   4257  C   PHE B 212      17.144 -16.472   4.146  1.00 44.25           C  
ATOM   4258  O   PHE B 212      16.494 -16.076   3.171  1.00 44.52           O  
ATOM   4259  CB  PHE B 212      17.563 -14.278   5.346  1.00 44.36           C  
ATOM   4260  CG  PHE B 212      17.056 -13.342   6.422  1.00 44.95           C  
ATOM   4261  CD1 PHE B 212      17.949 -12.598   7.196  1.00 45.66           C  
ATOM   4262  CD2 PHE B 212      15.687 -13.199   6.659  1.00 45.11           C  
ATOM   4263  CE1 PHE B 212      17.487 -11.725   8.191  1.00 45.71           C  
ATOM   4264  CE2 PHE B 212      15.214 -12.330   7.649  1.00 45.14           C  
ATOM   4265  CZ  PHE B 212      16.117 -11.591   8.419  1.00 44.87           C  
ATOM   4266  N   GLU B 213      17.922 -17.552   4.101  1.00 44.37           N  
ATOM   4267  CA  GLU B 213      17.965 -18.429   2.928  1.00 44.50           C  
ATOM   4268  C   GLU B 213      16.901 -19.527   2.982  1.00 44.64           C  
ATOM   4269  O   GLU B 213      16.465 -20.028   1.945  1.00 44.56           O  
ATOM   4270  CB  GLU B 213      19.359 -19.052   2.759  1.00 44.49           C  
ATOM   4271  CG  GLU B 213      20.457 -18.058   2.372  1.00 44.40           C  
ATOM   4272  CD  GLU B 213      20.271 -17.458   0.982  1.00 43.81           C  
ATOM   4273  OE1 GLU B 213      20.890 -16.403   0.694  1.00 43.98           O  
ATOM   4274  OE2 GLU B 213      19.513 -18.041   0.160  1.00 45.77           O1-
ATOM   4275  N   ARG B 214      16.492 -19.897   4.191  1.00 44.81           N  
ATOM   4276  CA  ARG B 214      15.526 -20.976   4.396  1.00 45.09           C  
ATOM   4277  C   ARG B 214      14.130 -20.440   4.714  1.00 44.91           C  
ATOM   4278  O   ARG B 214      13.129 -21.135   4.519  1.00 45.02           O  
ATOM   4279  CB  ARG B 214      16.020 -21.902   5.511  1.00 45.38           C  
ATOM   4280  CG  ARG B 214      17.107 -22.877   5.056  1.00 47.01           C  
ATOM   4281  CD  ARG B 214      18.393 -22.731   5.847  1.00 49.26           C  
ATOM   4282  NE  ARG B 214      18.264 -23.140   7.244  1.00 51.85           N  
ATOM   4283  CZ  ARG B 214      19.107 -22.781   8.210  1.00 53.89           C  
ATOM   4284  NH1 ARG B 214      20.144 -21.996   7.941  1.00 54.45           N1+
ATOM   4285  NH2 ARG B 214      18.911 -23.200   9.455  1.00 54.66           N  
ATOM   4286  N   ILE B 215      14.079 -19.203   5.206  1.00 44.68           N  
ATOM   4287  CA  ILE B 215      12.830 -18.516   5.535  1.00 44.36           C  
ATOM   4288  C   ILE B 215      12.215 -17.881   4.288  1.00 43.91           C  
ATOM   4289  O   ILE B 215      12.896 -17.136   3.574  1.00 43.79           O  
ATOM   4290  CB  ILE B 215      13.070 -17.409   6.607  1.00 44.38           C  
ATOM   4291  CG1 ILE B 215      13.566 -18.002   7.933  1.00 44.92           C  
ATOM   4292  CG2 ILE B 215      11.815 -16.552   6.812  1.00 44.73           C  
ATOM   4293  CD1 ILE B 215      12.625 -18.993   8.582  1.00 45.95           C  
ATOM   4294  N   PRO B 216      10.923 -18.173   4.017  1.00 43.60           N  
ATOM   4295  CA  PRO B 216      10.234 -17.577   2.869  1.00 43.39           C  
ATOM   4296  C   PRO B 216      10.320 -16.051   2.863  1.00 43.10           C  
ATOM   4297  O   PRO B 216      10.162 -15.416   3.912  1.00 43.35           O  
ATOM   4298  CB  PRO B 216       8.778 -18.025   3.058  1.00 43.40           C  
ATOM   4299  CG  PRO B 216       8.862 -19.267   3.873  1.00 43.31           C  
ATOM   4300  CD  PRO B 216      10.050 -19.090   4.775  1.00 43.34           C  
ATOM   4301  N   LYS B 217      10.566 -15.483   1.682  1.00 42.92           N  
ATOM   4302  CA  LYS B 217      10.669 -14.028   1.487  1.00 42.50           C  
ATOM   4303  C   LYS B 217       9.413 -13.293   1.955  1.00 41.95           C  
ATOM   4304  O   LYS B 217       9.433 -12.077   2.148  1.00 41.71           O  
ATOM   4305  CB  LYS B 217      10.924 -13.686   0.007  1.00 42.97           C  
ATOM   4306  CG  LYS B 217      11.805 -14.666  -0.775  1.00 43.84           C  
ATOM   4307  CD  LYS B 217      13.239 -14.695  -0.281  1.00 43.96           C  
ATOM   4308  CE  LYS B 217      14.093 -15.647  -1.113  1.00 44.64           C  
ATOM   4309  NZ  LYS B 217      15.404 -15.917  -0.460  1.00 44.91           N1+
ATOM   4310  N   SER B 218       8.318 -14.038   2.114  1.00 41.50           N  
ATOM   4311  CA  SER B 218       7.051 -13.489   2.587  1.00 40.62           C  
ATOM   4312  C   SER B 218       7.088 -12.996   4.040  1.00 40.40           C  
ATOM   4313  O   SER B 218       6.229 -12.199   4.439  1.00 40.12           O  
ATOM   4314  CB  SER B 218       5.931 -14.519   2.412  1.00 40.68           C  
ATOM   4315  OG  SER B 218       6.210 -15.704   3.139  1.00 39.96           O  
ATOM   4316  N   LEU B 219       8.072 -13.457   4.819  1.00 39.93           N  
ATOM   4317  CA  LEU B 219       8.200 -13.039   6.226  1.00 39.67           C  
ATOM   4318  C   LEU B 219       8.267 -11.528   6.362  1.00 39.33           C  
ATOM   4319  O   LEU B 219       9.083 -10.865   5.711  1.00 38.56           O  
ATOM   4320  CB  LEU B 219       9.425 -13.672   6.900  1.00 39.96           C  
ATOM   4321  CG  LEU B 219       9.805 -13.190   8.307  1.00 40.15           C  
ATOM   4322  CD1 LEU B 219       8.824 -13.663   9.367  1.00 41.64           C  
ATOM   4323  CD2 LEU B 219      11.205 -13.639   8.649  1.00 39.73           C  
ATOM   4324  N   LYS B 220       7.376 -10.999   7.200  1.00 39.09           N  
ATOM   4325  CA  LYS B 220       7.425  -9.614   7.631  1.00 38.96           C  
ATOM   4326  C   LYS B 220       7.880  -9.589   9.087  1.00 38.40           C  
ATOM   4327  O   LYS B 220       7.094  -9.872   9.993  1.00 38.47           O  
ATOM   4328  CB  LYS B 220       6.047  -8.959   7.485  1.00 39.07           C  
ATOM   4329  CG  LYS B 220       5.596  -8.747   6.042  1.00 40.48           C  
ATOM   4330  CD  LYS B 220       4.138  -8.335   6.003  1.00 43.31           C  
ATOM   4331  CE  LYS B 220       3.694  -7.947   4.600  1.00 44.34           C  
ATOM   4332  NZ  LYS B 220       2.313  -7.375   4.615  1.00 47.41           N1+
ATOM   4333  N   ILE B 221       9.157  -9.268   9.298  1.00 37.76           N  
ATOM   4334  CA  ILE B 221       9.738  -9.202  10.640  1.00 37.75           C  
ATOM   4335  C   ILE B 221      10.370  -7.831  10.868  1.00 37.36           C  
ATOM   4336  O   ILE B 221      11.031  -7.286   9.973  1.00 37.35           O  
ATOM   4337  CB  ILE B 221      10.760 -10.356  10.891  1.00 37.75           C  
ATOM   4338  CG1 ILE B 221      11.279 -10.323  12.336  1.00 38.25           C  
ATOM   4339  CG2 ILE B 221      11.909 -10.336   9.846  1.00 37.56           C  
ATOM   4340  CD1 ILE B 221      11.868 -11.632  12.798  1.00 39.89           C  
ATOM   4341  N   CYS B 222      10.122  -7.276  12.054  1.00 37.01           N  
ATOM   4342  CA  CYS B 222      10.623  -5.963  12.433  1.00 37.02           C  
ATOM   4343  C   CYS B 222      11.378  -6.021  13.767  1.00 36.97           C  
ATOM   4344  O   CYS B 222      10.939  -6.686  14.706  1.00 36.14           O  
ATOM   4345  CB  CYS B 222       9.474  -4.964  12.526  1.00 36.83           C  
ATOM   4346  SG  CYS B 222      10.049  -3.293  12.844  1.00 36.44           S  
ATOM   4347  N   PHE B 223      12.513  -5.319  13.834  1.00 37.18           N  
ATOM   4348  CA  PHE B 223      13.323  -5.251  15.044  1.00 38.00           C  
ATOM   4349  C   PHE B 223      13.203  -3.884  15.685  1.00 38.19           C  
ATOM   4350  O   PHE B 223      13.237  -2.863  14.992  1.00 38.29           O  
ATOM   4351  CB  PHE B 223      14.788  -5.611  14.725  1.00 37.52           C  
ATOM   4352  CG  PHE B 223      14.955  -7.032  14.303  1.00 37.42           C  
ATOM   4353  CD1 PHE B 223      14.789  -7.398  12.967  1.00 37.10           C  
ATOM   4354  CD2 PHE B 223      15.204  -8.020  15.254  1.00 37.39           C  
ATOM   4355  CE1 PHE B 223      14.905  -8.729  12.573  1.00 37.57           C  
ATOM   4356  CE2 PHE B 223      15.317  -9.350  14.873  1.00 39.39           C  
ATOM   4357  CZ  PHE B 223      15.163  -9.706  13.536  1.00 37.63           C  
ATOM   4358  N   GLY B 224      13.069  -3.870  17.012  1.00 39.06           N  
ATOM   4359  CA  GLY B 224      12.876  -2.636  17.759  1.00 39.40           C  
ATOM   4360  C   GLY B 224      14.092  -1.736  17.825  1.00 40.11           C  
ATOM   4361  O   GLY B 224      15.224  -2.182  17.605  1.00 40.64           O  
ATOM   4362  N   HIS B 225      13.834  -0.461  18.115  1.00 40.51           N  
ATOM   4363  CA  HIS B 225      14.855   0.579  18.278  1.00 40.86           C  
ATOM   4364  C   HIS B 225      15.944   0.592  17.207  1.00 40.63           C  
ATOM   4365  O   HIS B 225      17.133   0.447  17.505  1.00 40.86           O  
ATOM   4366  CB  HIS B 225      15.453   0.532  19.690  1.00 41.39           C  
ATOM   4367  CG  HIS B 225      14.492   0.959  20.750  1.00 43.86           C  
ATOM   4368  CD2 HIS B 225      13.678   0.241  21.558  1.00 45.02           C  
ATOM   4369  ND1 HIS B 225      14.253   2.283  21.044  1.00 46.72           N  
ATOM   4370  CE1 HIS B 225      13.350   2.363  22.006  1.00 46.18           C  
ATOM   4371  NE2 HIS B 225      12.980   1.137  22.330  1.00 46.04           N  
ATOM   4372  N   GLY B 226      15.536   0.778  15.955  1.00 39.77           N  
ATOM   4373  CA  GLY B 226      16.486   0.854  14.849  1.00 39.05           C  
ATOM   4374  C   GLY B 226      17.283  -0.400  14.536  1.00 38.17           C  
ATOM   4375  O   GLY B 226      18.166  -0.377  13.685  1.00 37.50           O  
ATOM   4376  N   GLY B 227      16.959  -1.511  15.187  1.00 37.35           N  
ATOM   4377  CA  GLY B 227      17.762  -2.716  15.022  1.00 36.78           C  
ATOM   4378  C   GLY B 227      18.956  -2.657  15.964  1.00 36.55           C  
ATOM   4379  O   GLY B 227      19.975  -3.314  15.739  1.00 36.38           O  
ATOM   4380  N   GLY B 228      18.815  -1.877  17.031  1.00 36.39           N  
ATOM   4381  CA  GLY B 228      19.914  -1.639  17.966  1.00 36.25           C  
ATOM   4382  C   GLY B 228      21.074  -0.918  17.290  1.00 36.45           C  
ATOM   4383  O   GLY B 228      20.899   0.113  16.633  1.00 37.20           O  
ATOM   4384  N   SER B 229      22.256  -1.494  17.424  1.00 36.44           N  
ATOM   4385  CA  SER B 229      23.463  -0.951  16.805  1.00 36.80           C  
ATOM   4386  C   SER B 229      23.737  -1.537  15.410  1.00 37.03           C  
ATOM   4387  O   SER B 229      24.776  -1.247  14.801  1.00 37.02           O  
ATOM   4388  CB  SER B 229      24.652  -1.225  17.722  1.00 37.24           C  
ATOM   4389  OG  SER B 229      24.716  -2.615  18.014  1.00 37.98           O  
ATOM   4390  N   PHE B 230      22.820  -2.368  14.913  1.00 36.50           N  
ATOM   4391  CA  PHE B 230      23.053  -3.106  13.659  1.00 36.81           C  
ATOM   4392  C   PHE B 230      23.579  -2.246  12.501  1.00 37.43           C  
ATOM   4393  O   PHE B 230      24.581  -2.599  11.863  1.00 37.53           O  
ATOM   4394  CB  PHE B 230      21.790  -3.865  13.227  1.00 36.75           C  
ATOM   4395  CG  PHE B 230      21.901  -4.490  11.862  1.00 36.61           C  
ATOM   4396  CD1 PHE B 230      22.490  -5.738  11.700  1.00 36.92           C  
ATOM   4397  CD2 PHE B 230      21.423  -3.823  10.742  1.00 38.20           C  
ATOM   4398  CE1 PHE B 230      22.588  -6.325  10.426  1.00 35.65           C  
ATOM   4399  CE2 PHE B 230      21.522  -4.390   9.473  1.00 38.42           C  
ATOM   4400  CZ  PHE B 230      22.111  -5.645   9.318  1.00 37.36           C  
ATOM   4401  N   ALA B 231      22.914  -1.121  12.241  1.00 37.39           N  
ATOM   4402  CA  ALA B 231      23.195  -0.324  11.037  1.00 37.99           C  
ATOM   4403  C   ALA B 231      24.578   0.321  11.090  1.00 37.56           C  
ATOM   4404  O   ALA B 231      25.265   0.418  10.069  1.00 38.21           O  
ATOM   4405  CB  ALA B 231      22.122   0.731  10.831  1.00 38.19           C  
ATOM   4406  N   PHE B 232      24.962   0.760  12.287  1.00 37.29           N  
ATOM   4407  CA  PHE B 232      26.268   1.379  12.543  1.00 36.93           C  
ATOM   4408  C   PHE B 232      27.441   0.400  12.437  1.00 36.72           C  
ATOM   4409  O   PHE B 232      28.533   0.776  12.013  1.00 37.44           O  
ATOM   4410  CB  PHE B 232      26.275   2.054  13.925  1.00 37.02           C  
ATOM   4411  CG  PHE B 232      27.498   2.897  14.181  1.00 36.87           C  
ATOM   4412  CD1 PHE B 232      27.680   4.110  13.518  1.00 37.33           C  
ATOM   4413  CD2 PHE B 232      28.467   2.481  15.085  1.00 37.66           C  
ATOM   4414  CE1 PHE B 232      28.803   4.895  13.748  1.00 37.66           C  
ATOM   4415  CE2 PHE B 232      29.605   3.263  15.321  1.00 37.45           C  
ATOM   4416  CZ  PHE B 232      29.777   4.469  14.653  1.00 36.81           C  
ATOM   4417  N   LEU B 233      27.208  -0.851  12.817  1.00 36.42           N  
ATOM   4418  CA  LEU B 233      28.260  -1.867  12.905  1.00 36.30           C  
ATOM   4419  C   LEU B 233      28.321  -2.794  11.688  1.00 36.59           C  
ATOM   4420  O   LEU B 233      29.119  -3.740  11.658  1.00 36.28           O  
ATOM   4421  CB  LEU B 233      28.059  -2.695  14.177  1.00 36.32           C  
ATOM   4422  CG  LEU B 233      28.113  -1.881  15.472  1.00 35.77           C  
ATOM   4423  CD1 LEU B 233      27.792  -2.772  16.663  1.00 35.56           C  
ATOM   4424  CD2 LEU B 233      29.490  -1.218  15.612  1.00 36.14           C  
ATOM   4425  N   LEU B 234      27.476  -2.514  10.699  1.00 36.69           N  
ATOM   4426  CA  LEU B 234      27.355  -3.368   9.520  1.00 36.96           C  
ATOM   4427  C   LEU B 234      28.606  -3.341   8.655  1.00 37.10           C  
ATOM   4428  O   LEU B 234      28.971  -4.356   8.066  1.00 37.11           O  
ATOM   4429  CB  LEU B 234      26.138  -2.965   8.691  1.00 37.09           C  
ATOM   4430  CG  LEU B 234      25.793  -3.834   7.485  1.00 37.34           C  
ATOM   4431  CD1 LEU B 234      25.601  -5.303   7.888  1.00 37.00           C  
ATOM   4432  CD2 LEU B 234      24.548  -3.267   6.851  1.00 38.09           C  
ATOM   4433  N   GLY B 235      29.249  -2.174   8.597  1.00 37.48           N  
ATOM   4434  CA  GLY B 235      30.498  -1.984   7.855  1.00 37.97           C  
ATOM   4435  C   GLY B 235      31.555  -2.973   8.304  1.00 38.59           C  
ATOM   4436  O   GLY B 235      32.203  -3.608   7.471  1.00 38.16           O  
ATOM   4437  N   ARG B 236      31.710  -3.112   9.626  1.00 39.51           N  
ATOM   4438  CA  ARG B 236      32.625  -4.104  10.196  1.00 40.57           C  
ATOM   4439  C   ARG B 236      32.178  -5.559   9.930  1.00 38.90           C  
ATOM   4440  O   ARG B 236      33.016  -6.427   9.701  1.00 38.55           O  
ATOM   4441  CB  ARG B 236      33.118  -4.003  11.663  0.50 40.68           C  
ATOM   4443  CG  ARG B 236      34.141  -5.187  12.039  0.50 40.91           C  
ATOM   4445  CD  ARG B 236      34.846  -5.099  13.398  0.50 42.64           C  
ATOM   4447  NE  ARG B 236      35.459  -3.793  13.605  0.50 46.12           N  
ATOM   4449  CZ  ARG B 236      34.867  -2.840  14.307  0.50 47.77           C  
ATOM   4451  NH1 ARG B 236      33.682  -3.095  14.855  0.50 50.65           N1+
ATOM   4453  NH2 ARG B 236      35.440  -1.654  14.468  0.50 49.28           N  
ATOM   4455  N   VAL B 237      30.873  -5.824   9.968  1.00 37.24           N  
ATOM   4456  CA  VAL B 237      30.351  -7.166   9.668  1.00 36.12           C  
ATOM   4457  C   VAL B 237      30.599  -7.536   8.200  1.00 36.01           C  
ATOM   4458  O   VAL B 237      30.973  -8.676   7.890  1.00 34.82           O  
ATOM   4459  CB  VAL B 237      28.836  -7.285   9.972  1.00 36.11           C  
ATOM   4460  CG1 VAL B 237      28.307  -8.670   9.572  1.00 34.83           C  
ATOM   4461  CG2 VAL B 237      28.544  -6.992  11.450  1.00 35.87           C  
ATOM   4462  N   ASP B 238      30.364  -6.575   7.308  1.00 36.09           N  
ATOM   4463  CA  ASP B 238      30.657  -6.757   5.874  1.00 37.28           C  
ATOM   4464  C   ASP B 238      32.145  -7.030   5.642  1.00 37.36           C  
ATOM   4465  O   ASP B 238      32.506  -7.971   4.938  1.00 37.52           O  
ATOM   4466  CB  ASP B 238      30.220  -5.530   5.065  1.00 37.22           C  
ATOM   4467  CG  ASP B 238      28.780  -5.620   4.559  1.00 39.12           C  
ATOM   4468  OD1 ASP B 238      27.999  -6.502   4.995  1.00 40.63           O  
ATOM   4469  OD2 ASP B 238      28.427  -4.768   3.723  1.00 39.21           O1-
ATOM   4470  N   ASN B 239      32.994  -6.207   6.257  1.00 38.02           N  
ATOM   4471  CA  ASN B 239      34.444  -6.364   6.172  1.00 38.20           C  
ATOM   4472  C   ASN B 239      34.889  -7.731   6.695  1.00 38.02           C  
ATOM   4473  O   ASN B 239      35.761  -8.359   6.122  1.00 38.06           O  
ATOM   4474  CB  ASN B 239      35.123  -5.232   6.943  1.00 38.36           C  
ATOM   4475  CG  ASN B 239      36.622  -5.403   7.041  1.00 39.89           C  
ATOM   4476  ND2 ASN B 239      37.320  -5.126   5.956  1.00 40.59           N  
ATOM   4477  OD1 ASN B 239      37.143  -5.772   8.092  1.00 42.57           O  
ATOM   4478  N   ALA B 240      34.269  -8.194   7.780  1.00 37.62           N  
ATOM   4479  CA  ALA B 240      34.597  -9.502   8.350  1.00 37.33           C  
ATOM   4480  C   ALA B 240      34.181 -10.645   7.430  1.00 37.35           C  
ATOM   4481  O   ALA B 240      34.938 -11.603   7.241  1.00 37.04           O  
ATOM   4482  CB  ALA B 240      33.969  -9.658   9.744  1.00 37.06           C  
ATOM   4483  N   TRP B 241      32.982 -10.540   6.856  1.00 37.55           N  
ATOM   4484  CA  TRP B 241      32.498 -11.528   5.903  1.00 37.46           C  
ATOM   4485  C   TRP B 241      33.409 -11.597   4.685  1.00 38.08           C  
ATOM   4486  O   TRP B 241      33.723 -12.683   4.218  1.00 37.16           O  
ATOM   4487  CB  TRP B 241      31.072 -11.196   5.467  1.00 37.52           C  
ATOM   4488  CG  TRP B 241      30.444 -12.207   4.539  1.00 37.09           C  
ATOM   4489  CD1 TRP B 241      29.657 -13.269   4.894  1.00 37.02           C  
ATOM   4490  CD2 TRP B 241      30.527 -12.235   3.104  1.00 37.03           C  
ATOM   4491  CE2 TRP B 241      29.773 -13.346   2.665  1.00 37.75           C  
ATOM   4492  CE3 TRP B 241      31.169 -11.433   2.149  1.00 36.52           C  
ATOM   4493  NE1 TRP B 241      29.251 -13.954   3.777  1.00 37.45           N  
ATOM   4494  CZ2 TRP B 241      29.641 -13.677   1.310  1.00 37.02           C  
ATOM   4495  CZ3 TRP B 241      31.040 -11.765   0.801  1.00 36.93           C  
ATOM   4496  CH2 TRP B 241      30.283 -12.879   0.399  1.00 37.15           C  
ATOM   4497  N   ARG B 242      33.829 -10.429   4.200  1.00 38.80           N  
ATOM   4498  CA  ARG B 242      34.652 -10.325   2.993  1.00 40.06           C  
ATOM   4499  C   ARG B 242      36.029 -10.965   3.139  1.00 40.67           C  
ATOM   4500  O   ARG B 242      36.600 -11.425   2.153  1.00 40.46           O  
ATOM   4501  CB  ARG B 242      34.779  -8.863   2.541  1.00 39.68           C  
ATOM   4502  CG  ARG B 242      33.490  -8.305   1.944  1.00 40.46           C  
ATOM   4503  CD  ARG B 242      33.678  -6.934   1.312  1.00 40.42           C  
ATOM   4504  NE  ARG B 242      32.392  -6.305   0.987  1.00 41.50           N  
ATOM   4505  CZ  ARG B 242      31.699  -6.516  -0.133  1.00 42.65           C  
ATOM   4506  NH1 ARG B 242      32.139  -7.356  -1.058  1.00 44.01           N1+
ATOM   4507  NH2 ARG B 242      30.546  -5.889  -0.325  1.00 43.02           N  
ATOM   4508  N   HIS B 243      36.540 -11.018   4.369  1.00 41.90           N  
ATOM   4509  CA  HIS B 243      37.937 -11.399   4.613  1.00 43.12           C  
ATOM   4510  C   HIS B 243      38.146 -12.616   5.527  1.00 43.64           C  
ATOM   4511  O   HIS B 243      39.281 -13.056   5.711  1.00 43.80           O  
ATOM   4512  CB  HIS B 243      38.723 -10.186   5.138  1.00 43.50           C  
ATOM   4513  CG  HIS B 243      38.659  -8.995   4.231  1.00 44.70           C  
ATOM   4514  CD2 HIS B 243      38.113  -7.768   4.406  1.00 45.16           C  
ATOM   4515  ND1 HIS B 243      39.192  -8.998   2.958  1.00 44.88           N  
ATOM   4516  CE1 HIS B 243      38.979  -7.825   2.390  1.00 45.32           C  
ATOM   4517  NE2 HIS B 243      38.326  -7.059   3.247  1.00 45.64           N  
ATOM   4518  N   ARG B 244      37.065 -13.164   6.085  1.00 44.09           N  
ATOM   4519  CA  ARG B 244      37.171 -14.325   6.978  1.00 44.67           C  
ATOM   4520  C   ARG B 244      36.237 -15.476   6.622  1.00 44.84           C  
ATOM   4521  O   ARG B 244      35.012 -15.308   6.566  1.00 45.03           O  
ATOM   4522  CB  ARG B 244      36.968 -13.914   8.445  1.00 44.65           C  
ATOM   4523  CG  ARG B 244      38.193 -13.300   9.112  1.00 45.97           C  
ATOM   4524  CD  ARG B 244      39.295 -14.330   9.307  1.00 48.34           C  
ATOM   4525  NE  ARG B 244      40.205 -13.961  10.387  1.00 50.63           N  
ATOM   4526  CZ  ARG B 244      41.291 -14.650  10.724  1.00 51.41           C  
ATOM   4527  NH1 ARG B 244      41.621 -15.751  10.057  1.00 52.12           N1+
ATOM   4528  NH2 ARG B 244      42.056 -14.235  11.729  1.00 51.99           N  
ATOM   4529  N   ASP B 245      36.841 -16.647   6.408  1.00 45.16           N  
ATOM   4530  CA  ASP B 245      36.144 -17.875   6.012  1.00 45.16           C  
ATOM   4531  C   ASP B 245      34.975 -18.244   6.927  1.00 45.05           C  
ATOM   4532  O   ASP B 245      33.853 -18.427   6.452  1.00 45.07           O  
ATOM   4533  CB  ASP B 245      37.122 -19.056   5.947  1.00 45.58           C  
ATOM   4534  CG  ASP B 245      38.360 -18.754   5.117  1.00 46.03           C  
ATOM   4535  OD1 ASP B 245      39.232 -17.987   5.592  1.00 46.38           O  
ATOM   4536  OD2 ASP B 245      38.469 -19.306   3.999  1.00 48.09           O1-
ATOM   4537  N   ILE B 246      35.244 -18.349   8.231  1.00 44.73           N  
ATOM   4538  CA  ILE B 246      34.246 -18.814   9.213  1.00 44.47           C  
ATOM   4539  C   ILE B 246      32.971 -17.962   9.274  1.00 43.94           C  
ATOM   4540  O   ILE B 246      31.922 -18.438   9.709  1.00 44.15           O  
ATOM   4541  CB  ILE B 246      34.843 -18.976  10.645  1.00 44.52           C  
ATOM   4542  CG1 ILE B 246      35.469 -17.664  11.138  1.00 44.66           C  
ATOM   4543  CG2 ILE B 246      35.839 -20.134  10.687  1.00 45.03           C  
ATOM   4544  CD1 ILE B 246      35.829 -17.654  12.623  1.00 44.76           C  
ATOM   4545  N   VAL B 247      33.071 -16.712   8.827  1.00 43.39           N  
ATOM   4546  CA  VAL B 247      31.937 -15.791   8.796  1.00 42.82           C  
ATOM   4547  C   VAL B 247      31.029 -16.081   7.594  1.00 42.86           C  
ATOM   4548  O   VAL B 247      29.840 -15.737   7.598  1.00 42.48           O  
ATOM   4549  CB  VAL B 247      32.418 -14.312   8.793  1.00 42.90           C  
ATOM   4550  CG1 VAL B 247      31.248 -13.343   8.766  1.00 41.88           C  
ATOM   4551  CG2 VAL B 247      33.287 -14.031  10.016  1.00 42.36           C  
ATOM   4552  N   ARG B 248      31.596 -16.739   6.582  1.00 42.56           N  
ATOM   4553  CA  ARG B 248      30.889 -17.035   5.334  1.00 43.02           C  
ATOM   4554  C   ARG B 248      30.322 -18.457   5.287  1.00 42.49           C  
ATOM   4555  O   ARG B 248      29.601 -18.811   4.349  1.00 42.34           O  
ATOM   4556  CB  ARG B 248      31.834 -16.806   4.146  1.00 42.66           C  
ATOM   4557  CG  ARG B 248      31.123 -16.629   2.813  1.00 44.09           C  
ATOM   4558  CD  ARG B 248      32.085 -16.387   1.661  1.00 44.74           C  
ATOM   4559  NE  ARG B 248      32.844 -15.145   1.802  1.00 48.14           N  
ATOM   4560  CZ  ARG B 248      34.158 -15.079   1.985  1.00 49.65           C  
ATOM   4561  NH1 ARG B 248      34.894 -16.185   2.054  1.00 50.40           N1+
ATOM   4562  NH2 ARG B 248      34.744 -13.893   2.102  1.00 52.12           N  
ATOM   4563  N   GLU B 249      30.639 -19.261   6.299  1.00 42.27           N  
ATOM   4564  CA  GLU B 249      30.335 -20.697   6.295  1.00 42.32           C  
ATOM   4565  C   GLU B 249      28.879 -21.045   5.954  1.00 42.01           C  
ATOM   4566  O   GLU B 249      28.622 -21.883   5.085  1.00 42.01           O  
ATOM   4567  CB  GLU B 249      30.741 -21.327   7.631  1.00 42.31           C  
ATOM   4568  CG  GLU B 249      30.753 -22.855   7.619  1.00 43.92           C  
ATOM   4569  CD  GLU B 249      31.886 -23.445   8.442  1.00 45.57           C  
ATOM   4570  OE1 GLU B 249      32.365 -22.772   9.385  1.00 46.45           O  
ATOM   4571  OE2 GLU B 249      32.302 -24.586   8.135  1.00 47.24           O1-
ATOM   4572  N   ASP B 250      27.940 -20.394   6.639  1.00 41.76           N  
ATOM   4573  CA  ASP B 250      26.516 -20.693   6.491  1.00 41.56           C  
ATOM   4574  C   ASP B 250      25.772 -19.534   5.847  1.00 41.16           C  
ATOM   4575  O   ASP B 250      24.544 -19.498   5.833  1.00 41.04           O  
ATOM   4576  CB  ASP B 250      25.905 -21.033   7.853  1.00 41.71           C  
ATOM   4577  CG  ASP B 250      26.652 -22.147   8.564  1.00 42.30           C  
ATOM   4578  OD1 ASP B 250      27.109 -21.924   9.702  1.00 42.70           O  
ATOM   4579  OD2 ASP B 250      26.797 -23.240   7.980  1.00 41.71           O1-
ATOM   4580  N   CYS B 251      26.526 -18.587   5.311  1.00 41.42           N  
ATOM   4581  CA  CYS B 251      25.896 -17.421   4.662  1.00 41.26           C  
ATOM   4582  C   CYS B 251      26.572 -17.101   3.336  1.00 40.78           C  
ATOM   4583  O   CYS B 251      27.731 -16.677   3.299  1.00 40.87           O  
ATOM   4584  CB  CYS B 251      26.007 -16.144   5.607  1.00 41.30           C  
ATOM   4585  SG  CYS B 251      25.195 -14.752   5.068  1.00 43.13           S  
ATOM   4586  N   PRO B 252      25.832 -17.302   2.228  1.00 40.31           N  
ATOM   4587  CA  PRO B 252      26.447 -17.185   0.916  1.00 40.49           C  
ATOM   4588  C   PRO B 252      26.591 -15.755   0.369  1.00 40.63           C  
ATOM   4589  O   PRO B 252      27.370 -15.547  -0.569  1.00 40.86           O  
ATOM   4590  CB  PRO B 252      25.528 -18.033   0.029  1.00 40.12           C  
ATOM   4591  CG  PRO B 252      24.177 -17.972   0.675  1.00 40.22           C  
ATOM   4592  CD  PRO B 252      24.398 -17.653   2.150  1.00 39.70           C  
ATOM   4593  N   ARG B 253      25.867 -14.789   0.935  1.00 40.63           N  
ATOM   4594  CA  ARG B 253      25.935 -13.404   0.448  1.00 41.07           C  
ATOM   4595  C   ARG B 253      26.502 -12.479   1.520  1.00 40.88           C  
ATOM   4596  O   ARG B 253      26.435 -12.806   2.698  1.00 41.05           O  
ATOM   4597  CB  ARG B 253      24.550 -12.885   0.011  1.00 41.52           C  
ATOM   4598  CG  ARG B 253      23.483 -13.926  -0.365  1.00 43.09           C  
ATOM   4599  CD  ARG B 253      23.784 -14.693  -1.620  1.00 44.88           C  
ATOM   4600  NE  ARG B 253      22.608 -15.430  -2.095  1.00 45.80           N  
ATOM   4601  CZ  ARG B 253      21.815 -15.024  -3.082  1.00 44.63           C  
ATOM   4602  NH1 ARG B 253      22.055 -13.882  -3.715  1.00 43.87           N1+
ATOM   4603  NH2 ARG B 253      20.779 -15.769  -3.442  1.00 45.78           N  
ATOM   4604  N   PRO B 254      27.084 -11.329   1.117  1.00 40.57           N  
ATOM   4605  CA  PRO B 254      27.451 -10.298   2.088  1.00 40.27           C  
ATOM   4606  C   PRO B 254      26.270  -9.954   3.004  1.00 39.57           C  
ATOM   4607  O   PRO B 254      25.151  -9.810   2.523  1.00 39.72           O  
ATOM   4608  CB  PRO B 254      27.819  -9.106   1.201  1.00 40.46           C  
ATOM   4609  CG  PRO B 254      28.337  -9.728  -0.038  1.00 40.76           C  
ATOM   4610  CD  PRO B 254      27.475 -10.946  -0.254  1.00 40.69           C  
ATOM   4611  N   PRO B 255      26.516  -9.839   4.322  1.00 38.75           N  
ATOM   4612  CA  PRO B 255      25.423  -9.645   5.281  1.00 38.32           C  
ATOM   4613  C   PRO B 255      24.533  -8.431   4.988  1.00 37.78           C  
ATOM   4614  O   PRO B 255      23.322  -8.497   5.206  1.00 38.17           O  
ATOM   4615  CB  PRO B 255      26.166  -9.483   6.619  1.00 38.01           C  
ATOM   4616  CG  PRO B 255      27.434 -10.226   6.412  1.00 38.61           C  
ATOM   4617  CD  PRO B 255      27.820  -9.893   5.004  1.00 38.90           C  
ATOM   4618  N   SER B 256      25.126  -7.348   4.485  1.00 37.77           N  
ATOM   4619  CA  SER B 256      24.391  -6.121   4.152  1.00 38.15           C  
ATOM   4620  C   SER B 256      23.412  -6.275   2.983  1.00 38.51           C  
ATOM   4621  O   SER B 256      22.595  -5.386   2.744  1.00 38.91           O  
ATOM   4622  CB  SER B 256      25.354  -4.972   3.841  1.00 37.81           C  
ATOM   4623  OG  SER B 256      26.147  -5.249   2.700  1.00 38.44           O  
ATOM   4624  N   GLU B 257      23.524  -7.370   2.234  1.00 38.61           N  
ATOM   4625  CA  GLU B 257      22.577  -7.653   1.154  1.00 39.20           C  
ATOM   4626  C   GLU B 257      21.247  -8.170   1.697  1.00 39.29           C  
ATOM   4627  O   GLU B 257      20.239  -8.173   0.976  1.00 39.31           O  
ATOM   4628  CB  GLU B 257      23.178  -8.627   0.140  1.00 39.09           C  
ATOM   4629  CG  GLU B 257      24.222  -7.971  -0.737  1.00 39.47           C  
ATOM   4630  CD  GLU B 257      24.950  -8.928  -1.664  1.00 40.00           C  
ATOM   4631  OE1 GLU B 257      24.376  -9.962  -2.088  1.00 40.02           O  
ATOM   4632  OE2 GLU B 257      26.115  -8.619  -1.982  1.00 41.73           O1-
ATOM   4633  N   TYR B 258      21.243  -8.581   2.968  1.00 39.15           N  
ATOM   4634  CA  TYR B 258      20.036  -9.120   3.595  1.00 39.68           C  
ATOM   4635  C   TYR B 258      19.158  -8.063   4.270  1.00 39.55           C  
ATOM   4636  O   TYR B 258      18.171  -8.412   4.928  1.00 40.21           O  
ATOM   4637  CB  TYR B 258      20.373 -10.233   4.587  1.00 39.30           C  
ATOM   4638  CG  TYR B 258      20.934 -11.489   3.973  1.00 39.77           C  
ATOM   4639  CD1 TYR B 258      22.310 -11.721   3.953  1.00 38.89           C  
ATOM   4640  CD2 TYR B 258      20.094 -12.454   3.413  1.00 40.13           C  
ATOM   4641  CE1 TYR B 258      22.840 -12.886   3.396  1.00 39.27           C  
ATOM   4642  CE2 TYR B 258      20.615 -13.624   2.848  1.00 39.82           C  
ATOM   4643  CZ  TYR B 258      21.986 -13.831   2.845  1.00 38.98           C  
ATOM   4644  OH  TYR B 258      22.497 -14.987   2.289  1.00 40.14           O  
ATOM   4645  N   VAL B 259      19.486  -6.783   4.082  1.00 39.69           N  
ATOM   4646  CA  VAL B 259      18.691  -5.691   4.677  1.00 40.29           C  
ATOM   4647  C   VAL B 259      17.250  -5.646   4.170  1.00 40.49           C  
ATOM   4648  O   VAL B 259      16.351  -5.192   4.879  1.00 41.24           O  
ATOM   4649  CB  VAL B 259      19.339  -4.285   4.519  1.00 40.23           C  
ATOM   4650  CG1 VAL B 259      20.585  -4.160   5.406  1.00 40.49           C  
ATOM   4651  CG2 VAL B 259      19.655  -3.971   3.066  1.00 41.22           C  
ATOM   4652  N   ASP B 260      17.035  -6.121   2.947  1.00 40.84           N  
ATOM   4653  CA  ASP B 260      15.697  -6.137   2.355  1.00 40.82           C  
ATOM   4654  C   ASP B 260      14.812  -7.290   2.868  1.00 40.62           C  
ATOM   4655  O   ASP B 260      13.700  -7.511   2.365  1.00 40.99           O  
ATOM   4656  CB  ASP B 260      15.779  -6.102   0.819  1.00 41.37           C  
ATOM   4657  CG  ASP B 260      16.364  -7.375   0.222  1.00 42.71           C  
ATOM   4658  OD1 ASP B 260      16.239  -7.543  -1.013  1.00 45.02           O  
ATOM   4659  OD2 ASP B 260      16.941  -8.202   0.964  1.00 43.99           O1-
ATOM   4660  N   ARG B 261      15.293  -8.005   3.883  1.00 39.75           N  
ATOM   4661  CA  ARG B 261      14.553  -9.132   4.456  1.00 38.97           C  
ATOM   4662  C   ARG B 261      13.931  -8.834   5.823  1.00 38.63           C  
ATOM   4663  O   ARG B 261      13.203  -9.662   6.387  1.00 38.25           O  
ATOM   4664  CB  ARG B 261      15.452 -10.360   4.546  1.00 38.93           C  
ATOM   4665  CG  ARG B 261      15.819 -10.947   3.186  1.00 38.43           C  
ATOM   4666  CD  ARG B 261      14.577 -11.408   2.407  1.00 38.18           C  
ATOM   4667  NE  ARG B 261      13.784 -12.328   3.214  1.00 37.76           N  
ATOM   4668  CZ  ARG B 261      14.011 -13.634   3.314  1.00 38.28           C  
ATOM   4669  NH1 ARG B 261      14.993 -14.206   2.616  1.00 38.25           N1+
ATOM   4670  NH2 ARG B 261      13.236 -14.374   4.097  1.00 38.71           N  
ATOM   4671  N   PHE B 262      14.231  -7.655   6.356  1.00 38.45           N  
ATOM   4672  CA  PHE B 262      13.659  -7.238   7.630  1.00 38.00           C  
ATOM   4673  C   PHE B 262      13.442  -5.735   7.690  1.00 37.53           C  
ATOM   4674  O   PHE B 262      13.933  -4.987   6.845  1.00 37.88           O  
ATOM   4675  CB  PHE B 262      14.510  -7.725   8.820  1.00 38.09           C  
ATOM   4676  CG  PHE B 262      15.898  -7.145   8.862  1.00 38.50           C  
ATOM   4677  CD1 PHE B 262      16.932  -7.725   8.127  1.00 39.02           C  
ATOM   4678  CD2 PHE B 262      16.176  -6.029   9.648  1.00 39.16           C  
ATOM   4679  CE1 PHE B 262      18.232  -7.188   8.169  1.00 39.29           C  
ATOM   4680  CE2 PHE B 262      17.470  -5.491   9.700  1.00 39.55           C  
ATOM   4681  CZ  PHE B 262      18.489  -6.071   8.954  1.00 39.49           C  
ATOM   4682  N   PHE B 263      12.694  -5.320   8.706  1.00 36.81           N  
ATOM   4683  CA  PHE B 263      12.381  -3.929   8.971  1.00 36.00           C  
ATOM   4684  C   PHE B 263      12.930  -3.557  10.339  1.00 36.04           C  
ATOM   4685  O   PHE B 263      13.222  -4.420  11.166  1.00 36.00           O  
ATOM   4686  CB  PHE B 263      10.863  -3.731   9.025  1.00 36.10           C  
ATOM   4687  CG  PHE B 263      10.163  -3.868   7.696  1.00 35.29           C  
ATOM   4688  CD1 PHE B 263      10.029  -5.110   7.075  1.00 35.24           C  
ATOM   4689  CD2 PHE B 263       9.601  -2.754   7.091  1.00 35.15           C  
ATOM   4690  CE1 PHE B 263       9.362  -5.233   5.859  1.00 35.83           C  
ATOM   4691  CE2 PHE B 263       8.920  -2.867   5.873  1.00 34.80           C  
ATOM   4692  CZ  PHE B 263       8.812  -4.109   5.258  1.00 35.60           C  
ATOM   4693  N   VAL B 264      13.028  -2.258  10.582  1.00 35.86           N  
ATOM   4694  CA  VAL B 264      13.352  -1.744  11.899  1.00 36.50           C  
ATOM   4695  C   VAL B 264      12.400  -0.601  12.156  1.00 36.77           C  
ATOM   4696  O   VAL B 264      11.841  -0.036  11.202  1.00 36.43           O  
ATOM   4697  CB  VAL B 264      14.807  -1.204  11.973  1.00 36.35           C  
ATOM   4698  CG1 VAL B 264      15.808  -2.324  11.763  1.00 36.72           C  
ATOM   4699  CG2 VAL B 264      15.022  -0.082  10.970  1.00 36.76           C  
ATOM   4700  N   ASP B 265      12.196  -0.270  13.426  1.00 36.96           N  
ATOM   4701  CA  ASP B 265      11.524   0.970  13.757  1.00 37.47           C  
ATOM   4702  C   ASP B 265      12.505   2.143  13.732  1.00 37.24           C  
ATOM   4703  O   ASP B 265      13.718   1.958  13.576  1.00 37.03           O  
ATOM   4704  CB  ASP B 265      10.710   0.866  15.071  1.00 37.94           C  
ATOM   4705  CG  ASP B 265      11.571   0.903  16.334  1.00 39.01           C  
ATOM   4706  OD1 ASP B 265      12.644   1.532  16.343  1.00 40.23           O  
ATOM   4707  OD2 ASP B 265      11.131   0.312  17.346  1.00 41.49           O1-
ATOM   4708  N   SER B 266      11.974   3.348  13.887  1.00 37.50           N  
ATOM   4709  CA  SER B 266      12.768   4.556  13.758  1.00 37.62           C  
ATOM   4710  C   SER B 266      13.303   5.113  15.084  1.00 37.84           C  
ATOM   4711  O   SER B 266      13.826   6.222  15.114  1.00 37.12           O  
ATOM   4712  CB  SER B 266      11.937   5.626  13.057  1.00 37.44           C  
ATOM   4713  OG  SER B 266      10.770   5.925  13.806  1.00 38.28           O  
ATOM   4714  N   ALA B 267      13.194   4.345  16.168  1.00 38.38           N  
ATOM   4715  CA  ALA B 267      13.458   4.889  17.507  1.00 38.47           C  
ATOM   4716  C   ALA B 267      14.948   4.928  17.896  1.00 39.12           C  
ATOM   4717  O   ALA B 267      15.414   4.132  18.714  1.00 38.98           O  
ATOM   4718  CB  ALA B 267      12.612   4.148  18.555  1.00 38.95           C  
ATOM   4719  N   VAL B 268      15.675   5.881  17.317  1.00 39.32           N  
ATOM   4720  CA  VAL B 268      17.135   5.993  17.506  1.00 39.77           C  
ATOM   4721  C   VAL B 268      17.584   7.316  18.147  1.00 40.29           C  
ATOM   4722  O   VAL B 268      18.777   7.523  18.358  1.00 40.20           O  
ATOM   4723  CB  VAL B 268      17.921   5.714  16.195  1.00 39.52           C  
ATOM   4724  CG1 VAL B 268      17.719   4.261  15.763  1.00 39.16           C  
ATOM   4725  CG2 VAL B 268      17.498   6.687  15.079  1.00 39.77           C  
ATOM   4726  N   PHE B 269      16.617   8.186  18.455  1.00 41.34           N  
ATOM   4727  CA  PHE B 269      16.805   9.366  19.332  1.00 42.28           C  
ATOM   4728  C   PHE B 269      17.808  10.427  18.864  1.00 42.37           C  
ATOM   4729  O   PHE B 269      18.293  11.219  19.684  1.00 42.81           O  
ATOM   4730  CB  PHE B 269      17.188   8.941  20.765  1.00 43.18           C  
ATOM   4731  CG  PHE B 269      16.247   7.956  21.388  1.00 44.68           C  
ATOM   4732  CD1 PHE B 269      16.503   6.587  21.309  1.00 46.18           C  
ATOM   4733  CD2 PHE B 269      15.115   8.391  22.069  1.00 46.46           C  
ATOM   4734  CE1 PHE B 269      15.638   5.663  21.887  1.00 45.85           C  
ATOM   4735  CE2 PHE B 269      14.250   7.480  22.655  1.00 47.12           C  
ATOM   4736  CZ  PHE B 269      14.510   6.108  22.560  1.00 46.88           C  
ATOM   4737  N   ASN B 270      18.126  10.456  17.569  1.00 41.94           N  
ATOM   4738  CA  ASN B 270      19.172  11.346  17.058  1.00 41.63           C  
ATOM   4739  C   ASN B 270      19.109  11.497  15.539  1.00 41.34           C  
ATOM   4740  O   ASN B 270      19.001  10.491  14.834  1.00 41.37           O  
ATOM   4741  CB  ASN B 270      20.557  10.822  17.460  1.00 41.35           C  
ATOM   4742  CG  ASN B 270      21.678  11.715  16.982  1.00 42.37           C  
ATOM   4743  ND2 ASN B 270      22.310  11.325  15.883  1.00 41.31           N  
ATOM   4744  OD1 ASN B 270      21.972  12.749  17.590  1.00 43.60           O  
ATOM   4745  N   PRO B 271      19.193  12.749  15.036  1.00 41.50           N  
ATOM   4746  CA  PRO B 271      19.125  13.036  13.591  1.00 41.56           C  
ATOM   4747  C   PRO B 271      20.134  12.249  12.750  1.00 41.19           C  
ATOM   4748  O   PRO B 271      19.730  11.576  11.796  1.00 41.30           O  
ATOM   4749  CB  PRO B 271      19.415  14.536  13.515  1.00 41.74           C  
ATOM   4750  CG  PRO B 271      18.982  15.060  14.837  1.00 42.40           C  
ATOM   4751  CD  PRO B 271      19.344  13.989  15.821  1.00 41.54           C  
ATOM   4752  N   GLY B 272      21.416  12.318  13.116  1.00 40.83           N  
ATOM   4753  CA  GLY B 272      22.481  11.623  12.395  1.00 39.96           C  
ATOM   4754  C   GLY B 272      22.316  10.117  12.404  1.00 40.02           C  
ATOM   4755  O   GLY B 272      22.567   9.449  11.400  1.00 40.27           O  
ATOM   4756  N   ALA B 273      21.876   9.578  13.539  1.00 39.01           N  
ATOM   4757  CA  ALA B 273      21.605   8.156  13.658  1.00 38.81           C  
ATOM   4758  C   ALA B 273      20.466   7.729  12.714  1.00 38.65           C  
ATOM   4759  O   ALA B 273      20.551   6.688  12.059  1.00 38.22           O  
ATOM   4760  CB  ALA B 273      21.279   7.804  15.115  1.00 38.56           C  
ATOM   4761  N   LEU B 274      19.418   8.543  12.634  1.00 38.82           N  
ATOM   4762  CA  LEU B 274      18.282   8.228  11.762  1.00 39.06           C  
ATOM   4763  C   LEU B 274      18.694   8.265  10.293  1.00 39.30           C  
ATOM   4764  O   LEU B 274      18.337   7.378   9.513  1.00 39.55           O  
ATOM   4765  CB  LEU B 274      17.108   9.173  12.028  1.00 39.16           C  
ATOM   4766  CG  LEU B 274      15.830   8.925  11.219  1.00 38.47           C  
ATOM   4767  CD1 LEU B 274      15.272   7.493  11.405  1.00 39.72           C  
ATOM   4768  CD2 LEU B 274      14.801   9.955  11.610  1.00 40.07           C  
ATOM   4769  N   GLU B 275      19.481   9.277   9.943  1.00 39.82           N  
ATOM   4770  CA  GLU B 275      19.980   9.439   8.582  1.00 40.15           C  
ATOM   4771  C   GLU B 275      20.808   8.224   8.157  1.00 39.61           C  
ATOM   4772  O   GLU B 275      20.631   7.721   7.051  1.00 39.34           O  
ATOM   4773  CB  GLU B 275      20.737  10.764   8.436  1.00 40.96           C  
ATOM   4774  CG  GLU B 275      19.963  11.932   9.068  1.00 44.04           C  
ATOM   4775  CD  GLU B 275      19.838  13.159   8.189  1.00 47.04           C  
ATOM   4776  OE1 GLU B 275      18.707  13.440   7.723  1.00 49.56           O  
ATOM   4777  OE2 GLU B 275      20.856  13.851   7.973  1.00 49.23           O1-
ATOM   4778  N   LEU B 276      21.659   7.720   9.057  1.00 38.64           N  
ATOM   4779  CA  LEU B 276      22.446   6.520   8.774  1.00 38.22           C  
ATOM   4780  C   LEU B 276      21.554   5.281   8.691  1.00 38.10           C  
ATOM   4781  O   LEU B 276      21.740   4.419   7.819  1.00 37.20           O  
ATOM   4782  CB  LEU B 276      23.553   6.321   9.829  1.00 38.35           C  
ATOM   4783  CG  LEU B 276      24.513   5.142   9.624  1.00 39.05           C  
ATOM   4784  CD1 LEU B 276      25.876   5.449  10.218  1.00 41.08           C  
ATOM   4785  CD2 LEU B 276      23.962   3.847  10.220  1.00 42.26           C  
ATOM   4786  N   LEU B 277      20.589   5.193   9.606  1.00 38.01           N  
ATOM   4787  CA  LEU B 277      19.663   4.072   9.614  1.00 37.87           C  
ATOM   4788  C   LEU B 277      18.931   3.959   8.275  1.00 38.11           C  
ATOM   4789  O   LEU B 277      18.849   2.870   7.702  1.00 38.06           O  
ATOM   4790  CB  LEU B 277      18.663   4.186  10.769  1.00 37.94           C  
ATOM   4791  CG  LEU B 277      17.733   2.980  10.969  1.00 38.81           C  
ATOM   4792  CD1 LEU B 277      18.515   1.706  11.268  1.00 38.14           C  
ATOM   4793  CD2 LEU B 277      16.694   3.238  12.065  1.00 38.52           C  
ATOM   4794  N   VAL B 278      18.414   5.087   7.792  1.00 38.03           N  
ATOM   4795  CA  VAL B 278      17.642   5.133   6.540  1.00 38.58           C  
ATOM   4796  C   VAL B 278      18.537   4.866   5.329  1.00 39.03           C  
ATOM   4797  O   VAL B 278      18.097   4.266   4.337  1.00 39.37           O  
ATOM   4798  CB  VAL B 278      16.880   6.479   6.386  1.00 38.55           C  
ATOM   4799  CG1 VAL B 278      16.255   6.629   4.981  1.00 38.38           C  
ATOM   4800  CG2 VAL B 278      15.810   6.605   7.459  1.00 38.11           C  
ATOM   4801  N   SER B 279      19.794   5.303   5.422  1.00 39.59           N  
ATOM   4802  CA  SER B 279      20.780   5.044   4.379  1.00 39.96           C  
ATOM   4803  C   SER B 279      21.068   3.540   4.244  1.00 39.70           C  
ATOM   4804  O   SER B 279      21.207   3.023   3.134  1.00 39.69           O  
ATOM   4805  CB  SER B 279      22.063   5.821   4.671  1.00 40.00           C  
ATOM   4806  OG  SER B 279      23.011   5.635   3.642  1.00 42.37           O  
ATOM   4807  N   VAL B 280      21.126   2.842   5.375  1.00 39.25           N  
ATOM   4808  CA  VAL B 280      21.422   1.406   5.396  1.00 39.45           C  
ATOM   4809  C   VAL B 280      20.206   0.555   4.995  1.00 39.70           C  
ATOM   4810  O   VAL B 280      20.286  -0.286   4.089  1.00 40.05           O  
ATOM   4811  CB  VAL B 280      21.968   0.968   6.787  1.00 39.11           C  
ATOM   4812  CG1 VAL B 280      22.018  -0.550   6.906  1.00 40.16           C  
ATOM   4813  CG2 VAL B 280      23.363   1.566   7.033  1.00 39.88           C  
ATOM   4814  N   MET B 281      19.079   0.807   5.651  1.00 39.87           N  
ATOM   4815  CA  MET B 281      17.886  -0.028   5.533  1.00 40.28           C  
ATOM   4816  C   MET B 281      17.049   0.267   4.295  1.00 40.79           C  
ATOM   4817  O   MET B 281      16.371  -0.618   3.761  1.00 41.32           O  
ATOM   4818  CB  MET B 281      17.014   0.131   6.784  1.00 40.17           C  
ATOM   4819  CG  MET B 281      17.651  -0.386   8.059  1.00 39.24           C  
ATOM   4820  SD  MET B 281      18.072  -2.135   7.970  1.00 40.75           S  
ATOM   4821  CE  MET B 281      16.477  -2.870   7.559  1.00 40.31           C  
ATOM   4822  N   GLY B 282      17.093   1.515   3.848  1.00 41.11           N  
ATOM   4823  CA  GLY B 282      16.228   1.959   2.770  1.00 41.65           C  
ATOM   4824  C   GLY B 282      14.966   2.550   3.359  1.00 42.07           C  
ATOM   4825  O   GLY B 282      14.502   2.124   4.424  1.00 41.59           O  
ATOM   4826  N   GLU B 283      14.408   3.530   2.655  1.00 42.33           N  
ATOM   4827  CA  GLU B 283      13.230   4.259   3.119  1.00 42.80           C  
ATOM   4828  C   GLU B 283      11.974   3.393   3.245  1.00 42.73           C  
ATOM   4829  O   GLU B 283      11.014   3.788   3.915  1.00 43.27           O  
ATOM   4830  CB  GLU B 283      12.956   5.441   2.191  1.00 43.09           C  
ATOM   4831  CG  GLU B 283      12.764   5.048   0.737  1.00 44.23           C  
ATOM   4832  CD  GLU B 283      12.393   6.222  -0.144  1.00 45.69           C  
ATOM   4833  OE1 GLU B 283      11.409   6.110  -0.898  1.00 46.66           O  
ATOM   4834  OE2 GLU B 283      13.084   7.260  -0.072  1.00 47.22           O1-
ATOM   4835  N   ASP B 284      11.980   2.227   2.595  1.00 42.45           N  
ATOM   4836  CA  ASP B 284      10.831   1.314   2.613  1.00 42.13           C  
ATOM   4837  C   ASP B 284      10.820   0.386   3.821  1.00 41.67           C  
ATOM   4838  O   ASP B 284       9.845  -0.336   4.032  1.00 41.69           O  
ATOM   4839  CB  ASP B 284      10.804   0.437   1.356  1.00 42.21           C  
ATOM   4840  CG  ASP B 284      10.592   1.228   0.088  1.00 42.54           C  
ATOM   4841  OD1 ASP B 284       9.552   1.912  -0.037  1.00 42.88           O  
ATOM   4842  OD2 ASP B 284      11.462   1.138  -0.799  1.00 43.15           O1-
ATOM   4843  N   ARG B 285      11.903   0.393   4.598  1.00 41.35           N  
ATOM   4844  CA  ARG B 285      12.104  -0.620   5.632  1.00 41.02           C  
ATOM   4845  C   ARG B 285      12.294  -0.046   7.030  1.00 40.16           C  
ATOM   4846  O   ARG B 285      12.752  -0.733   7.947  1.00 39.84           O  
ATOM   4847  CB  ARG B 285      13.274  -1.526   5.246  1.00 41.40           C  
ATOM   4848  CG  ARG B 285      13.170  -2.023   3.812  1.00 43.15           C  
ATOM   4849  CD  ARG B 285      14.024  -3.242   3.576  1.00 46.89           C  
ATOM   4850  NE  ARG B 285      13.441  -4.431   4.198  1.00 49.70           N  
ATOM   4851  CZ  ARG B 285      12.470  -5.168   3.662  1.00 49.99           C  
ATOM   4852  NH1 ARG B 285      11.950  -4.860   2.476  1.00 51.30           N1+
ATOM   4853  NH2 ARG B 285      12.026  -6.233   4.314  1.00 50.93           N  
ATOM   4854  N   VAL B 286      11.934   1.221   7.184  1.00 39.71           N  
ATOM   4855  CA  VAL B 286      11.996   1.898   8.474  1.00 39.26           C  
ATOM   4856  C   VAL B 286      10.588   2.370   8.801  1.00 39.15           C  
ATOM   4857  O   VAL B 286       9.960   3.058   7.995  1.00 38.64           O  
ATOM   4858  CB  VAL B 286      12.971   3.106   8.457  1.00 39.44           C  
ATOM   4859  CG1 VAL B 286      12.931   3.859   9.796  1.00 39.14           C  
ATOM   4860  CG2 VAL B 286      14.393   2.653   8.134  1.00 39.31           C  
ATOM   4861  N   MET B 287      10.091   1.991   9.977  1.00 38.79           N  
ATOM   4862  CA  MET B 287       8.738   2.363  10.397  1.00 38.69           C  
ATOM   4863  C   MET B 287       8.781   3.209  11.656  1.00 38.91           C  
ATOM   4864  O   MET B 287       9.560   2.927  12.564  1.00 38.37           O  
ATOM   4865  CB  MET B 287       7.893   1.114  10.646  1.00 38.52           C  
ATOM   4866  CG  MET B 287       7.611   0.295   9.394  1.00 38.68           C  
ATOM   4867  SD  MET B 287       6.535  -1.107   9.728  1.00 38.55           S  
ATOM   4868  CE  MET B 287       7.655  -2.213  10.581  1.00 39.05           C  
ATOM   4869  N   LEU B 288       7.930   4.230  11.719  1.00 39.09           N  
ATOM   4870  CA  LEU B 288       7.820   5.033  12.928  1.00 39.67           C  
ATOM   4871  C   LEU B 288       7.296   4.187  14.082  1.00 39.77           C  
ATOM   4872  O   LEU B 288       6.228   3.576  13.984  1.00 40.09           O  
ATOM   4873  CB  LEU B 288       6.918   6.258  12.727  1.00 39.64           C  
ATOM   4874  CG  LEU B 288       6.551   6.985  14.028  1.00 39.87           C  
ATOM   4875  CD1 LEU B 288       7.744   7.767  14.584  1.00 39.62           C  
ATOM   4876  CD2 LEU B 288       5.331   7.881  13.861  1.00 40.59           C  
ATOM   4877  N   GLY B 289       8.081   4.156  15.156  1.00 40.21           N  
ATOM   4878  CA  GLY B 289       7.697   3.568  16.431  1.00 40.65           C  
ATOM   4879  C   GLY B 289       8.249   4.427  17.551  1.00 41.33           C  
ATOM   4880  O   GLY B 289       9.342   4.973  17.430  1.00 41.27           O  
ATOM   4881  N   SER B 290       7.497   4.541  18.641  1.00 42.06           N  
ATOM   4882  CA  SER B 290       7.806   5.501  19.706  1.00 42.60           C  
ATOM   4883  C   SER B 290       8.265   4.886  21.026  1.00 43.07           C  
ATOM   4884  O   SER B 290       8.962   5.540  21.803  1.00 42.75           O  
ATOM   4885  CB  SER B 290       6.575   6.358  19.985  1.00 42.64           C  
ATOM   4886  OG  SER B 290       5.498   5.524  20.387  1.00 43.88           O  
ATOM   4887  N   ASP B 291       7.856   3.642  21.282  1.00 43.87           N  
ATOM   4888  CA  ASP B 291       7.992   3.006  22.601  1.00 44.87           C  
ATOM   4889  C   ASP B 291       7.100   3.662  23.672  1.00 45.57           C  
ATOM   4890  O   ASP B 291       7.374   3.575  24.872  1.00 45.69           O  
ATOM   4891  CB  ASP B 291       9.458   2.933  23.054  1.00 44.92           C  
ATOM   4892  CG  ASP B 291       9.693   1.865  24.105  1.00 45.14           C  
ATOM   4893  OD1 ASP B 291      10.524   2.084  25.010  1.00 45.80           O  
ATOM   4894  OD2 ASP B 291       9.041   0.810  24.033  1.00 44.89           O1-
ATOM   4895  N   TYR B 292       6.031   4.313  23.210  1.00 46.40           N  
ATOM   4896  CA  TYR B 292       4.978   4.888  24.052  1.00 47.45           C  
ATOM   4897  C   TYR B 292       4.330   3.787  24.906  1.00 48.13           C  
ATOM   4898  O   TYR B 292       4.257   2.640  24.466  1.00 48.00           O  
ATOM   4899  CB  TYR B 292       3.944   5.549  23.129  1.00 47.51           C  
ATOM   4900  CG  TYR B 292       2.699   6.130  23.772  1.00 47.98           C  
ATOM   4901  CD1 TYR B 292       2.650   7.471  24.167  1.00 48.35           C  
ATOM   4902  CD2 TYR B 292       1.553   5.351  23.943  1.00 48.00           C  
ATOM   4903  CE1 TYR B 292       1.500   8.009  24.746  1.00 48.55           C  
ATOM   4904  CE2 TYR B 292       0.401   5.878  24.515  1.00 48.39           C  
ATOM   4905  CZ  TYR B 292       0.380   7.205  24.916  1.00 48.23           C  
ATOM   4906  OH  TYR B 292      -0.766   7.719  25.481  1.00 48.62           O  
ATOM   4907  N   PRO B 293       3.854   4.122  26.127  1.00 49.06           N  
ATOM   4908  CA  PRO B 293       3.932   5.388  26.859  1.00 50.07           C  
ATOM   4909  C   PRO B 293       5.017   5.406  27.933  1.00 51.06           C  
ATOM   4910  O   PRO B 293       4.852   6.066  28.963  1.00 51.22           O  
ATOM   4911  CB  PRO B 293       2.555   5.469  27.524  1.00 50.02           C  
ATOM   4912  CG  PRO B 293       2.153   4.004  27.749  1.00 49.46           C  
ATOM   4913  CD  PRO B 293       3.062   3.134  26.883  1.00 49.06           C  
ATOM   4914  N   PHE B 294       6.109   4.689  27.698  1.00 52.16           N  
ATOM   4915  CA  PHE B 294       7.170   4.588  28.693  1.00 53.29           C  
ATOM   4916  C   PHE B 294       7.993   5.863  28.768  1.00 54.01           C  
ATOM   4917  O   PHE B 294       8.089   6.587  27.774  1.00 54.13           O  
ATOM   4918  CB  PHE B 294       8.046   3.356  28.439  1.00 53.41           C  
ATOM   4919  CG  PHE B 294       7.337   2.056  28.701  1.00 54.02           C  
ATOM   4920  CD1 PHE B 294       7.451   0.992  27.811  1.00 54.13           C  
ATOM   4921  CD2 PHE B 294       6.531   1.903  29.834  1.00 54.17           C  
ATOM   4922  CE1 PHE B 294       6.789  -0.210  28.052  1.00 54.44           C  
ATOM   4923  CE2 PHE B 294       5.860   0.705  30.084  1.00 54.70           C  
ATOM   4924  CZ  PHE B 294       5.988  -0.353  29.190  1.00 54.24           C  
ATOM   4925  N   PRO B 295       8.561   6.157  29.957  1.00 54.63           N  
ATOM   4926  CA  PRO B 295       9.335   7.382  30.184  1.00 55.25           C  
ATOM   4927  C   PRO B 295      10.447   7.569  29.153  1.00 55.86           C  
ATOM   4928  O   PRO B 295      10.797   8.706  28.814  1.00 55.98           O  
ATOM   4929  CB  PRO B 295       9.931   7.167  31.578  1.00 55.24           C  
ATOM   4930  CG  PRO B 295       8.989   6.237  32.253  1.00 55.17           C  
ATOM   4931  CD  PRO B 295       8.486   5.324  31.174  1.00 54.69           C  
ATOM   4932  N   LEU B 296      10.979   6.452  28.661  1.00 56.49           N  
ATOM   4933  CA  LEU B 296      12.027   6.459  27.642  1.00 57.09           C  
ATOM   4934  C   LEU B 296      11.489   6.373  26.214  1.00 57.37           C  
ATOM   4935  O   LEU B 296      12.262   6.331  25.250  1.00 57.54           O  
ATOM   4936  CB  LEU B 296      13.061   5.362  27.919  1.00 57.06           C  
ATOM   4937  CG  LEU B 296      13.913   5.625  29.165  1.00 57.32           C  
ATOM   4938  CD1 LEU B 296      15.097   4.695  29.202  1.00 57.62           C  
ATOM   4939  CD2 LEU B 296      14.376   7.079  29.235  1.00 57.72           C  
ATOM   4940  N   GLY B 297      10.164   6.340  26.088  1.00 57.67           N  
ATOM   4941  CA  GLY B 297       9.507   6.522  24.797  1.00 58.01           C  
ATOM   4942  C   GLY B 297       9.722   7.950  24.335  1.00 58.22           C  
ATOM   4943  O   GLY B 297       9.863   8.861  25.160  1.00 58.46           O  
ATOM   4944  N   GLU B 298       9.765   8.158  23.022  1.00 58.06           N  
ATOM   4945  CA  GLU B 298      10.056   9.490  22.496  1.00 57.97           C  
ATOM   4946  C   GLU B 298       8.943  10.500  22.821  1.00 57.62           C  
ATOM   4947  O   GLU B 298       7.758  10.144  22.872  1.00 57.52           O  
ATOM   4948  CB  GLU B 298      10.387   9.444  21.000  1.00 58.05           C  
ATOM   4949  CG  GLU B 298       9.232   9.090  20.075  1.00 58.42           C  
ATOM   4950  CD  GLU B 298       9.322   9.843  18.764  1.00 58.90           C  
ATOM   4951  OE1 GLU B 298       9.894  10.951  18.775  1.00 58.55           O  
ATOM   4952  OE2 GLU B 298       8.837   9.337  17.729  1.00 58.76           O1-
ATOM   4953  N   GLN B 299       9.350  11.748  23.049  1.00 57.21           N  
ATOM   4954  CA  GLN B 299       8.470  12.798  23.569  1.00 56.75           C  
ATOM   4955  C   GLN B 299       7.421  13.272  22.559  1.00 56.12           C  
ATOM   4956  O   GLN B 299       6.223  13.080  22.774  1.00 56.06           O  
ATOM   4957  CB  GLN B 299       9.302  13.975  24.093  1.00 57.01           C  
ATOM   4958  CG  GLN B 299      10.172  13.638  25.308  1.00 57.87           C  
ATOM   4959  CD  GLN B 299       9.380  13.605  26.604  1.00 59.16           C  
ATOM   4960  NE2 GLN B 299       9.175  14.775  27.206  1.00 59.41           N
[truncated: 18,388 more chars]
