# Supplementary material for: Structural Descriptors for Subunit Interface Regions in Homodimers: Effect of Lipid Membrane and Secondary Structure Type
Source: J Chem Inf Model. 2025 Mar 27;65(7):3117–26. doi: 10.1021/acs.jcim.4c01233 (PMC12004529; doi:10.1021/acs.jcim.4c01233)
Supplement: Supplementary file 3 — ci4c01233_si_003.tar [file ci4c01233_si_003.tar › database/alpha/1f0y_cytop.pdb]

ATOM      1  N   LYS A   1     -10.505  16.820  -4.052  1.00 46.01           N  
ATOM      2  CA  LYS A   1      -9.184  17.092  -4.691  1.00 45.61           C  
ATOM      3  C   LYS A   1      -8.056  16.688  -3.749  1.00 43.46           C  
ATOM      4  O   LYS A   1      -7.400  17.545  -3.154  1.00 44.19           O  
ATOM      5  CB  LYS A   1      -9.063  18.583  -5.024  1.00 49.56           C  
ATOM      6  CG  LYS A   1      -7.745  18.990  -5.682  1.00 51.54           C  
ATOM      7  CD  LYS A   1      -7.571  18.344  -7.049  1.00 52.23           C  
ATOM      8  CE  LYS A   1      -6.278  18.798  -7.711  1.00 51.90           C  
ATOM      9  NZ  LYS A   1      -6.135  18.238  -9.082  1.00 50.76           N1+
ATOM     10  N   ILE A   2      -7.828  15.386  -3.605  1.00 39.71           N  
ATOM     11  CA  ILE A   2      -6.765  14.931  -2.716  1.00 36.94           C  
ATOM     12  C   ILE A   2      -5.417  14.959  -3.420  1.00 33.86           C  
ATOM     13  O   ILE A   2      -5.323  14.699  -4.623  1.00 33.52           O  
ATOM     14  CB  ILE A   2      -6.991  13.484  -2.198  1.00 36.77           C  
ATOM     15  CG1 ILE A   2      -6.803  12.474  -3.332  1.00 35.22           C  
ATOM     16  CG2 ILE A   2      -8.387  13.354  -1.604  1.00 36.15           C  
ATOM     17  CD1 ILE A   2      -6.801  11.029  -2.854  1.00 34.71           C  
ATOM     18  N   ILE A   3      -4.379  15.298  -2.666  1.00 30.57           N  
ATOM     19  CA  ILE A   3      -3.029  15.329  -3.201  1.00 27.39           C  
ATOM     20  C   ILE A   3      -2.337  14.109  -2.613  1.00 24.42           C  
ATOM     21  O   ILE A   3      -2.132  14.022  -1.401  1.00 23.86           O  
ATOM     22  CB  ILE A   3      -2.268  16.604  -2.776  1.00 28.17           C  
ATOM     23  CG1 ILE A   3      -3.024  17.845  -3.260  1.00 28.10           C  
ATOM     24  CG2 ILE A   3      -0.851  16.578  -3.351  1.00 25.67           C  
ATOM     25  CD1 ILE A   3      -2.350  19.156  -2.914  1.00 29.81           C  
ATOM     26  N   VAL A   4      -1.999  13.158  -3.472  1.00 22.05           N  
ATOM     27  CA  VAL A   4      -1.347  11.936  -3.028  1.00 21.00           C  
ATOM     28  C   VAL A   4       0.028  12.191  -2.421  1.00 20.62           C  
ATOM     29  O   VAL A   4       0.922  12.725  -3.078  1.00 21.19           O  
ATOM     30  CB  VAL A   4      -1.221  10.929  -4.196  1.00 20.24           C  
ATOM     31  CG1 VAL A   4      -0.457   9.692  -3.750  1.00 17.95           C  
ATOM     32  CG2 VAL A   4      -2.609  10.535  -4.676  1.00 17.79           C  
ATOM     33  N   LYS A   5       0.187  11.813  -1.154  1.00 19.06           N  
ATOM     34  CA  LYS A   5       1.459  11.983  -0.456  1.00 17.91           C  
ATOM     35  C   LYS A   5       1.931  10.670   0.148  1.00 16.67           C  
ATOM     36  O   LYS A   5       3.103  10.312   0.026  1.00 17.37           O  
ATOM     37  CB  LYS A   5       1.334  13.039   0.646  1.00 18.71           C  
ATOM     38  CG  LYS A   5       1.012  14.433   0.127  1.00 23.88           C  
ATOM     39  CD  LYS A   5       0.976  15.442   1.263  1.00 26.31           C  
ATOM     40  CE  LYS A   5       0.620  16.831   0.760  1.00 31.94           C  
ATOM     41  NZ  LYS A   5       0.612  17.831   1.863  1.00 34.79           N1+
ATOM     42  N   HIS A   6       1.013   9.964   0.805  1.00 16.27           N  
ATOM     43  CA  HIS A   6       1.305   8.675   1.433  1.00 15.85           C  
ATOM     44  C   HIS A   6       0.782   7.595   0.493  1.00 16.82           C  
ATOM     45  O   HIS A   6      -0.420   7.529   0.222  1.00 16.05           O  
ATOM     46  CB  HIS A   6       0.581   8.555   2.777  1.00 16.15           C  
ATOM     47  CG  HIS A   6       0.880   7.285   3.513  1.00 15.55           C  
ATOM     48  CD2 HIS A   6       0.321   6.055   3.428  1.00 13.61           C  
ATOM     49  ND1 HIS A   6       1.881   7.186   4.456  1.00 17.51           N  
ATOM     50  CE1 HIS A   6       1.923   5.950   4.923  1.00 13.94           C  
ATOM     51  NE2 HIS A   6       0.987   5.244   4.314  1.00 16.02           N  
ATOM     52  N   VAL A   7       1.677   6.736   0.017  1.00 15.86           N  
ATOM     53  CA  VAL A   7       1.291   5.698  -0.931  1.00 15.79           C  
ATOM     54  C   VAL A   7       1.581   4.276  -0.468  1.00 15.51           C  
ATOM     55  O   VAL A   7       2.691   3.969  -0.034  1.00 15.66           O  
ATOM     56  CB  VAL A   7       2.016   5.903  -2.280  1.00 16.16           C  
ATOM     57  CG1 VAL A   7       1.484   4.916  -3.307  1.00 15.01           C  
ATOM     58  CG2 VAL A   7       1.849   7.339  -2.751  1.00 17.10           C  
ATOM     59  N   THR A   8       0.575   3.411  -0.581  1.00 15.60           N  
ATOM     60  CA  THR A   8       0.713   2.005  -0.215  1.00 15.76           C  
ATOM     61  C   THR A   8       0.799   1.183  -1.500  1.00 16.62           C  
ATOM     62  O   THR A   8      -0.102   1.239  -2.341  1.00 16.62           O  
ATOM     63  CB  THR A   8      -0.505   1.498   0.592  1.00 15.34           C  
ATOM     64  CG2 THR A   8      -0.314   0.028   0.975  1.00 16.62           C  
ATOM     65  OG1 THR A   8      -0.655   2.283   1.781  1.00 16.55           O  
ATOM     66  N   VAL A   9       1.883   0.429  -1.656  1.00 16.65           N  
ATOM     67  CA  VAL A   9       2.057  -0.405  -2.842  1.00 17.71           C  
ATOM     68  C   VAL A   9       1.949  -1.864  -2.425  1.00 17.64           C  
ATOM     69  O   VAL A   9       2.714  -2.329  -1.582  1.00 18.61           O  
ATOM     70  CB  VAL A   9       3.441  -0.182  -3.494  1.00 17.21           C  
ATOM     71  CG1 VAL A   9       3.602  -1.094  -4.699  1.00 17.91           C  
ATOM     72  CG2 VAL A   9       3.603   1.270  -3.888  1.00 15.96           C  
ATOM     73  N   ILE A  10       1.000  -2.586  -3.014  1.00 18.84           N  
ATOM     74  CA  ILE A  10       0.815  -3.995  -2.682  1.00 17.95           C  
ATOM     75  C   ILE A  10       1.443  -4.871  -3.757  1.00 17.91           C  
ATOM     76  O   ILE A  10       0.970  -4.917  -4.894  1.00 17.10           O  
ATOM     77  CB  ILE A  10      -0.677  -4.332  -2.537  1.00 18.44           C  
ATOM     78  CG1 ILE A  10      -1.309  -3.385  -1.516  1.00 17.38           C  
ATOM     79  CG2 ILE A  10      -0.843  -5.773  -2.080  1.00 15.76           C  
ATOM     80  CD1 ILE A  10      -2.783  -3.601  -1.319  1.00 23.16           C  
ATOM     81  N   GLY A  11       2.514  -5.561  -3.377  1.00 15.24           N  
ATOM     82  CA  GLY A  11       3.238  -6.410  -4.302  1.00 17.65           C  
ATOM     83  C   GLY A  11       4.614  -5.797  -4.485  1.00 18.04           C  
ATOM     84  O   GLY A  11       4.727  -4.644  -4.906  1.00 19.10           O  
ATOM     85  N   GLY A  12       5.659  -6.551  -4.155  1.00 17.79           N  
ATOM     86  CA  GLY A  12       7.013  -6.034  -4.281  1.00 17.20           C  
ATOM     87  C   GLY A  12       7.836  -6.718  -5.356  1.00 17.97           C  
ATOM     88  O   GLY A  12       9.059  -6.830  -5.239  1.00 18.85           O  
ATOM     89  N   GLY A  13       7.161  -7.175  -6.406  1.00 18.04           N  
ATOM     90  CA  GLY A  13       7.848  -7.837  -7.499  1.00 16.49           C  
ATOM     91  C   GLY A  13       8.443  -6.834  -8.471  1.00 16.75           C  
ATOM     92  O   GLY A  13       8.718  -5.685  -8.105  1.00 15.50           O  
ATOM     93  N   LEU A  14       8.632  -7.261  -9.717  1.00 15.72           N  
ATOM     94  CA  LEU A  14       9.209  -6.402 -10.749  1.00 15.40           C  
ATOM     95  C   LEU A  14       8.602  -5.002 -10.824  1.00 13.38           C  
ATOM     96  O   LEU A  14       9.327  -4.007 -10.876  1.00 13.54           O  
ATOM     97  CB  LEU A  14       9.082  -7.064 -12.127  1.00 17.00           C  
ATOM     98  CG  LEU A  14       9.751  -8.421 -12.353  1.00 19.14           C  
ATOM     99  CD1 LEU A  14       9.521  -8.847 -13.803  1.00 19.12           C  
ATOM    100  CD2 LEU A  14      11.238  -8.333 -12.050  1.00 20.62           C  
ATOM    101  N   MET A  15       7.276  -4.924 -10.837  1.00 13.77           N  
ATOM    102  CA  MET A  15       6.597  -3.638 -10.940  1.00 13.63           C  
ATOM    103  C   MET A  15       6.396  -2.911  -9.618  1.00 14.30           C  
ATOM    104  O   MET A  15       6.621  -1.705  -9.533  1.00 13.90           O  
ATOM    105  CB  MET A  15       5.247  -3.819 -11.634  1.00 15.23           C  
ATOM    106  CG  MET A  15       5.385  -4.422 -13.020  1.00 13.14           C  
ATOM    107  SD  MET A  15       6.518  -3.462 -14.058  1.00 13.66           S  
ATOM    108  CE  MET A  15       5.653  -1.893 -14.196  1.00 10.60           C  
ATOM    109  N   GLY A  16       5.969  -3.642  -8.595  1.00 14.80           N  
ATOM    110  CA  GLY A  16       5.744  -3.025  -7.298  1.00 12.78           C  
ATOM    111  C   GLY A  16       6.984  -2.366  -6.723  1.00 11.75           C  
ATOM    112  O   GLY A  16       6.921  -1.249  -6.219  1.00 12.55           O  
ATOM    113  N   ALA A  17       8.117  -3.056  -6.793  1.00 12.86           N  
ATOM    114  CA  ALA A  17       9.367  -2.509  -6.277  1.00 12.28           C  
ATOM    115  C   ALA A  17       9.727  -1.239  -7.037  1.00 12.71           C  
ATOM    116  O   ALA A  17      10.168  -0.253  -6.441  1.00 12.15           O  
ATOM    117  CB  ALA A  17      10.489  -3.538  -6.406  1.00 12.12           C  
ATOM    118  N   GLY A  18       9.528  -1.267  -8.353  1.00 13.49           N  
ATOM    119  CA  GLY A  18       9.837  -0.111  -9.181  1.00 12.77           C  
ATOM    120  C   GLY A  18       8.953   1.089  -8.878  1.00 13.28           C  
ATOM    121  O   GLY A  18       9.418   2.231  -8.860  1.00 14.46           O  
ATOM    122  N   ILE A  19       7.668   0.837  -8.656  1.00 13.21           N  
ATOM    123  CA  ILE A  19       6.734   1.909  -8.344  1.00 12.39           C  
ATOM    124  C   ILE A  19       7.100   2.521  -6.988  1.00 13.66           C  
ATOM    125  O   ILE A  19       7.139   3.744  -6.838  1.00 12.27           O  
ATOM    126  CB  ILE A  19       5.292   1.369  -8.323  1.00 12.57           C  
ATOM    127  CG1 ILE A  19       4.908   0.908  -9.735  1.00 12.14           C  
ATOM    128  CG2 ILE A  19       4.332   2.433  -7.798  1.00 11.03           C  
ATOM    129  CD1 ILE A  19       3.593   0.166  -9.809  1.00 12.10           C  
ATOM    130  N   ALA A  20       7.389   1.668  -6.008  1.00 12.89           N  
ATOM    131  CA  ALA A  20       7.770   2.154  -4.680  1.00 14.44           C  
ATOM    132  C   ALA A  20       9.025   3.026  -4.798  1.00 14.32           C  
ATOM    133  O   ALA A  20       9.091   4.113  -4.225  1.00 15.37           O  
ATOM    134  CB  ALA A  20       8.031   0.973  -3.736  1.00 14.34           C  
ATOM    135  N   GLN A  21      10.005   2.551  -5.563  1.00 14.52           N  
ATOM    136  CA  GLN A  21      11.258   3.279  -5.764  1.00 13.36           C  
ATOM    137  C   GLN A  21      11.069   4.691  -6.309  1.00 12.58           C  
ATOM    138  O   GLN A  21      11.621   5.651  -5.773  1.00 10.64           O  
ATOM    139  CB  GLN A  21      12.178   2.507  -6.720  1.00 14.42           C  
ATOM    140  CG  GLN A  21      13.541   3.173  -6.936  1.00 13.65           C  
ATOM    141  CD  GLN A  21      14.445   2.383  -7.872  1.00 15.02           C  
ATOM    142  NE2 GLN A  21      15.093   3.078  -8.807  1.00 12.33           N  
ATOM    143  OE1 GLN A  21      14.575   1.168  -7.740  1.00 14.90           O  
ATOM    144  N   VAL A  22      10.301   4.820  -7.387  1.00 14.43           N  
ATOM    145  CA  VAL A  22      10.083   6.127  -7.986  1.00 12.37           C  
ATOM    146  C   VAL A  22       9.237   7.061  -7.119  1.00 13.19           C  
ATOM    147  O   VAL A  22       9.520   8.258  -7.039  1.00 12.21           O  
ATOM    148  CB  VAL A  22       9.458   5.988  -9.387  1.00 13.20           C  
ATOM    149  CG1 VAL A  22       9.198   7.358  -9.979  1.00 13.39           C  
ATOM    150  CG2 VAL A  22      10.408   5.196 -10.285  1.00 10.77           C  
ATOM    151  N   ALA A  23       8.208   6.527  -6.465  1.00 12.65           N  
ATOM    152  CA  ALA A  23       7.374   7.355  -5.602  1.00 11.71           C  
ATOM    153  C   ALA A  23       8.233   7.924  -4.466  1.00 12.66           C  
ATOM    154  O   ALA A  23       8.160   9.114  -4.148  1.00 14.70           O  
ATOM    155  CB  ALA A  23       6.225   6.528  -5.038  1.00 12.67           C  
ATOM    156  N   ALA A  24       9.059   7.071  -3.870  1.00 13.04           N  
ATOM    157  CA  ALA A  24       9.935   7.483  -2.776  1.00 14.04           C  
ATOM    158  C   ALA A  24      11.026   8.446  -3.263  1.00 14.46           C  
ATOM    159  O   ALA A  24      11.363   9.416  -2.582  1.00 13.95           O  
ATOM    160  CB  ALA A  24      10.567   6.247  -2.125  1.00 10.64           C  
ATOM    161  N   ALA A  25      11.571   8.182  -4.447  1.00 16.90           N  
ATOM    162  CA  ALA A  25      12.615   9.039  -5.003  1.00 16.94           C  
ATOM    163  C   ALA A  25      12.067  10.430  -5.313  1.00 17.19           C  
ATOM    164  O   ALA A  25      12.822  11.399  -5.415  1.00 17.88           O  
ATOM    165  CB  ALA A  25      13.195   8.408  -6.270  1.00 16.08           C  
ATOM    166  N   THR A  26      10.750  10.530  -5.456  1.00 18.28           N  
ATOM    167  CA  THR A  26      10.127  11.805  -5.757  1.00 17.64           C  
ATOM    168  C   THR A  26       9.445  12.459  -4.555  1.00 19.25           C  
ATOM    169  O   THR A  26       8.594  13.329  -4.711  1.00 20.01           O  
ATOM    170  CB  THR A  26       9.134  11.674  -6.932  1.00 18.74           C  
ATOM    171  CG2 THR A  26       9.891  11.340  -8.219  1.00 15.24           C  
ATOM    172  OG1 THR A  26       8.173  10.647  -6.656  1.00 15.49           O  
ATOM    173  N   GLY A  27       9.820  12.022  -3.355  1.00 19.18           N  
ATOM    174  CA  GLY A  27       9.281  12.624  -2.149  1.00 19.24           C  
ATOM    175  C   GLY A  27       8.014  12.099  -1.500  1.00 20.62           C  
ATOM    176  O   GLY A  27       7.536  12.709  -0.543  1.00 22.67           O  
ATOM    177  N   HIS A  28       7.452  10.997  -1.986  1.00 18.45           N  
ATOM    178  CA  HIS A  28       6.240  10.475  -1.363  1.00 16.51           C  
ATOM    179  C   HIS A  28       6.628   9.461  -0.291  1.00 17.03           C  
ATOM    180  O   HIS A  28       7.667   8.811  -0.399  1.00 17.31           O  
ATOM    181  CB  HIS A  28       5.336   9.790  -2.395  1.00 14.44           C  
ATOM    182  CG  HIS A  28       5.017  10.641  -3.587  1.00 16.42           C  
ATOM    183  CD2 HIS A  28       3.927  11.395  -3.876  1.00 14.91           C  
ATOM    184  ND1 HIS A  28       5.895  10.820  -4.632  1.00 14.02           N  
ATOM    185  CE1 HIS A  28       5.364  11.644  -5.515  1.00 13.90           C  
ATOM    186  NE2 HIS A  28       4.170  12.009  -5.082  1.00 14.86           N  
ATOM    187  N   THR A  29       5.814   9.340   0.754  1.00 16.88           N  
ATOM    188  CA  THR A  29       6.098   8.358   1.789  1.00 16.52           C  
ATOM    189  C   THR A  29       5.452   7.074   1.299  1.00 14.18           C  
ATOM    190  O   THR A  29       4.275   7.058   0.957  1.00 15.34           O  
ATOM    191  CB  THR A  29       5.527   8.779   3.164  1.00 16.70           C  
ATOM    192  CG2 THR A  29       6.275   9.988   3.694  1.00 19.50           C  
ATOM    193  OG1 THR A  29       4.142   9.105   3.041  1.00 20.37           O  
ATOM    194  N   VAL A  30       6.229   6.000   1.260  1.00 12.39           N  
ATOM    195  CA  VAL A  30       5.738   4.735   0.747  1.00 14.00           C  
ATOM    196  C   VAL A  30       5.787   3.565   1.721  1.00 14.59           C  
ATOM    197  O   VAL A  30       6.715   3.436   2.515  1.00 17.19           O  
ATOM    198  CB  VAL A  30       6.556   4.310  -0.502  1.00 14.11           C  
ATOM    199  CG1 VAL A  30       5.985   3.036  -1.093  1.00 15.22           C  
ATOM    200  CG2 VAL A  30       6.588   5.443  -1.529  1.00 14.20           C  
ATOM    201  N   VAL A  31       4.775   2.709   1.640  1.00 13.95           N  
ATOM    202  CA  VAL A  31       4.732   1.503   2.445  1.00 14.59           C  
ATOM    203  C   VAL A  31       4.577   0.354   1.446  1.00 15.70           C  
ATOM    204  O   VAL A  31       3.524   0.200   0.825  1.00 15.70           O  
ATOM    205  CB  VAL A  31       3.543   1.486   3.440  1.00 12.06           C  
ATOM    206  CG1 VAL A  31       3.595   0.212   4.277  1.00 11.41           C  
ATOM    207  CG2 VAL A  31       3.594   2.713   4.353  1.00  8.66           C  
ATOM    208  N   LEU A  32       5.639  -0.432   1.276  1.00 16.08           N  
ATOM    209  CA  LEU A  32       5.611  -1.570   0.362  1.00 14.48           C  
ATOM    210  C   LEU A  32       5.144  -2.811   1.120  1.00 14.97           C  
ATOM    211  O   LEU A  32       5.698  -3.164   2.167  1.00 15.02           O  
ATOM    212  CB  LEU A  32       7.003  -1.815  -0.235  1.00 12.95           C  
ATOM    213  CG  LEU A  32       7.136  -2.937  -1.275  1.00 12.21           C  
ATOM    214  CD1 LEU A  32       6.271  -2.619  -2.488  1.00 11.13           C  
ATOM    215  CD2 LEU A  32       8.600  -3.089  -1.702  1.00  9.83           C  
ATOM    216  N   VAL A  33       4.127  -3.474   0.580  1.00 15.96           N  
ATOM    217  CA  VAL A  33       3.560  -4.661   1.202  1.00 17.80           C  
ATOM    218  C   VAL A  33       3.691  -5.917   0.349  1.00 19.97           C  
ATOM    219  O   VAL A  33       3.503  -5.876  -0.871  1.00 18.52           O  
ATOM    220  CB  VAL A  33       2.055  -4.457   1.485  1.00 18.20           C  
ATOM    221  CG1 VAL A  33       1.465  -5.711   2.108  1.00 18.77           C  
ATOM    222  CG2 VAL A  33       1.850  -3.248   2.386  1.00 19.63           C  
ATOM    223  N   ASP A  34       4.024  -7.034   0.990  1.00 20.43           N  
ATOM    224  CA  ASP A  34       4.101  -8.303   0.280  1.00 21.40           C  
ATOM    225  C   ASP A  34       3.771  -9.436   1.256  1.00 21.96           C  
ATOM    226  O   ASP A  34       3.406  -9.179   2.411  1.00 21.01           O  
ATOM    227  CB  ASP A  34       5.468  -8.502  -0.385  1.00 21.49           C  
ATOM    228  CG  ASP A  34       5.377  -9.370  -1.644  1.00 21.35           C  
ATOM    229  OD1 ASP A  34       4.977 -10.548  -1.539  1.00 21.09           O  
ATOM    230  OD2 ASP A  34       5.690  -8.865  -2.745  1.00 21.81           O1-
ATOM    231  N   GLN A  35       3.907 -10.680   0.807  1.00 22.21           N  
ATOM    232  CA  GLN A  35       3.533 -11.832   1.626  1.00 23.68           C  
ATOM    233  C   GLN A  35       4.448 -12.294   2.760  1.00 23.87           C  
ATOM    234  O   GLN A  35       3.959 -12.717   3.807  1.00 23.87           O  
ATOM    235  CB  GLN A  35       3.221 -13.016   0.707  1.00 24.04           C  
ATOM    236  CG  GLN A  35       2.182 -12.684  -0.352  1.00 27.70           C  
ATOM    237  CD  GLN A  35       1.748 -13.894  -1.153  1.00 30.98           C  
ATOM    238  NE2 GLN A  35       2.128 -13.933  -2.426  1.00 31.14           N  
ATOM    239  OE1 GLN A  35       1.087 -14.790  -0.631  1.00 33.03           O  
ATOM    240  N   THR A  36       5.759 -12.235   2.567  1.00 23.74           N  
ATOM    241  CA  THR A  36       6.669 -12.671   3.617  1.00 23.29           C  
ATOM    242  C   THR A  36       7.764 -11.650   3.851  1.00 23.21           C  
ATOM    243  O   THR A  36       7.963 -10.740   3.048  1.00 23.77           O  
ATOM    244  CB  THR A  36       7.332 -14.012   3.269  1.00 22.37           C  
ATOM    245  CG2 THR A  36       6.275 -15.062   2.965  1.00 19.87           C  
ATOM    246  OG1 THR A  36       8.175 -13.842   2.125  1.00 23.02           O  
ATOM    247  N   GLU A  37       8.488 -11.816   4.948  1.00 23.96           N  
ATOM    248  CA  GLU A  37       9.554 -10.893   5.287  1.00 26.29           C  
ATOM    249  C   GLU A  37      10.766 -11.121   4.379  1.00 25.68           C  
ATOM    250  O   GLU A  37      11.523 -10.192   4.106  1.00 26.35           O  
ATOM    251  CB  GLU A  37       9.940 -11.066   6.759  1.00 26.14           C  
ATOM    252  CG  GLU A  37      10.494  -9.810   7.395  1.00 29.22           C  
ATOM    253  CD  GLU A  37       9.467  -8.685   7.448  1.00 29.37           C  
ATOM    254  OE1 GLU A  37       8.410  -8.863   8.091  1.00 29.75           O  
ATOM    255  OE2 GLU A  37       9.713  -7.623   6.847  1.00 31.20           O1-
ATOM    256  N   ASP A  38      10.947 -12.352   3.908  1.00 24.76           N  
ATOM    257  CA  ASP A  38      12.068 -12.654   3.020  1.00 27.42           C  
ATOM    258  C   ASP A  38      11.867 -12.029   1.645  1.00 25.07           C  
ATOM    259  O   ASP A  38      12.822 -11.590   1.010  1.00 25.32           O  
ATOM    260  CB  ASP A  38      12.256 -14.167   2.867  1.00 31.36           C  
ATOM    261  CG  ASP A  38      12.739 -14.821   4.141  1.00 35.81           C  
ATOM    262  OD1 ASP A  38      13.789 -14.392   4.659  1.00 39.14           O  
ATOM    263  OD2 ASP A  38      12.076 -15.765   4.622  1.00 41.61           O1-
ATOM    264  N   ILE A  39      10.622 -11.999   1.187  1.00 23.89           N  
ATOM    265  CA  ILE A  39      10.309 -11.412  -0.107  1.00 22.04           C  
ATOM    266  C   ILE A  39      10.554  -9.907  -0.051  1.00 21.47           C  
ATOM    267  O   ILE A  39      11.164  -9.339  -0.956  1.00 19.61           O  
ATOM    268  CB  ILE A  39       8.843 -11.704  -0.505  1.00 21.64           C  
ATOM    269  CG1 ILE A  39       8.662 -13.214  -0.693  1.00 21.32           C  
ATOM    270  CG2 ILE A  39       8.481 -10.966  -1.785  1.00 22.49           C  
ATOM    271  CD1 ILE A  39       7.253 -13.638  -1.053  1.00 18.47           C  
ATOM    272  N   LEU A  40      10.101  -9.268   1.027  1.00 19.51           N  
ATOM    273  CA  LEU A  40      10.284  -7.830   1.188  1.00 19.26           C  
ATOM    274  C   LEU A  40      11.755  -7.445   1.256  1.00 19.51           C  
ATOM    275  O   LEU A  40      12.157  -6.408   0.727  1.00 20.53           O  
ATOM    276  CB  LEU A  40       9.554  -7.340   2.441  1.00 18.69           C  
ATOM    277  CG  LEU A  40       8.029  -7.370   2.336  1.00 17.79           C  
ATOM    278  CD1 LEU A  40       7.407  -7.192   3.711  1.00 18.76           C  
ATOM    279  CD2 LEU A  40       7.569  -6.273   1.374  1.00 17.43           C  
ATOM    280  N   ALA A  41      12.560  -8.281   1.903  1.00 19.90           N  
ATOM    281  CA  ALA A  41      13.991  -8.015   2.013  1.00 21.06           C  
ATOM    282  C   ALA A  41      14.617  -8.047   0.621  1.00 21.02           C  
ATOM    283  O   ALA A  41      15.433  -7.195   0.268  1.00 22.31           O  
ATOM    284  CB  ALA A  41      14.655  -9.060   2.915  1.00 17.38           C  
ATOM    285  N   LYS A  42      14.227  -9.037  -0.171  1.00 22.15           N  
ATOM    286  CA  LYS A  42      14.755  -9.164  -1.519  1.00 22.12           C  
ATOM    287  C   LYS A  42      14.296  -7.987  -2.376  1.00 20.86           C  
ATOM    288  O   LYS A  42      15.058  -7.478  -3.197  1.00 22.08           O  
ATOM    289  CB  LYS A  42      14.295 -10.484  -2.140  1.00 24.69           C  
ATOM    290  CG  LYS A  42      14.820 -10.726  -3.543  1.00 28.20           C  
ATOM    291  CD  LYS A  42      14.401 -12.096  -4.048  1.00 32.75           C  
ATOM    292  CE  LYS A  42      14.952 -12.362  -5.441  1.00 37.08           C  
ATOM    293  NZ  LYS A  42      14.542 -13.703  -5.954  1.00 39.92           N1+
ATOM    294  N   SER A  43      13.053  -7.554  -2.183  1.00 21.21           N  
ATOM    295  CA  SER A  43      12.515  -6.432  -2.945  1.00 21.46           C  
ATOM    296  C   SER A  43      13.283  -5.156  -2.625  1.00 22.37           C  
ATOM    297  O   SER A  43      13.710  -4.431  -3.525  1.00 21.33           O  
ATOM    298  CB  SER A  43      11.035  -6.204  -2.620  1.00 20.19           C  
ATOM    299  OG  SER A  43      10.244  -7.337  -2.937  1.00 24.38           O  
ATOM    300  N   LYS A  44      13.459  -4.887  -1.335  1.00 21.72           N  
ATOM    301  CA  LYS A  44      14.151  -3.683  -0.917  1.00 22.20           C  
ATOM    302  C   LYS A  44      15.614  -3.739  -1.335  1.00 22.76           C  
ATOM    303  O   LYS A  44      16.218  -2.713  -1.648  1.00 21.46           O  
ATOM    304  CB  LYS A  44      14.006  -3.492   0.599  1.00 21.34           C  
ATOM    305  CG  LYS A  44      14.280  -2.073   1.044  1.00 24.45           C  
ATOM    306  CD  LYS A  44      13.671  -1.759   2.409  1.00 23.37           C  
ATOM    307  CE  LYS A  44      13.861  -0.283   2.733  1.00 22.99           C  
ATOM    308  NZ  LYS A  44      13.174   0.126   3.982  1.00 25.77           N1+
ATOM    309  N   LYS A  45      16.184  -4.939  -1.357  1.00 25.44           N  
ATOM    310  CA  LYS A  45      17.574  -5.090  -1.773  1.00 27.68           C  
ATOM    311  C   LYS A  45      17.689  -4.693  -3.241  1.00 28.27           C  
ATOM    312  O   LYS A  45      18.592  -3.945  -3.622  1.00 29.04           O  
ATOM    313  CB  LYS A  45      18.042  -6.537  -1.597  1.00 30.99           C  
ATOM    314  CG  LYS A  45      19.475  -6.771  -2.052  1.00 35.29           C  
ATOM    315  CD  LYS A  45      19.906  -8.214  -1.833  1.00 40.77           C  
ATOM    316  CE  LYS A  45      21.341  -8.437  -2.295  1.00 43.16           C  
ATOM    317  NZ  LYS A  45      21.792  -9.841  -2.073  1.00 45.07           N1+
ATOM    318  N   GLY A  46      16.764  -5.193  -4.057  1.00 27.47           N  
ATOM    319  CA  GLY A  46      16.768  -4.881  -5.477  1.00 26.28           C  
ATOM    320  C   GLY A  46      16.605  -3.398  -5.769  1.00 25.47           C  
ATOM    321  O   GLY A  46      17.219  -2.866  -6.697  1.00 25.50           O  
ATOM    322  N   ILE A  47      15.761  -2.729  -4.990  1.00 23.75           N  
ATOM    323  CA  ILE A  47      15.540  -1.299  -5.162  1.00 22.34           C  
ATOM    324  C   ILE A  47      16.854  -0.555  -4.925  1.00 24.01           C  
ATOM    325  O   ILE A  47      17.153   0.437  -5.590  1.00 23.76           O  
ATOM    326  CB  ILE A  47      14.458  -0.783  -4.172  1.00 18.76           C  
ATOM    327  CG1 ILE A  47      13.087  -1.348  -4.564  1.00 16.82           C  
ATOM    328  CG2 ILE A  47      14.438   0.737  -4.150  1.00 15.25           C  
ATOM    329  CD1 ILE A  47      11.952  -0.956  -3.619  1.00 12.98           C  
ATOM    330  N   GLU A  48      17.642  -1.053  -3.982  1.00 27.34           N  
ATOM    331  CA  GLU A  48      18.921  -0.437  -3.657  1.00 30.09           C  
ATOM    332  C   GLU A  48      19.871  -0.501  -4.853  1.00 31.61           C  
ATOM    333  O   GLU A  48      20.526   0.489  -5.182  1.00 31.90           O  
ATOM    334  CB  GLU A  48      19.544  -1.135  -2.448  1.00 32.43           C  
ATOM    335  CG  GLU A  48      20.806  -0.472  -1.932  1.00 37.26           C  
ATOM    336  CD  GLU A  48      21.386  -1.197  -0.739  1.00 40.25           C  
ATOM    337  OE1 GLU A  48      20.665  -1.361   0.268  1.00 41.55           O  
ATOM    338  OE2 GLU A  48      22.564  -1.603  -0.806  1.00 45.09           O1-
ATOM    339  N   GLU A  49      19.948  -1.663  -5.500  1.00 32.43           N  
ATOM    340  CA  GLU A  49      20.815  -1.816  -6.667  1.00 33.24           C  
ATOM    341  C   GLU A  49      20.372  -0.900  -7.800  1.00 32.00           C  
ATOM    342  O   GLU A  49      21.201  -0.335  -8.511  1.00 32.55           O  
ATOM    343  CB  GLU A  49      20.835  -3.269  -7.165  1.00 37.58           C  
ATOM    344  CG  GLU A  49      21.716  -4.218  -6.355  1.00 45.60           C  
ATOM    345  CD  GLU A  49      21.151  -4.557  -4.991  1.00 49.97           C  
ATOM    346  OE1 GLU A  49      20.094  -5.222  -4.941  1.00 54.23           O  
ATOM    347  OE2 GLU A  49      21.761  -4.164  -3.973  1.00 51.27           O1-
ATOM    348  N   SER A  50      19.063  -0.757  -7.974  1.00 30.34           N  
ATOM    349  CA  SER A  50      18.539   0.111  -9.019  1.00 28.94           C  
ATOM    350  C   SER A  50      18.937   1.553  -8.719  1.00 29.37           C  
ATOM    351  O   SER A  50      19.277   2.315  -9.624  1.00 29.73           O  
ATOM    352  CB  SER A  50      17.017   0.006  -9.093  1.00 26.06           C  
ATOM    353  OG  SER A  50      16.498   0.924 -10.039  1.00 24.32           O  
ATOM    354  N   LEU A  51      18.890   1.917  -7.441  1.00 29.63           N  
ATOM    355  CA  LEU A  51      19.248   3.263  -7.014  1.00 30.42           C  
ATOM    356  C   LEU A  51      20.748   3.507  -7.153  1.00 33.66           C  
ATOM    357  O   LEU A  51      21.165   4.583  -7.581  1.00 34.31           O  
ATOM    358  CB  LEU A  51      18.800   3.495  -5.564  1.00 26.92           C  
ATOM    359  CG  LEU A  51      17.285   3.598  -5.338  1.00 21.66           C  
ATOM    360  CD1 LEU A  51      16.959   3.633  -3.847  1.00 19.38           C  
ATOM    361  CD2 LEU A  51      16.769   4.848  -6.025  1.00 17.41           C  
ATOM    362  N   ARG A  52      21.555   2.512  -6.793  1.00 38.30           N  
ATOM    363  CA  ARG A  52      23.008   2.636  -6.901  1.00 42.76           C  
ATOM    364  C   ARG A  52      23.395   2.951  -8.338  1.00 46.91           C  
ATOM    365  O   ARG A  52      24.421   3.581  -8.590  1.00 49.41           O  
ATOM    366  CB  ARG A  52      23.699   1.341  -6.463  1.00 41.96           C  
ATOM    367  CG  ARG A  52      23.576   1.032  -4.983  1.00 40.65           C  
ATOM    368  CD  ARG A  52      24.239   2.112  -4.143  1.00 40.18           C  
ATOM    369  NE  ARG A  52      24.094   1.861  -2.713  1.00 40.36           N  
ATOM    370  CZ  ARG A  52      24.563   2.665  -1.763  1.00 41.80           C  
ATOM    371  NH1 ARG A  52      25.209   3.776  -2.094  1.00 39.79           N1+
ATOM    372  NH2 ARG A  52      24.382   2.364  -0.483  1.00 41.03           N  
ATOM    373  N   LYS A  53      22.561   2.511  -9.276  1.00 50.20           N  
ATOM    374  CA  LYS A  53      22.798   2.742 -10.694  1.00 53.17           C  
ATOM    375  C   LYS A  53      22.242   4.105 -11.100  1.00 53.55           C  
ATOM    376  O   LYS A  53      22.833   4.806 -11.922  1.00 54.60           O  
ATOM    377  CB  LYS A  53      22.143   1.630 -11.518  1.00 56.54           C  
ATOM    378  CG  LYS A  53      22.655   0.239 -11.163  1.00 60.60           C  
ATOM    379  CD  LYS A  53      21.937  -0.855 -11.941  1.00 64.15           C  
ATOM    380  CE  LYS A  53      22.443  -2.234 -11.531  1.00 66.43           C  
ATOM    381  NZ  LYS A  53      21.736  -3.335 -12.241  1.00 68.55           N1+
ATOM    382  N   VAL A  54      21.104   4.476 -10.522  1.00 53.51           N  
ATOM    383  CA  VAL A  54      20.488   5.767 -10.811  1.00 53.48           C  
ATOM    384  C   VAL A  54      21.367   6.862 -10.214  1.00 54.11           C  
ATOM    385  O   VAL A  54      21.305   8.019 -10.628  1.00 53.85           O  
ATOM    386  CB  VAL A  54      19.074   5.881 -10.186  1.00 53.62           C  
ATOM    387  CG1 VAL A  54      18.479   7.253 -10.478  1.00 52.95           C  
ATOM    388  CG2 VAL A  54      18.171   4.798 -10.739  1.00 53.68           C  
ATOM    389  N   ALA A  55      22.189   6.482  -9.240  1.00 54.71           N  
ATOM    390  CA  ALA A  55      23.083   7.418  -8.571  1.00 55.43           C  
ATOM    391  C   ALA A  55      24.362   7.653  -9.368  1.00 56.68           C  
ATOM    392  O   ALA A  55      24.663   8.782  -9.750  1.00 57.03           O  
ATOM    393  CB  ALA A  55      23.427   6.901  -7.175  1.00 53.16           C  
ATOM    394  N   LYS A  56      25.110   6.582  -9.616  1.00 58.89           N  
ATOM    395  CA  LYS A  56      26.366   6.669 -10.361  1.00 60.29           C  
ATOM    396  C   LYS A  56      26.206   7.410 -11.688  1.00 61.03           C  
ATOM    397  O   LYS A  56      27.189   7.849 -12.285  1.00 60.70           O  
ATOM    398  CB  LYS A  56      26.916   5.263 -10.633  1.00 60.15           C  
ATOM    399  CG  LYS A  56      27.132   4.413  -9.387  1.00 59.54           C  
ATOM    400  CD  LYS A  56      28.148   5.034  -8.444  1.00 59.10           C  
ATOM    401  CE  LYS A  56      28.300   4.208  -7.173  1.00 58.65           C  
ATOM    402  NZ  LYS A  56      28.743   2.817  -7.457  1.00 57.34           N1+
ATOM    403  N   LYS A  57      24.964   7.557 -12.140  1.00 62.32           N  
ATOM    404  CA  LYS A  57      24.692   8.225 -13.407  1.00 63.77           C  
ATOM    405  C   LYS A  57      24.012   9.585 -13.256  1.00 64.12           C  
ATOM    406  O   LYS A  57      23.884  10.330 -14.228  1.00 64.59           O  
ATOM    407  CB  LYS A  57      23.850   7.302 -14.295  1.00 63.72           C  
ATOM    408  CG  LYS A  57      24.528   5.959 -14.543  1.00 64.09           C  
ATOM    409  CD  LYS A  57      23.680   4.995 -15.354  1.00 63.96           C  
ATOM    410  CE  LYS A  57      24.419   3.672 -15.520  1.00 64.84           C  
ATOM    411  NZ  LYS A  57      23.666   2.657 -16.304  1.00 65.36           N1+
ATOM    412  N   LYS A  58      23.580   9.909 -12.041  1.00 64.59           N  
ATOM    413  CA  LYS A  58      22.930  11.190 -11.780  1.00 64.47           C  
ATOM    414  C   LYS A  58      23.750  11.987 -10.763  1.00 64.36           C  
ATOM    415  O   LYS A  58      23.595  13.203 -10.636  1.00 64.35           O  
ATOM    416  CB  LYS A  58      21.506  10.970 -11.258  1.00 64.75           C  
ATOM    417  CG  LYS A  58      20.708  12.250 -11.061  1.00 64.44           C  
ATOM    418  CD  LYS A  58      19.285  11.951 -10.616  1.00 65.66           C  
ATOM    419  CE  LYS A  58      18.477  13.231 -10.458  1.00 67.21           C  
ATOM    420  NZ  LYS A  58      17.070  12.963 -10.047  1.00 67.83           N1+
ATOM    421  N   PHE A  59      24.619  11.283 -10.041  1.00 63.05           N  
ATOM    422  CA  PHE A  59      25.495  11.893  -9.042  1.00 61.22           C  
ATOM    423  C   PHE A  59      26.894  11.312  -9.226  1.00 61.09           C  
ATOM    424  O   PHE A  59      27.566  10.966  -8.254  1.00 60.59           O  
ATOM    425  CB  PHE A  59      25.014  11.587  -7.616  1.00 58.54           C  
ATOM    426  CG  PHE A  59      23.632  12.091  -7.312  1.00 56.42           C  
ATOM    427  CD1 PHE A  59      22.515  11.515  -7.911  1.00 56.58           C  
ATOM    428  CD2 PHE A  59      23.446  13.148  -6.429  1.00 55.09           C  
ATOM    429  CE1 PHE A  59      21.233  11.985  -7.634  1.00 56.20           C  
ATOM    430  CE2 PHE A  59      22.169  13.625  -6.145  1.00 55.07           C  
ATOM    431  CZ  PHE A  59      21.060  13.042  -6.749  1.00 55.95           C  
ATOM    432  N   ALA A  60      27.321  11.203 -10.480  1.00 61.99           N  
ATOM    433  CA  ALA A  60      28.631  10.650 -10.808  1.00 62.16           C  
ATOM    434  C   ALA A  60      29.788  11.448 -10.212  1.00 61.90           C  
ATOM    435  O   ALA A  60      30.636  10.895  -9.504  1.00 61.20           O  
ATOM    436  CB  ALA A  60      28.790  10.557 -12.323  1.00 62.25           C  
ATOM    437  N   GLU A  61      29.823  12.747 -10.500  1.00 60.64           N  
ATOM    438  CA  GLU A  61      30.887  13.608  -9.996  1.00 59.29           C  
ATOM    439  C   GLU A  61      30.718  14.001  -8.534  1.00 58.89           C  
ATOM    440  O   GLU A  61      31.540  14.738  -7.987  1.00 58.85           O  
ATOM    441  CB  GLU A  61      31.002  14.872 -10.854  1.00 57.49           C  
ATOM    442  CG  GLU A  61      31.437  14.608 -12.285  1.00 54.60           C  
ATOM    443  CD  GLU A  61      32.699  13.769 -12.351  1.00 53.17           C  
ATOM    444  OE1 GLU A  61      33.697  14.141 -11.700  1.00 51.37           O  
ATOM    445  OE2 GLU A  61      32.694  12.737 -13.054  1.00 52.57           O1-
ATOM    446  N   ASN A  62      29.656  13.511  -7.903  1.00 58.35           N  
ATOM    447  CA  ASN A  62      29.402  13.816  -6.500  1.00 56.42           C  
ATOM    448  C   ASN A  62      29.017  12.524  -5.780  1.00 55.27           C  
ATOM    449  O   ASN A  62      27.840  12.267  -5.523  1.00 55.01           O  
ATOM    450  CB  ASN A  62      28.269  14.834  -6.371  1.00 55.20           C  
ATOM    451  CG  ASN A  62      28.205  15.458  -4.991  1.00 55.12           C  
ATOM    452  ND2 ASN A  62      28.095  16.780  -4.946  1.00 56.71           N  
ATOM    453  OD1 ASN A  62      28.245  14.761  -3.979  1.00 54.33           O  
ATOM    454  N   PRO A  63      30.016  11.693  -5.445  1.00 54.00           N  
ATOM    455  CA  PRO A  63      29.847  10.410  -4.757  1.00 52.65           C  
ATOM    456  C   PRO A  63      29.085  10.433  -3.428  1.00 50.61           C  
ATOM    457  O   PRO A  63      28.212   9.593  -3.202  1.00 50.31           O  
ATOM    458  CB  PRO A  63      31.291   9.927  -4.598  1.00 52.81           C  
ATOM    459  CG  PRO A  63      32.064  11.237  -4.517  1.00 53.23           C  
ATOM    460  CD  PRO A  63      31.445  11.928  -5.703  1.00 53.76           C  
ATOM    461  N   LYS A  64      29.406  11.380  -2.550  1.00 48.24           N  
ATOM    462  CA  LYS A  64      28.731  11.449  -1.254  1.00 46.67           C  
ATOM    463  C   LYS A  64      27.243  11.776  -1.371  1.00 44.86           C  
ATOM    464  O   LYS A  64      26.420  11.213  -0.649  1.00 43.49           O  
ATOM    465  CB  LYS A  64      29.402  12.478  -0.342  1.00 48.13           C  
ATOM    466  CG  LYS A  64      28.754  12.554   1.037  1.00 50.19           C  
ATOM    467  CD  LYS A  64      29.407  13.594   1.933  1.00 51.30           C  
ATOM    468  CE  LYS A  64      28.715  13.647   3.292  1.00 51.12           C  
ATOM    469  NZ  LYS A  64      29.343  14.637   4.214  1.00 52.29           N1+
ATOM    470  N   ALA A  65      26.901  12.694  -2.270  1.00 43.49           N  
ATOM    471  CA  ALA A  65      25.508  13.072  -2.472  1.00 41.44           C  
ATOM    472  C   ALA A  65      24.749  11.867  -3.008  1.00 40.72           C  
ATOM    473  O   ALA A  65      23.531  11.771  -2.865  1.00 39.58           O  
ATOM    474  CB  ALA A  65      25.411  14.231  -3.454  1.00 40.32           C  
ATOM    475  N   GLY A  66      25.485  10.949  -3.628  1.00 40.44           N  
ATOM    476  CA  GLY A  66      24.877   9.751  -4.173  1.00 39.66           C  
ATOM    477  C   GLY A  66      24.372   8.839  -3.071  1.00 38.74           C  
ATOM    478  O   GLY A  66      23.226   8.389  -3.106  1.00 38.61           O  
ATOM    479  N   ASP A  67      25.231   8.565  -2.093  1.00 38.42           N  
ATOM    480  CA  ASP A  67      24.872   7.707  -0.970  1.00 39.33           C  
ATOM    481  C   ASP A  67      23.711   8.286  -0.179  1.00 38.08           C  
ATOM    482  O   ASP A  67      22.789   7.564   0.204  1.00 37.43           O  
ATOM    483  CB  ASP A  67      26.073   7.512  -0.042  1.00 42.48           C  
ATOM    484  CG  ASP A  67      27.149   6.641  -0.658  1.00 45.35           C  
ATOM    485  OD1 ASP A  67      27.627   6.966  -1.765  1.00 49.04           O  
ATOM    486  OD2 ASP A  67      27.520   5.630  -0.027  1.00 47.84           O1-
ATOM    487  N   GLU A  68      23.765   9.589   0.074  1.00 36.74           N  
ATOM    488  CA  GLU A  68      22.705  10.262   0.812  1.00 36.01           C  
ATOM    489  C   GLU A  68      21.392  10.054   0.067  1.00 33.36           C  
ATOM    490  O   GLU A  68      20.360   9.767   0.673  1.00 31.90           O  
ATOM    491  CB  GLU A  68      23.011  11.756   0.928  1.00 39.46           C  
ATOM    492  CG  GLU A  68      24.283  12.068   1.694  1.00 46.43           C  
ATOM    493  CD  GLU A  68      24.609  13.548   1.691  1.00 51.23           C  
ATOM    494  OE1 GLU A  68      23.769  14.343   2.162  1.00 54.79           O  
ATOM    495  OE2 GLU A  68      25.704  13.918   1.216  1.00 54.40           O1-
ATOM    496  N   PHE A  69      21.445  10.197  -1.254  1.00 30.52           N  
ATOM    497  CA  PHE A  69      20.272  10.012  -2.104  1.00 28.04           C  
ATOM    498  C   PHE A  69      19.715   8.596  -1.977  1.00 27.05           C  
ATOM    499  O   PHE A  69      18.510   8.407  -1.813  1.00 26.03           O  
ATOM    500  CB  PHE A  69      20.634  10.278  -3.567  1.00 26.97           C  
ATOM    501  CG  PHE A  69      19.577   9.841  -4.539  1.00 27.23           C  
ATOM    502  CD1 PHE A  69      18.347  10.486  -4.591  1.00 25.99           C  
ATOM    503  CD2 PHE A  69      19.800   8.750  -5.375  1.00 26.43           C  
ATOM    504  CE1 PHE A  69      17.350  10.049  -5.460  1.00 26.05           C  
ATOM    505  CE2 PHE A  69      18.814   8.305  -6.245  1.00 25.55           C  
ATOM    506  CZ  PHE A  69      17.583   8.956  -6.288  1.00 25.31           C  
ATOM    507  N   VAL A  70      20.598   7.606  -2.068  1.00 25.97           N  
ATOM    508  CA  VAL A  70      20.194   6.208  -1.968  1.00 24.45           C  
ATOM    509  C   VAL A  70      19.621   5.891  -0.588  1.00 25.41           C  
ATOM    510  O   VAL A  70      18.573   5.253  -0.472  1.00 24.67           O  
ATOM    511  CB  VAL A  70      21.389   5.261  -2.239  1.00 21.44           C  
ATOM    512  CG1 VAL A  70      20.968   3.812  -2.056  1.00 19.90           C  
ATOM    513  CG2 VAL A  70      21.910   5.477  -3.645  1.00 20.20           C  
ATOM    514  N   GLU A  71      20.315   6.344   0.452  1.00 24.61           N  
ATOM    515  CA  GLU A  71      19.892   6.105   1.825  1.00 23.85           C  
ATOM    516  C   GLU A  71      18.556   6.766   2.138  1.00 23.47           C  
ATOM    517  O   GLU A  71      17.666   6.135   2.709  1.00 21.90           O  
ATOM    518  CB  GLU A  71      20.966   6.603   2.797  1.00 24.12           C  
ATOM    519  N   LYS A  72      18.412   8.033   1.760  1.00 23.94           N  
ATOM    520  CA  LYS A  72      17.173   8.756   2.024  1.00 24.59           C  
ATOM    521  C   LYS A  72      15.987   8.150   1.278  1.00 24.42           C  
ATOM    522  O   LYS A  72      14.873   8.100   1.805  1.00 24.11           O  
ATOM    523  CB  LYS A  72      17.313  10.231   1.638  1.00 27.94           C  
ATOM    524  CG  LYS A  72      16.097  11.066   2.024  1.00 33.00           C  
ATOM    525  CD  LYS A  72      16.225  12.524   1.607  1.00 39.93           C  
ATOM    526  CE  LYS A  72      16.232  12.678   0.093  1.00 44.70           C  
ATOM    527  NZ  LYS A  72      16.283  14.110  -0.316  1.00 48.20           N1+
ATOM    528  N   THR A  73      16.219   7.696   0.050  1.00 23.42           N  
ATOM    529  CA  THR A  73      15.143   7.102  -0.735  1.00 20.92           C  
ATOM    530  C   THR A  73      14.687   5.793  -0.093  1.00 20.83           C  
ATOM    531  O   THR A  73      13.491   5.574   0.101  1.00 19.71           O  
ATOM    532  CB  THR A  73      15.587   6.846  -2.195  1.00 19.19           C  
ATOM    533  CG2 THR A  73      14.451   6.233  -3.001  1.00 15.38           C  
ATOM    534  OG1 THR A  73      15.965   8.091  -2.799  1.00 18.29           O  
ATOM    535  N   LEU A  74      15.641   4.932   0.251  1.00 19.94           N  
ATOM    536  CA  LEU A  74      15.317   3.656   0.880  1.00 20.49           C  
ATOM    537  C   LEU A  74      14.599   3.865   2.209  1.00 21.23           C  
ATOM    538  O   LEU A  74      13.711   3.091   2.575  1.00 20.66           O  
ATOM    539  CB  LEU A  74      16.592   2.841   1.111  1.00 20.16           C  
ATOM    540  CG  LEU A  74      17.318   2.359  -0.148  1.00 17.93           C  
ATOM    541  CD1 LEU A  74      18.687   1.803   0.214  1.00 16.39           C  
ATOM    542  CD2 LEU A  74      16.467   1.309  -0.849  1.00 14.51           C  
ATOM    543  N   SER A  75      14.984   4.920   2.921  1.00 22.14           N  
ATOM    544  CA  SER A  75      14.385   5.230   4.212  1.00 22.58           C  
ATOM    545  C   SER A  75      12.915   5.618   4.067  1.00 23.32           C  
ATOM    546  O   SER A  75      12.101   5.326   4.946  1.00 24.32           O  
ATOM    547  CB  SER A  75      15.150   6.367   4.892  1.00 22.58           C  
ATOM    548  OG  SER A  75      14.630   6.628   6.189  1.00 24.10           O  
ATOM    549  N   THR A  76      12.577   6.273   2.958  1.00 22.31           N  
ATOM    550  CA  THR A  76      11.201   6.694   2.717  1.00 22.47           C  
ATOM    551  C   THR A  76      10.338   5.532   2.230  1.00 20.47           C  
ATOM    552  O   THR A  76       9.188   5.721   1.827  1.00 19.09           O  
ATOM    553  CB  THR A  76      11.132   7.845   1.689  1.00 24.63           C  
ATOM    554  CG2 THR A  76      11.920   9.048   2.188  1.00 27.46           C  
ATOM    555  OG1 THR A  76      11.684   7.411   0.442  1.00 31.02           O  
ATOM    556  N   ILE A  77      10.907   4.331   2.266  1.00 18.50           N  
ATOM    557  CA  ILE A  77      10.187   3.130   1.870  1.00 17.74           C  
ATOM    558  C   ILE A  77      10.050   2.184   3.060  1.00 18.35           C  
ATOM    559  O   ILE A  77      11.011   1.530   3.463  1.00 19.89           O  
ATOM    560  CB  ILE A  77      10.909   2.362   0.737  1.00 16.68           C  
ATOM    561  CG1 ILE A  77      10.981   3.221  -0.524  1.00 14.69           C  
ATOM    562  CG2 ILE A  77      10.171   1.061   0.443  1.00 15.12           C  
ATOM    563  CD1 ILE A  77      11.662   2.525  -1.695  1.00 15.90           C  
ATOM    564  N   ALA A  78       8.853   2.118   3.624  1.00 18.69           N  
ATOM    565  CA  ALA A  78       8.592   1.224   4.743  1.00 17.29           C  
ATOM    566  C   ALA A  78       8.086  -0.092   4.158  1.00 18.33           C  
ATOM    567  O   ALA A  78       7.635  -0.130   3.010  1.00 16.49           O  
ATOM    568  CB  ALA A  78       7.533   1.833   5.660  1.00 15.80           C  
ATOM    569  N   THR A  79       8.168  -1.170   4.934  1.00 17.87           N  
ATOM    570  CA  THR A  79       7.682  -2.468   4.475  1.00 18.11           C  
ATOM    571  C   THR A  79       6.702  -3.052   5.485  1.00 17.92           C  
ATOM    572  O   THR A  79       6.693  -2.659   6.655  1.00 18.27           O  
ATOM    573  CB  THR A  79       8.831  -3.479   4.266  1.00 17.62           C  
ATOM    574  CG2 THR A  79       9.823  -2.954   3.233  1.00 17.86           C  
ATOM    575  OG1 THR A  79       9.507  -3.703   5.509  1.00 19.32           O  
ATOM    576  N   SER A  80       5.877  -3.986   5.022  1.00 17.87           N  
ATOM    577  CA  SER A  80       4.889  -4.634   5.873  1.00 18.46           C  
ATOM    578  C   SER A  80       4.268  -5.853   5.199  1.00 19.61           C  
ATOM    579  O   SER A  80       4.183  -5.928   3.971  1.00 19.11           O  
ATOM    580  CB  SER A  80       3.781  -3.643   6.244  1.00 16.90           C  
ATOM    581  OG  SER A  80       2.742  -4.287   6.967  1.00 19.60           O  
ATOM    582  N   THR A  81       3.839  -6.812   6.015  1.00 19.12           N  
ATOM    583  CA  THR A  81       3.195  -8.015   5.510  1.00 19.43           C  
ATOM    584  C   THR A  81       1.715  -7.982   5.876  1.00 20.26           C  
ATOM    585  O   THR A  81       1.013  -8.984   5.754  1.00 22.54           O  
ATOM    586  CB  THR A  81       3.834  -9.292   6.100  1.00 17.65           C  
ATOM    587  CG2 THR A  81       5.251  -9.467   5.584  1.00 18.30           C  
ATOM    588  OG1 THR A  81       3.856  -9.204   7.534  1.00 20.48           O  
ATOM    589  N   ASP A  82       1.237  -6.819   6.310  1.00 21.69           N  
ATOM    590  CA  ASP A  82      -0.163  -6.671   6.702  1.00 21.75           C  
ATOM    591  C   ASP A  82      -0.803  -5.457   6.037  1.00 20.93           C  
ATOM    592  O   ASP A  82      -0.846  -4.378   6.621  1.00 20.65           O  
ATOM    593  CB  ASP A  82      -0.264  -6.511   8.218  1.00 25.67           C  
ATOM    594  CG  ASP A  82      -1.689  -6.614   8.722  1.00 27.59           C  
ATOM    595  OD1 ASP A  82      -2.596  -6.025   8.096  1.00 31.04           O  
ATOM    596  OD2 ASP A  82      -1.897  -7.272   9.761  1.00 32.46           O1-
ATOM    597  N   ALA A  83      -1.312  -5.638   4.822  1.00 23.08           N  
ATOM    598  CA  ALA A  83      -1.936  -4.544   4.078  1.00 22.82           C  
ATOM    599  C   ALA A  83      -3.144  -3.947   4.793  1.00 22.45           C  
ATOM    600  O   ALA A  83      -3.328  -2.729   4.814  1.00 23.86           O  
ATOM    601  CB  ALA A  83      -2.347  -5.029   2.686  1.00 21.73           C  
ATOM    602  N   ALA A  84      -3.962  -4.813   5.378  1.00 24.29           N  
ATOM    603  CA  ALA A  84      -5.166  -4.390   6.081  1.00 25.56           C  
ATOM    604  C   ALA A  84      -4.914  -3.285   7.098  1.00 25.99           C  
ATOM    605  O   ALA A  84      -5.686  -2.330   7.190  1.00 27.04           O  
ATOM    606  CB  ALA A  84      -5.814  -5.595   6.766  1.00 25.59           C  
ATOM    607  N   SER A  85      -3.835  -3.411   7.864  1.00 27.71           N  
ATOM    608  CA  SER A  85      -3.507  -2.407   8.873  1.00 30.13           C  
ATOM    609  C   SER A  85      -2.924  -1.129   8.265  1.00 30.51           C  
ATOM    610  O   SER A  85      -3.266  -0.020   8.685  1.00 32.08           O  
ATOM    611  CB  SER A  85      -2.522  -2.989   9.894  1.00 28.75           C  
ATOM    612  OG  SER A  85      -1.337  -3.445   9.267  1.00 30.32           O  
ATOM    613  N   VAL A  86      -2.054  -1.294   7.272  1.00 28.88           N  
ATOM    614  CA  VAL A  86      -1.407  -0.167   6.608  1.00 26.76           C  
ATOM    615  C   VAL A  86      -2.366   0.776   5.881  1.00 26.60           C  
ATOM    616  O   VAL A  86      -2.149   1.987   5.866  1.00 27.43           O  
ATOM    617  CB  VAL A  86      -0.345  -0.656   5.582  1.00 27.06           C  
ATOM    618  CG1 VAL A  86       0.238   0.531   4.827  1.00 29.04           C  
ATOM    619  CG2 VAL A  86       0.766  -1.418   6.291  1.00 24.01           C  
ATOM    620  N   VAL A  87      -3.421   0.229   5.282  1.00 25.31           N  
ATOM    621  CA  VAL A  87      -4.370   1.042   4.526  1.00 23.21           C  
ATOM    622  C   VAL A  87      -5.366   1.857   5.348  1.00 24.38           C  
ATOM    623  O   VAL A  87      -6.110   2.662   4.788  1.00 22.94           O  
ATOM    624  CB  VAL A  87      -5.163   0.176   3.506  1.00 21.84           C  
ATOM    625  CG1 VAL A  87      -4.196  -0.543   2.579  1.00 20.11           C  
ATOM    626  CG2 VAL A  87      -6.051  -0.824   4.232  1.00 19.57           C  
ATOM    627  N   HIS A  88      -5.381   1.656   6.666  1.00 25.91           N  
ATOM    628  CA  HIS A  88      -6.294   2.393   7.541  1.00 26.53           C  
ATOM    629  C   HIS A  88      -6.240   3.873   7.191  1.00 25.61           C  
ATOM    630  O   HIS A  88      -7.256   4.567   7.167  1.00 24.73           O  
ATOM    631  CB  HIS A  88      -5.901   2.214   9.011  1.00 29.58           C  
ATOM    632  CG  HIS A  88      -6.793   2.942   9.967  1.00 31.96           C  
ATOM    633  CD2 HIS A  88      -6.573   4.024  10.750  1.00 32.99           C  
ATOM    634  ND1 HIS A  88      -8.113   2.590  10.168  1.00 32.41           N  
ATOM    635  CE1 HIS A  88      -8.661   3.426  11.035  1.00 33.55           C  
ATOM    636  NE2 HIS A  88      -7.747   4.304  11.402  1.00 33.45           N  
ATOM    637  N   SER A  89      -5.036   4.353   6.926  1.00 25.69           N  
ATOM    638  CA  SER A  89      -4.847   5.742   6.566  1.00 25.57           C  
ATOM    639  C   SER A  89      -3.718   5.823   5.548  1.00 26.07           C  
ATOM    640  O   SER A  89      -2.544   5.665   5.883  1.00 28.10           O  
ATOM    641  CB  SER A  89      -4.512   6.570   7.808  1.00 25.16           C  
ATOM    642  OG  SER A  89      -4.421   7.947   7.489  1.00 26.57           O  
ATOM    643  N   THR A  90      -4.095   6.029   4.294  1.00 21.66           N  
ATOM    644  CA  THR A  90      -3.147   6.148   3.196  1.00 19.12           C  
ATOM    645  C   THR A  90      -3.925   6.895   2.123  1.00 17.04           C  
ATOM    646  O   THR A  90      -5.154   6.855   2.115  1.00 17.73           O  
ATOM    647  CB  THR A  90      -2.691   4.755   2.675  1.00 19.17           C  
ATOM    648  CG2 THR A  90      -3.845   4.007   2.031  1.00 14.66           C  
ATOM    649  OG1 THR A  90      -1.643   4.922   1.712  1.00 17.99           O  
ATOM    650  N   ASP A  91      -3.229   7.592   1.235  1.00 17.31           N  
ATOM    651  CA  ASP A  91      -3.917   8.354   0.200  1.00 17.02           C  
ATOM    652  C   ASP A  91      -4.201   7.540  -1.044  1.00 16.43           C  
ATOM    653  O   ASP A  91      -5.196   7.770  -1.726  1.00 17.59           O  
ATOM    654  CB  ASP A  91      -3.101   9.587  -0.205  1.00 16.29           C  
ATOM    655  CG  ASP A  91      -2.786  10.490   0.965  1.00 15.50           C  
ATOM    656  OD1 ASP A  91      -3.695  10.735   1.785  1.00 17.30           O  
ATOM    657  OD2 ASP A  91      -1.635  10.969   1.049  1.00 15.11           O1-
ATOM    658  N   LEU A  92      -3.326   6.584  -1.328  1.00 15.24           N  
ATOM    659  CA  LEU A  92      -3.457   5.756  -2.516  1.00 14.03           C  
ATOM    660  C   LEU A  92      -2.931   4.337  -2.370  1.00 14.30           C  
ATOM    661  O   LEU A  92      -1.839   4.116  -1.843  1.00 14.66           O  
ATOM    662  CB  LEU A  92      -2.719   6.429  -3.675  1.00 13.70           C  
ATOM    663  CG  LEU A  92      -2.531   5.648  -4.980  1.00 12.42           C  
ATOM    664  CD1 LEU A  92      -3.876   5.389  -5.641  1.00 10.41           C  
ATOM    665  CD2 LEU A  92      -1.626   6.453  -5.901  1.00 10.89           C  
ATOM    666  N   VAL A  93      -3.720   3.376  -2.839  1.00 15.00           N  
ATOM    667  CA  VAL A  93      -3.308   1.981  -2.825  1.00 16.24           C  
ATOM    668  C   VAL A  93      -3.075   1.598  -4.285  1.00 17.40           C  
ATOM    669  O   VAL A  93      -4.007   1.637  -5.094  1.00 16.33           O  
ATOM    670  CB  VAL A  93      -4.399   1.045  -2.257  1.00 16.34           C  
ATOM    671  CG1 VAL A  93      -3.957  -0.409  -2.402  1.00 15.10           C  
ATOM    672  CG2 VAL A  93      -4.658   1.362  -0.788  1.00 16.51           C  
ATOM    673  N   VAL A  94      -1.833   1.269  -4.628  1.00 16.52           N  
ATOM    674  CA  VAL A  94      -1.520   0.847  -5.989  1.00 16.21           C  
ATOM    675  C   VAL A  94      -1.199  -0.636  -5.914  1.00 16.08           C  
ATOM    676  O   VAL A  94      -0.177  -1.033  -5.355  1.00 18.05           O  
ATOM    677  CB  VAL A  94      -0.292   1.590  -6.579  1.00 16.66           C  
ATOM    678  CG1 VAL A  94      -0.043   1.112  -8.019  1.00 14.94           C  
ATOM    679  CG2 VAL A  94      -0.527   3.090  -6.563  1.00 14.38           C  
ATOM    680  N   GLU A  95      -2.085  -1.453  -6.470  1.00 16.10           N  
ATOM    681  CA  GLU A  95      -1.908  -2.893  -6.457  1.00 14.86           C  
ATOM    682  C   GLU A  95      -1.081  -3.418  -7.622  1.00 16.40           C  
ATOM    683  O   GLU A  95      -1.335  -3.095  -8.789  1.00 14.53           O  
ATOM    684  CB  GLU A  95      -3.283  -3.571  -6.414  1.00 15.07           C  
ATOM    685  CG  GLU A  95      -3.291  -5.057  -6.708  1.00 15.21           C  
ATOM    686  CD  GLU A  95      -3.268  -5.336  -8.199  1.00 15.74           C  
ATOM    687  OE1 GLU A  95      -4.141  -4.785  -8.904  1.00 13.83           O  
ATOM    688  OE2 GLU A  95      -2.399  -6.101  -8.658  1.00 14.45           O1-
ATOM    689  N   ALA A  96      -0.085  -4.232  -7.286  1.00 15.76           N  
ATOM    690  CA  ALA A  96       0.802  -4.825  -8.274  1.00 15.71           C  
ATOM    691  C   ALA A  96       1.100  -6.283  -7.927  1.00 16.04           C  
ATOM    692  O   ALA A  96       2.262  -6.673  -7.813  1.00 16.71           O  
ATOM    693  CB  ALA A  96       2.104  -4.029  -8.351  1.00 14.31           C  
ATOM    694  N   ILE A  97       0.047  -7.083  -7.759  1.00 17.14           N  
ATOM    695  CA  ILE A  97       0.206  -8.498  -7.442  1.00 18.11           C  
ATOM    696  C   ILE A  97      -0.072  -9.352  -8.681  1.00 19.25           C  
ATOM    697  O   ILE A  97      -0.311  -8.818  -9.769  1.00 19.33           O  
ATOM    698  CB  ILE A  97      -0.740  -8.933  -6.292  1.00 18.11           C  
ATOM    699  CG1 ILE A  97      -2.201  -8.797  -6.719  1.00 17.98           C  
ATOM    700  CG2 ILE A  97      -0.492  -8.059  -5.067  1.00 17.68           C  
ATOM    701  CD1 ILE A  97      -3.185  -9.264  -5.663  1.00 20.01           C  
ATOM    702  N   VAL A  98      -0.045 -10.672  -8.509  1.00 18.58           N  
ATOM    703  CA  VAL A  98      -0.265 -11.607  -9.610  1.00 17.58           C  
ATOM    704  C   VAL A  98      -1.411 -11.219 -10.546  1.00 17.89           C  
ATOM    705  O   VAL A  98      -2.476 -10.771 -10.107  1.00 17.55           O  
ATOM    706  CB  VAL A  98      -0.507 -13.053  -9.082  1.00 17.49           C  
ATOM    707  CG1 VAL A  98      -1.750 -13.102  -8.207  1.00 16.63           C  
ATOM    708  CG2 VAL A  98      -0.637 -14.019 -10.253  1.00 16.53           C  
ATOM    709  N   GLU A  99      -1.170 -11.382 -11.846  1.00 18.38           N  
ATOM    710  CA  GLU A  99      -2.169 -11.068 -12.861  1.00 19.05           C  
ATOM    711  C   GLU A  99      -3.246 -12.157 -12.855  1.00 19.81           C  
ATOM    712  O   GLU A  99      -3.209 -13.090 -13.663  1.00 18.04           O  
ATOM    713  CB  GLU A  99      -1.518 -10.990 -14.254  1.00 20.22           C  
ATOM    714  CG  GLU A  99      -2.494 -10.605 -15.376  1.00 21.49           C  
ATOM    715  CD  GLU A  99      -2.830  -9.118 -15.407  1.00 23.60           C  
ATOM    716  OE1 GLU A  99      -2.917  -8.481 -14.334  1.00 22.45           O  
ATOM    717  OE2 GLU A  99      -3.038  -8.587 -16.518  1.00 22.77           O1-
ATOM    718  N   ASN A 100      -4.192 -12.039 -11.924  1.00 19.73           N  
ATOM    719  CA  ASN A 100      -5.302 -12.988 -11.795  1.00 20.23           C  
ATOM    720  C   ASN A 100      -6.510 -12.221 -11.259  1.00 20.74           C  
ATOM    721  O   ASN A 100      -6.473 -11.689 -10.149  1.00 18.31           O  
ATOM    722  CB  ASN A 100      -4.920 -14.132 -10.845  1.00 22.20           C  
ATOM    723  CG  ASN A 100      -6.043 -15.144 -10.661  1.00 22.81           C  
ATOM    724  ND2 ASN A 100      -5.879 -16.319 -11.261  1.00 24.56           N  
ATOM    725  OD1 ASN A 100      -7.052 -14.868 -10.006  1.00 20.56           O  
ATOM    726  N   LEU A 101      -7.575 -12.162 -12.056  1.00 21.33           N  
ATOM    727  CA  LEU A 101      -8.778 -11.425 -11.681  1.00 22.29           C  
ATOM    728  C   LEU A 101      -9.331 -11.774 -10.300  1.00 21.44           C  
ATOM    729  O   LEU A 101      -9.480 -10.895  -9.451  1.00 22.69           O  
ATOM    730  CB  LEU A 101      -9.876 -11.616 -12.740  1.00 19.79           C  
ATOM    731  CG  LEU A 101     -11.137 -10.761 -12.539  1.00 20.69           C  
ATOM    732  CD1 LEU A 101     -10.767  -9.283 -12.577  1.00 16.96           C  
ATOM    733  CD2 LEU A 101     -12.169 -11.076 -13.623  1.00 19.22           C  
ATOM    734  N   LYS A 102      -9.637 -13.048 -10.074  1.00 21.48           N  
ATOM    735  CA  LYS A 102     -10.181 -13.471  -8.787  1.00 22.67           C  
ATOM    736  C   LYS A 102      -9.340 -13.016  -7.595  1.00 20.82           C  
ATOM    737  O   LYS A 102      -9.875 -12.485  -6.616  1.00 21.33           O  
ATOM    738  CB  LYS A 102     -10.355 -14.994  -8.754  1.00 25.12           C  
ATOM    739  CG  LYS A 102     -11.433 -15.500  -9.710  1.00 29.75           C  
ATOM    740  CD  LYS A 102     -11.694 -16.995  -9.544  1.00 35.39           C  
ATOM    741  CE  LYS A 102     -12.795 -17.469 -10.489  1.00 37.78           C  
ATOM    742  NZ  LYS A 102     -13.111 -18.919 -10.311  1.00 40.27           N1+
ATOM    743  N   VAL A 103      -8.030 -13.217  -7.676  1.00 19.42           N  
ATOM    744  CA  VAL A 103      -7.135 -12.818  -6.594  1.00 19.35           C  
ATOM    745  C   VAL A 103      -7.164 -11.303  -6.367  1.00 20.05           C  
ATOM    746  O   VAL A 103      -7.161 -10.839  -5.221  1.00 19.05           O  
ATOM    747  CB  VAL A 103      -5.690 -13.264  -6.882  1.00 18.00           C  
ATOM    748  CG1 VAL A 103      -4.754 -12.748  -5.802  1.00 20.88           C  
ATOM    749  CG2 VAL A 103      -5.623 -14.781  -6.946  1.00 18.59           C  
ATOM    750  N   LYS A 104      -7.192 -10.534  -7.455  1.00 18.66           N  
ATOM    751  CA  LYS A 104      -7.227  -9.082  -7.339  1.00 18.25           C  
ATOM    752  C   LYS A 104      -8.546  -8.610  -6.746  1.00 19.22           C  
ATOM    753  O   LYS A 104      -8.563  -7.708  -5.904  1.00 17.40           O  
ATOM    754  CB  LYS A 104      -6.999  -8.407  -8.702  1.00 19.26           C  
ATOM    755  CG  LYS A 104      -5.619  -8.648  -9.323  1.00 18.04           C  
ATOM    756  CD  LYS A 104      -5.429  -7.798 -10.585  1.00 16.45           C  
ATOM    757  CE  LYS A 104      -4.154  -8.148 -11.345  1.00 14.85           C  
ATOM    758  NZ  LYS A 104      -2.936  -7.974 -10.517  1.00 17.46           N1+
ATOM    759  N   ASN A 105      -9.654  -9.208  -7.176  1.00 22.00           N  
ATOM    760  CA  ASN A 105     -10.948  -8.806  -6.640  1.00 24.47           C  
ATOM    761  C   ASN A 105     -11.032  -9.109  -5.146  1.00 23.04           C  
ATOM    762  O   ASN A 105     -11.511  -8.289  -4.370  1.00 19.35           O  
ATOM    763  CB  ASN A 105     -12.092  -9.511  -7.371  1.00 28.27           C  
ATOM    764  CG  ASN A 105     -12.175  -9.128  -8.841  1.00 31.63           C  
ATOM    765  ND2 ASN A 105     -12.321 -10.128  -9.703  1.00 37.01           N  
ATOM    766  OD1 ASN A 105     -12.130  -7.948  -9.194  1.00 32.04           O  
ATOM    767  N   GLU A 106     -10.556 -10.284  -4.747  1.00 23.51           N  
ATOM    768  CA  GLU A 106     -10.584 -10.681  -3.341  1.00 26.41           C  
ATOM    769  C   GLU A 106      -9.781  -9.712  -2.478  1.00 25.68           C  
ATOM    770  O   GLU A 106     -10.173  -9.400  -1.355  1.00 25.72           O  
ATOM    771  CB  GLU A 106     -10.035 -12.100  -3.184  1.00 28.62           C  
ATOM    772  CG  GLU A 106      -9.974 -12.598  -1.753  1.00 37.01           C  
ATOM    773  CD  GLU A 106      -9.476 -14.026  -1.668  1.00 43.48           C  
ATOM    774  OE1 GLU A 106      -8.352 -14.291  -2.152  1.00 45.81           O  
ATOM    775  OE2 GLU A 106     -10.206 -14.883  -1.122  1.00 48.93           O1-
ATOM    776  N   LEU A 107      -8.659  -9.237  -3.012  1.00 24.33           N  
ATOM    777  CA  LEU A 107      -7.793  -8.295  -2.306  1.00 23.02           C  
ATOM    778  C   LEU A 107      -8.486  -6.959  -2.072  1.00 23.10           C  
ATOM    779  O   LEU A 107      -8.567  -6.477  -0.941  1.00 22.45           O  
ATOM    780  CB  LEU A 107      -6.516  -8.042  -3.106  1.00 23.38           C  
ATOM    781  CG  LEU A 107      -5.590  -6.978  -2.509  1.00 24.20           C  
ATOM    782  CD1 LEU A 107      -4.974  -7.519  -1.229  1.00 23.46           C  
ATOM    783  CD2 LEU A 107      -4.500  -6.606  -3.509  1.00 22.92           C  
ATOM    784  N   PHE A 108      -8.977  -6.356  -3.149  1.00 22.08           N  
ATOM    785  CA  PHE A 108      -9.649  -5.072  -3.052  1.00 22.81           C  
ATOM    786  C   PHE A 108     -10.973  -5.118  -2.301  1.00 24.10           C  
ATOM    787  O   PHE A 108     -11.339  -4.154  -1.632  1.00 24.61           O  
ATOM    788  CB  PHE A 108      -9.854  -4.471  -4.447  1.00 20.07           C  
ATOM    789  CG  PHE A 108      -8.620  -3.808  -5.007  1.00 18.70           C  
ATOM    790  CD1 PHE A 108      -8.062  -2.703  -4.369  1.00 17.66           C  
ATOM    791  CD2 PHE A 108      -8.034  -4.267  -6.182  1.00 17.87           C  
ATOM    792  CE1 PHE A 108      -6.943  -2.058  -4.892  1.00 14.82           C  
ATOM    793  CE2 PHE A 108      -6.911  -3.630  -6.717  1.00 15.20           C  
ATOM    794  CZ  PHE A 108      -6.366  -2.522  -6.070  1.00 14.87           C  
ATOM    795  N   LYS A 109     -11.701  -6.223  -2.414  1.00 25.58           N  
ATOM    796  CA  LYS A 109     -12.963  -6.332  -1.702  1.00 28.07           C  
ATOM    797  C   LYS A 109     -12.659  -6.210  -0.204  1.00 29.04           C  
ATOM    798  O   LYS A 109     -13.329  -5.478   0.527  1.00 28.49           O  
ATOM    799  CB  LYS A 109     -13.629  -7.676  -1.997  1.00 29.65           C  
ATOM    800  CG  LYS A 109     -14.957  -7.883  -1.276  1.00 34.06           C  
ATOM    801  CD  LYS A 109     -15.524  -9.270  -1.555  1.00 37.19           C  
ATOM    802  CE  LYS A 109     -16.793  -9.522  -0.757  1.00 41.86           C  
ATOM    803  NZ  LYS A 109     -17.317 -10.903  -0.952  1.00 43.84           N1+
ATOM    804  N   ARG A 110     -11.620  -6.912   0.233  1.00 29.64           N  
ATOM    805  CA  ARG A 110     -11.210  -6.907   1.634  1.00 30.34           C  
ATOM    806  C   ARG A 110     -10.618  -5.575   2.117  1.00 28.41           C  
ATOM    807  O   ARG A 110     -10.968  -5.093   3.195  1.00 28.39           O  
ATOM    808  CB  ARG A 110     -10.210  -8.037   1.877  1.00 32.74           C  
ATOM    809  CG  ARG A 110      -9.722  -8.145   3.307  1.00 39.46           C  
ATOM    810  CD  ARG A 110      -8.785  -9.331   3.475  1.00 44.74           C  
ATOM    811  NE  ARG A 110      -8.289  -9.449   4.843  1.00 49.45           N  
ATOM    812  CZ  ARG A 110      -7.532  -8.537   5.446  1.00 51.44           C  
ATOM    813  NH1 ARG A 110      -7.180  -7.432   4.801  1.00 52.81           N1+
ATOM    814  NH2 ARG A 110      -7.128  -8.730   6.695  1.00 51.80           N  
ATOM    815  N   LEU A 111      -9.721  -4.986   1.331  1.00 24.79           N  
ATOM    816  CA  LEU A 111      -9.106  -3.715   1.708  1.00 23.44           C  
ATOM    817  C   LEU A 111     -10.130  -2.588   1.732  1.00 21.52           C  
ATOM    818  O   LEU A 111     -10.025  -1.656   2.529  1.00 21.31           O  
ATOM    819  CB  LEU A 111      -7.983  -3.352   0.734  1.00 24.72           C  
ATOM    820  CG  LEU A 111      -6.801  -4.317   0.681  1.00 26.21           C  
ATOM    821  CD1 LEU A 111      -5.857  -3.897  -0.437  1.00 27.51           C  
ATOM    822  CD2 LEU A 111      -6.089  -4.331   2.025  1.00 25.39           C  
ATOM    823  N   ASP A 112     -11.117  -2.676   0.848  1.00 21.72           N  
ATOM    824  CA  ASP A 112     -12.162  -1.665   0.768  1.00 24.16           C  
ATOM    825  C   ASP A 112     -12.772  -1.440   2.151  1.00 25.11           C  
ATOM    826  O   ASP A 112     -13.258  -0.353   2.462  1.00 23.51           O  
ATOM    827  CB  ASP A 112     -13.230  -2.117  -0.239  1.00 23.09           C  
ATOM    828  CG  ASP A 112     -14.356  -1.111  -0.405  1.00 22.97           C  
ATOM    829  OD1 ASP A 112     -14.077   0.107  -0.468  1.00 20.69           O  
ATOM    830  OD2 ASP A 112     -15.525  -1.546  -0.505  1.00 23.09           O1-
ATOM    831  N   LYS A 113     -12.710  -2.468   2.989  1.00 27.81           N  
ATOM    832  CA  LYS A 113     -13.268  -2.394   4.332  1.00 29.51           C  
ATOM    833  C   LYS A 113     -12.352  -1.737   5.365  1.00 29.48           C  
ATOM    834  O   LYS A 113     -12.835  -1.241   6.384  1.00 30.11           O  
ATOM    835  CB  LYS A 113     -13.648  -3.799   4.806  1.00 31.10           C  
ATOM    836  CG  LYS A 113     -14.647  -4.502   3.898  1.00 35.12           C  
ATOM    837  CD  LYS A 113     -14.919  -5.925   4.363  1.00 39.17           C  
ATOM    838  CE  LYS A 113     -15.900  -6.632   3.438  1.00 41.24           C  
ATOM    839  NZ  LYS A 113     -16.142  -8.039   3.866  1.00 44.59           N1+
ATOM    840  N   PHE A 114     -11.044  -1.724   5.109  1.00 28.55           N  
ATOM    841  CA  PHE A 114     -10.092  -1.135   6.055  1.00 26.14           C  
ATOM    842  C   PHE A 114      -9.548   0.242   5.688  1.00 25.42           C  
ATOM    843  O   PHE A 114      -8.973   0.928   6.535  1.00 26.02           O  
ATOM    844  CB  PHE A 114      -8.891  -2.068   6.273  1.00 26.95           C  
ATOM    845  CG  PHE A 114      -9.248  -3.420   6.832  1.00 28.93           C  
ATOM    846  CD1 PHE A 114      -9.838  -4.392   6.027  1.00 29.85           C  
ATOM    847  CD2 PHE A 114      -8.995  -3.720   8.169  1.00 30.50           C  
ATOM    848  CE1 PHE A 114     -10.170  -5.648   6.544  1.00 30.70           C  
ATOM    849  CE2 PHE A 114      -9.325  -4.973   8.700  1.00 30.32           C  
ATOM    850  CZ  PHE A 114      -9.913  -5.938   7.886  1.00 30.53           C  
ATOM    851  N   ALA A 115      -9.719   0.653   4.437  1.00 23.91           N  
ATOM    852  CA  ALA A 115      -9.189   1.936   3.998  1.00 23.42           C  
ATOM    853  C   ALA A 115     -10.077   3.133   4.299  1.00 23.46           C  
ATOM    854  O   ALA A 115     -11.305   3.039   4.272  1.00 22.65           O  
ATOM    855  CB  ALA A 115      -8.879   1.885   2.496  1.00 22.83           C  
ATOM    856  N   ALA A 116      -9.437   4.263   4.585  1.00 23.70           N  
ATOM    857  CA  ALA A 116     -10.152   5.498   4.864  1.00 24.12           C  
ATOM    858  C   ALA A 116     -10.992   5.859   3.644  1.00 24.02           C  
ATOM    859  O   ALA A 116     -10.696   5.441   2.526  1.00 24.77           O  
ATOM    860  CB  ALA A 116      -9.167   6.622   5.171  1.00 23.55           C  
ATOM    861  N   GLU A 117     -12.029   6.652   3.866  1.00 25.60           N  
ATOM    862  CA  GLU A 117     -12.929   7.063   2.800  1.00 27.45           C  
ATOM    863  C   GLU A 117     -12.276   7.788   1.621  1.00 25.63           C  
ATOM    864  O   GLU A 117     -12.628   7.536   0.469  1.00 25.29           O  
ATOM    865  CB  GLU A 117     -14.042   7.941   3.382  1.00 32.28           C  
ATOM    866  CG  GLU A 117     -15.009   8.491   2.345  1.00 41.52           C  
ATOM    867  CD  GLU A 117     -16.103   9.345   2.961  1.00 47.45           C  
ATOM    868  OE1 GLU A 117     -15.775  10.348   3.631  1.00 51.98           O  
ATOM    869  OE2 GLU A 117     -17.292   9.012   2.773  1.00 51.76           O1-
ATOM    870  N   HIS A 118     -11.327   8.679   1.893  1.00 23.03           N  
ATOM    871  CA  HIS A 118     -10.698   9.437   0.813  1.00 22.97           C  
ATOM    872  C   HIS A 118      -9.710   8.625  -0.027  1.00 22.86           C  
ATOM    873  O   HIS A 118      -9.344   9.030  -1.131  1.00 21.42           O  
ATOM    874  CB  HIS A 118      -9.974  10.669   1.371  1.00 23.14           C  
ATOM    875  CG  HIS A 118      -8.667  10.358   2.036  1.00 26.02           C  
ATOM    876  CD2 HIS A 118      -7.394  10.640   1.668  1.00 25.22           C  
ATOM    877  ND1 HIS A 118      -8.575   9.643   3.212  1.00 26.43           N  
ATOM    878  CE1 HIS A 118      -7.302   9.499   3.539  1.00 26.59           C  
ATOM    879  NE2 HIS A 118      -6.565  10.094   2.618  1.00 26.76           N  
ATOM    880  N   THR A 119      -9.286   7.481   0.496  1.00 21.34           N  
ATOM    881  CA  THR A 119      -8.316   6.638  -0.186  1.00 20.11           C  
ATOM    882  C   THR A 119      -8.719   6.216  -1.596  1.00 20.73           C  
ATOM    883  O   THR A 119      -9.845   5.766  -1.834  1.00 20.62           O  
ATOM    884  CB  THR A 119      -8.018   5.368   0.631  1.00 19.39           C  
ATOM    885  CG2 THR A 119      -6.870   4.580  -0.013  1.00 17.27           C  
ATOM    886  OG1 THR A 119      -7.641   5.736   1.965  1.00 17.60           O  
ATOM    887  N   ILE A 120      -7.782   6.369  -2.526  1.00 19.26           N  
ATOM    888  CA  ILE A 120      -8.003   5.987  -3.916  1.00 18.21           C  
ATOM    889  C   ILE A 120      -7.370   4.621  -4.139  1.00 17.94           C  
ATOM    890  O   ILE A 120      -6.287   4.344  -3.627  1.00 17.98           O  
ATOM    891  CB  ILE A 120      -7.355   6.998  -4.896  1.00 16.53           C  
ATOM    892  CG1 ILE A 120      -8.054   8.357  -4.786  1.00 15.73           C  
ATOM    893  CG2 ILE A 120      -7.419   6.454  -6.326  1.00 16.98           C  
ATOM    894  CD1 ILE A 120      -7.454   9.444  -5.676  1.00 11.99           C  
ATOM    895  N   PHE A 121      -8.062   3.772  -4.894  1.00 18.04           N  
ATOM    896  CA  PHE A 121      -7.588   2.432  -5.215  1.00 17.47           C  
ATOM    897  C   PHE A 121      -7.231   2.382  -6.699  1.00 17.81           C  
ATOM    898  O   PHE A 121      -8.005   2.829  -7.543  1.00 18.38           O  
ATOM    899  CB  PHE A 121      -8.681   1.395  -4.941  1.00 20.20           C  
ATOM    900  CG  PHE A 121      -8.894   1.081  -3.481  1.00 21.07           C  
ATOM    901  CD1 PHE A 121      -8.335   1.873  -2.481  1.00 22.84           C  
ATOM    902  CD2 PHE A 121      -9.672  -0.011  -3.112  1.00 21.00           C  
ATOM    903  CE1 PHE A 121      -8.551   1.575  -1.132  1.00 22.51           C  
ATOM    904  CE2 PHE A 121      -9.893  -0.315  -1.771  1.00 21.00           C  
ATOM    905  CZ  PHE A 121      -9.330   0.480  -0.781  1.00 21.10           C  
ATOM    906  N   ALA A 122      -6.069   1.827  -7.017  1.00 16.20           N  
ATOM    907  CA  ALA A 122      -5.648   1.731  -8.406  1.00 15.20           C  
ATOM    908  C   ALA A 122      -4.958   0.403  -8.671  1.00 15.93           C  
ATOM    909  O   ALA A 122      -4.175  -0.081  -7.849  1.00 16.86           O  
ATOM    910  CB  ALA A 122      -4.716   2.893  -8.753  1.00 13.93           C  
ATOM    911  N   SER A 123      -5.263  -0.188  -9.823  1.00 15.52           N  
ATOM    912  CA  SER A 123      -4.667  -1.458 -10.216  1.00 14.64           C  
ATOM    913  C   SER A 123      -3.656  -1.256 -11.347  1.00 14.50           C  
ATOM    914  O   SER A 123      -3.903  -0.504 -12.288  1.00 14.13           O  
ATOM    915  CB  SER A 123      -5.753  -2.436 -10.676  1.00 15.00           C  
ATOM    916  OG  SER A 123      -5.179  -3.652 -11.130  1.00 13.30           O  
ATOM    917  N   ASN A 124      -2.518  -1.932 -11.239  1.00 14.47           N  
ATOM    918  CA  ASN A 124      -1.461  -1.862 -12.247  1.00 15.72           C  
ATOM    919  C   ASN A 124      -1.631  -3.045 -13.212  1.00 14.62           C  
ATOM    920  O   ASN A 124      -0.681  -3.461 -13.862  1.00 14.46           O  
ATOM    921  CB  ASN A 124      -0.093  -1.933 -11.550  1.00 15.29           C  
ATOM    922  CG  ASN A 124       1.079  -1.899 -12.522  1.00 16.05           C  
ATOM    923  ND2 ASN A 124       1.928  -2.917 -12.454  1.00 14.74           N  
ATOM    924  OD1 ASN A 124       1.227  -0.962 -13.309  1.00 15.71           O  
ATOM    925  N   THR A 125      -2.847  -3.582 -13.296  1.00 15.70           N  
ATOM    926  CA  THR A 125      -3.116  -4.730 -14.159  1.00 16.22           C  
ATOM    927  C   THR A 125      -2.724  -4.496 -15.621  1.00 16.07           C  
ATOM    928  O   THR A 125      -2.895  -3.400 -16.157  1.00 17.53           O  
ATOM    929  CB  THR A 125      -4.608  -5.148 -14.099  1.00 16.08           C  
ATOM    930  CG2 THR A 125      -5.510  -4.024 -14.584  1.00 15.73           C  
ATOM    931  OG1 THR A 125      -4.812  -6.304 -14.921  1.00 17.34           O  
ATOM    932  N   SER A 126      -2.196  -5.541 -16.250  1.00 15.19           N  
ATOM    933  CA  SER A 126      -1.759  -5.487 -17.646  1.00 15.08           C  
ATOM    934  C   SER A 126      -2.893  -5.679 -18.657  1.00 15.42           C  
ATOM    935  O   SER A 126      -2.936  -5.010 -19.696  1.00 13.94           O  
ATOM    936  CB  SER A 126      -0.730  -6.593 -17.928  1.00 13.66           C  
ATOM    937  OG  SER A 126       0.451  -6.477 -17.155  1.00 12.15           O  
ATOM    938  N   SER A 127      -3.810  -6.587 -18.340  1.00 16.20           N  
ATOM    939  CA  SER A 127      -4.870  -6.949 -19.271  1.00 17.38           C  
ATOM    940  C   SER A 127      -6.299  -7.117 -18.758  1.00 18.88           C  
ATOM    941  O   SER A 127      -7.199  -7.386 -19.550  1.00 18.87           O  
ATOM    942  CB  SER A 127      -4.466  -8.253 -19.943  1.00 17.47           C  
ATOM    943  OG  SER A 127      -4.321  -9.276 -18.966  1.00 13.18           O  
ATOM    944  N   LEU A 128      -6.517  -6.985 -17.455  1.00 19.36           N  
ATOM    945  CA  LEU A 128      -7.860  -7.157 -16.910  1.00 19.02           C  
ATOM    946  C   LEU A 128      -8.707  -5.887 -17.008  1.00 18.60           C  
ATOM    947  O   LEU A 128      -8.185  -4.793 -17.219  1.00 17.51           O  
ATOM    948  CB  LEU A 128      -7.774  -7.626 -15.451  1.00 16.96           C  
ATOM    949  CG  LEU A 128      -6.974  -8.917 -15.220  1.00 17.39           C  
ATOM    950  CD1 LEU A 128      -6.951  -9.233 -13.730  1.00 16.59           C  
ATOM    951  CD2 LEU A 128      -7.585 -10.081 -15.997  1.00 16.78           C  
ATOM    952  N   GLN A 129     -10.018  -6.039 -16.850  1.00 19.60           N  
ATOM    953  CA  GLN A 129     -10.932  -4.904 -16.925  1.00 20.89           C  
ATOM    954  C   GLN A 129     -11.025  -4.158 -15.591  1.00 20.59           C  
ATOM    955  O   GLN A 129     -11.422  -4.732 -14.577  1.00 19.78           O  
ATOM    956  CB  GLN A 129     -12.325  -5.382 -17.347  1.00 21.93           C  
ATOM    957  CG  GLN A 129     -13.355  -4.266 -17.461  1.00 26.53           C  
ATOM    958  CD  GLN A 129     -14.741  -4.780 -17.830  1.00 29.41           C  
ATOM    959  NE2 GLN A 129     -15.294  -4.260 -18.919  1.00 31.88           N  
ATOM    960  OE1 GLN A 129     -15.305  -5.627 -17.141  1.00 31.93           O  
ATOM    961  N   ILE A 130     -10.659  -2.878 -15.601  1.00 20.36           N  
ATOM    962  CA  ILE A 130     -10.704  -2.048 -14.396  1.00 19.60           C  
ATOM    963  C   ILE A 130     -12.124  -2.002 -13.815  1.00 21.22           C  
ATOM    964  O   ILE A 130     -12.310  -1.998 -12.595  1.00 20.81           O  
ATOM    965  CB  ILE A 130     -10.243  -0.598 -14.704  1.00 16.58           C  
ATOM    966  CG1 ILE A 130      -8.860  -0.612 -15.366  1.00 15.65           C  
ATOM    967  CG2 ILE A 130     -10.176   0.219 -13.413  1.00 12.61           C  
ATOM    968  CD1 ILE A 130      -7.751  -1.210 -14.504  1.00 11.50           C  
ATOM    969  N   THR A 131     -13.125  -1.963 -14.693  1.00 20.86           N  
ATOM    970  CA  THR A 131     -14.515  -1.920 -14.256  1.00 21.42           C  
ATOM    971  C   THR A 131     -14.837  -3.162 -13.433  1.00 22.17           C  
ATOM    972  O   THR A 131     -15.573  -3.095 -12.445  1.00 22.83           O  
ATOM    973  CB  THR A 131     -15.477  -1.856 -15.457  1.00 20.60           C  
ATOM    974  CG2 THR A 131     -16.928  -1.925 -14.986  1.00 20.98           C  
ATOM    975  OG1 THR A 131     -15.261  -0.636 -16.177  1.00 21.82           O  
ATOM    976  N   SER A 132     -14.269  -4.289 -13.843  1.00 22.16           N  
ATOM    977  CA  SER A 132     -14.489  -5.559 -13.163  1.00 24.93           C  
ATOM    978  C   SER A 132     -13.914  -5.572 -11.745  1.00 24.90           C  
ATOM    979  O   SER A 132     -14.567  -6.024 -10.803  1.00 25.36           O  
ATOM    980  CB  SER A 132     -13.873  -6.694 -13.983  1.00 25.59           C  
ATOM    981  OG  SER A 132     -14.053  -7.944 -13.342  1.00 33.04           O  
ATOM    982  N   ILE A 133     -12.693  -5.073 -11.599  1.00 22.70           N  
ATOM    983  CA  ILE A 133     -12.035  -5.043 -10.300  1.00 21.53           C  
ATOM    984  C   ILE A 133     -12.679  -3.990  -9.402  1.00 20.60           C  
ATOM    985  O   ILE A 133     -12.830  -4.198  -8.199  1.00 21.59           O  
ATOM    986  CB  ILE A 133     -10.523  -4.749 -10.463  1.00 20.91           C  
ATOM    987  CG1 ILE A 133      -9.896  -5.802 -11.385  1.00 19.66           C  
ATOM    988  CG2 ILE A 133      -9.821  -4.789  -9.107  1.00 20.13           C  
ATOM    989  CD1 ILE A 133      -8.425  -5.567 -11.701  1.00 17.50           C  
ATOM    990  N   ALA A 134     -13.076  -2.868  -9.991  1.00 20.31           N  
ATOM    991  CA  ALA A 134     -13.702  -1.793  -9.231  1.00 21.26           C  
ATOM    992  C   ALA A 134     -14.996  -2.252  -8.566  1.00 23.52           C  
ATOM    993  O   ALA A 134     -15.253  -1.920  -7.406  1.00 22.61           O  
ATOM    994  CB  ALA A 134     -13.982  -0.597 -10.138  1.00 19.38           C  
ATOM    995  N   ASN A 135     -15.808  -3.014  -9.298  1.00 24.62           N  
ATOM    996  CA  ASN A 135     -17.076  -3.492  -8.755  1.00 25.43           C  
ATOM    997  C   ASN A 135     -16.951  -4.536  -7.658  1.00 24.86           C  
ATOM    998  O   ASN A 135     -17.954  -5.067  -7.185  1.00 24.78           O  
ATOM    999  CB  ASN A 135     -17.985  -4.023  -9.866  1.00 24.54           C  
ATOM   1000  CG  ASN A 135     -18.521  -2.917 -10.752  1.00 26.25           C  
ATOM   1001  ND2 ASN A 135     -18.495  -3.136 -12.062  1.00 27.54           N  
ATOM   1002  OD1 ASN A 135     -18.974  -1.882 -10.260  1.00 27.35           O  
ATOM   1003  N   ALA A 136     -15.722  -4.834  -7.256  1.00 24.64           N  
ATOM   1004  CA  ALA A 136     -15.497  -5.787  -6.179  1.00 24.60           C  
ATOM   1005  C   ALA A 136     -15.516  -4.975  -4.880  1.00 24.64           C  
ATOM   1006  O   ALA A 136     -15.427  -5.528  -3.781  1.00 24.40           O  
ATOM   1007  CB  ALA A 136     -14.148  -6.483  -6.358  1.00 23.83           C  
ATOM   1008  N   THR A 137     -15.638  -3.656  -5.032  1.00 22.75           N  
ATOM   1009  CA  THR A 137     -15.681  -2.727  -3.907  1.00 21.96           C  
ATOM   1010  C   THR A 137     -16.926  -1.854  -4.065  1.00 22.79           C  
ATOM   1011  O   THR A 137     -17.694  -2.020  -5.015  1.00 22.73           O  
ATOM   1012  CB  THR A 137     -14.458  -1.775  -3.902  1.00 21.68           C  
ATOM   1013  CG2 THR A 137     -13.170  -2.544  -4.193  1.00 20.10           C  
ATOM   1014  OG1 THR A 137     -14.630  -0.775  -4.915  1.00 20.06           O  
ATOM   1015  N   THR A 138     -17.117  -0.928  -3.129  1.00 21.10           N  
ATOM   1016  CA  THR A 138     -18.239   0.007  -3.175  1.00 22.24           C  
ATOM   1017  C   THR A 138     -17.623   1.400  -3.198  1.00 22.37           C  
ATOM   1018  O   THR A 138     -18.230   2.388  -2.780  1.00 23.49           O  
ATOM   1019  CB  THR A 138     -19.159  -0.136  -1.936  1.00 22.80           C  
ATOM   1020  CG2 THR A 138     -19.803  -1.515  -1.919  1.00 22.08           C  
ATOM   1021  OG1 THR A 138     -18.396   0.051  -0.735  1.00 22.87           O  
ATOM   1022  N   ARG A 139     -16.403   1.450  -3.724  1.00 22.33           N  
ATOM   1023  CA  ARG A 139     -15.606   2.665  -3.821  1.00 21.66           C  
ATOM   1024  C   ARG A 139     -15.269   2.932  -5.302  1.00 19.96           C  
ATOM   1025  O   ARG A 139     -14.210   3.471  -5.618  1.00 18.25           O  
ATOM   1026  CB  ARG A 139     -14.330   2.426  -3.005  1.00 21.47           C  
ATOM   1027  CG  ARG A 139     -13.344   3.553  -2.870  1.00 24.65           C  
ATOM   1028  CD  ARG A 139     -12.082   3.003  -2.191  1.00 23.85           C  
ATOM   1029  NE  ARG A 139     -12.344   2.470  -0.849  1.00 23.45           N  
ATOM   1030  CZ  ARG A 139     -12.018   3.092   0.281  1.00 20.69           C  
ATOM   1031  NH1 ARG A 139     -11.420   4.273   0.240  1.00 18.25           N1+
ATOM   1032  NH2 ARG A 139     -12.295   2.537   1.457  1.00 21.36           N  
ATOM   1033  N   GLN A 140     -16.179   2.564  -6.202  1.00 19.59           N  
ATOM   1034  CA  GLN A 140     -15.947   2.733  -7.638  1.00 19.98           C  
ATOM   1035  C   GLN A 140     -15.592   4.140  -8.116  1.00 19.84           C  
ATOM   1036  O   GLN A 140     -14.885   4.288  -9.118  1.00 20.17           O  
ATOM   1037  CB  GLN A 140     -17.142   2.214  -8.450  1.00 20.79           C  
ATOM   1038  CG  GLN A 140     -17.445   0.745  -8.228  1.00 22.94           C  
ATOM   1039  CD  GLN A 140     -18.503   0.523  -7.167  1.00 27.29           C  
ATOM   1040  NE2 GLN A 140     -19.438  -0.379  -7.448  1.00 24.17           N  
ATOM   1041  OE1 GLN A 140     -18.474   1.145  -6.102  1.00 27.57           O  
ATOM   1042  N   ASP A 141     -16.076   5.168  -7.423  1.00 18.58           N  
ATOM   1043  CA  ASP A 141     -15.772   6.545  -7.808  1.00 16.83           C  
ATOM   1044  C   ASP A 141     -14.305   6.862  -7.517  1.00 18.69           C  
ATOM   1045  O   ASP A 141     -13.721   7.776  -8.108  1.00 18.89           O  
ATOM   1046  CB  ASP A 141     -16.663   7.530  -7.047  1.00 16.56           C  
ATOM   1047  CG  ASP A 141     -16.472   7.448  -5.541  1.00 16.41           C  
ATOM   1048  OD1 ASP A 141     -16.831   6.412  -4.954  1.00 17.11           O  
ATOM   1049  OD2 ASP A 141     -15.953   8.417  -4.950  1.00 17.60           O1-
ATOM   1050  N   ARG A 142     -13.723   6.094  -6.601  1.00 17.57           N  
ATOM   1051  CA  ARG A 142     -12.329   6.251  -6.200  1.00 16.23           C  
ATOM   1052  C   ARG A 142     -11.477   5.093  -6.715  1.00 16.12           C  
ATOM   1053  O   ARG A 142     -10.425   4.797  -6.147  1.00 16.86           O  
ATOM   1054  CB  ARG A 142     -12.225   6.312  -4.667  1.00 15.47           C  
ATOM   1055  CG  ARG A 142     -12.538   7.664  -4.034  1.00 14.71           C  
ATOM   1056  CD  ARG A 142     -13.145   7.455  -2.649  1.00 15.72           C  
ATOM   1057  NE  ARG A 142     -14.512   6.955  -2.785  1.00 18.42           N  
ATOM   1058  CZ  ARG A 142     -15.193   6.317  -1.840  1.00 16.58           C  
ATOM   1059  NH1 ARG A 142     -14.642   6.078  -0.659  1.00 18.76           N1+
ATOM   1060  NH2 ARG A 142     -16.433   5.915  -2.085  1.00 17.12           N  
ATOM   1061  N   PHE A 143     -11.926   4.435  -7.783  1.00 15.68           N  
ATOM   1062  CA  PHE A 143     -11.176   3.314  -8.334  1.00 15.16           C  
ATOM   1063  C   PHE A 143     -10.839   3.565  -9.801  1.00 17.11           C  
ATOM   1064  O   PHE A 143     -11.674   4.043 -10.569  1.00 17.25           O  
ATOM   1065  CB  PHE A 143     -11.979   2.014  -8.187  1.00 15.02           C  
ATOM   1066  CG  PHE A 143     -11.148   0.762  -8.329  1.00 16.19           C  
ATOM   1067  CD1 PHE A 143     -10.570   0.416  -9.549  1.00 16.45           C  
ATOM   1068  CD2 PHE A 143     -10.909  -0.053  -7.223  1.00 16.92           C  
ATOM   1069  CE1 PHE A 143      -9.767  -0.715  -9.663  1.00 15.07           C  
ATOM   1070  CE2 PHE A 143     -10.105  -1.187  -7.329  1.00 15.83           C  
ATOM   1071  CZ  PHE A 143      -9.534  -1.517  -8.551  1.00 15.53           C  
ATOM   1072  N   ALA A 144      -9.608   3.242 -10.182  1.00 16.70           N  
ATOM   1073  CA  ALA A 144      -9.166   3.440 -11.555  1.00 16.57           C  
ATOM   1074  C   ALA A 144      -7.937   2.596 -11.852  1.00 16.94           C  
ATOM   1075  O   ALA A 144      -7.408   1.914 -10.972  1.00 17.56           O  
ATOM   1076  CB  ALA A 144      -8.855   4.923 -11.794  1.00 13.39           C  
ATOM   1077  N   GLY A 145      -7.501   2.627 -13.107  1.00 14.30           N  
ATOM   1078  CA  GLY A 145      -6.317   1.886 -13.483  1.00 13.19           C  
ATOM   1079  C   GLY A 145      -5.149   2.852 -13.528  1.00 12.32           C  
ATOM   1080  O   GLY A 145      -5.295   3.983 -13.990  1.00 12.95           O  
ATOM   1081  N   LEU A 146      -4.006   2.424 -13.002  1.00 12.15           N  
ATOM   1082  CA  LEU A 146      -2.782   3.225 -13.002  1.00 13.25           C  
ATOM   1083  C   LEU A 146      -1.744   2.195 -13.422  1.00 12.79           C  
ATOM   1084  O   LEU A 146      -1.205   1.457 -12.596  1.00 11.19           O  
ATOM   1085  CB  LEU A 146      -2.463   3.767 -11.606  1.00 13.27           C  
ATOM   1086  CG  LEU A 146      -1.311   4.777 -11.557  1.00 12.21           C  
ATOM   1087  CD1 LEU A 146      -1.707   6.046 -12.311  1.00 12.73           C  
ATOM   1088  CD2 LEU A 146      -0.979   5.119 -10.106  1.00 13.94           C  
ATOM   1089  N   HIS A 147      -1.484   2.155 -14.726  1.00 12.70           N  
ATOM   1090  CA  HIS A 147      -0.594   1.174 -15.334  1.00 12.69           C  
ATOM   1091  C   HIS A 147       0.812   1.696 -15.667  1.00 12.72           C  
ATOM   1092  O   HIS A 147       0.966   2.584 -16.509  1.00 14.70           O  
ATOM   1093  CB  HIS A 147      -1.285   0.676 -16.608  1.00 11.91           C  
ATOM   1094  CG  HIS A 147      -0.597  -0.467 -17.287  1.00 11.20           C  
ATOM   1095  CD2 HIS A 147       0.162  -1.476 -16.802  1.00 12.00           C  
ATOM   1096  ND1 HIS A 147      -0.720  -0.696 -18.641  1.00 12.34           N  
ATOM   1097  CE1 HIS A 147      -0.063  -1.796 -18.961  1.00 11.70           C  
ATOM   1098  NE2 HIS A 147       0.481  -2.290 -17.863  1.00 11.20           N  
ATOM   1099  N   PHE A 148       1.830   1.123 -15.026  1.00 12.32           N  
ATOM   1100  CA  PHE A 148       3.219   1.524 -15.256  1.00 13.02           C  
ATOM   1101  C   PHE A 148       3.930   0.601 -16.230  1.00 11.81           C  
ATOM   1102  O   PHE A 148       3.429  -0.471 -16.557  1.00 11.01           O  
ATOM   1103  CB  PHE A 148       4.014   1.542 -13.944  1.00 13.49           C  
ATOM   1104  CG  PHE A 148       3.536   2.559 -12.966  1.00 14.90           C  
ATOM   1105  CD1 PHE A 148       2.353   2.362 -12.256  1.00 14.61           C  
ATOM   1106  CD2 PHE A 148       4.246   3.741 -12.779  1.00 15.44           C  
ATOM   1107  CE1 PHE A 148       1.884   3.331 -11.374  1.00 12.01           C  
ATOM   1108  CE2 PHE A 148       3.786   4.716 -11.901  1.00 14.35           C  
ATOM   1109  CZ  PHE A 148       2.601   4.510 -11.196  1.00 15.23           C  
ATOM   1110  N   PHE A 149       5.108   1.013 -16.685  1.00 11.93           N  
ATOM   1111  CA  PHE A 149       5.859   0.194 -17.618  1.00 13.23           C  
ATOM   1112  C   PHE A 149       7.240  -0.198 -17.129  1.00 13.89           C  
ATOM   1113  O   PHE A 149       7.948   0.580 -16.490  1.00 13.66           O  
ATOM   1114  CB  PHE A 149       5.888   0.866 -18.995  1.00 13.54           C  
ATOM   1115  CG  PHE A 149       4.533   0.894 -19.649  1.00 11.02           C  
ATOM   1116  CD1 PHE A 149       3.539   1.758 -19.187  1.00 12.16           C  
ATOM   1117  CD2 PHE A 149       4.202  -0.048 -20.619  1.00 11.11           C  
ATOM   1118  CE1 PHE A 149       2.230   1.675 -19.676  1.00 13.84           C  
ATOM   1119  CE2 PHE A 149       2.899  -0.146 -21.115  1.00 11.46           C  
ATOM   1120  CZ  PHE A 149       1.907   0.716 -20.642  1.00  9.59           C  
ATOM   1121  N   ASN A 150       7.588  -1.442 -17.437  1.00 15.26           N  
ATOM   1122  CA  ASN A 150       8.827  -2.085 -17.019  1.00 15.32           C  
ATOM   1123  C   ASN A 150      10.076  -1.766 -17.849  1.00 15.18           C  
ATOM   1124  O   ASN A 150      10.089  -1.968 -19.065  1.00 15.23           O  
ATOM   1125  CB  ASN A 150       8.551  -3.594 -16.987  1.00 14.76           C  
ATOM   1126  CG  ASN A 150       9.723  -4.408 -16.494  1.00 18.23           C  
ATOM   1127  ND2 ASN A 150       9.635  -5.721 -16.673  1.00 18.02           N  
ATOM   1128  OD1 ASN A 150      10.680  -3.878 -15.937  1.00 20.62           O  
ATOM   1129  N   PRO A 151      11.156  -1.281 -17.195  1.00 14.28           N  
ATOM   1130  CA  PRO A 151      11.338  -0.997 -15.761  1.00 12.67           C  
ATOM   1131  C   PRO A 151      10.793   0.380 -15.365  1.00 12.23           C  
ATOM   1132  O   PRO A 151      11.084   1.380 -16.021  1.00 13.18           O  
ATOM   1133  CB  PRO A 151      12.850  -1.077 -15.606  1.00 12.56           C  
ATOM   1134  CG  PRO A 151      13.291  -0.353 -16.857  1.00 12.60           C  
ATOM   1135  CD  PRO A 151      12.430  -1.065 -17.910  1.00 13.07           C  
ATOM   1136  N   VAL A 152      10.032   0.435 -14.274  1.00 12.22           N  
ATOM   1137  CA  VAL A 152       9.432   1.692 -13.822  1.00 12.24           C  
ATOM   1138  C   VAL A 152      10.389   2.873 -13.650  1.00 12.13           C  
ATOM   1139  O   VAL A 152      10.020   4.011 -13.935  1.00 13.41           O  
ATOM   1140  CB  VAL A 152       8.629   1.489 -12.506  1.00 12.32           C  
ATOM   1141  CG1 VAL A 152       7.969   2.805 -12.079  1.00 10.00           C  
ATOM   1142  CG2 VAL A 152       7.569   0.420 -12.717  1.00 11.90           C  
ATOM   1143  N   PRO A 153      11.621   2.636 -13.164  1.00 12.18           N  
ATOM   1144  CA  PRO A 153      12.530   3.778 -13.012  1.00 12.43           C  
ATOM   1145  C   PRO A 153      12.943   4.411 -14.348  1.00 12.76           C  
ATOM   1146  O   PRO A 153      13.450   5.532 -14.373  1.00 13.18           O  
ATOM   1147  CB  PRO A 153      13.723   3.164 -12.264  1.00 11.94           C  
ATOM   1148  CG  PRO A 153      13.078   1.997 -11.502  1.00 12.01           C  
ATOM   1149  CD  PRO A 153      12.268   1.419 -12.650  1.00 10.48           C  
ATOM   1150  N   VAL A 154      12.720   3.699 -15.453  1.00 14.92           N  
ATOM   1151  CA  VAL A 154      13.092   4.203 -16.780  1.00 14.37           C  
ATOM   1152  C   VAL A 154      11.924   4.621 -17.683  1.00 13.44           C  
ATOM   1153  O   VAL A 154      11.902   5.736 -18.188  1.00 11.73           O  
ATOM   1154  CB  VAL A 154      13.933   3.156 -17.570  1.00 12.30           C  
ATOM   1155  CG1 VAL A 154      14.284   3.704 -18.951  1.00 14.22           C  
ATOM   1156  CG2 VAL A 154      15.203   2.820 -16.811  1.00 14.23           C  
ATOM   1157  N   MET A 155      10.958   3.731 -17.891  1.00 13.36           N  
ATOM   1158  CA  MET A 155       9.843   4.046 -18.782  1.00 15.52           C  
ATOM   1159  C   MET A 155       8.989   5.214 -18.271  1.00 16.76           C  
ATOM   1160  O   MET A 155       8.514   5.211 -17.132  1.00 17.40           O  
ATOM   1161  CB  MET A 155       8.990   2.793 -19.010  1.00 12.09           C  
ATOM   1162  CG  MET A 155       9.816   1.521 -19.266  1.00 13.25           C  
ATOM   1163  SD  MET A 155      11.104   1.606 -20.566  1.00 15.17           S  
ATOM   1164  CE  MET A 155      10.101   1.855 -22.054  1.00 17.00           C  
ATOM   1165  N   LYS A 156       8.803   6.214 -19.130  1.00 16.97           N  
ATOM   1166  CA  LYS A 156       8.049   7.418 -18.782  1.00 17.36           C  
ATOM   1167  C   LYS A 156       6.532   7.294 -18.827  1.00 16.11           C  
ATOM   1168  O   LYS A 156       5.822   8.038 -18.156  1.00 14.86           O  
ATOM   1169  CB  LYS A 156       8.470   8.574 -19.695  1.00 21.72           C  
ATOM   1170  CG  LYS A 156       9.876   9.099 -19.450  1.00 28.57           C  
ATOM   1171  CD  LYS A 156       9.980   9.733 -18.067  1.00 35.55           C  
ATOM   1172  CE  LYS A 156      11.377  10.276 -17.793  1.00 39.05           C  
ATOM   1173  NZ  LYS A 156      11.472  10.881 -16.432  1.00 41.10           N1+
ATOM   1174  N   LEU A 157       6.033   6.352 -19.613  1.00 14.45           N  
ATOM   1175  CA  LEU A 157       4.595   6.191 -19.751  1.00 13.80           C  
ATOM   1176  C   LEU A 157       3.854   5.607 -18.557  1.00 13.60           C  
ATOM   1177  O   LEU A 157       4.343   4.717 -17.869  1.00 14.37           O  
ATOM   1178  CB  LEU A 157       4.272   5.311 -20.955  1.00 12.00           C  
ATOM   1179  CG  LEU A 157       2.773   5.088 -21.174  1.00 13.11           C  
ATOM   1180  CD1 LEU A 157       2.138   6.402 -21.621  1.00 13.24           C  
ATOM   1181  CD2 LEU A 157       2.545   4.013 -22.223  1.00 12.20           C  
ATOM   1182  N   VAL A 158       2.660   6.137 -18.336  1.00 14.47           N  
ATOM   1183  CA  VAL A 158       1.754   5.641 -17.319  1.00 14.48           C  
ATOM   1184  C   VAL A 158       0.378   5.775 -17.942  1.00 13.42           C  
ATOM   1185  O   VAL A 158      -0.031   6.872 -18.303  1.00 13.36           O  
ATOM   1186  CB  VAL A 158       1.766   6.463 -16.011  1.00 14.53           C  
ATOM   1187  CG1 VAL A 158       0.625   5.981 -15.110  1.00 10.78           C  
ATOM   1188  CG2 VAL A 158       3.093   6.293 -15.289  1.00 15.85           C  
ATOM   1189  N   GLU A 159      -0.321   4.659 -18.105  1.00 15.67           N  
ATOM   1190  CA  GLU A 159      -1.666   4.708 -18.663  1.00 16.70           C  
ATOM   1191  C   GLU A 159      -2.636   4.903 -17.501  1.00 17.50           C  
ATOM   1192  O   GLU A 159      -2.636   4.119 -16.556  1.00 17.64           O  
ATOM   1193  CB  GLU A 159      -1.995   3.410 -19.408  1.00 14.99           C  
ATOM   1194  CG  GLU A 159      -1.103   3.150 -20.625  1.00 14.76           C  
ATOM   1195  CD  GLU A 159      -1.468   1.878 -21.361  1.00 15.87           C  
ATOM   1196  OE1 GLU A 159      -1.536   0.813 -20.712  1.00 13.87           O  
ATOM   1197  OE2 GLU A 159      -1.679   1.938 -22.595  1.00 15.19           O1-
ATOM   1198  N   VAL A 160      -3.439   5.962 -17.564  1.00 16.15           N  
ATOM   1199  CA  VAL A 160      -4.418   6.252 -16.516  1.00 16.64           C  
ATOM   1200  C   VAL A 160      -5.784   5.827 -17.051  1.00 18.14           C  
ATOM   1201  O   VAL A 160      -6.290   6.411 -18.012  1.00 18.71           O  
ATOM   1202  CB  VAL A 160      -4.429   7.757 -16.168  1.00 15.30           C  
ATOM   1203  CG1 VAL A 160      -5.429   8.030 -15.050  1.00 14.89           C  
ATOM   1204  CG2 VAL A 160      -3.030   8.199 -15.752  1.00 13.51           C  
ATOM   1205  N   ILE A 161      -6.381   4.811 -16.428  1.00 18.78           N  
ATOM   1206  CA  ILE A 161      -7.659   4.292 -16.902  1.00 18.22           C  
ATOM   1207  C   ILE A 161      -8.888   4.578 -16.042  1.00 18.69           C  
ATOM   1208  O   ILE A 161      -9.008   4.101 -14.913  1.00 17.58           O  
ATOM   1209  CB  ILE A 161      -7.592   2.757 -17.124  1.00 16.59           C  
ATOM   1210  CG1 ILE A 161      -6.410   2.394 -18.031  1.00 16.84           C  
ATOM   1211  CG2 ILE A 161      -8.886   2.263 -17.743  1.00 14.36           C  
ATOM   1212  CD1 ILE A 161      -5.074   2.343 -17.332  1.00 12.73           C  
ATOM   1213  N   LYS A 162      -9.801   5.357 -16.604  1.00 19.69           N  
ATOM   1214  CA  LYS A 162     -11.053   5.693 -15.946  1.00 21.35           C  
ATOM   1215  C   LYS A 162     -12.090   4.638 -16.305  1.00 22.67           C  
ATOM   1216  O   LYS A 162     -12.076   4.105 -17.415  1.00 23.50           O  
ATOM   1217  CB  LYS A 162     -11.581   7.042 -16.449  1.00 21.71           C  
ATOM   1218  CG  LYS A 162     -11.333   8.250 -15.571  1.00 21.36           C  
ATOM   1219  CD  LYS A 162     -11.986   9.473 -16.214  1.00 24.23           C  
ATOM   1220  CE  LYS A 162     -12.133  10.638 -15.243  1.00 28.53           C  
ATOM   1221  NZ  LYS A 162     -12.801  11.835 -15.847  1.00 31.21           N1+
ATOM   1222  N   THR A 163     -12.970   4.315 -15.364  1.00 22.08           N  
ATOM   1223  CA  THR A 163     -14.059   3.395 -15.661  1.00 20.86           C  
ATOM   1224  C   THR A 163     -15.199   4.401 -15.797  1.00 21.53           C  
ATOM   1225  O   THR A 163     -15.017   5.586 -15.512  1.00 21.11           O  
ATOM   1226  CB  THR A 163     -14.405   2.445 -14.498  1.00 19.38           C  
ATOM   1227  CG2 THR A 163     -13.170   1.709 -14.008  1.00 19.31           C  
ATOM   1228  OG1 THR A 163     -14.978   3.199 -13.427  1.00 21.68           O  
ATOM   1229  N   PRO A 164     -16.380   3.960 -16.243  1.00 22.23           N  
ATOM   1230  CA  PRO A 164     -17.475   4.923 -16.369  1.00 22.67           C  
ATOM   1231  C   PRO A 164     -17.908   5.457 -15.007  1.00 22.33           C  
ATOM   1232  O   PRO A 164     -18.685   6.405 -14.929  1.00 22.90           O  
ATOM   1233  CB  PRO A 164     -18.571   4.091 -17.041  1.00 21.73           C  
ATOM   1234  CG  PRO A 164     -17.780   3.048 -17.797  1.00 21.93           C  
ATOM   1235  CD  PRO A 164     -16.831   2.641 -16.702  1.00 21.65           C  
ATOM   1236  N   MET A 165     -17.386   4.851 -13.942  1.00 23.93           N  
ATOM   1237  CA  MET A 165     -17.724   5.238 -12.570  1.00 22.28           C  
ATOM   1238  C   MET A 165     -16.700   6.136 -11.873  1.00 20.08           C  
ATOM   1239  O   MET A 165     -17.021   6.797 -10.883  1.00 18.95           O  
ATOM   1240  CB  MET A 165     -17.933   3.979 -11.727  1.00 23.53           C  
ATOM   1241  CG  MET A 165     -19.079   3.095 -12.207  1.00 25.78           C  
ATOM   1242  SD  MET A 165     -19.152   1.479 -11.412  1.00 30.67           S  
ATOM   1243  CE  MET A 165     -17.635   0.723 -12.030  1.00 29.24           C  
ATOM   1244  N   THR A 166     -15.470   6.145 -12.377  1.00 18.77           N  
ATOM   1245  CA  THR A 166     -14.400   6.950 -11.789  1.00 18.77           C  
ATOM   1246  C   THR A 166     -14.728   8.442 -11.850  1.00 19.64           C  
ATOM   1247  O   THR A 166     -15.057   8.964 -12.915  1.00 21.07           O  
ATOM   1248  CB  THR A 166     -13.070   6.713 -12.528  1.00 16.04           C  
ATOM   1249  CG2 THR A 166     -11.927   7.387 -11.783  1.00 14.95           C  
ATOM   1250  OG1 THR A 166     -12.811   5.305 -12.609  1.00 14.79           O  
ATOM   1251  N   SER A 167     -14.634   9.130 -10.714  1.00 19.46           N  
ATOM   1252  CA  SER A 167     -14.930  10.562 -10.675  1.00 18.89           C  
ATOM   1253  C   SER A 167     -13.803  11.362 -11.312  1.00 20.48           C  
ATOM   1254  O   SER A 167     -12.686  10.866 -11.472  1.00 17.22           O  
ATOM   1255  CB  SER A 167     -15.126  11.040  -9.232  1.00 19.11           C  
ATOM   1256  OG  SER A 167     -13.922  10.938  -8.496  1.00 17.67           O  
ATOM   1257  N   GLN A 168     -14.100  12.605 -11.673  1.00 20.22           N  
ATOM   1258  CA  GLN A 168     -13.104  13.468 -12.283  1.00 22.61           C  
ATOM   1259  C   GLN A 168     -12.024  13.778 -11.250  1.00 23.45           C  
ATOM   1260  O   GLN A 168     -10.841  13.871 -11.587  1.00 23.90           O  
ATOM   1261  CB  GLN A 168     -13.762  14.763 -12.771  1.00 26.18           C  
ATOM   1262  CG  GLN A 168     -12.844  15.708 -13.547  1.00 30.90           C  
ATOM   1263  CD  GLN A 168     -12.224  15.060 -14.780  1.00 33.03           C  
ATOM   1264  NE2 GLN A 168     -10.916  15.221 -14.937  1.00 35.06           N  
ATOM   1265  OE1 GLN A 168     -12.916  14.436 -15.587  1.00 34.60           O  
ATOM   1266  N   LYS A 169     -12.433  13.933  -9.991  1.00 23.16           N  
ATOM   1267  CA  LYS A 169     -11.488  14.228  -8.914  1.00 23.01           C  
ATOM   1268  C   LYS A 169     -10.467  13.105  -8.759  1.00 19.61           C  
ATOM   1269  O   LYS A 169      -9.270  13.360  -8.626  1.00 17.07           O  
ATOM   1270  CB  LYS A 169     -12.226  14.441  -7.585  1.00 26.51           C  
ATOM   1271  CG  LYS A 169     -13.137  15.657  -7.568  1.00 34.15           C  
ATOM   1272  CD  LYS A 169     -13.826  15.815  -6.216  1.00 40.49           C  
ATOM   1273  CE  LYS A 169     -14.773  17.011  -6.205  1.00 43.68           C  
ATOM   1274  NZ  LYS A 169     -15.479  17.155  -4.898  1.00 45.78           N1+
ATOM   1275  N   THR A 170     -10.938  11.862  -8.768  1.00 17.94           N  
ATOM   1276  CA  THR A 170     -10.035  10.722  -8.648  1.00 19.09           C  
ATOM   1277  C   THR A 170      -9.065  10.717  -9.823  1.00 19.94           C  
ATOM   1278  O   THR A 170      -7.859  10.556  -9.642  1.00 17.86           O  
ATOM   1279  CB  THR A 170     -10.807   9.392  -8.629  1.00 18.28           C  
ATOM   1280  CG2 THR A 170      -9.850   8.214  -8.704  1.00 17.26           C  
ATOM   1281  OG1 THR A 170     -11.576   9.307  -7.423  1.00 19.28           O  
ATOM   1282  N   PHE A 171      -9.610  10.892 -11.025  1.00 20.28           N  
ATOM   1283  CA  PHE A 171      -8.816  10.930 -12.250  1.00 19.48           C  
ATOM   1284  C   PHE A 171      -7.718  11.978 -12.155  1.00 19.38           C  
ATOM   1285  O   PHE A 171      -6.546  11.686 -12.392  1.00 19.22           O  
ATOM   1286  CB  PHE A 171      -9.705  11.276 -13.444  1.00 19.73           C  
ATOM   1287  CG  PHE A 171      -8.945  11.477 -14.732  1.00 19.76           C  
ATOM   1288  CD1 PHE A 171      -8.302  10.411 -15.352  1.00 18.63           C  
ATOM   1289  CD2 PHE A 171      -8.872  12.739 -15.320  1.00 18.79           C  
ATOM   1290  CE1 PHE A 171      -7.591  10.595 -16.543  1.00 20.35           C  
ATOM   1291  CE2 PHE A 171      -8.163  12.938 -16.512  1.00 19.44           C  
ATOM   1292  CZ  PHE A 171      -7.523  11.861 -17.124  1.00 20.55           C  
ATOM   1293  N   GLU A 172      -8.111  13.202 -11.818  1.00 18.88           N  
ATOM   1294  CA  GLU A 172      -7.167  14.307 -11.703  1.00 19.83           C  
ATOM   1295  C   GLU A 172      -6.064  14.058 -10.691  1.00 19.18           C  
ATOM   1296  O   GLU A 172      -4.908  14.401 -10.937  1.00 19.63           O  
ATOM   1297  CB  GLU A 172      -7.895  15.605 -11.349  1.00 20.96           C  
ATOM   1298  CG  GLU A 172      -8.696  16.213 -12.485  1.00 25.65           C  
ATOM   1299  CD  GLU A 172      -9.391  17.497 -12.067  1.00 31.86           C  
ATOM   1300  OE1 GLU A 172      -8.709  18.389 -11.516  1.00 36.64           O  
ATOM   1301  OE2 GLU A 172     -10.613  17.622 -12.293  1.00 35.86           O1-
ATOM   1302  N   SER A 173      -6.419  13.473  -9.550  1.00 18.89           N  
ATOM   1303  CA  SER A 173      -5.437  13.183  -8.511  1.00 17.32           C  
ATOM   1304  C   SER A 173      -4.389  12.211  -9.034  1.00 16.32           C  
ATOM   1305  O   SER A 173      -3.204  12.350  -8.736  1.00 15.40           O  
ATOM   1306  CB  SER A 173      -6.121  12.588  -7.274  1.00 19.04           C  
ATOM   1307  OG  SER A 173      -7.022  13.516  -6.691  1.00 21.95           O  
ATOM   1308  N   LEU A 174      -4.832  11.230  -9.817  1.00 17.44           N  
ATOM   1309  CA  LEU A 174      -3.922  10.238 -10.385  1.00 16.15           C  
ATOM   1310  C   LEU A 174      -3.039  10.848 -11.475  1.00 15.65           C  
ATOM   1311  O   LEU A 174      -1.879  10.467 -11.628  1.00 15.82           O  
ATOM   1312  CB  LEU A 174      -4.717   9.046 -10.930  1.00 17.58           C  
ATOM   1313  CG  LEU A 174      -5.421   8.207  -9.851  1.00 16.30           C  
ATOM   1314  CD1 LEU A 174      -6.295   7.139 -10.483  1.00 16.46           C  
ATOM   1315  CD2 LEU A 174      -4.371   7.567  -8.949  1.00 13.90           C  
ATOM   1316  N   VAL A 175      -3.594  11.788 -12.235  1.00 15.50           N  
ATOM   1317  CA  VAL A 175      -2.832  12.463 -13.275  1.00 17.32           C  
ATOM   1318  C   VAL A 175      -1.753  13.297 -12.593  1.00 16.17           C  
ATOM   1319  O   VAL A 175      -0.586  13.266 -12.993  1.00 14.58           O  
ATOM   1320  CB  VAL A 175      -3.740  13.388 -14.139  1.00 16.63           C  
ATOM   1321  CG1 VAL A 175      -2.892  14.293 -15.030  1.00 14.67           C  
ATOM   1322  CG2 VAL A 175      -4.656  12.535 -15.008  1.00 15.71           C  
ATOM   1323  N   ASP A 176      -2.144  14.028 -11.551  1.00 18.48           N  
ATOM   1324  CA  ASP A 176      -1.199  14.865 -10.818  1.00 18.43           C  
ATOM   1325  C   ASP A 176      -0.102  14.005 -10.207  1.00 17.70           C  
ATOM   1326  O   ASP A 176       1.066  14.381 -10.217  1.00 19.06           O  
ATOM   1327  CB  ASP A 176      -1.903  15.650  -9.706  1.00 21.87           C  
ATOM   1328  CG  ASP A 176      -3.025  16.532 -10.230  1.00 25.07           C  
ATOM   1329  OD1 ASP A 176      -2.832  17.172 -11.284  1.00 26.49           O  
ATOM   1330  OD2 ASP A 176      -4.091  16.602  -9.578  1.00 25.92           O1-
ATOM   1331  N   PHE A 177      -0.491  12.852  -9.672  1.00 15.92           N  
ATOM   1332  CA  PHE A 177       0.459  11.931  -9.060  1.00 15.90           C  
ATOM   1333  C   PHE A 177       1.441  11.422 -10.112  1.00 16.15           C  
ATOM   1334  O   PHE A 177       2.648  11.387  -9.877  1.00 15.40           O  
ATOM   1335  CB  PHE A 177      -0.287  10.755  -8.420  1.00 15.08           C  
ATOM   1336  CG  PHE A 177       0.614   9.716  -7.809  1.00 15.71           C  
ATOM   1337  CD1 PHE A 177       1.528  10.057  -6.816  1.00 15.58           C  
ATOM   1338  CD2 PHE A 177       0.528   8.384  -8.211  1.00 17.51           C  
ATOM   1339  CE1 PHE A 177       2.343   9.085  -6.230  1.00 15.03           C  
ATOM   1340  CE2 PHE A 177       1.340   7.405  -7.630  1.00 15.94           C  
ATOM   1341  CZ  PHE A 177       2.247   7.759  -6.639  1.00 15.00           C  
ATOM   1342  N   SER A 178       0.921  11.031 -11.273  1.00 16.59           N  
ATOM   1343  CA  SER A 178       1.775  10.544 -12.351  1.00 15.20           C  
ATOM   1344  C   SER A 178       2.853  11.572 -12.674  1.00 13.87           C  
ATOM   1345  O   SER A 178       4.027  11.231 -12.798  1.00 14.23           O  
ATOM   1346  CB  SER A 178       0.948  10.257 -13.608  1.00 14.90           C  
ATOM   1347  OG  SER A 178       0.051   9.183 -13.398  1.00 14.12           O  
ATOM   1348  N   LYS A 179       2.453  12.834 -12.807  1.00 14.49           N  
ATOM   1349  CA  LYS A 179       3.408  13.888 -13.112  1.00 14.77           C  
ATOM   1350  C   LYS A 179       4.366  14.135 -11.949  1.00 15.81           C  
ATOM   1351  O   LYS A 179       5.537  14.454 -12.158  1.00 17.06           O  
ATOM   1352  CB  LYS A 179       2.669  15.177 -13.490  1.00 15.09           C  
ATOM   1353  CG  LYS A 179       1.894  15.039 -14.805  1.00 17.82           C  
ATOM   1354  CD  LYS A 179       1.112  16.284 -15.162  1.00 19.94           C  
ATOM   1355  CE  LYS A 179       0.386  16.098 -16.496  1.00 23.21           C  
ATOM   1356  NZ  LYS A 179      -0.400  17.309 -16.874  1.00 26.77           N1+
ATOM   1357  N   ALA A 180       3.874  13.983 -10.723  1.00 15.93           N  
ATOM   1358  CA  ALA A 180       4.725  14.178  -9.553  1.00 14.85           C  
ATOM   1359  C   ALA A 180       5.843  13.139  -9.601  1.00 14.29           C  
ATOM   1360  O   ALA A 180       6.966  13.391  -9.168  1.00 15.90           O  
ATOM   1361  CB  ALA A 180       3.905  14.022  -8.265  1.00 12.29           C  
ATOM   1362  N   LEU A 181       5.519  11.968 -10.135  1.00 16.47           N  
ATOM   1363  CA  LEU A 181       6.477  10.877 -10.267  1.00 16.57           C  
ATOM   1364  C   LEU A 181       7.430  11.113 -11.437  1.00 16.19           C  
ATOM   1365  O   LEU A 181       8.333  10.313 -11.678  1.00 17.32           O  
ATOM   1366  CB  LEU A 181       5.741   9.557 -10.494  1.00 14.55           C  
ATOM   1367  CG  LEU A 181       4.819   9.045  -9.391  1.00 13.53           C  
ATOM   1368  CD1 LEU A 181       4.141   7.759  -9.848  1.00 12.87           C  
ATOM   1369  CD2 LEU A 181       5.633   8.800  -8.130  1.00 11.72           C  
ATOM   1370  N   GLY A 182       7.223  12.203 -12.166  1.00 16.11           N  
ATOM   1371  CA  GLY A 182       8.078  12.494 -13.307  1.00 17.32           C  
ATOM   1372  C   GLY A 182       7.667  11.689 -14.529  1.00 17.52           C  
ATOM   1373  O   GLY A 182       8.441  11.525 -15.473  1.00 17.58           O  
ATOM   1374  N   LYS A 183       6.436  11.188 -14.515  1.00 17.71           N  
ATOM   1375  CA  LYS A 183       5.933  10.386 -15.622  1.00 15.16           C  
ATOM   1376  C   LYS A 183       5.027  11.171 -16.560  1.00 15.08           C  
ATOM   1377  O   LYS A 183       4.619  12.293 -16.264  1.00 13.90           O  
ATOM   1378  CB  LYS A 183       5.183   9.166 -15.086  1.00 15.99           C  
ATOM   1379  CG  LYS A 183       6.046   8.239 -14.244  1.00 16.78           C  
ATOM   1380  CD  LYS A 183       7.265   7.768 -15.019  1.00 17.69           C  
ATOM   1381  CE  LYS A 183       8.101   6.808 -14.189  1.00 19.24           C  
ATOM   1382  NZ  LYS A 183       9.338   6.385 -14.897  1.00 21.11           N1+
ATOM   1383  N   HIS A 184       4.720  10.558 -17.698  1.00 16.54           N  
ATOM   1384  CA  HIS A 184       3.877  11.166 -18.719  1.00 16.15           C  
ATOM   1385  C   HIS A 184       2.570  10.381 -18.799  1.00 16.69           C  
ATOM   1386  O   HIS A 184       2.485   9.361 -19.480  1.00 17.92           O  
ATOM   1387  CB  HIS A 184       4.619  11.125 -20.062  1.00 16.76           C  
ATOM   1388  CG  HIS A 184       3.877  11.764 -21.194  1.00 18.14           C  
ATOM   1389  CD2 HIS A 184       2.643  11.528 -21.701  1.00 17.33           C  
ATOM   1390  ND1 HIS A 184       4.439  12.741 -21.987  1.00 16.51           N  
ATOM   1391  CE1 HIS A 184       3.583  13.079 -22.936  1.00 17.40           C  
ATOM   1392  NE2 HIS A 184       2.486  12.358 -22.785  1.00 14.69           N  
ATOM   1393  N   PRO A 185       1.535  10.844 -18.086  1.00 16.30           N  
ATOM   1394  CA  PRO A 185       0.243  10.161 -18.094  1.00 15.75           C  
ATOM   1395  C   PRO A 185      -0.518  10.298 -19.410  1.00 16.70           C  
ATOM   1396  O   PRO A 185      -0.480  11.348 -20.054  1.00 15.68           O  
ATOM   1397  CB  PRO A 185      -0.495  10.837 -16.941  1.00 15.27           C  
ATOM   1398  CG  PRO A 185      -0.006  12.272 -17.075  1.00 14.23           C  
ATOM   1399  CD  PRO A 185       1.490  12.009 -17.180  1.00 15.48           C  
ATOM   1400  N   VAL A 186      -1.196   9.218 -19.789  1.00 15.27           N  
ATOM   1401  CA  VAL A 186      -2.033   9.165 -20.988  1.00 15.55           C  
ATOM   1402  C   VAL A 186      -3.336   8.502 -20.562  1.00 15.64           C  
ATOM   1403  O   VAL A 186      -3.342   7.344 -20.136  1.00 14.86           O  
ATOM   1404  CB  VAL A 186      -1.411   8.304 -22.120  1.00 15.02           C  
ATOM   1405  CG1 VAL A 186      -2.420   8.133 -23.257  1.00 12.53           C  
ATOM   1406  CG2 VAL A 186      -0.149   8.963 -22.650  1.00 13.37           C  
ATOM   1407  N   SER A 187      -4.436   9.240 -20.664  1.00 16.42           N  
ATOM   1408  CA  SER A 187      -5.744   8.709 -20.293  1.00 15.52           C  
ATOM   1409  C   SER A 187      -6.193   7.678 -21.331  1.00 16.76           C  
ATOM   1410  O   SER A 187      -6.183   7.953 -22.532  1.00 15.51           O  
ATOM   1411  CB  SER A 187      -6.763   9.849 -20.212  1.00 12.73           C  
ATOM   1412  OG  SER A 187      -8.029   9.371 -19.791  1.00 14.67           O  
ATOM   1413  N   CYS A 188      -6.580   6.494 -20.866  1.00 16.24           N  
ATOM   1414  CA  CYS A 188      -7.021   5.429 -21.759  1.00 15.72           C  
ATOM   1415  C   CYS A 188      -8.387   4.893 -21.364  1.00 16.10           C  
ATOM   1416  O   CYS A 188      -8.777   4.962 -20.193  1.00 14.20           O  
ATOM   1417  CB  CYS A 188      -6.025   4.266 -21.739  1.00 15.38           C  
ATOM   1418  SG  CYS A 188      -4.344   4.685 -22.227  1.00 15.73           S  
ATOM   1419  N   LYS A 189      -9.113   4.357 -22.342  1.00 15.34           N  
ATOM   1420  CA  LYS A 189     -10.420   3.778 -22.070  1.00 16.16           C  
ATOM   1421  C   LYS A 189     -10.174   2.419 -21.432  1.00 16.48           C  
ATOM   1422  O   LYS A 189      -9.082   1.856 -21.550  1.00 17.06           O  
ATOM   1423  CB  LYS A 189     -11.231   3.599 -23.362  1.00 14.02           C  
ATOM   1424  CG  LYS A 189     -11.528   4.899 -24.101  1.00 14.35           C  
ATOM   1425  CD  LYS A 189     -12.454   4.662 -25.285  1.00 14.77           C  
ATOM   1426  CE  LYS A 189     -12.746   5.961 -26.025  1.00 14.95           C  
ATOM   1427  NZ  LYS A 189     -13.762   5.758 -27.098  1.00 19.27           N1+
ATOM   1428  N   ASP A 190     -11.186   1.890 -20.758  1.00 16.78           N  
ATOM   1429  CA  ASP A 190     -11.047   0.599 -20.106  1.00 16.50           C  
ATOM   1430  C   ASP A 190     -11.320  -0.565 -21.062  1.00 17.94           C  
ATOM   1431  O   ASP A 190     -12.295  -1.305 -20.911  1.00 18.40           O  
ATOM   1432  CB  ASP A 190     -11.966   0.547 -18.878  1.00 16.27           C  
ATOM   1433  CG  ASP A 190     -11.787  -0.717 -18.060  1.00 16.18           C  
ATOM   1434  OD1 ASP A 190     -10.676  -1.290 -18.065  1.00 16.33           O  
ATOM   1435  OD2 ASP A 190     -12.752  -1.120 -17.377  1.00 18.58           O1-
ATOM   1436  N   THR A 191     -10.446  -0.704 -22.057  1.00 18.51           N  
ATOM   1437  CA  THR A 191     -10.539  -1.780 -23.040  1.00 18.96           C  
ATOM   1438  C   THR A 191      -9.393  -2.742 -22.743  1.00 17.44           C  
ATOM   1439  O   THR A 191      -8.348  -2.326 -22.261  1.00 18.50           O  
ATOM   1440  CB  THR A 191     -10.403  -1.243 -24.485  1.00 18.29           C  
ATOM   1441  CG2 THR A 191     -11.565  -0.324 -24.819  1.00 17.63           C  
ATOM   1442  OG1 THR A 191      -9.173  -0.521 -24.617  1.00 19.55           O  
ATOM   1443  N   PRO A 192      -9.572  -4.039 -23.035  1.00 18.08           N  
ATOM   1444  CA  PRO A 192      -8.540  -5.052 -22.782  1.00 17.82           C  
ATOM   1445  C   PRO A 192      -7.136  -4.714 -23.280  1.00 17.64           C  
ATOM   1446  O   PRO A 192      -6.903  -4.569 -24.482  1.00 18.02           O  
ATOM   1447  CB  PRO A 192      -9.129  -6.306 -23.444  1.00 17.74           C  
ATOM   1448  CG  PRO A 192     -10.085  -5.722 -24.492  1.00 19.29           C  
ATOM   1449  CD  PRO A 192     -10.747  -4.669 -23.658  1.00 18.08           C  
ATOM   1450  N   GLY A 193      -6.201  -4.589 -22.342  1.00 16.10           N  
ATOM   1451  CA  GLY A 193      -4.830  -4.271 -22.705  1.00 13.97           C  
ATOM   1452  C   GLY A 193      -4.592  -2.790 -22.935  1.00 12.90           C  
ATOM   1453  O   GLY A 193      -3.468  -2.376 -23.216  1.00 12.65           O  
ATOM   1454  N   PHE A 194      -5.650  -1.992 -22.827  1.00 13.43           N  
ATOM   1455  CA  PHE A 194      -5.543  -0.547 -23.003  1.00 14.57           C  
ATOM   1456  C   PHE A 194      -4.820  -0.270 -24.328  1.00 15.51           C  
ATOM   1457  O   PHE A 194      -5.197  -0.832 -25.353  1.00 15.78           O  
ATOM   1458  CB  PHE A 194      -4.791   0.043 -21.806  1.00 14.31           C  
ATOM   1459  CG  PHE A 194      -5.275  -0.494 -20.473  1.00 15.65           C  
ATOM   1460  CD1 PHE A 194      -6.615  -0.367 -20.098  1.00 15.56           C  
ATOM   1461  CD2 PHE A 194      -4.403  -1.158 -19.619  1.00 11.92           C  
ATOM   1462  CE1 PHE A 194      -7.079  -0.902 -18.886  1.00 15.43           C  
ATOM   1463  CE2 PHE A 194      -4.855  -1.696 -18.402  1.00 13.40           C  
ATOM   1464  CZ  PHE A 194      -6.195  -1.566 -18.039  1.00 12.74           C  
ATOM   1465  N   ILE A 195      -3.791   0.575 -24.333  1.00 15.20           N  
ATOM   1466  CA  ILE A 195      -3.102   0.829 -25.598  1.00 13.72           C  
ATOM   1467  C   ILE A 195      -1.898  -0.067 -25.845  1.00 13.27           C  
ATOM   1468  O   ILE A 195      -1.898  -0.879 -26.769  1.00 12.44           O  
ATOM   1469  CB  ILE A 195      -2.616   2.294 -25.741  1.00 13.65           C  
ATOM   1470  CG1 ILE A 195      -3.807   3.254 -25.815  1.00 12.83           C  
ATOM   1471  CG2 ILE A 195      -1.780   2.439 -27.026  1.00 12.29           C  
ATOM   1472  CD1 ILE A 195      -3.404   4.720 -25.907  1.00 11.52           C  
ATOM   1473  N   VAL A 196      -0.873   0.064 -25.012  1.00 13.83           N  
ATOM   1474  CA  VAL A 196       0.341  -0.702 -25.230  1.00 12.73           C  
ATOM   1475  C   VAL A 196       0.202  -2.214 -25.314  1.00 12.57           C  
ATOM   1476  O   VAL A 196       0.567  -2.801 -26.332  1.00 13.23           O  
ATOM   1477  CB  VAL A 196       1.422  -0.346 -24.189  1.00 12.47           C  
ATOM   1478  CG1 VAL A 196       2.696  -1.130 -24.480  1.00 11.86           C  
ATOM   1479  CG2 VAL A 196       1.699   1.156 -24.226  1.00  8.42           C  
ATOM   1480  N   ASN A 197      -0.322  -2.853 -24.271  1.00 11.67           N  
ATOM   1481  CA  ASN A 197      -0.449  -4.308 -24.294  1.00 11.72           C  
ATOM   1482  C   ASN A 197      -1.359  -4.869 -25.376  1.00 10.38           C  
ATOM   1483  O   ASN A 197      -1.116  -5.963 -25.880  1.00 12.03           O  
ATOM   1484  CB  ASN A 197      -0.882  -4.839 -22.926  1.00 11.30           C  
ATOM   1485  CG  ASN A 197       0.173  -4.612 -21.870  1.00 14.25           C  
ATOM   1486  ND2 ASN A 197      -0.256  -4.364 -20.633  1.00 16.05           N  
ATOM   1487  OD1 ASN A 197       1.368  -4.686 -22.159  1.00 14.02           O  
ATOM   1488  N   ARG A 198      -2.398  -4.129 -25.739  1.00 11.56           N  
ATOM   1489  CA  ARG A 198      -3.308  -4.589 -26.785  1.00 12.82           C  
ATOM   1490  C   ARG A 198      -2.536  -4.767 -28.098  1.00 14.80           C  
ATOM   1491  O   ARG A 198      -2.888  -5.597 -28.937  1.00 13.29           O  
ATOM   1492  CB  ARG A 198      -4.432  -3.572 -26.985  1.00 12.55           C  
ATOM   1493  CG  ARG A 198      -5.458  -3.960 -28.043  1.00 13.64           C  
ATOM   1494  CD  ARG A 198      -6.221  -5.215 -27.666  1.00 13.17           C  
ATOM   1495  NE  ARG A 198      -7.163  -5.607 -28.717  1.00 16.33           N  
ATOM   1496  CZ  ARG A 198      -6.805  -6.057 -29.917  1.00 17.23           C  
ATOM   1497  NH1 ARG A 198      -5.521  -6.180 -30.231  1.00 18.15           N1+
ATOM   1498  NH2 ARG A 198      -7.733  -6.372 -30.814  1.00 17.06           N  
ATOM   1499  N   LEU A 199      -1.477  -3.983 -28.264  1.00 14.90           N  
ATOM   1500  CA  LEU A 199      -0.668  -4.046 -29.475  1.00 15.25           C  
ATOM   1501  C   LEU A 199       0.623  -4.838 -29.273  1.00 16.56           C  
ATOM   1502  O   LEU A 199       1.069  -5.561 -30.166  1.00 17.41           O  
ATOM   1503  CB  LEU A 199      -0.332  -2.624 -29.936  1.00 15.76           C  
ATOM   1504  CG  LEU A 199      -1.533  -1.694 -30.173  1.00 17.71           C  
ATOM   1505  CD1 LEU A 199      -1.047  -0.306 -30.580  1.00 17.13           C  
ATOM   1506  CD2 LEU A 199      -2.430  -2.283 -31.248  1.00 18.71           C  
ATOM   1507  N   LEU A 200       1.216  -4.707 -28.093  1.00 16.05           N  
ATOM   1508  CA  LEU A 200       2.474  -5.380 -27.782  1.00 16.49           C  
ATOM   1509  C   LEU A 200       2.398  -6.890 -27.553  1.00 17.10           C  
ATOM   1510  O   LEU A 200       3.170  -7.656 -28.143  1.00 16.00           O  
ATOM   1511  CB  LEU A 200       3.115  -4.727 -26.552  1.00 16.30           C  
ATOM   1512  CG  LEU A 200       4.446  -5.318 -26.075  1.00 14.08           C  
ATOM   1513  CD1 LEU A 200       5.504  -5.134 -27.152  1.00 12.47           C  
ATOM   1514  CD2 LEU A 200       4.879  -4.615 -24.784  1.00 14.30           C  
ATOM   1515  N   VAL A 201       1.480  -7.317 -26.688  1.00 14.58           N  
ATOM   1516  CA  VAL A 201       1.352  -8.733 -26.365  1.00 15.20           C  
ATOM   1517  C   VAL A 201       1.078  -9.641 -27.566  1.00 14.24           C  
ATOM   1518  O   VAL A 201       1.743 -10.657 -27.734  1.00 13.82           O  
ATOM   1519  CB  VAL A 201       0.292  -8.937 -25.256  1.00 16.95           C  
ATOM   1520  CG1 VAL A 201       0.104 -10.424 -24.959  1.00 16.24           C  
ATOM   1521  CG2 VAL A 201       0.749  -8.206 -23.994  1.00 15.36           C  
ATOM   1522  N   PRO A 202       0.086  -9.303 -28.405  1.00 14.68           N  
ATOM   1523  CA  PRO A 202      -0.182 -10.158 -29.569  1.00 14.35           C  
ATOM   1524  C   PRO A 202       1.052 -10.282 -30.474  1.00 11.50           C  
ATOM   1525  O   PRO A 202       1.270 -11.313 -31.105  1.00 12.95           O  
ATOM   1526  CB  PRO A 202      -1.351  -9.442 -30.243  1.00 14.36           C  
ATOM   1527  CG  PRO A 202      -2.087  -8.853 -29.033  1.00 14.38           C  
ATOM   1528  CD  PRO A 202      -0.890  -8.202 -28.357  1.00 12.73           C  
ATOM   1529  N   TYR A 203       1.850  -9.220 -30.529  1.00 13.81           N  
ATOM   1530  CA  TYR A 203       3.080  -9.205 -31.314  1.00 12.59           C  
ATOM   1531  C   TYR A 203       4.099 -10.176 -30.714  1.00 12.54           C  
ATOM   1532  O   TYR A 203       4.787 -10.897 -31.433  1.00 11.77           O  
ATOM   1533  CB  TYR A 203       3.652  -7.786 -31.346  1.00 14.97           C  
ATOM   1534  CG  TYR A 203       5.158  -7.720 -31.465  1.00 16.14           C  
ATOM   1535  CD1 TYR A 203       5.817  -8.136 -32.624  1.00 13.79           C  
ATOM   1536  CD2 TYR A 203       5.930  -7.275 -30.389  1.00 15.90           C  
ATOM   1537  CE1 TYR A 203       7.210  -8.112 -32.703  1.00 13.32           C  
ATOM   1538  CE2 TYR A 203       7.316  -7.248 -30.456  1.00 15.21           C  
ATOM   1539  CZ  TYR A 203       7.953  -7.667 -31.612  1.00 15.60           C  
ATOM   1540  OH  TYR A 203       9.329  -7.644 -31.660  1.00 12.14           O  
ATOM   1541  N   LEU A 204       4.199 -10.192 -29.389  1.00 12.15           N  
ATOM   1542  CA  LEU A 204       5.129 -11.099 -28.724  1.00 10.76           C  
ATOM   1543  C   LEU A 204       4.701 -12.544 -28.968  1.00 11.40           C  
ATOM   1544  O   LEU A 204       5.542 -13.425 -29.154  1.00 11.98           O  
ATOM   1545  CB  LEU A 204       5.182 -10.797 -27.220  1.00 10.05           C  
ATOM   1546  CG  LEU A 204       5.737  -9.421 -26.834  1.00 10.12           C  
ATOM   1547  CD1 LEU A 204       5.679  -9.249 -25.310  1.00  9.23           C  
ATOM   1548  CD2 LEU A 204       7.176  -9.287 -27.334  1.00  8.06           C  
ATOM   1549  N   MET A 205       3.393 -12.791 -28.973  1.00 11.87           N  
ATOM   1550  CA  MET A 205       2.896 -14.142 -29.225  1.00 13.50           C  
ATOM   1551  C   MET A 205       3.192 -14.545 -30.674  1.00 14.12           C  
ATOM   1552  O   MET A 205       3.544 -15.693 -30.946  1.00 15.94           O  
ATOM   1553  CB  MET A 205       1.388 -14.232 -28.951  1.00 14.01           C  
ATOM   1554  CG  MET A 205       1.010 -14.038 -27.481  1.00 15.58           C  
ATOM   1555  SD  MET A 205       1.824 -15.227 -26.381  1.00 17.96           S  
ATOM   1556  CE  MET A 205       1.174 -16.759 -26.990  1.00 15.70           C  
ATOM   1557  N   GLU A 206       3.054 -13.605 -31.605  1.00 12.97           N  
ATOM   1558  CA  GLU A 206       3.341 -13.919 -33.004  1.00 13.28           C  
ATOM   1559  C   GLU A 206       4.814 -14.289 -33.179  1.00 12.96           C  
ATOM   1560  O   GLU A 206       5.149 -15.164 -33.977  1.00 12.25           O  
ATOM   1561  CB  GLU A 206       2.958 -12.741 -33.906  1.00 13.46           C  
ATOM   1562  CG  GLU A 206       1.465 -12.663 -34.209  1.00 13.11           C  
ATOM   1563  CD  GLU A 206       1.010 -13.775 -35.144  1.00 17.89           C  
ATOM   1564  OE1 GLU A 206       1.459 -13.793 -36.308  1.00 18.09           O  
ATOM   1565  OE2 GLU A 206       0.213 -14.637 -34.721  1.00 20.38           O1-
ATOM   1566  N   ALA A 207       5.690 -13.635 -32.422  1.00 12.98           N  
ATOM   1567  CA  ALA A 207       7.118 -13.932 -32.498  1.00 14.92           C  
ATOM   1568  C   ALA A 207       7.352 -15.376 -32.059  1.00 14.88           C  
ATOM   1569  O   ALA A 207       8.128 -16.110 -32.678  1.00 12.38           O  
ATOM   1570  CB  ALA A 207       7.909 -12.980 -31.601  1.00 14.36           C  
ATOM   1571  N   ILE A 208       6.680 -15.782 -30.983  1.00 15.36           N  
ATOM   1572  CA  ILE A 208       6.821 -17.142 -30.480  1.00 13.42           C  
ATOM   1573  C   ILE A 208       6.324 -18.132 -31.536  1.00 14.47           C  
ATOM   1574  O   ILE A 208       6.965 -19.153 -31.790  1.00 16.12           O  
ATOM   1575  CB  ILE A 208       6.020 -17.351 -29.162  1.00 12.41           C  
ATOM   1576  CG1 ILE A 208       6.545 -16.413 -28.067  1.00 10.04           C  
ATOM   1577  CG2 ILE A 208       6.131 -18.808 -28.715  1.00 14.13           C  
ATOM   1578  CD1 ILE A 208       5.767 -16.493 -26.739  1.00  7.88           C  
ATOM   1579  N   ARG A 209       5.189 -17.820 -32.157  1.00 13.93           N  
ATOM   1580  CA  ARG A 209       4.614 -18.699 -33.173  1.00 16.17           C  
ATOM   1581  C   ARG A 209       5.530 -18.866 -34.377  1.00 16.20           C  
ATOM   1582  O   ARG A 209       5.606 -19.949 -34.951  1.00 15.63           O  
ATOM   1583  CB  ARG A 209       3.242 -18.176 -33.612  1.00 17.17           C  
ATOM   1584  CG  ARG A 209       2.196 -18.272 -32.513  1.00 15.87           C  
ATOM   1585  CD  ARG A 209       1.052 -17.300 -32.724  1.00 17.23           C  
ATOM   1586  NE  ARG A 209       0.141 -17.308 -31.581  1.00 18.11           N  
ATOM   1587  CZ  ARG A 209      -0.726 -16.341 -31.307  1.00 16.88           C  
ATOM   1588  NH1 ARG A 209      -0.806 -15.274 -32.096  1.00 16.77           N1+
ATOM   1589  NH2 ARG A 209      -1.513 -16.437 -30.241  1.00 17.02           N  
ATOM   1590  N   LEU A 210       6.236 -17.804 -34.756  1.00 15.39           N  
ATOM   1591  CA  LEU A 210       7.147 -17.889 -35.895  1.00 16.07           C  
ATOM   1592  C   LEU A 210       8.266 -18.874 -35.540  1.00 15.95           C  
ATOM   1593  O   LEU A 210       8.709 -19.666 -36.376  1.00 14.01           O  
ATOM   1594  CB  LEU A 210       7.706 -16.495 -36.221  1.00 15.57           C  
ATOM   1595  CG  LEU A 210       8.519 -16.297 -37.509  1.00 17.26           C  
ATOM   1596  CD1 LEU A 210       8.505 -14.822 -37.882  1.00 20.44           C  
ATOM   1597  CD2 LEU A 210       9.941 -16.802 -37.340  1.00 16.43           C  
ATOM   1598  N   TYR A 211       8.706 -18.838 -34.283  1.00 15.98           N  
ATOM   1599  CA  TYR A 211       9.751 -19.744 -33.811  1.00 15.10           C  
ATOM   1600  C   TYR A 211       9.212 -21.174 -33.759  1.00 15.81           C  
ATOM   1601  O   TYR A 211       9.887 -22.114 -34.174  1.00 17.55           O  
ATOM   1602  CB  TYR A 211      10.225 -19.316 -32.416  1.00 15.12           C  
ATOM   1603  CG  TYR A 211      11.202 -20.265 -31.752  1.00 13.92           C  
ATOM   1604  CD1 TYR A 211      12.458 -20.512 -32.306  1.00 12.45           C  
ATOM   1605  CD2 TYR A 211      10.878 -20.895 -30.546  1.00 13.29           C  
ATOM   1606  CE1 TYR A 211      13.370 -21.358 -31.673  1.00 14.27           C  
ATOM   1607  CE2 TYR A 211      11.783 -21.743 -29.906  1.00 11.78           C  
ATOM   1608  CZ  TYR A 211      13.023 -21.968 -30.470  1.00 13.36           C  
ATOM   1609  OH  TYR A 211      13.924 -22.788 -29.830  1.00 15.02           O  
ATOM   1610  N   GLU A 212       7.988 -21.335 -33.258  1.00 16.49           N  
ATOM   1611  CA  GLU A 212       7.379 -22.660 -33.147  1.00 15.66           C  
ATOM   1612  C   GLU A 212       7.096 -23.273 -34.512  1.00 15.25           C  
ATOM   1613  O   GLU A 212       7.096 -24.489 -34.675  1.00 14.02           O  
ATOM   1614  CB  GLU A 212       6.078 -22.581 -32.342  1.00 16.99           C  
ATOM   1615  CG  GLU A 212       6.267 -22.069 -30.914  1.00 19.38           C  
ATOM   1616  CD  GLU A 212       4.979 -22.077 -30.108  1.00 21.07           C  
ATOM   1617  OE1 GLU A 212       3.967 -21.523 -30.585  1.00 22.02           O  
ATOM   1618  OE2 GLU A 212       4.984 -22.629 -28.990  1.00 26.52           O1-
ATOM   1619  N   ARG A 213       6.865 -22.409 -35.490  1.00 16.07           N  
ATOM   1620  CA  ARG A 213       6.571 -22.820 -36.852  1.00 16.69           C  
ATOM   1621  C   ARG A 213       7.856 -23.362 -37.503  1.00 16.17           C  
ATOM   1622  O   ARG A 213       7.818 -24.029 -38.544  1.00 15.26           O  
ATOM   1623  CB  ARG A 213       6.021 -21.594 -37.589  1.00 16.38           C  
ATOM   1624  CG  ARG A 213       5.201 -21.851 -38.816  1.00 19.96           C  
ATOM   1625  CD  ARG A 213       4.217 -20.688 -38.981  1.00 18.72           C  
ATOM   1626  NE  ARG A 213       4.884 -19.388 -39.029  1.00 16.58           N  
ATOM   1627  CZ  ARG A 213       4.453 -18.307 -38.386  1.00 16.49           C  
ATOM   1628  NH1 ARG A 213       3.356 -18.371 -37.639  1.00 16.50           N1+
ATOM   1629  NH2 ARG A 213       5.103 -17.155 -38.505  1.00 14.69           N  
ATOM   1630  N   GLY A 214       8.989 -23.079 -36.867  1.00 14.95           N  
ATOM   1631  CA  GLY A 214      10.273 -23.535 -37.370  1.00 13.97           C  
ATOM   1632  C   GLY A 214      10.828 -22.667 -38.486  1.00 14.20           C  
ATOM   1633  O   GLY A 214      11.681 -23.107 -39.259  1.00 15.80           O  
ATOM   1634  N   ASP A 215      10.359 -21.428 -38.578  1.00 14.61           N  
ATOM   1635  CA  ASP A 215      10.840 -20.543 -39.634  1.00 15.13           C  
ATOM   1636  C   ASP A 215      12.123 -19.797 -39.300  1.00 14.13           C  
ATOM   1637  O   ASP A 215      12.854 -19.378 -40.199  1.00 15.17           O  
ATOM   1638  CB  ASP A 215       9.755 -19.540 -40.032  1.00 16.10           C  
ATOM   1639  CG  ASP A 215       8.544 -20.214 -40.636  1.00 13.55           C  
ATOM   1640  OD1 ASP A 215       8.715 -21.309 -41.213  1.00 14.86           O  
ATOM   1641  OD2 ASP A 215       7.436 -19.646 -40.553  1.00 15.22           O1-
ATOM   1642  N   ALA A 216      12.407 -19.633 -38.014  1.00 13.25           N  
ATOM   1643  CA  ALA A 216      13.611 -18.915 -37.609  1.00 14.60           C  
ATOM   1644  C   ALA A 216      13.952 -19.177 -36.150  1.00 14.22           C  
ATOM   1645  O   ALA A 216      13.102 -19.626 -35.377  1.00 13.47           O  
ATOM   1646  CB  ALA A 216      13.424 -17.417 -37.835  1.00 13.81           C  
ATOM   1647  N   SER A 217      15.200 -18.896 -35.784  1.00 14.76           N  
ATOM   1648  CA  SER A 217      15.651 -19.089 -34.406  1.00 13.13           C  
ATOM   1649  C   SER A 217      15.287 -17.861 -33.571  1.00 13.02           C  
ATOM   1650  O   SER A 217      15.070 -16.771 -34.107  1.00 11.00           O  
ATOM   1651  CB  SER A 217      17.167 -19.301 -34.365  1.00  9.43           C  
ATOM   1652  OG  SER A 217      17.857 -18.108 -34.702  1.00 13.16           O  
ATOM   1653  N   LYS A 218      15.211 -18.042 -32.253  1.00 13.54           N  
ATOM   1654  CA  LYS A 218      14.889 -16.935 -31.358  1.00 13.21           C  
ATOM   1655  C   LYS A 218      15.959 -15.868 -31.489  1.00 11.71           C  
ATOM   1656  O   LYS A 218      15.670 -14.673 -31.449  1.00 10.23           O  
ATOM   1657  CB  LYS A 218      14.843 -17.398 -29.891  1.00 12.21           C  
ATOM   1658  CG  LYS A 218      13.769 -18.420 -29.563  1.00 12.12           C  
ATOM   1659  CD  LYS A 218      13.717 -18.697 -28.056  1.00 12.10           C  
ATOM   1660  CE  LYS A 218      15.030 -19.262 -27.524  1.00 15.32           C  
ATOM   1661  NZ  LYS A 218      15.347 -20.607 -28.081  1.00 19.16           N1+
ATOM   1662  N   GLU A 219      17.204 -16.311 -31.634  1.00 13.55           N  
ATOM   1663  CA  GLU A 219      18.326 -15.392 -31.748  1.00 11.99           C  
ATOM   1664  C   GLU A 219      18.214 -14.494 -32.976  1.00 13.05           C  
ATOM   1665  O   GLU A 219      18.422 -13.283 -32.880  1.00 14.12           O  
ATOM   1666  CB  GLU A 219      19.654 -16.152 -31.794  1.00 14.03           C  
ATOM   1667  CG  GLU A 219      20.076 -16.883 -30.509  1.00 15.02           C  
ATOM   1668  CD  GLU A 219      19.243 -18.113 -30.188  1.00 16.45           C  
ATOM   1669  OE1 GLU A 219      18.543 -18.627 -31.085  1.00 15.88           O  
ATOM   1670  OE2 GLU A 219      19.317 -18.593 -29.033  1.00 20.12           O1-
ATOM   1671  N   ASP A 220      17.888 -15.073 -34.129  1.00 12.39           N  
ATOM   1672  CA  ASP A 220      17.769 -14.257 -35.337  1.00 12.85           C  
ATOM   1673  C   ASP A 220      16.560 -13.330 -35.312  1.00 12.58           C  
ATOM   1674  O   ASP A 220      16.624 -12.206 -35.804  1.00 12.14           O  
ATOM   1675  CB  ASP A 220      17.730 -15.124 -36.602  1.00 13.71           C  
ATOM   1676  CG  ASP A 220      19.067 -15.773 -36.903  1.00 12.15           C  
ATOM   1677  OD1 ASP A 220      20.109 -15.159 -36.584  1.00 11.45           O  
ATOM   1678  OD2 ASP A 220      19.079 -16.876 -37.485  1.00 12.49           O1-
ATOM   1679  N   ILE A 221      15.457 -13.802 -34.745  1.00 11.80           N  
ATOM   1680  CA  ILE A 221      14.260 -12.987 -34.638  1.00 13.39           C  
ATOM   1681  C   ILE A 221      14.581 -11.754 -33.781  1.00 13.36           C  
ATOM   1682  O   ILE A 221      14.214 -10.639 -34.146  1.00 15.83           O  
ATOM   1683  CB  ILE A 221      13.093 -13.785 -34.001  1.00 14.14           C  
ATOM   1684  CG1 ILE A 221      12.705 -14.956 -34.911  1.00 14.43           C  
ATOM   1685  CG2 ILE A 221      11.900 -12.873 -33.781  1.00 12.49           C  
ATOM   1686  CD1 ILE A 221      11.693 -15.922 -34.296  1.00 13.50           C  
ATOM   1687  N   ASP A 222      15.266 -11.950 -32.651  1.00 13.68           N  
ATOM   1688  CA  ASP A 222      15.628 -10.819 -31.789  1.00 12.56           C  
ATOM   1689  C   ASP A 222      16.572  -9.872 -32.529  1.00 11.24           C  
ATOM   1690  O   ASP A 222      16.403  -8.647 -32.497  1.00 11.96           O  
ATOM   1691  CB  ASP A 222      16.309 -11.279 -30.484  1.00 11.99           C  
ATOM   1692  CG  ASP A 222      15.339 -11.919 -29.496  1.00 15.37           C  
ATOM   1693  OD1 ASP A 222      14.118 -11.686 -29.597  1.00 14.17           O  
ATOM   1694  OD2 ASP A 222      15.810 -12.632 -28.585  1.00 18.56           O1-
ATOM   1695  N   THR A 223      17.576 -10.443 -33.184  1.00 10.72           N  
ATOM   1696  CA  THR A 223      18.525  -9.647 -33.952  1.00 11.63           C  
ATOM   1697  C   THR A 223      17.766  -8.851 -35.013  1.00 11.43           C  
ATOM   1698  O   THR A 223      17.982  -7.653 -35.170  1.00 11.12           O  
ATOM   1699  CB  THR A 223      19.575 -10.552 -34.649  1.00  9.79           C  
ATOM   1700  CG2 THR A 223      20.426  -9.753 -35.638  1.00  8.07           C  
ATOM   1701  OG1 THR A 223      20.422 -11.148 -33.658  1.00 15.10           O  
ATOM   1702  N   ALA A 224      16.862  -9.519 -35.724  1.00 11.59           N  
ATOM   1703  CA  ALA A 224      16.100  -8.859 -36.782  1.00 12.00           C  
ATOM   1704  C   ALA A 224      15.217  -7.717 -36.286  1.00 11.69           C  
ATOM   1705  O   ALA A 224      15.176  -6.659 -36.904  1.00 10.93           O  
ATOM   1706  CB  ALA A 224      15.254  -9.882 -37.544  1.00 13.54           C  
ATOM   1707  N   MET A 225      14.521  -7.909 -35.168  1.00 10.88           N  
ATOM   1708  CA  MET A 225      13.654  -6.842 -34.686  1.00 11.71           C  
ATOM   1709  C   MET A 225      14.442  -5.641 -34.183  1.00 11.39           C  
ATOM   1710  O   MET A 225      14.007  -4.503 -34.347  1.00  9.53           O  
ATOM   1711  CB  MET A 225      12.698  -7.354 -33.602  1.00 11.73           C  
ATOM   1712  CG  MET A 225      11.733  -8.429 -34.104  1.00 11.56           C  
ATOM   1713  SD  MET A 225      10.886  -7.965 -35.662  1.00 13.38           S  
ATOM   1714  CE  MET A 225       9.992  -6.526 -35.173  1.00 10.53           C  
ATOM   1715  N   LYS A 226      15.599  -5.889 -33.575  1.00 11.05           N  
ATOM   1716  CA  LYS A 226      16.430  -4.801 -33.077  1.00 10.77           C  
ATOM   1717  C   LYS A 226      17.121  -4.035 -34.212  1.00 11.00           C  
ATOM   1718  O   LYS A 226      17.080  -2.804 -34.253  1.00 10.31           O  
ATOM   1719  CB  LYS A 226      17.489  -5.335 -32.091  1.00  9.09           C  
ATOM   1720  CG  LYS A 226      16.891  -5.884 -30.796  1.00 13.30           C  
ATOM   1721  CD  LYS A 226      17.946  -6.291 -29.771  1.00 16.07           C  
ATOM   1722  CE  LYS A 226      18.754  -7.501 -30.228  1.00 19.34           C  
ATOM   1723  NZ  LYS A 226      19.731  -7.938 -29.180  1.00 16.78           N1+
ATOM   1724  N   LEU A 227      17.733  -4.763 -35.143  1.00 11.87           N  
ATOM   1725  CA  LEU A 227      18.458  -4.130 -36.243  1.00 10.28           C  
ATOM   1726  C   LEU A 227      17.589  -3.672 -37.409  1.00 11.92           C  
ATOM   1727  O   LEU A 227      17.982  -2.781 -38.168  1.00 12.06           O  
ATOM   1728  CB  LEU A 227      19.557  -5.069 -36.753  1.00 13.11           C  
ATOM   1729  CG  LEU A 227      20.587  -5.522 -35.707  1.00 13.75           C  
ATOM   1730  CD1 LEU A 227      21.677  -6.331 -36.392  1.00 15.78           C  
ATOM   1731  CD2 LEU A 227      21.200  -4.310 -35.012  1.00 14.57           C  
ATOM   1732  N   GLY A 228      16.408  -4.263 -37.543  1.00 10.54           N  
ATOM   1733  CA  GLY A 228      15.523  -3.883 -38.630  1.00 12.28           C  
ATOM   1734  C   GLY A 228      14.435  -2.900 -38.236  1.00 11.48           C  
ATOM   1735  O   GLY A 228      14.037  -2.061 -39.046  1.00 10.61           O  
ATOM   1736  N   ALA A 229      13.954  -2.990 -36.996  1.00 11.63           N  
ATOM   1737  CA  ALA A 229      12.900  -2.095 -36.528  1.00 12.47           C  
ATOM   1738  C   ALA A 229      13.369  -1.110 -35.452  1.00 13.59           C  
ATOM   1739  O   ALA A 229      12.581  -0.317 -34.940  1.00 11.91           O  
ATOM   1740  CB  ALA A 229      11.718  -2.917 -36.008  1.00 14.86           C  
ATOM   1741  N   GLY A 230      14.654  -1.161 -35.115  1.00 13.04           N  
ATOM   1742  CA  GLY A 230      15.187  -0.257 -34.112  1.00 13.77           C  
ATOM   1743  C   GLY A 230      14.669  -0.482 -32.697  1.00 13.90           C  
ATOM   1744  O   GLY A 230      14.743   0.423 -31.861  1.00 14.87           O  
ATOM   1745  N   TYR A 231      14.139  -1.671 -32.420  1.00 11.90           N  
ATOM   1746  CA  TYR A 231      13.624  -1.987 -31.084  1.00 11.27           C  
ATOM   1747  C   TYR A 231      14.764  -2.187 -30.087  1.00 11.10           C  
ATOM   1748  O   TYR A 231      15.806  -2.758 -30.420  1.00  9.15           O  
ATOM   1749  CB  TYR A 231      12.770  -3.259 -31.110  1.00 10.16           C  
ATOM   1750  CG  TYR A 231      11.415  -3.144 -31.789  1.00  9.78           C  
ATOM   1751  CD1 TYR A 231      10.983  -1.946 -32.365  1.00  8.94           C  
ATOM   1752  CD2 TYR A 231      10.561  -4.240 -31.839  1.00  9.04           C  
ATOM   1753  CE1 TYR A 231       9.726  -1.850 -32.975  1.00  9.76           C  
ATOM   1754  CE2 TYR A 231       9.307  -4.156 -32.444  1.00 12.43           C  
ATOM   1755  CZ  TYR A 231       8.899  -2.960 -33.010  1.00 11.46           C  
ATOM   1756  OH  TYR A 231       7.665  -2.890 -33.616  1.00 14.95           O  
ATOM   1757  N   PRO A 232      14.577  -1.715 -28.844  1.00 12.39           N  
ATOM   1758  CA  PRO A 232      15.575  -1.834 -27.772  1.00 12.21           C  
ATOM   1759  C   PRO A 232      15.852  -3.302 -27.442  1.00 11.03           C  
ATOM   1760  O   PRO A 232      16.987  -3.689 -27.159  1.00 10.30           O  
ATOM   1761  CB  PRO A 232      14.904  -1.099 -26.608  1.00 12.10           C  
ATOM   1762  CG  PRO A 232      13.990  -0.102 -27.327  1.00 15.87           C  
ATOM   1763  CD  PRO A 232      13.383  -1.007 -28.353  1.00 11.65           C  
ATOM   1764  N   MET A 233      14.800  -4.114 -27.480  1.00 12.41           N  
ATOM   1765  CA  MET A 233      14.907  -5.540 -27.184  1.00 12.49           C  
ATOM   1766  C   MET A 233      14.175  -6.421 -28.184  1.00 11.40           C  
ATOM   1767  O   MET A 233      13.119  -6.048 -28.691  1.00 13.62           O  
ATOM   1768  CB  MET A 233      14.334  -5.844 -25.793  1.00 11.17           C  
ATOM   1769  CG  MET A 233      15.151  -5.324 -24.622  1.00 13.25           C  
ATOM   1770  SD  MET A 233      14.304  -5.627 -23.041  1.00 16.43           S  
ATOM   1771  CE  MET A 233      15.622  -5.245 -21.861  1.00 16.40           C  
ATOM   1772  N   GLY A 234      14.742  -7.594 -28.455  1.00 12.00           N  
ATOM   1773  CA  GLY A 234      14.093  -8.540 -29.339  1.00 11.47           C  
ATOM   1774  C   GLY A 234      12.898  -9.085 -28.571  1.00 13.79           C  
ATOM   1775  O   GLY A 234      12.892  -9.026 -27.334  1.00 12.30           O  
ATOM   1776  N   PRO A 235      11.874  -9.627 -29.251  1.00 14.07           N  
ATOM   1777  CA  PRO A 235      10.692 -10.161 -28.566  1.00 14.24           C  
ATOM   1778  C   PRO A 235      10.956 -11.215 -27.483  1.00 17.31           C  
ATOM   1779  O   PRO A 235      10.318 -11.201 -26.422  1.00 17.04           O  
ATOM   1780  CB  PRO A 235       9.850 -10.704 -29.724  1.00 13.62           C  
ATOM   1781  CG  PRO A 235      10.921 -11.075 -30.770  1.00 12.86           C  
ATOM   1782  CD  PRO A 235      11.730  -9.800 -30.708  1.00 14.24           C  
ATOM   1783  N   PHE A 236      11.883 -12.129 -27.746  1.00 15.46           N  
ATOM   1784  CA  PHE A 236      12.195 -13.174 -26.776  1.00 16.80           C  
ATOM   1785  C   PHE A 236      12.897 -12.614 -25.550  1.00 17.51           C  
ATOM   1786  O   PHE A 236      12.643 -13.057 -24.425  1.00 17.74           O  
ATOM   1787  CB  PHE A 236      13.023 -14.270 -27.448  1.00 15.31           C  
ATOM   1788  CG  PHE A 236      12.238 -15.060 -28.453  1.00 15.62           C  
ATOM   1789  CD1 PHE A 236      11.272 -15.973 -28.032  1.00 13.72           C  
ATOM   1790  CD2 PHE A 236      12.388 -14.824 -29.814  1.00 13.10           C  
ATOM   1791  CE1 PHE A 236      10.461 -16.637 -28.950  1.00 13.04           C  
ATOM   1792  CE2 PHE A 236      11.582 -15.481 -30.744  1.00 14.19           C  
ATOM   1793  CZ  PHE A 236      10.615 -16.389 -30.312  1.00 12.90           C  
ATOM   1794  N   GLU A 237      13.772 -11.636 -25.759  1.00 17.44           N  
ATOM   1795  CA  GLU A 237      14.456 -11.013 -24.637  1.00 19.50           C  
ATOM   1796  C   GLU A 237      13.429 -10.229 -23.821  1.00 18.35           C  
ATOM   1797  O   GLU A 237      13.459 -10.249 -22.590  1.00 17.71           O  
ATOM   1798  CB  GLU A 237      15.576 -10.079 -25.121  1.00 21.18           C  
ATOM   1799  CG  GLU A 237      16.137  -9.181 -24.015  1.00 30.98           C  
ATOM   1800  CD  GLU A 237      17.391  -8.427 -24.430  1.00 35.56           C  
ATOM   1801  OE1 GLU A 237      17.550  -8.167 -25.642  1.00 40.05           O  
ATOM   1802  OE2 GLU A 237      18.202  -8.073 -23.541  1.00 37.34           O1-
ATOM   1803  N   LEU A 238      12.508  -9.554 -24.506  1.00 16.22           N  
ATOM   1804  CA  LEU A 238      11.486  -8.781 -23.810  1.00 16.02           C  
ATOM   1805  C   LEU A 238      10.541  -9.695 -23.026  1.00 15.76           C  
ATOM   1806  O   LEU A 238      10.164  -9.373 -21.899  1.00 16.37           O  
ATOM   1807  CB  LEU A 238      10.697  -7.908 -24.795  1.00 14.04           C  
ATOM   1808  CG  LEU A 238       9.610  -7.002 -24.197  1.00 14.26           C  
ATOM   1809  CD1 LEU A 238      10.194  -6.143 -23.083  1.00 10.19           C  
ATOM   1810  CD2 LEU A 238       9.008  -6.119 -25.292  1.00 12.25           C  
ATOM   1811  N   LEU A 239      10.165 -10.832 -23.614  1.00 14.72           N  
ATOM   1812  CA  LEU A 239       9.287 -11.785 -22.937  1.00 15.04           C  
ATOM   1813  C   LEU A 239       9.898 -12.196 -21.598  1.00 15.93           C  
ATOM   1814  O   LEU A 239       9.226 -12.148 -20.559  1.00 14.12           O  
ATOM   1815  CB  LEU A 239       9.058 -13.026 -23.814  1.00 12.67           C  
ATOM   1816  CG  LEU A 239       8.032 -12.845 -24.937  1.00 15.04           C  
ATOM   1817  CD1 LEU A 239       8.200 -13.915 -26.010  1.00 14.10           C  
ATOM   1818  CD2 LEU A 239       6.635 -12.897 -24.328  1.00 11.67           C  
ATOM   1819  N   ASP A 240      11.168 -12.594 -21.629  1.00 14.72           N  
ATOM   1820  CA  ASP A 240      11.883 -12.991 -20.413  1.00 15.39           C  
ATOM   1821  C   ASP A 240      11.988 -11.836 -19.424  1.00 15.07           C  
ATOM   1822  O   ASP A 240      11.962 -12.040 -18.209  1.00 15.49           O  
ATOM   1823  CB  ASP A 240      13.307 -13.448 -20.734  1.00 16.07           C  
ATOM   1824  CG  ASP A 240      13.373 -14.838 -21.317  1.00 14.57           C  
ATOM   1825  OD1 ASP A 240      12.319 -15.492 -21.469  1.00 14.19           O  
ATOM   1826  OD2 ASP A 240      14.503 -15.278 -21.613  1.00 13.32           O1-
ATOM   1827  N   TYR A 241      12.138 -10.629 -19.957  1.00 13.78           N  
ATOM   1828  CA  TYR A 241      12.276  -9.431 -19.139  1.00 14.12           C  
ATOM   1829  C   TYR A 241      10.965  -9.132 -18.409  1.00 16.50           C  
ATOM   1830  O   TYR A 241      10.963  -8.800 -17.219  1.00 16.17           O  
ATOM   1831  CB  TYR A 241      12.653  -8.248 -20.028  1.00 15.35           C  
ATOM   1832  CG  TYR A 241      13.112  -7.019 -19.271  1.00 16.63           C  
ATOM   1833  CD1 TYR A 241      14.383  -6.963 -18.693  1.00 16.25           C  
ATOM   1834  CD2 TYR A 241      12.283  -5.908 -19.149  1.00 17.85           C  
ATOM   1835  CE1 TYR A 241      14.819  -5.819 -18.015  1.00 14.73           C  
ATOM   1836  CE2 TYR A 241      12.705  -4.761 -18.475  1.00 17.73           C  
ATOM   1837  CZ  TYR A 241      13.972  -4.722 -17.915  1.00 17.37           C  
ATOM   1838  OH  TYR A 241      14.394  -3.574 -17.283  1.00 15.37           O  
ATOM   1839  N   VAL A 242       9.856  -9.248 -19.137  1.00 14.74           N  
ATOM   1840  CA  VAL A 242       8.522  -9.008 -18.590  1.00 15.68           C  
ATOM   1841  C   VAL A 242       8.089 -10.110 -17.617  1.00 17.58           C  
ATOM   1842  O   VAL A 242       7.479  -9.832 -16.579  1.00 17.22           O  
ATOM   1843  CB  VAL A 242       7.474  -8.904 -19.734  1.00 15.72           C  
ATOM   1844  CG1 VAL A 242       6.057  -8.998 -19.175  1.00 14.68           C  
ATOM   1845  CG2 VAL A 242       7.650  -7.574 -20.470  1.00 14.64           C  
ATOM   1846  N   GLY A 243       8.415 -11.354 -17.959  1.00 16.74           N  
ATOM   1847  CA  GLY A 243       8.038 -12.487 -17.134  1.00 17.68           C  
ATOM   1848  C   GLY A 243       7.124 -13.399 -17.933  1.00 17.74           C  
ATOM   1849  O   GLY A 243       6.045 -12.984 -18.356  1.00 18.23           O  
ATOM   1850  N   LEU A 244       7.555 -14.639 -18.146  1.00 16.60           N  
ATOM   1851  CA  LEU A 244       6.773 -15.595 -18.918  1.00 16.36           C  
ATOM   1852  C   LEU A 244       5.479 -16.020 -18.229  1.00 16.29           C  
ATOM   1853  O   LEU A 244       4.505 -16.369 -18.891  1.00 13.26           O  
ATOM   1854  CB  LEU A 244       7.623 -16.828 -19.242  1.00 15.44           C  
ATOM   1855  CG  LEU A 244       8.962 -16.545 -19.939  1.00 15.12           C  
ATOM   1856  CD1 LEU A 244       9.551 -17.867 -20.425  1.00 12.87           C  
ATOM   1857  CD2 LEU A 244       8.762 -15.596 -21.126  1.00 11.02           C  
ATOM   1858  N   ASP A 245       5.470 -16.002 -16.900  1.00 17.82           N  
ATOM   1859  CA  ASP A 245       4.271 -16.366 -16.160  1.00 17.37           C  
ATOM   1860  C   ASP A 245       3.194 -15.299 -16.374  1.00 16.25           C  
ATOM   1861  O   ASP A 245       2.041 -15.618 -16.666  1.00 18.28           O  
ATOM   1862  CB  ASP A 245       4.611 -16.542 -14.668  1.00 19.30           C  
ATOM   1863  CG  ASP A 245       5.265 -15.308 -14.055  1.00 21.08           C  
ATOM   1864  OD1 ASP A 245       6.152 -14.702 -14.697  1.00 19.45           O  
ATOM   1865  OD2 ASP A 245       4.913 -14.960 -12.906  1.00 23.95           O1-
ATOM   1866  N   THR A 246       3.578 -14.032 -16.251  1.00 15.76           N  
ATOM   1867  CA  THR A 246       2.652 -12.919 -16.443  1.00 14.22           C  
ATOM   1868  C   THR A 246       2.105 -12.919 -17.876  1.00 14.22           C  
ATOM   1869  O   THR A 246       0.905 -12.757 -18.090  1.00 13.28           O  
ATOM   1870  CB  THR A 246       3.350 -11.567 -16.144  1.00 15.49           C  
ATOM   1871  CG2 THR A 246       2.435 -10.392 -16.470  1.00 13.59           C  
ATOM   1872  OG1 THR A 246       3.705 -11.518 -14.752  1.00 19.66           O  
ATOM   1873  N   THR A 247       2.988 -13.110 -18.850  1.00 14.11           N  
ATOM   1874  CA  THR A 247       2.571 -13.141 -20.249  1.00 15.27           C  
ATOM   1875  C   THR A 247       1.520 -14.233 -20.446  1.00 15.73           C  
ATOM   1876  O   THR A 247       0.480 -14.001 -21.057  1.00 16.59           O  
ATOM   1877  CB  THR A 247       3.770 -13.413 -21.181  1.00 14.34           C  
ATOM   1878  CG2 THR A 247       3.322 -13.425 -22.648  1.00 14.65           C  
ATOM   1879  OG1 THR A 247       4.752 -12.386 -21.000  1.00 18.15           O  
ATOM   1880  N   LYS A 248       1.794 -15.422 -19.918  1.00 17.15           N  
ATOM   1881  CA  LYS A 248       0.857 -16.532 -20.031  1.00 17.02           C  
ATOM   1882  C   LYS A 248      -0.497 -16.188 -19.415  1.00 17.18           C  
ATOM   1883  O   LYS A 248      -1.536 -16.431 -20.029  1.00 17.84           O  
ATOM   1884  CB  LYS A 248       1.422 -17.789 -19.361  1.00 16.93           C  
ATOM   1885  CG  LYS A 248       0.411 -18.936 -19.262  1.00 18.69           C  
ATOM   1886  CD  LYS A 248       0.999 -20.148 -18.558  1.00 20.44           C  
ATOM   1887  CE  LYS A 248      -0.082 -21.157 -18.201  1.00 18.96           C  
ATOM   1888  NZ  LYS A 248      -0.892 -21.578 -19.376  1.00 24.22           N1+
ATOM   1889  N   PHE A 249      -0.490 -15.613 -18.211  1.00 16.51           N  
ATOM   1890  CA  PHE A 249      -1.744 -15.263 -17.551  1.00 15.93           C  
ATOM   1891  C   PHE A 249      -2.544 -14.277 -18.390  1.00 14.91           C  
ATOM   1892  O   PHE A 249      -3.756 -14.413 -18.531  1.00 15.58           O  
ATOM   1893  CB  PHE A 249      -1.499 -14.656 -16.162  1.00 17.09           C  
ATOM   1894  CG  PHE A 249      -0.664 -15.518 -15.254  1.00 19.09           C  
ATOM   1895  CD1 PHE A 249      -0.801 -16.904 -15.264  1.00 21.27           C  
ATOM   1896  CD2 PHE A 249       0.233 -14.940 -14.359  1.00 19.57           C  
ATOM   1897  CE1 PHE A 249      -0.056 -17.706 -14.395  1.00 22.01           C  
ATOM   1898  CE2 PHE A 249       0.984 -15.730 -13.483  1.00 20.75           C  
ATOM   1899  CZ  PHE A 249       0.839 -17.115 -13.503  1.00 22.08           C  
ATOM   1900  N   ILE A 250      -1.863 -13.275 -18.934  1.00 15.70           N  
ATOM   1901  CA  ILE A 250      -2.525 -12.283 -19.769  1.00 15.17           C  
ATOM   1902  C   ILE A 250      -3.253 -12.958 -20.932  1.00 15.45           C  
ATOM   1903  O   ILE A 250      -4.452 -12.761 -21.133  1.00 15.47           O  
ATOM   1904  CB  ILE A 250      -1.503 -11.275 -20.353  1.00 13.22           C  
ATOM   1905  CG1 ILE A 250      -0.889 -10.439 -19.228  1.00 11.90           C  
ATOM   1906  CG2 ILE A 250      -2.172 -10.390 -21.390  1.00 15.28           C  
ATOM   1907  CD1 ILE A 250       0.164  -9.440 -19.703  1.00  7.83           C  
ATOM   1908  N   VAL A 251      -2.518 -13.759 -21.692  1.00 17.48           N  
ATOM   1909  CA  VAL A 251      -3.083 -14.429 -22.854  1.00 18.28           C  
ATOM   1910  C   VAL A 251      -4.169 -15.451 -22.516  1.00 19.42           C  
ATOM   1911  O   VAL A 251      -5.199 -15.494 -23.188  1.00 18.17           O  
ATOM   1912  CB  VAL A 251      -1.968 -15.082 -23.693  1.00 16.44           C  
ATOM   1913  CG1 VAL A 251      -2.566 -15.784 -24.903  1.00 18.93           C  
ATOM   1914  CG2 VAL A 251      -0.978 -14.009 -24.143  1.00 13.37           C  
ATOM   1915  N   ASP A 252      -3.959 -16.267 -21.486  1.00 20.41           N  
ATOM   1916  CA  ASP A 252      -4.989 -17.237 -21.113  1.00 21.13           C  
ATOM   1917  C   ASP A 252      -6.288 -16.511 -20.786  1.00 22.60           C  
ATOM   1918  O   ASP A 252      -7.375 -17.000 -21.099  1.00 25.14           O  
ATOM   1919  CB  ASP A 252      -4.577 -18.082 -19.902  1.00 20.58           C  
ATOM   1920  CG  ASP A 252      -3.531 -19.121 -20.240  1.00 20.93           C  
ATOM   1921  OD1 ASP A 252      -3.569 -19.648 -21.368  1.00 21.18           O  
ATOM   1922  OD2 ASP A 252      -2.696 -19.441 -19.368  1.00 22.94           O1-
ATOM   1923  N   GLY A 253      -6.166 -15.345 -20.155  1.00 19.65           N  
ATOM   1924  CA  GLY A 253      -7.338 -14.566 -19.796  1.00 19.03           C  
ATOM   1925  C   GLY A 253      -8.102 -14.092 -21.020  1.00 19.64           C  
ATOM   1926  O   GLY A 253      -9.326 -14.226 -21.091  1.00 20.57           O  
ATOM   1927  N   TRP A 254      -7.387 -13.518 -21.984  1.00 19.97           N  
ATOM   1928  CA  TRP A 254      -8.029 -13.055 -23.207  1.00 19.27           C  
ATOM   1929  C   TRP A 254      -8.576 -14.249 -23.981  1.00 21.85           C  
ATOM   1930  O   TRP A 254      -9.648 -14.175 -24.584  1.00 22.97           O  
ATOM   1931  CB  TRP A 254      -7.046 -12.273 -24.090  1.00 17.56           C  
ATOM   1932  CG  TRP A 254      -6.605 -10.958 -23.508  1.00 17.56           C  
ATOM   1933  CD1 TRP A 254      -7.233 -10.242 -22.523  1.00 16.89           C  
ATOM   1934  CD2 TRP A 254      -5.499 -10.154 -23.939  1.00 18.15           C  
ATOM   1935  CE2 TRP A 254      -5.522  -8.965 -23.176  1.00 18.58           C  
ATOM   1936  CE3 TRP A 254      -4.493 -10.322 -24.902  1.00 17.65           C  
ATOM   1937  NE1 TRP A 254      -6.588  -9.047 -22.319  1.00 16.25           N  
ATOM   1938  CZ2 TRP A 254      -4.573  -7.949 -23.341  1.00 18.04           C  
ATOM   1939  CZ3 TRP A 254      -3.549  -9.307 -25.068  1.00 17.78           C  
ATOM   1940  CH2 TRP A 254      -3.597  -8.138 -24.289  1.00 17.10           C  
ATOM   1941  N   HIS A 255      -7.834 -15.351 -23.960  1.00 23.65           N  
ATOM   1942  CA  HIS A 255      -8.252 -16.562 -24.652  1.00 27.94           C  
ATOM   1943  C   HIS A 255      -9.586 -17.066 -24.099  1.00 30.52           C  
ATOM   1944  O   HIS A 255     -10.490 -17.418 -24.856  1.00 30.61           O  
ATOM   1945  CB  HIS A 255      -7.178 -17.643 -24.503  1.00 27.06           C  
ATOM   1946  CG  HIS A 255      -7.534 -18.946 -25.150  1.00 29.17           C  
ATOM   1947  CD2 HIS A 255      -7.560 -20.207 -24.660  1.00 29.16           C  
ATOM   1948  ND1 HIS A 255      -7.904 -19.043 -26.474  1.00 29.80           N  
ATOM   1949  CE1 HIS A 255      -8.144 -20.307 -26.772  1.00 28.02           C  
ATOM   1950  NE2 HIS A 255      -7.942 -21.035 -25.688  1.00 29.04           N  
ATOM   1951  N   GLU A 256      -9.704 -17.085 -22.774  1.00 34.90           N  
ATOM   1952  CA  GLU A 256     -10.922 -17.546 -22.116  1.00 39.27           C  
ATOM   1953  C   GLU A 256     -12.143 -16.723 -22.528  1.00 40.15           C  
ATOM   1954  O   GLU A 256     -13.210 -17.274 -22.802  1.00 40.38           O  
ATOM   1955  CB  GLU A 256     -10.754 -17.474 -20.596  1.00 43.28           C  
ATOM   1956  CG  GLU A 256     -11.994 -17.888 -19.818  1.00 51.94           C  
ATOM   1957  CD  GLU A 256     -11.826 -17.727 -18.316  1.00 57.49           C  
ATOM   1958  OE1 GLU A 256     -10.899 -18.347 -17.750  1.00 60.72           O  
ATOM   1959  OE2 GLU A 256     -12.625 -16.982 -17.704  1.00 61.09           O1-
ATOM   1960  N   MET A 257     -11.973 -15.405 -22.574  1.00 41.93           N  
ATOM   1961  CA  MET A 257     -13.053 -14.491 -22.933  1.00 43.37           C  
ATOM   1962  C   MET A 257     -13.308 -14.383 -24.434  1.00 42.92           C  
ATOM   1963  O   MET A 257     -14.125 -13.568 -24.868  1.00 44.19           O  
ATOM   1964  CB  MET A 257     -12.765 -13.096 -22.371  1.00 46.23           C  
ATOM   1965  CG  MET A 257     -12.638 -13.049 -20.857  1.00 51.37           C  
ATOM   1966  SD  MET A 257     -14.108 -13.680 -20.015  1.00 59.90           S  
ATOM   1967  CE  MET A 257     -15.373 -12.580 -20.661  1.00 58.24           C  
ATOM   1968  N   ASP A 258     -12.614 -15.200 -25.220  1.00 41.66           N  
ATOM   1969  CA  ASP A 258     -12.766 -15.182 -26.670  1.00 40.24           C  
ATOM   1970  C   ASP A 258     -11.953 -16.347 -27.238  1.00 39.57           C  
ATOM   1971  O   ASP A 258     -10.963 -16.153 -27.940  1.00 38.87           O  
ATOM   1972  CB  ASP A 258     -12.280 -13.823 -27.199  1.00 40.68           C  
ATOM   1973  CG  ASP A 258     -12.530 -13.635 -28.679  1.00 42.63           C  
ATOM   1974  OD1 ASP A 258     -13.400 -14.342 -29.234  1.00 41.67           O  
ATOM   1975  OD2 ASP A 258     -11.876 -12.753 -29.280  1.00 43.87           O1-
ATOM   1976  N   ALA A 259     -12.391 -17.564 -26.917  1.00 39.36           N  
ATOM   1977  CA  ALA A 259     -11.719 -18.790 -27.339  1.00 41.44           C  
ATOM   1978  C   ALA A 259     -11.580 -19.005 -28.839  1.00 42.92           C  
ATOM   1979  O   ALA A 259     -10.667 -19.700 -29.281  1.00 43.23           O  
ATOM   1980  CB  ALA A 259     -12.408 -19.998 -26.704  1.00 40.36           C  
ATOM   1981  N   GLU A 260     -12.464 -18.407 -29.628  1.00 45.83           N  
ATOM   1982  CA  GLU A 260     -12.401 -18.575 -31.078  1.00 47.83           C  
ATOM   1983  C   GLU A 260     -11.520 -17.544 -31.770  1.00 46.89           C  
ATOM   1984  O   GLU A 260     -11.405 -17.547 -32.995  1.00 48.35           O  
ATOM   1985  CB  GLU A 260     -13.812 -18.545 -31.668  1.00 51.24           C  
ATOM   1986  CG  GLU A 260     -14.707 -19.627 -31.092  1.00 57.91           C  
ATOM   1987  CD  GLU A 260     -16.097 -19.629 -31.690  1.00 62.66           C  
ATOM   1988  OE1 GLU A 260     -16.785 -18.588 -31.610  1.00 65.44           O  
ATOM   1989  OE2 GLU A 260     -16.500 -20.678 -32.237  1.00 65.30           O1-
ATOM   1990  N   ASN A 261     -10.894 -16.669 -30.987  1.00 43.84           N  
ATOM   1991  CA  ASN A 261     -10.011 -15.653 -31.548  1.00 40.30           C  
ATOM   1992  C   ASN A 261      -8.618 -16.270 -31.623  1.00 41.26           C  
ATOM   1993  O   ASN A 261      -8.019 -16.596 -30.598  1.00 42.23           O  
ATOM   1994  CB  ASN A 261      -9.969 -14.415 -30.651  1.00 35.72           C  
ATOM   1995  CG  ASN A 261      -9.307 -13.225 -31.328  1.00 31.69           C  
ATOM   1996  ND2 ASN A 261      -9.951 -12.067 -31.245  1.00 30.25           N  
ATOM   1997  OD1 ASN A 261      -8.230 -13.343 -31.907  1.00 30.46           O  
ATOM   1998  N   PRO A 262      -8.093 -16.455 -32.844  1.00 40.39           N  
ATOM   1999  CA  PRO A 262      -6.770 -17.038 -33.086  1.00 39.35           C  
ATOM   2000  C   PRO A 262      -5.605 -16.208 -32.544  1.00 37.24           C  
ATOM   2001  O   PRO A 262      -4.501 -16.718 -32.363  1.00 37.19           O  
ATOM   2002  CB  PRO A 262      -6.738 -17.152 -34.608  1.00 39.79           C  
ATOM   2003  CG  PRO A 262      -7.539 -15.928 -35.021  1.00 40.17           C  
ATOM   2004  CD  PRO A 262      -8.740 -16.138 -34.129  1.00 40.38           C  
ATOM   2005  N   LEU A 263      -5.851 -14.930 -32.286  1.00 34.27           N  
ATOM   2006  CA  LEU A 263      -4.803 -14.051 -31.783  1.00 32.53           C  
ATOM   2007  C   LEU A 263      -4.428 -14.327 -30.324  1.00 31.13           C  
ATOM   2008  O   LEU A 263      -3.318 -14.008 -29.898  1.00 28.18           O  
ATOM   2009  CB  LEU A 263      -5.234 -12.592 -31.932  1.00 34.59           C  
ATOM   2010  CG  LEU A 263      -5.676 -12.179 -33.339  1.00 37.39           C  
ATOM   2011  CD1 LEU A 263      -5.981 -10.688 -33.345  1.00 37.03           C  
ATOM   2012  CD2 LEU A 263      -4.586 -12.510 -34.350  1.00 36.61           C  
ATOM   2013  N   HIS A 264      -5.349 -14.919 -29.564  1.00 29.40           N  
ATOM   2014  CA  HIS A 264      -5.090 -15.218 -28.156  1.00 28.12           C  
ATOM   2015  C   HIS A 264      -4.801 -16.699 -27.930  1.00 28.10           C  
ATOM   2016  O   HIS A 264      -4.887 -17.189 -26.805  1.00 28.02           O  
ATOM   2017  CB  HIS A 264      -6.280 -14.798 -27.287  1.00 25.30           C  
ATOM   2018  CG  HIS A 264      -6.726 -13.389 -27.518  1.00 24.80           C  
ATOM   2019  CD2 HIS A 264      -7.958 -12.869 -27.731  1.00 25.20           C  
ATOM   2020  ND1 HIS A 264      -5.852 -12.324 -27.539  1.00 26.39           N  
ATOM   2021  CE1 HIS A 264      -6.525 -11.209 -27.757  1.00 26.30           C  
ATOM   2022  NE2 HIS A 264      -7.806 -11.511 -27.876  1.00 27.25           N  
ATOM   2023  N   GLN A 265      -4.466 -17.409 -29.002  1.00 28.59           N  
ATOM   2024  CA  GLN A 265      -4.155 -18.829 -28.903  1.00 30.17           C  
ATOM   2025  C   GLN A 265      -2.902 -19.024 -28.059  1.00 28.91           C  
ATOM   2026  O   GLN A 265      -1.839 -18.496 -28.381  1.00 29.64           O  
ATOM   2027  CB  GLN A 265      -3.923 -19.425 -30.296  1.00 33.45           C  
ATOM   2028  CG  GLN A 265      -5.154 -19.463 -31.191  1.00 42.17           C  
ATOM   2029  CD  GLN A 265      -6.199 -20.460 -30.716  1.00 46.12           C  
ATOM   2030  NE2 GLN A 265      -6.527 -21.424 -31.571  1.00 48.66           N  
ATOM   2031  OE1 GLN A 265      -6.704 -20.366 -29.598  1.00 49.62           O  
ATOM   2032  N   PRO A 266      -3.015 -19.771 -26.952  1.00 27.74           N  
ATOM   2033  CA  PRO A 266      -1.862 -20.017 -26.083  1.00 25.60           C  
ATOM   2034  C   PRO A 266      -0.730 -20.752 -26.809  1.00 22.35           C  
ATOM   2035  O   PRO A 266      -0.940 -21.377 -27.851  1.00 22.46           O  
ATOM   2036  CB  PRO A 266      -2.476 -20.833 -24.939  1.00 25.76           C  
ATOM   2037  CG  PRO A 266      -3.603 -21.569 -25.640  1.00 29.01           C  
ATOM   2038  CD  PRO A 266      -4.216 -20.407 -26.384  1.00 27.87           C  
ATOM   2039  N   SER A 267       0.471 -20.664 -26.250  1.00 19.53           N  
ATOM   2040  CA  SER A 267       1.653 -21.296 -26.825  1.00 17.73           C  
ATOM   2041  C   SER A 267       2.157 -22.496 -26.038  1.00 19.29           C  
ATOM   2042  O   SER A 267       2.344 -22.415 -24.823  1.00 18.78           O  
ATOM   2043  CB  SER A 267       2.789 -20.282 -26.921  1.00 16.34           C  
ATOM   2044  OG  SER A 267       4.020 -20.943 -27.156  1.00 15.42           O  
ATOM   2045  N   PRO A 268       2.386 -23.630 -26.723  1.00 20.13           N  
ATOM   2046  CA  PRO A 268       2.881 -24.834 -26.058  1.00 21.34           C  
ATOM   2047  C   PRO A 268       4.259 -24.563 -25.455  1.00 22.30           C  
ATOM   2048  O   PRO A 268       4.547 -24.982 -24.335  1.00 23.99           O  
ATOM   2049  CB  PRO A 268       2.931 -25.852 -27.201  1.00 21.17           C  
ATOM   2050  CG  PRO A 268       1.815 -25.366 -28.117  1.00 21.14           C  
ATOM   2051  CD  PRO A 268       2.180 -23.903 -28.156  1.00 19.47           C  
ATOM   2052  N   SER A 269       5.100 -23.851 -26.201  1.00 21.84           N  
ATOM   2053  CA  SER A 269       6.449 -23.522 -25.742  1.00 22.25           C  
ATOM   2054  C   SER A 269       6.413 -22.622 -24.509  1.00 22.59           C  
ATOM   2055  O   SER A 269       7.206 -22.794 -23.580  1.00 20.88           O  
ATOM   2056  CB  SER A 269       7.236 -22.821 -26.853  1.00 23.34           C  
ATOM   2057  OG  SER A 269       7.357 -23.649 -27.997  1.00 27.74           O  
ATOM   2058  N   LEU A 270       5.499 -21.658 -24.509  1.00 21.75           N  
ATOM   2059  CA  LEU A 270       5.369 -20.748 -23.380  1.00 23.46           C  
ATOM   2060  C   LEU A 270       4.867 -21.519 -22.156  1.00 24.16           C  
ATOM   2061  O   LEU A 270       5.412 -21.380 -21.059  1.00 24.65           O  
ATOM   2062  CB  LEU A 270       4.399 -19.604 -23.714  1.00 20.77           C  
ATOM   2063  CG  LEU A 270       4.230 -18.512 -22.646  1.00 20.21           C  
ATOM   2064  CD1 LEU A 270       5.565 -17.818 -22.407  1.00 17.32           C  
ATOM   2065  CD2 LEU A 270       3.186 -17.497 -23.092  1.00 19.28           C  
ATOM   2066  N   ASN A 271       3.832 -22.336 -22.344  1.00 23.98           N  
ATOM   2067  CA  ASN A 271       3.288 -23.110 -21.232  1.00 23.54           C  
ATOM   2068  C   ASN A 271       4.313 -24.072 -20.643  1.00 22.53           C  
ATOM   2069  O   ASN A 271       4.354 -24.270 -19.426  1.00 22.06           O  
ATOM   2070  CB  ASN A 271       2.041 -23.895 -21.654  1.00 22.91           C  
ATOM   2071  CG  ASN A 271       0.892 -22.994 -22.052  1.00 23.47           C  
ATOM   2072  ND2 ASN A 271       0.029 -23.492 -22.926  1.00 25.94           N  
ATOM   2073  OD1 ASN A 271       0.759 -21.876 -21.552  1.00 23.47           O  
ATOM   2074  N   LYS A 272       5.139 -24.665 -21.500  1.00 21.01           N  
ATOM   2075  CA  LYS A 272       6.153 -25.599 -21.030  1.00 21.85           C  
ATOM   2076  C   LYS A 272       7.154 -24.906 -20.106  1.00 23.41           C  
ATOM   2077  O   LYS A 272       7.471 -25.420 -19.029  1.00 23.17           O  
ATOM   2078  CB  LYS A 272       6.887 -26.237 -22.210  1.00 21.22           C  
ATOM   2079  CG  LYS A 272       7.963 -27.231 -21.799  1.00 21.40           C  
ATOM   2080  CD  LYS A 272       8.593 -27.905 -23.011  1.00 24.14           C  
ATOM   2081  CE  LYS A 272       9.721 -28.844 -22.604  1.00 23.58           C  
ATOM   2082  NZ  LYS A 272      10.832 -28.110 -21.932  1.00 26.59           N1+
ATOM   2083  N   LEU A 273       7.651 -23.740 -20.521  1.00 21.70           N  
ATOM   2084  CA  LEU A 273       8.607 -22.999 -19.702  1.00 21.78           C  
ATOM   2085  C   LEU A 273       7.992 -22.586 -18.363  1.00 22.11           C  
ATOM   2086  O   LEU A 273       8.650 -22.676 -17.324  1.00 22.28           O  
ATOM   2087  CB  LEU A 273       9.125 -21.761 -20.453  1.00 19.55           C  
ATOM   2088  CG  LEU A 273      10.084 -22.015 -21.627  1.00 18.64           C  
ATOM   2089  CD1 LEU A 273      10.328 -20.724 -22.397  1.00 14.49           C  
ATOM   2090  CD2 LEU A 273      11.402 -22.591 -21.104  1.00 15.47           C  
ATOM   2091  N   VAL A 274       6.739 -22.136 -18.387  1.00 21.95           N  
ATOM   2092  CA  VAL A 274       6.051 -21.732 -17.162  1.00 21.32           C  
ATOM   2093  C   VAL A 274       5.834 -22.946 -16.262  1.00 23.61           C  
ATOM   2094  O   VAL A 274       6.002 -22.864 -15.044  1.00 24.82           O  
ATOM   2095  CB  VAL A 274       4.684 -21.075 -17.464  1.00 19.79           C  
ATOM   2096  CG1 VAL A 274       3.895 -20.881 -16.172  1.00 20.63           C  
ATOM   2097  CG2 VAL A 274       4.896 -19.729 -18.134  1.00 14.83           C  
ATOM   2098  N   ALA A 275       5.469 -24.071 -16.869  1.00 24.13           N  
ATOM   2099  CA  ALA A 275       5.241 -25.303 -16.122  1.00 23.14           C  
ATOM   2100  C   ALA A 275       6.517 -25.740 -15.416  1.00 22.76           C  
ATOM   2101  O   ALA A 275       6.461 -26.347 -14.349  1.00 24.13           O  
ATOM   2102  CB  ALA A 275       4.759 -26.408 -17.060  1.00 22.20           C  
ATOM   2103  N   GLU A 276       7.664 -25.426 -16.012  1.00 22.52           N  
ATOM   2104  CA  GLU A 276       8.956 -25.793 -15.437  1.00 23.32           C  
ATOM   2105  C   GLU A 276       9.516 -24.662 -14.577  1.00 21.66           C  
ATOM   2106  O   GLU A 276      10.700 -24.650 -14.246  1.00 19.95           O  
ATOM   2107  CB  GLU A 276       9.948 -26.143 -16.551  1.00 22.39           C  
ATOM   2108  CG  GLU A 276       9.416 -27.181 -17.531  1.00 26.78           C  
ATOM   2109  CD  GLU A 276      10.397 -27.505 -18.645  1.00 28.19           C  
ATOM   2110  OE1 GLU A 276      11.003 -26.566 -19.200  1.00 29.26           O  
ATOM   2111  OE2 GLU A 276      10.543 -28.696 -18.983  1.00 32.70           O1-
ATOM   2112  N   ASN A 277       8.652 -23.716 -14.223  1.00 22.24           N  
ATOM   2113  CA  ASN A 277       9.030 -22.574 -13.399  1.00 23.84           C  
ATOM   2114  C   ASN A 277      10.205 -21.759 -13.935  1.00 23.43           C  
ATOM   2115  O   ASN A 277      11.068 -21.303 -13.184  1.00 23.02           O  
ATOM   2116  CB  ASN A 277       9.295 -23.041 -11.962  1.00 26.55           C  
ATOM   2117  CG  ASN A 277       8.027 -23.522 -11.271  1.00 28.67           C  
ATOM   2118  ND2 ASN A 277       7.986 -24.806 -10.929  1.00 30.58           N  
ATOM   2119  OD1 ASN A 277       7.090 -22.749 -11.059  1.00 30.81           O  
ATOM   2120  N   LYS A 278      10.227 -21.580 -15.251  1.00 22.93           N  
ATOM   2121  CA  LYS A 278      11.257 -20.785 -15.907  1.00 23.05           C  
ATOM   2122  C   LYS A 278      10.497 -19.566 -16.413  1.00 22.43           C  
ATOM   2123  O   LYS A 278       9.946 -19.580 -17.513  1.00 22.82           O  
ATOM   2124  CB  LYS A 278      11.868 -21.565 -17.073  1.00 23.66           C  
ATOM   2125  CG  LYS A 278      12.534 -22.862 -16.646  1.00 24.61           C  
ATOM   2126  CD  LYS A 278      13.038 -23.652 -17.838  1.00 26.99           C  
ATOM   2127  CE  LYS A 278      13.635 -24.984 -17.405  1.00 29.89           C  
ATOM   2128  NZ  LYS A 278      14.049 -25.806 -18.575  1.00 33.41           N1+
ATOM   2129  N   PHE A 279      10.456 -18.520 -15.593  1.00 21.27           N  
ATOM   2130  CA  PHE A 279       9.724 -17.307 -15.934  1.00 20.11           C  
ATOM   2131  C   PHE A 279      10.543 -16.196 -16.584  1.00 18.46           C  
ATOM   2132  O   PHE A 279      10.032 -15.096 -16.789  1.00 17.07           O  
ATOM   2133  CB  PHE A 279       9.035 -16.733 -14.686  1.00 20.05           C  
ATOM   2134  CG  PHE A 279       8.180 -17.722 -13.936  1.00 19.66           C  
ATOM   2135  CD1 PHE A 279       7.453 -18.701 -14.609  1.00 21.13           C  
ATOM   2136  CD2 PHE A 279       8.042 -17.624 -12.553  1.00 19.69           C  
ATOM   2137  CE1 PHE A 279       6.601 -19.563 -13.921  1.00 21.66           C  
ATOM   2138  CE2 PHE A 279       7.191 -18.480 -11.854  1.00 21.51           C  
ATOM   2139  CZ  PHE A 279       6.469 -19.451 -12.537  1.00 22.46           C  
ATOM   2140  N   GLY A 280      11.802 -16.466 -16.909  1.00 18.41           N  
ATOM   2141  CA  GLY A 280      12.627 -15.438 -17.523  1.00 18.97           C  
ATOM   2142  C   GLY A 280      13.658 -14.888 -16.550  1.00 19.97           C  
ATOM   2143  O   GLY A 280      14.166 -15.629 -15.703  1.00 20.15           O  
ATOM   2144  N   LYS A 281      13.969 -13.598 -16.658  1.00 20.02           N  
ATOM   2145  CA  LYS A 281      14.946 -12.985 -15.763  1.00 22.39           C  
ATOM   2146  C   LYS A 281      14.556 -13.165 -14.300  1.00 21.52           C  
ATOM   2147  O   LYS A 281      15.429 -13.279 -13.439  1.00 20.08           O  
ATOM   2148  CB  LYS A 281      15.129 -11.496 -16.087  1.00 22.99           C  
ATOM   2149  CG  LYS A 281      15.794 -11.237 -17.434  1.00 22.89           C  
ATOM   2150  CD  LYS A 281      15.969  -9.742 -17.693  1.00 28.10           C  
ATOM   2151  CE  LYS A 281      16.898  -9.080 -16.688  1.00 27.14           C  
ATOM   2152  NZ  LYS A 281      18.289  -9.578 -16.816  1.00 25.95           N1+
ATOM   2153  N   LYS A 282      13.248 -13.189 -14.036  1.00 22.94           N  
ATOM   2154  CA  LYS A 282      12.695 -13.380 -12.691  1.00 22.53           C  
ATOM   2155  C   LYS A 282      13.334 -14.536 -11.942  1.00 22.66           C  
ATOM   2156  O   LYS A 282      13.755 -14.407 -10.789  1.00 24.71           O  
ATOM   2157  CB  LYS A 282      11.217 -13.732 -12.761  1.00 23.91           C  
ATOM   2158  CG  LYS A 282      10.223 -12.622 -12.823  1.00 22.90           C  
ATOM   2159  CD  LYS A 282       8.845 -13.266 -12.693  1.00 20.24           C  
ATOM   2160  CE  LYS A 282       7.770 -12.255 -12.413  1.00 20.94           C  
ATOM   2161  NZ  LYS A 282       6.458 -12.919 -12.288  1.00 17.63           N1+
ATOM   2162  N   THR A 283      13.343 -15.682 -12.611  1.00 21.22           N  
ATOM   2163  CA  THR A 283      13.852 -16.918 -12.042  1.00 21.03           C  
ATOM   2164  C   THR A 283      15.234 -17.307 -12.530  1.00 21.34           C  
ATOM   2165  O   THR A 283      15.755 -18.351 -12.143  1.00 22.88           O  
ATOM   2166  CB  THR A 283      12.887 -18.077 -12.344  1.00 19.69           C  
ATOM   2167  CG2 THR A 283      11.515 -17.786 -11.742  1.00 18.85           C  
ATOM   2168  OG1 THR A 283      12.756 -18.234 -13.766  1.00 19.74           O  
ATOM   2169  N   GLY A 284      15.828 -16.476 -13.379  1.00 20.86           N  
ATOM   2170  CA  GLY A 284      17.151 -16.778 -13.888  1.00 20.15           C  
ATOM   2171  C   GLY A 284      17.124 -17.537 -15.200  1.00 21.69           C  
ATOM   2172  O   GLY A 284      18.172 -17.762 -15.811  1.00 21.47           O  
ATOM   2173  N   GLU A 285      15.934 -17.937 -15.639  1.00 22.79           N  
ATOM   2174  CA  GLU A 285      15.811 -18.659 -16.898  1.00 21.69           C  
ATOM   2175  C   GLU A 285      14.410 -18.600 -17.493  1.00 20.83           C  
ATOM   2176  O   GLU A 285      13.409 -18.758 -16.793  1.00 18.96           O  
ATOM   2177  CB  GLU A 285      16.190 -20.131 -16.722  1.00 23.39           C  
ATOM   2178  CG  GLU A 285      16.378 -20.867 -18.045  1.00 25.97           C  
ATOM   2179  CD  GLU A 285      16.408 -22.377 -17.888  1.00 28.10           C  
ATOM   2180  OE1 GLU A 285      17.025 -22.871 -16.921  1.00 27.84           O  
ATOM   2181  OE2 GLU A 285      15.828 -23.072 -18.748  1.00 30.26           O1-
ATOM   2182  N   GLY A 286      14.364 -18.379 -18.801  1.00 21.12           N  
ATOM   2183  CA  GLY A 286      13.114 -18.332 -19.536  1.00 19.09           C  
ATOM   2184  C   GLY A 286      13.469 -18.930 -20.883  1.00 19.41           C  
ATOM   2185  O   GLY A 286      13.999 -20.043 -20.942  1.00 18.44           O  
ATOM   2186  N   PHE A 287      13.187 -18.211 -21.965  1.00 18.63           N  
ATOM   2187  CA  PHE A 287      13.559 -18.705 -23.284  1.00 18.28           C  
ATOM   2188  C   PHE A 287      15.081 -18.794 -23.301  1.00 18.93           C  
ATOM   2189  O   PHE A 287      15.655 -19.698 -23.911  1.00 20.06           O  
ATOM   2190  CB  PHE A 287      13.066 -17.748 -24.372  1.00 17.58           C  
ATOM   2191  CG  PHE A 287      11.612 -17.910 -24.703  1.00 17.07           C  
ATOM   2192  CD1 PHE A 287      11.174 -19.019 -25.426  1.00 16.96           C  
ATOM   2193  CD2 PHE A 287      10.676 -16.972 -24.278  1.00 15.82           C  
ATOM   2194  CE1 PHE A 287       9.829 -19.190 -25.720  1.00 17.37           C  
ATOM   2195  CE2 PHE A 287       9.323 -17.134 -24.568  1.00 15.14           C  
ATOM   2196  CZ  PHE A 287       8.898 -18.245 -25.291  1.00 17.63           C  
ATOM   2197  N   TYR A 288      15.719 -17.854 -22.606  1.00 19.47           N  
ATOM   2198  CA  TYR A 288      17.174 -17.788 -22.494  1.00 19.77           C  
ATOM   2199  C   TYR A 288      17.584 -17.997 -21.029  1.00 21.40           C  
ATOM   2200  O   TYR A 288      16.776 -17.826 -20.117  1.00 21.37           O  
ATOM   2201  CB  TYR A 288      17.689 -16.415 -22.949  1.00 18.94           C  
ATOM   2202  CG  TYR A 288      17.398 -16.051 -24.395  1.00 18.42           C  
ATOM   2203  CD1 TYR A 288      17.920 -16.805 -25.444  1.00 17.81           C  
ATOM   2204  CD2 TYR A 288      16.635 -14.924 -24.710  1.00 18.99           C  
ATOM   2205  CE1 TYR A 288      17.696 -16.446 -26.777  1.00 14.42           C  
ATOM   2206  CE2 TYR A 288      16.402 -14.554 -26.043  1.00 16.21           C  
ATOM   2207  CZ  TYR A 288      16.938 -15.321 -27.068  1.00 16.43           C  
ATOM   2208  OH  TYR A 288      16.723 -14.961 -28.386  1.00 15.65           O  
ATOM   2209  N   LYS A 289      18.841 -18.366 -20.810  1.00 24.20           N  
ATOM   2210  CA  LYS A 289      19.349 -18.562 -19.457  1.00 26.86           C  
ATOM   2211  C   LYS A 289      20.106 -17.310 -19.032  1.00 28.17           C  
ATOM   2212  O   LYS A 289      20.755 -16.660 -19.852  1.00 27.64           O  
ATOM   2213  CB  LYS A 289      20.287 -19.771 -19.396  1.00 25.81           C  
ATOM   2214  CG  LYS A 289      19.622 -21.096 -19.710  1.00 27.56           C  
ATOM   2215  CD  LYS A 289      20.613 -22.238 -19.571  1.00 31.60           C  
ATOM   2216  CE  LYS A 289      19.964 -23.577 -19.874  1.00 34.32           C  
ATOM   2217  NZ  LYS A 289      20.935 -24.692 -19.705  1.00 37.63           N1+
ATOM   2218  N   TYR A 290      20.016 -16.968 -17.751  1.00 31.51           N  
ATOM   2219  CA  TYR A 290      20.706 -15.792 -17.240  1.00 34.32           C  
ATOM   2220  C   TYR A 290      21.589 -16.154 -16.054  1.00 39.82           C  
ATOM   2221  O   TYR A 290      21.199 -16.944 -15.192  1.00 40.16           O  
ATOM   2222  CB  TYR A 290      19.698 -14.711 -16.828  1.00 29.84           C  
ATOM   2223  CG  TYR A 290      18.736 -14.349 -17.932  1.00 24.84           C  
ATOM   2224  CD1 TYR A 290      17.634 -15.157 -18.214  1.00 21.81           C  
ATOM   2225  CD2 TYR A 290      18.979 -13.253 -18.759  1.00 23.07           C  
ATOM   2226  CE1 TYR A 290      16.800 -14.888 -19.295  1.00 19.75           C  
ATOM   2227  CE2 TYR A 290      18.152 -12.973 -19.848  1.00 21.92           C  
ATOM   2228  CZ  TYR A 290      17.068 -13.796 -20.111  1.00 20.10           C  
ATOM   2229  OH  TYR A 290      16.266 -13.543 -21.201  1.00 17.95           O  
ATOM   2230  N   LYS A 291      22.782 -15.570 -16.025  1.00 45.86           N  
ATOM   2231  CA  LYS A 291      23.739 -15.813 -14.953  1.00 51.34           C  
ATOM   2232  C   LYS A 291      23.249 -15.170 -13.655  1.00 52.59           C  
ATOM   2233  O   LYS A 291      23.893 -14.207 -13.189  1.00 53.54           O  
ATOM   2234  CB  LYS A 291      25.110 -15.249 -15.337  1.00 53.54           C  
ATOM   2235  CG  LYS A 291      26.204 -15.508 -14.314  1.00 58.04           C  
ATOM   2236  CD  LYS A 291      27.518 -14.870 -14.738  1.00 61.52           C  
ATOM   2237  CE  LYS A 291      28.599 -15.087 -13.689  1.00 62.98           C  
ATOM   2238  NZ  LYS A 291      29.888 -14.453 -14.082  1.00 63.82           N1+
ATOM   2239  OXT LYS A 291      22.212 -15.629 -13.127  1.00 55.46           O1-
TER   
ATOM   2240  N   LYS B   1      32.532 -17.830 -57.365  1.00 50.83           N  
ATOM   2241  CA  LYS B   1      32.724 -16.861 -56.248  1.00 51.70           C  
ATOM   2242  C   LYS B   1      32.882 -15.450 -56.807  1.00 50.23           C  
ATOM   2243  O   LYS B   1      33.989 -14.906 -56.827  1.00 49.81           O  
ATOM   2244  CB  LYS B   1      33.975 -17.235 -55.446  1.00 54.28           C  
ATOM   2245  CG  LYS B   1      34.240 -16.366 -54.220  1.00 54.15           C  
ATOM   2246  CD  LYS B   1      33.164 -16.549 -53.160  1.00 55.60           C  
ATOM   2247  CE  LYS B   1      33.484 -15.746 -51.909  1.00 55.25           C  
ATOM   2248  NZ  LYS B   1      32.489 -15.978 -50.826  1.00 55.34           N1+
ATOM   2249  N   ILE B   2      31.783 -14.857 -57.265  1.00 47.44           N  
ATOM   2250  CA  ILE B   2      31.854 -13.508 -57.816  1.00 44.74           C  
ATOM   2251  C   ILE B   2      31.814 -12.460 -56.713  1.00 40.41           C  
ATOM   2252  O   ILE B   2      31.054 -12.582 -55.752  1.00 40.14           O  
ATOM   2253  CB  ILE B   2      30.687 -13.203 -58.794  1.00 46.65           C  
ATOM   2254  CG1 ILE B   2      29.357 -13.153 -58.037  1.00 46.63           C  
ATOM   2255  CG2 ILE B   2      30.636 -14.258 -59.890  1.00 46.66           C  
ATOM   2256  CD1 ILE B   2      28.191 -12.687 -58.889  1.00 48.67           C  
ATOM   2257  N   ILE B   3      32.654 -11.441 -56.848  1.00 36.12           N  
ATOM   2258  CA  ILE B   3      32.686 -10.353 -55.882  1.00 31.66           C  
ATOM   2259  C   ILE B   3      31.907  -9.213 -56.518  1.00 29.33           C  
ATOM   2260  O   ILE B   3      32.321  -8.666 -57.542  1.00 29.33           O  
ATOM   2261  CB  ILE B   3      34.124  -9.869 -55.595  1.00 30.97           C  
ATOM   2262  CG1 ILE B   3      34.952 -11.006 -54.992  1.00 29.96           C  
ATOM   2263  CG2 ILE B   3      34.089  -8.678 -54.641  1.00 28.68           C  
ATOM   2264  CD1 ILE B   3      36.385 -10.612 -54.673  1.00 32.48           C  
ATOM   2265  N   VAL B   4      30.773  -8.864 -55.922  1.00 25.27           N  
ATOM   2266  CA  VAL B   4      29.954  -7.791 -56.461  1.00 21.84           C  
ATOM   2267  C   VAL B   4      30.683  -6.454 -56.429  1.00 20.92           C  
ATOM   2268  O   VAL B   4      31.120  -5.998 -55.372  1.00 20.19           O  
ATOM   2269  CB  VAL B   4      28.625  -7.651 -55.690  1.00 18.74           C  
ATOM   2270  CG1 VAL B   4      27.842  -6.462 -56.229  1.00 17.48           C  
ATOM   2271  CG2 VAL B   4      27.807  -8.928 -55.824  1.00 17.10           C  
ATOM   2272  N   LYS B   5      30.807  -5.834 -57.599  1.00 19.23           N  
ATOM   2273  CA  LYS B   5      31.461  -4.537 -57.726  1.00 20.53           C  
ATOM   2274  C   LYS B   5      30.539  -3.540 -58.428  1.00 18.15           C  
ATOM   2275  O   LYS B   5      30.460  -2.367 -58.041  1.00 17.99           O  
ATOM   2276  CB  LYS B   5      32.766  -4.669 -58.517  1.00 23.97           C  
ATOM   2277  CG  LYS B   5      33.460  -3.332 -58.754  1.00 32.50           C  
ATOM   2278  CD  LYS B   5      34.750  -3.490 -59.546  1.00 39.20           C  
ATOM   2279  CE  LYS B   5      35.396  -2.135 -59.810  1.00 43.04           C  
ATOM   2280  NZ  LYS B   5      36.667  -2.255 -60.577  1.00 46.02           N1+
ATOM   2281  N   HIS B   6      29.851  -4.007 -59.465  1.00 15.64           N  
ATOM   2282  CA  HIS B   6      28.928  -3.159 -60.216  1.00 15.94           C  
ATOM   2283  C   HIS B   6      27.496  -3.544 -59.849  1.00 13.72           C  
ATOM   2284  O   HIS B   6      27.073  -4.680 -60.059  1.00 12.52           O  
ATOM   2285  CB  HIS B   6      29.161  -3.326 -61.724  1.00 15.33           C  
ATOM   2286  CG  HIS B   6      28.367  -2.377 -62.566  1.00 18.69           C  
ATOM   2287  CD2 HIS B   6      28.750  -1.300 -63.295  1.00 19.45           C  
ATOM   2288  ND1 HIS B   6      26.999  -2.465 -62.702  1.00 19.73           N  
ATOM   2289  CE1 HIS B   6      26.572  -1.484 -63.479  1.00 20.72           C  
ATOM   2290  NE2 HIS B   6      27.614  -0.764 -63.852  1.00 22.38           N  
ATOM   2291  N   VAL B   7      26.761  -2.589 -59.293  1.00 13.22           N  
ATOM   2292  CA  VAL B   7      25.390  -2.828 -58.860  1.00 13.42           C  
ATOM   2293  C   VAL B   7      24.384  -1.936 -59.573  1.00 12.11           C  
ATOM   2294  O   VAL B   7      24.536  -0.717 -59.619  1.00 12.80           O  
ATOM   2295  CB  VAL B   7      25.230  -2.574 -57.334  1.00 12.14           C  
ATOM   2296  CG1 VAL B   7      23.832  -2.960 -56.887  1.00 14.01           C  
ATOM   2297  CG2 VAL B   7      26.275  -3.350 -56.561  1.00 13.11           C  
ATOM   2298  N   THR B   8      23.352  -2.555 -60.126  1.00 12.99           N  
ATOM   2299  CA  THR B   8      22.303  -1.811 -60.802  1.00 13.77           C  
ATOM   2300  C   THR B   8      21.088  -1.798 -59.872  1.00 12.29           C  
ATOM   2301  O   THR B   8      20.495  -2.842 -59.607  1.00 12.03           O  
ATOM   2302  CB  THR B   8      21.906  -2.482 -62.135  1.00 14.31           C  
ATOM   2303  CG2 THR B   8      20.878  -1.632 -62.874  1.00 12.44           C  
ATOM   2304  OG1 THR B   8      23.067  -2.624 -62.961  1.00 15.23           O  
ATOM   2305  N   VAL B   9      20.741  -0.618 -59.366  1.00 13.55           N  
ATOM   2306  CA  VAL B   9      19.597  -0.459 -58.470  1.00 13.46           C  
ATOM   2307  C   VAL B   9      18.413   0.060 -59.280  1.00 12.79           C  
ATOM   2308  O   VAL B   9      18.474   1.147 -59.860  1.00 13.05           O  
ATOM   2309  CB  VAL B   9      19.909   0.548 -57.331  1.00 13.08           C  
ATOM   2310  CG1 VAL B   9      18.704   0.684 -56.402  1.00 11.84           C  
ATOM   2311  CG2 VAL B   9      21.140   0.088 -56.557  1.00 13.02           C  
ATOM   2312  N   ILE B  10      17.338  -0.719 -59.322  1.00 13.73           N  
ATOM   2313  CA  ILE B  10      16.159  -0.339 -60.090  1.00 13.63           C  
ATOM   2314  C   ILE B  10      15.066   0.216 -59.181  1.00 14.95           C  
ATOM   2315  O   ILE B  10      14.496  -0.495 -58.353  1.00 13.90           O  
ATOM   2316  CB  ILE B  10      15.649  -1.546 -60.911  1.00 13.47           C  
ATOM   2317  CG1 ILE B  10      16.815  -2.104 -61.746  1.00 12.40           C  
ATOM   2318  CG2 ILE B  10      14.505  -1.112 -61.836  1.00 13.75           C  
ATOM   2319  CD1 ILE B  10      16.471  -3.299 -62.622  1.00  9.92           C  
ATOM   2320  N   GLY B  11      14.785   1.505 -59.353  1.00 12.95           N  
ATOM   2321  CA  GLY B  11      13.802   2.175 -58.525  1.00 13.54           C  
ATOM   2322  C   GLY B  11      14.572   3.154 -57.654  1.00 14.10           C  
ATOM   2323  O   GLY B  11      15.453   2.748 -56.890  1.00 14.58           O  
ATOM   2324  N   GLY B  12      14.260   4.440 -57.776  1.00 13.24           N  
ATOM   2325  CA  GLY B  12      14.964   5.442 -56.992  1.00 13.20           C  
ATOM   2326  C   GLY B  12      14.125   6.068 -55.896  1.00 12.48           C  
ATOM   2327  O   GLY B  12      14.347   7.219 -55.517  1.00 13.90           O  
ATOM   2328  N   GLY B  13      13.160   5.313 -55.385  1.00 13.68           N  
ATOM   2329  CA  GLY B  13      12.303   5.825 -54.330  1.00 13.34           C  
ATOM   2330  C   GLY B  13      12.950   5.716 -52.960  1.00 13.55           C  
ATOM   2331  O   GLY B  13      14.176   5.678 -52.840  1.00 11.13           O  
ATOM   2332  N   LEU B  14      12.117   5.657 -51.923  1.00 13.82           N  
ATOM   2333  CA  LEU B  14      12.598   5.561 -50.551  1.00 13.37           C  
ATOM   2334  C   LEU B  14      13.742   4.568 -50.351  1.00 13.03           C  
ATOM   2335  O   LEU B  14      14.768   4.916 -49.758  1.00 13.03           O  
ATOM   2336  CB  LEU B  14      11.442   5.192 -49.611  1.00 12.38           C  
ATOM   2337  CG  LEU B  14      10.294   6.196 -49.467  1.00 12.61           C  
ATOM   2338  CD1 LEU B  14       9.259   5.652 -48.479  1.00 10.30           C  
ATOM   2339  CD2 LEU B  14      10.831   7.534 -48.967  1.00 15.22           C  
ATOM   2340  N   MET B  15      13.573   3.342 -50.846  1.00 12.56           N  
ATOM   2341  CA  MET B  15      14.591   2.308 -50.666  1.00 12.82           C  
ATOM   2342  C   MET B  15      15.686   2.301 -51.717  1.00 13.83           C  
ATOM   2343  O   MET B  15      16.865   2.265 -51.377  1.00 15.71           O  
ATOM   2344  CB  MET B  15      13.936   0.931 -50.614  1.00 10.62           C  
ATOM   2345  CG  MET B  15      12.863   0.828 -49.557  1.00 11.15           C  
ATOM   2346  SD  MET B  15      13.508   1.213 -47.905  1.00 10.86           S  
ATOM   2347  CE  MET B  15      14.733  -0.065 -47.732  1.00  9.30           C  
ATOM   2348  N   GLY B  16      15.299   2.328 -52.992  1.00 14.86           N  
ATOM   2349  CA  GLY B  16      16.289   2.327 -54.054  1.00 12.03           C  
ATOM   2350  C   GLY B  16      17.328   3.419 -53.881  1.00 12.67           C  
ATOM   2351  O   GLY B  16      18.527   3.179 -54.032  1.00 13.42           O  
ATOM   2352  N   ALA B  17      16.877   4.629 -53.564  1.00 11.36           N  
ATOM   2353  CA  ALA B  17      17.803   5.739 -53.374  1.00 12.62           C  
ATOM   2354  C   ALA B  17      18.792   5.420 -52.253  1.00 13.61           C  
ATOM   2355  O   ALA B  17      19.990   5.673 -52.383  1.00 13.96           O  
ATOM   2356  CB  ALA B  17      17.039   7.014 -53.046  1.00 12.62           C  
ATOM   2357  N   GLY B  18      18.279   4.859 -51.158  1.00 11.54           N  
ATOM   2358  CA  GLY B  18      19.127   4.519 -50.026  1.00 11.50           C  
ATOM   2359  C   GLY B  18      20.120   3.414 -50.329  1.00 11.28           C  
ATOM   2360  O   GLY B  18      21.275   3.470 -49.897  1.00  9.59           O  
ATOM   2361  N   ILE B  19      19.669   2.401 -51.064  1.00 11.47           N  
ATOM   2362  CA  ILE B  19      20.526   1.284 -51.441  1.00 10.74           C  
ATOM   2363  C   ILE B  19      21.657   1.779 -52.349  1.00 12.19           C  
ATOM   2364  O   ILE B  19      22.824   1.415 -52.167  1.00 11.42           O  
ATOM   2365  CB  ILE B  19      19.701   0.189 -52.158  1.00 11.67           C  
ATOM   2366  CG1 ILE B  19      18.666  -0.379 -51.179  1.00  9.97           C  
ATOM   2367  CG2 ILE B  19      20.615  -0.912 -52.675  1.00 11.38           C  
ATOM   2368  CD1 ILE B  19      17.647  -1.318 -51.792  1.00 10.19           C  
ATOM   2369  N   ALA B  20      21.314   2.623 -53.316  1.00 10.55           N  
ATOM   2370  CA  ALA B  20      22.315   3.170 -54.226  1.00 11.27           C  
ATOM   2371  C   ALA B  20      23.326   3.994 -53.428  1.00 11.70           C  
ATOM   2372  O   ALA B  20      24.534   3.869 -53.623  1.00 10.73           O  
ATOM   2373  CB  ALA B  20      21.644   4.045 -55.283  1.00 11.32           C  
ATOM   2374  N   GLN B  21      22.819   4.834 -52.528  1.00 13.27           N  
ATOM   2375  CA  GLN B  21      23.675   5.681 -51.695  1.00 13.57           C  
ATOM   2376  C   GLN B  21      24.709   4.883 -50.899  1.00 13.97           C  
ATOM   2377  O   GLN B  21      25.909   5.186 -50.938  1.00 12.64           O  
ATOM   2378  CB  GLN B  21      22.818   6.526 -50.741  1.00 14.02           C  
ATOM   2379  CG  GLN B  21      23.618   7.235 -49.640  1.00 13.26           C  
ATOM   2380  CD  GLN B  21      22.770   8.174 -48.785  1.00 13.27           C  
ATOM   2381  NE2 GLN B  21      21.661   8.652 -49.340  1.00 12.88           N  
ATOM   2382  OE1 GLN B  21      23.127   8.482 -47.645  1.00 12.40           O  
ATOM   2383  N   VAL B  22      24.248   3.865 -50.181  1.00 13.53           N  
ATOM   2384  CA  VAL B  22      25.149   3.049 -49.380  1.00 12.54           C  
ATOM   2385  C   VAL B  22      26.121   2.224 -50.233  1.00 13.39           C  
ATOM   2386  O   VAL B  22      27.282   2.061 -49.866  1.00 12.44           O  
ATOM   2387  CB  VAL B  22      24.350   2.116 -48.437  1.00 12.70           C  
ATOM   2388  CG1 VAL B  22      25.302   1.204 -47.680  1.00 11.73           C  
ATOM   2389  CG2 VAL B  22      23.514   2.963 -47.453  1.00 10.44           C  
ATOM   2390  N   ALA B  23      25.657   1.712 -51.370  1.00 14.25           N  
ATOM   2391  CA  ALA B  23      26.525   0.919 -52.241  1.00 14.75           C  
ATOM   2392  C   ALA B  23      27.656   1.800 -52.761  1.00 15.32           C  
ATOM   2393  O   ALA B  23      28.829   1.411 -52.736  1.00 15.57           O  
ATOM   2394  CB  ALA B  23      25.731   0.349 -53.410  1.00 14.19           C  
ATOM   2395  N   ALA B  24      27.295   2.989 -53.225  1.00 14.28           N  
ATOM   2396  CA  ALA B  24      28.270   3.935 -53.750  1.00 14.56           C  
ATOM   2397  C   ALA B  24      29.191   4.432 -52.643  1.00 13.73           C  
ATOM   2398  O   ALA B  24      30.391   4.596 -52.850  1.00 14.35           O  
ATOM   2399  CB  ALA B  24      27.555   5.111 -54.398  1.00 14.27           C  
ATOM   2400  N   ALA B  25      28.626   4.676 -51.465  1.00 13.51           N  
ATOM   2401  CA  ALA B  25      29.423   5.162 -50.342  1.00 13.11           C  
ATOM   2402  C   ALA B  25      30.469   4.125 -49.917  1.00 14.03           C  
ATOM   2403  O   ALA B  25      31.522   4.480 -49.379  1.00 12.66           O  
ATOM   2404  CB  ALA B  25      28.500   5.514 -49.154  1.00 10.67           C  
ATOM   2405  N   THR B  26      30.187   2.848 -50.169  1.00 14.69           N  
ATOM   2406  CA  THR B  26      31.114   1.786 -49.795  1.00 16.08           C  
ATOM   2407  C   THR B  26      31.985   1.272 -50.939  1.00 18.14           C  
ATOM   2408  O   THR B  26      32.443   0.129 -50.919  1.00 18.19           O  
ATOM   2409  CB  THR B  26      30.374   0.598 -49.123  1.00 15.52           C  
ATOM   2410  CG2 THR B  26      29.805   1.028 -47.777  1.00 12.81           C  
ATOM   2411  OG1 THR B  26      29.310   0.139 -49.966  1.00 15.37           O  
ATOM   2412  N   GLY B  27      32.204   2.124 -51.938  1.00 19.94           N  
ATOM   2413  CA  GLY B  27      33.072   1.764 -53.050  1.00 21.83           C  
ATOM   2414  C   GLY B  27      32.548   0.968 -54.233  1.00 22.53           C  
ATOM   2415  O   GLY B  27      33.341   0.550 -55.082  1.00 24.11           O  
ATOM   2416  N   HIS B  28      31.241   0.747 -54.314  1.00 22.24           N  
ATOM   2417  CA  HIS B  28      30.700  -0.002 -55.445  1.00 20.09           C  
ATOM   2418  C   HIS B  28      30.313   0.938 -56.581  1.00 20.19           C  
ATOM   2419  O   HIS B  28      29.904   2.074 -56.344  1.00 21.51           O  
ATOM   2420  CB  HIS B  28      29.468  -0.815 -55.032  1.00 16.99           C  
ATOM   2421  CG  HIS B  28      29.717  -1.756 -53.895  1.00 14.99           C  
ATOM   2422  CD2 HIS B  28      29.979  -3.085 -53.881  1.00 16.44           C  
ATOM   2423  ND1 HIS B  28      29.764  -1.342 -52.582  1.00 13.87           N  
ATOM   2424  CE1 HIS B  28      30.042  -2.374 -51.807  1.00 14.77           C  
ATOM   2425  NE2 HIS B  28      30.178  -3.445 -52.570  1.00 15.17           N  
ATOM   2426  N   THR B  29      30.457   0.466 -57.815  1.00 18.37           N  
ATOM   2427  CA  THR B  29      30.078   1.265 -58.974  1.00 19.37           C  
ATOM   2428  C   THR B  29      28.570   1.079 -59.094  1.00 17.37           C  
ATOM   2429  O   THR B  29      28.091  -0.045 -59.248  1.00 17.34           O  
ATOM   2430  CB  THR B  29      30.775   0.762 -60.252  1.00 20.88           C  
ATOM   2431  CG2 THR B  29      30.378   1.619 -61.449  1.00 23.03           C  
ATOM   2432  OG1 THR B  29      32.197   0.834 -60.074  1.00 23.89           O  
ATOM   2433  N   VAL B  30      27.828   2.177 -59.020  1.00 15.15           N  
ATOM   2434  CA  VAL B  30      26.371   2.112 -59.060  1.00 15.15           C  
ATOM   2435  C   VAL B  30      25.679   2.811 -60.220  1.00 14.37           C  
ATOM   2436  O   VAL B  30      26.090   3.880 -60.656  1.00 15.39           O  
ATOM   2437  CB  VAL B  30      25.760   2.718 -57.768  1.00 14.72           C  
ATOM   2438  CG1 VAL B  30      24.242   2.610 -57.805  1.00 15.46           C  
ATOM   2439  CG2 VAL B  30      26.328   2.029 -56.540  1.00 15.84           C  
ATOM   2440  N   VAL B  31      24.621   2.180 -60.715  1.00 14.54           N  
ATOM   2441  CA  VAL B  31      23.796   2.767 -61.757  1.00 15.25           C  
ATOM   2442  C   VAL B  31      22.388   2.730 -61.174  1.00 15.03           C  
ATOM   2443  O   VAL B  31      21.851   1.650 -60.917  1.00 15.28           O  
ATOM   2444  CB  VAL B  31      23.788   1.953 -63.074  1.00 13.62           C  
ATOM   2445  CG1 VAL B  31      22.801   2.598 -64.051  1.00 10.66           C  
ATOM   2446  CG2 VAL B  31      25.185   1.914 -63.692  1.00 10.76           C  
ATOM   2447  N   LEU B  32      21.813   3.902 -60.931  1.00 14.17           N  
ATOM   2448  CA  LEU B  32      20.462   3.988 -60.392  1.00 14.98           C  
ATOM   2449  C   LEU B  32      19.513   4.130 -61.576  1.00 15.66           C  
ATOM   2450  O   LEU B  32      19.745   4.946 -62.468  1.00 14.97           O  
ATOM   2451  CB  LEU B  32      20.326   5.198 -59.465  1.00 15.74           C  
ATOM   2452  CG  LEU B  32      18.952   5.416 -58.822  1.00 17.11           C  
ATOM   2453  CD1 LEU B  32      18.565   4.205 -57.977  1.00 15.29           C  
ATOM   2454  CD2 LEU B  32      18.990   6.670 -57.965  1.00 15.09           C  
ATOM   2455  N   VAL B  33      18.449   3.334 -61.577  1.00 15.70           N  
ATOM   2456  CA  VAL B  33      17.480   3.349 -62.668  1.00 14.98           C  
ATOM   2457  C   VAL B  33      16.059   3.681 -62.229  1.00 16.07           C  
ATOM   2458  O   VAL B  33      15.607   3.252 -61.170  1.00 16.16           O  
ATOM   2459  CB  VAL B  33      17.412   1.964 -63.366  1.00 13.21           C  
ATOM   2460  CG1 VAL B  33      16.388   1.995 -64.497  1.00 12.06           C  
ATOM   2461  CG2 VAL B  33      18.783   1.567 -63.890  1.00 11.59           C  
ATOM   2462  N   ASP B  34      15.363   4.466 -63.043  1.00 16.64           N  
ATOM   2463  CA  ASP B  34      13.964   4.769 -62.774  1.00 17.70           C  
ATOM   2464  C   ASP B  34      13.306   5.228 -64.075  1.00 18.90           C  
ATOM   2465  O   ASP B  34      13.989   5.468 -65.076  1.00 17.06           O  
ATOM   2466  CB  ASP B  34      13.792   5.816 -61.669  1.00 15.03           C  
ATOM   2467  CG  ASP B  34      12.516   5.588 -60.863  1.00 16.42           C  
ATOM   2468  OD1 ASP B  34      11.425   5.500 -61.470  1.00 15.38           O  
ATOM   2469  OD2 ASP B  34      12.602   5.487 -59.619  1.00 16.80           O1-
ATOM   2470  N   GLN B  35      11.984   5.348 -64.047  1.00 20.17           N  
ATOM   2471  CA  GLN B  35      11.189   5.696 -65.221  1.00 22.07           C  
ATOM   2472  C   GLN B  35      11.492   6.957 -66.032  1.00 22.05           C  
ATOM   2473  O   GLN B  35      11.373   6.925 -67.257  1.00 22.20           O  
ATOM   2474  CB  GLN B  35       9.708   5.678 -64.839  1.00 23.12           C  
ATOM   2475  CG  GLN B  35       9.250   4.351 -64.236  1.00 28.34           C  
ATOM   2476  CD  GLN B  35       9.348   3.172 -65.200  1.00 32.61           C  
ATOM   2477  NE2 GLN B  35       8.236   2.466 -65.378  1.00 33.41           N  
ATOM   2478  OE1 GLN B  35      10.410   2.892 -65.765  1.00 34.87           O  
ATOM   2479  N   THR B  36      11.869   8.058 -65.389  1.00 21.30           N  
ATOM   2480  CA  THR B  36      12.153   9.280 -66.142  1.00 21.84           C  
ATOM   2481  C   THR B  36      13.371  10.032 -65.633  1.00 24.12           C  
ATOM   2482  O   THR B  36      13.840   9.797 -64.521  1.00 24.49           O  
ATOM   2483  CB  THR B  36      10.965  10.260 -66.097  1.00 19.75           C  
ATOM   2484  CG2 THR B  36       9.683   9.568 -66.542  1.00 18.95           C  
ATOM   2485  OG1 THR B  36      10.802  10.746 -64.760  1.00 19.23           O  
ATOM   2486  N   GLU B  37      13.874  10.951 -66.454  1.00 26.70           N  
ATOM   2487  CA  GLU B  37      15.031  11.753 -66.079  1.00 26.81           C  
ATOM   2488  C   GLU B  37      14.706  12.667 -64.905  1.00 25.78           C  
ATOM   2489  O   GLU B  37      15.564  12.938 -64.068  1.00 26.19           O  
ATOM   2490  CB  GLU B  37      15.503  12.602 -67.259  1.00 29.18           C  
ATOM   2491  CG  GLU B  37      16.007  11.811 -68.451  1.00 32.57           C  
ATOM   2492  CD  GLU B  37      16.491  12.715 -69.573  1.00 35.80           C  
ATOM   2493  OE1 GLU B  37      15.674  13.498 -70.105  1.00 37.65           O  
ATOM   2494  OE2 GLU B  37      17.690  12.647 -69.919  1.00 36.73           O1-
ATOM   2495  N   ASP B  38      13.467  13.148 -64.847  1.00 26.17           N  
ATOM   2496  CA  ASP B  38      13.059  14.031 -63.761  1.00 26.14           C  
ATOM   2497  C   ASP B  38      13.006  13.279 -62.443  1.00 24.23           C  
ATOM   2498  O   ASP B  38      13.434  13.796 -61.414  1.00 25.12           O  
ATOM   2499  CB  ASP B  38      11.696  14.664 -64.049  1.00 31.45           C  
ATOM   2500  CG  ASP B  38      11.742  15.637 -65.210  1.00 36.42           C  
ATOM   2501  OD1 ASP B  38      12.569  16.573 -65.163  1.00 39.57           O  
ATOM   2502  OD2 ASP B  38      10.948  15.471 -66.163  1.00 39.62           O1-
ATOM   2503  N   ILE B  39      12.473  12.063 -62.473  1.00 22.48           N  
ATOM   2504  CA  ILE B  39      12.395  11.250 -61.267  1.00 21.43           C  
ATOM   2505  C   ILE B  39      13.809  10.969 -60.759  1.00 21.20           C  
ATOM   2506  O   ILE B  39      14.079  11.078 -59.561  1.00 20.92           O  
ATOM   2507  CB  ILE B  39      11.663   9.920 -61.535  1.00 20.62           C  
ATOM   2508  CG1 ILE B  39      10.186  10.199 -61.846  1.00 19.51           C  
ATOM   2509  CG2 ILE B  39      11.814   8.991 -60.337  1.00 19.64           C  
ATOM   2510  CD1 ILE B  39       9.362   8.950 -62.151  1.00 19.33           C  
ATOM   2511  N   LEU B  40      14.710  10.621 -61.675  1.00 20.11           N  
ATOM   2512  CA  LEU B  40      16.102  10.339 -61.322  1.00 19.93           C  
ATOM   2513  C   LEU B  40      16.811  11.571 -60.763  1.00 20.21           C  
ATOM   2514  O   LEU B  40      17.606  11.472 -59.824  1.00 17.67           O  
ATOM   2515  CB  LEU B  40      16.863   9.820 -62.545  1.00 19.06           C  
ATOM   2516  CG  LEU B  40      16.527   8.396 -62.995  1.00 18.18           C  
ATOM   2517  CD1 LEU B  40      17.146   8.118 -64.363  1.00 16.64           C  
ATOM   2518  CD2 LEU B  40      17.040   7.410 -61.952  1.00 15.74           C  
ATOM   2519  N   ALA B  41      16.534  12.732 -61.348  1.00 20.33           N  
ATOM   2520  CA  ALA B  41      17.148  13.963 -60.878  1.00 19.78           C  
ATOM   2521  C   ALA B  41      16.687  14.220 -59.442  1.00 20.09           C  
ATOM   2522  O   ALA B  41      17.470  14.651 -58.595  1.00 18.16           O  
ATOM   2523  CB  ALA B  41      16.756  15.127 -61.780  1.00 20.96           C  
ATOM   2524  N   LYS B  42      15.416  13.942 -59.169  1.00 21.83           N  
ATOM   2525  CA  LYS B  42      14.875  14.138 -57.828  1.00 22.97           C  
ATOM   2526  C   LYS B  42      15.498  13.141 -56.848  1.00 22.61           C  
ATOM   2527  O   LYS B  42      15.806  13.490 -55.705  1.00 20.38           O  
ATOM   2528  CB  LYS B  42      13.354  13.975 -57.835  1.00 26.01           C  
ATOM   2529  CG  LYS B  42      12.716  14.181 -56.469  1.00 30.85           C  
ATOM   2530  CD  LYS B  42      11.209  13.966 -56.507  1.00 36.04           C  
ATOM   2531  CE  LYS B  42      10.583  14.237 -55.144  1.00 38.04           C  
ATOM   2532  NZ  LYS B  42       9.106  14.040 -55.151  1.00 40.26           N1+
ATOM   2533  N   SER B  43      15.683  11.900 -57.292  1.00 20.04           N  
ATOM   2534  CA  SER B  43      16.288  10.882 -56.437  1.00 20.91           C  
ATOM   2535  C   SER B  43      17.709  11.320 -56.080  1.00 21.22           C  
ATOM   2536  O   SER B  43      18.129  11.229 -54.926  1.00 19.35           O  
ATOM   2537  CB  SER B  43      16.322   9.528 -57.153  1.00 20.80           C  
ATOM   2538  OG  SER B  43      15.016   9.105 -57.516  1.00 23.13           O  
ATOM   2539  N   LYS B  44      18.443  11.795 -57.082  1.00 20.68           N  
ATOM   2540  CA  LYS B  44      19.811  12.267 -56.889  1.00 21.32           C  
ATOM   2541  C   LYS B  44      19.871  13.388 -55.863  1.00 21.61           C  
ATOM   2542  O   LYS B  44      20.761  13.413 -55.014  1.00 21.03           O  
ATOM   2543  CB  LYS B  44      20.376  12.777 -58.213  1.00 23.40           C  
ATOM   2544  CG  LYS B  44      21.176  11.773 -59.014  1.00 24.04           C  
ATOM   2545  CD  LYS B  44      22.582  11.664 -58.451  1.00 25.78           C  
ATOM   2546  CE  LYS B  44      23.509  10.995 -59.445  1.00 26.68           C  
ATOM   2547  NZ  LYS B  44      24.918  11.106 -59.000  1.00 26.06           N1+
ATOM   2548  N   LYS B  45      18.932  14.324 -55.959  1.00 22.79           N  
ATOM   2549  CA  LYS B  45      18.879  15.451 -55.035  1.00 24.09           C  
ATOM   2550  C   LYS B  45      18.661  14.931 -53.619  1.00 21.23           C  
ATOM   2551  O   LYS B  45      19.280  15.409 -52.670  1.00 21.72           O  
ATOM   2552  CB  LYS B  45      17.739  16.401 -55.411  1.00 28.44           C  
ATOM   2553  CG  LYS B  45      17.614  17.612 -54.492  1.00 34.09           C  
ATOM   2554  CD  LYS B  45      16.368  18.432 -54.806  1.00 40.33           C  
ATOM   2555  CE  LYS B  45      16.364  18.930 -56.244  1.00 44.49           C  
ATOM   2556  NZ  LYS B  45      15.137  19.721 -56.560  1.00 48.33           N1+
ATOM   2557  N   GLY B  46      17.773  13.950 -53.484  1.00 19.98           N  
ATOM   2558  CA  GLY B  46      17.493  13.383 -52.177  1.00 18.42           C  
ATOM   2559  C   GLY B  46      18.726  12.724 -51.587  1.00 19.45           C  
ATOM   2560  O   GLY B  46      19.045  12.913 -50.409  1.00 20.40           O  
ATOM   2561  N   ILE B  47      19.419  11.939 -52.405  1.00 17.91           N  
ATOM   2562  CA  ILE B  47      20.631  11.253 -51.969  1.00 15.95           C  
ATOM   2563  C   ILE B  47      21.697  12.262 -51.525  1.00 18.50           C  
ATOM   2564  O   ILE B  47      22.373  12.066 -50.510  1.00 16.67           O  
ATOM   2565  CB  ILE B  47      21.188  10.362 -53.110  1.00 15.77           C  
ATOM   2566  CG1 ILE B  47      20.174   9.255 -53.431  1.00 15.90           C  
ATOM   2567  CG2 ILE B  47      22.530   9.768 -52.716  1.00 12.51           C  
ATOM   2568  CD1 ILE B  47      20.557   8.362 -54.611  1.00 11.75           C  
ATOM   2569  N   GLU B  48      21.841  13.349 -52.274  1.00 18.18           N  
ATOM   2570  CA  GLU B  48      22.835  14.352 -51.914  1.00 21.51           C  
ATOM   2571  C   GLU B  48      22.511  14.935 -50.542  1.00 22.62           C  
ATOM   2572  O   GLU B  48      23.395  15.088 -49.698  1.00 22.82           O  
ATOM   2573  CB  GLU B  48      22.878  15.481 -52.947  1.00 22.43           C  
ATOM   2574  CG  GLU B  48      24.078  16.402 -52.757  1.00 26.93           C  
ATOM   2575  CD  GLU B  48      24.094  17.568 -53.721  1.00 28.42           C  
ATOM   2576  OE1 GLU B  48      23.885  17.351 -54.934  1.00 34.57           O  
ATOM   2577  OE2 GLU B  48      24.333  18.704 -53.264  1.00 32.86           O1-
ATOM   2578  N   GLU B  49      21.237  15.251 -50.321  1.00 24.08           N  
ATOM   2579  CA  GLU B  49      20.804  15.819 -49.048  1.00 26.63           C  
ATOM   2580  C   GLU B  49      21.105  14.851 -47.906  1.00 24.63           C  
ATOM   2581  O   GLU B  49      21.583  15.260 -46.850  1.00 24.27           O  
ATOM   2582  CB  GLU B  49      19.301  16.135 -49.084  1.00 28.97           C  
ATOM   2583  CG  GLU B  49      18.882  17.009 -50.257  1.00 35.83           C  
ATOM   2584  CD  GLU B  49      17.398  17.348 -50.242  1.00 39.91           C  
ATOM   2585  OE1 GLU B  49      16.569  16.419 -50.124  1.00 42.54           O  
ATOM   2586  OE2 GLU B  49      17.063  18.545 -50.361  1.00 41.64           O1-
ATOM   2587  N   SER B  50      20.826  13.569 -48.127  1.00 22.59           N  
ATOM   2588  CA  SER B  50      21.075  12.538 -47.123  1.00 21.03           C  
ATOM   2589  C   SER B  50      22.574  12.430 -46.833  1.00 21.98           C  
ATOM   2590  O   SER B  50      22.988  12.334 -45.673  1.00 22.25           O  
ATOM   2591  CB  SER B  50      20.538  11.189 -47.615  1.00 19.56           C  
ATOM   2592  OG  SER B  50      20.801  10.153 -46.682  1.00 20.13           O  
ATOM   2593  N   LEU B  51      23.380  12.442 -47.892  1.00 20.56           N  
ATOM   2594  CA  LEU B  51      24.834  12.359 -47.754  1.00 20.56           C  
ATOM   2595  C   LEU B  51      25.397  13.514 -46.934  1.00 21.82           C  
ATOM   2596  O   LEU B  51      26.301  13.322 -46.122  1.00 20.22           O  
ATOM   2597  CB  LEU B  51      25.503  12.347 -49.136  1.00 17.04           C  
ATOM   2598  CG  LEU B  51      25.405  11.045 -49.932  1.00 15.60           C  
ATOM   2599  CD1 LEU B  51      25.925  11.253 -51.345  1.00 14.59           C  
ATOM   2600  CD2 LEU B  51      26.208   9.960 -49.222  1.00 14.58           C  
ATOM   2601  N   ARG B  52      24.872  14.714 -47.154  1.00 25.01           N  
ATOM   2602  CA  ARG B  52      25.343  15.879 -46.416  1.00 28.31           C  
ATOM   2603  C   ARG B  52      25.024  15.762 -44.931  1.00 31.37           C  
ATOM   2604  O   ARG B  52      25.812  16.187 -44.089  1.00 31.23           O  
ATOM   2605  CB  ARG B  52      24.738  17.162 -46.996  1.00 28.95           C  
ATOM   2606  CG  ARG B  52      25.240  17.474 -48.398  1.00 31.04           C  
ATOM   2607  CD  ARG B  52      24.750  18.820 -48.912  1.00 32.92           C  
ATOM   2608  NE  ARG B  52      25.312  19.130 -50.226  1.00 35.49           N  
ATOM   2609  CZ  ARG B  52      26.614  19.248 -50.474  1.00 36.36           C  
ATOM   2610  NH1 ARG B  52      27.499  19.083 -49.496  1.00 35.92           N1+
ATOM   2611  NH2 ARG B  52      27.035  19.522 -51.703  1.00 34.25           N  
ATOM   2612  N   LYS B  53      23.876  15.174 -44.611  1.00 34.19           N  
ATOM   2613  CA  LYS B  53      23.486  14.997 -43.220  1.00 36.21           C  
ATOM   2614  C   LYS B  53      24.462  14.011 -42.593  1.00 35.50           C  
ATOM   2615  O   LYS B  53      24.879  14.175 -41.443  1.00 36.29           O  
ATOM   2616  CB  LYS B  53      22.050  14.469 -43.138  1.00 40.20           C  
ATOM   2617  CG  LYS B  53      21.040  15.409 -43.782  1.00 44.75           C  
ATOM   2618  CD  LYS B  53      19.624  14.850 -43.747  1.00 48.66           C  
ATOM   2619  CE  LYS B  53      18.657  15.797 -44.451  1.00 50.31           C  
ATOM   2620  NZ  LYS B  53      17.267  15.268 -44.497  1.00 53.93           N1+
ATOM   2621  N   VAL B  54      24.831  12.992 -43.364  1.00 33.46           N  
ATOM   2622  CA  VAL B  54      25.786  11.989 -42.907  1.00 33.57           C  
ATOM   2623  C   VAL B  54      27.142  12.663 -42.711  1.00 34.61           C  
ATOM   2624  O   VAL B  54      27.837  12.416 -41.720  1.00 35.81           O  
ATOM   2625  CB  VAL B  54      25.969  10.859 -43.947  1.00 32.33           C  
ATOM   2626  CG1 VAL B  54      27.037   9.881 -43.474  1.00 31.27           C  
ATOM   2627  CG2 VAL B  54      24.651  10.134 -44.173  1.00 31.85           C  
ATOM   2628  N   ALA B  55      27.503  13.522 -43.660  1.00 34.64           N  
ATOM   2629  CA  ALA B  55      28.774  14.235 -43.614  1.00 34.98           C  
ATOM   2630  C   ALA B  55      28.895  15.184 -42.423  1.00 35.52           C  
ATOM   2631  O   ALA B  55      29.932  15.221 -41.765  1.00 34.88           O  
ATOM   2632  CB  ALA B  55      28.993  14.998 -44.918  1.00 32.01           C  
ATOM   2633  N   LYS B  56      27.841  15.952 -42.150  1.00 38.46           N  
ATOM   2634  CA  LYS B  56      27.844  16.895 -41.029  1.00 41.77           C  
ATOM   2635  C   LYS B  56      28.136  16.184 -39.713  1.00 41.29           C  
ATOM   2636  O   LYS B  56      28.733  16.759 -38.805  1.00 42.78           O  
ATOM   2637  CB  LYS B  56      26.487  17.598 -40.897  1.00 44.36           C  
ATOM   2638  CG  LYS B  56      25.954  18.231 -42.165  1.00 48.97           C  
ATOM   2639  CD  LYS B  56      26.884  19.287 -42.738  1.00 52.01           C  
ATOM   2640  CE  LYS B  56      26.303  19.848 -44.030  1.00 54.74           C  
ATOM   2641  NZ  LYS B  56      27.149  20.914 -44.634  1.00 57.40           N1+
ATOM   2642  N   LYS B  57      27.711  14.929 -39.619  1.00 40.49           N  
ATOM   2643  CA  LYS B  57      27.884  14.147 -38.405  1.00 40.82           C  
ATOM   2644  C   LYS B  57      29.108  13.236 -38.400  1.00 39.22           C  
ATOM   2645  O   LYS B  57      29.775  13.106 -37.378  1.00 40.31           O  
ATOM   2646  CB  LYS B  57      26.603  13.344 -38.157  1.00 43.52           C  
ATOM   2647  CG  LYS B  57      25.374  14.261 -38.122  1.00 49.75           C  
ATOM   2648  CD  LYS B  57      24.028  13.542 -38.020  1.00 53.40           C  
ATOM   2649  CE  LYS B  57      22.902  14.588 -37.993  1.00 56.36           C  
ATOM   2650  NZ  LYS B  57      21.514  14.048 -37.920  1.00 57.89           N1+
ATOM   2651  N   LYS B  58      29.416  12.619 -39.535  1.00 36.12           N  
ATOM   2652  CA  LYS B  58      30.566  11.724 -39.616  1.00 32.58           C  
ATOM   2653  C   LYS B  58      31.871  12.487 -39.828  1.00 29.96           C  
ATOM   2654  O   LYS B  58      32.943  12.008 -39.460  1.00 30.05           O  
ATOM   2655  CB  LYS B  58      30.375  10.705 -40.743  1.00 33.44           C  
ATOM   2656  CG  LYS B  58      31.492   9.684 -40.841  1.00 36.91           C  
ATOM   2657  CD  LYS B  58      31.231   8.659 -41.929  1.00 39.95           C  
ATOM   2658  CE  LYS B  58      32.329   7.603 -41.953  1.00 43.69           C  
ATOM   2659  NZ  LYS B  58      32.082   6.574 -43.005  1.00 45.87           N1+
ATOM   2660  N   PHE B  59      31.781  13.675 -40.417  1.00 26.02           N  
ATOM   2661  CA  PHE B  59      32.959  14.502 -40.675  1.00 24.54           C  
ATOM   2662  C   PHE B  59      32.764  15.895 -40.087  1.00 25.54           C  
ATOM   2663  O   PHE B  59      33.222  16.894 -40.649  1.00 27.13           O  
ATOM   2664  CB  PHE B  59      33.209  14.598 -42.185  1.00 21.59           C  
ATOM   2665  CG  PHE B  59      33.504  13.275 -42.827  1.00 19.14           C  
ATOM   2666  CD1 PHE B  59      34.698  12.608 -42.566  1.00 19.05           C  
ATOM   2667  CD2 PHE B  59      32.564  12.667 -43.649  1.00 17.70           C  
ATOM   2668  CE1 PHE B  59      34.949  11.350 -43.116  1.00 19.14           C  
ATOM   2669  CE2 PHE B  59      32.802  11.412 -44.204  1.00 14.99           C  
ATOM   2670  CZ  PHE B  59      33.992  10.750 -43.941  1.00 15.95           C  
ATOM   2671  N   ALA B  60      32.085  15.949 -38.946  1.00 24.27           N  
ATOM   2672  CA  ALA B  60      31.804  17.210 -38.271  1.00 23.86           C  
ATOM   2673  C   ALA B  60      33.037  18.089 -38.099  1.00 23.00           C  
ATOM   2674  O   ALA B  60      32.973  19.301 -38.300  1.00 25.27           O  
ATOM   2675  CB  ALA B  60      31.165  16.937 -36.904  1.00 23.03           C  
ATOM   2676  N   GLU B  61      34.160  17.478 -37.738  1.00 22.35           N  
ATOM   2677  CA  GLU B  61      35.389  18.231 -37.512  1.00 21.70           C  
ATOM   2678  C   GLU B  61      36.372  18.250 -38.676  1.00 20.29           C  
ATOM   2679  O   GLU B  61      37.572  18.465 -38.483  1.00 20.03           O  
ATOM   2680  CB  GLU B  61      36.089  17.708 -36.257  1.00 23.72           C  
ATOM   2681  CG  GLU B  61      35.255  17.863 -34.994  1.00 27.25           C  
ATOM   2682  CD  GLU B  61      34.902  19.315 -34.692  1.00 30.59           C  
ATOM   2683  OE1 GLU B  61      35.828  20.129 -34.488  1.00 31.21           O  
ATOM   2684  OE2 GLU B  61      33.697  19.645 -34.658  1.00 33.08           O1-
ATOM   2685  N   ASN B  62      35.866  18.029 -39.884  1.00 19.28           N  
ATOM   2686  CA  ASN B  62      36.718  18.056 -41.066  1.00 19.21           C  
ATOM   2687  C   ASN B  62      35.833  18.300 -42.284  1.00 19.57           C  
ATOM   2688  O   ASN B  62      35.518  17.369 -43.034  1.00 17.88           O  
ATOM   2689  CB  ASN B  62      37.467  16.728 -41.225  1.00 20.41           C  
ATOM   2690  CG  ASN B  62      38.577  16.806 -42.264  1.00 24.45           C  
ATOM   2691  ND2 ASN B  62      39.717  16.189 -41.967  1.00 24.22           N  
ATOM   2692  OD1 ASN B  62      38.403  17.402 -43.328  1.00 24.86           O  
ATOM   2693  N   PRO B  63      35.402  19.555 -42.488  1.00 18.36           N  
ATOM   2694  CA  PRO B  63      34.548  19.888 -43.627  1.00 17.38           C  
ATOM   2695  C   PRO B  63      35.062  19.422 -44.989  1.00 15.78           C  
ATOM   2696  O   PRO B  63      34.277  18.965 -45.819  1.00 15.25           O  
ATOM   2697  CB  PRO B  63      34.413  21.409 -43.518  1.00 16.11           C  
ATOM   2698  CG  PRO B  63      35.636  21.810 -42.720  1.00 20.03           C  
ATOM   2699  CD  PRO B  63      35.627  20.761 -41.670  1.00 16.39           C  
ATOM   2700  N   LYS B  64      36.368  19.534 -45.222  1.00 14.38           N  
ATOM   2701  CA  LYS B  64      36.937  19.104 -46.497  1.00 14.06           C  
ATOM   2702  C   LYS B  64      36.678  17.617 -46.705  1.00 15.27           C  
ATOM   2703  O   LYS B  64      36.288  17.193 -47.793  1.00 15.39           O  
ATOM   2704  CB  LYS B  64      38.442  19.376 -46.540  1.00 15.01           C  
ATOM   2705  CG  LYS B  64      39.113  18.958 -47.842  1.00 13.04           C  
ATOM   2706  CD  LYS B  64      40.580  19.358 -47.834  1.00 18.21           C  
ATOM   2707  CE  LYS B  64      41.262  19.044 -49.154  1.00 19.87           C  
ATOM   2708  NZ  LYS B  64      41.319  17.590 -49.449  1.00 25.96           N1+
ATOM   2709  N   ALA B  65      36.901  16.822 -45.661  1.00 14.55           N  
ATOM   2710  CA  ALA B  65      36.664  15.385 -45.751  1.00 14.93           C  
ATOM   2711  C   ALA B  65      35.185  15.173 -46.059  1.00 14.19           C  
ATOM   2712  O   ALA B  65      34.818  14.263 -46.808  1.00 13.38           O  
ATOM   2713  CB  ALA B  65      37.037  14.694 -44.430  1.00 13.98           C  
ATOM   2714  N   GLY B  66      34.344  16.024 -45.474  1.00 14.49           N  
ATOM   2715  CA  GLY B  66      32.913  15.930 -45.702  1.00 13.30           C  
ATOM   2716  C   GLY B  66      32.584  16.211 -47.159  1.00 12.25           C  
ATOM   2717  O   GLY B  66      31.804  15.486 -47.776  1.00 13.12           O  
ATOM   2718  N   ASP B  67      33.177  17.266 -47.709  1.00 12.27           N  
ATOM   2719  CA  ASP B  67      32.942  17.625 -49.108  1.00 13.48           C  
ATOM   2720  C   ASP B  67      33.335  16.491 -50.048  1.00 14.04           C  
ATOM   2721  O   ASP B  67      32.584  16.131 -50.956  1.00 15.09           O  
ATOM   2722  CB  ASP B  67      33.741  18.872 -49.505  1.00 12.81           C  
ATOM   2723  CG  ASP B  67      33.317  20.117 -48.745  1.00 14.22           C  
ATOM   2724  OD1 ASP B  67      32.114  20.260 -48.458  1.00 14.78           O  
ATOM   2725  OD2 ASP B  67      34.184  20.971 -48.469  1.00 16.19           O1-
ATOM   2726  N   GLU B  68      34.520  15.935 -49.827  1.00 14.04           N  
ATOM   2727  CA  GLU B  68      35.034  14.862 -50.667  1.00 15.56           C  
ATOM   2728  C   GLU B  68      34.174  13.599 -50.611  1.00 15.84           C  
ATOM   2729  O   GLU B  68      33.995  12.920 -51.628  1.00 14.94           O  
ATOM   2730  CB  GLU B  68      36.480  14.557 -50.274  1.00 15.30           C  
ATOM   2731  CG  GLU B  68      37.371  15.786 -50.338  1.00 18.11           C  
ATOM   2732  CD  GLU B  68      38.809  15.495 -49.967  1.00 20.43           C  
ATOM   2733  OE1 GLU B  68      39.035  14.889 -48.900  1.00 21.99           O  
ATOM   2734  OE2 GLU B  68      39.712  15.889 -50.736  1.00 21.26           O1-
ATOM   2735  N   PHE B  69      33.648  13.290 -49.427  1.00 16.38           N  
ATOM   2736  CA  PHE B  69      32.785  12.122 -49.235  1.00 15.03           C  
ATOM   2737  C   PHE B  69      31.502  12.275 -50.053  1.00 14.69           C  
ATOM   2738  O   PHE B  69      31.075  11.346 -50.741  1.00 15.45           O  
ATOM   2739  CB  PHE B  69      32.422  11.971 -47.751  1.00 14.63           C  
ATOM   2740  CG  PHE B  69      31.348  10.951 -47.486  1.00 13.31           C  
ATOM   2741  CD1 PHE B  69      31.603   9.591 -47.615  1.00 14.77           C  
ATOM   2742  CD2 PHE B  69      30.065  11.361 -47.127  1.00 13.73           C  
ATOM   2743  CE1 PHE B  69      30.595   8.652 -47.389  1.00 13.70           C  
ATOM   2744  CE2 PHE B  69      29.051  10.436 -46.899  1.00 11.86           C  
ATOM   2745  CZ  PHE B  69      29.314   9.079 -47.030  1.00 12.88           C  
ATOM   2746  N   VAL B  70      30.886  13.449 -49.966  1.00 14.24           N  
ATOM   2747  CA  VAL B  70      29.654  13.720 -50.700  1.00 14.29           C  
ATOM   2748  C   VAL B  70      29.910  13.665 -52.206  1.00 14.68           C  
ATOM   2749  O   VAL B  70      29.195  12.979 -52.936  1.00 14.55           O  
ATOM   2750  CB  VAL B  70      29.075  15.112 -50.334  1.00 15.11           C  
ATOM   2751  CG1 VAL B  70      27.814  15.393 -51.156  1.00 12.75           C  
ATOM   2752  CG2 VAL B  70      28.745  15.158 -48.839  1.00 13.61           C  
ATOM   2753  N   GLU B  71      30.945  14.368 -52.659  1.00 13.73           N  
ATOM   2754  CA  GLU B  71      31.283  14.410 -54.079  1.00 15.36           C  
ATOM   2755  C   GLU B  71      31.680  13.052 -54.647  1.00 16.69           C  
ATOM   2756  O   GLU B  71      31.233  12.674 -55.733  1.00 17.58           O  
ATOM   2757  CB  GLU B  71      32.400  15.419 -54.322  1.00 12.84           C  
ATOM   2758  N   LYS B  72      32.519  12.320 -53.923  1.00 16.72           N  
ATOM   2759  CA  LYS B  72      32.961  11.010 -54.384  1.00 17.44           C  
ATOM   2760  C   LYS B  72      31.809  10.020 -54.495  1.00 16.89           C  
ATOM   2761  O   LYS B  72      31.709   9.279 -55.479  1.00 16.39           O  
ATOM   2762  CB  LYS B  72      34.032  10.436 -53.450  1.00 20.41           C  
ATOM   2763  CG  LYS B  72      34.531   9.069 -53.898  1.00 24.68           C  
ATOM   2764  CD  LYS B  72      35.717   8.574 -53.087  1.00 27.42           C  
ATOM   2765  CE  LYS B  72      36.243   7.265 -53.669  1.00 29.19           C  
ATOM   2766  NZ  LYS B  72      37.479   6.783 -52.986  1.00 33.92           N1+
ATOM   2767  N   THR B  73      30.940  10.008 -53.489  1.00 14.79           N  
ATOM   2768  CA  THR B  73      29.805   9.099 -53.491  1.00 15.16           C  
ATOM   2769  C   THR B  73      28.827   9.408 -54.622  1.00 14.93           C  
ATOM   2770  O   THR B  73      28.357   8.501 -55.306  1.00 16.20           O  
ATOM   2771  CB  THR B  73      29.052   9.142 -52.142  1.00 12.68           C  
ATOM   2772  CG2 THR B  73      27.921   8.121 -52.132  1.00 13.22           C  
ATOM   2773  OG1 THR B  73      29.965   8.829 -51.080  1.00 15.21           O  
ATOM   2774  N   LEU B  74      28.516  10.683 -54.822  1.00 14.64           N  
ATOM   2775  CA  LEU B  74      27.589  11.057 -55.885  1.00 16.87           C  
ATOM   2776  C   LEU B  74      28.136  10.766 -57.278  1.00 17.45           C  
ATOM   2777  O   LEU B  74      27.386  10.387 -58.176  1.00 18.59           O  
ATOM   2778  CB  LEU B  74      27.227  12.540 -55.785  1.00 15.35           C  
ATOM   2779  CG  LEU B  74      26.352  12.942 -54.598  1.00 16.09           C  
ATOM   2780  CD1 LEU B  74      26.206  14.468 -54.568  1.00 12.77           C  
ATOM   2781  CD2 LEU B  74      24.978  12.251 -54.708  1.00 10.76           C  
ATOM   2782  N   SER B  75      29.439  10.945 -57.461  1.00 19.11           N  
ATOM   2783  CA  SER B  75      30.049  10.709 -58.763  1.00 20.62           C  
ATOM   2784  C   SER B  75      30.116   9.223 -59.091  1.00 19.67           C  
ATOM   2785  O   SER B  75      30.365   8.845 -60.237  1.00 20.98           O  
ATOM   2786  CB  SER B  75      31.457  11.314 -58.813  1.00 21.04           C  
ATOM   2787  OG  SER B  75      32.343  10.619 -57.954  1.00 25.21           O  
ATOM   2788  N   THR B  76      29.880   8.385 -58.086  1.00 17.90           N  
ATOM   2789  CA  THR B  76      29.918   6.939 -58.256  1.00 16.74           C  
ATOM   2790  C   THR B  76      28.532   6.400 -58.621  1.00 14.01           C  
ATOM   2791  O   THR B  76      28.363   5.208 -58.884  1.00 15.70           O  
ATOM   2792  CB  THR B  76      30.407   6.244 -56.953  1.00 19.45           C  
ATOM   2793  CG2 THR B  76      30.622   4.763 -57.184  1.00 20.63           C  
ATOM   2794  OG1 THR B  76      31.654   6.818 -56.541  1.00 23.64           O  
ATOM   2795  N   ILE B  77      27.541   7.283 -58.652  1.00 12.73           N  
ATOM   2796  CA  ILE B  77      26.177   6.881 -58.981  1.00 11.86           C  
ATOM   2797  C   ILE B  77      25.732   7.391 -60.350  1.00 13.35           C  
ATOM   2798  O   ILE B  77      25.396   8.564 -60.497  1.00 14.88           O  
ATOM   2799  CB  ILE B  77      25.171   7.405 -57.931  1.00 11.39           C  
ATOM   2800  CG1 ILE B  77      25.505   6.828 -56.550  1.00 10.75           C  
ATOM   2801  CG2 ILE B  77      23.748   7.029 -58.340  1.00  8.99           C  
ATOM   2802  CD1 ILE B  77      24.631   7.377 -55.435  1.00 10.98           C  
ATOM   2803  N   ALA B  78      25.740   6.514 -61.348  1.00 15.21           N  
ATOM   2804  CA  ALA B  78      25.301   6.896 -62.688  1.00 15.99           C  
ATOM   2805  C   ALA B  78      23.800   6.648 -62.749  1.00 16.29           C  
ATOM   2806  O   ALA B  78      23.251   5.929 -61.912  1.00 18.50           O  
ATOM   2807  CB  ALA B  78      26.019   6.059 -63.748  1.00 14.37           C  
ATOM   2808  N   THR B  79      23.130   7.242 -63.728  1.00 18.92           N  
ATOM   2809  CA  THR B  79      21.690   7.056 -63.855  1.00 19.55           C  
ATOM   2810  C   THR B  79      21.296   6.681 -65.280  1.00 20.63           C  
ATOM   2811  O   THR B  79      21.946   7.096 -66.244  1.00 22.12           O  
ATOM   2812  CB  THR B  79      20.917   8.332 -63.436  1.00 19.35           C  
ATOM   2813  CG2 THR B  79      21.245   8.705 -61.990  1.00 17.09           C  
ATOM   2814  OG1 THR B  79      21.278   9.422 -64.291  1.00 19.98           O  
ATOM   2815  N   SER B  80      20.241   5.880 -65.398  1.00 19.02           N  
ATOM   2816  CA  SER B  80      19.717   5.441 -66.691  1.00 19.01           C  
ATOM   2817  C   SER B  80      18.219   5.203 -66.545  1.00 18.11           C  
ATOM   2818  O   SER B  80      17.755   4.807 -65.479  1.00 18.32           O  
ATOM   2819  CB  SER B  80      20.393   4.137 -67.139  1.00 19.64           C  
ATOM   2820  OG  SER B  80      21.789   4.313 -67.297  1.00 25.32           O  
ATOM   2821  N   THR B  81      17.462   5.441 -67.614  1.00 18.05           N  
ATOM   2822  CA  THR B  81      16.019   5.230 -67.573  1.00 15.63           C  
ATOM   2823  C   THR B  81      15.619   3.810 -67.982  1.00 16.06           C  
ATOM   2824  O   THR B  81      14.477   3.401 -67.767  1.00 17.20           O  
ATOM   2825  CB  THR B  81      15.285   6.229 -68.488  1.00 18.01           C  
ATOM   2826  CG2 THR B  81      15.462   7.654 -67.973  1.00 17.34           C  
ATOM   2827  OG1 THR B  81      15.808   6.129 -69.819  1.00 20.00           O  
ATOM   2828  N   ASP B  82      16.547   3.059 -68.571  1.00 15.71           N  
ATOM   2829  CA  ASP B  82      16.253   1.687 -68.988  1.00 17.36           C  
ATOM   2830  C   ASP B  82      17.329   0.734 -68.465  1.00 16.55           C  
ATOM   2831  O   ASP B  82      18.445   0.690 -68.989  1.00 15.80           O  
ATOM   2832  CB  ASP B  82      16.195   1.578 -70.522  1.00 17.63           C  
ATOM   2833  CG  ASP B  82      15.615   0.248 -70.991  1.00 19.25           C  
ATOM   2834  OD1 ASP B  82      15.695  -0.736 -70.228  1.00 17.07           O  
ATOM   2835  OD2 ASP B  82      15.097   0.176 -72.128  1.00 20.08           O1-
ATOM   2836  N   ALA B  83      16.985  -0.045 -67.444  1.00 15.81           N  
ATOM   2837  CA  ALA B  83      17.931  -0.985 -66.854  1.00 16.01           C  
ATOM   2838  C   ALA B  83      18.452  -2.039 -67.836  1.00 16.03           C  
ATOM   2839  O   ALA B  83      19.583  -2.504 -67.709  1.00 15.78           O  
ATOM   2840  CB  ALA B  83      17.293  -1.673 -65.646  1.00 14.67           C  
ATOM   2841  N   ALA B  84      17.632  -2.420 -68.809  1.00 15.11           N  
ATOM   2842  CA  ALA B  84      18.046  -3.431 -69.778  1.00 14.02           C  
ATOM   2843  C   ALA B  84      19.306  -3.008 -70.534  1.00 12.88           C  
ATOM   2844  O   ALA B  84      20.049  -3.856 -71.027  1.00 13.55           O  
ATOM   2845  CB  ALA B  84      16.906  -3.721 -70.759  1.00 12.84           C  
ATOM   2846  N   SER B  85      19.555  -1.703 -70.614  1.00 11.85           N  
ATOM   2847  CA  SER B  85      20.738  -1.200 -71.309  1.00 12.89           C  
ATOM   2848  C   SER B  85      21.976  -1.249 -70.420  1.00 13.90           C  
ATOM   2849  O   SER B  85      23.094  -1.028 -70.887  1.00 14.43           O  
ATOM   2850  CB  SER B  85      20.523   0.247 -71.756  1.00 12.25           C  
ATOM   2851  OG  SER B  85      20.471   1.128 -70.641  1.00 12.37           O  
ATOM   2852  N   VAL B  86      21.773  -1.547 -69.142  1.00 15.77           N  
ATOM   2853  CA  VAL B  86      22.869  -1.582 -68.176  1.00 15.80           C  
ATOM   2854  C   VAL B  86      23.294  -2.970 -67.710  1.00 14.47           C  
ATOM   2855  O   VAL B  86      24.482  -3.235 -67.525  1.00 14.25           O  
ATOM   2856  CB  VAL B  86      22.489  -0.779 -66.904  1.00 17.09           C  
ATOM   2857  CG1 VAL B  86      23.664  -0.729 -65.941  1.00 19.73           C  
ATOM   2858  CG2 VAL B  86      22.031   0.616 -67.284  1.00 18.55           C  
ATOM   2859  N   VAL B  87      22.320  -3.852 -67.522  1.00 13.55           N  
ATOM   2860  CA  VAL B  87      22.589  -5.180 -66.990  1.00 14.98           C  
ATOM   2861  C   VAL B  87      23.520  -6.156 -67.708  1.00 15.86           C  
ATOM   2862  O   VAL B  87      23.970  -7.123 -67.091  1.00 14.82           O  
ATOM   2863  CB  VAL B  87      21.263  -5.910 -66.680  1.00 15.76           C  
ATOM   2864  CG1 VAL B  87      20.480  -5.116 -65.625  1.00 14.89           C  
ATOM   2865  CG2 VAL B  87      20.431  -6.067 -67.951  1.00 13.15           C  
ATOM   2866  N   HIS B  88      23.837  -5.922 -68.978  1.00 15.23           N  
ATOM   2867  CA  HIS B  88      24.715  -6.857 -69.674  1.00 16.13           C  
ATOM   2868  C   HIS B  88      26.140  -6.814 -69.105  1.00 17.17           C  
ATOM   2869  O   HIS B  88      26.955  -7.687 -69.389  1.00 16.02           O  
ATOM   2870  CB  HIS B  88      24.733  -6.575 -71.185  1.00 16.90           C  
ATOM   2871  CG  HIS B  88      25.207  -7.735 -72.010  1.00 16.63           C  
ATOM   2872  CD2 HIS B  88      26.271  -7.869 -72.838  1.00 17.35           C  
ATOM   2873  ND1 HIS B  88      24.551  -8.950 -72.034  1.00 17.58           N  
ATOM   2874  CE1 HIS B  88      25.191  -9.779 -72.841  1.00 16.90           C  
ATOM   2875  NE2 HIS B  88      26.238  -9.148 -73.341  1.00 18.30           N  
ATOM   2876  N   SER B  89      26.443  -5.805 -68.295  1.00 18.19           N  
ATOM   2877  CA  SER B  89      27.771  -5.719 -67.696  1.00 21.01           C  
ATOM   2878  C   SER B  89      27.733  -5.390 -66.200  1.00 19.58           C  
ATOM   2879  O   SER B  89      28.666  -4.793 -65.670  1.00 21.00           O  
ATOM   2880  CB  SER B  89      28.629  -4.686 -68.438  1.00 22.23           C  
ATOM   2881  OG  SER B  89      28.056  -3.395 -68.386  1.00 28.69           O  
ATOM   2882  N   THR B  90      26.660  -5.785 -65.521  1.00 17.97           N  
ATOM   2883  CA  THR B  90      26.543  -5.521 -64.087  1.00 17.37           C  
ATOM   2884  C   THR B  90      26.737  -6.837 -63.322  1.00 17.81           C  
ATOM   2885  O   THR B  90      26.558  -7.916 -63.887  1.00 18.32           O  
ATOM   2886  CB  THR B  90      25.158  -4.920 -63.745  1.00 15.60           C  
ATOM   2887  CG2 THR B  90      24.079  -5.999 -63.804  1.00 13.21           C  
ATOM   2888  OG1 THR B  90      25.186  -4.364 -62.422  1.00 13.83           O  
ATOM   2889  N   ASP B  91      27.112  -6.754 -62.045  1.00 16.19           N  
ATOM   2890  CA  ASP B  91      27.315  -7.966 -61.249  1.00 16.25           C  
ATOM   2891  C   ASP B  91      26.062  -8.326 -60.463  1.00 15.30           C  
ATOM   2892  O   ASP B  91      25.773  -9.499 -60.232  1.00 14.69           O  
ATOM   2893  CB  ASP B  91      28.464  -7.794 -60.248  1.00 15.71           C  
ATOM   2894  CG  ASP B  91      29.788  -7.489 -60.917  1.00 18.04           C  
ATOM   2895  OD1 ASP B  91      30.135  -8.187 -61.896  1.00 19.38           O  
ATOM   2896  OD2 ASP B  91      30.487  -6.566 -60.450  1.00 15.19           O1-
ATOM   2897  N   LEU B  92      25.317  -7.305 -60.061  1.00 12.78           N  
ATOM   2898  CA  LEU B  92      24.118  -7.517 -59.266  1.00 13.14           C  
ATOM   2899  C   LEU B  92      23.001  -6.529 -59.551  1.00 12.35           C  
ATOM   2900  O   LEU B  92      23.228  -5.328 -59.672  1.00 11.88           O  
ATOM   2901  CB  LEU B  92      24.471  -7.427 -57.775  1.00 11.25           C  
ATOM   2902  CG  LEU B  92      23.330  -7.419 -56.745  1.00 11.99           C  
ATOM   2903  CD1 LEU B  92      22.580  -8.744 -56.769  1.00 11.74           C  
ATOM   2904  CD2 LEU B  92      23.908  -7.158 -55.356  1.00 13.32           C  
ATOM   2905  N   VAL B  93      21.788  -7.051 -59.655  1.00 12.17           N  
ATOM   2906  CA  VAL B  93      20.629  -6.202 -59.844  1.00 11.47           C  
ATOM   2907  C   VAL B  93      19.869  -6.213 -58.521  1.00 12.58           C  
ATOM   2908  O   VAL B  93      19.582  -7.281 -57.971  1.00 13.16           O  
ATOM   2909  CB  VAL B  93      19.689  -6.730 -60.939  1.00 12.49           C  
ATOM   2910  CG1 VAL B  93      18.436  -5.861 -61.004  1.00 10.07           C  
ATOM   2911  CG2 VAL B  93      20.410  -6.728 -62.290  1.00 10.31           C  
ATOM   2912  N   VAL B  94      19.587  -5.031 -57.990  1.00 11.44           N  
ATOM   2913  CA  VAL B  94      18.814  -4.933 -56.760  1.00 12.39           C  
ATOM   2914  C   VAL B  94      17.552  -4.175 -57.140  1.00 11.75           C  
ATOM   2915  O   VAL B  94      17.586  -2.963 -57.371  1.00 13.01           O  
ATOM   2916  CB  VAL B  94      19.551  -4.154 -55.644  1.00 10.99           C  
ATOM   2917  CG1 VAL B  94      18.681  -4.123 -54.395  1.00 10.70           C  
ATOM   2918  CG2 VAL B  94      20.883  -4.823 -55.324  1.00  8.79           C  
ATOM   2919  N   GLU B  95      16.445  -4.901 -57.219  1.00 11.73           N  
ATOM   2920  CA  GLU B  95      15.167  -4.313 -57.594  1.00 14.02           C  
ATOM   2921  C   GLU B  95      14.409  -3.762 -56.405  1.00 14.33           C  
ATOM   2922  O   GLU B  95      14.182  -4.465 -55.421  1.00 13.22           O  
ATOM   2923  CB  GLU B  95      14.314  -5.352 -58.333  1.00 12.68           C  
ATOM   2924  CG  GLU B  95      12.846  -4.985 -58.509  1.00 13.09           C  
ATOM   2925  CD  GLU B  95      12.008  -5.357 -57.301  1.00 15.62           C  
ATOM   2926  OE1 GLU B  95      11.996  -6.554 -56.952  1.00 13.99           O  
ATOM   2927  OE2 GLU B  95      11.361  -4.466 -56.709  1.00 16.45           O1-
ATOM   2928  N   ALA B  96      14.023  -2.495 -56.514  1.00 12.36           N  
ATOM   2929  CA  ALA B  96      13.277  -1.818 -55.471  1.00 11.12           C  
ATOM   2930  C   ALA B  96      12.157  -0.984 -56.085  1.00 11.16           C  
ATOM   2931  O   ALA B  96      12.028   0.209 -55.795  1.00 11.21           O  
ATOM   2932  CB  ALA B  96      14.213  -0.927 -54.652  1.00 11.93           C  
ATOM   2933  N   ILE B  97      11.353  -1.605 -56.945  1.00 11.35           N  
ATOM   2934  CA  ILE B  97      10.244  -0.892 -57.566  1.00 12.87           C  
ATOM   2935  C   ILE B  97       8.938  -1.199 -56.821  1.00 12.97           C  
ATOM   2936  O   ILE B  97       8.945  -1.890 -55.805  1.00 13.53           O  
ATOM   2937  CB  ILE B  97      10.104  -1.259 -59.064  1.00 12.96           C  
ATOM   2938  CG1 ILE B  97       9.708  -2.731 -59.221  1.00 14.49           C  
ATOM   2939  CG2 ILE B  97      11.437  -0.999 -59.777  1.00 12.35           C  
ATOM   2940  CD1 ILE B  97       9.417  -3.134 -60.660  1.00 14.22           C  
ATOM   2941  N   VAL B  98       7.821  -0.680 -57.318  1.00 12.99           N  
ATOM   2942  CA  VAL B  98       6.522  -0.889 -56.673  1.00 13.68           C  
ATOM   2943  C   VAL B  98       6.282  -2.331 -56.204  1.00 14.64           C  
ATOM   2944  O   VAL B  98       6.677  -3.289 -56.873  1.00 15.55           O  
ATOM   2945  CB  VAL B  98       5.375  -0.455 -57.620  1.00 13.19           C  
ATOM   2946  CG1 VAL B  98       5.404  -1.297 -58.881  1.00 11.01           C  
ATOM   2947  CG2 VAL B  98       4.029  -0.559 -56.904  1.00 13.89           C  
ATOM   2948  N   GLU B  99       5.637  -2.480 -55.043  1.00 14.31           N  
ATOM   2949  CA  GLU B  99       5.352  -3.804 -54.482  1.00 14.07           C  
ATOM   2950  C   GLU B  99       4.176  -4.458 -55.217  1.00 13.12           C  
ATOM   2951  O   GLU B  99       3.049  -4.472 -54.720  1.00 12.91           O  
ATOM   2952  CB  GLU B  99       5.017  -3.696 -52.982  1.00 14.93           C  
ATOM   2953  CG  GLU B  99       4.779  -5.039 -52.296  1.00 13.36           C  
ATOM   2954  CD  GLU B  99       6.061  -5.794 -51.961  1.00 15.74           C  
ATOM   2955  OE1 GLU B  99       7.008  -5.802 -52.781  1.00 14.37           O  
ATOM   2956  OE2 GLU B  99       6.112  -6.410 -50.872  1.00 16.88           O1-
ATOM   2957  N   ASN B 100       4.453  -4.990 -56.405  1.00 13.37           N  
ATOM   2958  CA  ASN B 100       3.437  -5.643 -57.227  1.00 14.63           C  
ATOM   2959  C   ASN B 100       4.110  -6.795 -57.964  1.00 15.45           C  
ATOM   2960  O   ASN B 100       5.036  -6.584 -58.746  1.00 16.92           O  
ATOM   2961  CB  ASN B 100       2.845  -4.633 -58.217  1.00 14.05           C  
ATOM   2962  CG  ASN B 100       1.756  -5.235 -59.083  1.00 15.86           C  
ATOM   2963  ND2 ASN B 100       0.507  -4.881 -58.793  1.00 15.78           N  
ATOM   2964  OD1 ASN B 100       2.029  -6.023 -59.986  1.00 16.19           O  
ATOM   2965  N   LEU B 101       3.643  -8.011 -57.701  1.00 16.53           N  
ATOM   2966  CA  LEU B 101       4.218  -9.211 -58.294  1.00 16.36           C  
ATOM   2967  C   LEU B 101       4.262  -9.204 -59.816  1.00 15.59           C  
ATOM   2968  O   LEU B 101       5.300  -9.492 -60.406  1.00 15.26           O  
ATOM   2969  CB  LEU B 101       3.459 -10.453 -57.813  1.00 16.05           C  
ATOM   2970  CG  LEU B 101       4.018 -11.808 -58.261  1.00 15.49           C  
ATOM   2971  CD1 LEU B 101       5.456 -11.964 -57.771  1.00 15.20           C  
ATOM   2972  CD2 LEU B 101       3.144 -12.933 -57.714  1.00 14.99           C  
ATOM   2973  N   LYS B 102       3.140  -8.879 -60.448  1.00 16.81           N  
ATOM   2974  CA  LYS B 102       3.081  -8.861 -61.908  1.00 17.66           C  
ATOM   2975  C   LYS B 102       4.139  -7.922 -62.487  1.00 17.44           C  
ATOM   2976  O   LYS B 102       4.883  -8.299 -63.394  1.00 17.50           O  
ATOM   2977  CB  LYS B 102       1.688  -8.431 -62.375  1.00 20.20           C  
ATOM   2978  CG  LYS B 102       1.506  -8.445 -63.891  1.00 25.86           C  
ATOM   2979  CD  LYS B 102       0.106  -7.997 -64.288  1.00 30.58           C  
ATOM   2980  CE  LYS B 102      -0.068  -7.994 -65.803  1.00 33.99           C  
ATOM   2981  NZ  LYS B 102      -1.443  -7.569 -66.201  1.00 34.11           N1+
ATOM   2982  N   VAL B 103       4.211  -6.704 -61.955  1.00 16.26           N  
ATOM   2983  CA  VAL B 103       5.184  -5.729 -62.428  1.00 16.34           C  
ATOM   2984  C   VAL B 103       6.627  -6.187 -62.195  1.00 16.68           C  
ATOM   2985  O   VAL B 103       7.476  -6.011 -63.064  1.00 16.69           O  
ATOM   2986  CB  VAL B 103       4.958  -4.351 -61.769  1.00 15.82           C  
ATOM   2987  CG1 VAL B 103       6.051  -3.378 -62.196  1.00 14.36           C  
ATOM   2988  CG2 VAL B 103       3.591  -3.808 -62.173  1.00 13.30           C  
ATOM   2989  N   LYS B 104       6.904  -6.772 -61.030  1.00 16.88           N  
ATOM   2990  CA  LYS B 104       8.251  -7.265 -60.733  1.00 14.79           C  
ATOM   2991  C   LYS B 104       8.625  -8.432 -61.657  1.00 15.34           C  
ATOM   2992  O   LYS B 104       9.755  -8.511 -62.138  1.00 14.58           O  
ATOM   2993  CB  LYS B 104       8.357  -7.717 -59.267  1.00 12.44           C  
ATOM   2994  CG  LYS B 104       8.495  -6.589 -58.240  1.00 11.12           C  
ATOM   2995  CD  LYS B 104       8.379  -7.151 -56.813  1.00 11.85           C  
ATOM   2996  CE  LYS B 104       8.922  -6.209 -55.745  1.00 12.38           C  
ATOM   2997  NZ  LYS B 104       8.492  -4.797 -55.866  1.00 12.66           N1+
ATOM   2998  N   ASN B 105       7.681  -9.339 -61.901  1.00 17.01           N  
ATOM   2999  CA  ASN B 105       7.953 -10.481 -62.775  1.00 17.27           C  
ATOM   3000  C   ASN B 105       8.225 -10.014 -64.200  1.00 18.61           C  
ATOM   3001  O   ASN B 105       9.133 -10.512 -64.857  1.00 21.04           O  
ATOM   3002  CB  ASN B 105       6.780 -11.468 -62.771  1.00 18.62           C  
ATOM   3003  CG  ASN B 105       6.669 -12.254 -61.464  1.00 20.50           C  
ATOM   3004  ND2 ASN B 105       7.598 -12.018 -60.547  1.00 20.23           N  
ATOM   3005  OD1 ASN B 105       5.760 -13.067 -61.292  1.00 20.86           O  
ATOM   3006  N   GLU B 106       7.437  -9.053 -64.673  1.00 19.08           N  
ATOM   3007  CA  GLU B 106       7.618  -8.523 -66.022  1.00 20.44           C  
ATOM   3008  C   GLU B 106       9.023  -7.938 -66.142  1.00 19.99           C  
ATOM   3009  O   GLU B 106       9.717  -8.162 -67.134  1.00 20.86           O  
ATOM   3010  CB  GLU B 106       6.575  -7.439 -66.308  1.00 22.66           C  
ATOM   3011  CG  GLU B 106       6.766  -6.727 -67.640  1.00 30.68           C  
ATOM   3012  CD  GLU B 106       5.734  -5.636 -67.876  1.00 35.43           C  
ATOM   3013  OE1 GLU B 106       5.645  -4.702 -67.047  1.00 37.69           O  
ATOM   3014  OE2 GLU B 106       5.014  -5.712 -68.894  1.00 37.42           O1-
ATOM   3015  N   LEU B 107       9.435  -7.195 -65.117  1.00 17.95           N  
ATOM   3016  CA  LEU B 107      10.756  -6.573 -65.092  1.00 16.56           C  
ATOM   3017  C   LEU B 107      11.880  -7.594 -65.194  1.00 17.74           C  
ATOM   3018  O   LEU B 107      12.747  -7.497 -66.066  1.00 17.41           O  
ATOM   3019  CB  LEU B 107      10.950  -5.774 -63.800  1.00 15.41           C  
ATOM   3020  CG  LEU B 107      12.365  -5.217 -63.607  1.00 15.83           C  
ATOM   3021  CD1 LEU B 107      12.665  -4.187 -64.693  1.00 15.50           C  
ATOM   3022  CD2 LEU B 107      12.490  -4.585 -62.227  1.00 15.57           C  
ATOM   3023  N   PHE B 108      11.874  -8.564 -64.285  1.00 17.08           N  
ATOM   3024  CA  PHE B 108      12.907  -9.585 -64.266  1.00 16.53           C  
ATOM   3025  C   PHE B 108      12.904 -10.495 -65.484  1.00 16.28           C  
ATOM   3026  O   PHE B 108      13.963 -10.924 -65.938  1.00 16.82           O  
ATOM   3027  CB  PHE B 108      12.815 -10.402 -62.974  1.00 15.80           C  
ATOM   3028  CG  PHE B 108      13.433  -9.712 -61.785  1.00 15.06           C  
ATOM   3029  CD1 PHE B 108      14.794  -9.404 -61.779  1.00 13.74           C  
ATOM   3030  CD2 PHE B 108      12.668  -9.376 -60.674  1.00 15.53           C  
ATOM   3031  CE1 PHE B 108      15.386  -8.773 -60.682  1.00 16.10           C  
ATOM   3032  CE2 PHE B 108      13.250  -8.743 -59.570  1.00 14.55           C  
ATOM   3033  CZ  PHE B 108      14.610  -8.444 -59.576  1.00 14.69           C  
ATOM   3034  N   LYS B 109      11.725 -10.791 -66.016  1.00 16.30           N  
ATOM   3035  CA  LYS B 109      11.653 -11.630 -67.203  1.00 16.67           C  
ATOM   3036  C   LYS B 109      12.414 -10.930 -68.332  1.00 15.80           C  
ATOM   3037  O   LYS B 109      13.162 -11.566 -69.068  1.00 14.54           O  
ATOM   3038  CB  LYS B 109      10.200 -11.862 -67.625  1.00 18.45           C  
ATOM   3039  CG  LYS B 109      10.074 -12.722 -68.884  1.00 22.63           C  
ATOM   3040  CD  LYS B 109       8.622 -12.926 -69.284  1.00 27.48           C  
ATOM   3041  CE  LYS B 109       8.512 -13.799 -70.528  1.00 30.54           C  
ATOM   3042  NZ  LYS B 109       7.094 -13.983 -70.949  1.00 34.57           N1+
ATOM   3043  N   ARG B 110      12.232  -9.616 -68.449  1.00 15.64           N  
ATOM   3044  CA  ARG B 110      12.909  -8.835 -69.490  1.00 16.36           C  
ATOM   3045  C   ARG B 110      14.415  -8.721 -69.265  1.00 15.95           C  
ATOM   3046  O   ARG B 110      15.199  -8.953 -70.181  1.00 16.22           O  
ATOM   3047  CB  ARG B 110      12.292  -7.430 -69.598  1.00 13.36           C  
ATOM   3048  CG  ARG B 110      12.982  -6.510 -70.620  1.00 12.76           C  
ATOM   3049  CD  ARG B 110      12.184  -5.230 -70.871  1.00 13.13           C  
ATOM   3050  NE  ARG B 110      12.810  -4.355 -71.867  1.00 13.68           N  
ATOM   3051  CZ  ARG B 110      13.520  -3.263 -71.587  1.00 14.48           C  
ATOM   3052  NH1 ARG B 110      13.708  -2.882 -70.328  1.00 13.23           N1+
ATOM   3053  NH2 ARG B 110      14.049  -2.544 -72.571  1.00 15.32           N  
ATOM   3054  N   LEU B 111      14.817  -8.377 -68.042  1.00 14.57           N  
ATOM   3055  CA  LEU B 111      16.230  -8.229 -67.713  1.00 13.39           C  
ATOM   3056  C   LEU B 111      17.010  -9.532 -67.872  1.00 13.93           C  
ATOM   3057  O   LEU B 111      18.194  -9.524 -68.203  1.00 14.21           O  
ATOM   3058  CB  LEU B 111      16.381  -7.728 -66.273  1.00 15.24           C  
ATOM   3059  CG  LEU B 111      15.743  -6.386 -65.908  1.00 15.31           C  
ATOM   3060  CD1 LEU B 111      15.992  -6.102 -64.429  1.00 15.02           C  
ATOM   3061  CD2 LEU B 111      16.335  -5.274 -66.763  1.00 17.28           C  
ATOM   3062  N   ASP B 112      16.337 -10.652 -67.632  1.00 14.09           N  
ATOM   3063  CA  ASP B 112      16.966 -11.960 -67.725  1.00 16.50           C  
ATOM   3064  C   ASP B 112      17.601 -12.149 -69.104  1.00 19.07           C  
ATOM   3065  O   ASP B 112      18.622 -12.821 -69.242  1.00 18.29           O  
ATOM   3066  CB  ASP B 112      15.913 -13.041 -67.433  1.00 15.00           C  
ATOM   3067  CG  ASP B 112      16.500 -14.448 -67.328  1.00 14.01           C  
ATOM   3068  OD1 ASP B 112      17.653 -14.609 -66.875  1.00 15.85           O  
ATOM   3069  OD2 ASP B 112      15.775 -15.407 -67.659  1.00 16.67           O1-
ATOM   3070  N   LYS B 113      17.011 -11.519 -70.116  1.00 20.37           N  
ATOM   3071  CA  LYS B 113      17.523 -11.632 -71.477  1.00 20.10           C  
ATOM   3072  C   LYS B 113      18.772 -10.792 -71.715  1.00 18.73           C  
ATOM   3073  O   LYS B 113      19.651 -11.189 -72.484  1.00 20.65           O  
ATOM   3074  CB  LYS B 113      16.441 -11.217 -72.477  1.00 23.58           C  
ATOM   3075  CG  LYS B 113      15.141 -11.994 -72.330  1.00 29.19           C  
ATOM   3076  CD  LYS B 113      14.094 -11.534 -73.337  1.00 33.94           C  
ATOM   3077  CE  LYS B 113      12.769 -12.253 -73.116  1.00 37.34           C  
ATOM   3078  NZ  LYS B 113      12.924 -13.733 -73.186  1.00 39.97           N1+
ATOM   3079  N   PHE B 114      18.858  -9.639 -71.057  1.00 16.18           N  
ATOM   3080  CA  PHE B 114      20.000  -8.739 -71.240  1.00 15.96           C  
ATOM   3081  C   PHE B 114      21.182  -8.904 -70.296  1.00 15.26           C  
ATOM   3082  O   PHE B 114      22.307  -8.558 -70.650  1.00 13.78           O  
ATOM   3083  CB  PHE B 114      19.567  -7.271 -71.138  1.00 15.97           C  
ATOM   3084  CG  PHE B 114      18.640  -6.819 -72.225  1.00 16.48           C  
ATOM   3085  CD1 PHE B 114      17.303  -7.194 -72.226  1.00 14.64           C  
ATOM   3086  CD2 PHE B 114      19.105  -5.983 -73.240  1.00 17.40           C  
ATOM   3087  CE1 PHE B 114      16.438  -6.737 -73.218  1.00 16.31           C  
ATOM   3088  CE2 PHE B 114      18.245  -5.523 -74.238  1.00 16.13           C  
ATOM   3089  CZ  PHE B 114      16.912  -5.900 -74.226  1.00 15.43           C  
ATOM   3090  N   ALA B 115      20.932  -9.405 -69.093  1.00 17.43           N  
ATOM   3091  CA  ALA B 115      21.989  -9.545 -68.100  1.00 16.85           C  
ATOM   3092  C   ALA B 115      23.084 -10.542 -68.429  1.00 16.43           C  
ATOM   3093  O   ALA B 115      22.833 -11.590 -69.026  1.00 17.74           O  
ATOM   3094  CB  ALA B 115      21.380  -9.888 -66.741  1.00 19.07           C  
ATOM   3095  N   ALA B 116      24.306 -10.203 -68.026  1.00 15.28           N  
ATOM   3096  CA  ALA B 116      25.444 -11.082 -68.233  1.00 16.05           C  
ATOM   3097  C   ALA B 116      25.111 -12.408 -67.561  1.00 17.57           C  
ATOM   3098  O   ALA B 116      24.272 -12.463 -66.659  1.00 15.76           O  
ATOM   3099  CB  ALA B 116      26.698 -10.479 -67.617  1.00 15.11           C  
ATOM   3100  N   GLU B 117      25.773 -13.470 -67.999  1.00 19.01           N  
ATOM   3101  CA  GLU B 117      25.536 -14.799 -67.461  1.00 22.37           C  
ATOM   3102  C   GLU B 117      25.781 -14.917 -65.952  1.00 21.63           C  
ATOM   3103  O   GLU B 117      25.067 -15.645 -65.267  1.00 21.47           O  
ATOM   3104  CB  GLU B 117      26.402 -15.813 -68.217  1.00 26.49           C  
ATOM   3105  CG  GLU B 117      26.209 -17.259 -67.793  1.00 36.42           C  
ATOM   3106  CD  GLU B 117      27.071 -18.221 -68.600  1.00 43.23           C  
ATOM   3107  OE1 GLU B 117      26.889 -18.294 -69.836  1.00 48.01           O  
ATOM   3108  OE2 GLU B 117      27.933 -18.901 -68.002  1.00 46.71           O1-
ATOM   3109  N   HIS B 118      26.774 -14.200 -65.432  1.00 20.02           N  
ATOM   3110  CA  HIS B 118      27.082 -14.281 -64.003  1.00 19.19           C  
ATOM   3111  C   HIS B 118      26.240 -13.352 -63.131  1.00 16.86           C  
ATOM   3112  O   HIS B 118      26.291 -13.437 -61.902  1.00 17.28           O  
ATOM   3113  CB  HIS B 118      28.555 -13.953 -63.744  1.00 18.70           C  
ATOM   3114  CG  HIS B 118      28.883 -12.501 -63.898  1.00 18.94           C  
ATOM   3115  CD2 HIS B 118      29.068 -11.528 -62.973  1.00 17.48           C  
ATOM   3116  ND1 HIS B 118      28.982 -11.884 -65.126  1.00 19.34           N  
ATOM   3117  CE1 HIS B 118      29.215 -10.595 -64.952  1.00 19.63           C  
ATOM   3118  NE2 HIS B 118      29.271 -10.353 -63.655  1.00 19.17           N  
ATOM   3119  N   THR B 119      25.476 -12.466 -63.760  1.00 15.93           N  
ATOM   3120  CA  THR B 119      24.661 -11.506 -63.024  1.00 16.01           C  
ATOM   3121  C   THR B 119      23.669 -12.127 -62.046  1.00 16.36           C  
ATOM   3122  O   THR B 119      22.887 -13.015 -62.402  1.00 15.95           O  
ATOM   3123  CB  THR B 119      23.877 -10.585 -63.984  1.00 16.99           C  
ATOM   3124  CG2 THR B 119      23.086  -9.537 -63.190  1.00 14.10           C  
ATOM   3125  OG1 THR B 119      24.792  -9.914 -64.861  1.00 16.97           O  
ATOM   3126  N   ILE B 120      23.716 -11.647 -60.806  1.00 15.57           N  
ATOM   3127  CA  ILE B 120      22.815 -12.110 -59.757  1.00 13.92           C  
ATOM   3128  C   ILE B 120      21.628 -11.155 -59.681  1.00 12.20           C  
ATOM   3129  O   ILE B 120      21.799  -9.939 -59.762  1.00 12.67           O  
ATOM   3130  CB  ILE B 120      23.527 -12.140 -58.373  1.00 13.78           C  
ATOM   3131  CG1 ILE B 120      24.599 -13.232 -58.365  1.00 12.76           C  
ATOM   3132  CG2 ILE B 120      22.500 -12.353 -57.254  1.00 11.20           C  
ATOM   3133  CD1 ILE B 120      25.409 -13.304 -57.077  1.00 12.75           C  
ATOM   3134  N   PHE B 121      20.431 -11.717 -59.545  1.00 12.35           N  
ATOM   3135  CA  PHE B 121      19.196 -10.943 -59.434  1.00 13.42           C  
ATOM   3136  C   PHE B 121      18.691 -11.015 -57.997  1.00 13.57           C  
ATOM   3137  O   PHE B 121      18.605 -12.100 -57.421  1.00 13.88           O  
ATOM   3138  CB  PHE B 121      18.111 -11.510 -60.356  1.00 14.35           C  
ATOM   3139  CG  PHE B 121      18.282 -11.151 -61.812  1.00 14.42           C  
ATOM   3140  CD1 PHE B 121      19.442 -10.531 -62.269  1.00 14.21           C  
ATOM   3141  CD2 PHE B 121      17.270 -11.434 -62.725  1.00 15.53           C  
ATOM   3142  CE1 PHE B 121      19.590 -10.193 -63.623  1.00 16.50           C  
ATOM   3143  CE2 PHE B 121      17.407 -11.100 -64.080  1.00 15.34           C  
ATOM   3144  CZ  PHE B 121      18.567 -10.479 -64.526  1.00 13.56           C  
ATOM   3145  N   ALA B 122      18.347  -9.861 -57.434  1.00 13.35           N  
ATOM   3146  CA  ALA B 122      17.842  -9.798 -56.070  1.00 12.97           C  
ATOM   3147  C   ALA B 122      16.673  -8.837 -55.966  1.00 12.99           C  
ATOM   3148  O   ALA B 122      16.701  -7.747 -56.541  1.00 12.72           O  
ATOM   3149  CB  ALA B 122      18.951  -9.361 -55.116  1.00 10.02           C  
ATOM   3150  N   SER B 123      15.643  -9.252 -55.235  1.00 11.57           N  
ATOM   3151  CA  SER B 123      14.468  -8.419 -55.017  1.00 10.33           C  
ATOM   3152  C   SER B 123      14.447  -7.920 -53.576  1.00 11.56           C  
ATOM   3153  O   SER B 123      14.760  -8.670 -52.650  1.00 11.15           O  
ATOM   3154  CB  SER B 123      13.185  -9.208 -55.277  1.00  8.00           C  
ATOM   3155  OG  SER B 123      12.054  -8.426 -54.927  1.00  9.84           O  
ATOM   3156  N   ASN B 124      14.064  -6.660 -53.403  1.00 13.11           N  
ATOM   3157  CA  ASN B 124      13.968  -6.021 -52.091  1.00 12.71           C  
ATOM   3158  C   ASN B 124      12.500  -6.037 -51.651  1.00 12.58           C  
ATOM   3159  O   ASN B 124      12.082  -5.228 -50.821  1.00 14.62           O  
ATOM   3160  CB  ASN B 124      14.490  -4.576 -52.199  1.00 11.32           C  
ATOM   3161  CG  ASN B 124      14.352  -3.788 -50.902  1.00 13.20           C  
ATOM   3162  ND2 ASN B 124      13.655  -2.660 -50.972  1.00  9.99           N  
ATOM   3163  OD1 ASN B 124      14.874  -4.181 -49.858  1.00 12.90           O  
ATOM   3164  N   THR B 125      11.724  -6.968 -52.206  1.00 11.80           N  
ATOM   3165  CA  THR B 125      10.302  -7.070 -51.895  1.00 11.42           C  
ATOM   3166  C   THR B 125      10.040  -7.192 -50.399  1.00 12.88           C  
ATOM   3167  O   THR B 125      10.800  -7.828 -49.679  1.00 13.39           O  
ATOM   3168  CB  THR B 125       9.643  -8.274 -52.606  1.00  9.85           C  
ATOM   3169  CG2 THR B 125      10.235  -9.581 -52.121  1.00  9.64           C  
ATOM   3170  OG1 THR B 125       8.232  -8.268 -52.346  1.00 11.25           O  
ATOM   3171  N   SER B 126       8.951  -6.576 -49.951  1.00 12.98           N  
ATOM   3172  CA  SER B 126       8.565  -6.588 -48.542  1.00 13.34           C  
ATOM   3173  C   SER B 126       7.759  -7.810 -48.139  1.00 13.88           C  
ATOM   3174  O   SER B 126       7.886  -8.300 -47.015  1.00 14.51           O  
ATOM   3175  CB  SER B 126       7.696  -5.366 -48.208  1.00  8.64           C  
ATOM   3176  OG  SER B 126       8.371  -4.138 -48.401  1.00 10.30           O  
ATOM   3177  N   SER B 127       6.942  -8.313 -49.059  1.00 14.05           N  
ATOM   3178  CA  SER B 127       6.037  -9.400 -48.716  1.00 14.47           C  
ATOM   3179  C   SER B 127       5.773 -10.491 -49.741  1.00 16.37           C  
ATOM   3180  O   SER B 127       5.036 -11.439 -49.449  1.00 15.79           O  
ATOM   3181  CB  SER B 127       4.694  -8.782 -48.350  1.00 15.11           C  
ATOM   3182  OG  SER B 127       4.177  -8.079 -49.477  1.00 14.60           O  
ATOM   3183  N   LEU B 128       6.341 -10.365 -50.934  1.00 16.58           N  
ATOM   3184  CA  LEU B 128       6.108 -11.355 -51.974  1.00 16.75           C  
ATOM   3185  C   LEU B 128       7.036 -12.556 -51.830  1.00 17.30           C  
ATOM   3186  O   LEU B 128       8.049 -12.493 -51.134  1.00 16.65           O  
ATOM   3187  CB  LEU B 128       6.277 -10.701 -53.354  1.00 16.91           C  
ATOM   3188  CG  LEU B 128       5.354  -9.498 -53.605  1.00 15.77           C  
ATOM   3189  CD1 LEU B 128       5.687  -8.858 -54.954  1.00 15.46           C  
ATOM   3190  CD2 LEU B 128       3.892  -9.950 -53.575  1.00 16.47           C  
ATOM   3191  N   GLN B 129       6.677 -13.657 -52.481  1.00 17.81           N  
ATOM   3192  CA  GLN B 129       7.489 -14.862 -52.426  1.00 19.27           C  
ATOM   3193  C   GLN B 129       8.619 -14.774 -53.446  1.00 17.19           C  
ATOM   3194  O   GLN B 129       8.376 -14.593 -54.641  1.00 19.22           O  
ATOM   3195  CB  GLN B 129       6.629 -16.094 -52.716  1.00 22.40           C  
ATOM   3196  CG  GLN B 129       7.403 -17.398 -52.660  1.00 25.50           C  
ATOM   3197  CD  GLN B 129       6.552 -18.596 -53.027  1.00 26.57           C  
ATOM   3198  NE2 GLN B 129       6.404 -19.524 -52.092  1.00 26.98           N  
ATOM   3199  OE1 GLN B 129       6.032 -18.685 -54.139  1.00 30.14           O  
ATOM   3200  N   ILE B 130       9.852 -14.906 -52.971  1.00 16.48           N  
ATOM   3201  CA  ILE B 130      11.018 -14.838 -53.842  1.00 15.94           C  
ATOM   3202  C   ILE B 130      10.942 -15.907 -54.935  1.00 16.79           C  
ATOM   3203  O   ILE B 130      11.270 -15.651 -56.096  1.00 14.45           O  
ATOM   3204  CB  ILE B 130      12.320 -15.014 -53.020  1.00 15.69           C  
ATOM   3205  CG1 ILE B 130      12.407 -13.918 -51.949  1.00 15.47           C  
ATOM   3206  CG2 ILE B 130      13.535 -14.947 -53.924  1.00 14.35           C  
ATOM   3207  CD1 ILE B 130      12.390 -12.494 -52.497  1.00 12.46           C  
ATOM   3208  N   THR B 131      10.501 -17.103 -54.562  1.00 18.29           N  
ATOM   3209  CA  THR B 131      10.376 -18.201 -55.514  1.00 20.26           C  
ATOM   3210  C   THR B 131       9.481 -17.817 -56.691  1.00 21.36           C  
ATOM   3211  O   THR B 131       9.757 -18.187 -57.833  1.00 21.54           O  
ATOM   3212  CB  THR B 131       9.802 -19.464 -54.833  1.00 21.26           C  
ATOM   3213  CG2 THR B 131       9.513 -20.554 -55.865  1.00 23.34           C  
ATOM   3214  OG1 THR B 131      10.743 -19.958 -53.873  1.00 22.06           O  
ATOM   3215  N   SER B 132       8.412 -17.074 -56.414  1.00 21.70           N  
ATOM   3216  CA  SER B 132       7.492 -16.656 -57.465  1.00 22.22           C  
ATOM   3217  C   SER B 132       8.130 -15.683 -58.445  1.00 22.71           C  
ATOM   3218  O   SER B 132       7.857 -15.736 -59.645  1.00 23.66           O  
ATOM   3219  CB  SER B 132       6.241 -16.021 -56.859  1.00 22.53           C  
ATOM   3220  OG  SER B 132       5.490 -16.982 -56.147  1.00 28.16           O  
ATOM   3221  N   ILE B 133       8.974 -14.793 -57.936  1.00 20.68           N  
ATOM   3222  CA  ILE B 133       9.646 -13.818 -58.788  1.00 19.57           C  
ATOM   3223  C   ILE B 133      10.785 -14.503 -59.544  1.00 19.99           C  
ATOM   3224  O   ILE B 133      11.046 -14.197 -60.708  1.00 20.16           O  
ATOM   3225  CB  ILE B 133      10.228 -12.649 -57.954  1.00 17.85           C  
ATOM   3226  CG1 ILE B 133       9.127 -12.040 -57.077  1.00 17.35           C  
ATOM   3227  CG2 ILE B 133      10.804 -11.577 -58.882  1.00 13.00           C  
ATOM   3228  CD1 ILE B 133       9.607 -10.926 -56.159  1.00 17.31           C  
ATOM   3229  N   ALA B 134      11.458 -15.435 -58.877  1.00 20.33           N  
ATOM   3230  CA  ALA B 134      12.573 -16.154 -59.488  1.00 20.91           C  
ATOM   3231  C   ALA B 134      12.135 -16.935 -60.725  1.00 21.65           C  
ATOM   3232  O   ALA B 134      12.847 -16.961 -61.731  1.00 20.95           O  
ATOM   3233  CB  ALA B 134      13.210 -17.102 -58.474  1.00 18.52           C  
ATOM   3234  N   ASN B 135      10.966 -17.570 -60.645  1.00 21.74           N  
ATOM   3235  CA  ASN B 135      10.455 -18.357 -61.761  1.00 23.16           C  
ATOM   3236  C   ASN B 135      10.016 -17.532 -62.965  1.00 22.36           C  
ATOM   3237  O   ASN B 135       9.552 -18.084 -63.961  1.00 23.01           O  
ATOM   3238  CB  ASN B 135       9.305 -19.266 -61.310  1.00 23.30           C  
ATOM   3239  CG  ASN B 135       9.775 -20.394 -60.408  1.00 25.60           C  
ATOM   3240  ND2 ASN B 135       9.052 -20.627 -59.320  1.00 24.81           N  
ATOM   3241  OD1 ASN B 135      10.769 -21.060 -60.701  1.00 26.15           O  
ATOM   3242  N   ALA B 136      10.153 -16.214 -62.875  1.00 21.51           N  
ATOM   3243  CA  ALA B 136       9.798 -15.352 -63.994  1.00 18.62           C  
ATOM   3244  C   ALA B 136      11.023 -15.318 -64.904  1.00 19.66           C  
ATOM   3245  O   ALA B 136      10.987 -14.751 -65.997  1.00 18.50           O  
ATOM   3246  CB  ALA B 136       9.464 -13.950 -63.502  1.00 17.51           C  
ATOM   3247  N   THR B 137      12.104 -15.941 -64.435  1.00 17.69           N  
ATOM   3248  CA  THR B 137      13.361 -15.999 -65.176  1.00 16.37           C  
ATOM   3249  C   THR B 137      13.818 -17.453 -65.273  1.00 16.42           C  
ATOM   3250  O   THR B 137      13.176 -18.345 -64.722  1.00 16.82           O  
ATOM   3251  CB  THR B 137      14.473 -15.205 -64.453  1.00 15.05           C  
ATOM   3252  CG2 THR B 137      13.930 -13.877 -63.937  1.00 11.92           C  
ATOM   3253  OG1 THR B 137      14.951 -15.960 -63.331  1.00 13.46           O  
ATOM   3254  N   THR B 138      14.926 -17.686 -65.973  1.00 17.35           N  
ATOM   3255  CA  THR B 138      15.491 -19.029 -66.107  1.00 18.29           C  
ATOM   3256  C   THR B 138      16.865 -18.994 -65.429  1.00 19.71           C  
ATOM   3257  O   THR B 138      17.766 -19.773 -65.742  1.00 19.84           O  
ATOM   3258  CB  THR B 138      15.651 -19.427 -67.600  1.00 17.64           C  
ATOM   3259  CG2 THR B 138      14.299 -19.414 -68.302  1.00 20.49           C  
ATOM   3260  OG1 THR B 138      16.528 -18.504 -68.259  1.00 17.90           O  
ATOM   3261  N   ARG B 139      16.986 -18.083 -64.468  1.00 21.29           N  
ATOM   3262  CA  ARG B 139      18.218 -17.836 -63.727  1.00 21.93           C  
ATOM   3263  C   ARG B 139      18.000 -18.036 -62.212  1.00 21.93           C  
ATOM   3264  O   ARG B 139      18.654 -17.392 -61.394  1.00 22.48           O  
ATOM   3265  CB  ARG B 139      18.624 -16.390 -64.040  1.00 22.72           C  
ATOM   3266  CG  ARG B 139      19.855 -15.816 -63.385  1.00 25.33           C  
ATOM   3267  CD  ARG B 139      19.874 -14.316 -63.684  1.00 19.76           C  
ATOM   3268  NE  ARG B 139      19.882 -14.049 -65.123  1.00 17.90           N  
ATOM   3269  CZ  ARG B 139      20.965 -13.727 -65.823  1.00 14.69           C  
ATOM   3270  NH1 ARG B 139      22.143 -13.621 -65.221  1.00 13.57           N1+
ATOM   3271  NH2 ARG B 139      20.869 -13.512 -67.133  1.00 16.54           N  
ATOM   3272  N   GLN B 140      17.099 -18.945 -61.846  1.00 20.48           N  
ATOM   3273  CA  GLN B 140      16.785 -19.183 -60.438  1.00 20.52           C  
ATOM   3274  C   GLN B 140      17.972 -19.451 -59.520  1.00 19.49           C  
ATOM   3275  O   GLN B 140      17.935 -19.086 -58.344  1.00 20.01           O  
ATOM   3276  CB  GLN B 140      15.767 -20.322 -60.286  1.00 20.26           C  
ATOM   3277  CG  GLN B 140      14.422 -20.056 -60.953  1.00 24.02           C  
ATOM   3278  CD  GLN B 140      14.377 -20.519 -62.401  1.00 26.96           C  
ATOM   3279  NE2 GLN B 140      13.306 -21.221 -62.761  1.00 25.81           N  
ATOM   3280  OE1 GLN B 140      15.282 -20.240 -63.187  1.00 27.32           O  
ATOM   3281  N   ASP B 141      19.019 -20.083 -60.040  1.00 19.67           N  
ATOM   3282  CA  ASP B 141      20.194 -20.376 -59.226  1.00 17.91           C  
ATOM   3283  C   ASP B 141      20.920 -19.097 -58.808  1.00 19.31           C  
ATOM   3284  O   ASP B 141      21.658 -19.090 -57.817  1.00 18.19           O  
ATOM   3285  CB  ASP B 141      21.157 -21.292 -59.982  1.00 17.56           C  
ATOM   3286  CG  ASP B 141      21.687 -20.660 -61.244  1.00 17.63           C  
ATOM   3287  OD1 ASP B 141      20.879 -20.383 -62.157  1.00 20.07           O  
ATOM   3288  OD2 ASP B 141      22.913 -20.432 -61.318  1.00 19.60           O1-
ATOM   3289  N   ARG B 142      20.725 -18.025 -59.577  1.00 19.61           N  
ATOM   3290  CA  ARG B 142      21.332 -16.731 -59.267  1.00 19.49           C  
ATOM   3291  C   ARG B 142      20.264 -15.724 -58.851  1.00 18.95           C  
ATOM   3292  O   ARG B 142      20.438 -14.518 -59.030  1.00 18.15           O  
ATOM   3293  CB  ARG B 142      22.114 -16.156 -60.464  1.00 20.17           C  
ATOM   3294  CG  ARG B 142      23.363 -16.935 -60.847  1.00 21.34           C  
ATOM   3295  CD  ARG B 142      23.072 -17.908 -61.964  1.00 24.10           C  
ATOM   3296  NE  ARG B 142      22.975 -17.228 -63.245  1.00 23.13           N  
ATOM   3297  CZ  ARG B 142      22.525 -17.784 -64.366  1.00 21.02           C  
ATOM   3298  NH1 ARG B 142      22.116 -19.046 -64.377  1.00 18.71           N1+
ATOM   3299  NH2 ARG B 142      22.497 -17.069 -65.481  1.00 21.05           N  
ATOM   3300  N   PHE B 143      19.157 -16.216 -58.301  1.00 17.48           N  
ATOM   3301  CA  PHE B 143      18.086 -15.327 -57.862  1.00 16.74           C  
ATOM   3302  C   PHE B 143      17.809 -15.529 -56.376  1.00 16.78           C  
ATOM   3303  O   PHE B 143      17.740 -16.660 -55.891  1.00 17.15           O  
ATOM   3304  CB  PHE B 143      16.809 -15.584 -58.668  1.00 18.20           C  
ATOM   3305  CG  PHE B 143      15.806 -14.465 -58.591  1.00 19.46           C  
ATOM   3306  CD1 PHE B 143      15.170 -14.152 -57.392  1.00 18.73           C  
ATOM   3307  CD2 PHE B 143      15.527 -13.692 -59.716  1.00 18.62           C  
ATOM   3308  CE1 PHE B 143      14.275 -13.087 -57.314  1.00 16.56           C  
ATOM   3309  CE2 PHE B 143      14.633 -12.623 -59.646  1.00 18.97           C  
ATOM   3310  CZ  PHE B 143      14.008 -12.322 -58.440  1.00 17.67           C  
ATOM   3311  N   ALA B 144      17.659 -14.422 -55.657  1.00 16.42           N  
ATOM   3312  CA  ALA B 144      17.389 -14.467 -54.229  1.00 15.71           C  
ATOM   3313  C   ALA B 144      16.793 -13.146 -53.763  1.00 14.32           C  
ATOM   3314  O   ALA B 144      16.607 -12.220 -54.549  1.00 13.51           O  
ATOM   3315  CB  ALA B 144      18.682 -14.752 -53.464  1.00 14.28           C  
ATOM   3316  N   GLY B 145      16.489 -13.070 -52.475  1.00 13.43           N  
ATOM   3317  CA  GLY B 145      15.947 -11.846 -51.926  1.00 12.22           C  
ATOM   3318  C   GLY B 145      17.026 -11.140 -51.125  1.00 12.03           C  
ATOM   3319  O   GLY B 145      17.807 -11.788 -50.423  1.00 10.40           O  
ATOM   3320  N   LEU B 146      17.095  -9.819 -51.265  1.00 12.17           N  
ATOM   3321  CA  LEU B 146      18.055  -8.996 -50.534  1.00 10.45           C  
ATOM   3322  C   LEU B 146      17.185  -7.855 -50.040  1.00 10.74           C  
ATOM   3323  O   LEU B 146      16.955  -6.869 -50.752  1.00  9.74           O  
ATOM   3324  CB  LEU B 146      19.161  -8.474 -51.455  1.00 11.00           C  
ATOM   3325  CG  LEU B 146      20.334  -7.805 -50.730  1.00 10.07           C  
ATOM   3326  CD1 LEU B 146      20.961  -8.822 -49.765  1.00  9.70           C  
ATOM   3327  CD2 LEU B 146      21.377  -7.314 -51.733  1.00 10.94           C  
ATOM   3328  N   HIS B 147      16.712  -8.006 -48.806  1.00 11.51           N  
ATOM   3329  CA  HIS B 147      15.782  -7.071 -48.183  1.00 11.33           C  
ATOM   3330  C   HIS B 147      16.420  -6.096 -47.187  1.00 13.19           C  
ATOM   3331  O   HIS B 147      16.930  -6.512 -46.144  1.00 11.44           O  
ATOM   3332  CB  HIS B 147      14.705  -7.894 -47.469  1.00 11.75           C  
ATOM   3333  CG  HIS B 147      13.555  -7.092 -46.953  1.00 12.87           C  
ATOM   3334  CD2 HIS B 147      12.996  -5.940 -47.397  1.00 10.76           C  
ATOM   3335  ND1 HIS B 147      12.793  -7.498 -45.875  1.00 11.40           N  
ATOM   3336  CE1 HIS B 147      11.818  -6.631 -45.679  1.00 10.75           C  
ATOM   3337  NE2 HIS B 147      11.917  -5.676 -46.588  1.00 10.45           N  
ATOM   3338  N   PHE B 148      16.371  -4.805 -47.511  1.00 13.78           N  
ATOM   3339  CA  PHE B 148      16.927  -3.756 -46.655  1.00 14.78           C  
ATOM   3340  C   PHE B 148      15.839  -3.101 -45.814  1.00 14.04           C  
ATOM   3341  O   PHE B 148      14.651  -3.303 -46.059  1.00 13.96           O  
ATOM   3342  CB  PHE B 148      17.603  -2.662 -47.490  1.00 14.15           C  
ATOM   3343  CG  PHE B 148      18.754  -3.152 -48.320  1.00 13.18           C  
ATOM   3344  CD1 PHE B 148      18.532  -3.889 -49.478  1.00 13.25           C  
ATOM   3345  CD2 PHE B 148      20.063  -2.906 -47.918  1.00 13.15           C  
ATOM   3346  CE1 PHE B 148      19.602  -4.378 -50.227  1.00 14.13           C  
ATOM   3347  CE2 PHE B 148      21.137  -3.389 -48.655  1.00 11.63           C  
ATOM   3348  CZ  PHE B 148      20.905  -4.129 -49.815  1.00 14.39           C  
ATOM   3349  N   PHE B 149      16.252  -2.299 -44.836  1.00 11.16           N  
ATOM   3350  CA  PHE B 149      15.302  -1.609 -43.981  1.00 10.53           C  
ATOM   3351  C   PHE B 149      15.428  -0.088 -44.014  1.00 10.00           C  
ATOM   3352  O   PHE B 149      16.514   0.477 -44.120  1.00 12.42           O  
ATOM   3353  CB  PHE B 149      15.373  -2.185 -42.562  1.00 10.38           C  
ATOM   3354  CG  PHE B 149      14.905  -3.611 -42.499  1.00  9.79           C  
ATOM   3355  CD1 PHE B 149      15.675  -4.633 -43.053  1.00  6.96           C  
ATOM   3356  CD2 PHE B 149      13.627  -3.915 -42.035  1.00 10.90           C  
ATOM   3357  CE1 PHE B 149      15.178  -5.925 -43.159  1.00  6.31           C  
ATOM   3358  CE2 PHE B 149      13.118  -5.210 -42.136  1.00 12.35           C  
ATOM   3359  CZ  PHE B 149      13.892  -6.217 -42.701  1.00  9.65           C  
ATOM   3360  N   ASN B 150      14.269   0.548 -43.928  1.00  9.94           N  
ATOM   3361  CA  ASN B 150      14.078   1.989 -44.023  1.00 10.82           C  
ATOM   3362  C   ASN B 150      14.378   2.780 -42.742  1.00 11.54           C  
ATOM   3363  O   ASN B 150      13.774   2.518 -41.705  1.00 13.08           O  
ATOM   3364  CB  ASN B 150      12.621   2.194 -44.440  1.00 10.78           C  
ATOM   3365  CG  ASN B 150      12.316   3.601 -44.885  1.00 12.02           C  
ATOM   3366  ND2 ASN B 150      11.096   3.801 -45.378  1.00 12.11           N  
ATOM   3367  OD1 ASN B 150      13.147   4.498 -44.790  1.00 12.61           O  
ATOM   3368  N   PRO B 151      15.286   3.780 -42.804  1.00 12.61           N  
ATOM   3369  CA  PRO B 151      16.093   4.284 -43.924  1.00 12.08           C  
ATOM   3370  C   PRO B 151      17.376   3.465 -44.105  1.00 11.91           C  
ATOM   3371  O   PRO B 151      18.062   3.148 -43.135  1.00 12.06           O  
ATOM   3372  CB  PRO B 151      16.376   5.717 -43.497  1.00 12.72           C  
ATOM   3373  CG  PRO B 151      16.679   5.507 -42.030  1.00 11.47           C  
ATOM   3374  CD  PRO B 151      15.501   4.631 -41.615  1.00 10.33           C  
ATOM   3375  N   VAL B 152      17.709   3.137 -45.351  1.00 12.93           N  
ATOM   3376  CA  VAL B 152      18.885   2.315 -45.622  1.00 13.44           C  
ATOM   3377  C   VAL B 152      20.229   2.810 -45.071  1.00 13.16           C  
ATOM   3378  O   VAL B 152      21.034   2.004 -44.607  1.00 12.30           O  
ATOM   3379  CB  VAL B 152      19.026   2.032 -47.141  1.00 13.78           C  
ATOM   3380  CG1 VAL B 152      20.211   1.113 -47.388  1.00 11.62           C  
ATOM   3381  CG2 VAL B 152      17.743   1.381 -47.668  1.00 11.27           C  
ATOM   3382  N   PRO B 153      20.507   4.124 -45.140  1.00 12.15           N  
ATOM   3383  CA  PRO B 153      21.785   4.615 -44.613  1.00 13.29           C  
ATOM   3384  C   PRO B 153      21.941   4.414 -43.094  1.00 14.13           C  
ATOM   3385  O   PRO B 153      23.029   4.611 -42.548  1.00 15.31           O  
ATOM   3386  CB  PRO B 153      21.757   6.100 -44.993  1.00 11.43           C  
ATOM   3387  CG  PRO B 153      20.886   6.103 -46.249  1.00  8.76           C  
ATOM   3388  CD  PRO B 153      19.754   5.241 -45.733  1.00 11.21           C  
ATOM   3389  N   VAL B 154      20.861   4.022 -42.419  1.00 12.56           N  
ATOM   3390  CA  VAL B 154      20.914   3.826 -40.966  1.00 13.09           C  
ATOM   3391  C   VAL B 154      20.666   2.395 -40.477  1.00 12.35           C  
ATOM   3392  O   VAL B 154      21.473   1.844 -39.723  1.00 13.12           O  
ATOM   3393  CB  VAL B 154      19.905   4.762 -40.243  1.00 13.64           C  
ATOM   3394  CG1 VAL B 154      20.000   4.574 -38.729  1.00 14.20           C  
ATOM   3395  CG2 VAL B 154      20.181   6.211 -40.608  1.00 12.49           C  
ATOM   3396  N   MET B 155      19.561   1.786 -40.898  1.00 12.62           N  
ATOM   3397  CA  MET B 155      19.236   0.438 -40.437  1.00 11.80           C  
ATOM   3398  C   MET B 155      20.295  -0.590 -40.854  1.00 13.36           C  
ATOM   3399  O   MET B 155      20.607  -0.747 -42.034  1.00 13.53           O  
ATOM   3400  CB  MET B 155      17.844   0.036 -40.935  1.00  9.01           C  
ATOM   3401  CG  MET B 155      16.784   1.129 -40.724  1.00 10.50           C  
ATOM   3402  SD  MET B 155      16.661   1.788 -39.021  1.00 13.78           S  
ATOM   3403  CE  MET B 155      16.058   0.356 -38.136  1.00 12.35           C  
ATOM   3404  N   LYS B 156      20.840  -1.296 -39.867  1.00 13.82           N  
ATOM   3405  CA  LYS B 156      21.896  -2.279 -40.107  1.00 14.33           C  
ATOM   3406  C   LYS B 156      21.463  -3.638 -40.653  1.00 14.10           C  
ATOM   3407  O   LYS B 156      22.260  -4.334 -41.289  1.00 12.30           O  
ATOM   3408  CB  LYS B 156      22.697  -2.488 -38.821  1.00 16.81           C  
ATOM   3409  CG  LYS B 156      23.347  -1.222 -38.289  1.00 21.83           C  
ATOM   3410  CD  LYS B 156      24.093  -1.492 -36.988  1.00 27.33           C  
ATOM   3411  CE  LYS B 156      24.703  -0.212 -36.427  1.00 31.13           C  
ATOM   3412  NZ  LYS B 156      25.442  -0.462 -35.158  1.00 37.42           N1+
ATOM   3413  N   LEU B 157      20.215  -4.020 -40.409  1.00 12.74           N  
ATOM   3414  CA  LEU B 157      19.721  -5.312 -40.871  1.00 12.81           C  
ATOM   3415  C   LEU B 157      19.554  -5.443 -42.381  1.00 13.69           C  
ATOM   3416  O   LEU B 157      19.214  -4.486 -43.068  1.00 12.49           O  
ATOM   3417  CB  LEU B 157      18.368  -5.634 -40.230  1.00 12.19           C  
ATOM   3418  CG  LEU B 157      17.778  -6.979 -40.676  1.00  8.26           C  
ATOM   3419  CD1 LEU B 157      18.657  -8.120 -40.166  1.00 10.15           C  
ATOM   3420  CD2 LEU B 157      16.360  -7.130 -40.151  1.00 10.76           C  
ATOM   3421  N   VAL B 158      19.799  -6.654 -42.866  1.00 16.38           N  
ATOM   3422  CA  VAL B 158      19.627  -7.019 -44.268  1.00 16.91           C  
ATOM   3423  C   VAL B 158      19.216  -8.484 -44.246  1.00 14.82           C  
ATOM   3424  O   VAL B 158      19.986  -9.338 -43.807  1.00 15.87           O  
ATOM   3425  CB  VAL B 158      20.935  -6.884 -45.093  1.00 17.82           C  
ATOM   3426  CG1 VAL B 158      20.730  -7.475 -46.482  1.00 19.34           C  
ATOM   3427  CG2 VAL B 158      21.327  -5.423 -45.217  1.00 18.10           C  
ATOM   3428  N   GLU B 159      17.993  -8.776 -44.675  1.00 13.87           N  
ATOM   3429  CA  GLU B 159      17.536 -10.158 -44.699  1.00 15.01           C  
ATOM   3430  C   GLU B 159      17.936 -10.754 -46.044  1.00 15.77           C  
ATOM   3431  O   GLU B 159      17.632 -10.189 -47.094  1.00 16.29           O  
ATOM   3432  CB  GLU B 159      16.013 -10.234 -44.512  1.00 15.56           C  
ATOM   3433  CG  GLU B 159      15.516  -9.719 -43.144  1.00 14.91           C  
ATOM   3434  CD  GLU B 159      14.000  -9.776 -43.006  1.00 14.66           C  
ATOM   3435  OE1 GLU B 159      13.308  -9.293 -43.927  1.00 15.63           O  
ATOM   3436  OE2 GLU B 159      13.495 -10.283 -41.974  1.00 12.40           O1-
ATOM   3437  N   VAL B 160      18.645 -11.877 -46.005  1.00 15.97           N  
ATOM   3438  CA  VAL B 160      19.088 -12.555 -47.222  1.00 15.05           C  
ATOM   3439  C   VAL B 160      18.210 -13.788 -47.384  1.00 15.85           C  
ATOM   3440  O   VAL B 160      18.256 -14.704 -46.556  1.00 15.46           O  
ATOM   3441  CB  VAL B 160      20.565 -12.968 -47.110  1.00 14.69           C  
ATOM   3442  CG1 VAL B 160      21.033 -13.608 -48.415  1.00 16.72           C  
ATOM   3443  CG2 VAL B 160      21.408 -11.749 -46.779  1.00 12.58           C  
ATOM   3444  N   ILE B 161      17.417 -13.818 -48.451  1.00 15.82           N  
ATOM   3445  CA  ILE B 161      16.486 -14.922 -48.659  1.00 14.65           C  
ATOM   3446  C   ILE B 161      16.784 -15.853 -49.827  1.00 16.45           C  
ATOM   3447  O   ILE B 161      16.716 -15.447 -50.991  1.00 16.83           O  
ATOM   3448  CB  ILE B 161      15.039 -14.390 -48.842  1.00 12.79           C  
ATOM   3449  CG1 ILE B 161      14.638 -13.491 -47.665  1.00 12.57           C  
ATOM   3450  CG2 ILE B 161      14.065 -15.553 -48.970  1.00 10.60           C  
ATOM   3451  CD1 ILE B 161      14.980 -12.008 -47.852  1.00 11.71           C  
ATOM   3452  N   LYS B 162      17.105 -17.105 -49.513  1.00 18.36           N  
ATOM   3453  CA  LYS B 162      17.369 -18.106 -50.547  1.00 19.17           C  
ATOM   3454  C   LYS B 162      16.087 -18.848 -50.869  1.00 19.27           C  
ATOM   3455  O   LYS B 162      15.209 -18.976 -50.020  1.00 19.18           O  
ATOM   3456  CB  LYS B 162      18.381 -19.154 -50.074  1.00 19.65           C  
ATOM   3457  CG  LYS B 162      19.784 -18.657 -49.857  1.00 22.16           C  
ATOM   3458  CD  LYS B 162      20.693 -19.802 -49.431  1.00 22.85           C  
ATOM   3459  CE  LYS B 162      20.290 -20.370 -48.075  1.00 24.77           C  
ATOM   3460  NZ  LYS B 162      21.202 -21.467 -47.633  1.00 25.16           N1+
ATOM   3461  N   THR B 163      15.972 -19.322 -52.103  1.00 18.19           N  
ATOM   3462  CA  THR B 163      14.819 -20.121 -52.487  1.00 17.24           C  
ATOM   3463  C   THR B 163      15.464 -21.496 -52.579  1.00 17.68           C  
ATOM   3464  O   THR B 163      16.691 -21.616 -52.510  1.00 16.65           O  
ATOM   3465  CB  THR B 163      14.280 -19.766 -53.880  1.00 17.29           C  
ATOM   3466  CG2 THR B 163      14.010 -18.271 -53.989  1.00 16.70           C  
ATOM   3467  OG1 THR B 163      15.241 -20.157 -54.865  1.00 18.02           O  
ATOM   3468  N   PRO B 164      14.658 -22.552 -52.720  1.00 17.63           N  
ATOM   3469  CA  PRO B 164      15.255 -23.884 -52.819  1.00 19.05           C  
ATOM   3470  C   PRO B 164      16.200 -24.002 -54.013  1.00 20.83           C  
ATOM   3471  O   PRO B 164      17.039 -24.902 -54.067  1.00 21.91           O  
ATOM   3472  CB  PRO B 164      14.031 -24.783 -52.970  1.00 18.05           C  
ATOM   3473  CG  PRO B 164      12.982 -24.026 -52.179  1.00 18.74           C  
ATOM   3474  CD  PRO B 164      13.191 -22.652 -52.761  1.00 17.61           C  
ATOM   3475  N   MET B 165      16.066 -23.079 -54.960  1.00 20.73           N  
ATOM   3476  CA  MET B 165      16.883 -23.094 -56.170  1.00 19.21           C  
ATOM   3477  C   MET B 165      18.154 -22.246 -56.113  1.00 18.34           C  
ATOM   3478  O   MET B 165      19.081 -22.461 -56.895  1.00 20.02           O  
ATOM   3479  CB  MET B 165      16.024 -22.646 -57.353  1.00 20.57           C  
ATOM   3480  CG  MET B 165      14.828 -23.556 -57.632  1.00 22.40           C  
ATOM   3481  SD  MET B 165      13.566 -22.805 -58.699  1.00 28.16           S  
ATOM   3482  CE  MET B 165      13.014 -21.428 -57.645  1.00 25.25           C  
ATOM   3483  N   THR B 166      18.207 -21.284 -55.200  1.00 17.88           N  
ATOM   3484  CA  THR B 166      19.383 -20.426 -55.099  1.00 17.24           C  
ATOM   3485  C   THR B 166      20.620 -21.268 -54.833  1.00 18.60           C  
ATOM   3486  O   THR B 166      20.583 -22.190 -54.020  1.00 19.37           O  
ATOM   3487  CB  THR B 166      19.242 -19.405 -53.965  1.00 14.71           C  
ATOM   3488  CG2 THR B 166      20.411 -18.437 -53.990  1.00 12.47           C  
ATOM   3489  OG1 THR B 166      18.024 -18.671 -54.133  1.00 15.00           O  
ATOM   3490  N   SER B 167      21.712 -20.958 -55.525  1.00 19.66           N  
ATOM   3491  CA  SER B 167      22.951 -21.702 -55.338  1.00 20.54           C  
ATOM   3492  C   SER B 167      23.691 -21.134 -54.134  1.00 21.03           C  
ATOM   3493  O   SER B 167      23.493 -19.976 -53.762  1.00 19.83           O  
ATOM   3494  CB  SER B 167      23.849 -21.583 -56.570  1.00 18.48           C  
ATOM   3495  OG  SER B 167      24.330 -20.257 -56.716  1.00 19.63           O  
ATOM   3496  N   GLN B 168      24.550 -21.954 -53.537  1.00 22.22           N  
ATOM   3497  CA  GLN B 168      25.336 -21.536 -52.382  1.00 23.48           C  
ATOM   3498  C   GLN B 168      26.237 -20.380 -52.809  1.00 22.37           C  
ATOM   3499  O   GLN B 168      26.445 -19.425 -52.065  1.00 20.07           O  
ATOM   3500  CB  GLN B 168      26.173 -22.717 -51.878  1.00 24.65           C  
ATOM   3501  CG  GLN B 168      26.989 -22.450 -50.614  1.00 30.59           C  
ATOM   3502  CD  GLN B 168      26.141 -21.961 -49.450  1.00 33.55           C  
ATOM   3503  NE2 GLN B 168      26.613 -20.920 -48.774  1.00 35.53           N  
ATOM   3504  OE1 GLN B 168      25.084 -22.523 -49.152  1.00 35.80           O  
ATOM   3505  N   LYS B 169      26.749 -20.474 -54.030  1.00 23.19           N  
ATOM   3506  CA  LYS B 169      27.625 -19.454 -54.595  1.00 23.28           C  
ATOM   3507  C   LYS B 169      26.911 -18.096 -54.615  1.00 21.83           C  
ATOM   3508  O   LYS B 169      27.480 -17.077 -54.215  1.00 20.80           O  
ATOM   3509  CB  LYS B 169      28.023 -19.889 -56.008  1.00 27.74           C  
ATOM   3510  CG  LYS B 169      29.023 -19.016 -56.728  1.00 34.89           C  
ATOM   3511  CD  LYS B 169      29.430 -19.712 -58.028  1.00 40.62           C  
ATOM   3512  CE  LYS B 169      30.368 -18.873 -58.875  1.00 42.10           C  
ATOM   3513  NZ  LYS B 169      29.721 -17.619 -59.335  1.00 44.12           N1+
ATOM   3514  N   THR B 170      25.663 -18.087 -55.075  1.00 19.97           N  
ATOM   3515  CA  THR B 170      24.877 -16.853 -55.126  1.00 18.51           C  
ATOM   3516  C   THR B 170      24.625 -16.333 -53.711  1.00 17.82           C  
ATOM   3517  O   THR B 170      24.768 -15.142 -53.446  1.00 16.06           O  
ATOM   3518  CB  THR B 170      23.521 -17.080 -55.836  1.00 18.23           C  
ATOM   3519  CG2 THR B 170      22.647 -15.841 -55.746  1.00 16.48           C  
ATOM   3520  OG1 THR B 170      23.752 -17.390 -57.216  1.00 18.97           O  
ATOM   3521  N   PHE B 171      24.255 -17.237 -52.808  1.00 17.94           N  
ATOM   3522  CA  PHE B 171      23.997 -16.875 -51.418  1.00 17.59           C  
ATOM   3523  C   PHE B 171      25.209 -16.208 -50.772  1.00 16.98           C  
ATOM   3524  O   PHE B 171      25.092 -15.138 -50.187  1.00 17.22           O  
ATOM   3525  CB  PHE B 171      23.620 -18.119 -50.607  1.00 18.16           C  
ATOM   3526  CG  PHE B 171      23.452 -17.857 -49.130  1.00 19.47           C  
ATOM   3527  CD1 PHE B 171      22.448 -17.013 -48.666  1.00 20.18           C  
ATOM   3528  CD2 PHE B 171      24.297 -18.461 -48.205  1.00 21.05           C  
ATOM   3529  CE1 PHE B 171      22.285 -16.776 -47.297  1.00 18.61           C  
ATOM   3530  CE2 PHE B 171      24.144 -18.231 -46.831  1.00 21.77           C  
ATOM   3531  CZ  PHE B 171      23.136 -17.387 -46.379  1.00 19.71           C  
ATOM   3532  N   GLU B 172      26.371 -16.843 -50.876  1.00 17.68           N  
ATOM   3533  CA  GLU B 172      27.581 -16.299 -50.272  1.00 18.34           C  
ATOM   3534  C   GLU B 172      27.987 -14.953 -50.863  1.00 17.62           C  
ATOM   3535  O   GLU B 172      28.538 -14.112 -50.159  1.00 16.11           O  
ATOM   3536  CB  GLU B 172      28.735 -17.293 -50.403  1.00 23.20           C  
ATOM   3537  CG  GLU B 172      28.413 -18.666 -49.847  1.00 31.25           C  
ATOM   3538  CD  GLU B 172      29.606 -19.598 -49.868  1.00 36.40           C  
ATOM   3539  OE1 GLU B 172      30.232 -19.737 -50.938  1.00 40.31           O  
ATOM   3540  OE2 GLU B 172      29.910 -20.201 -48.816  1.00 40.37           O1-
ATOM   3541  N   SER B 173      27.728 -14.743 -52.152  1.00 15.21           N  
ATOM   3542  CA  SER B 173      28.073 -13.465 -52.766  1.00 15.00           C  
ATOM   3543  C   SER B 173      27.225 -12.355 -52.156  1.00 13.07           C  
ATOM   3544  O   SER B 173      27.702 -11.246 -51.924  1.00 11.45           O  
ATOM   3545  CB  SER B 173      27.842 -13.498 -54.281  1.00 16.27           C  
ATOM   3546  OG  SER B 173      28.733 -14.397 -54.917  1.00 20.72           O  
ATOM   3547  N   LEU B 174      25.961 -12.663 -51.898  1.00 13.76           N  
ATOM   3548  CA  LEU B 174      25.048 -11.687 -51.319  1.00 13.37           C  
ATOM   3549  C   LEU B 174      25.374 -11.405 -49.852  1.00 13.59           C  
ATOM   3550  O   LEU B 174      25.227 -10.274 -49.385  1.00 13.95           O  
ATOM   3551  CB  LEU B 174      23.607 -12.174 -51.473  1.00 14.16           C  
ATOM   3552  CG  LEU B 174      23.157 -12.269 -52.938  1.00 15.32           C  
ATOM   3553  CD1 LEU B 174      21.766 -12.872 -53.022  1.00 16.57           C  
ATOM   3554  CD2 LEU B 174      23.181 -10.876 -53.566  1.00 15.65           C  
ATOM   3555  N   VAL B 175      25.800 -12.431 -49.125  1.00 11.94           N  
ATOM   3556  CA  VAL B 175      26.174 -12.246 -47.728  1.00 14.80           C  
ATOM   3557  C   VAL B 175      27.430 -11.376 -47.701  1.00 15.14           C  
ATOM   3558  O   VAL B 175      27.533 -10.435 -46.910  1.00 14.07           O  
ATOM   3559  CB  VAL B 175      26.456 -13.603 -47.032  1.00 13.94           C  
ATOM   3560  CG1 VAL B 175      27.054 -13.375 -45.648  1.00 14.00           C  
ATOM   3561  CG2 VAL B 175      25.156 -14.388 -46.900  1.00 16.71           C  
ATOM   3562  N   ASP B 176      28.380 -11.675 -48.584  1.00 14.88           N  
ATOM   3563  CA  ASP B 176      29.610 -10.891 -48.642  1.00 17.44           C  
ATOM   3564  C   ASP B 176      29.313  -9.443 -49.024  1.00 15.67           C  
ATOM   3565  O   ASP B 176      29.919  -8.514 -48.487  1.00 16.43           O  
ATOM   3566  CB  ASP B 176      30.602 -11.490 -49.646  1.00 19.29           C  
ATOM   3567  CG  ASP B 176      31.044 -12.891 -49.269  1.00 23.95           C  
ATOM   3568  OD1 ASP B 176      31.324 -13.125 -48.076  1.00 25.23           O  
ATOM   3569  OD2 ASP B 176      31.133 -13.753 -50.169  1.00 26.15           O1-
ATOM   3570  N   PHE B 177      28.386  -9.257 -49.958  1.00 15.80           N  
ATOM   3571  CA  PHE B 177      28.004  -7.919 -50.405  1.00 13.44           C  
ATOM   3572  C   PHE B 177      27.373  -7.169 -49.234  1.00 12.82           C  
ATOM   3573  O   PHE B 177      27.713  -6.021 -48.969  1.00 14.17           O  
ATOM   3574  CB  PHE B 177      27.012  -8.020 -51.577  1.00 11.40           C  
ATOM   3575  CG  PHE B 177      26.511  -6.689 -52.077  1.00 13.38           C  
ATOM   3576  CD1 PHE B 177      27.395  -5.722 -52.546  1.00 13.22           C  
ATOM   3577  CD2 PHE B 177      25.146  -6.409 -52.090  1.00 11.59           C  
ATOM   3578  CE1 PHE B 177      26.925  -4.493 -53.022  1.00 13.08           C  
ATOM   3579  CE2 PHE B 177      24.669  -5.188 -52.560  1.00 11.48           C  
ATOM   3580  CZ  PHE B 177      25.562  -4.227 -53.027  1.00 11.14           C  
ATOM   3581  N   SER B 178      26.464  -7.829 -48.525  1.00 13.91           N  
ATOM   3582  CA  SER B 178      25.811  -7.201 -47.379  1.00 14.34           C  
ATOM   3583  C   SER B 178      26.849  -6.635 -46.410  1.00 13.57           C  
ATOM   3584  O   SER B 178      26.752  -5.485 -45.984  1.00 13.94           O  
ATOM   3585  CB  SER B 178      24.924  -8.212 -46.650  1.00 13.33           C  
ATOM   3586  OG  SER B 178      23.863  -8.656 -47.483  1.00 14.43           O  
ATOM   3587  N   LYS B 179      27.848  -7.446 -46.077  1.00 14.53           N  
ATOM   3588  CA  LYS B 179      28.896  -7.019 -45.162  1.00 14.39           C  
ATOM   3589  C   LYS B 179      29.753  -5.903 -45.758  1.00 15.78           C  
ATOM   3590  O   LYS B 179      30.251  -5.040 -45.031  1.00 14.33           O  
ATOM   3591  CB  LYS B 179      29.757  -8.220 -44.757  1.00 16.06           C  
ATOM   3592  CG  LYS B 179      28.962  -9.282 -43.997  1.00 17.66           C  
ATOM   3593  CD  LYS B 179      29.828 -10.424 -43.486  1.00 21.63           C  
ATOM   3594  CE  LYS B 179      28.984 -11.421 -42.695  1.00 23.81           C  
ATOM   3595  NZ  LYS B 179      29.799 -12.513 -42.088  1.00 30.42           N1+
ATOM   3596  N   ALA B 180      29.912  -5.910 -47.081  1.00 13.18           N  
ATOM   3597  CA  ALA B 180      30.689  -4.872 -47.747  1.00 12.18           C  
ATOM   3598  C   ALA B 180      29.955  -3.539 -47.617  1.00 11.79           C  
ATOM   3599  O   ALA B 180      30.578  -2.478 -47.579  1.00 12.68           O  
ATOM   3600  CB  ALA B 180      30.888  -5.218 -49.216  1.00 13.03           C  
ATOM   3601  N   LEU B 181      28.626  -3.597 -47.558  1.00 11.27           N  
ATOM   3602  CA  LEU B 181      27.818  -2.391 -47.411  1.00 12.84           C  
ATOM   3603  C   LEU B 181      27.821  -1.943 -45.947  1.00 13.83           C  
ATOM   3604  O   LEU B 181      27.230  -0.923 -45.604  1.00 14.08           O  
ATOM   3605  CB  LEU B 181      26.371  -2.653 -47.846  1.00 12.26           C  
ATOM   3606  CG  LEU B 181      26.117  -3.072 -49.298  1.00 12.78           C  
ATOM   3607  CD1 LEU B 181      24.640  -3.372 -49.496  1.00 10.33           C  
ATOM   3608  CD2 LEU B 181      26.583  -1.963 -50.235  1.00 11.41           C  
ATOM   3609  N   GLY B 182      28.488  -2.714 -45.091  1.00 13.82           N  
ATOM   3610  CA  GLY B 182      28.535  -2.379 -43.677  1.00 13.24           C  
ATOM   3611  C   GLY B 182      27.257  -2.778 -42.958  1.00 14.43           C  
ATOM   3612  O   GLY B 182      26.903  -2.190 -41.932  1.00 16.03           O  
ATOM   3613  N   LYS B 183      26.568  -3.787 -43.486  1.00 14.20           N  
ATOM   3614  CA  LYS B 183      25.314  -4.256 -42.904  1.00 13.88           C  
ATOM   3615  C   LYS B 183      25.463  -5.602 -42.201  1.00 14.98           C  
ATOM   3616  O   LYS B 183      26.505  -6.246 -42.281  1.00 14.85           O  
ATOM   3617  CB  LYS B 183      24.238  -4.367 -43.989  1.00 14.78           C  
ATOM   3618  CG  LYS B 183      23.930  -3.064 -44.716  1.00 14.60           C  
ATOM   3619  CD  LYS B 183      23.438  -1.989 -43.763  1.00 15.59           C  
ATOM   3620  CE  LYS B 183      23.053  -0.712 -44.505  1.00 15.16           C  
ATOM   3621  NZ  LYS B 183      22.739   0.388 -43.542  1.00 14.27           N1+
ATOM   3622  N   HIS B 184      24.404  -6.016 -41.516  1.00 15.96           N  
ATOM   3623  CA  HIS B 184      24.392  -7.271 -40.769  1.00 14.12           C  
ATOM   3624  C   HIS B 184      23.371  -8.216 -41.393  1.00 14.25           C  
ATOM   3625  O   HIS B 184      22.183  -8.155 -41.084  1.00 13.73           O  
ATOM   3626  CB  HIS B 184      24.043  -6.977 -39.304  1.00 13.14           C  
ATOM   3627  CG  HIS B 184      24.050  -8.183 -38.418  1.00 16.02           C  
ATOM   3628  CD2 HIS B 184      23.518  -9.417 -38.583  1.00 14.65           C  
ATOM   3629  ND1 HIS B 184      24.637  -8.183 -37.170  1.00 19.21           N  
ATOM   3630  CE1 HIS B 184      24.468  -9.366 -36.606  1.00 18.63           C  
ATOM   3631  NE2 HIS B 184      23.792 -10.133 -37.442  1.00 16.67           N  
ATOM   3632  N   PRO B 185      23.826  -9.102 -42.297  1.00 15.89           N  
ATOM   3633  CA  PRO B 185      22.933 -10.052 -42.963  1.00 13.31           C  
ATOM   3634  C   PRO B 185      22.407 -11.172 -42.074  1.00 14.18           C  
ATOM   3635  O   PRO B 185      23.129 -11.709 -41.234  1.00 15.34           O  
ATOM   3636  CB  PRO B 185      23.805 -10.590 -44.088  1.00 13.29           C  
ATOM   3637  CG  PRO B 185      25.159 -10.663 -43.394  1.00 12.83           C  
ATOM   3638  CD  PRO B 185      25.202  -9.263 -42.801  1.00 13.76           C  
ATOM   3639  N   VAL B 186      21.139 -11.513 -42.274  1.00 13.75           N  
ATOM   3640  CA  VAL B 186      20.491 -12.598 -41.548  1.00 13.00           C  
ATOM   3641  C   VAL B 186      19.796 -13.458 -42.594  1.00 11.42           C  
ATOM   3642  O   VAL B 186      18.913 -12.979 -43.307  1.00 12.82           O  
ATOM   3643  CB  VAL B 186      19.431 -12.082 -40.538  1.00 10.42           C  
ATOM   3644  CG1 VAL B 186      18.741 -13.257 -39.868  1.00 11.44           C  
ATOM   3645  CG2 VAL B 186      20.089 -11.208 -39.478  1.00  8.64           C  
ATOM   3646  N   SER B 187      20.204 -14.720 -42.700  1.00 12.80           N  
ATOM   3647  CA  SER B 187      19.593 -15.627 -43.670  1.00 14.60           C  
ATOM   3648  C   SER B 187      18.171 -15.982 -43.235  1.00 15.82           C  
ATOM   3649  O   SER B 187      17.953 -16.423 -42.103  1.00 16.36           O  
ATOM   3650  CB  SER B 187      20.433 -16.902 -43.807  1.00 13.71           C  
ATOM   3651  OG  SER B 187      19.879 -17.774 -44.782  1.00 15.40           O  
ATOM   3652  N   CYS B 188      17.208 -15.791 -44.135  1.00 16.99           N  
ATOM   3653  CA  CYS B 188      15.803 -16.076 -43.837  1.00 15.91           C  
ATOM   3654  C   CYS B 188      15.151 -17.022 -44.835  1.00 15.93           C  
ATOM   3655  O   CYS B 188      15.549 -17.079 -46.001  1.00 16.70           O  
ATOM   3656  CB  CYS B 188      14.990 -14.781 -43.816  1.00 12.05           C  
ATOM   3657  SG  CYS B 188      15.492 -13.562 -42.577  1.00 14.45           S  
ATOM   3658  N   LYS B 189      14.149 -17.765 -44.374  1.00 16.62           N  
ATOM   3659  CA  LYS B 189      13.420 -18.666 -45.257  1.00 17.10           C  
ATOM   3660  C   LYS B 189      12.549 -17.810 -46.151  1.00 16.02           C  
ATOM   3661  O   LYS B 189      12.225 -16.668 -45.817  1.00 16.21           O  
ATOM   3662  CB  LYS B 189      12.479 -19.597 -44.492  1.00 15.82           C  
ATOM   3663  CG  LYS B 189      13.100 -20.716 -43.708  1.00 18.89           C  
ATOM   3664  CD  LYS B 189      11.964 -21.605 -43.208  1.00 16.95           C  
ATOM   3665  CE  LYS B 189      12.459 -22.829 -42.486  1.00 18.82           C  
ATOM   3666  NZ  LYS B 189      11.303 -23.678 -42.095  1.00 18.03           N1+
ATOM   3667  N   ASP B 190      12.149 -18.370 -47.283  1.00 16.66           N  
ATOM   3668  CA  ASP B 190      11.286 -17.639 -48.184  1.00 15.88           C  
ATOM   3669  C   ASP B 190       9.837 -17.856 -47.750  1.00 15.53           C  
ATOM   3670  O   ASP B 190       9.104 -18.643 -48.344  1.00 16.63           O  
ATOM   3671  CB  ASP B 190      11.506 -18.100 -49.631  1.00 16.70           C  
ATOM   3672  CG  ASP B 190      10.660 -17.324 -50.625  1.00 17.87           C  
ATOM   3673  OD1 ASP B 190      10.366 -16.144 -50.348  1.00 13.46           O  
ATOM   3674  OD2 ASP B 190      10.319 -17.878 -51.698  1.00 16.88           O1-
ATOM   3675  N   THR B 191       9.452 -17.177 -46.674  1.00 15.52           N  
ATOM   3676  CA  THR B 191       8.090 -17.239 -46.142  1.00 14.44           C  
ATOM   3677  C   THR B 191       7.574 -15.804 -46.165  1.00 13.23           C  
ATOM   3678  O   THR B 191       8.355 -14.862 -46.056  1.00 14.10           O  
ATOM   3679  CB  THR B 191       8.061 -17.795 -44.689  1.00 14.32           C  
ATOM   3680  CG2 THR B 191       8.409 -19.286 -44.674  1.00 13.10           C  
ATOM   3681  OG1 THR B 191       9.003 -17.078 -43.879  1.00 14.88           O  
ATOM   3682  N   PRO B 192       6.254 -15.614 -46.307  1.00 14.24           N  
ATOM   3683  CA  PRO B 192       5.647 -14.279 -46.353  1.00 13.72           C  
ATOM   3684  C   PRO B 192       6.094 -13.304 -45.267  1.00 14.32           C  
ATOM   3685  O   PRO B 192       5.926 -13.559 -44.074  1.00 15.37           O  
ATOM   3686  CB  PRO B 192       4.144 -14.588 -46.307  1.00 14.98           C  
ATOM   3687  CG  PRO B 192       4.098 -15.968 -45.654  1.00 17.65           C  
ATOM   3688  CD  PRO B 192       5.207 -16.639 -46.404  1.00 14.12           C  
ATOM   3689  N   GLY B 193       6.671 -12.185 -45.698  1.00 12.43           N  
ATOM   3690  CA  GLY B 193       7.144 -11.180 -44.762  1.00 12.32           C  
ATOM   3691  C   GLY B 193       8.467 -11.516 -44.089  1.00 12.20           C  
ATOM   3692  O   GLY B 193       8.972 -10.729 -43.286  1.00 11.99           O  
ATOM   3693  N   PHE B 194       9.019 -12.682 -44.414  1.00 11.30           N  
ATOM   3694  CA  PHE B 194      10.291 -13.146 -43.855  1.00 11.59           C  
ATOM   3695  C   PHE B 194      10.221 -13.048 -42.329  1.00 11.59           C  
ATOM   3696  O   PHE B 194       9.315 -13.618 -41.723  1.00 11.86           O  
ATOM   3697  CB  PHE B 194      11.444 -12.310 -44.428  1.00 10.26           C  
ATOM   3698  CG  PHE B 194      11.397 -12.179 -45.933  1.00 10.70           C  
ATOM   3699  CD1 PHE B 194      11.391 -13.313 -46.741  1.00 12.23           C  
ATOM   3700  CD2 PHE B 194      11.303 -10.924 -46.537  1.00 12.18           C  
ATOM   3701  CE1 PHE B 194      11.288 -13.206 -48.132  1.00 10.00           C  
ATOM   3702  CE2 PHE B 194      11.200 -10.803 -47.930  1.00 11.90           C  
ATOM   3703  CZ  PHE B 194      11.191 -11.946 -48.724  1.00 11.49           C  
ATOM   3704  N   ILE B 195      11.152 -12.340 -41.699  1.00 11.54           N  
ATOM   3705  CA  ILE B 195      11.091 -12.219 -40.240  1.00 10.74           C  
ATOM   3706  C   ILE B 195      10.420 -10.928 -39.769  1.00 10.03           C  
ATOM   3707  O   ILE B 195       9.320 -10.953 -39.222  1.00 10.52           O  
ATOM   3708  CB  ILE B 195      12.492 -12.284 -39.580  1.00 11.04           C  
ATOM   3709  CG1 ILE B 195      13.123 -13.663 -39.789  1.00 11.01           C  
ATOM   3710  CG2 ILE B 195      12.367 -12.005 -38.084  1.00 11.32           C  
ATOM   3711  CD1 ILE B 195      14.511 -13.790 -39.185  1.00  9.40           C  
ATOM   3712  N   VAL B 196      11.082  -9.802 -40.001  1.00  9.75           N  
ATOM   3713  CA  VAL B 196      10.573  -8.513 -39.552  1.00 11.37           C  
ATOM   3714  C   VAL B 196       9.147  -8.161 -39.953  1.00 13.06           C  
ATOM   3715  O   VAL B 196       8.291  -7.973 -39.085  1.00 13.15           O  
ATOM   3716  CB  VAL B 196      11.503  -7.363 -39.987  1.00 11.62           C  
ATOM   3717  CG1 VAL B 196      10.975  -6.038 -39.442  1.00  9.07           C  
ATOM   3718  CG2 VAL B 196      12.915  -7.622 -39.487  1.00 10.72           C  
ATOM   3719  N   ASN B 197       8.873  -8.072 -41.252  1.00 11.24           N  
ATOM   3720  CA  ASN B 197       7.528  -7.713 -41.683  1.00 11.66           C  
ATOM   3721  C   ASN B 197       6.430  -8.654 -41.208  1.00  9.55           C  
ATOM   3722  O   ASN B 197       5.328  -8.204 -40.904  1.00 11.10           O  
ATOM   3723  CB  ASN B 197       7.451  -7.572 -43.213  1.00 11.55           C  
ATOM   3724  CG  ASN B 197       8.285  -6.415 -43.733  1.00 11.69           C  
ATOM   3725  ND2 ASN B 197       8.778  -6.543 -44.960  1.00 12.61           N  
ATOM   3726  OD1 ASN B 197       8.456  -5.399 -43.049  1.00  8.86           O  
ATOM   3727  N   ARG B 198       6.724  -9.949 -41.139  1.00 11.12           N  
ATOM   3728  CA  ARG B 198       5.730 -10.928 -40.698  1.00 11.91           C  
ATOM   3729  C   ARG B 198       5.240 -10.605 -39.288  1.00 13.07           C  
ATOM   3730  O   ARG B 198       4.121 -10.960 -38.912  1.00 11.92           O  
ATOM   3731  CB  ARG B 198       6.324 -12.338 -40.730  1.00  9.63           C  
ATOM   3732  CG  ARG B 198       5.374 -13.456 -40.291  1.00 11.18           C  
ATOM   3733  CD  ARG B 198       4.153 -13.592 -41.203  1.00 10.00           C  
ATOM   3734  NE  ARG B 198       3.267 -14.662 -40.750  1.00 11.17           N  
ATOM   3735  CZ  ARG B 198       2.516 -14.606 -39.650  1.00 11.53           C  
ATOM   3736  NH1 ARG B 198       2.532 -13.528 -38.882  1.00 12.03           N1+
ATOM   3737  NH2 ARG B 198       1.764 -15.643 -39.305  1.00 12.93           N  
ATOM   3738  N   LEU B 199       6.086  -9.929 -38.516  1.00 12.45           N  
ATOM   3739  CA  LEU B 199       5.742  -9.551 -37.146  1.00 13.65           C  
ATOM   3740  C   LEU B 199       5.364  -8.077 -37.026  1.00 13.06           C  
ATOM   3741  O   LEU B 199       4.473  -7.719 -36.253  1.00 14.24           O  
ATOM   3742  CB  LEU B 199       6.920  -9.824 -36.207  1.00 11.71           C  
ATOM   3743  CG  LEU B 199       7.475 -11.245 -36.148  1.00 11.51           C  
ATOM   3744  CD1 LEU B 199       8.639 -11.271 -35.160  1.00 11.59           C  
ATOM   3745  CD2 LEU B 199       6.392 -12.221 -35.728  1.00 12.71           C  
ATOM   3746  N   LEU B 200       6.049  -7.230 -37.790  1.00 11.82           N  
ATOM   3747  CA  LEU B 200       5.819  -5.788 -37.757  1.00 11.75           C  
ATOM   3748  C   LEU B 200       4.522  -5.332 -38.414  1.00 11.33           C  
ATOM   3749  O   LEU B 200       3.740  -4.603 -37.805  1.00 11.95           O  
ATOM   3750  CB  LEU B 200       7.000  -5.053 -38.418  1.00 11.12           C  
ATOM   3751  CG  LEU B 200       6.907  -3.525 -38.517  1.00 11.06           C  
ATOM   3752  CD1 LEU B 200       6.910  -2.924 -37.114  1.00 11.15           C  
ATOM   3753  CD2 LEU B 200       8.082  -2.976 -39.323  1.00  9.17           C  
ATOM   3754  N   VAL B 201       4.284  -5.756 -39.654  1.00 11.07           N  
ATOM   3755  CA  VAL B 201       3.085  -5.318 -40.359  1.00 11.18           C  
ATOM   3756  C   VAL B 201       1.770  -5.656 -39.671  1.00  9.76           C  
ATOM   3757  O   VAL B 201       0.898  -4.796 -39.559  1.00 12.93           O  
ATOM   3758  CB  VAL B 201       3.077  -5.828 -41.820  1.00 12.63           C  
ATOM   3759  CG1 VAL B 201       1.770  -5.426 -42.518  1.00 14.20           C  
ATOM   3760  CG2 VAL B 201       4.264  -5.220 -42.566  1.00 10.79           C  
ATOM   3761  N   PRO B 202       1.584  -6.907 -39.220  1.00  9.63           N  
ATOM   3762  CA  PRO B 202       0.310  -7.194 -38.551  1.00 11.04           C  
ATOM   3763  C   PRO B 202       0.120  -6.284 -37.330  1.00 11.23           C  
ATOM   3764  O   PRO B 202      -1.004  -5.883 -37.007  1.00  9.96           O  
ATOM   3765  CB  PRO B 202       0.452  -8.671 -38.185  1.00  8.73           C  
ATOM   3766  CG  PRO B 202       1.303  -9.189 -39.333  1.00  9.74           C  
ATOM   3767  CD  PRO B 202       2.393  -8.133 -39.296  1.00 10.42           C  
ATOM   3768  N   TYR B 203       1.226  -5.961 -36.658  1.00 12.13           N  
ATOM   3769  CA  TYR B 203       1.194  -5.070 -35.493  1.00 12.92           C  
ATOM   3770  C   TYR B 203       0.729  -3.668 -35.920  1.00 13.40           C  
ATOM   3771  O   TYR B 203      -0.111  -3.050 -35.259  1.00 13.14           O  
ATOM   3772  CB  TYR B 203       2.595  -5.008 -34.853  1.00 10.53           C  
ATOM   3773  CG  TYR B 203       2.939  -3.696 -34.176  1.00 11.66           C  
ATOM   3774  CD1 TYR B 203       2.260  -3.261 -33.035  1.00 13.60           C  
ATOM   3775  CD2 TYR B 203       3.923  -2.863 -34.709  1.00  9.38           C  
ATOM   3776  CE1 TYR B 203       2.559  -2.016 -32.442  1.00 11.63           C  
ATOM   3777  CE2 TYR B 203       4.227  -1.628 -34.133  1.00  9.72           C  
ATOM   3778  CZ  TYR B 203       3.542  -1.207 -33.002  1.00 11.05           C  
ATOM   3779  OH  TYR B 203       3.841   0.021 -32.447  1.00 11.77           O  
ATOM   3780  N   LEU B 204       1.272  -3.165 -37.030  1.00 12.56           N  
ATOM   3781  CA  LEU B 204       0.880  -1.844 -37.511  1.00 11.87           C  
ATOM   3782  C   LEU B 204      -0.608  -1.821 -37.867  1.00 11.27           C  
ATOM   3783  O   LEU B 204      -1.297  -0.836 -37.597  1.00 13.01           O  
ATOM   3784  CB  LEU B 204       1.728  -1.429 -38.722  1.00 11.36           C  
ATOM   3785  CG  LEU B 204       3.218  -1.192 -38.442  1.00 12.34           C  
ATOM   3786  CD1 LEU B 204       3.946  -0.875 -39.743  1.00  9.36           C  
ATOM   3787  CD2 LEU B 204       3.382  -0.048 -37.441  1.00 11.29           C  
ATOM   3788  N   MET B 205      -1.108  -2.900 -38.462  1.00 13.00           N  
ATOM   3789  CA  MET B 205      -2.529  -2.967 -38.808  1.00 13.76           C  
ATOM   3790  C   MET B 205      -3.381  -2.960 -37.534  1.00 13.55           C  
ATOM   3791  O   MET B 205      -4.457  -2.360 -37.499  1.00 14.58           O  
ATOM   3792  CB  MET B 205      -2.838  -4.225 -39.629  1.00 12.16           C  
ATOM   3793  CG  MET B 205      -2.204  -4.225 -41.019  1.00 13.82           C  
ATOM   3794  SD  MET B 205      -2.717  -2.796 -42.012  1.00 15.53           S  
ATOM   3795  CE  MET B 205      -4.464  -3.091 -42.140  1.00 13.86           C  
ATOM   3796  N   GLU B 206      -2.907  -3.634 -36.490  1.00 14.19           N  
ATOM   3797  CA  GLU B 206      -3.651  -3.652 -35.232  1.00 13.51           C  
ATOM   3798  C   GLU B 206      -3.716  -2.243 -34.645  1.00 13.02           C  
ATOM   3799  O   GLU B 206      -4.716  -1.855 -34.037  1.00 12.59           O  
ATOM   3800  CB  GLU B 206      -3.009  -4.624 -34.234  1.00 13.74           C  
ATOM   3801  CG  GLU B 206      -3.448  -6.087 -34.389  1.00 15.90           C  
ATOM   3802  CD  GLU B 206      -4.944  -6.284 -34.138  1.00 18.72           C  
ATOM   3803  OE1 GLU B 206      -5.761  -5.930 -35.012  1.00 22.40           O  
ATOM   3804  OE2 GLU B 206      -5.313  -6.775 -33.053  1.00 21.68           O1-
ATOM   3805  N   ALA B 207      -2.650  -1.474 -34.838  1.00 12.53           N  
ATOM   3806  CA  ALA B 207      -2.615  -0.105 -34.342  1.00 12.89           C  
ATOM   3807  C   ALA B 207      -3.718   0.672 -35.056  1.00 14.59           C  
ATOM   3808  O   ALA B 207      -4.471   1.420 -34.435  1.00 14.10           O  
ATOM   3809  CB  ALA B 207      -1.257   0.522 -34.625  1.00 10.75           C  
ATOM   3810  N   ILE B 208      -3.819   0.481 -36.369  1.00 14.98           N  
ATOM   3811  CA  ILE B 208      -4.845   1.169 -37.139  1.00 15.09           C  
ATOM   3812  C   ILE B 208      -6.243   0.743 -36.689  1.00 15.91           C  
ATOM   3813  O   ILE B 208      -7.128   1.579 -36.533  1.00 17.23           O  
ATOM   3814  CB  ILE B 208      -4.706   0.886 -38.656  1.00 13.40           C  
ATOM   3815  CG1 ILE B 208      -3.358   1.408 -39.166  1.00 13.58           C  
ATOM   3816  CG2 ILE B 208      -5.840   1.560 -39.408  1.00 13.43           C  
ATOM   3817  CD1 ILE B 208      -3.090   1.096 -40.641  1.00 14.82           C  
ATOM   3818  N   ARG B 209      -6.442  -0.554 -36.477  1.00 15.31           N  
ATOM   3819  CA  ARG B 209      -7.756  -1.037 -36.071  1.00 15.98           C  
ATOM   3820  C   ARG B 209      -8.177  -0.501 -34.706  1.00 16.36           C  
ATOM   3821  O   ARG B 209      -9.353  -0.219 -34.484  1.00 15.70           O  
ATOM   3822  CB  ARG B 209      -7.793  -2.564 -36.072  1.00 16.60           C  
ATOM   3823  CG  ARG B 209      -7.423  -3.170 -37.412  1.00 16.00           C  
ATOM   3824  CD  ARG B 209      -7.820  -4.630 -37.512  1.00 17.94           C  
ATOM   3825  NE  ARG B 209      -7.326  -5.238 -38.749  1.00 21.69           N  
ATOM   3826  CZ  ARG B 209      -6.188  -5.920 -38.854  1.00 19.00           C  
ATOM   3827  NH1 ARG B 209      -5.413  -6.092 -37.792  1.00 19.24           N1+
ATOM   3828  NH2 ARG B 209      -5.818  -6.423 -40.028  1.00 19.38           N  
ATOM   3829  N   LEU B 210      -7.214  -0.356 -33.801  1.00 16.42           N  
ATOM   3830  CA  LEU B 210      -7.495   0.170 -32.467  1.00 16.23           C  
ATOM   3831  C   LEU B 210      -7.998   1.607 -32.622  1.00 16.78           C  
ATOM   3832  O   LEU B 210      -8.936   2.028 -31.946  1.00 18.29           O  
ATOM   3833  CB  LEU B 210      -6.218   0.131 -31.625  1.00 16.89           C  
ATOM   3834  CG  LEU B 210      -6.257   0.471 -30.129  1.00 19.55           C  
ATOM   3835  CD1 LEU B 210      -4.895   0.145 -29.522  1.00 20.24           C  
ATOM   3836  CD2 LEU B 210      -6.600   1.929 -29.909  1.00 19.93           C  
ATOM   3837  N   TYR B 211      -7.367   2.352 -33.524  1.00 16.08           N  
ATOM   3838  CA  TYR B 211      -7.747   3.734 -33.791  1.00 16.73           C  
ATOM   3839  C   TYR B 211      -9.129   3.844 -34.443  1.00 18.61           C  
ATOM   3840  O   TYR B 211      -9.928   4.709 -34.078  1.00 17.66           O  
ATOM   3841  CB  TYR B 211      -6.696   4.386 -34.692  1.00 18.64           C  
ATOM   3842  CG  TYR B 211      -7.137   5.674 -35.352  1.00 19.81           C  
ATOM   3843  CD1 TYR B 211      -7.532   6.776 -34.596  1.00 20.70           C  
ATOM   3844  CD2 TYR B 211      -7.142   5.792 -36.742  1.00 19.85           C  
ATOM   3845  CE1 TYR B 211      -7.919   7.968 -35.207  1.00 22.81           C  
ATOM   3846  CE2 TYR B 211      -7.525   6.975 -37.362  1.00 21.37           C  
ATOM   3847  CZ  TYR B 211      -7.911   8.060 -36.590  1.00 22.70           C  
ATOM   3848  OH  TYR B 211      -8.279   9.234 -37.202  1.00 23.19           O  
ATOM   3849  N   GLU B 212      -9.403   2.970 -35.409  1.00 17.75           N  
ATOM   3850  CA  GLU B 212     -10.686   2.982 -36.116  1.00 17.55           C  
ATOM   3851  C   GLU B 212     -11.841   2.621 -35.198  1.00 17.05           C  
ATOM   3852  O   GLU B 212     -12.969   3.069 -35.388  1.00 17.65           O  
ATOM   3853  CB  GLU B 212     -10.644   2.011 -37.298  1.00 18.74           C  
ATOM   3854  CG  GLU B 212      -9.605   2.387 -38.338  1.00 21.78           C  
ATOM   3855  CD  GLU B 212      -9.611   1.462 -39.538  1.00 22.78           C  
ATOM   3856  OE1 GLU B 212      -9.392   0.247 -39.367  1.00 23.28           O  
ATOM   3857  OE2 GLU B 212      -9.839   1.959 -40.655  1.00 26.40           O1-
ATOM   3858  N   ARG B 213     -11.538   1.803 -34.199  1.00 18.03           N  
ATOM   3859  CA  ARG B 213     -12.516   1.351 -33.218  1.00 17.75           C  
ATOM   3860  C   ARG B 213     -12.902   2.554 -32.350  1.00 18.19           C  
ATOM   3861  O   ARG B 213     -13.948   2.565 -31.694  1.00 17.88           O  
ATOM   3862  CB  ARG B 213     -11.858   0.257 -32.379  1.00 18.21           C  
ATOM   3863  CG  ARG B 213     -12.758  -0.844 -31.888  1.00 20.21           C  
ATOM   3864  CD  ARG B 213     -11.994  -2.156 -31.970  1.00 16.61           C  
ATOM   3865  NE  ARG B 213     -10.735  -2.144 -31.218  1.00 15.53           N  
ATOM   3866  CZ  ARG B 213      -9.640  -2.787 -31.616  1.00 14.47           C  
ATOM   3867  NH1 ARG B 213      -9.660  -3.483 -32.746  1.00 12.99           N1+
ATOM   3868  NH2 ARG B 213      -8.532  -2.755 -30.887  1.00 14.21           N  
ATOM   3869  N   GLY B 214     -12.051   3.575 -32.370  1.00 19.05           N  
ATOM   3870  CA  GLY B 214     -12.294   4.771 -31.581  1.00 18.99           C  
ATOM   3871  C   GLY B 214     -11.788   4.626 -30.152  1.00 19.88           C  
ATOM   3872  O   GLY B 214     -12.087   5.467 -29.298  1.00 19.70           O  
ATOM   3873  N   ASP B 215     -11.022   3.567 -29.892  1.00 17.67           N  
ATOM   3874  CA  ASP B 215     -10.492   3.319 -28.553  1.00 19.43           C  
ATOM   3875  C   ASP B 215      -9.459   4.354 -28.113  1.00 19.24           C  
ATOM   3876  O   ASP B 215      -9.360   4.668 -26.926  1.00 19.90           O  
ATOM   3877  CB  ASP B 215      -9.879   1.914 -28.450  1.00 18.15           C  
ATOM   3878  CG  ASP B 215     -10.903   0.806 -28.658  1.00 17.62           C  
ATOM   3879  OD1 ASP B 215     -12.104   1.054 -28.431  1.00 18.34           O  
ATOM   3880  OD2 ASP B 215     -10.505  -0.322 -29.016  1.00 15.98           O1-
ATOM   3881  N   ALA B 216      -8.697   4.883 -29.066  1.00 17.52           N  
ATOM   3882  CA  ALA B 216      -7.677   5.881 -28.764  1.00 17.37           C  
ATOM   3883  C   ALA B 216      -7.299   6.667 -30.018  1.00 17.37           C  
ATOM   3884  O   ALA B 216      -7.559   6.224 -31.135  1.00 19.13           O  
ATOM   3885  CB  ALA B 216      -6.435   5.196 -28.177  1.00 14.62           C  
ATOM   3886  N   SER B 217      -6.686   7.831 -29.825  1.00 16.93           N  
ATOM   3887  CA  SER B 217      -6.258   8.677 -30.938  1.00 16.96           C  
ATOM   3888  C   SER B 217      -4.914   8.199 -31.482  1.00 16.92           C  
ATOM   3889  O   SER B 217      -4.157   7.526 -30.783  1.00 16.90           O  
ATOM   3890  CB  SER B 217      -6.104  10.131 -30.482  1.00 15.55           C  
ATOM   3891  OG  SER B 217      -5.035  10.265 -29.552  1.00 14.05           O  
ATOM   3892  N   LYS B 218      -4.620   8.550 -32.731  1.00 16.87           N  
ATOM   3893  CA  LYS B 218      -3.350   8.168 -33.337  1.00 16.27           C  
ATOM   3894  C   LYS B 218      -2.214   8.789 -32.527  1.00 16.49           C  
ATOM   3895  O   LYS B 218      -1.172   8.163 -32.323  1.00 16.50           O  
ATOM   3896  CB  LYS B 218      -3.273   8.662 -34.788  1.00 16.79           C  
ATOM   3897  CG  LYS B 218      -4.370   8.123 -35.695  1.00 15.58           C  
ATOM   3898  CD  LYS B 218      -4.160   8.552 -37.151  1.00 16.36           C  
ATOM   3899  CE  LYS B 218      -4.182  10.068 -37.317  1.00 16.08           C  
ATOM   3900  NZ  LYS B 218      -5.489  10.669 -36.910  1.00 16.72           N1+
ATOM   3901  N   GLU B 219      -2.423  10.021 -32.066  1.00 16.00           N  
ATOM   3902  CA  GLU B 219      -1.419  10.731 -31.280  1.00 16.96           C  
ATOM   3903  C   GLU B 219      -1.072  10.004 -29.975  1.00 17.47           C  
ATOM   3904  O   GLU B 219       0.105   9.811 -29.662  1.00 17.38           O  
ATOM   3905  CB  GLU B 219      -1.887  12.155 -30.943  1.00 18.40           C  
ATOM   3906  CG  GLU B 219      -1.944  13.156 -32.104  1.00 19.60           C  
ATOM   3907  CD  GLU B 219      -3.069  12.901 -33.097  1.00 19.74           C  
ATOM   3908  OE1 GLU B 219      -3.954  12.057 -32.826  1.00 16.69           O  
ATOM   3909  OE2 GLU B 219      -3.076  13.575 -34.154  1.00 19.83           O1-
ATOM   3910  N   ASP B 220      -2.089   9.609 -29.213  1.00 16.44           N  
ATOM   3911  CA  ASP B 220      -1.837   8.910 -27.954  1.00 15.88           C  
ATOM   3912  C   ASP B 220      -1.264   7.513 -28.171  1.00 16.65           C  
ATOM   3913  O   ASP B 220      -0.464   7.036 -27.364  1.00 16.26           O  
ATOM   3914  CB  ASP B 220      -3.109   8.825 -27.096  1.00 16.39           C  
ATOM   3915  CG  ASP B 220      -3.574  10.186 -26.600  1.00 16.08           C  
ATOM   3916  OD1 ASP B 220      -2.713  11.060 -26.358  1.00 16.39           O  
ATOM   3917  OD2 ASP B 220      -4.795  10.377 -26.421  1.00 17.87           O1-
ATOM   3918  N   ILE B 221      -1.670   6.850 -29.253  1.00 14.58           N  
ATOM   3919  CA  ILE B 221      -1.136   5.523 -29.537  1.00 14.43           C  
ATOM   3920  C   ILE B 221       0.361   5.643 -29.829  1.00 13.72           C  
ATOM   3921  O   ILE B 221       1.151   4.815 -29.372  1.00 13.72           O  
ATOM   3922  CB  ILE B 221      -1.843   4.852 -30.746  1.00 13.87           C  
ATOM   3923  CG1 ILE B 221      -3.320   4.608 -30.417  1.00 13.23           C  
ATOM   3924  CG2 ILE B 221      -1.162   3.524 -31.072  1.00  9.58           C  
ATOM   3925  CD1 ILE B 221      -4.143   4.052 -31.571  1.00 12.87           C  
ATOM   3926  N   ASP B 222       0.756   6.668 -30.585  1.00 14.06           N  
ATOM   3927  CA  ASP B 222       2.174   6.853 -30.893  1.00 13.21           C  
ATOM   3928  C   ASP B 222       2.945   7.183 -29.617  1.00 11.04           C  
ATOM   3929  O   ASP B 222       4.023   6.639 -29.370  1.00 11.15           O  
ATOM   3930  CB  ASP B 222       2.397   7.971 -31.922  1.00 12.23           C  
ATOM   3931  CG  ASP B 222       1.946   7.580 -33.329  1.00 15.31           C  
ATOM   3932  OD1 ASP B 222       1.858   6.369 -33.619  1.00 15.13           O  
ATOM   3933  OD2 ASP B 222       1.714   8.487 -34.155  1.00 15.86           O1-
ATOM   3934  N   THR B 223       2.397   8.087 -28.816  1.00 11.99           N  
ATOM   3935  CA  THR B 223       3.044   8.462 -27.565  1.00 12.78           C  
ATOM   3936  C   THR B 223       3.206   7.225 -26.688  1.00 12.16           C  
ATOM   3937  O   THR B 223       4.275   6.988 -26.138  1.00 13.31           O  
ATOM   3938  CB  THR B 223       2.223   9.509 -26.785  1.00 12.66           C  
ATOM   3939  CG2 THR B 223       2.904   9.827 -25.451  1.00 12.88           C  
ATOM   3940  OG1 THR B 223       2.119  10.712 -27.558  1.00 13.25           O  
ATOM   3941  N   ALA B 224       2.142   6.435 -26.578  1.00 12.23           N  
ATOM   3942  CA  ALA B 224       2.157   5.224 -25.759  1.00 12.48           C  
ATOM   3943  C   ALA B 224       3.209   4.197 -26.182  1.00 13.04           C  
ATOM   3944  O   ALA B 224       3.928   3.658 -25.340  1.00 13.22           O  
ATOM   3945  CB  ALA B 224       0.775   4.581 -25.762  1.00 11.49           C  
ATOM   3946  N   MET B 225       3.312   3.914 -27.477  1.00 11.73           N  
ATOM   3947  CA  MET B 225       4.298   2.931 -27.909  1.00 11.66           C  
ATOM   3948  C   MET B 225       5.729   3.423 -27.712  1.00 10.61           C  
ATOM   3949  O   MET B 225       6.601   2.659 -27.305  1.00 10.14           O  
ATOM   3950  CB  MET B 225       4.052   2.528 -29.367  1.00 14.43           C  
ATOM   3951  CG  MET B 225       2.677   1.902 -29.585  1.00 11.29           C  
ATOM   3952  SD  MET B 225       2.315   0.523 -28.446  1.00 13.27           S  
ATOM   3953  CE  MET B 225       3.611  -0.652 -28.854  1.00  7.36           C  
ATOM   3954  N   LYS B 226       5.976   4.700 -27.986  1.00 11.30           N  
ATOM   3955  CA  LYS B 226       7.314   5.258 -27.801  1.00 10.74           C  
ATOM   3956  C   LYS B 226       7.720   5.301 -26.320  1.00 11.24           C  
ATOM   3957  O   LYS B 226       8.820   4.896 -25.957  1.00 10.71           O  
ATOM   3958  CB  LYS B 226       7.396   6.681 -28.385  1.00  8.78           C  
ATOM   3959  CG  LYS B 226       7.355   6.734 -29.916  1.00  9.16           C  
ATOM   3960  CD  LYS B 226       7.528   8.153 -30.475  1.00  7.40           C  
ATOM   3961  CE  LYS B 226       6.306   9.027 -30.220  1.00  8.55           C  
ATOM   3962  NZ  LYS B 226       6.454  10.366 -30.866  1.00 12.47           N1+
ATOM   3963  N   LEU B 227       6.821   5.778 -25.468  1.00 11.59           N  
ATOM   3964  CA  LEU B 227       7.141   5.907 -24.049  1.00 14.12           C  
ATOM   3965  C   LEU B 227       6.964   4.641 -23.218  1.00 14.62           C  
ATOM   3966  O   LEU B 227       7.613   4.479 -22.178  1.00 15.07           O  
ATOM   3967  CB  LEU B 227       6.327   7.058 -23.444  1.00 13.51           C  
ATOM   3968  CG  LEU B 227       6.523   8.434 -24.094  1.00 14.87           C  
ATOM   3969  CD1 LEU B 227       5.709   9.477 -23.349  1.00 13.46           C  
ATOM   3970  CD2 LEU B 227       7.997   8.815 -24.074  1.00 14.98           C  
ATOM   3971  N   GLY B 228       6.098   3.742 -23.678  1.00 13.45           N  
ATOM   3972  CA  GLY B 228       5.863   2.507 -22.952  1.00 12.64           C  
ATOM   3973  C   GLY B 228       6.679   1.324 -23.443  1.00 12.75           C  
ATOM   3974  O   GLY B 228       7.107   0.489 -22.642  1.00 11.99           O  
ATOM   3975  N   ALA B 229       6.895   1.239 -24.756  1.00 12.60           N  
ATOM   3976  CA  ALA B 229       7.659   0.131 -25.324  1.00 13.45           C  
ATOM   3977  C   ALA B 229       9.063   0.536 -25.780  1.00 13.63           C  
ATOM   3978  O   ALA B 229       9.855  -0.305 -26.212  1.00 14.84           O  
ATOM   3979  CB  ALA B 229       6.879  -0.498 -26.492  1.00 10.10           C  
ATOM   3980  N   GLY B 230       9.371   1.823 -25.679  1.00 13.90           N  
ATOM   3981  CA  GLY B 230      10.683   2.300 -26.073  1.00 12.58           C  
ATOM   3982  C   GLY B 230      10.917   2.324 -27.576  1.00 12.37           C  
ATOM   3983  O   GLY B 230      12.059   2.338 -28.017  1.00 12.34           O  
ATOM   3984  N   TYR B 231       9.848   2.332 -28.365  1.00 12.85           N  
ATOM   3985  CA  TYR B 231       9.991   2.354 -29.822  1.00 12.64           C  
ATOM   3986  C   TYR B 231      10.448   3.720 -30.324  1.00 12.49           C  
ATOM   3987  O   TYR B 231      10.048   4.750 -29.787  1.00 12.67           O  
ATOM   3988  CB  TYR B 231       8.665   1.987 -30.506  1.00 12.97           C  
ATOM   3989  CG  TYR B 231       8.209   0.549 -30.325  1.00 13.43           C  
ATOM   3990  CD1 TYR B 231       9.013  -0.393 -29.679  1.00 10.48           C  
ATOM   3991  CD2 TYR B 231       6.989   0.120 -30.849  1.00 10.52           C  
ATOM   3992  CE1 TYR B 231       8.616  -1.729 -29.565  1.00 11.67           C  
ATOM   3993  CE2 TYR B 231       6.581  -1.218 -30.741  1.00 11.27           C  
ATOM   3994  CZ  TYR B 231       7.397  -2.132 -30.100  1.00  9.67           C  
ATOM   3995  OH  TYR B 231       7.002  -3.445 -29.998  1.00 10.12           O  
ATOM   3996  N   PRO B 232      11.275   3.746 -31.385  1.00 13.84           N  
ATOM   3997  CA  PRO B 232      11.775   5.002 -31.952  1.00 14.05           C  
ATOM   3998  C   PRO B 232      10.624   5.798 -32.560  1.00 14.82           C  
ATOM   3999  O   PRO B 232      10.612   7.028 -32.519  1.00 15.43           O  
ATOM   4000  CB  PRO B 232      12.751   4.525 -33.031  1.00 13.49           C  
ATOM   4001  CG  PRO B 232      13.129   3.126 -32.563  1.00 18.81           C  
ATOM   4002  CD  PRO B 232      11.785   2.611 -32.169  1.00 15.62           C  
ATOM   4003  N   MET B 233       9.662   5.071 -33.124  1.00 14.46           N  
ATOM   4004  CA  MET B 233       8.495   5.673 -33.762  1.00 12.82           C  
ATOM   4005  C   MET B 233       7.181   5.000 -33.389  1.00 11.58           C  
ATOM   4006  O   MET B 233       7.103   3.776 -33.285  1.00 13.19           O  
ATOM   4007  CB  MET B 233       8.631   5.607 -35.288  1.00 12.29           C  
ATOM   4008  CG  MET B 233       9.650   6.551 -35.905  1.00 12.10           C  
ATOM   4009  SD  MET B 233       9.795   6.232 -37.703  1.00 13.29           S  
ATOM   4010  CE  MET B 233      10.711   7.671 -38.210  1.00 13.80           C  
ATOM   4011  N   GLY B 234       6.148   5.812 -33.199  1.00 11.74           N  
ATOM   4012  CA  GLY B 234       4.839   5.268 -32.909  1.00 12.08           C  
ATOM   4013  C   GLY B 234       4.398   4.602 -34.203  1.00 15.70           C  
ATOM   4014  O   GLY B 234       4.954   4.912 -35.263  1.00 16.30           O  
ATOM   4015  N   PRO B 235       3.408   3.698 -34.167  1.00 15.03           N  
ATOM   4016  CA  PRO B 235       2.944   3.016 -35.379  1.00 13.71           C  
ATOM   4017  C   PRO B 235       2.444   3.898 -36.525  1.00 14.55           C  
ATOM   4018  O   PRO B 235       2.703   3.594 -37.689  1.00 14.97           O  
ATOM   4019  CB  PRO B 235       1.868   2.067 -34.844  1.00 13.76           C  
ATOM   4020  CG  PRO B 235       1.334   2.836 -33.627  1.00 14.55           C  
ATOM   4021  CD  PRO B 235       2.655   3.215 -32.995  1.00 14.28           C  
ATOM   4022  N   PHE B 236       1.732   4.980 -36.223  1.00 14.72           N  
ATOM   4023  CA  PHE B 236       1.246   5.823 -37.310  1.00 13.61           C  
ATOM   4024  C   PHE B 236       2.368   6.651 -37.928  1.00 14.15           C  
ATOM   4025  O   PHE B 236       2.358   6.921 -39.130  1.00 13.31           O  
ATOM   4026  CB  PHE B 236       0.083   6.704 -36.844  1.00 12.60           C  
ATOM   4027  CG  PHE B 236      -1.114   5.913 -36.391  1.00 13.25           C  
ATOM   4028  CD1 PHE B 236      -1.222   5.475 -35.068  1.00 11.50           C  
ATOM   4029  CD2 PHE B 236      -2.089   5.525 -37.303  1.00 13.45           C  
ATOM   4030  CE1 PHE B 236      -2.279   4.660 -34.670  1.00 12.19           C  
ATOM   4031  CE2 PHE B 236      -3.152   4.708 -36.914  1.00 13.69           C  
ATOM   4032  CZ  PHE B 236      -3.247   4.274 -35.596  1.00 13.34           C  
ATOM   4033  N   GLU B 237       3.343   7.042 -37.114  1.00 14.25           N  
ATOM   4034  CA  GLU B 237       4.483   7.797 -37.622  1.00 13.77           C  
ATOM   4035  C   GLU B 237       5.239   6.857 -38.570  1.00 14.92           C  
ATOM   4036  O   GLU B 237       5.645   7.250 -39.670  1.00 14.38           O  
ATOM   4037  CB  GLU B 237       5.404   8.223 -36.466  1.00 16.45           C  
ATOM   4038  CG  GLU B 237       4.686   9.007 -35.359  1.00 23.06           C  
ATOM   4039  CD  GLU B 237       5.570   9.319 -34.152  1.00 26.15           C  
ATOM   4040  OE1 GLU B 237       6.205   8.390 -33.616  1.00 26.57           O  
ATOM   4041  OE2 GLU B 237       5.613  10.492 -33.723  1.00 28.57           O1-
ATOM   4042  N   LEU B 238       5.408   5.606 -38.142  1.00 13.18           N  
ATOM   4043  CA  LEU B 238       6.120   4.608 -38.939  1.00 14.44           C  
ATOM   4044  C   LEU B 238       5.363   4.242 -40.218  1.00 15.63           C  
ATOM   4045  O   LEU B 238       5.971   4.050 -41.272  1.00 15.16           O  
ATOM   4046  CB  LEU B 238       6.376   3.342 -38.108  1.00 12.27           C  
ATOM   4047  CG  LEU B 238       7.157   2.239 -38.827  1.00  9.85           C  
ATOM   4048  CD1 LEU B 238       8.453   2.806 -39.387  1.00  9.56           C  
ATOM   4049  CD2 LEU B 238       7.435   1.089 -37.870  1.00  9.75           C  
ATOM   4050  N   LEU B 239       4.041   4.133 -40.120  1.00 15.23           N  
ATOM   4051  CA  LEU B 239       3.222   3.822 -41.287  1.00 12.73           C  
ATOM   4052  C   LEU B 239       3.458   4.882 -42.360  1.00 13.04           C  
ATOM   4053  O   LEU B 239       3.753   4.549 -43.513  1.00 13.35           O  
ATOM   4054  CB  LEU B 239       1.738   3.757 -40.896  1.00 13.13           C  
ATOM   4055  CG  LEU B 239       1.290   2.410 -40.308  1.00 13.03           C  
ATOM   4056  CD1 LEU B 239      -0.011   2.551 -39.523  1.00 11.33           C  
ATOM   4057  CD2 LEU B 239       1.132   1.409 -41.460  1.00 11.23           C  
ATOM   4058  N   ASP B 240       3.343   6.154 -41.985  1.00 10.33           N  
ATOM   4059  CA  ASP B 240       3.569   7.241 -42.938  1.00 11.66           C  
ATOM   4060  C   ASP B 240       5.002   7.229 -43.465  1.00 13.41           C  
ATOM   4061  O   ASP B 240       5.256   7.583 -44.619  1.00 14.16           O  
ATOM   4062  CB  ASP B 240       3.311   8.616 -42.308  1.00  9.16           C  
ATOM   4063  CG  ASP B 240       1.835   8.923 -42.122  1.00 11.25           C  
ATOM   4064  OD1 ASP B 240       0.974   8.173 -42.640  1.00 11.25           O  
ATOM   4065  OD2 ASP B 240       1.544   9.948 -41.470  1.00  9.43           O1-
ATOM   4066  N   TYR B 241       5.935   6.827 -42.606  1.00 13.24           N  
ATOM   4067  CA  TYR B 241       7.348   6.787 -42.956  1.00 13.07           C  
ATOM   4068  C   TYR B 241       7.636   5.690 -43.984  1.00 12.11           C  
ATOM   4069  O   TYR B 241       8.440   5.873 -44.895  1.00 13.69           O  
ATOM   4070  CB  TYR B 241       8.174   6.541 -41.693  1.00 12.85           C  
ATOM   4071  CG  TYR B 241       9.657   6.743 -41.856  1.00 12.46           C  
ATOM   4072  CD1 TYR B 241      10.205   8.026 -41.912  1.00 14.78           C  
ATOM   4073  CD2 TYR B 241      10.519   5.654 -41.940  1.00 12.90           C  
ATOM   4074  CE1 TYR B 241      11.580   8.219 -42.045  1.00 15.29           C  
ATOM   4075  CE2 TYR B 241      11.895   5.833 -42.074  1.00 14.03           C  
ATOM   4076  CZ  TYR B 241      12.418   7.116 -42.124  1.00 16.11           C  
ATOM   4077  OH  TYR B 241      13.776   7.293 -42.245  1.00 15.76           O  
ATOM   4078  N   VAL B 242       6.989   4.543 -43.824  1.00 13.23           N  
ATOM   4079  CA  VAL B 242       7.184   3.429 -44.748  1.00 12.86           C  
ATOM   4080  C   VAL B 242       6.457   3.696 -46.070  1.00 13.72           C  
ATOM   4081  O   VAL B 242       6.983   3.407 -47.147  1.00 14.22           O  
ATOM   4082  CB  VAL B 242       6.666   2.107 -44.129  1.00 12.19           C  
ATOM   4083  CG1 VAL B 242       6.615   1.004 -45.181  1.00 13.32           C  
ATOM   4084  CG2 VAL B 242       7.585   1.684 -42.987  1.00 10.68           C  
ATOM   4085  N   GLY B 243       5.263   4.272 -45.976  1.00 12.33           N  
ATOM   4086  CA  GLY B 243       4.463   4.548 -47.158  1.00 12.28           C  
ATOM   4087  C   GLY B 243       3.177   3.751 -47.059  1.00 13.02           C  
ATOM   4088  O   GLY B 243       3.203   2.521 -46.987  1.00 13.78           O  
ATOM   4089  N   LEU B 244       2.043   4.445 -47.055  1.00 15.28           N  
ATOM   4090  CA  LEU B 244       0.745   3.786 -46.933  1.00 14.32           C  
ATOM   4091  C   LEU B 244       0.374   2.940 -48.149  1.00 15.00           C  
ATOM   4092  O   LEU B 244      -0.323   1.927 -48.023  1.00 13.81           O  
ATOM   4093  CB  LEU B 244      -0.340   4.830 -46.666  1.00 13.28           C  
ATOM   4094  CG  LEU B 244      -0.041   5.743 -45.468  1.00 13.74           C  
ATOM   4095  CD1 LEU B 244      -1.270   6.596 -45.187  1.00 13.52           C  
ATOM   4096  CD2 LEU B 244       0.329   4.906 -44.226  1.00 11.28           C  
ATOM   4097  N   ASP B 245       0.826   3.358 -49.330  1.00 14.59           N  
ATOM   4098  CA  ASP B 245       0.533   2.592 -50.528  1.00 14.68           C  
ATOM   4099  C   ASP B 245       1.230   1.236 -50.424  1.00 13.56           C  
ATOM   4100  O   ASP B 245       0.605   0.189 -50.604  1.00 12.85           O  
ATOM   4101  CB  ASP B 245       0.952   3.378 -51.788  1.00 16.84           C  
ATOM   4102  CG  ASP B 245       2.423   3.775 -51.802  1.00 17.97           C  
ATOM   4103  OD1 ASP B 245       2.980   4.134 -50.745  1.00 17.28           O  
ATOM   4104  OD2 ASP B 245       3.020   3.769 -52.902  1.00 19.63           O1-
ATOM   4105  N   THR B 246       2.516   1.252 -50.095  1.00 14.06           N  
ATOM   4106  CA  THR B 246       3.276   0.015 -49.945  1.00 13.30           C  
ATOM   4107  C   THR B 246       2.663  -0.892 -48.870  1.00 14.46           C  
ATOM   4108  O   THR B 246       2.570  -2.105 -49.053  1.00 15.35           O  
ATOM   4109  CB  THR B 246       4.742   0.314 -49.574  1.00 12.52           C  
ATOM   4110  CG2 THR B 246       5.498  -0.975 -49.278  1.00 12.58           C  
ATOM   4111  OG1 THR B 246       5.372   1.018 -50.653  1.00 10.72           O  
ATOM   4112  N   THR B 247       2.244  -0.305 -47.750  1.00 13.70           N  
ATOM   4113  CA  THR B 247       1.643  -1.098 -46.676  1.00 13.32           C  
ATOM   4114  C   THR B 247       0.362  -1.785 -47.159  1.00 13.14           C  
ATOM   4115  O   THR B 247       0.122  -2.960 -46.873  1.00 13.09           O  
ATOM   4116  CB  THR B 247       1.292  -0.227 -45.450  1.00 13.04           C  
ATOM   4117  CG2 THR B 247       0.703  -1.099 -44.335  1.00 10.68           C  
ATOM   4118  OG1 THR B 247       2.477   0.418 -44.963  1.00 15.47           O  
ATOM   4119  N   LYS B 248      -0.455  -1.042 -47.892  1.00 14.17           N  
ATOM   4120  CA  LYS B 248      -1.709  -1.575 -48.417  1.00 14.90           C  
ATOM   4121  C   LYS B 248      -1.455  -2.756 -49.350  1.00 15.00           C  
ATOM   4122  O   LYS B 248      -2.143  -3.778 -49.274  1.00 15.67           O  
ATOM   4123  CB  LYS B 248      -2.472  -0.484 -49.172  1.00 16.40           C  
ATOM   4124  CG  LYS B 248      -3.807  -0.940 -49.753  1.00 18.77           C  
ATOM   4125  CD  LYS B 248      -4.445   0.156 -50.585  1.00 19.11           C  
ATOM   4126  CE  LYS B 248      -5.831  -0.241 -51.059  1.00 22.62           C  
ATOM   4127  NZ  LYS B 248      -5.827  -1.529 -51.794  1.00 22.09           N1+
ATOM   4128  N   PHE B 249      -0.465  -2.622 -50.227  1.00 14.32           N  
ATOM   4129  CA  PHE B 249      -0.166  -3.695 -51.168  1.00 14.96           C  
ATOM   4130  C   PHE B 249       0.283  -4.946 -50.421  1.00 14.92           C  
ATOM   4131  O   PHE B 249      -0.086  -6.064 -50.781  1.00 14.46           O  
ATOM   4132  CB  PHE B 249       0.914  -3.263 -52.175  1.00 15.32           C  
ATOM   4133  CG  PHE B 249       0.581  -1.999 -52.933  1.00 16.73           C  
ATOM   4134  CD1 PHE B 249      -0.733  -1.705 -53.293  1.00 16.88           C  
ATOM   4135  CD2 PHE B 249       1.593  -1.123 -53.327  1.00 17.06           C  
ATOM   4136  CE1 PHE B 249      -1.036  -0.557 -54.035  1.00 14.77           C  
ATOM   4137  CE2 PHE B 249       1.303   0.024 -54.069  1.00 16.23           C  
ATOM   4138  CZ  PHE B 249      -0.016   0.306 -54.423  1.00 16.29           C  
ATOM   4139  N   ILE B 250       1.075  -4.754 -49.371  1.00 14.34           N  
ATOM   4140  CA  ILE B 250       1.551  -5.882 -48.578  1.00 14.02           C  
ATOM   4141  C   ILE B 250       0.386  -6.689 -48.017  1.00 13.28           C  
ATOM   4142  O   ILE B 250       0.280  -7.899 -48.245  1.00 15.15           O  
ATOM   4143  CB  ILE B 250       2.440  -5.402 -47.401  1.00 11.68           C  
ATOM   4144  CG1 ILE B 250       3.751  -4.834 -47.953  1.00 11.88           C  
ATOM   4145  CG2 ILE B 250       2.683  -6.549 -46.418  1.00  9.29           C  
ATOM   4146  CD1 ILE B 250       4.707  -4.309 -46.894  1.00  8.47           C  
ATOM   4147  N   VAL B 251      -0.491  -6.005 -47.293  1.00 14.21           N  
ATOM   4148  CA  VAL B 251      -1.635  -6.645 -46.666  1.00 14.97           C  
ATOM   4149  C   VAL B 251      -2.648  -7.210 -47.655  1.00 15.18           C  
ATOM   4150  O   VAL B 251      -3.205  -8.283 -47.417  1.00 14.01           O  
ATOM   4151  CB  VAL B 251      -2.321  -5.674 -45.683  1.00 14.30           C  
ATOM   4152  CG1 VAL B 251      -3.496  -6.358 -45.000  1.00 10.12           C  
ATOM   4153  CG2 VAL B 251      -1.300  -5.208 -44.641  1.00 12.90           C  
ATOM   4154  N   ASP B 252      -2.893  -6.509 -48.762  1.00 18.05           N  
ATOM   4155  CA  ASP B 252      -3.831  -7.030 -49.754  1.00 18.02           C  
ATOM   4156  C   ASP B 252      -3.307  -8.359 -50.276  1.00 17.23           C  
ATOM   4157  O   ASP B 252      -4.069  -9.312 -50.458  1.00 19.26           O  
ATOM   4158  CB  ASP B 252      -4.015  -6.069 -50.935  1.00 19.91           C  
ATOM   4159  CG  ASP B 252      -4.805  -4.828 -50.569  1.00 22.71           C  
ATOM   4160  OD1 ASP B 252      -5.700  -4.917 -49.699  1.00 23.92           O  
ATOM   4161  OD2 ASP B 252      -4.559  -3.772 -51.186  1.00 23.77           O1-
ATOM   4162  N   GLY B 253      -1.999  -8.418 -50.513  1.00 16.17           N  
ATOM   4163  CA  GLY B 253      -1.395  -9.643 -51.005  1.00 16.32           C  
ATOM   4164  C   GLY B 253      -1.623 -10.807 -50.057  1.00 17.62           C  
ATOM   4165  O   GLY B 253      -2.059 -11.885 -50.470  1.00 16.12           O  
ATOM   4166  N   TRP B 254      -1.331 -10.594 -48.778  1.00 18.43           N  
ATOM   4167  CA  TRP B 254      -1.519 -11.641 -47.781  1.00 17.28           C  
ATOM   4168  C   TRP B 254      -2.996 -11.953 -47.564  1.00 18.81           C  
ATOM   4169  O   TRP B 254      -3.367 -13.109 -47.346  1.00 17.43           O  
ATOM   4170  CB  TRP B 254      -0.873 -11.240 -46.449  1.00 16.36           C  
ATOM   4171  CG  TRP B 254       0.614 -11.032 -46.538  1.00 14.87           C  
ATOM   4172  CD1 TRP B 254       1.451 -11.507 -47.505  1.00 14.82           C  
ATOM   4173  CD2 TRP B 254       1.448 -10.392 -45.563  1.00 16.54           C  
ATOM   4174  CE2 TRP B 254       2.782 -10.521 -46.007  1.00 16.66           C  
ATOM   4175  CE3 TRP B 254       1.199  -9.722 -44.354  1.00 16.11           C  
ATOM   4176  NE1 TRP B 254       2.753 -11.205 -47.195  1.00 15.92           N  
ATOM   4177  CZ2 TRP B 254       3.868 -10.005 -45.287  1.00 18.56           C  
ATOM   4178  CZ3 TRP B 254       2.278  -9.207 -43.636  1.00 17.60           C  
ATOM   4179  CH2 TRP B 254       3.597  -9.356 -44.105  1.00 17.53           C  
ATOM   4180  N   HIS B 255      -3.837 -10.923 -47.626  1.00 21.91           N  
ATOM   4181  CA  HIS B 255      -5.273 -11.100 -47.440  1.00 25.20           C  
ATOM   4182  C   HIS B 255      -5.823 -12.046 -48.502  1.00 29.41           C  
ATOM   4183  O   HIS B 255      -6.560 -12.985 -48.195  1.00 29.89           O  
ATOM   4184  CB  HIS B 255      -5.994  -9.751 -47.527  1.00 24.98           C  
ATOM   4185  CG  HIS B 255      -7.480  -9.848 -47.349  1.00 23.69           C  
ATOM   4186  CD2 HIS B 255      -8.502  -9.444 -48.140  1.00 22.83           C  
ATOM   4187  ND1 HIS B 255      -8.059 -10.420 -46.238  1.00 23.27           N  
ATOM   4188  CE1 HIS B 255      -9.375 -10.365 -46.350  1.00 22.53           C  
ATOM   4189  NE2 HIS B 255      -9.670  -9.777 -47.496  1.00 20.76           N  
ATOM   4190  N   GLU B 256      -5.459 -11.784 -49.753  1.00 33.39           N  
ATOM   4191  CA  GLU B 256      -5.885 -12.603 -50.880  1.00 37.39           C  
ATOM   4192  C   GLU B 256      -5.428 -14.043 -50.659  1.00 38.64           C  
ATOM   4193  O   GLU B 256      -6.124 -14.998 -51.006  1.00 38.05           O  
ATOM   4194  CB  GLU B 256      -5.267 -12.050 -52.167  1.00 41.11           C  
ATOM   4195  CG  GLU B 256      -5.537 -12.874 -53.407  1.00 50.77           C  
ATOM   4196  CD  GLU B 256      -4.806 -12.338 -54.623  1.00 57.45           C  
ATOM   4197  OE1 GLU B 256      -3.557 -12.264 -54.581  1.00 60.54           O  
ATOM   4198  OE2 GLU B 256      -5.478 -11.991 -55.620  1.00 61.70           O1-
ATOM   4199  N   MET B 257      -4.250 -14.175 -50.063  1.00 39.79           N  
ATOM   4200  CA  MET B 257      -3.635 -15.464 -49.769  1.00 40.51           C  
ATOM   4201  C   MET B 257      -4.349 -16.238 -48.661  1.00 40.10           C  
ATOM   4202  O   MET B 257      -4.433 -17.465 -48.709  1.00 39.58           O  
ATOM   4203  CB  MET B 257      -2.175 -15.233 -49.372  1.00 45.11           C  
ATOM   4204  CG  MET B 257      -1.393 -16.475 -48.995  1.00 51.67           C  
ATOM   4205  SD  MET B 257       0.250 -16.032 -48.361  1.00 58.19           S  
ATOM   4206  CE  MET B 257      -0.205 -15.008 -46.934  1.00 54.58           C  
ATOM   4207  N   ASP B 258      -4.862 -15.517 -47.669  1.00 38.72           N  
ATOM   4208  CA  ASP B 258      -5.543 -16.122 -46.527  1.00 36.26           C  
ATOM   4209  C   ASP B 258      -6.681 -15.185 -46.099  1.00 33.97           C  
ATOM   4210  O   ASP B 258      -6.576 -14.482 -45.091  1.00 32.20           O  
ATOM   4211  CB  ASP B 258      -4.544 -16.282 -45.378  1.00 39.19           C  
ATOM   4212  CG  ASP B 258      -5.071 -17.145 -44.253  1.00 41.41           C  
ATOM   4213  OD1 ASP B 258      -6.306 -17.280 -44.126  1.00 42.77           O  
ATOM   4214  OD2 ASP B 258      -4.243 -17.671 -43.480  1.00 43.24           O1-
ATOM   4215  N   ALA B 259      -7.763 -15.199 -46.875  1.00 33.37           N  
ATOM   4216  CA  ALA B 259      -8.938 -14.350 -46.670  1.00 32.54           C  
ATOM   4217  C   ALA B 259      -9.573 -14.281 -45.281  1.00 32.75           C  
ATOM   4218  O   ALA B 259     -10.024 -13.212 -44.855  1.00 33.71           O  
ATOM   4219  CB  ALA B 259     -10.008 -14.722 -47.690  1.00 32.31           C  
ATOM   4220  N   GLU B 260      -9.616 -15.403 -44.574  1.00 32.74           N  
ATOM   4221  CA  GLU B 260     -10.236 -15.431 -43.255  1.00 33.17           C  
ATOM   4222  C   GLU B 260      -9.313 -15.066 -42.100  1.00 32.98           C  
ATOM   4223  O   GLU B 260      -9.772 -14.875 -40.972  1.00 33.78           O  
ATOM   4224  CB  GLU B 260     -10.846 -16.811 -43.001  1.00 36.48           C  
ATOM   4225  CG  GLU B 260     -11.905 -17.215 -44.015  1.00 42.13           C  
ATOM   4226  CD  GLU B 260     -13.008 -16.178 -44.141  1.00 46.77           C  
ATOM   4227  OE1 GLU B 260     -13.643 -15.852 -43.114  1.00 48.68           O  
ATOM   4228  OE2 GLU B 260     -13.240 -15.688 -45.268  1.00 48.66           O1-
ATOM   4229  N   ASN B 261      -8.019 -14.955 -42.376  1.00 31.16           N  
ATOM   4230  CA  ASN B 261      -7.053 -14.629 -41.334  1.00 28.64           C  
ATOM   4231  C   ASN B 261      -7.247 -13.202 -40.813  1.00 28.86           C  
ATOM   4232  O   ASN B 261      -7.153 -12.239 -41.573  1.00 29.89           O  
ATOM   4233  CB  ASN B 261      -5.635 -14.780 -41.880  1.00 27.07           C  
ATOM   4234  CG  ASN B 261      -4.610 -14.912 -40.785  1.00 27.87           C  
ATOM   4235  ND2 ASN B 261      -3.703 -15.873 -40.939  1.00 27.55           N  
ATOM   4236  OD1 ASN B 261      -4.621 -14.156 -39.810  1.00 29.07           O  
ATOM   4237  N   PRO B 262      -7.516 -13.046 -39.503  1.00 28.93           N  
ATOM   4238  CA  PRO B 262      -7.718 -11.714 -38.921  1.00 27.91           C  
ATOM   4239  C   PRO B 262      -6.509 -10.791 -39.066  1.00 26.70           C  
ATOM   4240  O   PRO B 262      -6.653  -9.573 -39.184  1.00 25.17           O  
ATOM   4241  CB  PRO B 262      -8.038 -12.037 -37.462  1.00 27.82           C  
ATOM   4242  CG  PRO B 262      -7.228 -13.306 -37.236  1.00 28.55           C  
ATOM   4243  CD  PRO B 262      -7.669 -14.072 -38.456  1.00 27.45           C  
ATOM   4244  N   LEU B 263      -5.317 -11.377 -39.054  1.00 25.35           N  
ATOM   4245  CA  LEU B 263      -4.085 -10.611 -39.184  1.00 24.64           C  
ATOM   4246  C   LEU B 263      -4.060  -9.723 -40.429  1.00 24.50           C  
ATOM   4247  O   LEU B 263      -3.522  -8.615 -40.396  1.00 24.48           O  
ATOM   4248  CB  LEU B 263      -2.881 -11.556 -39.240  1.00 24.89           C  
ATOM   4249  CG  LEU B 263      -2.529 -12.406 -38.014  1.00 26.86           C  
ATOM   4250  CD1 LEU B 263      -1.470 -13.438 -38.400  1.00 27.25           C  
ATOM   4251  CD2 LEU B 263      -2.036 -11.508 -36.886  1.00 23.24           C  
ATOM   4252  N   HIS B 264      -4.669 -10.196 -41.513  1.00 23.93           N  
ATOM   4253  CA  HIS B 264      -4.625  -9.456 -42.772  1.00 23.36           C  
ATOM   4254  C   HIS B 264      -5.921  -8.824 -43.290  1.00 23.89           C  
ATOM   4255  O   HIS B 264      -6.114  -8.715 -44.503  1.00 25.24           O  
ATOM   4256  CB  HIS B 264      -4.034 -10.370 -43.851  1.00 20.39           C  
ATOM   4257  CG  HIS B 264      -2.873 -11.191 -43.373  1.00 20.28           C  
ATOM   4258  CD2 HIS B 264      -2.669 -12.531 -43.381  1.00 19.27           C  
ATOM   4259  ND1 HIS B 264      -1.753 -10.638 -42.792  1.00 19.83           N  
ATOM   4260  CE1 HIS B 264      -0.908 -11.598 -42.464  1.00 20.26           C  
ATOM   4261  NE2 HIS B 264      -1.439 -12.757 -42.810  1.00 19.93           N  
ATOM   4262  N   GLN B 265      -6.805  -8.403 -42.388  1.00 24.56           N  
ATOM   4263  CA  GLN B 265      -8.049  -7.761 -42.806  1.00 24.28           C  
ATOM   4264  C   GLN B 265      -7.745  -6.320 -43.214  1.00 24.53           C  
ATOM   4265  O   GLN B 265      -7.183  -5.549 -42.439  1.00 24.70           O  
ATOM   4266  CB  GLN B 265      -9.079  -7.771 -41.669  1.00 25.44           C  
ATOM   4267  CG  GLN B 265      -9.590  -9.154 -41.288  1.00 29.43           C  
ATOM   4268  CD  GLN B 265     -10.248  -9.868 -42.456  1.00 29.15           C  
ATOM   4269  NE2 GLN B 265      -9.815 -11.096 -42.720  1.00 30.17           N  
ATOM   4270  OE1 GLN B 265     -11.141  -9.323 -43.108  1.00 28.22           O  
ATOM   4271  N   PRO B 266      -8.096  -5.941 -44.447  1.00 24.27           N  
ATOM   4272  CA  PRO B 266      -7.841  -4.579 -44.917  1.00 22.96           C  
ATOM   4273  C   PRO B 266      -8.484  -3.509 -44.036  1.00 20.85           C  
ATOM   4274  O   PRO B 266      -9.499  -3.750 -43.388  1.00 20.00           O  
ATOM   4275  CB  PRO B 266      -8.404  -4.607 -46.341  1.00 23.09           C  
ATOM   4276  CG  PRO B 266      -9.497  -5.663 -46.237  1.00 24.98           C  
ATOM   4277  CD  PRO B 266      -8.731  -6.730 -45.515  1.00 24.55           C  
ATOM   4278  N   SER B 267      -7.875  -2.330 -44.011  1.00 18.81           N  
ATOM   4279  CA  SER B 267      -8.381  -1.216 -43.220  1.00 17.95           C  
ATOM   4280  C   SER B 267      -9.037  -0.156 -44.090  1.00 17.51           C  
ATOM   4281  O   SER B 267      -8.440   0.325 -45.054  1.00 16.66           O  
ATOM   4282  CB  SER B 267      -7.244  -0.561 -42.435  1.00 17.08           C  
ATOM   4283  OG  SER B 267      -7.642   0.711 -41.946  1.00 15.52           O  
ATOM   4284  N   PRO B 268     -10.283   0.215 -43.765  1.00 17.86           N  
ATOM   4285  CA  PRO B 268     -11.013   1.233 -44.523  1.00 17.79           C  
ATOM   4286  C   PRO B 268     -10.282   2.576 -44.505  1.00 17.96           C  
ATOM   4287  O   PRO B 268     -10.231   3.276 -45.516  1.00 18.06           O  
ATOM   4288  CB  PRO B 268     -12.355   1.290 -43.796  1.00 18.47           C  
ATOM   4289  CG  PRO B 268     -12.504  -0.149 -43.288  1.00 20.72           C  
ATOM   4290  CD  PRO B 268     -11.133  -0.313 -42.683  1.00 17.50           C  
ATOM   4291  N   SER B 269      -9.714   2.929 -43.354  1.00 17.17           N  
ATOM   4292  CA  SER B 269      -8.990   4.190 -43.222  1.00 18.40           C  
ATOM   4293  C   SER B 269      -7.739   4.193 -44.091  1.00 17.04           C  
ATOM   4294  O   SER B 269      -7.421   5.197 -44.727  1.00 15.33           O  
ATOM   4295  CB  SER B 269      -8.589   4.433 -41.763  1.00 21.13           C  
ATOM   4296  OG  SER B 269      -9.733   4.528 -40.935  1.00 29.41           O  
ATOM   4297  N   LEU B 270      -7.025   3.072 -44.100  1.00 16.14           N  
ATOM   4298  CA  LEU B 270      -5.815   2.950 -44.902  1.00 16.48           C  
ATOM   4299  C   LEU B 270      -6.187   2.970 -46.387  1.00 16.22           C  
ATOM   4300  O   LEU B 270      -5.553   3.668 -47.173  1.00 17.13           O  
ATOM   4301  CB  LEU B 270      -5.072   1.651 -44.568  1.00 14.34           C  
ATOM   4302  CG  LEU B 270      -3.759   1.400 -45.323  1.00 14.39           C  
ATOM   4303  CD1 LEU B 270      -2.745   2.472 -44.957  1.00 11.66           C  
ATOM   4304  CD2 LEU B 270      -3.215   0.019 -44.974  1.00 12.06           C  
ATOM   4305  N   ASN B 271      -7.216   2.216 -46.774  1.00 16.30           N  
ATOM   4306  CA  ASN B 271      -7.620   2.206 -48.184  1.00 16.76           C  
ATOM   4307  C   ASN B 271      -8.073   3.587 -48.663  1.00 15.98           C  
ATOM   4308  O   ASN B 271      -7.809   3.968 -49.801  1.00 17.10           O  
ATOM   4309  CB  ASN B 271      -8.743   1.191 -48.456  1.00 14.11           C  
ATOM   4310  CG  ASN B 271      -8.279  -0.253 -48.354  1.00 16.06           C  
ATOM   4311  ND2 ASN B 271      -9.230  -1.161 -48.165  1.00 15.55           N  
ATOM   4312  OD1 ASN B 271      -7.086  -0.556 -48.480  1.00 18.98           O  
ATOM   4313  N   LYS B 272      -8.751   4.336 -47.797  1.00 13.87           N  
ATOM   4314  CA  LYS B 272      -9.229   5.666 -48.162  1.00 14.49           C  
ATOM   4315  C   LYS B 272      -8.068   6.639 -48.383  1.00 16.36           C  
ATOM   4316  O   LYS B 272      -8.059   7.398 -49.358  1.00 16.13           O  
ATOM   4317  CB  LYS B 272     -10.177   6.203 -47.085  1.00 14.95           C  
ATOM   4318  CG  LYS B 272     -10.827   7.542 -47.416  1.00 14.45           C  
ATOM   4319  CD  LYS B 272     -11.925   7.874 -46.407  1.00 15.92           C  
ATOM   4320  CE  LYS B 272     -12.613   9.188 -46.730  1.00 15.36           C  
ATOM   4321  NZ  LYS B 272     -13.712   9.511 -45.769  1.00 14.28           N1+
ATOM   4322  N   LEU B 273      -7.088   6.620 -47.483  1.00 16.24           N  
ATOM   4323  CA  LEU B 273      -5.930   7.498 -47.623  1.00 13.65           C  
ATOM   4324  C   LEU B 273      -5.193   7.178 -48.925  1.00 13.80           C  
ATOM   4325  O   LEU B 273      -4.845   8.081 -49.680  1.00 13.48           O  
ATOM   4326  CB  LEU B 273      -4.985   7.338 -46.428  1.00 14.79           C  
ATOM   4327  CG  LEU B 273      -5.478   7.892 -45.086  1.00 13.60           C  
ATOM   4328  CD1 LEU B 273      -4.526   7.474 -43.977  1.00 11.94           C  
ATOM   4329  CD2 LEU B 273      -5.581   9.420 -45.163  1.00 11.63           C  
ATOM   4330  N   VAL B 274      -4.964   5.895 -49.189  1.00 13.50           N  
ATOM   4331  CA  VAL B 274      -4.279   5.486 -50.414  1.00 13.62           C  
ATOM   4332  C   VAL B 274      -5.079   5.932 -51.643  1.00 15.54           C  
ATOM   4333  O   VAL B 274      -4.511   6.412 -52.628  1.00 12.86           O  
ATOM   4334  CB  VAL B 274      -4.078   3.948 -50.456  1.00 14.38           C  
ATOM   4335  CG1 VAL B 274      -3.579   3.519 -51.825  1.00 14.68           C  
ATOM   4336  CG2 VAL B 274      -3.060   3.526 -49.396  1.00 14.69           C  
ATOM   4337  N   ALA B 275      -6.399   5.777 -51.575  1.00 15.89           N  
ATOM   4338  CA  ALA B 275      -7.272   6.172 -52.676  1.00 15.61           C  
ATOM   4339  C   ALA B 275      -7.235   7.685 -52.887  1.00 16.45           C  
ATOM   4340  O   ALA B 275      -7.458   8.162 -54.001  1.00 16.13           O  
ATOM   4341  CB  ALA B 275      -8.711   5.713 -52.405  1.00 14.97           C  
ATOM   4342  N   GLU B 276      -6.950   8.437 -51.823  1.00 15.47           N  
ATOM   4343  CA  GLU B 276      -6.889   9.897 -51.917  1.00 15.06           C  
ATOM   4344  C   GLU B 276      -5.468  10.363 -52.214  1.00 14.50           C  
ATOM   4345  O   GLU B 276      -5.171  11.555 -52.161  1.00 12.75           O  
ATOM   4346  CB  GLU B 276      -7.381  10.540 -50.614  1.00 15.90           C  
ATOM   4347  CG  GLU B 276      -8.761  10.063 -50.177  1.00 17.16           C  
ATOM   4348  CD  GLU B 276      -9.248  10.743 -48.906  1.00 18.10           C  
ATOM   4349  OE1 GLU B 276      -8.426  10.962 -47.990  1.00 17.13           O  
ATOM   4350  OE2 GLU B 276     -10.457  11.034 -48.813  1.00 18.13           O1-
ATOM   4351  N   ASN B 277      -4.592   9.409 -52.514  1.00 16.45           N  
ATOM   4352  CA  ASN B 277      -3.201   9.704 -52.832  1.00 19.00           C  
ATOM   4353  C   ASN B 277      -2.405  10.350 -51.696  1.00 17.71           C  
ATOM   4354  O   ASN B 277      -1.529  11.186 -51.917  1.00 16.67           O  
ATOM   4355  CB  ASN B 277      -3.133  10.557 -54.104  1.00 23.02           C  
ATOM   4356  CG  ASN B 277      -3.589   9.790 -55.333  1.00 26.69           C  
ATOM   4357  ND2 ASN B 277      -4.660  10.259 -55.966  1.00 29.06           N  
ATOM   4358  OD1 ASN B 277      -2.991   8.779 -55.702  1.00 29.12           O  
ATOM   4359  N   LYS B 278      -2.727   9.947 -50.474  1.00 16.72           N  
ATOM   4360  CA  LYS B 278      -2.026  10.422 -49.287  1.00 16.33           C  
ATOM   4361  C   LYS B 278      -1.249   9.181 -48.859  1.00 16.16           C  
ATOM   4362  O   LYS B 278      -1.764   8.345 -48.120  1.00 14.29           O  
ATOM   4363  CB  LYS B 278      -3.036  10.844 -48.216  1.00 14.67           C  
ATOM   4364  CG  LYS B 278      -3.897  12.035 -48.637  1.00 16.16           C  
ATOM   4365  CD  LYS B 278      -5.065  12.271 -47.689  1.00 15.17           C  
ATOM   4366  CE  LYS B 278      -5.984  13.371 -48.206  1.00 16.75           C  
ATOM   4367  NZ  LYS B 278      -7.234  13.477 -47.392  1.00 16.90           N1+
ATOM   4368  N   PHE B 279      -0.019   9.047 -49.356  1.00 16.53           N  
ATOM   4369  CA  PHE B 279       0.797   7.874 -49.046  1.00 17.45           C  
ATOM   4370  C   PHE B 279       1.743   8.020 -47.858  1.00 16.37           C  
ATOM   4371  O   PHE B 279       2.493   7.090 -47.555  1.00 16.27           O  
ATOM   4372  CB  PHE B 279       1.639   7.448 -50.258  1.00 16.54           C  
ATOM   4373  CG  PHE B 279       0.848   7.202 -51.518  1.00 15.93           C  
ATOM   4374  CD1 PHE B 279      -0.481   6.792 -51.469  1.00 16.85           C  
ATOM   4375  CD2 PHE B 279       1.469   7.309 -52.763  1.00 16.39           C  
ATOM   4376  CE1 PHE B 279      -1.183   6.489 -52.642  1.00 17.06           C  
ATOM   4377  CE2 PHE B 279       0.778   7.007 -53.942  1.00 16.69           C  
ATOM   4378  CZ  PHE B 279      -0.551   6.596 -53.879  1.00 18.26           C  
ATOM   4379  N   GLY B 280       1.728   9.176 -47.202  1.00 15.73           N  
ATOM   4380  CA  GLY B 280       2.613   9.380 -46.065  1.00 15.00           C  
ATOM   4381  C   GLY B 280       3.650  10.460 -46.310  1.00 14.88           C  
ATOM   4382  O   GLY B 280       3.406  11.394 -47.074  1.00 14.41           O  
ATOM   4383  N   LYS B 281       4.813  10.343 -45.674  1.00 15.70           N  
ATOM   4384  CA  LYS B 281       5.853  11.350 -45.847  1.00 17.36           C  
ATOM   4385  C   LYS B 281       6.255  11.577 -47.298  1.00 18.20           C  
ATOM   4386  O   LYS B 281       6.517  12.711 -47.701  1.00 18.36           O  
ATOM   4387  CB  LYS B 281       7.110  11.001 -45.047  1.00 15.46           C  
ATOM   4388  CG  LYS B 281       6.916  11.019 -43.545  1.00 21.75           C  
ATOM   4389  CD  LYS B 281       8.258  11.115 -42.838  1.00 24.22           C  
ATOM   4390  CE  LYS B 281       8.939  12.439 -43.164  1.00 24.31           C  
ATOM   4391  NZ  LYS B 281      10.251  12.595 -42.486  1.00 30.20           N1+
ATOM   4392  N   LYS B 282       6.299  10.510 -48.089  1.00 17.76           N  
ATOM   4393  CA  LYS B 282       6.704  10.661 -49.482  1.00 18.79           C  
ATOM   4394  C   LYS B 282       5.769  11.517 -50.344  1.00 19.28           C  
ATOM   4395  O   LYS B 282       6.136  11.902 -51.456  1.00 20.87           O  
ATOM   4396  CB  LYS B 282       6.931   9.289 -50.132  1.00 15.91           C  
ATOM   4397  CG  LYS B 282       5.735   8.369 -50.222  1.00 17.85           C  
ATOM   4398  CD  LYS B 282       6.184   7.085 -50.921  1.00 19.07           C  
ATOM   4399  CE  LYS B 282       5.052   6.130 -51.190  1.00 17.28           C  
ATOM   4400  NZ  LYS B 282       5.553   4.909 -51.904  1.00 16.42           N1+
ATOM   4401  N   THR B 283       4.573  11.819 -49.843  1.00 17.65           N  
ATOM   4402  CA  THR B 283       3.641  12.665 -50.590  1.00 18.18           C  
ATOM   4403  C   THR B 283       3.255  13.910 -49.794  1.00 17.22           C  
ATOM   4404  O   THR B 283       2.452  14.721 -50.250  1.00 17.82           O  
ATOM   4405  CB  THR B 283       2.343  11.917 -50.982  1.00 20.18           C  
ATOM   4406  CG2 THR B 283       2.661  10.717 -51.876  1.00 19.46           C  
ATOM   4407  OG1 THR B 283       1.661  11.477 -49.803  1.00 21.93           O  
ATOM   4408  N   GLY B 284       3.827  14.059 -48.603  1.00 17.61           N  
ATOM   4409  CA  GLY B 284       3.520  15.219 -47.781  1.00 16.30           C  
ATOM   4410  C   GLY B 284       2.363  15.010 -46.818  1.00 17.03           C  
ATOM   4411  O   GLY B 284       2.076  15.875 -45.988  1.00 16.33           O  
ATOM   4412  N   GLU B 285       1.696  13.865 -46.926  1.00 16.10           N  
ATOM   4413  CA  GLU B 285       0.564  13.555 -46.062  1.00 16.03           C  
ATOM   4414  C   GLU B 285       0.123  12.100 -46.115  1.00 15.40           C  
ATOM   4415  O   GLU B 285       0.010  11.507 -47.187  1.00 16.13           O  
ATOM   4416  CB  GLU B 285      -0.634  14.457 -46.402  1.00 15.19           C  
ATOM   4417  CG  GLU B 285      -1.952  14.009 -45.764  1.00 16.65           C  
ATOM   4418  CD  GLU B 285      -3.099  14.981 -46.005  1.00 17.51           C  
ATOM   4419  OE1 GLU B 285      -3.187  15.548 -47.113  1.00 21.52           O  
ATOM   4420  OE2 GLU B 285      -3.932  15.160 -45.093  1.00 21.47           O1-
ATOM   4421  N   GLY B 286      -0.110  11.536 -44.933  1.00 14.96           N  
ATOM   4422  CA  GLY B 286      -0.587  10.170 -44.801  1.00 12.86           C  
ATOM   4423  C   GLY B 286      -1.612  10.273 -43.687  1.00 15.52           C  
ATOM   4424  O   GLY B 286      -2.618  10.968 -43.837  1.00 14.65           O  
ATOM   4425  N   PHE B 287      -1.369   9.594 -42.569  1.00 14.80           N  
ATOM   4426  CA  PHE B 287      -2.265   9.693 -41.421  1.00 13.64           C  
ATOM   4427  C   PHE B 287      -2.059  11.089 -40.839  1.00 13.15           C  
ATOM   4428  O   PHE B 287      -2.972  11.673 -40.250  1.00 13.58           O  
ATOM   4429  CB  PHE B 287      -1.914   8.635 -40.375  1.00 12.93           C  
ATOM   4430  CG  PHE B 287      -2.506   7.290 -40.656  1.00 12.30           C  
ATOM   4431  CD1 PHE B 287      -3.856   7.048 -40.409  1.00 10.59           C  
ATOM   4432  CD2 PHE B 287      -1.725   6.268 -41.184  1.00 12.32           C  
ATOM   4433  CE1 PHE B 287      -4.420   5.802 -40.683  1.00 11.61           C  
ATOM   4434  CE2 PHE B 287      -2.277   5.020 -41.462  1.00 10.99           C  
ATOM   4435  CZ  PHE B 287      -3.626   4.784 -41.211  1.00 10.82           C  
ATOM   4436  N   TYR B 288      -0.848  11.612 -41.018  1.00 12.81           N  
ATOM   4437  CA  TYR B 288      -0.483  12.946 -40.545  1.00 14.03           C  
ATOM   4438  C   TYR B 288      -0.098  13.829 -41.730  1.00 17.68           C  
ATOM   4439  O   TYR B 288       0.145  13.335 -42.829  1.00 17.37           O  
ATOM   4440  CB  TYR B 288       0.716  12.875 -39.590  1.00 15.44           C  
ATOM   4441  CG  TYR B 288       0.470  12.116 -38.299  1.00 16.47           C  
ATOM   4442  CD1 TYR B 288      -0.490  12.549 -37.382  1.00 16.58           C  
ATOM   4443  CD2 TYR B 288       1.207  10.973 -37.988  1.00 17.44           C  
ATOM   4444  CE1 TYR B 288      -0.708  11.862 -36.181  1.00 18.60           C  
ATOM   4445  CE2 TYR B 288       0.998  10.277 -36.792  1.00 19.52           C  
ATOM   4446  CZ  TYR B 288       0.038  10.728 -35.895  1.00 20.41           C  
ATOM   4447  OH  TYR B 288      -0.179  10.042 -34.716  1.00 18.26           O  
ATOM   4448  N   LYS B 289      -0.040  15.135 -41.494  1.00 20.64           N  
ATOM   4449  CA  LYS B 289       0.348  16.092 -42.521  1.00 24.49           C  
ATOM   4450  C   LYS B 289       1.782  16.528 -42.247  1.00 26.08           C  
ATOM   4451  O   LYS B 289       2.166  16.731 -41.092  1.00 26.08           O  
ATOM   4452  CB  LYS B 289      -0.563  17.323 -42.487  1.00 26.72           C  
ATOM   4453  CG  LYS B 289      -2.017  17.043 -42.818  1.00 32.91           C  
ATOM   4454  CD  LYS B 289      -2.860  18.301 -42.657  1.00 38.76           C  
ATOM   4455  CE  LYS B 289      -4.312  18.043 -43.023  1.00 39.84           C  
ATOM   4456  NZ  LYS B 289      -4.439  17.662 -44.453  1.00 42.52           N1+
ATOM   4457  N   TYR B 290       2.576  16.660 -43.302  1.00 26.79           N  
ATOM   4458  CA  TYR B 290       3.958  17.092 -43.151  1.00 28.90           C  
ATOM   4459  C   TYR B 290       4.154  18.375 -43.954  1.00 33.87           C  
ATOM   4460  O   TYR B 290       3.203  18.893 -44.542  1.00 34.47           O  
ATOM   4461  CB  TYR B 290       4.922  15.995 -43.629  1.00 24.65           C  
ATOM   4462  CG  TYR B 290       4.688  14.668 -42.936  1.00 19.22           C  
ATOM   4463  CD1 TYR B 290       3.697  13.789 -43.380  1.00 16.23           C  
ATOM   4464  CD2 TYR B 290       5.372  14.350 -41.760  1.00 17.31           C  
ATOM   4465  CE1 TYR B 290       3.384  12.628 -42.666  1.00 13.59           C  
ATOM   4466  CE2 TYR B 290       5.068  13.196 -41.038  1.00 15.25           C  
ATOM   4467  CZ  TYR B 290       4.072  12.344 -41.491  1.00 15.40           C  
ATOM   4468  OH  TYR B 290       3.748  11.232 -40.749  1.00 11.33           O  
ATOM   4469  N   LYS B 291       5.376  18.893 -43.972  1.00 39.17           N  
ATOM   4470  CA  LYS B 291       5.659  20.122 -44.709  1.00 44.29           C  
ATOM   4471  C   LYS B 291       5.330  19.984 -46.196  1.00 46.97           C  
ATOM   4472  O   LYS B 291       4.450  20.737 -46.672  1.00 48.18           O  
ATOM   4473  CB  LYS B 291       7.128  20.514 -44.530  1.00 44.95           C  
ATOM   4474  CG  LYS B 291       7.533  20.703 -43.074  1.00 47.60           C  
ATOM   4475  CD  LYS B 291       6.664  21.748 -42.388  1.00 48.66           C  
ATOM   4476  CE  LYS B 291       7.015  21.882 -40.913  1.00 49.40           C  
ATOM   4477  NZ  LYS B 291       6.154  22.885 -40.223  1.00 51.16           N1+
ATOM   4478  OXT LYS B 291       5.947  19.125 -46.866  1.00 48.96           O1-
TER   
