# Supplementary material for: Structural Descriptors for Subunit Interface Regions in Homodimers: Effect of Lipid Membrane and Secondary Structure Type
Source: J Chem Inf Model. 2025 Mar 27;65(7):3117–26. doi: 10.1021/acs.jcim.4c01233 (PMC12004529; doi:10.1021/acs.jcim.4c01233)
Supplement: Supplementary file 3 — ci4c01233_si_003.tar [file ci4c01233_si_003.tar › database/alpha/1n0h_cytop.pdb]

ATOM      1  N   ALA A  71      -1.544 156.837  63.456  1.00223.11           N  
ATOM      2  CA  ALA A  71      -0.279 157.020  64.106  1.00223.11           C  
ATOM      3  C   ALA A  71       0.774 156.340  63.294  1.00223.11           C  
ATOM      4  O   ALA A  71       0.478 155.470  62.474  1.00223.11           O  
ATOM      5  CB  ALA A  71      -0.228 156.419  65.519  1.00223.11           C  
ATOM      6  N   GLU A  72       2.043 156.750  63.488  1.00266.39           N  
ATOM      7  CA  GLU A  72       3.122 156.107  62.799  1.00266.39           C  
ATOM      8  C   GLU A  72       3.849 155.296  63.821  1.00266.39           C  
ATOM      9  O   GLU A  72       3.889 155.637  65.001  1.00266.39           O  
ATOM     10  CB  GLU A  72       4.132 157.061  62.140  1.00266.39           C  
ATOM     11  CG  GLU A  72       4.870 157.977  63.116  1.00266.39           C  
ATOM     12  CD  GLU A  72       5.907 158.753  62.316  1.00266.39           C  
ATOM     13  OE1 GLU A  72       7.016 158.197  62.092  1.00266.39           O  
ATOM     14  OE2 GLU A  72       5.605 159.908  61.912  1.00266.39           O1-
ATOM     15  N   PRO A  73       4.391 154.200  63.377  1.00102.80           N  
ATOM     16  CA  PRO A  73       5.061 153.295  64.272  1.00102.80           C  
ATOM     17  C   PRO A  73       6.445 153.690  64.675  1.00102.80           C  
ATOM     18  O   PRO A  73       7.101 154.443  63.955  1.00102.80           O  
ATOM     19  CB  PRO A  73       5.008 151.917  63.609  1.00102.80           C  
ATOM     20  CG  PRO A  73       4.636 152.202  62.145  1.00102.80           C  
ATOM     21  CD  PRO A  73       3.835 153.508  62.226  1.00102.80           C  
ATOM     22  N   ASP A  74       6.898 153.156  65.827  1.00 87.12           N  
ATOM     23  CA  ASP A  74       8.209 153.393  66.357  1.00 87.12           C  
ATOM     24  C   ASP A  74       9.170 152.711  65.442  1.00 87.12           C  
ATOM     25  O   ASP A  74       8.796 151.797  64.710  1.00 87.12           O  
ATOM     26  CB  ASP A  74       8.441 152.746  67.733  1.00 87.12           C  
ATOM     27  CG  ASP A  74       7.632 153.490  68.777  1.00 87.12           C  
ATOM     28  OD1 ASP A  74       7.828 154.727  68.898  1.00 87.12           O  
ATOM     29  OD2 ASP A  74       6.803 152.832  69.461  1.00 87.12           O1-
ATOM     30  N   MET A  75      10.444 153.147  65.468  1.00 94.20           N  
ATOM     31  CA  MET A  75      11.429 152.566  64.605  1.00 94.20           C  
ATOM     32  C   MET A  75      12.470 151.897  65.450  1.00 94.20           C  
ATOM     33  O   MET A  75      12.715 152.300  66.584  1.00 94.20           O  
ATOM     34  CB  MET A  75      12.153 153.607  63.735  1.00 94.20           C  
ATOM     35  CG  MET A  75      11.263 154.258  62.673  1.00 94.20           C  
ATOM     36  SD  MET A  75      10.855 153.193  61.255  1.00 94.20           S  
ATOM     37  CE  MET A  75       9.702 152.109  62.141  1.00 94.20           C  
ATOM     38  N   ASP A  76      13.084 150.822  64.900  1.00 77.38           N  
ATOM     39  CA  ASP A  76      14.121 150.063  65.549  1.00 77.38           C  
ATOM     40  C   ASP A  76      15.301 150.012  64.616  1.00 77.38           C  
ATOM     41  O   ASP A  76      15.193 149.530  63.491  1.00 77.38           O  
ATOM     42  CB  ASP A  76      13.723 148.601  65.821  1.00 77.38           C  
ATOM     43  CG  ASP A  76      14.881 147.915  66.534  1.00 77.38           C  
ATOM     44  OD1 ASP A  76      15.586 148.600  67.321  1.00 77.38           O  
ATOM     45  OD2 ASP A  76      15.080 146.694  66.293  1.00 77.38           O1-
ATOM     46  N   THR A  77      16.433 150.596  65.049  1.00136.85           N  
ATOM     47  CA  THR A  77      17.687 150.672  64.341  1.00136.85           C  
ATOM     48  C   THR A  77      18.563 149.450  64.506  1.00136.85           C  
ATOM     49  O   THR A  77      19.455 149.211  63.694  1.00136.85           O  
ATOM     50  CB  THR A  77      18.494 151.857  64.771  1.00136.85           C  
ATOM     51  CG2 THR A  77      19.728 151.948  63.860  1.00136.85           C  
ATOM     52  OG1 THR A  77      17.723 153.041  64.636  1.00136.85           O  
ATOM     53  N   SER A  78      18.351 148.649  65.568  1.00120.19           N  
ATOM     54  CA  SER A  78      19.270 147.615  65.989  1.00120.19           C  
ATOM     55  C   SER A  78      19.706 146.705  64.871  1.00120.19           C  
ATOM     56  O   SER A  78      20.869 146.305  64.822  1.00120.19           O  
ATOM     57  CB  SER A  78      18.652 146.701  67.064  1.00120.19           C  
ATOM     58  OG  SER A  78      18.236 147.469  68.184  1.00120.19           O  
ATOM     59  N   PHE A  79      18.787 146.322  63.971  1.00121.97           N  
ATOM     60  CA  PHE A  79      19.037 145.414  62.880  1.00121.97           C  
ATOM     61  C   PHE A  79      19.890 146.027  61.811  1.00121.97           C  
ATOM     62  O   PHE A  79      20.571 145.316  61.073  1.00121.97           O  
ATOM     63  CB  PHE A  79      17.732 144.910  62.233  1.00121.97           C  
ATOM     64  CG  PHE A  79      17.108 143.957  63.198  1.00121.97           C  
ATOM     65  CD1 PHE A  79      16.484 144.416  64.333  1.00121.97           C  
ATOM     66  CD2 PHE A  79      17.177 142.600  62.986  1.00121.97           C  
ATOM     67  CE1 PHE A  79      15.920 143.536  65.227  1.00121.97           C  
ATOM     68  CE2 PHE A  79      16.612 141.715  63.876  1.00121.97           C  
ATOM     69  CZ  PHE A  79      15.980 142.182  65.002  1.00121.97           C  
ATOM     70  N   VAL A  80      19.838 147.360  61.660  1.00112.76           N  
ATOM     71  CA  VAL A  80      20.515 148.018  60.581  1.00112.76           C  
ATOM     72  C   VAL A  80      21.963 147.619  60.535  1.00112.76           C  
ATOM     73  O   VAL A  80      22.660 147.604  61.550  1.00112.76           O  
ATOM     74  CB  VAL A  80      20.428 149.515  60.691  1.00112.76           C  
ATOM     75  CG1 VAL A  80      21.342 149.993  61.831  1.00112.76           C  
ATOM     76  CG2 VAL A  80      20.747 150.132  59.328  1.00112.76           C  
ATOM     77  N   GLY A  81      22.440 147.274  59.316  1.00 27.60           N  
ATOM     78  CA  GLY A  81      23.812 146.914  59.093  1.00 27.60           C  
ATOM     79  C   GLY A  81      23.952 145.421  59.023  1.00 27.60           C  
ATOM     80  O   GLY A  81      24.958 144.917  58.524  1.00 27.60           O  
ATOM     81  N   LEU A  82      22.948 144.674  59.519  1.00 51.22           N  
ATOM     82  CA  LEU A  82      22.993 143.237  59.538  1.00 51.22           C  
ATOM     83  C   LEU A  82      22.506 142.707  58.227  1.00 51.22           C  
ATOM     84  O   LEU A  82      21.840 143.401  57.461  1.00 51.22           O  
ATOM     85  CB  LEU A  82      22.078 142.609  60.608  1.00 51.22           C  
ATOM     86  CG  LEU A  82      22.436 142.981  62.061  1.00 51.22           C  
ATOM     87  CD1 LEU A  82      21.472 142.313  63.057  1.00 51.22           C  
ATOM     88  CD2 LEU A  82      23.911 142.686  62.370  1.00 51.22           C  
ATOM     89  N   THR A  83      22.862 141.439  57.934  1.00 33.73           N  
ATOM     90  CA  THR A  83      22.405 140.771  56.750  1.00 33.73           C  
ATOM     91  C   THR A  83      21.145 140.053  57.123  1.00 33.73           C  
ATOM     92  O   THR A  83      20.850 139.858  58.300  1.00 33.73           O  
ATOM     93  CB  THR A  83      23.378 139.746  56.250  1.00 33.73           C  
ATOM     94  CG2 THR A  83      24.721 140.442  55.980  1.00 33.73           C  
ATOM     95  OG1 THR A  83      23.547 138.720  57.219  1.00 33.73           O  
ATOM     96  N   GLY A  84      20.369 139.618  56.114  1.00 20.14           N  
ATOM     97  CA  GLY A  84      19.136 138.942  56.397  1.00 20.14           C  
ATOM     98  C   GLY A  84      19.471 137.721  57.187  1.00 20.14           C  
ATOM     99  O   GLY A  84      18.765 137.367  58.130  1.00 20.14           O  
ATOM    100  N   GLY A  85      20.574 137.047  56.816  1.00 20.43           N  
ATOM    101  CA  GLY A  85      20.960 135.834  57.475  1.00 20.43           C  
ATOM    102  C   GLY A  85      21.257 136.110  58.917  1.00 20.43           C  
ATOM    103  O   GLY A  85      20.886 135.328  59.790  1.00 20.43           O  
ATOM    104  N   GLN A  86      21.954 137.224  59.208  1.00 35.82           N  
ATOM    105  CA  GLN A  86      22.313 137.546  60.561  1.00 35.82           C  
ATOM    106  C   GLN A  86      21.070 137.834  61.341  1.00 35.82           C  
ATOM    107  O   GLN A  86      20.943 137.442  62.501  1.00 35.82           O  
ATOM    108  CB  GLN A  86      23.226 138.777  60.650  1.00 35.82           C  
ATOM    109  CG  GLN A  86      24.602 138.542  60.026  1.00 35.82           C  
ATOM    110  CD  GLN A  86      25.417 139.821  60.171  1.00 35.82           C  
ATOM    111  NE2 GLN A  86      26.657 139.703  60.716  1.00 35.82           N  
ATOM    112  OE1 GLN A  86      24.960 140.901  59.799  1.00 35.82           O  
ATOM    113  N   ILE A  87      20.108 138.528  60.709  1.00 46.12           N  
ATOM    114  CA  ILE A  87      18.882 138.892  61.358  1.00 46.12           C  
ATOM    115  C   ILE A  87      18.170 137.630  61.727  1.00 46.12           C  
ATOM    116  O   ILE A  87      17.594 137.516  62.807  1.00 46.12           O  
ATOM    117  CB  ILE A  87      17.981 139.706  60.470  1.00 46.12           C  
ATOM    118  CG1 ILE A  87      18.640 141.054  60.127  1.00 46.12           C  
ATOM    119  CG2 ILE A  87      16.612 139.840  61.158  1.00 46.12           C  
ATOM    120  CD1 ILE A  87      17.891 141.851  59.059  1.00 46.12           C  
ATOM    121  N   PHE A  88      18.219 136.639  60.822  1.00 56.52           N  
ATOM    122  CA  PHE A  88      17.581 135.372  61.018  1.00 56.52           C  
ATOM    123  C   PHE A  88      18.146 134.770  62.263  1.00 56.52           C  
ATOM    124  O   PHE A  88      17.406 134.274  63.112  1.00 56.52           O  
ATOM    125  CB  PHE A  88      17.885 134.414  59.848  1.00 56.52           C  
ATOM    126  CG  PHE A  88      17.310 133.063  60.108  1.00 56.52           C  
ATOM    127  CD1 PHE A  88      15.984 132.795  59.852  1.00 56.52           C  
ATOM    128  CD2 PHE A  88      18.110 132.052  60.594  1.00 56.52           C  
ATOM    129  CE1 PHE A  88      15.463 131.545  60.088  1.00 56.52           C  
ATOM    130  CE2 PHE A  88      17.595 130.799  60.832  1.00 56.52           C  
ATOM    131  CZ  PHE A  88      16.268 130.544  60.579  1.00 56.52           C  
ATOM    132  N   ASN A  89      19.480 134.828  62.415  1.00 62.93           N  
ATOM    133  CA  ASN A  89      20.117 134.216  63.544  1.00 62.93           C  
ATOM    134  C   ASN A  89      19.620 134.874  64.795  1.00 62.93           C  
ATOM    135  O   ASN A  89      19.305 134.198  65.772  1.00 62.93           O  
ATOM    136  CB  ASN A  89      21.651 134.340  63.498  1.00 62.93           C  
ATOM    137  CG  ASN A  89      22.233 133.307  64.454  1.00 62.93           C  
ATOM    138  ND2 ASN A  89      22.105 132.005  64.082  1.00 62.93           N  
ATOM    139  OD1 ASN A  89      22.778 133.642  65.504  1.00 62.93           O  
ATOM    140  N   GLU A  90      19.514 136.214  64.792  1.00124.05           N  
ATOM    141  CA  GLU A  90      19.096 136.917  65.970  1.00124.05           C  
ATOM    142  C   GLU A  90      17.678 136.567  66.304  1.00124.05           C  
ATOM    143  O   GLU A  90      17.320 136.447  67.474  1.00124.05           O  
ATOM    144  CB  GLU A  90      19.184 138.443  65.827  1.00124.05           C  
ATOM    145  CG  GLU A  90      18.936 139.155  67.154  1.00124.05           C  
ATOM    146  CD  GLU A  90      20.041 138.728  68.111  1.00124.05           C  
ATOM    147  OE1 GLU A  90      21.006 138.064  67.647  1.00124.05           O  
ATOM    148  OE2 GLU A  90      19.930 139.052  69.322  1.00124.05           O1-
ATOM    149  N   MET A  91      16.826 136.400  65.278  1.00 48.38           N  
ATOM    150  CA  MET A  91      15.435 136.130  65.506  1.00 48.38           C  
ATOM    151  C   MET A  91      15.270 134.805  66.170  1.00 48.38           C  
ATOM    152  O   MET A  91      14.379 134.637  67.003  1.00 48.38           O  
ATOM    153  CB  MET A  91      14.599 136.127  64.218  1.00 48.38           C  
ATOM    154  CG  MET A  91      14.530 137.508  63.566  1.00 48.38           C  
ATOM    155  SD  MET A  91      13.864 138.807  64.653  1.00 48.38           S  
ATOM    156  CE  MET A  91      12.176 138.137  64.708  1.00 48.38           C  
ATOM    157  N   MET A  92      16.117 133.822  65.817  1.00 43.76           N  
ATOM    158  CA  MET A  92      15.973 132.519  66.391  1.00 43.76           C  
ATOM    159  C   MET A  92      16.191 132.641  67.866  1.00 43.76           C  
ATOM    160  O   MET A  92      15.516 131.983  68.656  1.00 43.76           O  
ATOM    161  CB  MET A  92      16.981 131.499  65.837  1.00 43.76           C  
ATOM    162  CG  MET A  92      16.826 131.280  64.330  1.00 43.76           C  
ATOM    163  SD  MET A  92      15.165 130.753  63.809  1.00 43.76           S  
ATOM    164  CE  MET A  92      15.262 129.081  64.510  1.00 43.76           C  
ATOM    165  N   SER A  93      17.154 133.488  68.275  1.00 33.87           N  
ATOM    166  CA  SER A  93      17.461 133.663  69.666  1.00 33.87           C  
ATOM    167  C   SER A  93      16.289 134.291  70.364  1.00 33.87           C  
ATOM    168  O   SER A  93      15.916 133.889  71.464  1.00 33.87           O  
ATOM    169  CB  SER A  93      18.685 134.572  69.881  1.00 33.87           C  
ATOM    170  OG  SER A  93      18.954 134.715  71.267  1.00 33.87           O  
ATOM    171  N   ARG A  94      15.665 135.297  69.723  1.00127.99           N  
ATOM    172  CA  ARG A  94      14.558 136.034  70.274  1.00127.99           C  
ATOM    173  C   ARG A  94      13.385 135.112  70.433  1.00127.99           C  
ATOM    174  O   ARG A  94      12.574 135.259  71.345  1.00127.99           O  
ATOM    175  CB  ARG A  94      14.148 137.203  69.359  1.00127.99           C  
ATOM    176  CG  ARG A  94      15.276 138.223  69.187  1.00127.99           C  
ATOM    177  CD  ARG A  94      15.049 139.248  68.076  1.00127.99           C  
ATOM    178  NE  ARG A  94      14.308 140.402  68.656  1.00127.99           N  
ATOM    179  CZ  ARG A  94      14.817 141.663  68.519  1.00127.99           C  
ATOM    180  NH1 ARG A  94      16.026 141.847  67.914  1.00127.99           N1+
ATOM    181  NH2 ARG A  94      14.119 142.737  68.991  1.00127.99           N  
ATOM    182  N   GLN A  95      13.256 134.159  69.495  1.00 84.98           N  
ATOM    183  CA  GLN A  95      12.224 133.163  69.430  1.00 84.98           C  
ATOM    184  C   GLN A  95      12.433 132.140  70.508  1.00 84.98           C  
ATOM    185  O   GLN A  95      11.543 131.337  70.785  1.00 84.98           O  
ATOM    186  CB  GLN A  95      12.158 132.436  68.078  1.00 84.98           C  
ATOM    187  CG  GLN A  95      11.708 133.357  66.946  1.00 84.98           C  
ATOM    188  CD  GLN A  95      10.299 133.820  67.281  1.00 84.98           C  
ATOM    189  NE2 GLN A  95       9.822 134.875  66.569  1.00 84.98           N  
ATOM    190  OE1 GLN A  95       9.640 133.261  68.156  1.00 84.98           O  
ATOM    191  N   ASN A  96      13.642 132.104  71.098  1.00 87.53           N  
ATOM    192  CA  ASN A  96      14.003 131.135  72.093  1.00 87.53           C  
ATOM    193  C   ASN A  96      14.086 129.793  71.441  1.00 87.53           C  
ATOM    194  O   ASN A  96      13.695 128.777  72.015  1.00 87.53           O  
ATOM    195  CB  ASN A  96      13.034 131.055  73.285  1.00 87.53           C  
ATOM    196  CG  ASN A  96      13.754 130.307  74.399  1.00 87.53           C  
ATOM    197  ND2 ASN A  96      13.344 129.034  74.646  1.00 87.53           N  
ATOM    198  OD1 ASN A  96      14.656 130.843  75.042  1.00 87.53           O  
ATOM    199  N   VAL A  97      14.617 129.775  70.199  1.00 70.42           N  
ATOM    200  CA  VAL A  97      14.801 128.547  69.477  1.00 70.42           C  
ATOM    201  C   VAL A  97      16.159 128.005  69.806  1.00 70.42           C  
ATOM    202  O   VAL A  97      17.192 128.614  69.532  1.00 70.42           O  
ATOM    203  CB  VAL A  97      14.736 128.715  67.985  1.00 70.42           C  
ATOM    204  CG1 VAL A  97      15.075 127.370  67.321  1.00 70.42           C  
ATOM    205  CG2 VAL A  97      13.347 129.255  67.607  1.00 70.42           C  
ATOM    206  N   ASP A  98      16.146 126.857  70.495  1.00174.99           N  
ATOM    207  CA  ASP A  98      17.248 126.057  70.939  1.00174.99           C  
ATOM    208  C   ASP A  98      17.810 125.203  69.830  1.00174.99           C  
ATOM    209  O   ASP A  98      19.014 124.961  69.771  1.00174.99           O  
ATOM    210  CB  ASP A  98      16.684 125.143  72.039  1.00174.99           C  
ATOM    211  CG  ASP A  98      17.691 124.209  72.665  1.00174.99           C  
ATOM    212  OD1 ASP A  98      18.751 123.911  72.056  1.00174.99           O  
ATOM    213  OD2 ASP A  98      17.378 123.761  73.799  1.00174.99           O1-
ATOM    214  N   THR A  99      16.954 124.684  68.925  1.00 60.29           N  
ATOM    215  CA  THR A  99      17.480 123.735  67.976  1.00 60.29           C  
ATOM    216  C   THR A  99      16.894 123.966  66.617  1.00 60.29           C  
ATOM    217  O   THR A  99      15.755 124.411  66.478  1.00 60.29           O  
ATOM    218  CB  THR A  99      17.157 122.321  68.363  1.00 60.29           C  
ATOM    219  CG2 THR A  99      17.760 121.355  67.328  1.00 60.29           C  
ATOM    220  OG1 THR A  99      17.677 122.046  69.655  1.00 60.29           O  
ATOM    221  N   VAL A 100      17.685 123.663  65.563  1.00 46.66           N  
ATOM    222  CA  VAL A 100      17.224 123.807  64.213  1.00 46.66           C  
ATOM    223  C   VAL A 100      17.627 122.570  63.461  1.00 46.66           C  
ATOM    224  O   VAL A 100      18.761 122.106  63.571  1.00 46.66           O  
ATOM    225  CB  VAL A 100      17.837 124.980  63.501  1.00 46.66           C  
ATOM    226  CG1 VAL A 100      17.359 124.976  62.041  1.00 46.66           C  
ATOM    227  CG2 VAL A 100      17.482 126.265  64.269  1.00 46.66           C  
ATOM    228  N   PHE A 101      16.695 122.004  62.666  1.00 55.39           N  
ATOM    229  CA  PHE A 101      16.996 120.825  61.900  1.00 55.39           C  
ATOM    230  C   PHE A 101      17.050 121.274  60.470  1.00 55.39           C  
ATOM    231  O   PHE A 101      16.130 121.941  60.003  1.00 55.39           O  
ATOM    232  CB  PHE A 101      15.884 119.764  61.971  1.00 55.39           C  
ATOM    233  CG  PHE A 101      15.686 119.384  63.400  1.00 55.39           C  
ATOM    234  CD1 PHE A 101      14.923 120.177  64.227  1.00 55.39           C  
ATOM    235  CD2 PHE A 101      16.249 118.238  63.912  1.00 55.39           C  
ATOM    236  CE1 PHE A 101      14.728 119.842  65.545  1.00 55.39           C  
ATOM    237  CE2 PHE A 101      16.059 117.896  65.230  1.00 55.39           C  
ATOM    238  CZ  PHE A 101      15.299 118.699  66.049  1.00 55.39           C  
ATOM    239  N   GLY A 102      18.121 120.925  59.721  1.00 34.41           N  
ATOM    240  CA  GLY A 102      18.130 121.404  58.366  1.00 34.41           C  
ATOM    241  C   GLY A 102      19.209 120.759  57.547  1.00 34.41           C  
ATOM    242  O   GLY A 102      19.986 119.938  58.030  1.00 34.41           O  
ATOM    243  N   TYR A 103      19.223 121.095  56.235  1.00 80.11           N  
ATOM    244  CA  TYR A 103      20.239 120.630  55.331  1.00 80.11           C  
ATOM    245  C   TYR A 103      20.564 121.811  54.454  1.00 80.11           C  
ATOM    246  O   TYR A 103      19.659 122.489  53.973  1.00 80.11           O  
ATOM    247  CB  TYR A 103      19.772 119.460  54.440  1.00 80.11           C  
ATOM    248  CG  TYR A 103      20.977 118.839  53.813  1.00 80.11           C  
ATOM    249  CD1 TYR A 103      21.774 117.993  54.551  1.00 80.11           C  
ATOM    250  CD2 TYR A 103      21.304 119.083  52.500  1.00 80.11           C  
ATOM    251  CE1 TYR A 103      22.887 117.408  53.992  1.00 80.11           C  
ATOM    252  CE2 TYR A 103      22.416 118.500  51.935  1.00 80.11           C  
ATOM    253  CZ  TYR A 103      23.210 117.664  52.681  1.00 80.11           C  
ATOM    254  OH  TYR A 103      24.352 117.068  52.102  1.00 80.11           O  
ATOM    255  N   PRO A 104      21.829 122.075  54.228  1.00 81.74           N  
ATOM    256  CA  PRO A 104      22.257 123.218  53.456  1.00 81.74           C  
ATOM    257  C   PRO A 104      22.063 123.087  51.978  1.00 81.74           C  
ATOM    258  O   PRO A 104      21.955 121.971  51.473  1.00 81.74           O  
ATOM    259  CB  PRO A 104      23.714 123.476  53.851  1.00 81.74           C  
ATOM    260  CG  PRO A 104      24.163 122.183  54.554  1.00 81.74           C  
ATOM    261  CD  PRO A 104      22.861 121.621  55.143  1.00 81.74           C  
ATOM    262  N   GLY A 105      22.020 124.237  51.270  1.00 24.57           N  
ATOM    263  CA  GLY A 105      21.852 124.264  49.844  1.00 24.57           C  
ATOM    264  C   GLY A 105      22.283 125.626  49.385  1.00 24.57           C  
ATOM    265  O   GLY A 105      22.442 126.541  50.190  1.00 24.57           O  
ATOM    266  N   GLY A 106      22.449 125.806  48.061  1.00 28.26           N  
ATOM    267  CA  GLY A 106      22.974 127.039  47.544  1.00 28.26           C  
ATOM    268  C   GLY A 106      22.095 128.213  47.874  1.00 28.26           C  
ATOM    269  O   GLY A 106      22.584 129.251  48.318  1.00 28.26           O  
ATOM    270  N   ALA A 107      20.770 128.080  47.687  1.00 43.43           N  
ATOM    271  CA  ALA A 107      19.876 129.195  47.868  1.00 43.43           C  
ATOM    272  C   ALA A 107      19.897 129.686  49.289  1.00 43.43           C  
ATOM    273  O   ALA A 107      19.798 130.885  49.541  1.00 43.43           O  
ATOM    274  CB  ALA A 107      18.416 128.851  47.525  1.00 43.43           C  
ATOM    275  N   ILE A 108      19.949 128.744  50.242  1.00141.01           N  
ATOM    276  CA  ILE A 108      19.950 128.903  51.671  1.00141.01           C  
ATOM    277  C   ILE A 108      21.252 129.392  52.252  1.00141.01           C  
ATOM    278  O   ILE A 108      21.292 129.798  53.412  1.00141.01           O  
ATOM    279  CB  ILE A 108      19.533 127.660  52.407  1.00141.01           C  
ATOM    280  CG1 ILE A 108      19.213 128.022  53.865  1.00141.01           C  
ATOM    281  CG2 ILE A 108      20.626 126.588  52.249  1.00141.01           C  
ATOM    282  CD1 ILE A 108      18.019 128.970  53.995  1.00141.01           C  
ATOM    283  N   LEU A 109      22.370 129.299  51.508  1.00 74.09           N  
ATOM    284  CA  LEU A 109      23.685 129.513  52.056  1.00 74.09           C  
ATOM    285  C   LEU A 109      23.822 130.808  52.810  1.00 74.09           C  
ATOM    286  O   LEU A 109      24.537 130.813  53.814  1.00 74.09           O  
ATOM    287  CB  LEU A 109      24.788 129.485  50.984  1.00 74.09           C  
ATOM    288  CG  LEU A 109      24.983 128.093  50.353  1.00 74.09           C  
ATOM    289  CD1 LEU A 109      26.094 128.105  49.293  1.00 74.09           C  
ATOM    290  CD2 LEU A 109      25.209 127.023  51.434  1.00 74.09           C  
ATOM    291  N   PRO A 110      23.228 131.907  52.441  1.00 77.71           N  
ATOM    292  CA  PRO A 110      23.437 133.115  53.196  1.00 77.71           C  
ATOM    293  C   PRO A 110      23.031 132.960  54.630  1.00 77.71           C  
ATOM    294  O   PRO A 110      23.648 133.582  55.493  1.00 77.71           O  
ATOM    295  CB  PRO A 110      22.697 134.203  52.422  1.00 77.71           C  
ATOM    296  CG  PRO A 110      22.772 133.709  50.961  1.00 77.71           C  
ATOM    297  CD  PRO A 110      22.847 132.175  51.064  1.00 77.71           C  
ATOM    298  N   VAL A 111      21.971 132.175  54.903  1.00 49.33           N  
ATOM    299  CA  VAL A 111      21.522 131.931  56.243  1.00 49.33           C  
ATOM    300  C   VAL A 111      22.506 131.050  56.955  1.00 49.33           C  
ATOM    301  O   VAL A 111      22.804 131.255  58.129  1.00 49.33           O  
ATOM    302  CB  VAL A 111      20.199 131.221  56.296  1.00 49.33           C  
ATOM    303  CG1 VAL A 111      19.856 130.935  57.770  1.00 49.33           C  
ATOM    304  CG2 VAL A 111      19.154 132.075  55.564  1.00 49.33           C  
ATOM    305  N   TYR A 112      23.026 130.020  56.261  1.00 75.55           N  
ATOM    306  CA  TYR A 112      23.935 129.098  56.885  1.00 75.55           C  
ATOM    307  C   TYR A 112      25.209 129.774  57.274  1.00 75.55           C  
ATOM    308  O   TYR A 112      25.786 129.463  58.315  1.00 75.55           O  
ATOM    309  CB  TYR A 112      24.259 127.839  56.062  1.00 75.55           C  
ATOM    310  CG  TYR A 112      23.174 126.846  56.318  1.00 75.55           C  
ATOM    311  CD1 TYR A 112      21.964 126.904  55.667  1.00 75.55           C  
ATOM    312  CD2 TYR A 112      23.384 125.840  57.235  1.00 75.55           C  
ATOM    313  CE1 TYR A 112      20.986 125.969  55.928  1.00 75.55           C  
ATOM    314  CE2 TYR A 112      22.414 124.905  57.500  1.00 75.55           C  
ATOM    315  CZ  TYR A 112      21.210 124.967  56.844  1.00 75.55           C  
ATOM    316  OH  TYR A 112      20.208 124.007  57.110  1.00 75.55           O  
ATOM    317  N   ASP A 113      25.706 130.703  56.445  1.00 73.35           N  
ATOM    318  CA  ASP A 113      26.935 131.358  56.793  1.00 73.35           C  
ATOM    319  C   ASP A 113      26.713 132.087  58.082  1.00 73.35           C  
ATOM    320  O   ASP A 113      27.563 132.076  58.971  1.00 73.35           O  
ATOM    321  CB  ASP A 113      27.354 132.439  55.779  1.00 73.35           C  
ATOM    322  CG  ASP A 113      27.681 131.786  54.445  1.00 73.35           C  
ATOM    323  OD1 ASP A 113      28.474 130.809  54.433  1.00 73.35           O  
ATOM    324  OD2 ASP A 113      27.144 132.273  53.415  1.00 73.35           O1-
ATOM    325  N   ALA A 114      25.545 132.744  58.210  1.00 46.61           N  
ATOM    326  CA  ALA A 114      25.255 133.561  59.357  1.00 46.61           C  
ATOM    327  C   ALA A 114      25.210 132.742  60.611  1.00 46.61           C  
ATOM    328  O   ALA A 114      25.698 133.160  61.659  1.00 46.61           O  
ATOM    329  CB  ALA A 114      23.907 134.289  59.238  1.00 46.61           C  
ATOM    330  N   ILE A 115      24.575 131.565  60.526  1.00190.29           N  
ATOM    331  CA  ILE A 115      24.389 130.594  61.566  1.00190.29           C  
ATOM    332  C   ILE A 115      25.657 129.884  61.936  1.00190.29           C  
ATOM    333  O   ILE A 115      25.743 129.332  63.028  1.00190.29           O  
ATOM    334  CB  ILE A 115      23.305 129.615  61.220  1.00190.29           C  
ATOM    335  CG1 ILE A 115      23.162 128.533  62.287  1.00190.29           C  
ATOM    336  CG2 ILE A 115      23.525 129.083  59.808  1.00190.29           C  
ATOM    337  CD1 ILE A 115      22.011 127.574  61.977  1.00190.29           C  
ATOM    338  N   HIS A 116      26.644 129.804  61.024  1.00 86.96           N  
ATOM    339  CA  HIS A 116      27.817 129.008  61.276  1.00 86.96           C  
ATOM    340  C   HIS A 116      28.442 129.317  62.607  1.00 86.96           C  
ATOM    341  O   HIS A 116      28.686 130.467  62.967  1.00 86.96           O  
ATOM    342  CB  HIS A 116      28.902 129.118  60.192  1.00 86.96           C  
ATOM    343  CG  HIS A 116      29.891 127.995  60.283  1.00 86.96           C  
ATOM    344  CD2 HIS A 116      31.139 127.949  60.825  1.00 86.96           C  
ATOM    345  ND1 HIS A 116      29.644 126.728  59.803  1.00 86.96           N  
ATOM    346  CE1 HIS A 116      30.745 125.983  60.076  1.00 86.96           C  
ATOM    347  NE2 HIS A 116      31.680 126.682  60.695  1.00 86.96           N  
ATOM    348  N   ASN A 117      28.696 128.237  63.378  1.00 64.73           N  
ATOM    349  CA  ASN A 117      29.315 128.272  64.673  1.00 64.73           C  
ATOM    350  C   ASN A 117      28.493 129.109  65.596  1.00 64.73           C  
ATOM    351  O   ASN A 117      28.998 129.624  66.592  1.00 64.73           O  
ATOM    352  CB  ASN A 117      30.733 128.865  64.644  1.00 64.73           C  
ATOM    353  CG  ASN A 117      31.627 127.911  63.864  1.00 64.73           C  
ATOM    354  ND2 ASN A 117      31.067 126.735  63.475  1.00 64.73           N  
ATOM    355  OD1 ASN A 117      32.792 128.205  63.604  1.00 64.73           O  
ATOM    356  N   SER A 118      27.188 129.241  65.312  1.00 44.60           N  
ATOM    357  CA  SER A 118      26.357 130.040  66.163  1.00 44.60           C  
ATOM    358  C   SER A 118      26.132 129.288  67.442  1.00 44.60           C  
ATOM    359  O   SER A 118      25.856 128.089  67.433  1.00 44.60           O  
ATOM    360  CB  SER A 118      24.978 130.339  65.545  1.00 44.60           C  
ATOM    361  OG  SER A 118      24.194 131.131  66.425  1.00 44.60           O  
ATOM    362  N   ASP A 119      26.310 129.989  68.583  1.00 76.64           N  
ATOM    363  CA  ASP A 119      26.096 129.488  69.914  1.00 76.64           C  
ATOM    364  C   ASP A 119      24.640 129.488  70.273  1.00 76.64           C  
ATOM    365  O   ASP A 119      24.237 128.840  71.238  1.00 76.64           O  
ATOM    366  CB  ASP A 119      26.874 130.250  71.002  1.00 76.64           C  
ATOM    367  CG  ASP A 119      26.465 131.714  70.995  1.00 76.64           C  
ATOM    368  OD1 ASP A 119      26.831 132.421  70.019  1.00 76.64           O  
ATOM    369  OD2 ASP A 119      25.785 132.146  71.965  1.00 76.64           O1-
ATOM    370  N   LYS A 120      23.821 130.249  69.521  1.00131.01           N  
ATOM    371  CA  LYS A 120      22.424 130.432  69.816  1.00131.01           C  
ATOM    372  C   LYS A 120      21.682 129.136  69.879  1.00131.01           C  
ATOM    373  O   LYS A 120      20.732 129.025  70.654  1.00131.01           O  
ATOM    374  CB  LYS A 120      21.651 131.258  68.770  1.00131.01           C  
ATOM    375  CG  LYS A 120      21.499 132.756  69.045  1.00131.01           C  
ATOM    376  CD  LYS A 120      22.695 133.655  68.743  1.00131.01           C  
ATOM    377  CE  LYS A 120      22.315 135.138  68.827  1.00131.01           C  
ATOM    378  NZ  LYS A 120      23.488 135.994  68.563  1.00131.01           N1+
ATOM    379  N   PHE A 121      22.030 128.145  69.035  1.00 76.52           N  
ATOM    380  CA  PHE A 121      21.258 126.935  69.072  1.00 76.52           C  
ATOM    381  C   PHE A 121      22.025 125.802  68.458  1.00 76.52           C  
ATOM    382  O   PHE A 121      23.046 126.005  67.806  1.00 76.52           O  
ATOM    383  CB  PHE A 121      19.923 127.105  68.326  1.00 76.52           C  
ATOM    384  CG  PHE A 121      20.235 127.646  66.972  1.00 76.52           C  
ATOM    385  CD1 PHE A 121      20.574 126.809  65.938  1.00 76.52           C  
ATOM    386  CD2 PHE A 121      20.186 129.003  66.740  1.00 76.52           C  
ATOM    387  CE1 PHE A 121      20.859 127.320  64.692  1.00 76.52           C  
ATOM    388  CE2 PHE A 121      20.472 129.519  65.497  1.00 76.52           C  
ATOM    389  CZ  PHE A 121      20.809 128.675  64.466  1.00 76.52           C  
ATOM    390  N   ASN A 122      21.548 124.558  68.687  1.00 58.53           N  
ATOM    391  CA  ASN A 122      22.187 123.382  68.160  1.00 58.53           C  
ATOM    392  C   ASN A 122      21.606 123.090  66.812  1.00 58.53           C  
ATOM    393  O   ASN A 122      20.426 123.338  66.567  1.00 58.53           O  
ATOM    394  CB  ASN A 122      21.966 122.132  69.028  1.00 58.53           C  
ATOM    395  CG  ASN A 122      22.609 122.399  70.379  1.00 58.53           C  
ATOM    396  ND2 ASN A 122      23.929 122.723  70.367  1.00 58.53           N  
ATOM    397  OD1 ASN A 122      21.956 122.325  71.419  1.00 58.53           O  
ATOM    398  N   PHE A 123      22.431 122.538  65.898  1.00 53.80           N  
ATOM    399  CA  PHE A 123      21.954 122.248  64.577  1.00 53.80           C  
ATOM    400  C   PHE A 123      22.023 120.760  64.375  1.00 53.80           C  
ATOM    401  O   PHE A 123      23.015 120.123  64.728  1.00 53.80           O  
ATOM    402  CB  PHE A 123      22.818 122.914  63.493  1.00 53.80           C  
ATOM    403  CG  PHE A 123      22.131 122.814  62.173  1.00 53.80           C  
ATOM    404  CD1 PHE A 123      21.212 123.766  61.797  1.00 53.80           C  
ATOM    405  CD2 PHE A 123      22.407 121.779  61.311  1.00 53.80           C  
ATOM    406  CE1 PHE A 123      20.575 123.688  60.579  1.00 53.80           C  
ATOM    407  CE2 PHE A 123      21.774 121.696  60.093  1.00 53.80           C  
ATOM    408  CZ  PHE A 123      20.856 122.650  59.723  1.00 53.80           C  
ATOM    409  N   VAL A 124      20.958 120.161  63.798  1.00 45.69           N  
ATOM    410  CA  VAL A 124      20.953 118.737  63.575  1.00 45.69           C  
ATOM    411  C   VAL A 124      20.883 118.480  62.096  1.00 45.69           C  
ATOM    412  O   VAL A 124      20.030 119.033  61.403  1.00 45.69           O  
ATOM    413  CB  VAL A 124      19.771 118.052  64.196  1.00 45.69           C  
ATOM    414  CG1 VAL A 124      19.833 116.551  63.864  1.00 45.69           C  
ATOM    415  CG2 VAL A 124      19.766 118.355  65.702  1.00 45.69           C  
ATOM    416  N   LEU A 125      21.786 117.615  61.574  1.00 75.94           N  
ATOM    417  CA  LEU A 125      21.838 117.321  60.159  1.00 75.94           C  
ATOM    418  C   LEU A 125      21.349 115.932  59.860  1.00 75.94           C  
ATOM    419  O   LEU A 125      21.837 114.944  60.406  1.00 75.94           O  
ATOM    420  CB  LEU A 125      23.253 117.398  59.548  1.00 75.94           C  
ATOM    421  CG  LEU A 125      23.748 118.821  59.238  1.00 75.94           C  
ATOM    422  CD1 LEU A 125      25.162 118.794  58.637  1.00 75.94           C  
ATOM    423  CD2 LEU A 125      22.752 119.546  58.315  1.00 75.94           C  
ATOM    424  N   PRO A 126      20.348 115.869  59.015  1.00102.50           N  
ATOM    425  CA  PRO A 126      19.832 114.602  58.547  1.00102.50           C  
ATOM    426  C   PRO A 126      20.464 114.251  57.232  1.00102.50           C  
ATOM    427  O   PRO A 126      21.206 115.063  56.687  1.00102.50           O  
ATOM    428  CB  PRO A 126      18.322 114.777  58.413  1.00102.50           C  
ATOM    429  CG  PRO A 126      18.137 116.293  58.255  1.00102.50           C  
ATOM    430  CD  PRO A 126      19.303 116.879  59.066  1.00102.50           C  
ATOM    431  N   LYS A 127      20.245 113.015  56.746  1.00123.67           N  
ATOM    432  CA  LYS A 127      20.647 112.605  55.430  1.00123.67           C  
ATOM    433  C   LYS A 127      19.704 113.140  54.397  1.00123.67           C  
ATOM    434  O   LYS A 127      20.108 113.398  53.265  1.00123.67           O  
ATOM    435  CB  LYS A 127      20.775 111.081  55.281  1.00123.67           C  
ATOM    436  CG  LYS A 127      22.182 110.600  55.639  1.00123.67           C  
ATOM    437  CD  LYS A 127      22.613 110.930  57.066  1.00123.67           C  
ATOM    438  CE  LYS A 127      24.111 110.726  57.295  1.00123.67           C  
ATOM    439  NZ  LYS A 127      24.471 111.100  58.680  1.00123.67           N1+
ATOM    440  N   HIS A 128      18.408 113.279  54.753  1.00 58.38           N  
ATOM    441  CA  HIS A 128      17.413 113.721  53.815  1.00 58.38           C  
ATOM    442  C   HIS A 128      16.556 114.737  54.515  1.00 58.38           C  
ATOM    443  O   HIS A 128      16.386 114.687  55.732  1.00 58.38           O  
ATOM    444  CB  HIS A 128      16.509 112.561  53.357  1.00 58.38           C  
ATOM    445  CG  HIS A 128      15.585 112.899  52.229  1.00 58.38           C  
ATOM    446  CD2 HIS A 128      15.705 112.653  50.895  1.00 58.38           C  
ATOM    447  ND1 HIS A 128      14.375 113.538  52.384  1.00 58.38           N  
ATOM    448  CE1 HIS A 128      13.828 113.645  51.147  1.00 58.38           C  
ATOM    449  NE2 HIS A 128      14.598 113.122  50.212  1.00 58.38           N  
ATOM    450  N   GLU A 129      15.975 115.681  53.748  1.00 84.95           N  
ATOM    451  CA  GLU A 129      15.181 116.745  54.299  1.00 84.95           C  
ATOM    452  C   GLU A 129      13.981 116.180  54.989  1.00 84.95           C  
ATOM    453  O   GLU A 129      13.526 116.728  55.992  1.00 84.95           O  
ATOM    454  CB  GLU A 129      14.677 117.744  53.242  1.00 84.95           C  
ATOM    455  CG  GLU A 129      15.780 118.652  52.697  1.00 84.95           C  
ATOM    456  CD  GLU A 129      16.675 117.821  51.789  1.00 84.95           C  
ATOM    457  OE1 GLU A 129      16.174 116.807  51.235  1.00 84.95           O  
ATOM    458  OE2 GLU A 129      17.870 118.192  51.638  1.00 84.95           O1-
ATOM    459  N   GLN A 130      13.429 115.069  54.472  1.00 42.13           N  
ATOM    460  CA  GLN A 130      12.261 114.498  55.075  1.00 42.13           C  
ATOM    461  C   GLN A 130      12.620 114.154  56.487  1.00 42.13           C  
ATOM    462  O   GLN A 130      11.807 114.289  57.401  1.00 42.13           O  
ATOM    463  CB  GLN A 130      11.804 113.199  54.391  1.00 42.13           C  
ATOM    464  CG  GLN A 130      10.556 112.580  55.023  1.00 42.13           C  
ATOM    465  CD  GLN A 130      10.219 111.311  54.254  1.00 42.13           C  
ATOM    466  NE2 GLN A 130       8.900 111.068  54.021  1.00 42.13           N  
ATOM    467  OE1 GLN A 130      11.107 110.552  53.872  1.00 42.13           O  
ATOM    468  N   GLY A 131      13.862 113.687  56.700  1.00 20.05           N  
ATOM    469  CA  GLY A 131      14.284 113.326  58.022  1.00 20.05           C  
ATOM    470  C   GLY A 131      14.241 114.544  58.892  1.00 20.05           C  
ATOM    471  O   GLY A 131      13.839 114.475  60.051  1.00 20.05           O  
ATOM    472  N   ALA A 132      14.662 115.701  58.347  1.00 31.49           N  
ATOM    473  CA  ALA A 132      14.707 116.910  59.119  1.00 31.49           C  
ATOM    474  C   ALA A 132      13.323 117.249  59.582  1.00 31.49           C  
ATOM    475  O   ALA A 132      13.118 117.597  60.744  1.00 31.49           O  
ATOM    476  CB  ALA A 132      15.223 118.114  58.309  1.00 31.49           C  
ATOM    477  N   GLY A 133      12.328 117.135  58.686  1.00 28.16           N  
ATOM    478  CA  GLY A 133      10.986 117.507  59.035  1.00 28.16           C  
ATOM    479  C   GLY A 133      10.459 116.637  60.136  1.00 28.16           C  
ATOM    480  O   GLY A 133       9.863 117.131  61.091  1.00 28.16           O  
ATOM    481  N   HIS A 134      10.663 115.312  60.032  1.00 60.31           N  
ATOM    482  CA  HIS A 134      10.143 114.408  61.020  1.00 60.31           C  
ATOM    483  C   HIS A 134      10.845 114.625  62.323  1.00 60.31           C  
ATOM    484  O   HIS A 134      10.253 114.462  63.390  1.00 60.31           O  
ATOM    485  CB  HIS A 134      10.245 112.931  60.604  1.00 60.31           C  
ATOM    486  CG  HIS A 134       9.306 112.622  59.475  1.00 60.31           C  
ATOM    487  CD2 HIS A 134       9.552 112.226  58.196  1.00 60.31           C  
ATOM    488  ND1 HIS A 134       7.937 112.717  59.583  1.00 60.31           N  
ATOM    489  CE1 HIS A 134       7.424 112.376  58.374  1.00 60.31           C  
ATOM    490  NE2 HIS A 134       8.365 112.070  57.500  1.00 60.31           N  
ATOM    491  N   MET A 135      12.142 114.971  62.275  1.00 32.89           N  
ATOM    492  CA  MET A 135      12.873 115.215  63.484  1.00 32.89           C  
ATOM    493  C   MET A 135      12.275 116.412  64.155  1.00 32.89           C  
ATOM    494  O   MET A 135      12.161 116.459  65.378  1.00 32.89           O  
ATOM    495  CB  MET A 135      14.368 115.485  63.236  1.00 32.89           C  
ATOM    496  CG  MET A 135      15.105 114.267  62.671  1.00 32.89           C  
ATOM    497  SD  MET A 135      16.877 114.518  62.353  1.00 32.89           S  
ATOM    498  CE  MET A 135      17.156 112.853  61.684  1.00 32.89           C  
ATOM    499  N   ALA A 136      11.876 117.421  63.361  1.00 28.97           N  
ATOM    500  CA  ALA A 136      11.306 118.624  63.898  1.00 28.97           C  
ATOM    501  C   ALA A 136      10.026 118.287  64.599  1.00 28.97           C  
ATOM    502  O   ALA A 136       9.736 118.823  65.667  1.00 28.97           O  
ATOM    503  CB  ALA A 136      10.971 119.660  62.813  1.00 28.97           C  
ATOM    504  N   GLU A 137       9.210 117.395  64.006  1.00 45.53           N  
ATOM    505  CA  GLU A 137       7.946 117.055  64.593  1.00 45.53           C  
ATOM    506  C   GLU A 137       8.166 116.354  65.900  1.00 45.53           C  
ATOM    507  O   GLU A 137       7.510 116.655  66.895  1.00 45.53           O  
ATOM    508  CB  GLU A 137       7.107 116.128  63.696  1.00 45.53           C  
ATOM    509  CG  GLU A 137       6.678 116.779  62.379  1.00 45.53           C  
ATOM    510  CD  GLU A 137       5.864 115.765  61.585  1.00 45.53           C  
ATOM    511  OE1 GLU A 137       4.748 115.403  62.049  1.00 45.53           O  
ATOM    512  OE2 GLU A 137       6.347 115.340  60.502  1.00 45.53           O1-
ATOM    513  N   GLY A 138       9.116 115.403  65.941  1.00 19.55           N  
ATOM    514  CA  GLY A 138       9.350 114.668  67.152  1.00 19.55           C  
ATOM    515  C   GLY A 138       9.808 115.618  68.212  1.00 19.55           C  
ATOM    516  O   GLY A 138       9.402 115.524  69.371  1.00 19.55           O  
ATOM    517  N   TYR A 139      10.678 116.566  67.830  1.00 62.66           N  
ATOM    518  CA  TYR A 139      11.218 117.518  68.759  1.00 62.66           C  
ATOM    519  C   TYR A 139      10.086 118.322  69.324  1.00 62.66           C  
ATOM    520  O   TYR A 139       9.987 118.503  70.538  1.00 62.66           O  
ATOM    521  CB  TYR A 139      12.183 118.492  68.050  1.00 62.66           C  
ATOM    522  CG  TYR A 139      12.698 119.534  68.990  1.00 62.66           C  
ATOM    523  CD1 TYR A 139      13.813 119.308  69.765  1.00 62.66           C  
ATOM    524  CD2 TYR A 139      12.067 120.754  69.080  1.00 62.66           C  
ATOM    525  CE1 TYR A 139      14.284 120.279  70.623  1.00 62.66           C  
ATOM    526  CE2 TYR A 139      12.531 121.725  69.935  1.00 62.66           C  
ATOM    527  CZ  TYR A 139      13.640 121.490  70.710  1.00 62.66           C  
ATOM    528  OH  TYR A 139      14.114 122.490  71.587  1.00 62.66           O  
ATOM    529  N   ALA A 140       9.180 118.804  68.453  1.00 33.67           N  
ATOM    530  CA  ALA A 140       8.096 119.642  68.884  1.00 33.67           C  
ATOM    531  C   ALA A 140       7.210 118.887  69.821  1.00 33.67           C  
ATOM    532  O   ALA A 140       6.786 119.415  70.848  1.00 33.67           O  
ATOM    533  CB  ALA A 140       7.218 120.131  67.720  1.00 33.67           C  
ATOM    534  N   ARG A 141       6.911 117.617  69.495  1.00112.74           N  
ATOM    535  CA  ARG A 141       6.021 116.852  70.319  1.00112.74           C  
ATOM    536  C   ARG A 141       6.570 116.706  71.710  1.00112.74           C  
ATOM    537  O   ARG A 141       5.844 116.864  72.689  1.00112.74           O  
ATOM    538  CB  ARG A 141       5.748 115.436  69.777  1.00112.74           C  
ATOM    539  CG  ARG A 141       4.681 115.406  68.682  1.00112.74           C  
ATOM    540  CD  ARG A 141       3.307 115.795  69.225  1.00112.74           C  
ATOM    541  NE  ARG A 141       2.303 115.690  68.130  1.00112.74           N  
ATOM    542  CZ  ARG A 141       1.083 116.287  68.291  1.00112.74           C  
ATOM    543  NH1 ARG A 141       0.834 117.033  69.406  1.00112.74           N1+
ATOM    544  NH2 ARG A 141       0.112 116.143  67.342  1.00112.74           N  
ATOM    545  N   ALA A 142       7.860 116.347  71.834  1.00 57.91           N  
ATOM    546  CA  ALA A 142       8.466 116.142  73.120  1.00 57.91           C  
ATOM    547  C   ALA A 142       8.662 117.419  73.887  1.00 57.91           C  
ATOM    548  O   ALA A 142       8.421 117.459  75.091  1.00 57.91           O  
ATOM    549  CB  ALA A 142       9.847 115.477  73.011  1.00 57.91           C  
ATOM    550  N   SER A 143       9.173 118.474  73.219  1.00 58.81           N  
ATOM    551  CA  SER A 143       9.507 119.716  73.868  1.00 58.81           C  
ATOM    552  C   SER A 143       8.320 120.588  74.138  1.00 58.81           C  
ATOM    553  O   SER A 143       8.244 121.224  75.186  1.00 58.81           O  
ATOM    554  CB  SER A 143      10.508 120.553  73.054  1.00 58.81           C  
ATOM    555  OG  SER A 143       9.922 120.963  71.829  1.00 58.81           O  
ATOM    556  N   GLY A 144       7.369 120.658  73.190  1.00 30.41           N  
ATOM    557  CA  GLY A 144       6.246 121.538  73.358  1.00 30.41           C  
ATOM    558  C   GLY A 144       6.538 122.795  72.595  1.00 30.41           C  
ATOM    559  O   GLY A 144       5.644 123.601  72.339  1.00 30.41           O  
ATOM    560  N   LYS A 145       7.815 122.990  72.210  1.00 89.37           N  
ATOM    561  CA  LYS A 145       8.225 124.144  71.461  1.00 89.37           C  
ATOM    562  C   LYS A 145       8.035 123.824  70.007  1.00 89.37           C  
ATOM    563  O   LYS A 145       7.901 122.659  69.638  1.00 89.37           O  
ATOM    564  CB  LYS A 145       9.711 124.495  71.664  1.00 89.37           C  
ATOM    565  CG  LYS A 145      10.066 124.840  73.112  1.00 89.37           C  
ATOM    566  CD  LYS A 145      11.572 124.860  73.405  1.00 89.37           C  
ATOM    567  CE  LYS A 145      12.254 126.181  73.041  1.00 89.37           C  
ATOM    568  NZ  LYS A 145      13.653 126.184  73.531  1.00 89.37           N1+
ATOM    569  N   PRO A 146       7.989 124.822  69.162  1.00 84.94           N  
ATOM    570  CA  PRO A 146       7.837 124.569  67.754  1.00 84.94           C  
ATOM    571  C   PRO A 146       9.109 124.039  67.164  1.00 84.94           C  
ATOM    572  O   PRO A 146      10.186 124.427  67.614  1.00 84.94           O  
ATOM    573  CB  PRO A 146       7.343 125.882  67.135  1.00 84.94           C  
ATOM    574  CG  PRO A 146       7.549 126.939  68.235  1.00 84.94           C  
ATOM    575  CD  PRO A 146       7.478 126.129  69.539  1.00 84.94           C  
ATOM    576  N   GLY A 147       9.010 123.164  66.140  1.00 33.21           N  
ATOM    577  CA  GLY A 147      10.191 122.599  65.548  1.00 33.21           C  
ATOM    578  C   GLY A 147      10.580 123.463  64.389  1.00 33.21           C  
ATOM    579  O   GLY A 147       9.757 123.783  63.532  1.00 33.21           O  
ATOM    580  N   VAL A 148      11.875 123.838  64.319  1.00 49.01           N  
ATOM    581  CA  VAL A 148      12.325 124.720  63.279  1.00 49.01           C  
ATOM    582  C   VAL A 148      13.113 123.950  62.259  1.00 49.01           C  
ATOM    583  O   VAL A 148      14.048 123.224  62.595  1.00 49.01           O  
ATOM    584  CB  VAL A 148      13.210 125.816  63.796  1.00 49.01           C  
ATOM    585  CG1 VAL A 148      13.682 126.667  62.606  1.00 49.01           C  
ATOM    586  CG2 VAL A 148      12.437 126.608  64.868  1.00 49.01           C  
ATOM    587  N   VAL A 149      12.746 124.111  60.967  1.00 43.69           N  
ATOM    588  CA  VAL A 149      13.427 123.426  59.900  1.00 43.69           C  
ATOM    589  C   VAL A 149      14.018 124.448  58.968  1.00 43.69           C  
ATOM    590  O   VAL A 149      13.392 125.463  58.661  1.00 43.69           O  
ATOM    591  CB  VAL A 149      12.519 122.549  59.084  1.00 43.69           C  
ATOM    592  CG1 VAL A 149      13.323 121.948  57.920  1.00 43.69           C  
ATOM    593  CG2 VAL A 149      11.886 121.497  60.011  1.00 43.69           C  
ATOM    594  N   LEU A 150      15.264 124.208  58.504  1.00 81.98           N  
ATOM    595  CA  LEU A 150      15.911 125.135  57.615  1.00 81.98           C  
ATOM    596  C   LEU A 150      16.439 124.364  56.440  1.00 81.98           C  
ATOM    597  O   LEU A 150      17.398 123.609  56.568  1.00 81.98           O  
ATOM    598  CB  LEU A 150      17.086 125.859  58.301  1.00 81.98           C  
ATOM    599  CG  LEU A 150      17.838 126.875  57.422  1.00 81.98           C  
ATOM    600  CD1 LEU A 150      16.922 128.024  56.981  1.00 81.98           C  
ATOM    601  CD2 LEU A 150      19.109 127.376  58.129  1.00 81.98           C  
ATOM    602  N   VAL A 151      15.844 124.569  55.244  1.00134.28           N  
ATOM    603  CA  VAL A 151      16.225 123.790  54.096  1.00134.28           C  
ATOM    604  C   VAL A 151      16.414 124.732  52.933  1.00134.28           C  
ATOM    605  O   VAL A 151      16.030 125.897  52.992  1.00134.28           O  
ATOM    606  CB  VAL A 151      15.125 122.822  53.736  1.00134.28           C  
ATOM    607  CG1 VAL A 151      15.511 121.985  52.516  1.00134.28           C  
ATOM    608  CG2 VAL A 151      14.784 121.981  54.968  1.00134.28           C  
ATOM    609  N   THR A 152      17.043 124.242  51.841  1.00107.19           N  
ATOM    610  CA  THR A 152      17.303 125.035  50.672  1.00107.19           C  
ATOM    611  C   THR A 152      16.114 124.978  49.760  1.00107.19           C  
ATOM    612  O   THR A 152      15.087 124.383  50.084  1.00107.19           O  
ATOM    613  CB  THR A 152      18.505 124.569  49.900  1.00107.19           C  
ATOM    614  CG2 THR A 152      18.170 123.226  49.228  1.00107.19           C  
ATOM    615  OG1 THR A 152      18.868 125.529  48.920  1.00107.19           O  
ATOM    616  N   SER A 153      16.228 125.626  48.581  1.00 46.56           N  
ATOM    617  CA  SER A 153      15.141 125.699  47.642  1.00 46.56           C  
ATOM    618  C   SER A 153      15.070 124.445  46.825  1.00 46.56           C  
ATOM    619  O   SER A 153      15.826 123.496  47.023  1.00 46.56           O  
ATOM    620  CB  SER A 153      15.237 126.897  46.679  1.00 46.56           C  
ATOM    621  OG  SER A 153      16.386 126.781  45.854  1.00 46.56           O  
ATOM    622  N   GLY A 154      14.086 124.401  45.907  1.00 35.01           N  
ATOM    623  CA  GLY A 154      13.933 123.294  45.010  1.00 35.01           C  
ATOM    624  C   GLY A 154      13.643 122.038  45.773  1.00 35.01           C  
ATOM    625  O   GLY A 154      12.712 121.947  46.573  1.00 35.01           O  
ATOM    626  N   PRO A 155      14.450 121.054  45.487  1.00154.36           N  
ATOM    627  CA  PRO A 155      14.336 119.719  46.018  1.00154.36           C  
ATOM    628  C   PRO A 155      14.363 119.746  47.509  1.00154.36           C  
ATOM    629  O   PRO A 155      13.740 118.892  48.139  1.00154.36           O  
ATOM    630  CB  PRO A 155      15.537 118.953  45.462  1.00154.36           C  
ATOM    631  CG  PRO A 155      16.055 119.816  44.293  1.00154.36           C  
ATOM    632  CD  PRO A 155      15.635 121.242  44.669  1.00154.36           C  
ATOM    633  N   GLY A 156      15.106 120.697  48.096  1.00 26.36           N  
ATOM    634  CA  GLY A 156      15.196 120.747  49.521  1.00 26.36           C  
ATOM    635  C   GLY A 156      13.833 121.030  50.063  1.00 26.36           C  
ATOM    636  O   GLY A 156      13.441 120.489  51.096  1.00 26.36           O  
ATOM    637  N   ALA A 157      13.104 121.951  49.405  1.00 47.49           N  
ATOM    638  CA  ALA A 157      11.785 122.334  49.820  1.00 47.49           C  
ATOM    639  C   ALA A 157      10.784 121.237  49.614  1.00 47.49           C  
ATOM    640  O   ALA A 157       9.991 120.921  50.500  1.00 47.49           O  
ATOM    641  CB  ALA A 157      11.267 123.567  49.059  1.00 47.49           C  
ATOM    642  N   THR A 158      10.825 120.600  48.433  1.00110.40           N  
ATOM    643  CA  THR A 158       9.854 119.614  48.053  1.00110.40           C  
ATOM    644  C   THR A 158       9.936 118.444  48.983  1.00110.40           C  
ATOM    645  O   THR A 158       8.930 117.801  49.278  1.00110.40           O  
ATOM    646  CB  THR A 158      10.075 119.122  46.654  1.00110.40           C  
ATOM    647  CG2 THR A 158      11.453 118.452  46.555  1.00110.40           C  
ATOM    648  OG1 THR A 158       9.056 118.205  46.299  1.00110.40           O  
ATOM    649  N   ASN A 159      11.152 118.138  49.462  1.00 99.18           N  
ATOM    650  CA  ASN A 159      11.392 116.989  50.292  1.00 99.18           C  
ATOM    651  C   ASN A 159      10.676 117.077  51.615  1.00 99.18           C  
ATOM    652  O   ASN A 159      10.425 116.055  52.250  1.00 99.18           O  
ATOM    653  CB  ASN A 159      12.881 116.741  50.563  1.00 99.18           C  
ATOM    654  CG  ASN A 159      13.466 116.172  49.279  1.00 99.18           C  
ATOM    655  ND2 ASN A 159      12.647 115.366  48.550  1.00 99.18           N  
ATOM    656  OD1 ASN A 159      14.616 116.432  48.934  1.00 99.18           O  
ATOM    657  N   VAL A 160      10.430 118.306  52.100  1.00173.97           N  
ATOM    658  CA  VAL A 160       9.795 118.667  53.346  1.00173.97           C  
ATOM    659  C   VAL A 160       8.282 118.556  53.292  1.00173.97           C  
ATOM    660  O   VAL A 160       7.614 118.671  54.319  1.00173.97           O  
ATOM    661  CB  VAL A 160      10.161 120.087  53.707  1.00173.97           C  
ATOM    662  CG1 VAL A 160       9.514 120.498  55.032  1.00173.97           C  
ATOM    663  CG2 VAL A 160      11.687 120.203  53.718  1.00173.97           C  
ATOM    664  N   VAL A 161       7.676 118.418  52.096  1.00119.56           N  
ATOM    665  CA  VAL A 161       6.241 118.462  51.983  1.00119.56           C  
ATOM    666  C   VAL A 161       5.559 117.426  52.837  1.00119.56           C  
ATOM    667  O   VAL A 161       4.589 117.736  53.529  1.00119.56           O  
ATOM    668  CB  VAL A 161       5.756 118.299  50.567  1.00119.56           C  
ATOM    669  CG1 VAL A 161       6.230 119.519  49.761  1.00119.56           C  
ATOM    670  CG2 VAL A 161       6.266 116.965  50.001  1.00119.56           C  
ATOM    671  N   THR A 162       6.039 116.171  52.833  1.00 48.30           N  
ATOM    672  CA  THR A 162       5.387 115.127  53.576  1.00 48.30           C  
ATOM    673  C   THR A 162       5.384 115.458  55.042  1.00 48.30           C  
ATOM    674  O   THR A 162       4.360 115.292  55.701  1.00 48.30           O  
ATOM    675  CB  THR A 162       6.059 113.796  53.389  1.00 48.30           C  
ATOM    676  CG2 THR A 162       5.306 112.734  54.209  1.00 48.30           C  
ATOM    677  OG1 THR A 162       6.061 113.443  52.013  1.00 48.30           O  
ATOM    678  N   PRO A 163       6.478 115.913  55.597  1.00 75.42           N  
ATOM    679  CA  PRO A 163       6.486 116.225  56.999  1.00 75.42           C  
ATOM    680  C   PRO A 163       5.538 117.338  57.317  1.00 75.42           C  
ATOM    681  O   PRO A 163       4.935 117.320  58.390  1.00 75.42           O  
ATOM    682  CB  PRO A 163       7.944 116.511  57.352  1.00 75.42           C  
ATOM    683  CG  PRO A 163       8.729 115.660  56.336  1.00 75.42           C  
ATOM    684  CD  PRO A 163       7.806 115.580  55.106  1.00 75.42           C  
ATOM    685  N   MET A 164       5.409 118.329  56.417  1.00 46.00           N  
ATOM    686  CA  MET A 164       4.531 119.435  56.661  1.00 46.00           C  
ATOM    687  C   MET A 164       3.114 118.949  56.654  1.00 46.00           C  
ATOM    688  O   MET A 164       2.311 119.323  57.505  1.00 46.00           O  
ATOM    689  CB  MET A 164       4.676 120.546  55.609  1.00 46.00           C  
ATOM    690  CG  MET A 164       6.054 121.214  55.629  1.00 46.00           C  
ATOM    691  SD  MET A 164       6.280 122.537  54.399  1.00 46.00           S  
ATOM    692  CE  MET A 164       6.300 121.440  52.956  1.00 46.00           C  
ATOM    693  N   ALA A 165       2.779 118.071  55.692  1.00 29.27           N  
ATOM    694  CA  ALA A 165       1.447 117.558  55.573  1.00 29.27           C  
ATOM    695  C   ALA A 165       1.145 116.805  56.830  1.00 29.27           C  
ATOM    696  O   ALA A 165       0.029 116.851  57.346  1.00 29.27           O  
ATOM    697  CB  ALA A 165       1.289 116.579  54.396  1.00 29.27           C  
ATOM    698  N   ASP A 166       2.146 116.069  57.342  1.00 55.26           N  
ATOM    699  CA  ASP A 166       1.994 115.270  58.525  1.00 55.26           C  
ATOM    700  C   ASP A 166       1.750 116.154  59.712  1.00 55.26           C  
ATOM    701  O   ASP A 166       0.844 115.907  60.506  1.00 55.26           O  
ATOM    702  CB  ASP A 166       3.248 114.415  58.797  1.00 55.26           C  
ATOM    703  CG  ASP A 166       2.975 113.461  59.952  1.00 55.26           C  
ATOM    704  OD1 ASP A 166       2.655 113.948  61.069  1.00 55.26           O  
ATOM    705  OD2 ASP A 166       3.080 112.226  59.728  1.00 55.26           O1-
ATOM    706  N   ALA A 167       2.550 117.226  59.852  1.00 40.36           N  
ATOM    707  CA  ALA A 167       2.443 118.138  60.956  1.00 40.36           C  
ATOM    708  C   ALA A 167       1.110 118.809  60.883  1.00 40.36           C  
ATOM    709  O   ALA A 167       0.528 119.185  61.900  1.00 40.36           O  
ATOM    710  CB  ALA A 167       3.522 119.232  60.933  1.00 40.36           C  
ATOM    711  N   PHE A 168       0.624 119.041  59.653  1.00 53.27           N  
ATOM    712  CA  PHE A 168      -0.634 119.695  59.455  1.00 53.27           C  
ATOM    713  C   PHE A 168      -1.746 118.830  59.980  1.00 53.27           C  
ATOM    714  O   PHE A 168      -2.657 119.322  60.641  1.00 53.27           O  
ATOM    715  CB  PHE A 168      -0.904 119.991  57.968  1.00 53.27           C  
ATOM    716  CG  PHE A 168      -2.203 120.711  57.843  1.00 53.27           C  
ATOM    717  CD1 PHE A 168      -2.296 122.048  58.160  1.00 53.27           C  
ATOM    718  CD2 PHE A 168      -3.325 120.056  57.389  1.00 53.27           C  
ATOM    719  CE1 PHE A 168      -3.493 122.714  58.039  1.00 53.27           C  
ATOM    720  CE2 PHE A 168      -4.525 120.717  57.266  1.00 53.27           C  
ATOM    721  CZ  PHE A 168      -4.611 122.049  57.593  1.00 53.27           C  
ATOM    722  N   ALA A 169      -1.714 117.515  59.683  1.00 50.15           N  
ATOM    723  CA  ALA A 169      -2.780 116.638  60.095  1.00 50.15           C  
ATOM    724  C   ALA A 169      -2.847 116.509  61.590  1.00 50.15           C  
ATOM    725  O   ALA A 169      -3.924 116.584  62.178  1.00 50.15           O  
ATOM    726  CB  ALA A 169      -2.626 115.217  59.530  1.00 50.15           C  
ATOM    727  N   ASP A 170      -1.696 116.269  62.243  1.00168.87           N  
ATOM    728  CA  ASP A 170      -1.626 116.093  63.666  1.00168.87           C  
ATOM    729  C   ASP A 170      -1.623 117.386  64.430  1.00168.87           C  
ATOM    730  O   ASP A 170      -1.669 117.368  65.657  1.00168.87           O  
ATOM    731  CB  ASP A 170      -0.521 115.131  64.145  1.00168.87           C  
ATOM    732  CG  ASP A 170       0.845 115.601  63.696  1.00168.87           C  
ATOM    733  OD1 ASP A 170       0.984 116.806  63.358  1.00168.87           O  
ATOM    734  OD2 ASP A 170       1.767 114.743  63.665  1.00168.87           O1-
ATOM    735  N   GLY A 171      -1.469 118.545  63.763  1.00 47.12           N  
ATOM    736  CA  GLY A 171      -1.533 119.794  64.479  1.00 47.12           C  
ATOM    737  C   GLY A 171      -0.275 120.011  65.270  1.00 47.12           C  
ATOM    738  O   GLY A 171      -0.336 120.320  66.459  1.00 47.12           O  
ATOM    739  N   ILE A 172       0.904 119.854  64.634  1.00 65.82           N  
ATOM    740  CA  ILE A 172       2.150 120.047  65.329  1.00 65.82           C  
ATOM    741  C   ILE A 172       2.763 121.358  64.915  1.00 65.82           C  
ATOM    742  O   ILE A 172       2.797 121.689  63.729  1.00 65.82           O  
ATOM    743  CB  ILE A 172       3.162 118.975  65.040  1.00 65.82           C  
ATOM    744  CG1 ILE A 172       2.627 117.611  65.493  1.00 65.82           C  
ATOM    745  CG2 ILE A 172       4.494 119.357  65.708  1.00 65.82           C  
ATOM    746  CD1 ILE A 172       3.463 116.441  64.985  1.00 65.82           C  
ATOM    747  N   PRO A 173       3.235 122.128  65.877  1.00174.45           N  
ATOM    748  CA  PRO A 173       3.849 123.407  65.611  1.00174.45           C  
ATOM    749  C   PRO A 173       5.134 123.231  64.871  1.00174.45           C  
ATOM    750  O   PRO A 173       6.028 122.564  65.390  1.00174.45           O  
ATOM    751  CB  PRO A 173       4.072 124.069  66.970  1.00174.45           C  
ATOM    752  CG  PRO A 173       3.033 123.398  67.883  1.00174.45           C  
ATOM    753  CD  PRO A 173       2.796 122.009  67.259  1.00174.45           C  
ATOM    754  N   MET A 174       5.282 123.867  63.697  1.00104.09           N  
ATOM    755  CA  MET A 174       6.509 123.710  62.977  1.00104.09           C  
ATOM    756  C   MET A 174       6.694 124.919  62.113  1.00104.09           C  
ATOM    757  O   MET A 174       5.769 125.342  61.419  1.00104.09           O  
ATOM    758  CB  MET A 174       6.484 122.504  62.021  1.00104.09           C  
ATOM    759  CG  MET A 174       7.809 122.252  61.299  1.00104.09           C  
ATOM    760  SD  MET A 174       7.697 121.114  59.883  1.00104.09           S  
ATOM    761  CE  MET A 174       7.096 119.691  60.829  1.00104.09           C  
ATOM    762  N   VAL A 175       7.906 125.508  62.130  1.00 59.27           N  
ATOM    763  CA  VAL A 175       8.176 126.629  61.275  1.00 59.27           C  
ATOM    764  C   VAL A 175       9.200 126.163  60.283  1.00 59.27           C  
ATOM    765  O   VAL A 175      10.327 125.832  60.652  1.00 59.27           O  
ATOM    766  CB  VAL A 175       8.761 127.802  62.005  1.00 59.27           C  
ATOM    767  CG1 VAL A 175       9.094 128.899  60.979  1.00 59.27           C  
ATOM    768  CG2 VAL A 175       7.768 128.248  63.092  1.00 59.27           C  
ATOM    769  N   VAL A 176       8.838 126.133  58.983  1.00 55.73           N  
ATOM    770  CA  VAL A 176       9.769 125.648  58.000  1.00 55.73           C  
ATOM    771  C   VAL A 176      10.283 126.798  57.187  1.00 55.73           C  
ATOM    772  O   VAL A 176       9.518 127.546  56.578  1.00 55.73           O  
ATOM    773  CB  VAL A 176       9.158 124.669  57.035  1.00 55.73           C  
ATOM    774  CG1 VAL A 176      10.223 124.255  56.004  1.00 55.73           C  
ATOM    775  CG2 VAL A 176       8.578 123.488  57.833  1.00 55.73           C  
ATOM    776  N   PHE A 177      11.622 126.960  57.152  1.00148.40           N  
ATOM    777  CA  PHE A 177      12.206 128.012  56.371  1.00148.40           C  
ATOM    778  C   PHE A 177      12.837 127.367  55.179  1.00148.40           C  
ATOM    779  O   PHE A 177      13.680 126.482  55.317  1.00148.40           O  
ATOM    780  CB  PHE A 177      13.334 128.789  57.081  1.00148.40           C  
ATOM    781  CG  PHE A 177      12.768 129.577  58.213  1.00148.40           C  
ATOM    782  CD1 PHE A 177      12.328 130.867  58.015  1.00148.40           C  
ATOM    783  CD2 PHE A 177      12.680 129.036  59.474  1.00148.40           C  
ATOM    784  CE1 PHE A 177      11.807 131.601  59.054  1.00148.40           C  
ATOM    785  CE2 PHE A 177      12.160 129.764  60.517  1.00148.40           C  
ATOM    786  CZ  PHE A 177      11.723 131.050  60.308  1.00148.40           C  
ATOM    787  N   THR A 178      12.438 127.794  53.964  1.00 39.89           N  
ATOM    788  CA  THR A 178      13.014 127.213  52.786  1.00 39.89           C  
ATOM    789  C   THR A 178      13.689 128.294  52.004  1.00 39.89           C  
ATOM    790  O   THR A 178      13.140 129.377  51.804  1.00 39.89           O  
ATOM    791  CB  THR A 178      12.007 126.567  51.884  1.00 39.89           C  
ATOM    792  CG2 THR A 178      11.300 125.440  52.656  1.00 39.89           C  
ATOM    793  OG1 THR A 178      11.063 127.530  51.436  1.00 39.89           O  
ATOM    794  N   GLY A 179      14.921 128.008  51.537  1.00 20.37           N  
ATOM    795  CA  GLY A 179      15.645 128.975  50.768  1.00 20.37           C  
ATOM    796  C   GLY A 179      14.982 129.059  49.431  1.00 20.37           C  
ATOM    797  O   GLY A 179      14.333 128.114  48.984  1.00 20.37           O  
ATOM    798  N   GLN A 180      15.133 130.213  48.756  1.00 53.31           N  
ATOM    799  CA  GLN A 180      14.539 130.411  47.467  1.00 53.31           C  
ATOM    800  C   GLN A 180      15.536 131.129  46.615  1.00 53.31           C  
ATOM    801  O   GLN A 180      16.459 131.769  47.113  1.00 53.31           O  
ATOM    802  CB  GLN A 180      13.274 131.288  47.503  1.00 53.31           C  
ATOM    803  CG  GLN A 180      12.668 131.570  46.125  1.00 53.31           C  
ATOM    804  CD  GLN A 180      12.058 130.287  45.582  1.00 53.31           C  
ATOM    805  NE2 GLN A 180      10.795 129.994  45.993  1.00 53.31           N  
ATOM    806  OE1 GLN A 180      12.691 129.565  44.811  1.00 53.31           O  
ATOM    807  N   VAL A 181      15.364 131.035  45.285  1.00 48.10           N  
ATOM    808  CA  VAL A 181      16.248 131.691  44.366  1.00 48.10           C  
ATOM    809  C   VAL A 181      16.046 133.164  44.529  1.00 48.10           C  
ATOM    810  O   VAL A 181      15.075 133.607  45.142  1.00 48.10           O  
ATOM    811  CB  VAL A 181      15.983 131.340  42.931  1.00 48.10           C  
ATOM    812  CG1 VAL A 181      16.263 129.841  42.735  1.00 48.10           C  
ATOM    813  CG2 VAL A 181      14.541 131.749  42.590  1.00 48.10           C  
ATOM    814  N   PRO A 182      16.947 133.953  44.009  1.00 76.73           N  
ATOM    815  CA  PRO A 182      16.845 135.374  44.162  1.00 76.73           C  
ATOM    816  C   PRO A 182      15.568 135.860  43.565  1.00 76.73           C  
ATOM    817  O   PRO A 182      15.090 135.280  42.593  1.00 76.73           O  
ATOM    818  CB  PRO A 182      18.121 135.942  43.546  1.00 76.73           C  
ATOM    819  CG  PRO A 182      19.151 134.814  43.770  1.00 76.73           C  
ATOM    820  CD  PRO A 182      18.315 133.520  43.777  1.00 76.73           C  
ATOM    821  N   THR A 183      15.017 136.942  44.132  1.00102.77           N  
ATOM    822  CA  THR A 183      13.739 137.456  43.747  1.00102.77           C  
ATOM    823  C   THR A 183      13.792 137.780  42.290  1.00102.77           C  
ATOM    824  O   THR A 183      12.819 137.586  41.561  1.00102.77           O  
ATOM    825  CB  THR A 183      13.418 138.716  44.490  1.00102.77           C  
ATOM    826  CG2 THR A 183      11.996 139.147  44.116  1.00102.77           C  
ATOM    827  OG1 THR A 183      13.488 138.487  45.889  1.00102.77           O  
ATOM    828  N   SER A 184      14.943 138.287  41.823  1.00 39.83           N  
ATOM    829  CA  SER A 184      15.065 138.656  40.445  1.00 39.83           C  
ATOM    830  C   SER A 184      14.841 137.449  39.579  1.00 39.83           C  
ATOM    831  O   SER A 184      14.198 137.548  38.536  1.00 39.83           O  
ATOM    832  CB  SER A 184      16.458 139.228  40.120  1.00 39.83           C  
ATOM    833  OG  SER A 184      17.461 138.260  40.389  1.00 39.83           O  
ATOM    834  N   ALA A 185      15.397 136.294  39.996  1.00 62.53           N  
ATOM    835  CA  ALA A 185      15.362 135.014  39.331  1.00 62.53           C  
ATOM    836  C   ALA A 185      13.997 134.374  39.324  1.00 62.53           C  
ATOM    837  O   ALA A 185      13.686 133.583  38.438  1.00 62.53           O  
ATOM    838  CB  ALA A 185      16.331 133.998  39.959  1.00 62.53           C  
ATOM    839  N   ILE A 186      13.161 134.624  40.345  1.00 76.75           N  
ATOM    840  CA  ILE A 186      11.901 133.932  40.434  1.00 76.75           C  
ATOM    841  C   ILE A 186      11.094 134.113  39.177  1.00 76.75           C  
ATOM    842  O   ILE A 186      10.994 135.213  38.636  1.00 76.75           O  
ATOM    843  CB  ILE A 186      11.058 134.392  41.587  1.00 76.75           C  
ATOM    844  CG1 ILE A 186      11.785 134.122  42.913  1.00 76.75           C  
ATOM    845  CG2 ILE A 186       9.684 133.708  41.480  1.00 76.75           C  
ATOM    846  CD1 ILE A 186      11.150 134.826  44.111  1.00 76.75           C  
ATOM    847  N   GLY A 187      10.509 132.998  38.676  1.00 40.93           N  
ATOM    848  CA  GLY A 187       9.635 133.014  37.530  1.00 40.93           C  
ATOM    849  C   GLY A 187      10.416 132.758  36.271  1.00 40.93           C  
ATOM    850  O   GLY A 187       9.856 132.655  35.181  1.00 40.93           O  
ATOM    851  N   THR A 188      11.747 132.693  36.405  1.00149.67           N  
ATOM    852  CA  THR A 188      12.699 132.427  35.365  1.00149.67           C  
ATOM    853  C   THR A 188      12.713 130.963  35.052  1.00149.67           C  
ATOM    854  O   THR A 188      13.212 130.565  34.002  1.00149.67           O  
ATOM    855  CB  THR A 188      14.092 132.832  35.754  1.00149.67           C  
ATOM    856  CG2 THR A 188      15.058 132.489  34.623  1.00149.67           C  
ATOM    857  OG1 THR A 188      14.146 134.225  35.997  1.00149.67           O  
ATOM    858  N   ASP A 189      12.169 130.114  35.946  1.00 70.17           N  
ATOM    859  CA  ASP A 189      12.361 128.701  35.798  1.00 70.17           C  
ATOM    860  C   ASP A 189      13.823 128.504  36.032  1.00 70.17           C  
ATOM    861  O   ASP A 189      14.496 127.724  35.358  1.00 70.17           O  
ATOM    862  CB  ASP A 189      12.004 128.145  34.404  1.00 70.17           C  
ATOM    863  CG  ASP A 189      10.499 128.257  34.210  1.00 70.17           C  
ATOM    864  OD1 ASP A 189       9.784 128.467  35.226  1.00 70.17           O  
ATOM    865  OD2 ASP A 189      10.045 128.138  33.041  1.00 70.17           O1-
ATOM    866  N   ALA A 190      14.330 129.248  37.037  1.00 45.09           N  
ATOM    867  CA  ALA A 190      15.703 129.266  37.451  1.00 45.09           C  
ATOM    868  C   ALA A 190      16.053 127.965  38.091  1.00 45.09           C  
ATOM    869  O   ALA A 190      15.192 127.155  38.433  1.00 45.09           O  
ATOM    870  CB  ALA A 190      16.027 130.380  38.461  1.00 45.09           C  
ATOM    871  N   PHE A 191      17.369 127.733  38.250  1.00 67.14           N  
ATOM    872  CA  PHE A 191      17.845 126.494  38.789  1.00 67.14           C  
ATOM    873  C   PHE A 191      17.362 126.345  40.197  1.00 67.14           C  
ATOM    874  O   PHE A 191      17.426 127.272  41.004  1.00 67.14           O  
ATOM    875  CB  PHE A 191      19.382 126.367  38.771  1.00 67.14           C  
ATOM    876  CG  PHE A 191      19.765 125.024  39.300  1.00 67.14           C  
ATOM    877  CD1 PHE A 191      19.578 123.894  38.535  1.00 67.14           C  
ATOM    878  CD2 PHE A 191      20.334 124.891  40.549  1.00 67.14           C  
ATOM    879  CE1 PHE A 191      19.933 122.653  39.010  1.00 67.14           C  
ATOM    880  CE2 PHE A 191      20.692 123.653  41.027  1.00 67.14           C  
ATOM    881  CZ  PHE A 191      20.490 122.531  40.260  1.00 67.14           C  
ATOM    882  N   GLN A 192      16.860 125.134  40.498  1.00122.42           N  
ATOM    883  CA  GLN A 192      16.368 124.732  41.785  1.00122.42           C  
ATOM    884  C   GLN A 192      15.333 125.688  42.284  1.00122.42           C  
ATOM    885  O   GLN A 192      15.302 126.031  43.466  1.00122.42           O  
ATOM    886  CB  GLN A 192      17.466 124.537  42.848  1.00122.42           C  
ATOM    887  CG  GLN A 192      18.252 125.793  43.222  1.00122.42           C  
ATOM    888  CD  GLN A 192      19.278 125.388  44.275  1.00122.42           C  
ATOM    889  NE2 GLN A 192      19.355 124.060  44.561  1.00122.42           N  
ATOM    890  OE1 GLN A 192      19.984 126.228  44.834  1.00122.42           O  
ATOM    891  N   GLU A 193      14.427 126.115  41.383  1.00 40.19           N  
ATOM    892  CA  GLU A 193      13.372 127.009  41.757  1.00 40.19           C  
ATOM    893  C   GLU A 193      12.091 126.234  41.765  1.00 40.19           C  
ATOM    894  O   GLU A 193      11.843 125.419  40.878  1.00 40.19           O  
ATOM    895  CB  GLU A 193      13.179 128.150  40.747  1.00 40.19           C  
ATOM    896  CG  GLU A 193      12.051 129.107  41.131  1.00 40.19           C  
ATOM    897  CD  GLU A 193      11.849 130.083  39.980  1.00 40.19           C  
ATOM    898  OE1 GLU A 193      12.771 130.207  39.130  1.00 40.19           O  
ATOM    899  OE2 GLU A 193      10.760 130.713  39.936  1.00 40.19           O1-
ATOM    900  N   ALA A 194      11.244 126.460  42.792  1.00 35.36           N  
ATOM    901  CA  ALA A 194       9.981 125.779  42.856  1.00 35.36           C  
ATOM    902  C   ALA A 194       8.993 126.714  43.481  1.00 35.36           C  
ATOM    903  O   ALA A 194       9.359 127.582  44.273  1.00 35.36           O  
ATOM    904  CB  ALA A 194      10.005 124.503  43.719  1.00 35.36           C  
ATOM    905  N   ASP A 195       7.698 126.563  43.136  1.00 47.54           N  
ATOM    906  CA  ASP A 195       6.706 127.420  43.720  1.00 47.54           C  
ATOM    907  C   ASP A 195       6.344 126.791  45.027  1.00 47.54           C  
ATOM    908  O   ASP A 195       5.317 126.125  45.156  1.00 47.54           O  
ATOM    909  CB  ASP A 195       5.429 127.538  42.868  1.00 47.54           C  
ATOM    910  CG  ASP A 195       4.609 128.716  43.379  1.00 47.54           C  
ATOM    911  OD1 ASP A 195       4.969 129.274  44.449  1.00 47.54           O  
ATOM    912  OD2 ASP A 195       3.611 129.076  42.700  1.00 47.54           O1-
ATOM    913  N   VAL A 196       7.209 127.005  46.036  1.00 37.11           N  
ATOM    914  CA  VAL A 196       7.072 126.427  47.340  1.00 37.11           C  
ATOM    915  C   VAL A 196       5.825 126.921  48.001  1.00 37.11           C  
ATOM    916  O   VAL A 196       5.090 126.150  48.618  1.00 37.11           O  
ATOM    917  CB  VAL A 196       8.223 126.783  48.236  1.00 37.11           C  
ATOM    918  CG1 VAL A 196       7.946 126.214  49.635  1.00 37.11           C  
ATOM    919  CG2 VAL A 196       9.522 126.264  47.599  1.00 37.11           C  
ATOM    920  N   VAL A 197       5.545 128.230  47.884  1.00 35.60           N  
ATOM    921  CA  VAL A 197       4.400 128.781  48.542  1.00 35.60           C  
ATOM    922  C   VAL A 197       3.185 128.100  48.004  1.00 35.60           C  
ATOM    923  O   VAL A 197       2.266 127.773  48.753  1.00 35.60           O  
ATOM    924  CB  VAL A 197       4.253 130.258  48.316  1.00 35.60           C  
ATOM    925  CG1 VAL A 197       2.954 130.730  48.987  1.00 35.60           C  
ATOM    926  CG2 VAL A 197       5.512 130.954  48.862  1.00 35.60           C  
ATOM    927  N   GLY A 198       3.147 127.880  46.677  1.00 27.30           N  
ATOM    928  CA  GLY A 198       2.010 127.262  46.062  1.00 27.30           C  
ATOM    929  C   GLY A 198       1.859 125.839  46.507  1.00 27.30           C  
ATOM    930  O   GLY A 198       0.758 125.405  46.841  1.00 27.30           O  
ATOM    931  N   ILE A 199       2.966 125.072  46.531  1.00 99.98           N  
ATOM    932  CA  ILE A 199       2.887 123.668  46.820  1.00 99.98           C  
ATOM    933  C   ILE A 199       2.407 123.430  48.225  1.00 99.98           C  
ATOM    934  O   ILE A 199       1.547 122.581  48.455  1.00 99.98           O  
ATOM    935  CB  ILE A 199       4.208 122.963  46.619  1.00 99.98           C  
ATOM    936  CG1 ILE A 199       4.012 121.441  46.601  1.00 99.98           C  
ATOM    937  CG2 ILE A 199       5.219 123.446  47.674  1.00 99.98           C  
ATOM    938  CD1 ILE A 199       5.246 120.682  46.108  1.00 99.98           C  
ATOM    939  N   SER A 200       2.960 124.174  49.200  1.00 66.72           N  
ATOM    940  CA  SER A 200       2.674 124.006  50.599  1.00 66.72           C  
ATOM    941  C   SER A 200       1.405 124.674  51.036  1.00 66.72           C  
ATOM    942  O   SER A 200       1.066 124.619  52.217  1.00 66.72           O  
ATOM    943  CB  SER A 200       3.809 124.517  51.505  1.00 66.72           C  
ATOM    944  OG  SER A 200       3.985 125.917  51.339  1.00 66.72           O  
ATOM    945  N   ARG A 201       0.653 125.314  50.126  1.00183.86           N  
ATOM    946  CA  ARG A 201      -0.477 126.092  50.565  1.00183.86           C  
ATOM    947  C   ARG A 201      -1.454 125.264  51.351  1.00183.86           C  
ATOM    948  O   ARG A 201      -1.904 125.690  52.413  1.00183.86           O  
ATOM    949  CB  ARG A 201      -1.278 126.704  49.407  1.00183.86           C  
ATOM    950  CG  ARG A 201      -0.481 127.682  48.548  1.00183.86           C  
ATOM    951  CD  ARG A 201      -1.368 128.692  47.823  1.00183.86           C  
ATOM    952  NE  ARG A 201      -1.631 129.788  48.796  1.00183.86           N  
ATOM    953  CZ  ARG A 201      -0.764 130.840  48.871  1.00183.86           C  
ATOM    954  NH1 ARG A 201       0.275 130.931  47.988  1.00183.86           N1+
ATOM    955  NH2 ARG A 201      -0.925 131.793  49.833  1.00183.86           N  
ATOM    956  N   SER A 202      -1.824 124.067  50.859  1.00 52.82           N  
ATOM    957  CA  SER A 202      -2.823 123.265  51.522  1.00 52.82           C  
ATOM    958  C   SER A 202      -2.305 122.652  52.796  1.00 52.82           C  
ATOM    959  O   SER A 202      -3.074 122.356  53.710  1.00 52.82           O  
ATOM    960  CB  SER A 202      -3.331 122.108  50.641  1.00 52.82           C  
ATOM    961  OG  SER A 202      -2.273 121.202  50.367  1.00 52.82           O  
ATOM    962  N   CYS A 203      -0.988 122.385  52.831  1.00151.41           N  
ATOM    963  CA  CYS A 203      -0.230 121.723  53.862  1.00151.41           C  
ATOM    964  C   CYS A 203       0.120 122.578  55.045  1.00151.41           C  
ATOM    965  O   CYS A 203       0.733 122.063  55.972  1.00151.41           O  
ATOM    966  CB  CYS A 203       1.110 121.182  53.340  1.00151.41           C  
ATOM    967  SG  CYS A 203       0.923 120.020  51.958  1.00151.41           S  
ATOM    968  N   THR A 204      -0.084 123.905  55.017  1.00 60.19           N  
ATOM    969  CA  THR A 204       0.359 124.693  56.137  1.00 60.19           C  
ATOM    970  C   THR A 204      -0.731 125.616  56.573  1.00 60.19           C  
ATOM    971  O   THR A 204      -1.641 125.941  55.812  1.00 60.19           O  
ATOM    972  CB  THR A 204       1.559 125.535  55.813  1.00 60.19           C  
ATOM    973  CG2 THR A 204       2.732 124.614  55.439  1.00 60.19           C  
ATOM    974  OG1 THR A 204       1.259 126.407  54.732  1.00 60.19           O  
ATOM    975  N   LYS A 205      -0.669 126.045  57.850  1.00 80.05           N  
ATOM    976  CA  LYS A 205      -1.642 126.949  58.373  1.00 80.05           C  
ATOM    977  C   LYS A 205      -1.482 128.251  57.654  1.00 80.05           C  
ATOM    978  O   LYS A 205      -2.465 128.926  57.356  1.00 80.05           O  
ATOM    979  CB  LYS A 205      -1.467 127.201  59.878  1.00 80.05           C  
ATOM    980  CG  LYS A 205      -2.629 127.978  60.492  1.00 80.05           C  
ATOM    981  CD  LYS A 205      -2.607 128.005  62.021  1.00 80.05           C  
ATOM    982  CE  LYS A 205      -3.639 128.956  62.633  1.00 80.05           C  
ATOM    983  NZ  LYS A 205      -3.462 129.022  64.104  1.00 80.05           N1+
ATOM    984  N   TRP A 206      -0.223 128.644  57.370  1.00 82.39           N  
ATOM    985  CA  TRP A 206       0.036 129.897  56.718  1.00 82.39           C  
ATOM    986  C   TRP A 206       1.417 129.830  56.135  1.00 82.39           C  
ATOM    987  O   TRP A 206       2.265 129.078  56.615  1.00 82.39           O  
ATOM    988  CB  TRP A 206      -0.020 131.051  57.735  1.00 82.39           C  
ATOM    989  CG  TRP A 206       0.292 132.441  57.240  1.00 82.39           C  
ATOM    990  CD1 TRP A 206      -0.467 133.302  56.504  1.00 82.39           C  
ATOM    991  CD2 TRP A 206       1.500 133.143  57.571  1.00 82.39           C  
ATOM    992  CE2 TRP A 206       1.401 134.419  57.015  1.00 82.39           C  
ATOM    993  CE3 TRP A 206       2.590 132.761  58.295  1.00 82.39           C  
ATOM    994  NE1 TRP A 206       0.190 134.503  56.364  1.00 82.39           N  
ATOM    995  CZ2 TRP A 206       2.400 135.336  57.180  1.00 82.39           C  
ATOM    996  CZ3 TRP A 206       3.605 133.681  58.439  1.00 82.39           C  
ATOM    997  CH2 TRP A 206       3.510 134.944  57.893  1.00 82.39           C  
ATOM    998  N   ASN A 207       1.671 130.601  55.057  1.00 64.36           N  
ATOM    999  CA  ASN A 207       2.982 130.621  54.470  1.00 64.36           C  
ATOM   1000  C   ASN A 207       3.183 131.955  53.823  1.00 64.36           C  
ATOM   1001  O   ASN A 207       2.216 132.675  53.578  1.00 64.36           O  
ATOM   1002  CB  ASN A 207       3.211 129.532  53.403  1.00 64.36           C  
ATOM   1003  CG  ASN A 207       2.266 129.719  52.220  1.00 64.36           C  
ATOM   1004  ND2 ASN A 207       2.389 128.803  51.223  1.00 64.36           N  
ATOM   1005  OD1 ASN A 207       1.438 130.628  52.184  1.00 64.36           O  
ATOM   1006  N   VAL A 208       4.454 132.340  53.561  1.00132.60           N  
ATOM   1007  CA  VAL A 208       4.700 133.584  52.883  1.00132.60           C  
ATOM   1008  C   VAL A 208       6.078 133.553  52.312  1.00132.60           C  
ATOM   1009  O   VAL A 208       6.913 132.736  52.697  1.00132.60           O  
ATOM   1010  CB  VAL A 208       4.742 134.807  53.749  1.00132.60           C  
ATOM   1011  CG1 VAL A 208       3.394 135.005  54.433  1.00132.60           C  
ATOM   1012  CG2 VAL A 208       5.941 134.696  54.703  1.00132.60           C  
ATOM   1013  N   MET A 209       6.338 134.473  51.363  1.00 91.00           N  
ATOM   1014  CA  MET A 209       7.654 134.630  50.818  1.00 91.00           C  
ATOM   1015  C   MET A 209       8.105 136.003  51.209  1.00 91.00           C  
ATOM   1016  O   MET A 209       7.427 136.992  50.933  1.00 91.00           O  
ATOM   1017  CB  MET A 209       7.718 134.515  49.284  1.00 91.00           C  
ATOM   1018  CG  MET A 209       9.134 134.684  48.734  1.00 91.00           C  
ATOM   1019  SD  MET A 209       9.390 134.017  47.063  1.00 91.00           S  
ATOM   1020  CE  MET A 209       8.138 135.045  46.252  1.00 91.00           C  
ATOM   1021  N   VAL A 210       9.272 136.097  51.877  1.00 49.52           N  
ATOM   1022  CA  VAL A 210       9.748 137.373  52.336  1.00 49.52           C  
ATOM   1023  C   VAL A 210      10.246 138.154  51.157  1.00 49.52           C  
ATOM   1024  O   VAL A 210      11.170 137.740  50.460  1.00 49.52           O  
ATOM   1025  CB  VAL A 210      10.880 137.249  53.314  1.00 49.52           C  
ATOM   1026  CG1 VAL A 210      11.348 138.654  53.720  1.00 49.52           C  
ATOM   1027  CG2 VAL A 210      10.412 136.380  54.493  1.00 49.52           C  
ATOM   1028  N   LYS A 211       9.599 139.308  50.897  1.00102.32           N  
ATOM   1029  CA  LYS A 211       9.952 140.193  49.823  1.00102.32           C  
ATOM   1030  C   LYS A 211      11.214 140.953  50.092  1.00102.32           C  
ATOM   1031  O   LYS A 211      12.013 141.156  49.178  1.00102.32           O  
ATOM   1032  CB  LYS A 211       8.837 141.195  49.486  1.00102.32           C  
ATOM   1033  CG  LYS A 211       7.789 140.603  48.541  1.00102.32           C  
ATOM   1034  CD  LYS A 211       7.050 139.388  49.105  1.00102.32           C  
ATOM   1035  CE  LYS A 211       6.049 138.774  48.123  1.00102.32           C  
ATOM   1036  NZ  LYS A 211       5.398 137.593  48.729  1.00102.32           N1+
ATOM   1037  N   SER A 212      11.430 141.417  51.341  1.00 39.34           N  
ATOM   1038  CA  SER A 212      12.601 142.214  51.589  1.00 39.34           C  
ATOM   1039  C   SER A 212      13.100 141.929  52.972  1.00 39.34           C  
ATOM   1040  O   SER A 212      12.399 141.352  53.800  1.00 39.34           O  
ATOM   1041  CB  SER A 212      12.331 143.727  51.515  1.00 39.34           C  
ATOM   1042  OG  SER A 212      11.423 144.105  52.540  1.00 39.34           O  
ATOM   1043  N   VAL A 213      14.352 142.348  53.243  1.00 97.21           N  
ATOM   1044  CA  VAL A 213      15.014 142.142  54.499  1.00 97.21           C  
ATOM   1045  C   VAL A 213      14.300 142.888  55.590  1.00 97.21           C  
ATOM   1046  O   VAL A 213      14.244 142.426  56.727  1.00 97.21           O  
ATOM   1047  CB  VAL A 213      16.442 142.611  54.482  1.00 97.21           C  
ATOM   1048  CG1 VAL A 213      16.459 144.123  54.195  1.00 97.21           C  
ATOM   1049  CG2 VAL A 213      17.102 142.229  55.818  1.00 97.21           C  
ATOM   1050  N   GLU A 214      13.742 144.072  55.279  1.00 86.95           N  
ATOM   1051  CA  GLU A 214      13.080 144.875  56.272  1.00 86.95           C  
ATOM   1052  C   GLU A 214      11.929 144.089  56.823  1.00 86.95           C  
ATOM   1053  O   GLU A 214      11.595 144.189  58.002  1.00 86.95           O  
ATOM   1054  CB  GLU A 214      12.517 146.188  55.701  1.00 86.95           C  
ATOM   1055  CG  GLU A 214      13.588 147.231  55.372  1.00 86.95           C  
ATOM   1056  CD  GLU A 214      14.342 146.790  54.124  1.00 86.95           C  
ATOM   1057  OE1 GLU A 214      13.727 146.096  53.272  1.00 86.95           O  
ATOM   1058  OE2 GLU A 214      15.545 147.145  54.011  1.00 86.95           O1-
ATOM   1059  N   GLU A 215      11.286 143.311  55.940  1.00 73.14           N  
ATOM   1060  CA  GLU A 215      10.137 142.476  56.161  1.00 73.14           C  
ATOM   1061  C   GLU A 215      10.465 141.259  56.987  1.00 73.14           C  
ATOM   1062  O   GLU A 215       9.577 140.666  57.598  1.00 73.14           O  
ATOM   1063  CB  GLU A 215       9.564 141.987  54.822  1.00 73.14           C  
ATOM   1064  CG  GLU A 215       8.333 141.090  54.928  1.00 73.14           C  
ATOM   1065  CD  GLU A 215       7.939 140.727  53.502  1.00 73.14           C  
ATOM   1066  OE1 GLU A 215       8.172 141.572  52.597  1.00 73.14           O  
ATOM   1067  OE2 GLU A 215       7.414 139.600  53.294  1.00 73.14           O1-
ATOM   1068  N   LEU A 216      11.742 140.833  57.006  1.00 70.96           N  
ATOM   1069  CA  LEU A 216      12.116 139.566  57.579  1.00 70.96           C  
ATOM   1070  C   LEU A 216      11.752 139.418  59.033  1.00 70.96           C  
ATOM   1071  O   LEU A 216      11.137 138.411  59.385  1.00 70.96           O  
ATOM   1072  CB  LEU A 216      13.623 139.284  57.435  1.00 70.96           C  
ATOM   1073  CG  LEU A 216      14.061 137.920  58.004  1.00 70.96           C  
ATOM   1074  CD1 LEU A 216      13.380 136.763  57.254  1.00 70.96           C  
ATOM   1075  CD2 LEU A 216      15.592 137.786  58.016  1.00 70.96           C  
ATOM   1076  N   PRO A 217      12.051 140.335  59.909  1.00 89.77           N  
ATOM   1077  CA  PRO A 217      11.726 140.106  61.292  1.00 89.77           C  
ATOM   1078  C   PRO A 217      10.259 139.919  61.501  1.00 89.77           C  
ATOM   1079  O   PRO A 217       9.877 139.073  62.310  1.00 89.77           O  
ATOM   1080  CB  PRO A 217      12.359 141.270  62.049  1.00 89.77           C  
ATOM   1081  CG  PRO A 217      13.585 141.628  61.184  1.00 89.77           C  
ATOM   1082  CD  PRO A 217      13.189 141.223  59.751  1.00 89.77           C  
ATOM   1083  N   LEU A 218       9.421 140.672  60.766  1.00 53.33           N  
ATOM   1084  CA  LEU A 218       8.002 140.590  60.939  1.00 53.33           C  
ATOM   1085  C   LEU A 218       7.518 139.224  60.574  1.00 53.33           C  
ATOM   1086  O   LEU A 218       6.799 138.587  61.344  1.00 53.33           O  
ATOM   1087  CB  LEU A 218       7.248 141.592  60.046  1.00 53.33           C  
ATOM   1088  CG  LEU A 218       5.718 141.522  60.188  1.00 53.33           C  
ATOM   1089  CD1 LEU A 218       5.272 141.886  61.614  1.00 53.33           C  
ATOM   1090  CD2 LEU A 218       5.023 142.370  59.108  1.00 53.33           C  
ATOM   1091  N   ARG A 219       7.940 138.716  59.402  1.00 95.16           N  
ATOM   1092  CA  ARG A 219       7.442 137.462  58.913  1.00 95.16           C  
ATOM   1093  C   ARG A 219       7.820 136.366  59.852  1.00 95.16           C  
ATOM   1094  O   ARG A 219       7.018 135.474  60.125  1.00 95.16           O  
ATOM   1095  CB  ARG A 219       7.996 137.097  57.527  1.00 95.16           C  
ATOM   1096  CG  ARG A 219       7.545 138.074  56.447  1.00 95.16           C  
ATOM   1097  CD  ARG A 219       6.024 138.226  56.388  1.00 95.16           C  
ATOM   1098  NE  ARG A 219       5.721 139.237  55.338  1.00 95.16           N  
ATOM   1099  CZ  ARG A 219       4.648 140.068  55.479  1.00 95.16           C  
ATOM   1100  NH1 ARG A 219       3.852 139.965  56.582  1.00 95.16           N1+
ATOM   1101  NH2 ARG A 219       4.385 141.004  54.521  1.00 95.16           N  
ATOM   1102  N   ILE A 220       9.054 136.405  60.381  1.00 42.93           N  
ATOM   1103  CA  ILE A 220       9.492 135.357  61.254  1.00 42.93           C  
ATOM   1104  C   ILE A 220       8.616 135.329  62.467  1.00 42.93           C  
ATOM   1105  O   ILE A 220       8.199 134.265  62.918  1.00 42.93           O  
ATOM   1106  CB  ILE A 220      10.907 135.528  61.715  1.00 42.93           C  
ATOM   1107  CG1 ILE A 220      11.870 135.406  60.523  1.00 42.93           C  
ATOM   1108  CG2 ILE A 220      11.177 134.511  62.836  1.00 42.93           C  
ATOM   1109  CD1 ILE A 220      13.310 135.781  60.867  1.00 42.93           C  
ATOM   1110  N   ASN A 221       8.307 136.507  63.031  1.00 41.84           N  
ATOM   1111  CA  ASN A 221       7.514 136.561  64.227  1.00 41.84           C  
ATOM   1112  C   ASN A 221       6.129 136.068  63.960  1.00 41.84           C  
ATOM   1113  O   ASN A 221       5.545 135.379  64.794  1.00 41.84           O  
ATOM   1114  CB  ASN A 221       7.425 137.973  64.827  1.00 41.84           C  
ATOM   1115  CG  ASN A 221       8.767 138.262  65.484  1.00 41.84           C  
ATOM   1116  ND2 ASN A 221       9.381 139.427  65.145  1.00 41.84           N  
ATOM   1117  OD1 ASN A 221       9.264 137.461  66.274  1.00 41.84           O  
ATOM   1118  N   GLU A 222       5.563 136.417  62.792  1.00 43.37           N  
ATOM   1119  CA  GLU A 222       4.224 136.029  62.462  1.00 43.37           C  
ATOM   1120  C   GLU A 222       4.173 134.540  62.330  1.00 43.37           C  
ATOM   1121  O   GLU A 222       3.225 133.901  62.784  1.00 43.37           O  
ATOM   1122  CB  GLU A 222       3.754 136.666  61.145  1.00 43.37           C  
ATOM   1123  CG  GLU A 222       3.564 138.180  61.274  1.00 43.37           C  
ATOM   1124  CD  GLU A 222       3.409 138.776  59.884  1.00 43.37           C  
ATOM   1125  OE1 GLU A 222       3.903 138.149  58.910  1.00 43.37           O  
ATOM   1126  OE2 GLU A 222       2.801 139.876  59.782  1.00 43.37           O1-
ATOM   1127  N   ALA A 223       5.215 133.942  61.720  1.00 36.06           N  
ATOM   1128  CA  ALA A 223       5.211 132.527  61.495  1.00 36.06           C  
ATOM   1129  C   ALA A 223       5.163 131.795  62.804  1.00 36.06           C  
ATOM   1130  O   ALA A 223       4.339 130.900  62.987  1.00 36.06           O  
ATOM   1131  CB  ALA A 223       6.464 132.048  60.739  1.00 36.06           C  
ATOM   1132  N   PHE A 224       6.012 132.186  63.772  1.00 62.90           N  
ATOM   1133  CA  PHE A 224       6.069 131.491  65.026  1.00 62.90           C  
ATOM   1134  C   PHE A 224       4.768 131.624  65.751  1.00 62.90           C  
ATOM   1135  O   PHE A 224       4.298 130.667  66.363  1.00 62.90           O  
ATOM   1136  CB  PHE A 224       7.199 131.977  65.954  1.00 62.90           C  
ATOM   1137  CG  PHE A 224       8.474 131.368  65.472  1.00 62.90           C  
ATOM   1138  CD1 PHE A 224       9.166 131.899  64.408  1.00 62.90           C  
ATOM   1139  CD2 PHE A 224       8.982 130.254  66.101  1.00 62.90           C  
ATOM   1140  CE1 PHE A 224      10.339 131.323  63.977  1.00 62.90           C  
ATOM   1141  CE2 PHE A 224      10.154 129.676  65.676  1.00 62.90           C  
ATOM   1142  CZ  PHE A 224      10.836 130.209  64.610  1.00 62.90           C  
ATOM   1143  N   GLU A 225       4.154 132.820  65.721  1.00 76.28           N  
ATOM   1144  CA  GLU A 225       2.934 133.030  66.447  1.00 76.28           C  
ATOM   1145  C   GLU A 225       1.843 132.175  65.872  1.00 76.28           C  
ATOM   1146  O   GLU A 225       1.096 131.534  66.608  1.00 76.28           O  
ATOM   1147  CB  GLU A 225       2.472 134.499  66.407  1.00 76.28           C  
ATOM   1148  CG  GLU A 225       1.492 134.865  67.526  1.00 76.28           C  
ATOM   1149  CD  GLU A 225       0.095 134.398  67.155  1.00 76.28           C  
ATOM   1150  OE1 GLU A 225      -0.131 134.077  65.958  1.00 76.28           O  
ATOM   1151  OE2 GLU A 225      -0.772 134.365  68.068  1.00 76.28           O1-
ATOM   1152  N   ILE A 226       1.731 132.134  64.531  1.00 46.46           N  
ATOM   1153  CA  ILE A 226       0.683 131.396  63.880  1.00 46.46           C  
ATOM   1154  C   ILE A 226       0.851 129.929  64.129  1.00 46.46           C  
ATOM   1155  O   ILE A 226      -0.119 129.214  64.372  1.00 46.46           O  
ATOM   1156  CB  ILE A 226       0.651 131.617  62.396  1.00 46.46           C  
ATOM   1157  CG1 ILE A 226       0.365 133.097  62.092  1.00 46.46           C  
ATOM   1158  CG2 ILE A 226      -0.388 130.664  61.789  1.00 46.46           C  
ATOM   1159  CD1 ILE A 226       0.548 133.460  60.621  1.00 46.46           C  
ATOM   1160  N   ALA A 227       2.097 129.435  64.063  1.00 43.25           N  
ATOM   1161  CA  ALA A 227       2.343 128.029  64.215  1.00 43.25           C  
ATOM   1162  C   ALA A 227       1.929 127.572  65.581  1.00 43.25           C  
ATOM   1163  O   ALA A 227       1.413 126.467  65.745  1.00 43.25           O  
ATOM   1164  CB  ALA A 227       3.827 127.668  64.037  1.00 43.25           C  
ATOM   1165  N   THR A 228       2.219 128.393  66.605  1.00147.07           N  
ATOM   1166  CA  THR A 228       1.960 128.118  67.992  1.00147.07           C  
ATOM   1167  C   THR A 228       0.539 128.354  68.458  1.00147.07           C  
ATOM   1168  O   THR A 228       0.151 127.820  69.495  1.00147.07           O  
ATOM   1169  CB  THR A 228       2.894 128.872  68.889  1.00147.07           C  
ATOM   1170  CG2 THR A 228       2.754 130.377  68.621  1.00147.07           C  
ATOM   1171  OG1 THR A 228       2.609 128.574  70.244  1.00147.07           O  
ATOM   1172  N   SER A 229      -0.261 129.206  67.780  1.00 99.22           N  
ATOM   1173  CA  SER A 229      -1.556 129.564  68.314  1.00 99.22           C  
ATOM   1174  C   SER A 229      -2.668 128.732  67.748  1.00 99.22           C  
ATOM   1175  O   SER A 229      -2.486 127.965  66.806  1.00 99.22           O  
ATOM   1176  CB  SER A 229      -1.929 131.033  68.063  1.00 99.22           C  
ATOM   1177  OG  SER A 229      -1.014 131.885  68.735  1.00 99.22           O  
ATOM   1178  N   GLY A 230      -3.867 128.868  68.364  1.00 29.66           N  
ATOM   1179  CA  GLY A 230      -5.044 128.171  67.927  1.00 29.66           C  
ATOM   1180  C   GLY A 230      -4.716 126.723  67.959  1.00 29.66           C  
ATOM   1181  O   GLY A 230      -4.257 126.195  68.970  1.00 29.66           O  
ATOM   1182  N   ARG A 231      -4.974 126.034  66.838  1.00 91.76           N  
ATOM   1183  CA  ARG A 231      -4.577 124.665  66.745  1.00 91.76           C  
ATOM   1184  C   ARG A 231      -3.201 124.751  66.168  1.00 91.76           C  
ATOM   1185  O   ARG A 231      -3.006 125.358  65.117  1.00 91.76           O  
ATOM   1186  CB  ARG A 231      -5.455 123.868  65.764  1.00 91.76           C  
ATOM   1187  CG  ARG A 231      -5.202 122.361  65.748  1.00 91.76           C  
ATOM   1188  CD  ARG A 231      -6.030 121.642  64.680  1.00 91.76           C  
ATOM   1189  NE  ARG A 231      -5.863 120.175  64.870  1.00 91.76           N  
ATOM   1190  CZ  ARG A 231      -6.673 119.309  64.195  1.00 91.76           C  
ATOM   1191  NH1 ARG A 231      -7.609 119.780  63.319  1.00 91.76           N1+
ATOM   1192  NH2 ARG A 231      -6.545 117.966  64.397  1.00 91.76           N  
ATOM   1193  N   PRO A 232      -2.235 124.162  66.808  1.00 78.47           N  
ATOM   1194  CA  PRO A 232      -0.881 124.292  66.340  1.00 78.47           C  
ATOM   1195  C   PRO A 232      -0.749 123.665  64.988  1.00 78.47           C  
ATOM   1196  O   PRO A 232      -1.566 122.810  64.652  1.00 78.47           O  
ATOM   1197  CB  PRO A 232      -0.026 123.656  67.427  1.00 78.47           C  
ATOM   1198  CG  PRO A 232      -0.842 123.880  68.715  1.00 78.47           C  
ATOM   1199  CD  PRO A 232      -2.304 123.922  68.241  1.00 78.47           C  
ATOM   1200  N   GLY A 233       0.246 124.103  64.184  1.00 29.30           N  
ATOM   1201  CA  GLY A 233       0.403 123.556  62.865  1.00 29.30           C  
ATOM   1202  C   GLY A 233       1.662 124.099  62.252  1.00 29.30           C  
ATOM   1203  O   GLY A 233       2.354 124.934  62.838  1.00 29.30           O  
ATOM   1204  N   PRO A 234       1.995 123.600  61.086  1.00 87.99           N  
ATOM   1205  CA  PRO A 234       3.177 124.044  60.384  1.00 87.99           C  
ATOM   1206  C   PRO A 234       2.976 125.285  59.561  1.00 87.99           C  
ATOM   1207  O   PRO A 234       1.873 125.508  59.061  1.00 87.99           O  
ATOM   1208  CB  PRO A 234       3.656 122.852  59.552  1.00 87.99           C  
ATOM   1209  CG  PRO A 234       2.424 121.939  59.451  1.00 87.99           C  
ATOM   1210  CD  PRO A 234       1.651 122.229  60.747  1.00 87.99           C  
ATOM   1211  N   VAL A 235       4.047 126.089  59.383  1.00 41.74           N  
ATOM   1212  CA  VAL A 235       4.011 127.281  58.576  1.00 41.74           C  
ATOM   1213  C   VAL A 235       5.286 127.298  57.784  1.00 41.74           C  
ATOM   1214  O   VAL A 235       6.289 126.717  58.198  1.00 41.74           O  
ATOM   1215  CB  VAL A 235       3.983 128.552  59.377  1.00 41.74           C  
ATOM   1216  CG1 VAL A 235       2.674 128.605  60.186  1.00 41.74           C  
ATOM   1217  CG2 VAL A 235       5.251 128.603  60.246  1.00 41.74           C  
ATOM   1218  N   LEU A 236       5.284 127.951  56.603  1.00107.60           N  
ATOM   1219  CA  LEU A 236       6.476 127.962  55.802  1.00107.60           C  
ATOM   1220  C   LEU A 236       6.818 129.376  55.429  1.00107.60           C  
ATOM   1221  O   LEU A 236       5.960 130.151  55.010  1.00107.60           O  
ATOM   1222  CB  LEU A 236       6.314 127.102  54.524  1.00107.60           C  
ATOM   1223  CG  LEU A 236       7.513 127.012  53.549  1.00107.60           C  
ATOM   1224  CD1 LEU A 236       7.251 125.929  52.489  1.00107.60           C  
ATOM   1225  CD2 LEU A 236       7.839 128.355  52.870  1.00107.60           C  
ATOM   1226  N   VAL A 237       8.109 129.746  55.595  1.00 58.30           N  
ATOM   1227  CA  VAL A 237       8.558 131.058  55.214  1.00 58.30           C  
ATOM   1228  C   VAL A 237       9.579 130.874  54.129  1.00 58.30           C  
ATOM   1229  O   VAL A 237      10.603 130.220  54.325  1.00 58.30           O  
ATOM   1230  CB  VAL A 237       9.202 131.822  56.334  1.00 58.30           C  
ATOM   1231  CG1 VAL A 237       9.686 133.177  55.790  1.00 58.30           C  
ATOM   1232  CG2 VAL A 237       8.192 131.949  57.487  1.00 58.30           C  
ATOM   1233  N   ASP A 238       9.324 131.472  52.949  1.00 64.85           N  
ATOM   1234  CA  ASP A 238      10.186 131.323  51.808  1.00 64.85           C  
ATOM   1235  C   ASP A 238      11.217 132.419  51.864  1.00 64.85           C  
ATOM   1236  O   ASP A 238      10.871 133.597  51.958  1.00 64.85           O  
ATOM   1237  CB  ASP A 238       9.424 131.473  50.481  1.00 64.85           C  
ATOM   1238  CG  ASP A 238      10.260 130.867  49.367  1.00 64.85           C  
ATOM   1239  OD1 ASP A 238      11.002 129.892  49.658  1.00 64.85           O  
ATOM   1240  OD2 ASP A 238      10.167 131.366  48.215  1.00 64.85           O1-
ATOM   1241  N   LEU A 239      12.523 132.065  51.812  1.00 86.81           N  
ATOM   1242  CA  LEU A 239      13.544 133.081  51.928  1.00 86.81           C  
ATOM   1243  C   LEU A 239      14.358 133.201  50.668  1.00 86.81           C  
ATOM   1244  O   LEU A 239      15.211 132.359  50.390  1.00 86.81           O  
ATOM   1245  CB  LEU A 239      14.560 132.786  53.047  1.00 86.81           C  
ATOM   1246  CG  LEU A 239      13.962 132.808  54.463  1.00 86.81           C  
ATOM   1247  CD1 LEU A 239      15.042 132.503  55.513  1.00 86.81           C  
ATOM   1248  CD2 LEU A 239      13.231 134.133  54.743  1.00 86.81           C  
ATOM   1249  N   PRO A 240      14.167 134.260  49.921  1.00 80.94           N  
ATOM   1250  CA  PRO A 240      14.944 134.450  48.723  1.00 80.94           C  
ATOM   1251  C   PRO A 240      16.369 134.745  49.073  1.00 80.94           C  
ATOM   1252  O   PRO A 240      16.611 135.483  50.028  1.00 80.94           O  
ATOM   1253  CB  PRO A 240      14.244 135.559  47.939  1.00 80.94           C  
ATOM   1254  CG  PRO A 240      12.775 135.434  48.377  1.00 80.94           C  
ATOM   1255  CD  PRO A 240      12.848 134.862  49.805  1.00 80.94           C  
ATOM   1256  N   LYS A 241      17.318 134.227  48.274  1.00 79.23           N  
ATOM   1257  CA  LYS A 241      18.717 134.348  48.566  1.00 79.23           C  
ATOM   1258  C   LYS A 241      19.112 135.793  48.627  1.00 79.23           C  
ATOM   1259  O   LYS A 241      19.873 136.195  49.506  1.00 79.23           O  
ATOM   1260  CB  LYS A 241      19.587 133.655  47.507  1.00 79.23           C  
ATOM   1261  CG  LYS A 241      21.080 133.667  47.826  1.00 79.23           C  
ATOM   1262  CD  LYS A 241      21.870 132.671  46.978  1.00 79.23           C  
ATOM   1263  CE  LYS A 241      21.479 132.691  45.500  1.00 79.23           C  
ATOM   1264  NZ  LYS A 241      22.325 131.742  44.742  1.00 79.23           N1+
ATOM   1265  N   ASP A 242      18.594 136.625  47.706  1.00 53.73           N  
ATOM   1266  CA  ASP A 242      18.964 138.011  47.689  1.00 53.73           C  
ATOM   1267  C   ASP A 242      18.507 138.671  48.954  1.00 53.73           C  
ATOM   1268  O   ASP A 242      19.163 139.586  49.449  1.00 53.73           O  
ATOM   1269  CB  ASP A 242      18.371 138.781  46.493  1.00 53.73           C  
ATOM   1270  CG  ASP A 242      16.850 138.734  46.559  1.00 53.73           C  
ATOM   1271  OD1 ASP A 242      16.306 137.641  46.867  1.00 53.73           O  
ATOM   1272  OD2 ASP A 242      16.212 139.791  46.307  1.00 53.73           O1-
ATOM   1273  N   VAL A 243      17.344 138.255  49.488  1.00 43.62           N  
ATOM   1274  CA  VAL A 243      16.815 138.852  50.682  1.00 43.62           C  
ATOM   1275  C   VAL A 243      17.693 138.552  51.860  1.00 43.62           C  
ATOM   1276  O   VAL A 243      17.992 139.435  52.661  1.00 43.62           O  
ATOM   1277  CB  VAL A 243      15.437 138.349  51.004  1.00 43.62           C  
ATOM   1278  CG1 VAL A 243      14.987 138.969  52.338  1.00 43.62           C  
ATOM   1279  CG2 VAL A 243      14.509 138.668  49.817  1.00 43.62           C  
ATOM   1280  N   THR A 244      18.110 137.280  51.998  1.00121.65           N  
ATOM   1281  CA  THR A 244      18.915 136.835  53.102  1.00121.65           C  
ATOM   1282  C   THR A 244      20.294 137.420  53.043  1.00121.65           C  
ATOM   1283  O   THR A 244      20.921 137.654  54.074  1.00121.65           O  
ATOM   1284  CB  THR A 244      19.014 135.335  53.164  1.00121.65           C  
ATOM   1285  CG2 THR A 244      19.560 134.774  51.843  1.00121.65           C  
ATOM   1286  OG1 THR A 244      19.836 134.959  54.254  1.00121.65           O  
ATOM   1287  N   ALA A 245      20.834 137.580  51.824  1.00 49.54           N  
ATOM   1288  CA  ALA A 245      22.136 138.139  51.578  1.00 49.54           C  
ATOM   1289  C   ALA A 245      22.160 139.615  51.865  1.00 49.54           C  
ATOM   1290  O   ALA A 245      23.174 140.156  52.303  1.00 49.54           O  
ATOM   1291  CB  ALA A 245      22.588 137.946  50.120  1.00 49.54           C  
ATOM   1292  N   ALA A 246      21.037 140.309  51.595  1.00 40.35           N  
ATOM   1293  CA  ALA A 246      20.950 141.743  51.666  1.00 40.35           C  
ATOM   1294  C   ALA A 246      21.206 142.256  53.050  1.00 40.35           C  
ATOM   1295  O   ALA A 246      21.061 141.543  54.042  1.00 40.35           O  
ATOM   1296  CB  ALA A 246      19.586 142.295  51.215  1.00 40.35           C  
ATOM   1297  N   ILE A 247      21.624 143.541  53.125  1.00 48.86           N  
ATOM   1298  CA  ILE A 247      21.919 144.199  54.367  1.00 48.86           C  
ATOM   1299  C   ILE A 247      20.827 145.188  54.641  1.00 48.86           C  
ATOM   1300  O   ILE A 247      20.375 145.901  53.745  1.00 48.86           O  
ATOM   1301  CB  ILE A 247      23.205 144.972  54.359  1.00 48.86           C  
ATOM   1302  CG1 ILE A 247      24.405 144.033  54.156  1.00 48.86           C  
ATOM   1303  CG2 ILE A 247      23.269 145.788  55.660  1.00 48.86           C  
ATOM   1304  CD1 ILE A 247      25.703 144.777  53.854  1.00 48.86           C  
ATOM   1305  N   LEU A 248      20.369 145.241  55.910  1.00 71.63           N  
ATOM   1306  CA  LEU A 248      19.296 146.116  56.303  1.00 71.63           C  
ATOM   1307  C   LEU A 248      19.758 147.539  56.271  1.00 71.63           C  
ATOM   1308  O   LEU A 248      20.564 147.973  57.094  1.00 71.63           O  
ATOM   1309  CB  LEU A 248      18.768 145.828  57.720  1.00 71.63           C  
ATOM   1310  CG  LEU A 248      17.616 146.748  58.162  1.00 71.63           C  
ATOM   1311  CD1 LEU A 248      16.383 146.564  57.266  1.00 71.63           C  
ATOM   1312  CD2 LEU A 248      17.290 146.564  59.652  1.00 71.63           C  
ATOM   1313  N   ARG A 249      19.260 148.277  55.264  1.00167.90           N  
ATOM   1314  CA  ARG A 249      19.519 149.664  54.999  1.00167.90           C  
ATOM   1315  C   ARG A 249      18.735 150.593  55.879  1.00167.90           C  
ATOM   1316  O   ARG A 249      19.196 151.698  56.163  1.00167.90           O  
ATOM   1317  CB  ARG A 249      19.214 150.027  53.540  1.00167.90           C  
ATOM   1318  CG  ARG A 249      20.005 149.169  52.549  1.00167.90           C  
ATOM   1319  CD  ARG A 249      21.423 149.670  52.265  1.00167.90           C  
ATOM   1320  NE  ARG A 249      22.339 149.129  53.309  1.00167.90           N  
ATOM   1321  CZ  ARG A 249      23.691 149.204  53.129  1.00167.90           C  
ATOM   1322  NH1 ARG A 249      24.198 149.756  51.987  1.00167.90           N1+
ATOM   1323  NH2 ARG A 249      24.539 148.722  54.083  1.00167.90           N  
ATOM   1324  N   ASN A 250      17.509 150.209  56.296  1.00120.16           N  
ATOM   1325  CA  ASN A 250      16.724 151.176  57.017  1.00120.16           C  
ATOM   1326  C   ASN A 250      16.128 150.615  58.272  1.00120.16           C  
ATOM   1327  O   ASN A 250      16.057 149.406  58.489  1.00120.16           O  
ATOM   1328  CB  ASN A 250      15.615 151.805  56.159  1.00120.16           C  
ATOM   1329  CG  ASN A 250      14.759 150.689  55.587  1.00120.16           C  
ATOM   1330  ND2 ASN A 250      14.785 150.545  54.236  1.00120.16           N  
ATOM   1331  OD1 ASN A 250      14.086 149.966  56.319  1.00120.16           O  
ATOM   1332  N   PRO A 251      15.729 151.524  59.129  1.00 72.15           N  
ATOM   1333  CA  PRO A 251      15.139 151.127  60.377  1.00 72.15           C  
ATOM   1334  C   PRO A 251      13.774 150.562  60.159  1.00 72.15           C  
ATOM   1335  O   PRO A 251      13.095 150.981  59.222  1.00 72.15           O  
ATOM   1336  CB  PRO A 251      15.186 152.359  61.279  1.00 72.15           C  
ATOM   1337  CG  PRO A 251      16.405 153.139  60.754  1.00 72.15           C  
ATOM   1338  CD  PRO A 251      16.476 152.765  59.264  1.00 72.15           C  
ATOM   1339  N   ILE A 252      13.357 149.615  61.019  1.00 53.11           N  
ATOM   1340  CA  ILE A 252      12.089 148.969  60.858  1.00 53.11           C  
ATOM   1341  C   ILE A 252      11.346 149.076  62.155  1.00 53.11           C  
ATOM   1342  O   ILE A 252      11.939 149.169  63.225  1.00 53.11           O  
ATOM   1343  CB  ILE A 252      12.230 147.514  60.516  1.00 53.11           C  
ATOM   1344  CG1 ILE A 252      12.948 146.758  61.648  1.00 53.11           C  
ATOM   1345  CG2 ILE A 252      12.940 147.418  59.154  1.00 53.11           C  
ATOM   1346  CD1 ILE A 252      12.895 145.237  61.505  1.00 53.11           C  
ATOM   1347  N   PRO A 253      10.041 149.061  62.065  1.00162.74           N  
ATOM   1348  CA  PRO A 253       9.185 149.229  63.210  1.00162.74           C  
ATOM   1349  C   PRO A 253       9.574 148.311  64.326  1.00162.74           C  
ATOM   1350  O   PRO A 253       9.897 147.150  64.081  1.00162.74           O  
ATOM   1351  CB  PRO A 253       7.773 148.945  62.704  1.00162.74           C  
ATOM   1352  CG  PRO A 253       8.004 147.964  61.541  1.00162.74           C  
ATOM   1353  CD  PRO A 253       9.365 148.389  60.968  1.00162.74           C  
ATOM   1354  N   THR A 254       9.522 148.829  65.567  1.00 46.04           N  
ATOM   1355  CA  THR A 254       9.924 148.125  66.752  1.00 46.04           C  
ATOM   1356  C   THR A 254       9.054 146.924  66.946  1.00 46.04           C  
ATOM   1357  O   THR A 254       9.524 145.867  67.363  1.00 46.04           O  
ATOM   1358  CB  THR A 254       9.769 148.958  67.990  1.00 46.04           C  
ATOM   1359  CG2 THR A 254      10.236 148.126  69.200  1.00 46.04           C  
ATOM   1360  OG1 THR A 254      10.535 150.148  67.882  1.00 46.04           O  
ATOM   1361  N   LYS A 255       7.751 147.054  66.655  1.00 82.99           N  
ATOM   1362  CA  LYS A 255       6.835 145.978  66.908  1.00 82.99           C  
ATOM   1363  C   LYS A 255       7.206 144.763  66.109  1.00 82.99           C  
ATOM   1364  O   LYS A 255       7.168 143.646  66.623  1.00 82.99           O  
ATOM   1365  CB  LYS A 255       5.375 146.359  66.597  1.00 82.99           C  
ATOM   1366  CG  LYS A 255       5.126 146.824  65.161  1.00 82.99           C  
ATOM   1367  CD  LYS A 255       3.637 146.991  64.840  1.00 82.99           C  
ATOM   1368  CE  LYS A 255       3.361 147.585  63.458  1.00 82.99           C  
ATOM   1369  NZ  LYS A 255       1.902 147.727  63.249  1.00 82.99           N1+
ATOM   1370  N   THR A 256       7.624 144.948  64.847  1.00 67.37           N  
ATOM   1371  CA  THR A 256       7.920 143.851  63.965  1.00 67.37           C  
ATOM   1372  C   THR A 256       9.066 143.040  64.497  1.00 67.37           C  
ATOM   1373  O   THR A 256       9.221 141.879  64.125  1.00 67.37           O  
ATOM   1374  CB  THR A 256       8.289 144.285  62.575  1.00 67.37           C  
ATOM   1375  CG2 THR A 256       7.122 145.092  61.979  1.00 67.37           C  
ATOM   1376  OG1 THR A 256       9.474 145.067  62.601  1.00 67.37           O  
ATOM   1377  N   THR A 257       9.970 143.663  65.273  1.00100.36           N  
ATOM   1378  CA  THR A 257      11.122 143.016  65.850  1.00100.36           C  
ATOM   1379  C   THR A 257      10.824 142.221  67.098  1.00100.36           C  
ATOM   1380  O   THR A 257      11.681 141.462  67.545  1.00100.36           O  
ATOM   1381  CB  THR A 257      12.254 143.955  66.152  1.00100.36           C  
ATOM   1382  CG2 THR A 257      12.617 144.695  64.854  1.00100.36           C  
ATOM   1383  OG1 THR A 257      11.894 144.878  67.169  1.00100.36           O  
ATOM   1384  N   LEU A 258       9.674 142.425  67.772  1.00104.73           N  
ATOM   1385  CA  LEU A 258       9.466 141.702  69.005  1.00104.73           C  
ATOM   1386  C   LEU A 258       8.481 140.590  68.816  1.00104.73           C  
ATOM   1387  O   LEU A 258       7.530 140.680  68.042  1.00104.73           O  
ATOM   1388  CB  LEU A 258       8.964 142.582  70.164  1.00104.73           C  
ATOM   1389  CG  LEU A 258      10.014 143.588  70.676  1.00104.73           C  
ATOM   1390  CD1 LEU A 258      11.185 142.874  71.368  1.00104.73           C  
ATOM   1391  CD2 LEU A 258      10.484 144.535  69.564  1.00104.73           C  
ATOM   1392  N   PRO A 259       8.709 139.543  69.569  1.00 92.99           N  
ATOM   1393  CA  PRO A 259       7.900 138.355  69.492  1.00 92.99           C  
ATOM   1394  C   PRO A 259       6.501 138.583  69.968  1.00 92.99           C  
ATOM   1395  O   PRO A 259       6.248 139.601  70.608  1.00 92.99           O  
ATOM   1396  CB  PRO A 259       8.656 137.286  70.275  1.00 92.99           C  
ATOM   1397  CG  PRO A 259      10.129 137.711  70.132  1.00 92.99           C  
ATOM   1398  CD  PRO A 259      10.069 139.240  69.989  1.00 92.99           C  
ATOM   1399  N   SER A 260       5.587 137.658  69.605  1.00195.86           N  
ATOM   1400  CA  SER A 260       4.183 137.679  69.904  1.00195.86           C  
ATOM   1401  C   SER A 260       3.543 138.175  68.653  1.00195.86           C  
ATOM   1402  O   SER A 260       4.192 138.831  67.845  1.00195.86           O  
ATOM   1403  CB  SER A 260       3.749 138.595  71.064  1.00195.86           C  
ATOM   1404  OG  SER A 260       4.322 138.151  72.285  1.00195.86           O  
ATOM   1405  N   ASN A 261       2.261 137.862  68.417  1.00274.04           N  
ATOM   1406  CA  ASN A 261       1.699 138.401  67.216  1.00274.04           C  
ATOM   1407  C   ASN A 261       0.306 138.793  67.537  1.00274.04           C  
ATOM   1408  O   ASN A 261      -0.340 138.174  68.381  1.00274.04           O  
ATOM   1409  CB  ASN A 261       1.641 137.406  66.044  1.00274.04           C  
ATOM   1410  CG  ASN A 261       1.392 138.187  64.762  1.00274.04           C  
ATOM   1411  ND2 ASN A 261       1.584 139.531  64.822  1.00274.04           N  
ATOM   1412  OD1 ASN A 261       1.049 137.615  63.728  1.00274.04           O  
ATOM   1413  N   ALA A 262      -0.200 139.857  66.890  1.00198.44           N  
ATOM   1414  CA  ALA A 262      -1.553 140.194  67.194  1.00198.44           C  
ATOM   1415  C   ALA A 262      -2.392 139.419  66.241  1.00198.44           C  
ATOM   1416  O   ALA A 262      -2.670 139.864  65.131  1.00198.44           O  
ATOM   1417  CB  ALA A 262      -1.875 141.679  66.962  1.00198.44           C  
ATOM   1418  N   LEU A 263      -2.803 138.212  66.663  1.00304.21           N  
ATOM   1419  CA  LEU A 263      -3.660 137.393  65.863  1.00304.21           C  
ATOM   1420  C   LEU A 263      -3.935 136.183  66.689  1.00304.21           C  
ATOM   1421  O   LEU A 263      -3.084 135.306  66.815  1.00304.21           O  
ATOM   1422  CB  LEU A 263      -3.008 136.932  64.544  1.00304.21           C  
ATOM   1423  CG  LEU A 263      -3.922 136.055  63.667  1.00304.21           C  
ATOM   1424  CD1 LEU A 263      -5.182 136.824  63.242  1.00304.21           C  
ATOM   1425  CD2 LEU A 263      -3.157 135.469  62.469  1.00304.21           C  
ATOM   1426  N   ASN A 264      -5.137 136.109  67.287  1.00278.65           N  
ATOM   1427  CA  ASN A 264      -5.437 134.979  68.113  1.00278.65           C  
ATOM   1428  C   ASN A 264      -6.876 135.060  68.489  1.00278.65           C  
ATOM   1429  O   ASN A 264      -7.625 135.881  67.962  1.00278.65           O  
ATOM   1430  CB  ASN A 264      -4.588 134.908  69.402  1.00278.65           C  
ATOM   1431  CG  ASN A 264      -4.756 136.190  70.216  1.00278.65           C  
ATOM   1432  ND2 ASN A 264      -3.608 136.780  70.644  1.00278.65           N  
ATOM   1433  OD1 ASN A 264      -5.866 136.654  70.473  1.00278.65           O  
ATOM   1434  N   GLN A 265      -7.303 134.182  69.413  1.00293.39           N  
ATOM   1435  CA  GLN A 265      -8.668 134.238  69.832  1.00293.39           C  
ATOM   1436  C   GLN A 265      -8.835 135.589  70.438  1.00293.39           C  
ATOM   1437  O   GLN A 265      -8.130 135.950  71.379  1.00293.39           O  
ATOM   1438  CB  GLN A 265      -9.001 133.196  70.910  1.00293.39           C  
ATOM   1439  CG  GLN A 265     -10.488 133.081  71.241  1.00293.39           C  
ATOM   1440  CD  GLN A 265     -11.141 132.188  70.191  1.00293.39           C  
ATOM   1441  NE2 GLN A 265     -10.563 132.172  68.961  1.00293.39           N  
ATOM   1442  OE1 GLN A 265     -12.139 131.519  70.457  1.00293.39           O  
ATOM   1443  N   LEU A 266      -9.779 136.384  69.907  1.00196.41           N  
ATOM   1444  CA  LEU A 266      -9.931 137.725  70.382  1.00196.41           C  
ATOM   1445  C   LEU A 266     -10.587 137.693  71.717  1.00196.41           C  
ATOM   1446  O   LEU A 266     -11.413 136.827  71.999  1.00196.41           O  
ATOM   1447  CB  LEU A 266     -10.791 138.606  69.461  1.00196.41           C  
ATOM   1448  CG  LEU A 266     -10.155 138.818  68.077  1.00196.41           C  
ATOM   1449  CD1 LEU A 266     -11.022 139.726  67.193  1.00196.41           C  
ATOM   1450  CD2 LEU A 266      -8.708 139.315  68.204  1.00196.41           C  
ATOM   1451  N   THR A 267     -10.201 138.643  72.589  1.00 67.72           N  
ATOM   1452  CA  THR A 267     -10.827 138.714  73.872  1.00 67.72           C  
ATOM   1453  C   THR A 267     -11.731 139.893  73.850  1.00 67.72           C  
ATOM   1454  O   THR A 267     -11.285 141.037  73.837  1.00 67.72           O  
ATOM   1455  CB  THR A 267      -9.868 138.911  75.008  1.00 67.72           C  
ATOM   1456  CG2 THR A 267     -10.671 139.014  76.316  1.00 67.72           C  
ATOM   1457  OG1 THR A 267      -8.950 137.827  75.072  1.00 67.72           O  
ATOM   1458  N   SER A 268     -13.047 139.640  73.837  1.00 41.70           N  
ATOM   1459  CA  SER A 268     -13.977 140.722  73.837  1.00 41.70           C  
ATOM   1460  C   SER A 268     -14.821 140.525  75.048  1.00 41.70           C  
ATOM   1461  O   SER A 268     -14.921 139.414  75.564  1.00 41.70           O  
ATOM   1462  CB  SER A 268     -14.914 140.725  72.618  1.00 41.70           C  
ATOM   1463  OG  SER A 268     -15.805 141.828  72.687  1.00 41.70           O  
ATOM   1464  N   ARG A 269     -15.435 141.610  75.547  1.00 83.05           N  
ATOM   1465  CA  ARG A 269     -16.247 141.491  76.718  1.00 83.05           C  
ATOM   1466  C   ARG A 269     -17.362 140.565  76.389  1.00 83.05           C  
ATOM   1467  O   ARG A 269     -17.698 139.677  77.169  1.00 83.05           O  
ATOM   1468  CB  ARG A 269     -16.871 142.833  77.146  1.00 83.05           C  
ATOM   1469  CG  ARG A 269     -17.763 142.750  78.389  1.00 83.05           C  
ATOM   1470  CD  ARG A 269     -17.010 142.441  79.685  1.00 83.05           C  
ATOM   1471  NE  ARG A 269     -18.002 142.466  80.798  1.00 83.05           N  
ATOM   1472  CZ  ARG A 269     -17.748 141.803  81.965  1.00 83.05           C  
ATOM   1473  NH1 ARG A 269     -16.597 141.084  82.114  1.00 83.05           N1+
ATOM   1474  NH2 ARG A 269     -18.654 141.855  82.985  1.00 83.05           N  
ATOM   1475  N   ALA A 270     -17.964 140.751  75.203  1.00 25.18           N  
ATOM   1476  CA  ALA A 270     -19.073 139.945  74.797  1.00 25.18           C  
ATOM   1477  C   ALA A 270     -18.635 138.523  74.629  1.00 25.18           C  
ATOM   1478  O   ALA A 270     -19.339 137.604  75.041  1.00 25.18           O  
ATOM   1479  CB  ALA A 270     -19.675 140.403  73.458  1.00 25.18           C  
ATOM   1480  N   GLN A 271     -17.454 138.305  74.016  1.00 91.04           N  
ATOM   1481  CA  GLN A 271     -17.023 136.965  73.727  1.00 91.04           C  
ATOM   1482  C   GLN A 271     -16.760 136.212  74.996  1.00 91.04           C  
ATOM   1483  O   GLN A 271     -17.214 135.081  75.158  1.00 91.04           O  
ATOM   1484  CB  GLN A 271     -15.745 136.925  72.866  1.00 91.04           C  
ATOM   1485  CG  GLN A 271     -15.412 135.541  72.294  1.00 91.04           C  
ATOM   1486  CD  GLN A 271     -14.716 134.698  73.353  1.00 91.04           C  
ATOM   1487  NE2 GLN A 271     -15.348 133.556  73.731  1.00 91.04           N  
ATOM   1488  OE1 GLN A 271     -13.632 135.041  73.823  1.00 91.04           O  
ATOM   1489  N   ASP A 272     -16.049 136.837  75.954  1.00 38.82           N  
ATOM   1490  CA  ASP A 272     -15.708 136.167  77.177  1.00 38.82           C  
ATOM   1491  C   ASP A 272     -16.995 135.852  77.859  1.00 38.82           C  
ATOM   1492  O   ASP A 272     -17.147 134.807  78.490  1.00 38.82           O  
ATOM   1493  CB  ASP A 272     -14.892 137.061  78.128  1.00 38.82           C  
ATOM   1494  CG  ASP A 272     -13.524 137.301  77.502  1.00 38.82           C  
ATOM   1495  OD1 ASP A 272     -13.023 136.383  76.798  1.00 38.82           O  
ATOM   1496  OD2 ASP A 272     -12.964 138.409  77.716  1.00 38.82           O1-
ATOM   1497  N   GLU A 273     -17.961 136.775  77.737  1.00 31.88           N  
ATOM   1498  CA  GLU A 273     -19.250 136.602  78.332  1.00 31.88           C  
ATOM   1499  C   GLU A 273     -19.878 135.405  77.694  1.00 31.88           C  
ATOM   1500  O   GLU A 273     -20.532 134.603  78.359  1.00 31.88           O  
ATOM   1501  CB  GLU A 273     -20.157 137.818  78.080  1.00 31.88           C  
ATOM   1502  CG  GLU A 273     -21.490 137.791  78.828  1.00 31.88           C  
ATOM   1503  CD  GLU A 273     -22.232 139.069  78.461  1.00 31.88           C  
ATOM   1504  OE1 GLU A 273     -22.467 139.287  77.242  1.00 31.88           O  
ATOM   1505  OE2 GLU A 273     -22.562 139.851  79.393  1.00 31.88           O1-
ATOM   1506  N   PHE A 274     -19.688 135.264  76.369  1.00 52.34           N  
ATOM   1507  CA  PHE A 274     -20.247 134.183  75.609  1.00 52.34           C  
ATOM   1508  C   PHE A 274     -19.652 132.879  76.051  1.00 52.34           C  
ATOM   1509  O   PHE A 274     -20.370 131.902  76.256  1.00 52.34           O  
ATOM   1510  CB  PHE A 274     -19.981 134.358  74.103  1.00 52.34           C  
ATOM   1511  CG  PHE A 274     -20.494 133.167  73.372  1.00 52.34           C  
ATOM   1512  CD1 PHE A 274     -21.843 132.986  73.172  1.00 52.34           C  
ATOM   1513  CD2 PHE A 274     -19.607 132.242  72.870  1.00 52.34           C  
ATOM   1514  CE1 PHE A 274     -22.303 131.883  72.489  1.00 52.34           C  
ATOM   1515  CE2 PHE A 274     -20.062 131.140  72.186  1.00 52.34           C  
ATOM   1516  CZ  PHE A 274     -21.411 130.961  71.995  1.00 52.34           C  
ATOM   1517  N   VAL A 275     -18.315 132.827  76.215  1.00 95.68           N  
ATOM   1518  CA  VAL A 275     -17.684 131.587  76.572  1.00 95.68           C  
ATOM   1519  C   VAL A 275     -18.109 131.177  77.946  1.00 95.68           C  
ATOM   1520  O   VAL A 275     -18.339 129.997  78.203  1.00 95.68           O  
ATOM   1521  CB  VAL A 275     -16.182 131.617  76.533  1.00 95.68           C  
ATOM   1522  CG1 VAL A 275     -15.640 132.350  77.768  1.00 95.68           C  
ATOM   1523  CG2 VAL A 275     -15.682 130.170  76.396  1.00 95.68           C  
ATOM   1524  N   MET A 276     -18.233 132.142  78.877  1.00 81.03           N  
ATOM   1525  CA  MET A 276     -18.627 131.786  80.207  1.00 81.03           C  
ATOM   1526  C   MET A 276     -19.996 131.200  80.152  1.00 81.03           C  
ATOM   1527  O   MET A 276     -20.308 130.271  80.895  1.00 81.03           O  
ATOM   1528  CB  MET A 276     -18.623 132.953  81.205  1.00 81.03           C  
ATOM   1529  CG  MET A 276     -19.322 132.594  82.519  1.00 81.03           C  
ATOM   1530  SD  MET A 276     -18.641 131.136  83.368  1.00 81.03           S  
ATOM   1531  CE  MET A 276     -16.983 131.820  83.621  1.00 81.03           C  
ATOM   1532  N   GLN A 277     -20.854 131.728  79.263  1.00 30.69           N  
ATOM   1533  CA  GLN A 277     -22.181 131.203  79.167  1.00 30.69           C  
ATOM   1534  C   GLN A 277     -22.081 129.767  78.763  1.00 30.69           C  
ATOM   1535  O   GLN A 277     -22.792 128.915  79.294  1.00 30.69           O  
ATOM   1536  CB  GLN A 277     -23.033 131.900  78.098  1.00 30.69           C  
ATOM   1537  CG  GLN A 277     -24.448 131.324  78.012  1.00 30.69           C  
ATOM   1538  CD  GLN A 277     -25.180 132.029  76.881  1.00 30.69           C  
ATOM   1539  NE2 GLN A 277     -26.537 131.924  76.877  1.00 30.69           N  
ATOM   1540  OE1 GLN A 277     -24.561 132.649  76.018  1.00 30.69           O  
ATOM   1541  N   SER A 278     -21.176 129.459  77.815  1.00 27.37           N  
ATOM   1542  CA  SER A 278     -21.037 128.117  77.328  1.00 27.37           C  
ATOM   1543  C   SER A 278     -20.587 127.238  78.453  1.00 27.37           C  
ATOM   1544  O   SER A 278     -21.071 126.117  78.607  1.00 27.37           O  
ATOM   1545  CB  SER A 278     -19.994 127.998  76.202  1.00 27.37           C  
ATOM   1546  OG  SER A 278     -20.417 128.737  75.066  1.00 27.37           O  
ATOM   1547  N   ILE A 279     -19.670 127.751  79.293  1.00 99.28           N  
ATOM   1548  CA  ILE A 279     -19.106 126.990  80.370  1.00 99.28           C  
ATOM   1549  C   ILE A 279     -20.214 126.593  81.294  1.00 99.28           C  
ATOM   1550  O   ILE A 279     -20.293 125.444  81.728  1.00 99.28           O  
ATOM   1551  CB  ILE A 279     -18.155 127.815  81.195  1.00 99.28           C  
ATOM   1552  CG1 ILE A 279     -16.974 128.327  80.354  1.00 99.28           C  
ATOM   1553  CG2 ILE A 279     -17.728 126.977  82.410  1.00 99.28           C  
ATOM   1554  CD1 ILE A 279     -16.064 127.222  79.827  1.00 99.28           C  
ATOM   1555  N   ASN A 280     -21.112 127.544  81.612  1.00 34.21           N  
ATOM   1556  CA  ASN A 280     -22.186 127.303  82.533  1.00 34.21           C  
ATOM   1557  C   ASN A 280     -23.093 126.246  81.991  1.00 34.21           C  
ATOM   1558  O   ASN A 280     -23.518 125.354  82.723  1.00 34.21           O  
ATOM   1559  CB  ASN A 280     -23.045 128.549  82.806  1.00 34.21           C  
ATOM   1560  CG  ASN A 280     -22.233 129.483  83.695  1.00 34.21           C  
ATOM   1561  ND2 ASN A 280     -22.092 130.766  83.267  1.00 34.21           N  
ATOM   1562  OD1 ASN A 280     -21.725 129.078  84.739  1.00 34.21           O  
ATOM   1563  N   LYS A 281     -23.411 126.310  80.687  1.00 36.01           N  
ATOM   1564  CA  LYS A 281     -24.318 125.362  80.104  1.00 36.01           C  
ATOM   1565  C   LYS A 281     -23.712 124.000  80.218  1.00 36.01           C  
ATOM   1566  O   LYS A 281     -24.391 123.029  80.549  1.00 36.01           O  
ATOM   1567  CB  LYS A 281     -24.539 125.586  78.596  1.00 36.01           C  
ATOM   1568  CG  LYS A 281     -25.162 126.930  78.217  1.00 36.01           C  
ATOM   1569  CD  LYS A 281     -24.979 127.248  76.729  1.00 36.01           C  
ATOM   1570  CE  LYS A 281     -25.555 128.593  76.286  1.00 36.01           C  
ATOM   1571  NZ  LYS A 281     -25.255 128.816  74.854  1.00 36.01           N1+
ATOM   1572  N   ALA A 282     -22.400 123.903  79.938  1.00 25.70           N  
ATOM   1573  CA  ALA A 282     -21.730 122.637  79.953  1.00 25.70           C  
ATOM   1574  C   ALA A 282     -21.771 122.081  81.339  1.00 25.70           C  
ATOM   1575  O   ALA A 282     -22.015 120.891  81.528  1.00 25.70           O  
ATOM   1576  CB  ALA A 282     -20.255 122.741  79.531  1.00 25.70           C  
ATOM   1577  N   ALA A 283     -21.546 122.939  82.351  1.00 28.13           N  
ATOM   1578  CA  ALA A 283     -21.522 122.479  83.708  1.00 28.13           C  
ATOM   1579  C   ALA A 283     -22.867 121.934  84.055  1.00 28.13           C  
ATOM   1580  O   ALA A 283     -22.980 120.896  84.704  1.00 28.13           O  
ATOM   1581  CB  ALA A 283     -21.207 123.600  84.712  1.00 28.13           C  
ATOM   1582  N   ASP A 284     -23.932 122.618  83.606  1.00 74.29           N  
ATOM   1583  CA  ASP A 284     -25.250 122.190  83.964  1.00 74.29           C  
ATOM   1584  C   ASP A 284     -25.480 120.812  83.428  1.00 74.29           C  
ATOM   1585  O   ASP A 284     -26.053 119.959  84.103  1.00 74.29           O  
ATOM   1586  CB  ASP A 284     -26.352 123.101  83.402  1.00 74.29           C  
ATOM   1587  CG  ASP A 284     -27.619 122.794  84.182  1.00 74.29           C  
ATOM   1588  OD1 ASP A 284     -27.578 121.863  85.030  1.00 74.29           O  
ATOM   1589  OD2 ASP A 284     -28.645 123.488  83.947  1.00 74.29           O1-
ATOM   1590  N   LEU A 285     -25.032 120.559  82.188  1.00139.79           N  
ATOM   1591  CA  LEU A 285     -25.240 119.293  81.550  1.00139.79           C  
ATOM   1592  C   LEU A 285     -24.474 118.233  82.295  1.00139.79           C  
ATOM   1593  O   LEU A 285     -24.983 117.140  82.535  1.00139.79           O  
ATOM   1594  CB  LEU A 285     -24.757 119.331  80.091  1.00139.79           C  
ATOM   1595  CG  LEU A 285     -25.159 118.112  79.251  1.00139.79           C  
ATOM   1596  CD1 LEU A 285     -26.684 118.015  79.120  1.00139.79           C  
ATOM   1597  CD2 LEU A 285     -24.471 118.150  77.881  1.00139.79           C  
ATOM   1598  N   ILE A 286     -23.228 118.545  82.703  1.00 43.57           N  
ATOM   1599  CA  ILE A 286     -22.387 117.592  83.376  1.00 43.57           C  
ATOM   1600  C   ILE A 286     -23.011 117.211  84.686  1.00 43.57           C  
ATOM   1601  O   ILE A 286     -23.036 116.038  85.054  1.00 43.57           O  
ATOM   1602  CB  ILE A 286     -21.020 118.145  83.673  1.00 43.57           C  
ATOM   1603  CG1 ILE A 286     -20.294 118.525  82.371  1.00 43.57           C  
ATOM   1604  CG2 ILE A 286     -20.253 117.120  84.525  1.00 43.57           C  
ATOM   1605  CD1 ILE A 286     -19.029 119.352  82.599  1.00 43.57           C  
ATOM   1606  N   ASN A 287     -23.547 118.200  85.423  1.00 66.25           N  
ATOM   1607  CA  ASN A 287     -24.120 117.952  86.716  1.00 66.25           C  
ATOM   1608  C   ASN A 287     -25.288 117.022  86.566  1.00 66.25           C  
ATOM   1609  O   ASN A 287     -25.608 116.261  87.477  1.00 66.25           O  
ATOM   1610  CB  ASN A 287     -24.590 119.241  87.415  1.00 66.25           C  
ATOM   1611  CG  ASN A 287     -23.353 120.065  87.766  1.00 66.25           C  
ATOM   1612  ND2 ASN A 287     -23.474 121.417  87.675  1.00 66.25           N  
ATOM   1613  OD1 ASN A 287     -22.304 119.523  88.110  1.00 66.25           O  
ATOM   1614  N   LEU A 288     -26.003 117.119  85.433  1.00 69.88           N  
ATOM   1615  CA  LEU A 288     -27.147 116.307  85.110  1.00 69.88           C  
ATOM   1616  C   LEU A 288     -26.816 114.876  84.751  1.00 69.88           C  
ATOM   1617  O   LEU A 288     -27.614 113.978  85.012  1.00 69.88           O  
ATOM   1618  CB  LEU A 288     -27.951 116.878  83.932  1.00 69.88           C  
ATOM   1619  CG  LEU A 288     -29.181 116.034  83.555  1.00 69.88           C  
ATOM   1620  CD1 LEU A 288     -30.201 115.970  84.703  1.00 69.88           C  
ATOM   1621  CD2 LEU A 288     -29.795 116.520  82.233  1.00 69.88           C  
ATOM   1622  N   ALA A 289     -25.653 114.622  84.112  1.00 66.79           N  
ATOM   1623  CA  ALA A 289     -25.354 113.334  83.528  1.00 66.79           C  
ATOM   1624  C   ALA A 289     -25.265 112.196  84.510  1.00 66.79           C  
ATOM   1625  O   ALA A 289     -24.733 112.335  85.609  1.00 66.79           O  
ATOM   1626  CB  ALA A 289     -24.050 113.339  82.711  1.00 66.79           C  
ATOM   1627  N   LYS A 290     -25.913 111.059  84.146  1.00150.68           N  
ATOM   1628  CA  LYS A 290     -25.874 109.798  84.848  1.00150.68           C  
ATOM   1629  C   LYS A 290     -24.701 108.935  84.453  1.00150.68           C  
ATOM   1630  O   LYS A 290     -24.104 108.267  85.299  1.00150.68           O  
ATOM   1631  CB  LYS A 290     -27.159 108.988  84.628  1.00150.68           C  
ATOM   1632  CG  LYS A 290     -28.388 109.784  85.064  1.00150.68           C  
ATOM   1633  CD  LYS A 290     -28.258 110.325  86.488  1.00150.68           C  
ATOM   1634  CE  LYS A 290     -29.309 111.371  86.850  1.00150.68           C  
ATOM   1635  NZ  LYS A 290     -29.084 111.846  88.232  1.00150.68           N1+
ATOM   1636  N   LYS A 291     -24.373 108.879  83.139  1.00119.37           N  
ATOM   1637  CA  LYS A 291     -23.303 108.022  82.688  1.00119.37           C  
ATOM   1638  C   LYS A 291     -22.411 108.819  81.786  1.00119.37           C  
ATOM   1639  O   LYS A 291     -22.429 108.639  80.568  1.00119.37           O  
ATOM   1640  CB  LYS A 291     -23.805 106.836  81.851  1.00119.37           C  
ATOM   1641  CG  LYS A 291     -24.759 105.903  82.599  1.00119.37           C  
ATOM   1642  CD  LYS A 291     -25.500 104.936  81.674  1.00119.37           C  
ATOM   1643  CE  LYS A 291     -26.466 105.630  80.711  1.00119.37           C  
ATOM   1644  NZ  LYS A 291     -27.002 104.654  79.738  1.00119.37           N1+
ATOM   1645  N   PRO A 292     -21.600 109.669  82.355  1.00 93.77           N  
ATOM   1646  CA  PRO A 292     -20.731 110.524  81.590  1.00 93.77           C  
ATOM   1647  C   PRO A 292     -19.476 109.836  81.152  1.00 93.77           C  
ATOM   1648  O   PRO A 292     -19.065 108.868  81.792  1.00 93.77           O  
ATOM   1649  CB  PRO A 292     -20.439 111.731  82.483  1.00 93.77           C  
ATOM   1650  CG  PRO A 292     -20.733 111.230  83.907  1.00 93.77           C  
ATOM   1651  CD  PRO A 292     -21.835 110.181  83.695  1.00 93.77           C  
ATOM   1652  N   VAL A 293     -18.857 110.328  80.062  1.00 47.84           N  
ATOM   1653  CA  VAL A 293     -17.614 109.791  79.593  1.00 47.84           C  
ATOM   1654  C   VAL A 293     -16.794 110.939  79.084  1.00 47.84           C  
ATOM   1655  O   VAL A 293     -17.311 111.839  78.424  1.00 47.84           O  
ATOM   1656  CB  VAL A 293     -17.768 108.822  78.456  1.00 47.84           C  
ATOM   1657  CG1 VAL A 293     -16.375 108.459  77.917  1.00 47.84           C  
ATOM   1658  CG2 VAL A 293     -18.573 107.610  78.953  1.00 47.84           C  
ATOM   1659  N   LEU A 294     -15.482 110.931  79.389  1.00 59.88           N  
ATOM   1660  CA  LEU A 294     -14.618 111.961  78.890  1.00 59.88           C  
ATOM   1661  C   LEU A 294     -13.897 111.394  77.711  1.00 59.88           C  
ATOM   1662  O   LEU A 294     -13.236 110.362  77.794  1.00 59.88           O  
ATOM   1663  CB  LEU A 294     -13.535 112.423  79.884  1.00 59.88           C  
ATOM   1664  CG  LEU A 294     -14.063 113.302  81.031  1.00 59.88           C  
ATOM   1665  CD1 LEU A 294     -12.932 113.720  81.984  1.00 59.88           C  
ATOM   1666  CD2 LEU A 294     -14.816 114.518  80.473  1.00 59.88           C  
ATOM   1667  N   TYR A 295     -14.032 112.076  76.562  1.00101.45           N  
ATOM   1668  CA  TYR A 295     -13.386 111.682  75.347  1.00101.45           C  
ATOM   1669  C   TYR A 295     -12.286 112.682  75.145  1.00101.45           C  
ATOM   1670  O   TYR A 295     -12.511 113.778  74.634  1.00101.45           O  
ATOM   1671  CB  TYR A 295     -14.403 111.707  74.191  1.00101.45           C  
ATOM   1672  CG  TYR A 295     -13.766 111.696  72.847  1.00101.45           C  
ATOM   1673  CD1 TYR A 295     -12.983 110.650  72.419  1.00101.45           C  
ATOM   1674  CD2 TYR A 295     -14.013 112.744  71.993  1.00101.45           C  
ATOM   1675  CE1 TYR A 295     -12.432 110.676  71.157  1.00101.45           C  
ATOM   1676  CE2 TYR A 295     -13.467 112.774  70.733  1.00101.45           C  
ATOM   1677  CZ  TYR A 295     -12.666 111.740  70.318  1.00101.45           C  
ATOM   1678  OH  TYR A 295     -12.103 111.770  69.026  1.00101.45           O  
ATOM   1679  N   VAL A 296     -11.046 112.305  75.533  1.00 56.18           N  
ATOM   1680  CA  VAL A 296      -9.953 113.242  75.535  1.00 56.18           C  
ATOM   1681  C   VAL A 296      -9.020 113.011  74.387  1.00 56.18           C  
ATOM   1682  O   VAL A 296      -8.720 111.875  74.021  1.00 56.18           O  
ATOM   1683  CB  VAL A 296      -9.135 113.184  76.793  1.00 56.18           C  
ATOM   1684  CG1 VAL A 296      -7.951 114.156  76.661  1.00 56.18           C  
ATOM   1685  CG2 VAL A 296     -10.059 113.486  77.984  1.00 56.18           C  
ATOM   1686  N   GLY A 297      -8.512 114.125  73.811  1.00 47.04           N  
ATOM   1687  CA  GLY A 297      -7.647 114.067  72.666  1.00 47.04           C  
ATOM   1688  C   GLY A 297      -6.401 114.873  72.909  1.00 47.04           C  
ATOM   1689  O   GLY A 297      -6.079 115.253  74.032  1.00 47.04           O  
ATOM   1690  N   ALA A 298      -5.692 115.178  71.801  1.00 53.74           N  
ATOM   1691  CA  ALA A 298      -4.414 115.838  71.743  1.00 53.74           C  
ATOM   1692  C   ALA A 298      -4.474 117.207  72.352  1.00 53.74           C  
ATOM   1693  O   ALA A 298      -3.491 117.675  72.926  1.00 53.74           O  
ATOM   1694  CB  ALA A 298      -3.908 116.013  70.300  1.00 53.74           C  
ATOM   1695  N   GLY A 299      -5.624 117.889  72.243  1.00 44.07           N  
ATOM   1696  CA  GLY A 299      -5.761 119.253  72.680  1.00 44.07           C  
ATOM   1697  C   GLY A 299      -5.422 119.408  74.135  1.00 44.07           C  
ATOM   1698  O   GLY A 299      -4.946 120.467  74.540  1.00 44.07           O  
ATOM   1699  N   ILE A 300      -5.696 118.391  74.972  1.00102.59           N  
ATOM   1700  CA  ILE A 300      -5.424 118.491  76.382  1.00102.59           C  
ATOM   1701  C   ILE A 300      -3.943 118.644  76.613  1.00102.59           C  
ATOM   1702  O   ILE A 300      -3.516 119.244  77.596  1.00102.59           O  
ATOM   1703  CB  ILE A 300      -5.901 117.314  77.181  1.00102.59           C  
ATOM   1704  CG1 ILE A 300      -5.861 117.658  78.680  1.00102.59           C  
ATOM   1705  CG2 ILE A 300      -5.053 116.091  76.800  1.00102.59           C  
ATOM   1706  CD1 ILE A 300      -6.807 118.794  79.069  1.00102.59           C  
ATOM   1707  N   LEU A 301      -3.130 118.028  75.745  1.00 98.92           N  
ATOM   1708  CA  LEU A 301      -1.688 118.024  75.806  1.00 98.92           C  
ATOM   1709  C   LEU A 301      -1.082 119.363  75.491  1.00 98.92           C  
ATOM   1710  O   LEU A 301       0.109 119.571  75.720  1.00 98.92           O  
ATOM   1711  CB  LEU A 301      -1.041 117.004  74.857  1.00 98.92           C  
ATOM   1712  CG  LEU A 301      -1.279 115.550  75.298  1.00 98.92           C  
ATOM   1713  CD1 LEU A 301      -0.620 114.554  74.332  1.00 98.92           C  
ATOM   1714  CD2 LEU A 301      -0.841 115.344  76.759  1.00 98.92           C  
ATOM   1715  N   ASN A 302      -1.849 120.256  74.847  1.00 99.92           N  
ATOM   1716  CA  ASN A 302      -1.397 121.554  74.419  1.00 99.92           C  
ATOM   1717  C   ASN A 302      -1.106 122.464  75.577  1.00 99.92           C  
ATOM   1718  O   ASN A 302      -0.515 123.525  75.386  1.00 99.92           O  
ATOM   1719  CB  ASN A 302      -2.408 122.262  73.502  1.00 99.92           C  
ATOM   1720  CG  ASN A 302      -2.383 121.552  72.155  1.00 99.92           C  
ATOM   1721  ND2 ASN A 302      -1.344 120.702  71.936  1.00 99.92           N  
ATOM   1722  OD1 ASN A 302      -3.269 121.741  71.324  1.00 99.92           O  
ATOM   1723  N   HIS A 303      -1.602 122.148  76.788  1.00 74.31           N  
ATOM   1724  CA  HIS A 303      -1.352 123.011  77.909  1.00 74.31           C  
ATOM   1725  C   HIS A 303      -0.679 122.184  78.967  1.00 74.31           C  
ATOM   1726  O   HIS A 303      -0.976 121.002  79.127  1.00 74.31           O  
ATOM   1727  CB  HIS A 303      -2.663 123.566  78.495  1.00 74.31           C  
ATOM   1728  CG  HIS A 303      -2.478 124.694  79.462  1.00 74.31           C  
ATOM   1729  CD2 HIS A 303      -2.762 126.017  79.323  1.00 74.31           C  
ATOM   1730  ND1 HIS A 303      -1.973 124.547  80.733  1.00 74.31           N  
ATOM   1731  CE1 HIS A 303      -1.974 125.780  81.298  1.00 74.31           C  
ATOM   1732  NE2 HIS A 303      -2.445 126.705  80.480  1.00 74.31           N  
ATOM   1733  N   ALA A 304       0.245 122.797  79.734  1.00 37.64           N  
ATOM   1734  CA  ALA A 304       1.005 122.080  80.721  1.00 37.64           C  
ATOM   1735  C   ALA A 304       0.086 121.516  81.762  1.00 37.64           C  
ATOM   1736  O   ALA A 304       0.278 120.397  82.230  1.00 37.64           O  
ATOM   1737  CB  ALA A 304       2.023 122.974  81.450  1.00 37.64           C  
ATOM   1738  N   ASP A 305      -0.920 122.309  82.163  1.00 86.49           N  
ATOM   1739  CA  ASP A 305      -1.892 121.994  83.172  1.00 86.49           C  
ATOM   1740  C   ASP A 305      -2.909 121.003  82.697  1.00 86.49           C  
ATOM   1741  O   ASP A 305      -3.693 120.502  83.502  1.00 86.49           O  
ATOM   1742  CB  ASP A 305      -2.664 123.221  83.675  1.00 86.49           C  
ATOM   1743  CG  ASP A 305      -1.706 124.043  84.521  1.00 86.49           C  
ATOM   1744  OD1 ASP A 305      -0.519 123.642  84.638  1.00 86.49           O  
ATOM   1745  OD2 ASP A 305      -2.153 125.087  85.064  1.00 86.49           O1-
ATOM   1746  N   GLY A 306      -2.962 120.714  81.383  1.00 49.74           N  
ATOM   1747  CA  GLY A 306      -4.055 119.951  80.843  1.00 49.74           C  
ATOM   1748  C   GLY A 306      -4.269 118.653  81.561  1.00 49.74           C  
ATOM   1749  O   GLY A 306      -5.407 118.375  81.942  1.00 49.74           O  
ATOM   1750  N   PRO A 307      -3.279 117.838  81.781  1.00 75.85           N  
ATOM   1751  CA  PRO A 307      -3.552 116.602  82.460  1.00 75.85           C  
ATOM   1752  C   PRO A 307      -3.990 116.813  83.879  1.00 75.85           C  
ATOM   1753  O   PRO A 307      -4.817 116.042  84.366  1.00 75.85           O  
ATOM   1754  CB  PRO A 307      -2.296 115.753  82.289  1.00 75.85           C  
ATOM   1755  CG  PRO A 307      -1.721 116.242  80.945  1.00 75.85           C  
ATOM   1756  CD  PRO A 307      -2.186 117.705  80.833  1.00 75.85           C  
ATOM   1757  N   ARG A 308      -3.466 117.850  84.556  1.00173.11           N  
ATOM   1758  CA  ARG A 308      -3.818 118.067  85.930  1.00173.11           C  
ATOM   1759  C   ARG A 308      -5.284 118.335  86.029  1.00173.11           C  
ATOM   1760  O   ARG A 308      -5.972 117.748  86.861  1.00173.11           O  
ATOM   1761  CB  ARG A 308      -3.182 119.322  86.551  1.00173.11           C  
ATOM   1762  CG  ARG A 308      -1.674 119.280  86.791  1.00173.11           C  
ATOM   1763  CD  ARG A 308      -1.221 120.381  87.754  1.00173.11           C  
ATOM   1764  NE  ARG A 308      -1.677 121.682  87.188  1.00173.11           N  
ATOM   1765  CZ  ARG A 308      -2.476 122.505  87.928  1.00173.11           C  
ATOM   1766  NH1 ARG A 308      -2.878 122.123  89.177  1.00173.11           N1+
ATOM   1767  NH2 ARG A 308      -2.882 123.705  87.420  1.00173.11           N  
ATOM   1768  N   LEU A 309      -5.789 119.247  85.178  1.00 44.64           N  
ATOM   1769  CA  LEU A 309      -7.159 119.665  85.216  1.00 44.64           C  
ATOM   1770  C   LEU A 309      -8.047 118.526  84.832  1.00 44.64           C  
ATOM   1771  O   LEU A 309      -9.098 118.317  85.435  1.00 44.64           O  
ATOM   1772  CB  LEU A 309      -7.455 120.825  84.248  1.00 44.64           C  
ATOM   1773  CG  LEU A 309      -6.732 122.138  84.607  1.00 44.64           C  
ATOM   1774  CD1 LEU A 309      -7.074 123.260  83.615  1.00 44.64           C  
ATOM   1775  CD2 LEU A 309      -6.992 122.533  86.068  1.00 44.64           C  
ATOM   1776  N   LEU A 310      -7.628 117.747  83.820  1.00 44.54           N  
ATOM   1777  CA  LEU A 310      -8.440 116.669  83.343  1.00 44.54           C  
ATOM   1778  C   LEU A 310      -8.670 115.723  84.477  1.00 44.54           C  
ATOM   1779  O   LEU A 310      -9.794 115.275  84.699  1.00 44.54           O  
ATOM   1780  CB  LEU A 310      -7.755 115.904  82.197  1.00 44.54           C  
ATOM   1781  CG  LEU A 310      -8.563 114.722  81.639  1.00 44.54           C  
ATOM   1782  CD1 LEU A 310      -9.928 115.173  81.093  1.00 44.54           C  
ATOM   1783  CD2 LEU A 310      -7.737 113.942  80.602  1.00 44.54           C  
ATOM   1784  N   LYS A 311      -7.610 115.410  85.242  1.00 59.78           N  
ATOM   1785  CA  LYS A 311      -7.748 114.503  86.343  1.00 59.78           C  
ATOM   1786  C   LYS A 311      -8.661 115.094  87.370  1.00 59.78           C  
ATOM   1787  O   LYS A 311      -9.511 114.401  87.926  1.00 59.78           O  
ATOM   1788  CB  LYS A 311      -6.416 114.185  87.043  1.00 59.78           C  
ATOM   1789  CG  LYS A 311      -6.590 113.216  88.214  1.00 59.78           C  
ATOM   1790  CD  LYS A 311      -5.291 112.599  88.731  1.00 59.78           C  
ATOM   1791  CE  LYS A 311      -5.500 111.696  89.950  1.00 59.78           C  
ATOM   1792  NZ  LYS A 311      -6.471 110.628  89.623  1.00 59.78           N1+
ATOM   1793  N   GLU A 312      -8.521 116.405  87.637  1.00 34.89           N  
ATOM   1794  CA  GLU A 312      -9.305 117.040  88.660  1.00 34.89           C  
ATOM   1795  C   GLU A 312     -10.752 116.904  88.313  1.00 34.89           C  
ATOM   1796  O   GLU A 312     -11.576 116.567  89.162  1.00 34.89           O  
ATOM   1797  CB  GLU A 312      -9.005 118.546  88.769  1.00 34.89           C  
ATOM   1798  CG  GLU A 312      -9.818 119.262  89.848  1.00 34.89           C  
ATOM   1799  CD  GLU A 312      -9.509 120.749  89.740  1.00 34.89           C  
ATOM   1800  OE1 GLU A 312      -8.566 121.102  88.981  1.00 34.89           O  
ATOM   1801  OE2 GLU A 312     -10.212 121.550  90.409  1.00 34.89           O1-
ATOM   1802  N   LEU A 313     -11.099 117.150  87.039  1.00 41.20           N  
ATOM   1803  CA  LEU A 313     -12.468 117.069  86.632  1.00 41.20           C  
ATOM   1804  C   LEU A 313     -12.937 115.659  86.794  1.00 41.20           C  
ATOM   1805  O   LEU A 313     -14.032 115.411  87.298  1.00 41.20           O  
ATOM   1806  CB  LEU A 313     -12.658 117.456  85.157  1.00 41.20           C  
ATOM   1807  CG  LEU A 313     -14.118 117.363  84.681  1.00 41.20           C  
ATOM   1808  CD1 LEU A 313     -15.027 118.304  85.488  1.00 41.20           C  
ATOM   1809  CD2 LEU A 313     -14.228 117.580  83.163  1.00 41.20           C  
ATOM   1810  N   SER A 314     -12.095 114.694  86.387  1.00 39.04           N  
ATOM   1811  CA  SER A 314     -12.470 113.313  86.422  1.00 39.04           C  
ATOM   1812  C   SER A 314     -12.728 112.909  87.841  1.00 39.04           C  
ATOM   1813  O   SER A 314     -13.732 112.264  88.132  1.00 39.04           O  
ATOM   1814  CB  SER A 314     -11.369 112.396  85.862  1.00 39.04           C  
ATOM   1815  OG  SER A 314     -11.787 111.041  85.921  1.00 39.04           O  
ATOM   1816  N   ASP A 315     -11.824 113.284  88.768  1.00 40.90           N  
ATOM   1817  CA  ASP A 315     -11.962 112.901  90.144  1.00 40.90           C  
ATOM   1818  C   ASP A 315     -13.182 113.537  90.744  1.00 40.90           C  
ATOM   1819  O   ASP A 315     -13.946 112.879  91.449  1.00 40.90           O  
ATOM   1820  CB  ASP A 315     -10.754 113.337  90.990  1.00 40.90           C  
ATOM   1821  CG  ASP A 315      -9.537 112.528  90.553  1.00 40.90           C  
ATOM   1822  OD1 ASP A 315      -9.714 111.574  89.749  1.00 40.90           O  
ATOM   1823  OD2 ASP A 315      -8.412 112.850  91.020  1.00 40.90           O1-
ATOM   1824  N   ARG A 316     -13.403 114.841  90.483  1.00104.81           N  
ATOM   1825  CA  ARG A 316     -14.492 115.532  91.121  1.00104.81           C  
ATOM   1826  C   ARG A 316     -15.817 114.942  90.714  1.00104.81           C  
ATOM   1827  O   ARG A 316     -16.654 114.627  91.558  1.00104.81           O  
ATOM   1828  CB  ARG A 316     -14.522 117.031  90.763  1.00104.81           C  
ATOM   1829  CG  ARG A 316     -15.593 117.830  91.513  1.00104.81           C  
ATOM   1830  CD  ARG A 316     -15.663 119.300  91.090  1.00104.81           C  
ATOM   1831  NE  ARG A 316     -14.385 119.945  91.501  1.00104.81           N  
ATOM   1832  CZ  ARG A 316     -14.298 120.612  92.690  1.00104.81           C  
ATOM   1833  NH1 ARG A 316     -15.399 120.753  93.482  1.00104.81           N1+
ATOM   1834  NH2 ARG A 316     -13.103 121.137  93.092  1.00104.81           N  
ATOM   1835  N   ALA A 317     -16.031 114.829  89.391  1.00 94.28           N  
ATOM   1836  CA  ALA A 317     -17.191 114.334  88.692  1.00 94.28           C  
ATOM   1837  C   ALA A 317     -17.318 112.842  88.740  1.00 94.28           C  
ATOM   1838  O   ALA A 317     -18.396 112.305  88.489  1.00 94.28           O  
ATOM   1839  CB  ALA A 317     -17.209 114.753  87.211  1.00 94.28           C  
ATOM   1840  N   GLN A 318     -16.203 112.130  88.975  1.00162.90           N  
ATOM   1841  CA  GLN A 318     -16.189 110.700  88.900  1.00162.90           C  
ATOM   1842  C   GLN A 318     -16.582 110.280  87.513  1.00162.90           C  
ATOM   1843  O   GLN A 318     -17.527 109.519  87.312  1.00162.90           O  
ATOM   1844  CB  GLN A 318     -17.108 110.031  89.932  1.00162.90           C  
ATOM   1845  CG  GLN A 318     -16.828 108.542  90.066  1.00162.90           C  
ATOM   1846  CD  GLN A 318     -15.341 108.395  90.362  1.00162.90           C  
ATOM   1847  NE2 GLN A 318     -14.843 109.148  91.378  1.00162.90           N  
ATOM   1848  OE1 GLN A 318     -14.637 107.637  89.696  1.00162.90           O  
ATOM   1849  N   ILE A 319     -15.844 110.788  86.502  1.00 60.29           N  
ATOM   1850  CA  ILE A 319     -16.143 110.471  85.133  1.00 60.29           C  
ATOM   1851  C   ILE A 319     -14.998 109.690  84.542  1.00 60.29           C  
ATOM   1852  O   ILE A 319     -13.840 110.102  84.615  1.00 60.29           O  
ATOM   1853  CB  ILE A 319     -16.332 111.698  84.292  1.00 60.29           C  
ATOM   1854  CG1 ILE A 319     -17.455 112.573  84.874  1.00 60.29           C  
ATOM   1855  CG2 ILE A 319     -16.596 111.253  82.845  1.00 60.29           C  
ATOM   1856  CD1 ILE A 319     -17.492 113.983  84.286  1.00 60.29           C  
ATOM   1857  N   PRO A 320     -15.298 108.557  83.949  1.00 78.34           N  
ATOM   1858  CA  PRO A 320     -14.325 107.695  83.320  1.00 78.34           C  
ATOM   1859  C   PRO A 320     -13.736 108.364  82.115  1.00 78.34           C  
ATOM   1860  O   PRO A 320     -14.444 109.109  81.438  1.00 78.34           O  
ATOM   1861  CB  PRO A 320     -15.073 106.400  82.998  1.00 78.34           C  
ATOM   1862  CG  PRO A 320     -16.556 106.817  82.972  1.00 78.34           C  
ATOM   1863  CD  PRO A 320     -16.630 107.982  83.972  1.00 78.34           C  
ATOM   1864  N   VAL A 321     -12.446 108.096  81.817  1.00 51.41           N  
ATOM   1865  CA  VAL A 321     -11.793 108.785  80.735  1.00 51.41           C  
ATOM   1866  C   VAL A 321     -11.296 107.821  79.693  1.00 51.41           C  
ATOM   1867  O   VAL A 321     -10.752 106.762  80.005  1.00 51.41           O  
ATOM   1868  CB  VAL A 321     -10.598 109.574  81.196  1.00 51.41           C  
ATOM   1869  CG1 VAL A 321      -9.901 110.191  79.973  1.00 51.41           C  
ATOM   1870  CG2 VAL A 321     -11.058 110.604  82.241  1.00 51.41           C  
ATOM   1871  N   THR A 322     -11.488 108.185  78.404  1.00136.25           N  
ATOM   1872  CA  THR A 322     -10.976 107.439  77.282  1.00136.25           C  
ATOM   1873  C   THR A 322     -10.199 108.428  76.474  1.00136.25           C  
ATOM   1874  O   THR A 322     -10.544 109.609  76.445  1.00136.25           O  
ATOM   1875  CB  THR A 322     -12.001 106.945  76.296  1.00136.25           C  
ATOM   1876  CG2 THR A 322     -13.040 106.065  76.998  1.00136.25           C  
ATOM   1877  OG1 THR A 322     -12.633 108.049  75.670  1.00136.25           O  
ATOM   1878  N   THR A 323      -9.135 107.977  75.782  1.00 46.19           N  
ATOM   1879  CA  THR A 323      -8.370 108.905  74.998  1.00 46.19           C  
ATOM   1880  C   THR A 323      -8.195 108.347  73.620  1.00 46.19           C  
ATOM   1881  O   THR A 323      -8.383 107.156  73.379  1.00 46.19           O  
ATOM   1882  CB  THR A 323      -6.991 109.156  75.539  1.00 46.19           C  
ATOM   1883  CG2 THR A 323      -7.109 109.737  76.957  1.00 46.19           C  
ATOM   1884  OG1 THR A 323      -6.245 107.947  75.559  1.00 46.19           O  
ATOM   1885  N   THR A 324      -7.847 109.235  72.665  1.00 38.36           N  
ATOM   1886  CA  THR A 324      -7.588 108.847  71.309  1.00 38.36           C  
ATOM   1887  C   THR A 324      -6.149 108.447  71.260  1.00 38.36           C  
ATOM   1888  O   THR A 324      -5.465 108.432  72.284  1.00 38.36           O  
ATOM   1889  CB  THR A 324      -7.769 109.960  70.319  1.00 38.36           C  
ATOM   1890  CG2 THR A 324      -9.207 110.495  70.434  1.00 38.36           C  
ATOM   1891  OG1 THR A 324      -6.837 111.000  70.579  1.00 38.36           O  
ATOM   1892  N   LEU A 325      -5.648 108.100  70.060  1.00 52.09           N  
ATOM   1893  CA  LEU A 325      -4.277 107.689  69.943  1.00 52.09           C  
ATOM   1894  C   LEU A 325      -3.400 108.835  70.354  1.00 52.09           C  
ATOM   1895  O   LEU A 325      -2.424 108.661  71.081  1.00 52.09           O  
ATOM   1896  CB  LEU A 325      -3.899 107.309  68.502  1.00 52.09           C  
ATOM   1897  CG  LEU A 325      -2.436 106.863  68.332  1.00 52.09           C  
ATOM   1898  CD1 LEU A 325      -2.149 105.572  69.113  1.00 52.09           C  
ATOM   1899  CD2 LEU A 325      -2.062 106.753  66.845  1.00 52.09           C  
ATOM   1900  N   GLN A 326      -3.748 110.050  69.891  1.00168.76           N  
ATOM   1901  CA  GLN A 326      -3.004 111.258  70.133  1.00168.76           C  
ATOM   1902  C   GLN A 326      -3.126 111.693  71.572  1.00168.76           C  
ATOM   1903  O   GLN A 326      -2.388 112.563  72.030  1.00168.76           O  
ATOM   1904  CB  GLN A 326      -3.428 112.416  69.209  1.00168.76           C  
ATOM   1905  CG  GLN A 326      -2.336 113.475  69.040  1.00168.76           C  
ATOM   1906  CD  GLN A 326      -1.207 112.832  68.231  1.00168.76           C  
ATOM   1907  NE2 GLN A 326      -0.785 113.499  67.119  1.00168.76           N  
ATOM   1908  OE1 GLN A 326      -0.724 111.755  68.581  1.00168.76           O  
ATOM   1909  N   GLY A 327      -4.185 111.231  72.260  1.00 72.54           N  
ATOM   1910  CA  GLY A 327      -4.492 111.505  73.648  1.00 72.54           C  
ATOM   1911  C   GLY A 327      -3.649 110.761  74.652  1.00 72.54           C  
ATOM   1912  O   GLY A 327      -3.542 111.184  75.801  1.00 72.54           O  
ATOM   1913  N   LEU A 328      -3.106 109.585  74.288  1.00 71.58           N  
ATOM   1914  CA  LEU A 328      -2.434 108.738  75.242  1.00 71.58           C  
ATOM   1915  C   LEU A 328      -1.356 109.487  75.973  1.00 71.58           C  
ATOM   1916  O   LEU A 328      -0.543 110.189  75.375  1.00 71.58           O  
ATOM   1917  CB  LEU A 328      -1.760 107.527  74.572  1.00 71.58           C  
ATOM   1918  CG  LEU A 328      -2.742 106.571  73.872  1.00 71.58           C  
ATOM   1919  CD1 LEU A 328      -2.005 105.387  73.224  1.00 71.58           C  
ATOM   1920  CD2 LEU A 328      -3.846 106.103  74.835  1.00 71.58           C  
ATOM   1921  N   GLY A 329      -1.321 109.316  77.312  1.00 34.04           N  
ATOM   1922  CA  GLY A 329      -0.331 109.930  78.156  1.00 34.04           C  
ATOM   1923  C   GLY A 329      -0.965 111.027  78.955  1.00 34.04           C  
ATOM   1924  O   GLY A 329      -0.485 111.375  80.033  1.00 34.04           O  
ATOM   1925  N   SER A 330      -2.072 111.594  78.445  1.00 95.72           N  
ATOM   1926  CA  SER A 330      -2.753 112.673  79.105  1.00 95.72           C  
ATOM   1927  C   SER A 330      -3.343 112.165  80.381  1.00 95.72           C  
ATOM   1928  O   SER A 330      -3.398 112.880  81.381  1.00 95.72           O  
ATOM   1929  CB  SER A 330      -3.959 113.183  78.299  1.00 95.72           C  
ATOM   1930  OG  SER A 330      -3.572 113.507  76.975  1.00 95.72           O  
ATOM   1931  N   PHE A 331      -3.823 110.906  80.367  1.00 73.51           N  
ATOM   1932  CA  PHE A 331      -4.493 110.387  81.523  1.00 73.51           C  
ATOM   1933  C   PHE A 331      -3.733 109.190  82.014  1.00 73.51           C  
ATOM   1934  O   PHE A 331      -3.149 108.440  81.233  1.00 73.51           O  
ATOM   1935  CB  PHE A 331      -5.935 109.953  81.199  1.00 73.51           C  
ATOM   1936  CG  PHE A 331      -6.697 109.768  82.465  1.00 73.51           C  
ATOM   1937  CD1 PHE A 331      -7.122 110.865  83.178  1.00 73.51           C  
ATOM   1938  CD2 PHE A 331      -7.013 108.511  82.926  1.00 73.51           C  
ATOM   1939  CE1 PHE A 331      -7.836 110.714  84.344  1.00 73.51           C  
ATOM   1940  CE2 PHE A 331      -7.727 108.353  84.091  1.00 73.51           C  
ATOM   1941  CZ  PHE A 331      -8.138 109.455  84.803  1.00 73.51           C  
ATOM   1942  N   ASP A 332      -3.729 108.987  83.347  1.00 50.19           N  
ATOM   1943  CA  ASP A 332      -3.007 107.905  83.956  1.00 50.19           C  
ATOM   1944  C   ASP A 332      -3.825 106.657  83.813  1.00 50.19           C  
ATOM   1945  O   ASP A 332      -4.908 106.539  84.380  1.00 50.19           O  
ATOM   1946  CB  ASP A 332      -2.760 108.138  85.459  1.00 50.19           C  
ATOM   1947  CG  ASP A 332      -1.881 107.023  86.003  1.00 50.19           C  
ATOM   1948  OD1 ASP A 332      -1.489 106.128  85.209  1.00 50.19           O  
ATOM   1949  OD2 ASP A 332      -1.590 107.055  87.230  1.00 50.19           O1-
ATOM   1950  N   GLN A 333      -3.299 105.682  83.049  1.00 79.43           N  
ATOM   1951  CA  GLN A 333      -3.950 104.428  82.782  1.00 79.43           C  
ATOM   1952  C   GLN A 333      -4.049 103.625  84.043  1.00 79.43           C  
ATOM   1953  O   GLN A 333      -4.846 102.695  84.127  1.00 79.43           O  
ATOM   1954  CB  GLN A 333      -3.265 103.588  81.689  1.00 79.43           C  
ATOM   1955  CG  GLN A 333      -3.400 104.228  80.303  1.00 79.43           C  
ATOM   1956  CD  GLN A 333      -3.027 103.204  79.239  1.00 79.43           C  
ATOM   1957  NE2 GLN A 333      -3.957 102.978  78.273  1.00 79.43           N  
ATOM   1958  OE1 GLN A 333      -1.946 102.620  79.264  1.00 79.43           O  
ATOM   1959  N   GLU A 334      -3.176 103.906  85.025  1.00 82.13           N  
ATOM   1960  CA  GLU A 334      -3.187 103.212  86.285  1.00 82.13           C  
ATOM   1961  C   GLU A 334      -4.464 103.512  87.011  1.00 82.13           C  
ATOM   1962  O   GLU A 334      -4.985 102.662  87.733  1.00 82.13           O  
ATOM   1963  CB  GLU A 334      -2.017 103.624  87.194  1.00 82.13           C  
ATOM   1964  CG  GLU A 334      -0.651 103.233  86.629  1.00 82.13           C  
ATOM   1965  CD  GLU A 334      -0.571 101.714  86.600  1.00 82.13           C  
ATOM   1966  OE1 GLU A 334      -1.602 101.060  86.912  1.00 82.13           O  
ATOM   1967  OE2 GLU A 334       0.523 101.188  86.265  1.00 82.13           O1-
ATOM   1968  N   ASP A 335      -4.999 104.738  86.845  1.00 54.05           N  
ATOM   1969  CA  ASP A 335      -6.192 105.159  87.531  1.00 54.05           C  
ATOM   1970  C   ASP A 335      -7.317 104.237  87.147  1.00 54.05           C  
ATOM   1971  O   ASP A 335      -7.438 103.816  85.998  1.00 54.05           O  
ATOM   1972  CB  ASP A 335      -6.574 106.608  87.165  1.00 54.05           C  
ATOM   1973  CG  ASP A 335      -7.632 107.132  88.123  1.00 54.05           C  
ATOM   1974  OD1 ASP A 335      -8.642 106.417  88.359  1.00 54.05           O  
ATOM   1975  OD2 ASP A 335      -7.435 108.265  88.637  1.00 54.05           O1-
ATOM   1976  N   PRO A 336      -8.147 103.898  88.105  1.00 71.29           N  
ATOM   1977  CA  PRO A 336      -9.237 102.993  87.852  1.00 71.29           C  
ATOM   1978  C   PRO A 336     -10.243 103.541  86.888  1.00 71.29           C  
ATOM   1979  O   PRO A 336     -10.948 102.760  86.250  1.00 71.29           O  
ATOM   1980  CB  PRO A 336      -9.809 102.643  89.223  1.00 71.29           C  
ATOM   1981  CG  PRO A 336      -8.595 102.773  90.159  1.00 71.29           C  
ATOM   1982  CD  PRO A 336      -7.704 103.836  89.490  1.00 71.29           C  
ATOM   1983  N   LYS A 337     -10.334 104.876  86.788  1.00145.53           N  
ATOM   1984  CA  LYS A 337     -11.241 105.581  85.928  1.00145.53           C  
ATOM   1985  C   LYS A 337     -10.865 105.431  84.482  1.00145.53           C  
ATOM   1986  O   LYS A 337     -11.640 105.815  83.609  1.00145.53           O  
ATOM   1987  CB  LYS A 337     -11.340 107.084  86.234  1.00145.53           C  
ATOM   1988  CG  LYS A 337     -12.087 107.367  87.538  1.00145.53           C  
ATOM   1989  CD  LYS A 337     -12.069 108.838  87.958  1.00145.53           C  
ATOM   1990  CE  LYS A 337     -10.707 109.321  88.459  1.00145.53           C  
ATOM   1991  NZ  LYS A 337     -10.377 108.664  89.742  1.00145.53           N1+
ATOM   1992  N   SER A 338      -9.640 104.960  84.182  1.00 65.77           N  
ATOM   1993  CA  SER A 338      -9.188 104.904  82.813  1.00 65.77           C  
ATOM   1994  C   SER A 338      -9.867 103.821  82.013  1.00 65.77           C  
ATOM   1995  O   SER A 338      -9.873 102.648  82.380  1.00 65.77           O  
ATOM   1996  CB  SER A 338      -7.671 104.682  82.686  1.00 65.77           C  
ATOM   1997  OG  SER A 338      -7.297 104.640  81.317  1.00 65.77           O  
ATOM   1998  N   LEU A 339     -10.523 104.246  80.909  1.00109.25           N  
ATOM   1999  CA  LEU A 339     -11.168 103.433  79.912  1.00109.25           C  
ATOM   2000  C   LEU A 339     -10.195 102.890  78.904  1.00109.25           C  
ATOM   2001  O   LEU A 339     -10.493 101.897  78.242  1.00109.25           O  
ATOM   2002  CB  LEU A 339     -12.292 104.175  79.172  1.00109.25           C  
ATOM   2003  CG  LEU A 339     -13.496 104.480  80.087  1.00109.25           C  
ATOM   2004  CD1 LEU A 339     -14.623 105.196  79.327  1.00109.25           C  
ATOM   2005  CD2 LEU A 339     -13.988 103.208  80.797  1.00109.25           C  
ATOM   2006  N   ASP A 340      -9.057 103.592  78.694  1.00162.64           N  
ATOM   2007  CA  ASP A 340      -8.053 103.217  77.727  1.00162.64           C  
ATOM   2008  C   ASP A 340      -8.455 103.861  76.427  1.00162.64           C  
ATOM   2009  O   ASP A 340      -9.363 104.688  76.391  1.00162.64           O  
ATOM   2010  CB  ASP A 340      -7.866 101.683  77.558  1.00162.64           C  
ATOM   2011  CG  ASP A 340      -6.476 101.319  77.035  1.00162.64           C  
ATOM   2012  OD1 ASP A 340      -6.188 101.508  75.823  1.00162.64           O  
ATOM   2013  OD2 ASP A 340      -5.673 100.817  77.867  1.00162.64           O1-
ATOM   2014  N   MET A 341      -7.763 103.524  75.322  1.00 59.43           N  
ATOM   2015  CA  MET A 341      -7.996 104.119  74.035  1.00 59.43           C  
ATOM   2016  C   MET A 341      -9.284 103.619  73.448  1.00 59.43           C  
ATOM   2017  O   MET A 341      -9.692 102.483  73.684  1.00 59.43           O  
ATOM   2018  CB  MET A 341      -6.881 103.798  73.021  1.00 59.43           C  
ATOM   2019  CG  MET A 341      -7.082 104.433  71.643  1.00 59.43           C  
ATOM   2020  SD  MET A 341      -5.775 104.048  70.435  1.00 59.43           S  
ATOM   2021  CE  MET A 341      -4.498 105.026  71.279  1.00 59.43           C  
ATOM   2022  N   LEU A 342      -9.960 104.488  72.662  1.00120.65           N  
ATOM   2023  CA  LEU A 342     -11.186 104.120  72.004  1.00120.65           C  
ATOM   2024  C   LEU A 342     -10.924 104.169  70.526  1.00120.65           C  
ATOM   2025  O   LEU A 342      -9.816 104.477  70.092  1.00120.65           O  
ATOM   2026  CB  LEU A 342     -12.376 105.058  72.284  1.00120.65           C  
ATOM   2027  CG  LEU A 342     -12.293 106.421  71.575  1.00120.65           C  
ATOM   2028  CD1 LEU A 342     -13.515 107.286  71.912  1.00120.65           C  
ATOM   2029  CD2 LEU A 342     -10.960 107.129  71.852  1.00120.65           C  
ATOM   2030  N   GLY A 343     -11.942 103.843  69.700  1.00 47.45           N  
ATOM   2031  CA  GLY A 343     -11.744 103.943  68.277  1.00 47.45           C  
ATOM   2032  C   GLY A 343     -11.656 102.596  67.623  1.00 47.45           C  
ATOM   2033  O   GLY A 343     -11.925 101.563  68.234  1.00 47.45           O  
ATOM   2034  N   MET A 344     -11.218 102.593  66.342  1.00133.44           N  
ATOM   2035  CA  MET A 344     -11.285 101.403  65.537  1.00133.44           C  
ATOM   2036  C   MET A 344     -10.603 100.261  66.214  1.00133.44           C  
ATOM   2037  O   MET A 344     -11.158  99.167  66.288  1.00133.44           O  
ATOM   2038  CB  MET A 344     -10.630 101.538  64.152  1.00133.44           C  
ATOM   2039  CG  MET A 344     -11.482 102.281  63.124  1.00133.44           C  
ATOM   2040  SD  MET A 344     -10.747 102.324  61.461  1.00133.44           S  
ATOM   2041  CE  MET A 344     -12.238 102.930  60.618  1.00133.44           C  
ATOM   2042  N   HIS A 345      -9.356 100.468  66.651  1.00137.89           N  
ATOM   2043  CA  HIS A 345      -8.560  99.512  67.368  1.00137.89           C  
ATOM   2044  C   HIS A 345      -8.700  99.633  68.861  1.00137.89           C  
ATOM   2045  O   HIS A 345      -7.935  99.020  69.605  1.00137.89           O  
ATOM   2046  CB  HIS A 345      -7.088  99.502  66.930  1.00137.89           C  
ATOM   2047  CG  HIS A 345      -6.998  98.951  65.535  1.00137.89           C  
ATOM   2048  CD2 HIS A 345      -6.677  99.551  64.356  1.00137.89           C  
ATOM   2049  ND1 HIS A 345      -7.298  97.643  65.219  1.00137.89           N  
ATOM   2050  CE1 HIS A 345      -7.150  97.519  63.876  1.00137.89           C  
ATOM   2051  NE2 HIS A 345      -6.773  98.651  63.308  1.00137.89           N  
ATOM   2052  N   GLY A 346      -9.584 100.524  69.343  1.00 45.54           N  
ATOM   2053  CA  GLY A 346      -9.673 100.805  70.751  1.00 45.54           C  
ATOM   2054  C   GLY A 346     -10.211  99.665  71.562  1.00 45.54           C  
ATOM   2055  O   GLY A 346     -10.697  98.657  71.049  1.00 45.54           O  
ATOM   2056  N   CYS A 347     -10.105  99.839  72.899  1.00 48.15           N  
ATOM   2057  CA  CYS A 347     -10.541  98.895  73.884  1.00 48.15           C  
ATOM   2058  C   CYS A 347     -12.028  98.821  73.823  1.00 48.15           C  
ATOM   2059  O   CYS A 347     -12.713  99.835  73.733  1.00 48.15           O  
ATOM   2060  CB  CYS A 347     -10.152  99.306  75.313  1.00 48.15           C  
ATOM   2061  SG  CYS A 347     -10.688  98.108  76.569  1.00 48.15           S  
ATOM   2062  N   ALA A 348     -12.569  97.596  73.916  1.00 37.39           N  
ATOM   2063  CA  ALA A 348     -13.980  97.379  73.790  1.00 37.39           C  
ATOM   2064  C   ALA A 348     -14.692  98.146  74.863  1.00 37.39           C  
ATOM   2065  O   ALA A 348     -15.756  98.711  74.624  1.00 37.39           O  
ATOM   2066  CB  ALA A 348     -14.369  95.898  73.936  1.00 37.39           C  
ATOM   2067  N   THR A 349     -14.113  98.192  76.077  1.00 35.13           N  
ATOM   2068  CA  THR A 349     -14.740  98.853  77.185  1.00 35.13           C  
ATOM   2069  C   THR A 349     -14.937 100.303  76.853  1.00 35.13           C  
ATOM   2070  O   THR A 349     -16.001 100.866  77.108  1.00 35.13           O  
ATOM   2071  CB  THR A 349     -13.900  98.787  78.427  1.00 35.13           C  
ATOM   2072  CG2 THR A 349     -14.636  99.508  79.569  1.00 35.13           C  
ATOM   2073  OG1 THR A 349     -13.654  97.434  78.781  1.00 35.13           O  
ATOM   2074  N   ALA A 350     -13.907 100.949  76.275  1.00 34.43           N  
ATOM   2075  CA  ALA A 350     -14.003 102.346  75.962  1.00 34.43           C  
ATOM   2076  C   ALA A 350     -15.078 102.563  74.942  1.00 34.43           C  
ATOM   2077  O   ALA A 350     -15.912 103.457  75.085  1.00 34.43           O  
ATOM   2078  CB  ALA A 350     -12.695 102.923  75.395  1.00 34.43           C  
ATOM   2079  N   ASN A 351     -15.107 101.724  73.890  1.00 35.91           N  
ATOM   2080  CA  ASN A 351     -16.075 101.893  72.841  1.00 35.91           C  
ATOM   2081  C   ASN A 351     -17.449 101.692  73.402  1.00 35.91           C  
ATOM   2082  O   ASN A 351     -18.367 102.453  73.102  1.00 35.91           O  
ATOM   2083  CB  ASN A 351     -15.907 100.890  71.686  1.00 35.91           C  
ATOM   2084  CG  ASN A 351     -14.689 101.302  70.871  1.00 35.91           C  
ATOM   2085  ND2 ASN A 351     -14.067 100.318  70.169  1.00 35.91           N  
ATOM   2086  OD1 ASN A 351     -14.307 102.470  70.853  1.00 35.91           O  
ATOM   2087  N   LEU A 352     -17.623 100.662  74.248  1.00 45.09           N  
ATOM   2088  CA  LEU A 352     -18.919 100.369  74.794  1.00 45.09           C  
ATOM   2089  C   LEU A 352     -19.363 101.520  75.638  1.00 45.09           C  
ATOM   2090  O   LEU A 352     -20.523 101.929  75.585  1.00 45.09           O  
ATOM   2091  CB  LEU A 352     -18.928  99.112  75.686  1.00 45.09           C  
ATOM   2092  CG  LEU A 352     -18.695  97.806  74.907  1.00 45.09           C  
ATOM   2093  CD1 LEU A 352     -18.711  96.583  75.837  1.00 45.09           C  
ATOM   2094  CD2 LEU A 352     -19.695  97.675  73.750  1.00 45.09           C  
ATOM   2095  N   ALA A 353     -18.441 102.089  76.431  1.00 33.46           N  
ATOM   2096  CA  ALA A 353     -18.802 103.158  77.315  1.00 33.46           C  
ATOM   2097  C   ALA A 353     -19.298 104.314  76.501  1.00 33.46           C  
ATOM   2098  O   ALA A 353     -20.264 104.975  76.880  1.00 33.46           O  
ATOM   2099  CB  ALA A 353     -17.624 103.660  78.170  1.00 33.46           C  
ATOM   2100  N   VAL A 354     -18.638 104.592  75.362  1.00104.89           N  
ATOM   2101  CA  VAL A 354     -19.010 105.718  74.553  1.00104.89           C  
ATOM   2102  C   VAL A 354     -20.360 105.505  73.926  1.00104.89           C  
ATOM   2103  O   VAL A 354     -21.142 106.444  73.786  1.00104.89           O  
ATOM   2104  CB  VAL A 354     -18.016 106.029  73.469  1.00104.89           C  
ATOM   2105  CG1 VAL A 354     -18.220 105.069  72.288  1.00104.89           C  
ATOM   2106  CG2 VAL A 354     -18.147 107.516  73.111  1.00104.89           C  
ATOM   2107  N   GLN A 355     -20.668 104.267  73.499  1.00 65.02           N  
ATOM   2108  CA  GLN A 355     -21.930 104.001  72.865  1.00 65.02           C  
ATOM   2109  C   GLN A 355     -23.058 104.138  73.846  1.00 65.02           C  
ATOM   2110  O   GLN A 355     -24.159 104.527  73.465  1.00 65.02           O  
ATOM   2111  CB  GLN A 355     -22.012 102.597  72.237  1.00 65.02           C  
ATOM   2112  CG  GLN A 355     -21.101 102.424  71.020  1.00 65.02           C  
ATOM   2113  CD  GLN A 355     -21.583 103.382  69.937  1.00 65.02           C  
ATOM   2114  NE2 GLN A 355     -22.313 102.840  68.926  1.00 65.02           N  
ATOM   2115  OE1 GLN A 355     -21.321 104.583  69.990  1.00 65.02           O  
ATOM   2116  N   ASN A 356     -22.832 103.720  75.106  1.00 83.69           N  
ATOM   2117  CA  ASN A 356     -23.792 103.723  76.183  1.00 83.69           C  
ATOM   2118  C   ASN A 356     -23.968 105.037  76.904  1.00 83.69           C  
ATOM   2119  O   ASN A 356     -24.993 105.236  77.555  1.00 83.69           O  
ATOM   2120  CB  ASN A 356     -23.483 102.649  77.235  1.00 83.69           C  
ATOM   2121  CG  ASN A 356     -23.747 101.307  76.569  1.00 83.69           C  
ATOM   2122  ND2 ASN A 356     -22.765 100.373  76.668  1.00 83.69           N  
ATOM   2123  OD1 ASN A 356     -24.798 101.098  75.965  1.00 83.69           O  
ATOM   2124  N   ALA A 357     -22.965 105.938  76.886  1.00 48.53           N  
ATOM   2125  CA  ALA A 357     -23.017 107.131  77.697  1.00 48.53           C  
ATOM   2126  C   ALA A 357     -24.081 108.094  77.252  1.00 48.53           C  
ATOM   2127  O   ALA A 357     -24.375 108.235  76.066  1.00 48.53           O  
ATOM   2128  CB  ALA A 357     -21.683 107.899  77.726  1.00 48.53           C  
ATOM   2129  N   ASP A 358     -24.731 108.738  78.248  1.00 69.68           N  
ATOM   2130  CA  ASP A 358     -25.724 109.764  78.072  1.00 69.68           C  
ATOM   2131  C   ASP A 358     -25.079 111.077  77.724  1.00 69.68           C  
ATOM   2132  O   ASP A 358     -25.706 111.935  77.103  1.00 69.68           O  
ATOM   2133  CB  ASP A 358     -26.615 109.972  79.314  1.00 69.68           C  
ATOM   2134  CG  ASP A 358     -25.753 110.399  80.494  1.00 69.68           C  
ATOM   2135  OD1 ASP A 358     -24.554 110.016  80.528  1.00 69.68           O  
ATOM   2136  OD2 ASP A 358     -26.283 111.116  81.382  1.00 69.68           O1-
ATOM   2137  N   LEU A 359     -23.832 111.305  78.188  1.00 68.23           N  
ATOM   2138  CA  LEU A 359     -23.176 112.555  77.918  1.00 68.23           C  
ATOM   2139  C   LEU A 359     -21.744 112.310  77.553  1.00 68.23           C  
ATOM   2140  O   LEU A 359     -21.014 111.632  78.277  1.00 68.23           O  
ATOM   2141  CB  LEU A 359     -23.178 113.501  79.132  1.00 68.23           C  
ATOM   2142  CG  LEU A 359     -22.411 114.813  78.894  1.00 68.23           C  
ATOM   2143  CD1 LEU A 359     -23.009 115.594  77.716  1.00 68.23           C  
ATOM   2144  CD2 LEU A 359     -22.326 115.652  80.180  1.00 68.23           C  
ATOM   2145  N   ILE A 360     -21.298 112.879  76.414  1.00 47.10           N  
ATOM   2146  CA  ILE A 360     -19.933 112.709  76.014  1.00 47.10           C  
ATOM   2147  C   ILE A 360     -19.272 114.050  76.069  1.00 47.10           C  
ATOM   2148  O   ILE A 360     -19.682 114.994  75.395  1.00 47.10           O  
ATOM   2149  CB  ILE A 360     -19.774 112.154  74.625  1.00 47.10           C  
ATOM   2150  CG1 ILE A 360     -20.334 110.721  74.554  1.00 47.10           C  
ATOM   2151  CG2 ILE A 360     -18.291 112.257  74.234  1.00 47.10           C  
ATOM   2152  CD1 ILE A 360     -20.441 110.170  73.133  1.00 47.10           C  
ATOM   2153  N   ILE A 361     -18.213 114.164  76.894  1.00 54.71           N  
ATOM   2154  CA  ILE A 361     -17.535 115.418  77.013  1.00 54.71           C  
ATOM   2155  C   ILE A 361     -16.272 115.289  76.223  1.00 54.71           C  
ATOM   2156  O   ILE A 361     -15.311 114.653  76.657  1.00 54.71           O  
ATOM   2157  CB  ILE A 361     -17.165 115.731  78.433  1.00 54.71           C  
ATOM   2158  CG1 ILE A 361     -18.423 115.738  79.316  1.00 54.71           C  
ATOM   2159  CG2 ILE A 361     -16.408 117.068  78.451  1.00 54.71           C  
ATOM   2160  CD1 ILE A 361     -18.112 115.686  80.810  1.00 54.71           C  
ATOM   2161  N   ALA A 362     -16.238 115.914  75.030  1.00 42.11           N  
ATOM   2162  CA  ALA A 362     -15.084 115.785  74.186  1.00 42.11           C  
ATOM   2163  C   ALA A 362     -14.136 116.898  74.503  1.00 42.11           C  
ATOM   2164  O   ALA A 362     -14.498 118.073  74.449  1.00 42.11           O  
ATOM   2165  CB  ALA A 362     -15.414 115.867  72.685  1.00 42.11           C  
ATOM   2166  N   VAL A 363     -12.882 116.542  74.854  1.00 53.14           N  
ATOM   2167  CA  VAL A 363     -11.917 117.549  75.190  1.00 53.14           C  
ATOM   2168  C   VAL A 363     -10.711 117.409  74.306  1.00 53.14           C  
ATOM   2169  O   VAL A 363      -9.941 116.457  74.426  1.00 53.14           O  
ATOM   2170  CB  VAL A 363     -11.432 117.441  76.606  1.00 53.14           C  
ATOM   2171  CG1 VAL A 363     -10.350 118.509  76.832  1.00 53.14           C  
ATOM   2172  CG2 VAL A 363     -12.636 117.556  77.556  1.00 53.14           C  
ATOM   2173  N   GLY A 364     -10.510 118.384  73.396  1.00 35.40           N  
ATOM   2174  CA  GLY A 364      -9.336 118.434  72.571  1.00 35.40           C  
ATOM   2175  C   GLY A 364      -9.286 117.290  71.599  1.00 35.40           C  
ATOM   2176  O   GLY A 364      -8.196 116.830  71.265  1.00 35.40           O  
ATOM   2177  N   ALA A 365     -10.450 116.794  71.123  1.00 51.45           N  
ATOM   2178  CA  ALA A 365     -10.450 115.719  70.160  1.00 51.45           C  
ATOM   2179  C   ALA A 365     -11.326 116.126  68.997  1.00 51.45           C  
ATOM   2180  O   ALA A 365     -12.318 116.831  69.170  1.00 51.45           O  
ATOM   2181  CB  ALA A 365     -11.004 114.400  70.718  1.00 51.45           C  
ATOM   2182  N   ARG A 366     -10.912 115.733  67.771  1.00235.85           N  
ATOM   2183  CA  ARG A 366     -11.499 116.011  66.476  1.00235.85           C  
ATOM   2184  C   ARG A 366     -12.654 115.130  66.042  1.00235.85           C  
ATOM   2185  O   ARG A 366     -13.316 115.446  65.055  1.00235.85           O  
ATOM   2186  CB  ARG A 366     -10.471 115.999  65.332  1.00235.85           C  
ATOM   2187  CG  ARG A 366     -10.997 116.683  64.069  1.00235.85           C  
ATOM   2188  CD  ARG A 366     -10.041 116.624  62.877  1.00235.85           C  
ATOM   2189  NE  ARG A 366     -10.575 115.603  61.935  1.00235.85           N  
ATOM   2190  CZ  ARG A 366      -9.790 115.106  60.936  1.00235.85           C  
ATOM   2191  NH1 ARG A 366      -8.493 115.512  60.811  1.00235.85           N1+
ATOM   2192  NH2 ARG A 366     -10.303 114.191  60.064  1.00235.85           N  
ATOM   2193  N   PHE A 367     -12.907 113.972  66.678  1.00100.17           N  
ATOM   2194  CA  PHE A 367     -13.923 113.068  66.180  1.00100.17           C  
ATOM   2195  C   PHE A 367     -13.586 112.573  64.797  1.00100.17           C  
ATOM   2196  O   PHE A 367     -14.458 112.493  63.933  1.00100.17           O  
ATOM   2197  CB  PHE A 367     -15.333 113.681  66.070  1.00100.17           C  
ATOM   2198  CG  PHE A 367     -15.874 113.996  67.423  1.00100.17           C  
ATOM   2199  CD1 PHE A 367     -15.564 115.191  68.033  1.00100.17           C  
ATOM   2200  CD2 PHE A 367     -16.703 113.111  68.076  1.00100.17           C  
ATOM   2201  CE1 PHE A 367     -16.063 115.498  69.275  1.00100.17           C  
ATOM   2202  CE2 PHE A 367     -17.206 113.415  69.319  1.00100.17           C  
ATOM   2203  CZ  PHE A 367     -16.886 114.609  69.922  1.00100.17           C  
ATOM   2204  N   ASP A 368     -12.311 112.200  64.548  1.00 66.01           N  
ATOM   2205  CA  ASP A 368     -11.914 111.721  63.247  1.00 66.01           C  
ATOM   2206  C   ASP A 368     -12.520 110.366  62.994  1.00 66.01           C  
ATOM   2207  O   ASP A 368     -13.087 109.732  63.881  1.00 66.01           O  
ATOM   2208  CB  ASP A 368     -10.392 111.597  63.054  1.00 66.01           C  
ATOM   2209  CG  ASP A 368      -9.876 110.533  64.010  1.00 66.01           C  
ATOM   2210  OD1 ASP A 368     -10.161 110.644  65.232  1.00 66.01           O  
ATOM   2211  OD2 ASP A 368      -9.202 109.583  63.530  1.00 66.01           O1-
ATOM   2212  N   ASP A 369     -12.395 109.902  61.733  1.00129.89           N  
ATOM   2213  CA  ASP A 369     -12.974 108.688  61.211  1.00129.89           C  
ATOM   2214  C   ASP A 369     -12.434 107.483  61.908  1.00129.89           C  
ATOM   2215  O   ASP A 369     -13.106 106.457  61.987  1.00129.89           O  
ATOM   2216  CB  ASP A 369     -12.679 108.497  59.715  1.00129.89           C  
ATOM   2217  CG  ASP A 369     -13.437 109.576  58.965  1.00129.89           C  
ATOM   2218  OD1 ASP A 369     -14.287 110.245  59.610  1.00129.89           O  
ATOM   2219  OD2 ASP A 369     -13.176 109.751  57.746  1.00129.89           O1-
ATOM   2220  N   ARG A 370     -11.179 107.541  62.371  1.00176.91           N  
ATOM   2221  CA  ARG A 370     -10.598 106.409  63.028  1.00176.91           C  
ATOM   2222  C   ARG A 370     -11.283 106.166  64.347  1.00176.91           C  
ATOM   2223  O   ARG A 370     -11.276 105.044  64.846  1.00176.91           O  
ATOM   2224  CB  ARG A 370      -9.096 106.591  63.305  1.00176.91           C  
ATOM   2225  CG  ARG A 370      -8.267 106.760  62.029  1.00176.91           C  
ATOM   2226  CD  ARG A 370      -8.410 105.603  61.037  1.00176.91           C  
ATOM   2227  NE  ARG A 370      -9.739 105.749  60.375  1.00176.91           N  
ATOM   2228  CZ  ARG A 370      -9.965 105.174  59.157  1.00176.91           C  
ATOM   2229  NH1 ARG A 370      -8.965 104.487  58.535  1.00176.91           N1+
ATOM   2230  NH2 ARG A 370     -11.187 105.282  58.560  1.00176.91           N  
ATOM   2231  N   VAL A 371     -11.741 107.227  65.041  1.00157.80           N  
ATOM   2232  CA  VAL A 371     -12.406 107.047  66.309  1.00157.80           C  
ATOM   2233  C   VAL A 371     -13.877 106.721  66.273  1.00157.80           C  
ATOM   2234  O   VAL A 371     -14.345 105.860  67.018  1.00157.80           O  
ATOM   2235  CB  VAL A 371     -12.252 108.207  67.255  1.00157.80           C  
ATOM   2236  CG1 VAL A 371     -10.780 108.318  67.679  1.00157.80           C  
ATOM   2237  CG2 VAL A 371     -12.800 109.476  66.594  1.00157.80           C  
ATOM   2238  N   THR A 372     -14.644 107.424  65.420  1.00143.59           N  
ATOM   2239  CA  THR A 372     -16.086 107.414  65.431  1.00143.59           C  
ATOM   2240  C   THR A 372     -16.697 106.113  65.019  1.00143.59           C  
ATOM   2241  O   THR A 372     -17.759 105.743  65.522  1.00143.59           O  
ATOM   2242  CB  THR A 372     -16.674 108.440  64.509  1.00143.59           C  
ATOM   2243  CG2 THR A 372     -18.188 108.485  64.755  1.00143.59           C  
ATOM   2244  OG1 THR A 372     -16.134 109.719  64.784  1.00143.59           O  
ATOM   2245  N   GLY A 373     -16.089 105.397  64.060  1.00 39.38           N  
ATOM   2246  CA  GLY A 373     -16.749 104.217  63.584  1.00 39.38           C  
ATOM   2247  C   GLY A 373     -17.840 104.743  62.700  1.00 39.38           C  
ATOM   2248  O   GLY A 373     -17.746 105.869  62.216  1.00 39.38           O  
ATOM   2249  N   ASN A 374     -18.903 103.948  62.464  1.00 79.59           N  
ATOM   2250  CA  ASN A 374     -20.004 104.396  61.654  1.00 79.59           C  
ATOM   2251  C   ASN A 374     -20.548 105.604  62.357  1.00 79.59           C  
ATOM   2252  O   ASN A 374     -21.009 105.511  63.494  1.00 79.59           O  
ATOM   2253  CB  ASN A 374     -21.119 103.332  61.585  1.00 79.59           C  
ATOM   2254  CG  ASN A 374     -22.283 103.802  60.726  1.00 79.59           C  
ATOM   2255  ND2 ASN A 374     -23.123 102.834  60.269  1.00 79.59           N  
ATOM   2256  OD1 ASN A 374     -22.460 104.994  60.485  1.00 79.59           O  
ATOM   2257  N   ILE A 375     -20.533 106.768  61.680  1.00113.36           N  
ATOM   2258  CA  ILE A 375     -20.907 108.008  62.296  1.00113.36           C  
ATOM   2259  C   ILE A 375     -22.357 107.967  62.677  1.00113.36           C  
ATOM   2260  O   ILE A 375     -22.749 108.460  63.732  1.00113.36           O  
ATOM   2261  CB  ILE A 375     -20.640 109.202  61.412  1.00113.36           C  
ATOM   2262  CG1 ILE A 375     -20.486 110.494  62.240  1.00113.36           C  
ATOM   2263  CG2 ILE A 375     -21.735 109.271  60.335  1.00113.36           C  
ATOM   2264  CD1 ILE A 375     -21.701 110.900  63.067  1.00113.36           C  
ATOM   2265  N   SER A 376     -23.202 107.368  61.820  1.00 96.03           N  
ATOM   2266  CA  SER A 376     -24.613 107.315  62.066  1.00 96.03           C  
ATOM   2267  C   SER A 376     -24.863 106.581  63.348  1.00 96.03           C  
ATOM   2268  O   SER A 376     -25.819 106.867  64.065  1.00 96.03           O  
ATOM   2269  CB  SER A 376     -25.340 106.553  60.953  1.00 96.03           C  
ATOM   2270  OG  SER A 376     -26.676 106.301  61.346  1.00 96.03           O  
ATOM   2271  N   LYS A 377     -24.021 105.571  63.611  1.00186.35           N  
ATOM   2272  CA  LYS A 377     -24.028 104.662  64.725  1.00186.35           C  
ATOM   2273  C   LYS A 377     -23.512 105.279  65.999  1.00186.35           C  
ATOM   2274  O   LYS A 377     -23.801 104.789  67.090  1.00186.35           O  
ATOM   2275  CB  LYS A 377     -23.124 103.459  64.423  1.00186.35           C  
ATOM   2276  CG  LYS A 377     -23.449 102.209  65.226  1.00186.35           C  
ATOM   2277  CD  LYS A 377     -24.713 101.509  64.733  1.00186.35           C  
ATOM   2278  CE  LYS A 377     -24.601 100.999  63.295  1.00186.35           C  
ATOM   2279  NZ  LYS A 377     -25.826 100.259  62.924  1.00186.35           N1+
ATOM   2280  N   PHE A 378     -22.672 106.325  65.886  1.00 95.70           N  
ATOM   2281  CA  PHE A 378     -21.933 106.897  66.979  1.00 95.70           C  
ATOM   2282  C   PHE A 378     -22.813 107.429  68.080  1.00 95.70           C  
ATOM   2283  O   PHE A 378     -23.834 108.072  67.847  1.00 95.70           O  
ATOM   2284  CB  PHE A 378     -21.004 108.029  66.494  1.00 95.70           C  
ATOM   2285  CG  PHE A 378     -20.171 108.542  67.617  1.00 95.70           C  
ATOM   2286  CD1 PHE A 378     -19.126 107.792  68.105  1.00 95.70           C  
ATOM   2287  CD2 PHE A 378     -20.409 109.785  68.160  1.00 95.70           C  
ATOM   2288  CE1 PHE A 378     -18.345 108.261  69.134  1.00 95.70           C  
ATOM   2289  CE2 PHE A 378     -19.631 110.259  69.191  1.00 95.70           C  
ATOM   2290  CZ  PHE A 378     -18.597 109.496  69.680  1.00 95.70           C  
ATOM   2291  N   ALA A 379     -22.415 107.118  69.336  1.00 65.66           N  
ATOM   2292  CA  ALA A 379     -22.999 107.610  70.560  1.00 65.66           C  
ATOM   2293  C   ALA A 379     -24.497 107.613  70.528  1.00 65.66           C  
ATOM   2294  O   ALA A 379     -25.114 108.652  70.751  1.00 65.66           O  
ATOM   2295  CB  ALA A 379     -22.527 109.027  70.925  1.00 65.66           C  
ATOM   2296  N   PRO A 380     -25.115 106.499  70.268  1.00 73.07           N  
ATOM   2297  CA  PRO A 380     -26.552 106.430  70.220  1.00 73.07           C  
ATOM   2298  C   PRO A 380     -27.204 106.919  71.484  1.00 73.07           C  
ATOM   2299  O   PRO A 380     -28.210 107.622  71.401  1.00 73.07           O  
ATOM   2300  CB  PRO A 380     -26.868 104.954  69.986  1.00 73.07           C  
ATOM   2301  CG  PRO A 380     -25.694 104.234  70.679  1.00 73.07           C  
ATOM   2302  CD  PRO A 380     -24.507 105.199  70.497  1.00 73.07           C  
ATOM   2303  N   GLU A 381     -26.661 106.549  72.659  1.00128.14           N  
ATOM   2304  CA  GLU A 381     -27.245 106.912  73.921  1.00128.14           C  
ATOM   2305  C   GLU A 381     -27.158 108.392  74.127  1.00128.14           C  
ATOM   2306  O   GLU A 381     -28.064 109.001  74.692  1.00128.14           O  
ATOM   2307  CB  GLU A 381     -26.566 106.223  75.117  1.00128.14           C  
ATOM   2308  CG  GLU A 381     -27.130 106.668  76.466  1.00128.14           C  
ATOM   2309  CD  GLU A 381     -28.601 106.277  76.535  1.00128.14           C  
ATOM   2310  OE1 GLU A 381     -29.031 105.410  75.729  1.00128.14           O  
ATOM   2311  OE2 GLU A 381     -29.316 106.846  77.402  1.00128.14           O1-
ATOM   2312  N   ALA A 382     -26.041 109.006  73.701  1.00 37.79           N  
ATOM   2313  CA  ALA A 382     -25.830 110.414  73.870  1.00 37.79           C  
ATOM   2314  C   ALA A 382     -26.833 111.183  73.069  1.00 37.79           C  
ATOM   2315  O   ALA A 382     -27.336 112.210  73.520  1.00 37.79           O  
ATOM   2316  CB  ALA A 382     -24.438 110.860  73.399  1.00 37.79           C  
ATOM   2317  N   ARG A 383     -27.122 110.725  71.836  1.00 70.12           N  
ATOM   2318  CA  ARG A 383     -28.050 111.405  70.978  1.00 70.12           C  
ATOM   2319  C   ARG A 383     -29.424 111.329  71.565  1.00 70.12           C  
ATOM   2320  O   ARG A 383     -30.195 112.284  71.495  1.00 70.12           O  
ATOM   2321  CB  ARG A 383     -28.116 110.827  69.552  1.00 70.12           C  
ATOM   2322  CG  ARG A 383     -26.880 111.141  68.706  1.00 70.12           C  
ATOM   2323  CD  ARG A 383     -27.078 110.891  67.208  1.00 70.12           C  
ATOM   2324  NE  ARG A 383     -25.800 111.248  66.531  1.00 70.12           N  
ATOM   2325  CZ  ARG A 383     -25.477 110.686  65.329  1.00 70.12           C  
ATOM   2326  NH1 ARG A 383     -26.335 109.812  64.728  1.00 70.12           N1+
ATOM   2327  NH2 ARG A 383     -24.283 110.987  64.738  1.00 70.12           N  
ATOM   2328  N   ARG A 384     -29.772 110.168  72.144  1.00 53.04           N  
ATOM   2329  CA  ARG A 384     -31.062 109.950  72.728  1.00 53.04           C  
ATOM   2330  C   ARG A 384     -31.233 110.907  73.864  1.00 53.04           C  
ATOM   2331  O   ARG A 384     -32.284 111.527  74.016  1.00 53.04           O  
ATOM   2332  CB  ARG A 384     -31.179 108.521  73.286  1.00 53.04           C  
ATOM   2333  CG  ARG A 384     -32.431 108.218  74.112  1.00 53.04           C  
ATOM   2334  CD  ARG A 384     -32.442 106.758  74.573  1.00 53.04           C  
ATOM   2335  NE  ARG A 384     -33.549 106.558  75.548  1.00 53.04           N  
ATOM   2336  CZ  ARG A 384     -33.293 106.650  76.886  1.00 53.04           C  
ATOM   2337  NH1 ARG A 384     -32.050 107.013  77.319  1.00 53.04           N1+
ATOM   2338  NH2 ARG A 384     -34.276 106.372  77.792  1.00 53.04           N  
ATOM   2339  N   ALA A 385     -30.179 111.061  74.682  1.00 31.36           N  
ATOM   2340  CA  ALA A 385     -30.224 111.923  75.821  1.00 31.36           C  
ATOM   2341  C   ALA A 385     -30.431 113.327  75.349  1.00 31.36           C  
ATOM   2342  O   ALA A 385     -31.144 114.102  75.983  1.00 31.36           O  
ATOM   2343  CB  ALA A 385     -28.934 111.882  76.656  1.00 31.36           C  
ATOM   2344  N   ALA A 386     -29.788 113.695  74.227  1.00 27.85           N  
ATOM   2345  CA  ALA A 386     -29.895 115.026  73.704  1.00 27.85           C  
ATOM   2346  C   ALA A 386     -31.313 115.300  73.308  1.00 27.85           C  
ATOM   2347  O   ALA A 386     -31.862 116.355  73.625  1.00 27.85           O  
ATOM   2348  CB  ALA A 386     -29.018 115.241  72.460  1.00 27.85           C  
ATOM   2349  N   ALA A 387     -31.967 114.335  72.637  1.00 24.32           N  
ATOM   2350  CA  ALA A 387     -33.302 114.570  72.168  1.00 24.32           C  
ATOM   2351  C   ALA A 387     -34.152 114.855  73.362  1.00 24.32           C  
ATOM   2352  O   ALA A 387     -35.014 115.733  73.334  1.00 24.32           O  
ATOM   2353  CB  ALA A 387     -33.905 113.356  71.442  1.00 24.32           C  
ATOM   2354  N   GLU A 388     -33.917 114.095  74.444  1.00 68.56           N  
ATOM   2355  CA  GLU A 388     -34.623 114.228  75.681  1.00 68.56           C  
ATOM   2356  C   GLU A 388     -34.245 115.523  76.344  1.00 68.56           C  
ATOM   2357  O   GLU A 388     -35.040 116.103  77.078  1.00 68.56           O  
ATOM   2358  CB  GLU A 388     -34.342 113.047  76.617  1.00 68.56           C  
ATOM   2359  CG  GLU A 388     -34.983 111.762  76.090  1.00 68.56           C  
ATOM   2360  CD  GLU A 388     -34.323 110.590  76.785  1.00 68.56           C  
ATOM   2361  OE1 GLU A 388     -33.065 110.521  76.753  1.00 68.56           O  
ATOM   2362  OE2 GLU A 388     -35.064 109.745  77.353  1.00 68.56           O1-
ATOM   2363  N   GLY A 389     -33.013 116.015  76.124  1.00 39.04           N  
ATOM   2364  CA  GLY A 389     -32.623 117.264  76.723  1.00 39.04           C  
ATOM   2365  C   GLY A 389     -31.858 116.992  77.987  1.00 39.04           C  
ATOM   2366  O   GLY A 389     -31.548 117.912  78.743  1.00 39.04           O  
ATOM   2367  N   ARG A 390     -31.631 115.696  78.272  1.00221.02           N  
ATOM   2368  CA  ARG A 390     -30.892 115.137  79.375  1.00221.02           C  
ATOM   2369  C   ARG A 390     -29.397 115.161  79.180  1.00221.02           C  
ATOM   2370  O   ARG A 390     -28.653 115.054  80.151  1.00221.02           O  
ATOM   2371  CB  ARG A 390     -31.276 113.673  79.623  1.00221.02           C  
ATOM   2372  CG  ARG A 390     -32.698 113.490  80.150  1.00221.02           C  
ATOM   2373  CD  ARG A 390     -33.143 112.029  80.177  1.00221.02           C  
ATOM   2374  NE  ARG A 390     -31.939 111.198  80.462  1.00221.02           N  
ATOM   2375  CZ  ARG A 390     -31.855 109.942  79.937  1.00221.02           C  
ATOM   2376  NH1 ARG A 390     -32.878 109.450  79.182  1.00221.02           N1+
ATOM   2377  NH2 ARG A 390     -30.754 109.171  80.172  1.00221.02           N  
ATOM   2378  N   GLY A 391     -28.892 115.197  77.932  1.00 44.07           N  
ATOM   2379  CA  GLY A 391     -27.463 115.083  77.771  1.00 44.07           C  
ATOM   2380  C   GLY A 391     -27.088 115.404  76.357  1.00 44.07           C  
ATOM   2381  O   GLY A 391     -27.621 116.340  75.763  1.00 44.07           O  
ATOM   2382  N   GLY A 392     -26.118 114.653  75.789  1.00 37.30           N  
ATOM   2383  CA  GLY A 392     -25.711 114.910  74.434  1.00 37.30           C  
ATOM   2384  C   GLY A 392     -24.210 114.937  74.376  1.00 37.30           C  
ATOM   2385  O   GLY A 392     -23.542 114.077  74.951  1.00 37.30           O  
ATOM   2386  N   ILE A 393     -23.642 115.913  73.627  1.00 50.20           N  
ATOM   2387  CA  ILE A 393     -22.212 116.000  73.504  1.00 50.20           C  
ATOM   2388  C   ILE A 393     -21.747 117.409  73.754  1.00 50.20           C  
ATOM   2389  O   ILE A 393     -22.279 118.368  73.198  1.00 50.20           O  
ATOM   2390  CB  ILE A 393     -21.716 115.605  72.142  1.00 50.20           C  
ATOM   2391  CG1 ILE A 393     -22.065 114.136  71.845  1.00 50.20           C  
ATOM   2392  CG2 ILE A 393     -20.210 115.909  72.072  1.00 50.20           C  
ATOM   2393  CD1 ILE A 393     -21.835 113.729  70.387  1.00 50.20           C  
ATOM   2394  N   ILE A 394     -20.707 117.555  74.604  1.00 51.47           N  
ATOM   2395  CA  ILE A 394     -20.116 118.832  74.901  1.00 51.47           C  
ATOM   2396  C   ILE A 394     -18.754 118.809  74.271  1.00 51.47           C  
ATOM   2397  O   ILE A 394     -18.039 117.814  74.374  1.00 51.47           O  
ATOM   2398  CB  ILE A 394     -19.928 119.077  76.371  1.00 51.47           C  
ATOM   2399  CG1 ILE A 394     -21.284 119.088  77.099  1.00 51.47           C  
ATOM   2400  CG2 ILE A 394     -19.129 120.380  76.536  1.00 51.47           C  
ATOM   2401  CD1 ILE A 394     -21.163 119.083  78.625  1.00 51.47           C  
ATOM   2402  N   HIS A 395     -18.358 119.897  73.573  1.00 71.90           N  
ATOM   2403  CA  HIS A 395     -17.094 119.836  72.890  1.00 71.90           C  
ATOM   2404  C   HIS A 395     -16.242 121.031  73.214  1.00 71.90           C  
ATOM   2405  O   HIS A 395     -16.619 122.173  72.949  1.00 71.90           O  
ATOM   2406  CB  HIS A 395     -17.271 119.796  71.361  1.00 71.90           C  
ATOM   2407  CG  HIS A 395     -16.031 119.449  70.592  1.00 71.90           C  
ATOM   2408  CD2 HIS A 395     -14.804 119.051  71.021  1.00 71.90           C  
ATOM   2409  ND1 HIS A 395     -15.961 119.461  69.216  1.00 71.90           N  
ATOM   2410  CE1 HIS A 395     -14.703 119.077  68.884  1.00 71.90           C  
ATOM   2411  NE2 HIS A 395     -13.963 118.817  69.945  1.00 71.90           N  
ATOM   2412  N   PHE A 396     -15.043 120.786  73.791  1.00 66.82           N  
ATOM   2413  CA  PHE A 396     -14.125 121.859  74.068  1.00 66.82           C  
ATOM   2414  C   PHE A 396     -13.158 121.889  72.926  1.00 66.82           C  
ATOM   2415  O   PHE A 396     -12.187 121.133  72.907  1.00 66.82           O  
ATOM   2416  CB  PHE A 396     -13.295 121.653  75.346  1.00 66.82           C  
ATOM   2417  CG  PHE A 396     -14.208 121.756  76.518  1.00 66.82           C  
ATOM   2418  CD1 PHE A 396     -14.988 120.688  76.897  1.00 66.82           C  
ATOM   2419  CD2 PHE A 396     -14.273 122.922  77.243  1.00 66.82           C  
ATOM   2420  CE1 PHE A 396     -15.825 120.788  77.984  1.00 66.82           C  
ATOM   2421  CE2 PHE A 396     -15.109 123.027  78.329  1.00 66.82           C  
ATOM   2422  CZ  PHE A 396     -15.887 121.957  78.702  1.00 66.82           C  
ATOM   2423  N   GLU A 397     -13.397 122.792  71.949  1.00 97.93           N  
ATOM   2424  CA  GLU A 397     -12.581 122.865  70.767  1.00 97.93           C  
ATOM   2425  C   GLU A 397     -12.011 124.247  70.614  1.00 97.93           C  
ATOM   2426  O   GLU A 397     -12.674 125.249  70.869  1.00 97.93           O  
ATOM   2427  CB  GLU A 397     -13.370 122.540  69.485  1.00 97.93           C  
ATOM   2428  CG  GLU A 397     -12.607 122.833  68.196  1.00 97.93           C  
ATOM   2429  CD  GLU A 397     -11.369 121.953  68.150  1.00 97.93           C  
ATOM   2430  OE1 GLU A 397     -11.487 120.742  68.479  1.00 97.93           O  
ATOM   2431  OE2 GLU A 397     -10.286 122.486  67.788  1.00 97.93           O1-
ATOM   2432  N   VAL A 398     -10.709 124.307  70.263  1.00114.69           N  
ATOM   2433  CA  VAL A 398      -9.973 125.519  70.018  1.00114.69           C  
ATOM   2434  C   VAL A 398     -10.279 126.126  68.675  1.00114.69           C  
ATOM   2435  O   VAL A 398     -10.292 127.348  68.540  1.00114.69           O  
ATOM   2436  CB  VAL A 398      -8.488 125.308  70.070  1.00114.69           C  
ATOM   2437  CG1 VAL A 398      -8.087 124.356  68.931  1.00114.69           C  
ATOM   2438  CG2 VAL A 398      -7.801 126.682  70.002  1.00114.69           C  
ATOM   2439  N   SER A 399     -10.497 125.298  67.626  1.00 54.60           N  
ATOM   2440  CA  SER A 399     -10.653 125.870  66.312  1.00 54.60           C  
ATOM   2441  C   SER A 399     -12.064 125.709  65.829  1.00 54.60           C  
ATOM   2442  O   SER A 399     -12.674 124.647  65.924  1.00 54.60           O  
ATOM   2443  CB  SER A 399      -9.730 125.235  65.257  1.00 54.60           C  
ATOM   2444  OG  SER A 399      -9.938 125.845  63.992  1.00 54.60           O  
ATOM   2445  N   PRO A 400     -12.571 126.781  65.282  1.00 60.41           N  
ATOM   2446  CA  PRO A 400     -13.921 126.810  64.788  1.00 60.41           C  
ATOM   2447  C   PRO A 400     -14.112 125.898  63.624  1.00 60.41           C  
ATOM   2448  O   PRO A 400     -15.253 125.558  63.313  1.00 60.41           O  
ATOM   2449  CB  PRO A 400     -14.220 128.277  64.487  1.00 60.41           C  
ATOM   2450  CG  PRO A 400     -13.314 129.037  65.474  1.00 60.41           C  
ATOM   2451  CD  PRO A 400     -12.113 128.099  65.686  1.00 60.41           C  
ATOM   2452  N   LYS A 401     -13.021 125.503  62.951  1.00 66.05           N  
ATOM   2453  CA  LYS A 401     -13.165 124.645  61.818  1.00 66.05           C  
ATOM   2454  C   LYS A 401     -13.770 123.363  62.283  1.00 66.05           C  
ATOM   2455  O   LYS A 401     -14.700 122.861  61.663  1.00 66.05           O  
ATOM   2456  CB  LYS A 401     -11.817 124.286  61.169  1.00 66.05           C  
ATOM   2457  CG  LYS A 401     -11.105 125.475  60.528  1.00 66.05           C  
ATOM   2458  CD  LYS A 401      -9.641 125.181  60.199  1.00 66.05           C  
ATOM   2459  CE  LYS A 401      -8.952 126.296  59.410  1.00 66.05           C  
ATOM   2460  NZ  LYS A 401      -9.476 126.330  58.026  1.00 66.05           N1+
ATOM   2461  N   ASN A 402     -13.251 122.832  63.406  1.00 95.56           N  
ATOM   2462  CA  ASN A 402     -13.569 121.568  64.016  1.00 95.56           C  
ATOM   2463  C   ASN A 402     -14.887 121.545  64.734  1.00 95.56           C  
ATOM   2464  O   ASN A 402     -15.316 120.479  65.172  1.00 95.56           O  
ATOM   2465  CB  ASN A 402     -12.475 121.082  64.979  1.00 95.56           C  
ATOM   2466  CG  ASN A 402     -11.283 120.699  64.113  1.00 95.56           C  
ATOM   2467  ND2 ASN A 402     -10.059 121.094  64.552  1.00 95.56           N  
ATOM   2468  OD1 ASN A 402     -11.439 120.074  63.066  1.00 95.56           O  
ATOM   2469  N   ILE A 403     -15.526 122.700  64.986  1.00 67.71           N  
ATOM   2470  CA  ILE A 403     -16.756 122.619  65.722  1.00 67.71           C  
ATOM   2471  C   ILE A 403     -17.888 122.256  64.805  1.00 67.71           C  
ATOM   2472  O   ILE A 403     -18.062 122.840  63.737  1.00 67.71           O  
ATOM   2473  CB  ILE A 403     -17.107 123.886  66.449  1.00 67.71           C  
ATOM   2474  CG1 ILE A 403     -16.038 124.192  67.515  1.00 67.71           C  
ATOM   2475  CG2 ILE A 403     -18.526 123.734  67.027  1.00 67.71           C  
ATOM   2476  CD1 ILE A 403     -16.160 125.581  68.139  1.00 67.71           C  
ATOM   2477  N   ASN A 404     -18.674 121.240  65.222  1.00 69.77           N  
ATOM   2478  CA  ASN A 404     -19.839 120.756  64.535  1.00 69.77           C  
ATOM   2479  C   ASN A 404     -19.487 120.249  63.172  1.00 69.77           C  
ATOM   2480  O   ASN A 404     -20.334 120.240  62.280  1.00 69.77           O  
ATOM   2481  CB  ASN A 404     -20.931 121.830  64.381  1.00 69.77           C  
ATOM   2482  CG  ASN A 404     -21.444 122.153  65.775  1.00 69.77           C  
ATOM   2483  ND2 ASN A 404     -22.358 123.154  65.873  1.00 69.77           N  
ATOM   2484  OD1 ASN A 404     -21.043 121.528  66.754  1.00 69.77           O  
ATOM   2485  N   LYS A 405     -18.225 119.841  62.945  1.00138.49           N  
ATOM   2486  CA  LYS A 405     -17.905 119.329  61.643  1.00138.49           C  
ATOM   2487  C   LYS A 405     -18.532 117.989  61.428  1.00138.49           C  
ATOM   2488  O   LYS A 405     -19.320 117.789  60.507  1.00138.49           O  
ATOM   2489  CB  LYS A 405     -16.414 119.048  61.440  1.00138.49           C  
ATOM   2490  CG  LYS A 405     -15.541 120.282  61.524  1.00138.49           C  
ATOM   2491  CD  LYS A 405     -14.044 119.984  61.500  1.00138.49           C  
ATOM   2492  CE  LYS A 405     -13.511 119.704  60.094  1.00138.49           C  
ATOM   2493  NZ  LYS A 405     -12.032 119.762  60.096  1.00138.49           N1+
ATOM   2494  N   VAL A 406     -18.127 117.018  62.272  1.00126.99           N  
ATOM   2495  CA  VAL A 406     -18.539 115.650  62.134  1.00126.99           C  
ATOM   2496  C   VAL A 406     -19.922 115.359  62.640  1.00126.99           C  
ATOM   2497  O   VAL A 406     -20.724 114.738  61.944  1.00126.99           O  
ATOM   2498  CB  VAL A 406     -17.584 114.688  62.786  1.00126.99           C  
ATOM   2499  CG1 VAL A 406     -17.606 114.876  64.311  1.00126.99           C  
ATOM   2500  CG2 VAL A 406     -17.959 113.272  62.324  1.00126.99           C  
ATOM   2501  N   VAL A 407     -20.239 115.796  63.874  1.00101.52           N  
ATOM   2502  CA  VAL A 407     -21.510 115.486  64.461  1.00101.52           C  
ATOM   2503  C   VAL A 407     -21.990 116.720  65.151  1.00101.52           C  
ATOM   2504  O   VAL A 407     -21.187 117.564  65.543  1.00101.52           O  
ATOM   2505  CB  VAL A 407     -21.432 114.390  65.486  1.00101.52           C  
ATOM   2506  CG1 VAL A 407     -20.425 114.802  66.576  1.00101.52           C  
ATOM   2507  CG2 VAL A 407     -22.848 114.117  66.021  1.00101.52           C  
ATOM   2508  N   GLN A 408     -23.323 116.864  65.311  1.00 50.16           N  
ATOM   2509  CA  GLN A 408     -23.808 118.054  65.944  1.00 50.16           C  
ATOM   2510  C   GLN A 408     -23.617 117.915  67.420  1.00 50.16           C  
ATOM   2511  O   GLN A 408     -23.838 116.847  67.993  1.00 50.16           O  
ATOM   2512  CB  GLN A 408     -25.292 118.366  65.670  1.00 50.16           C  
ATOM   2513  CG  GLN A 408     -25.751 119.674  66.323  1.00 50.16           C  
ATOM   2514  CD  GLN A 408     -27.197 119.940  65.928  1.00 50.16           C  
ATOM   2515  NE2 GLN A 408     -27.572 119.530  64.687  1.00 50.16           N  
ATOM   2516  OE1 GLN A 408     -27.966 120.517  66.694  1.00 50.16           O  
ATOM   2517  N   THR A 409     -23.194 119.016  68.072  1.00 42.05           N  
ATOM   2518  CA  THR A 409     -22.937 118.994  69.481  1.00 42.05           C  
ATOM   2519  C   THR A 409     -23.876 119.956  70.131  1.00 42.05           C  
ATOM   2520  O   THR A 409     -24.256 120.968  69.544  1.00 42.05           O  
ATOM   2521  CB  THR A 409     -21.553 119.449  69.841  1.00 42.05           C  
ATOM   2522  CG2 THR A 409     -20.535 118.548  69.126  1.00 42.05           C  
ATOM   2523  OG1 THR A 409     -21.370 120.800  69.448  1.00 42.05           O  
ATOM   2524  N   GLN A 410     -24.319 119.618  71.356  1.00 98.32           N  
ATOM   2525  CA  GLN A 410     -25.217 120.450  72.103  1.00 98.32           C  
ATOM   2526  C   GLN A 410     -24.536 121.696  72.584  1.00 98.32           C  
ATOM   2527  O   GLN A 410     -25.110 122.782  72.507  1.00 98.32           O  
ATOM   2528  CB  GLN A 410     -25.825 119.726  73.317  1.00 98.32           C  
ATOM   2529  CG  GLN A 410     -26.936 118.741  72.937  1.00 98.32           C  
ATOM   2530  CD  GLN A 410     -26.408 117.787  71.874  1.00 98.32           C  
ATOM   2531  NE2 GLN A 410     -26.992 117.865  70.648  1.00 98.32           N  
ATOM   2532  OE1 GLN A 410     -25.496 116.999  72.121  1.00 98.32           O  
ATOM   2533  N   ILE A 411     -23.298 121.581  73.105  1.00 56.71           N  
ATOM   2534  CA  ILE A 411     -22.647 122.751  73.626  1.00 56.71           C  
ATOM   2535  C   ILE A 411     -21.230 122.750  73.140  1.00 56.71           C  
ATOM   2536  O   ILE A 411     -20.534 121.744  73.258  1.00 56.71           O  
ATOM   2537  CB  ILE A 411     -22.583 122.732  75.126  1.00 56.71           C  
ATOM   2538  CG1 ILE A 411     -23.997 122.606  75.723  1.00 56.71           C  
ATOM   2539  CG2 ILE A 411     -21.829 123.986  75.595  1.00 56.71           C  
ATOM   2540  CD1 ILE A 411     -24.011 122.235  77.207  1.00 56.71           C  
ATOM   2541  N   ALA A 412     -20.754 123.881  72.579  1.00 45.12           N  
ATOM   2542  CA  ALA A 412     -19.383 123.913  72.157  1.00 45.12           C  
ATOM   2543  C   ALA A 412     -18.701 125.001  72.927  1.00 45.12           C  
ATOM   2544  O   ALA A 412     -19.062 126.174  72.812  1.00 45.12           O  
ATOM   2545  CB  ALA A 412     -19.211 124.229  70.661  1.00 45.12           C  
ATOM   2546  N   VAL A 413     -17.671 124.639  73.722  1.00 52.85           N  
ATOM   2547  CA  VAL A 413     -16.984 125.641  74.486  1.00 52.85           C  
ATOM   2548  C   VAL A 413     -15.727 125.960  73.738  1.00 52.85           C  
ATOM   2549  O   VAL A 413     -14.774 125.180  73.731  1.00 52.85           O  
ATOM   2550  CB  VAL A 413     -16.582 125.180  75.859  1.00 52.85           C  
ATOM   2551  CG1 VAL A 413     -15.842 126.326  76.566  1.00 52.85           C  
ATOM   2552  CG2 VAL A 413     -17.835 124.687  76.596  1.00 52.85           C  
ATOM   2553  N   GLU A 414     -15.684 127.144  73.100  1.00105.38           N  
ATOM   2554  CA  GLU A 414     -14.553 127.480  72.285  1.00105.38           C  
ATOM   2555  C   GLU A 414     -13.410 127.996  73.101  1.00105.38           C  
ATOM   2556  O   GLU A 414     -13.596 128.615  74.148  1.00105.38           O  
ATOM   2557  CB  GLU A 414     -14.894 128.450  71.139  1.00105.38           C  
ATOM   2558  CG  GLU A 414     -15.684 129.683  71.569  1.00105.38           C  
ATOM   2559  CD  GLU A 414     -16.073 130.433  70.300  1.00105.38           C  
ATOM   2560  OE1 GLU A 414     -16.564 129.773  69.347  1.00105.38           O  
ATOM   2561  OE2 GLU A 414     -15.879 131.677  70.264  1.00105.38           O1-
ATOM   2562  N   GLY A 415     -12.172 127.712  72.636  1.00 39.08           N  
ATOM   2563  CA  GLY A 415     -11.007 128.217  73.306  1.00 39.08           C  
ATOM   2564  C   GLY A 415     -10.115 127.085  73.706  1.00 39.08           C  
ATOM   2565  O   GLY A 415     -10.258 125.956  73.240  1.00 39.08           O  
ATOM   2566  N   ASP A 416      -9.131 127.396  74.576  1.00 77.09           N  
ATOM   2567  CA  ASP A 416      -8.200 126.423  75.072  1.00 77.09           C  
ATOM   2568  C   ASP A 416      -8.934 125.541  76.033  1.00 77.09           C  
ATOM   2569  O   ASP A 416      -9.567 126.022  76.973  1.00 77.09           O  
ATOM   2570  CB  ASP A 416      -7.018 127.071  75.812  1.00 77.09           C  
ATOM   2571  CG  ASP A 416      -6.005 125.999  76.171  1.00 77.09           C  
ATOM   2572  OD1 ASP A 416      -5.674 125.161  75.291  1.00 77.09           O  
ATOM   2573  OD2 ASP A 416      -5.534 126.020  77.339  1.00 77.09           O1-
ATOM   2574  N   ALA A 417      -8.836 124.213  75.836  1.00 46.20           N  
ATOM   2575  CA  ALA A 417      -9.584 123.294  76.644  1.00 46.20           C  
ATOM   2576  C   ALA A 417      -9.194 123.397  78.088  1.00 46.20           C  
ATOM   2577  O   ALA A 417     -10.059 123.539  78.952  1.00 46.20           O  
ATOM   2578  CB  ALA A 417      -9.370 121.834  76.212  1.00 46.20           C  
ATOM   2579  N   THR A 418      -7.881 123.387  78.391  1.00135.09           N  
ATOM   2580  CA  THR A 418      -7.474 123.375  79.769  1.00135.09           C  
ATOM   2581  C   THR A 418      -7.972 124.609  80.448  1.00135.09           C  
ATOM   2582  O   THR A 418      -8.508 124.544  81.554  1.00135.09           O  
ATOM   2583  CB  THR A 418      -5.987 123.331  79.968  1.00135.09           C  
ATOM   2584  CG2 THR A 418      -5.429 122.061  79.316  1.00135.09           C  
ATOM   2585  OG1 THR A 418      -5.378 124.477  79.401  1.00135.09           O  
ATOM   2586  N   THR A 419      -7.833 125.771  79.789  1.00113.49           N  
ATOM   2587  CA  THR A 419      -8.236 126.998  80.411  1.00113.49           C  
ATOM   2588  C   THR A 419      -9.698 126.953  80.720  1.00113.49           C  
ATOM   2589  O   THR A 419     -10.119 127.365  81.801  1.00113.49           O  
ATOM   2590  CB  THR A 419      -7.970 128.200  79.554  1.00113.49           C  
ATOM   2591  CG2 THR A 419      -6.455 128.406  79.431  1.00113.49           C  
ATOM   2592  OG1 THR A 419      -8.558 128.027  78.274  1.00113.49           O  
ATOM   2593  N   ASN A 420     -10.516 126.449  79.783  1.00 50.18           N  
ATOM   2594  CA  ASN A 420     -11.936 126.413  79.995  1.00 50.18           C  
ATOM   2595  C   ASN A 420     -12.279 125.452  81.094  1.00 50.18           C  
ATOM   2596  O   ASN A 420     -13.225 125.682  81.847  1.00 50.18           O  
ATOM   2597  CB  ASN A 420     -12.722 126.017  78.734  1.00 50.18           C  
ATOM   2598  CG  ASN A 420     -12.668 127.204  77.780  1.00 50.18           C  
ATOM   2599  ND2 ASN A 420     -12.307 126.940  76.497  1.00 50.18           N  
ATOM   2600  OD1 ASN A 420     -12.939 128.339  78.169  1.00 50.18           O  
ATOM   2601  N   LEU A 421     -11.535 124.336  81.206  1.00 37.11           N  
ATOM   2602  CA  LEU A 421     -11.827 123.371  82.228  1.00 37.11           C  
ATOM   2603  C   LEU A 421     -11.614 124.017  83.559  1.00 37.11           C  
ATOM   2604  O   LEU A 421     -12.374 123.786  84.498  1.00 37.11           O  
ATOM   2605  CB  LEU A 421     -10.925 122.125  82.158  1.00 37.11           C  
ATOM   2606  CG  LEU A 421     -11.135 121.287  80.883  1.00 37.11           C  
ATOM   2607  CD1 LEU A 421     -10.239 120.037  80.875  1.00 37.11           C  
ATOM   2608  CD2 LEU A 421     -12.620 120.958  80.673  1.00 37.11           C  
ATOM   2609  N   GLY A 422     -10.562 124.849  83.672  1.00 18.12           N  
ATOM   2610  CA  GLY A 422     -10.256 125.491  84.919  1.00 18.12           C  
ATOM   2611  C   GLY A 422     -11.377 126.404  85.314  1.00 18.12           C  
ATOM   2612  O   GLY A 422     -11.726 126.490  86.490  1.00 18.12           O  
ATOM   2613  N   LYS A 423     -11.951 127.136  84.343  1.00 71.89           N  
ATOM   2614  CA  LYS A 423     -12.998 128.082  84.618  1.00 71.89           C  
ATOM   2615  C   LYS A 423     -14.217 127.361  85.113  1.00 71.89           C  
ATOM   2616  O   LYS A 423     -14.900 127.819  86.026  1.00 71.89           O  
ATOM   2617  CB  LYS A 423     -13.427 128.848  83.355  1.00 71.89           C  
ATOM   2618  CG  LYS A 423     -12.311 129.711  82.761  1.00 71.89           C  
ATOM   2619  CD  LYS A 423     -12.574 130.169  81.324  1.00 71.89           C  
ATOM   2620  CE  LYS A 423     -11.520 131.150  80.805  1.00 71.89           C  
ATOM   2621  NZ  LYS A 423     -10.174 130.547  80.915  1.00 71.89           N1+
ATOM   2622  N   MET A 424     -14.519 126.215  84.480  1.00 62.85           N  
ATOM   2623  CA  MET A 424     -15.683 125.397  84.695  1.00 62.85           C  
ATOM   2624  C   MET A 424     -15.708 124.681  86.017  1.00 62.85           C  
ATOM   2625  O   MET A 424     -16.778 124.475  86.585  1.00 62.85           O  
ATOM   2626  CB  MET A 424     -15.841 124.326  83.601  1.00 62.85           C  
ATOM   2627  CG  MET A 424     -17.112 123.487  83.733  1.00 62.85           C  
ATOM   2628  SD  MET A 424     -17.309 122.221  82.446  1.00 62.85           S  
ATOM   2629  CE  MET A 424     -17.706 123.403  81.126  1.00 62.85           C  
ATOM   2630  N   MET A 425     -14.543 124.310  86.575  1.00 92.72           N  
ATOM   2631  CA  MET A 425     -14.516 123.379  87.673  1.00 92.72           C  
ATOM   2632  C   MET A 425     -15.370 123.790  88.841  1.00 92.72           C  
ATOM   2633  O   MET A 425     -16.113 122.968  89.374  1.00 92.72           O  
ATOM   2634  CB  MET A 425     -13.087 123.137  88.185  1.00 92.72           C  
ATOM   2635  CG  MET A 425     -13.003 122.047  89.252  1.00 92.72           C  
ATOM   2636  SD  MET A 425     -13.458 120.384  88.671  1.00 92.72           S  
ATOM   2637  CE  MET A 425     -12.254 120.335  87.313  1.00 92.72           C  
ATOM   2638  N   SER A 426     -15.342 125.065  89.254  1.00 85.40           N  
ATOM   2639  CA  SER A 426     -16.066 125.461  90.432  1.00 85.40           C  
ATOM   2640  C   SER A 426     -17.523 125.154  90.259  1.00 85.40           C  
ATOM   2641  O   SER A 426     -18.229 124.899  91.232  1.00 85.40           O  
ATOM   2642  CB  SER A 426     -15.966 126.971  90.694  1.00 85.40           C  
ATOM   2643  OG  SER A 426     -14.607 127.346  90.838  1.00 85.40           O  
ATOM   2644  N   LYS A 427     -18.006 125.205  89.008  1.00106.03           N  
ATOM   2645  CA  LYS A 427     -19.380 124.993  88.643  1.00106.03           C  
ATOM   2646  C   LYS A 427     -19.794 123.553  88.791  1.00106.03           C  
ATOM   2647  O   LYS A 427     -20.983 123.265  88.915  1.00106.03           O  
ATOM   2648  CB  LYS A 427     -19.667 125.432  87.197  1.00106.03           C  
ATOM   2649  CG  LYS A 427     -19.362 126.913  86.967  1.00106.03           C  
ATOM   2650  CD  LYS A 427     -19.351 127.321  85.494  1.00106.03           C  
ATOM   2651  CE  LYS A 427     -18.720 128.694  85.246  1.00106.03           C  
ATOM   2652  NZ  LYS A 427     -19.424 129.735  86.030  1.00106.03           N1+
ATOM   2653  N   ILE A 428     -18.841 122.601  88.711  1.00117.71           N  
ATOM   2654  CA  ILE A 428     -19.161 121.196  88.764  1.00117.71           C  
ATOM   2655  C   ILE A 428     -19.409 120.750  90.170  1.00117.71           C  
ATOM   2656  O   ILE A 428     -18.657 121.070  91.089  1.00117.71           O  
ATOM   2657  CB  ILE A 428     -18.080 120.321  88.193  1.00117.71           C  
ATOM   2658  CG1 ILE A 428     -18.002 120.494  86.668  1.00117.71           C  
ATOM   2659  CG2 ILE A 428     -18.360 118.870  88.619  1.00117.71           C  
ATOM   2660  CD1 ILE A 428     -17.625 121.894  86.210  1.00117.71           C  
ATOM   2661  N   PHE A 429     -20.509 119.988  90.365  1.00123.62           N  
ATOM   2662  CA  PHE A 429     -20.837 119.494  91.671  1.00123.62           C  
ATOM   2663  C   PHE A 429     -20.030 118.256  91.920  1.00123.62           C  
ATOM   2664  O   PHE A 429     -19.846 117.428  91.030  1.00123.62           O  
ATOM   2665  CB  PHE A 429     -22.321 119.126  91.849  1.00123.62           C  
ATOM   2666  CG  PHE A 429     -23.117 120.380  91.740  1.00123.62           C  
ATOM   2667  CD1 PHE A 429     -23.110 121.286  92.773  1.00123.62           C  
ATOM   2668  CD2 PHE A 429     -23.842 120.674  90.608  1.00123.62           C  
ATOM   2669  CE1 PHE A 429     -23.832 122.451  92.693  1.00123.62           C  
ATOM   2670  CE2 PHE A 429     -24.569 121.839  90.523  1.00123.62           C  
ATOM   2671  CZ  PHE A 429     -24.567 122.730  91.567  1.00123.62           C  
ATOM   2672  N   PRO A 430     -19.543 118.108  93.124  1.00 72.73           N  
ATOM   2673  CA  PRO A 430     -18.769 116.937  93.419  1.00 72.73           C  
ATOM   2674  C   PRO A 430     -19.657 115.742  93.421  1.00 72.73           C  
ATOM   2675  O   PRO A 430     -20.791 115.847  93.888  1.00 72.73           O  
ATOM   2676  CB  PRO A 430     -18.064 117.225  94.741  1.00 72.73           C  
ATOM   2677  CG  PRO A 430     -17.902 118.757  94.729  1.00 72.73           C  
ATOM   2678  CD  PRO A 430     -19.089 119.260  93.888  1.00 72.73           C  
ATOM   2679  N   VAL A 431     -19.169 114.594  92.912  1.00106.11           N  
ATOM   2680  CA  VAL A 431     -20.037 113.460  92.868  1.00106.11           C  
ATOM   2681  C   VAL A 431     -19.471 112.416  93.777  1.00106.11           C  
ATOM   2682  O   VAL A 431     -18.275 112.121  93.746  1.00106.11           O  
ATOM   2683  CB  VAL A 431     -20.212 112.888  91.484  1.00106.11           C  
ATOM   2684  CG1 VAL A 431     -19.054 111.939  91.133  1.00106.11           C  
ATOM   2685  CG2 VAL A 431     -21.605 112.257  91.401  1.00106.11           C  
ATOM   2686  N   LYS A 432     -20.330 111.878  94.664  1.00111.34           N  
ATOM   2687  CA  LYS A 432     -19.913 110.887  95.609  1.00111.34           C  
ATOM   2688  C   LYS A 432     -19.562 109.603  94.920  1.00111.34           C  
ATOM   2689  O   LYS A 432     -18.466 109.079  95.116  1.00111.34           O  
ATOM   2690  CB  LYS A 432     -21.004 110.573  96.647  1.00111.34           C  
ATOM   2691  CG  LYS A 432     -20.503 109.737  97.826  1.00111.34           C  
ATOM   2692  CD  LYS A 432     -19.501 110.479  98.714  1.00111.34           C  
ATOM   2693  CE  LYS A 432     -19.163 109.739 100.009  1.00111.34           C  
ATOM   2694  NZ  LYS A 432     -20.358 109.684 100.880  1.00111.34           N1+
ATOM   2695  N   GLU A 433     -20.469 109.067  94.069  1.00121.89           N  
ATOM   2696  CA  GLU A 433     -20.170 107.796  93.469  1.00121.89           C  
ATOM   2697  C   GLU A 433     -21.086 107.501  92.316  1.00121.89           C  
ATOM   2698  O   GLU A 433     -22.222 107.971  92.247  1.00121.89           O  
ATOM   2699  CB  GLU A 433     -20.276 106.623  94.465  1.00121.89           C  
ATOM   2700  CG  GLU A 433     -21.588 106.588  95.260  1.00121.89           C  
ATOM   2701  CD  GLU A 433     -22.730 106.157  94.350  1.00121.89           C  
ATOM   2702  OE1 GLU A 433     -22.578 105.115  93.658  1.00121.89           O  
ATOM   2703  OE2 GLU A 433     -23.765 106.874  94.324  1.00121.89           O1-
ATOM   2704  N   ARG A 434     -20.496 106.822  91.317  1.00196.61           N  
ATOM   2705  CA  ARG A 434     -20.965 106.284  90.071  1.00196.61           C  
ATOM   2706  C   ARG A 434     -21.329 104.827  90.051  1.00196.61           C  
ATOM   2707  O   ARG A 434     -21.529 104.315  88.951  1.00196.61           O  
ATOM   2708  CB  ARG A 434     -20.004 106.575  88.913  1.00196.61           C  
ATOM   2709  CG  ARG A 434     -19.806 108.073  88.655  1.00196.61           C  
ATOM   2710  CD  ARG A 434     -20.865 108.710  87.750  1.00196.61           C  
ATOM   2711  NE  ARG A 434     -20.551 110.165  87.678  1.00196.61           N  
ATOM   2712  CZ  ARG A 434     -21.531 111.080  87.426  1.00196.61           C  
ATOM   2713  NH1 ARG A 434     -22.819 110.672  87.224  1.00196.61           N1+
ATOM   2714  NH2 ARG A 434     -21.224 112.409  87.390  1.00196.61           N  
ATOM   2715  N   SER A 435     -21.351 104.105  91.193  1.00121.79           N  
ATOM   2716  CA  SER A 435     -21.362 102.658  91.269  1.00121.79           C  
ATOM   2717  C   SER A 435     -22.149 101.974  90.177  1.00121.79           C  
ATOM   2718  O   SER A 435     -21.667 100.986  89.628  1.00121.79           O  
ATOM   2719  CB  SER A 435     -21.875 102.147  92.628  1.00121.79           C  
ATOM   2720  OG  SER A 435     -23.201 102.598  92.859  1.00121.79           O  
ATOM   2721  N   GLU A 436     -23.349 102.450  89.795  1.00 84.56           N  
ATOM   2722  CA  GLU A 436     -24.043 101.746  88.748  1.00 84.56           C  
ATOM   2723  C   GLU A 436     -23.227 101.779  87.480  1.00 84.56           C  
ATOM   2724  O   GLU A 436     -22.935 100.741  86.887  1.00 84.56           O  
ATOM   2725  CB  GLU A 436     -25.400 102.390  88.415  1.00 84.56           C  
ATOM   2726  CG  GLU A 436     -26.404 102.341  89.567  1.00 84.56           C  
ATOM   2727  CD  GLU A 436     -26.922 100.916  89.668  1.00 84.56           C  
ATOM   2728  OE1 GLU A 436     -26.227 100.075  90.301  1.00 84.56           O  
ATOM   2729  OE2 GLU A 436     -28.014 100.646  89.104  1.00 84.56           O1-
ATOM   2730  N   TRP A 437     -22.797 102.985  87.062  1.00 88.92           N  
ATOM   2731  CA  TRP A 437     -22.077 103.206  85.837  1.00 88.92           C  
ATOM   2732  C   TRP A 437     -20.752 102.505  85.871  1.00 88.92           C  
ATOM   2733  O   TRP A 437     -20.371 101.846  84.905  1.00 88.92           O  
ATOM   2734  CB  TRP A 437     -21.896 104.715  85.575  1.00 88.92           C  
ATOM   2735  CG  TRP A 437     -21.082 105.104  84.367  1.00 88.92           C  
ATOM   2736  CD1 TRP A 437     -19.927 105.829  84.298  1.00 88.92           C  
ATOM   2737  CD2 TRP A 437     -21.392 104.706  83.023  1.00 88.92           C  
ATOM   2738  CE2 TRP A 437     -20.406 105.245  82.197  1.00 88.92           C  
ATOM   2739  CE3 TRP A 437     -22.409 103.946  82.521  1.00 88.92           C  
ATOM   2740  NE1 TRP A 437     -19.521 105.940  82.990  1.00 88.92           N  
ATOM   2741  CZ2 TRP A 437     -20.425 105.032  80.849  1.00 88.92           C  
ATOM   2742  CZ3 TRP A 437     -22.428 103.740  81.159  1.00 88.92           C  
ATOM   2743  CH2 TRP A 437     -21.455 104.274  80.340  1.00 88.92           C  
ATOM   2744  N   PHE A 438     -20.016 102.614  86.992  1.00122.42           N  
ATOM   2745  CA  PHE A 438     -18.733 101.973  87.100  1.00122.42           C  
ATOM   2746  C   PHE A 438     -18.889 100.488  87.070  1.00122.42           C  
ATOM   2747  O   PHE A 438     -18.073  99.793  86.469  1.00122.42           O  
ATOM   2748  CB  PHE A 438     -17.939 102.366  88.358  1.00122.42           C  
ATOM   2749  CG  PHE A 438     -17.199 103.619  88.031  1.00122.42           C  
ATOM   2750  CD1 PHE A 438     -17.847 104.824  87.949  1.00122.42           C  
ATOM   2751  CD2 PHE A 438     -15.850 103.575  87.762  1.00122.42           C  
ATOM   2752  CE1 PHE A 438     -17.159 105.974  87.637  1.00122.42           C  
ATOM   2753  CE2 PHE A 438     -15.155 104.720  87.450  1.00122.42           C  
ATOM   2754  CZ  PHE A 438     -15.810 105.924  87.389  1.00122.42           C  
ATOM   2755  N   ALA A 439     -19.938  99.955  87.718  1.00 20.45           N  
ATOM   2756  CA  ALA A 439     -20.095  98.530  87.753  1.00 20.45           C  
ATOM   2757  C   ALA A 439     -20.245  98.027  86.351  1.00 20.45           C  
ATOM   2758  O   ALA A 439     -19.640  97.024  85.977  1.00 20.45           O  
ATOM   2759  CB  ALA A 439     -21.338  98.091  88.545  1.00 20.45           C  
ATOM   2760  N   GLN A 440     -21.041  98.733  85.526  1.00 37.95           N  
ATOM   2761  CA  GLN A 440     -21.262  98.299  84.177  1.00 37.95           C  
ATOM   2762  C   GLN A 440     -19.957  98.318  83.447  1.00 37.95           C  
ATOM   2763  O   GLN A 440     -19.636  97.392  82.703  1.00 37.95           O  
ATOM   2764  CB  GLN A 440     -22.236  99.223  83.425  1.00 37.95           C  
ATOM   2765  CG  GLN A 440     -22.417  98.851  81.955  1.00 37.95           C  
ATOM   2766  CD  GLN A 440     -22.957  97.432  81.893  1.00 37.95           C  
ATOM   2767  NE2 GLN A 440     -22.193  96.524  81.229  1.00 37.95           N  
ATOM   2768  OE1 GLN A 440     -24.023  97.134  82.427  1.00 37.95           O  
ATOM   2769  N   ILE A 441     -19.160  99.378  83.660  1.00 45.52           N  
ATOM   2770  CA  ILE A 441     -17.895  99.522  82.993  1.00 45.52           C  
ATOM   2771  C   ILE A 441     -16.974  98.420  83.419  1.00 45.52           C  
ATOM   2772  O   ILE A 441     -16.213  97.898  82.608  1.00 45.52           O  
ATOM   2773  CB  ILE A 441     -17.218 100.827  83.300  1.00 45.52           C  
ATOM   2774  CG1 ILE A 441     -18.073 101.997  82.787  1.00 45.52           C  
ATOM   2775  CG2 ILE A 441     -15.805 100.789  82.694  1.00 45.52           C  
ATOM   2776  CD1 ILE A 441     -17.612 103.359  83.303  1.00 45.52           C  
ATOM   2777  N   ASN A 442     -17.004  98.057  84.715  1.00 34.64           N  
ATOM   2778  CA  ASN A 442     -16.126  97.050  85.247  1.00 34.64           C  
ATOM   2779  C   ASN A 442     -16.419  95.729  84.613  1.00 34.64           C  
ATOM   2780  O   ASN A 442     -15.507  94.949  84.345  1.00 34.64           O  
ATOM   2781  CB  ASN A 442     -16.283  96.864  86.767  1.00 34.64           C  
ATOM   2782  CG  ASN A 442     -15.762  98.110  87.468  1.00 34.64           C  
ATOM   2783  ND2 ASN A 442     -16.220  98.329  88.729  1.00 34.64           N  
ATOM   2784  OD1 ASN A 442     -14.961  98.864  86.917  1.00 34.64           O  
ATOM   2785  N   LYS A 443     -17.708  95.433  84.371  1.00 90.98           N  
ATOM   2786  CA  LYS A 443     -18.078  94.164  83.811  1.00 90.98           C  
ATOM   2787  C   LYS A 443     -17.452  94.043  82.456  1.00 90.98           C  
ATOM   2788  O   LYS A 443     -16.907  93.000  82.099  1.00 90.98           O  
ATOM   2789  CB  LYS A 443     -19.601  94.037  83.628  1.00 90.98           C  
ATOM   2790  CG  LYS A 443     -20.077  92.625  83.285  1.00 90.98           C  
ATOM   2791  CD  LYS A 443     -19.963  91.648  84.457  1.00 90.98           C  
ATOM   2792  CE  LYS A 443     -20.485  90.244  84.142  1.00 90.98           C  
ATOM   2793  NZ  LYS A 443     -20.325  89.371  85.328  1.00 90.98           N1+
ATOM   2794  N   TRP A 444     -17.502  95.134  81.673  1.00 71.10           N  
ATOM   2795  CA  TRP A 444     -16.970  95.147  80.342  1.00 71.10           C  
ATOM   2796  C   TRP A 444     -15.494  94.938  80.406  1.00 71.10           C  
ATOM   2797  O   TRP A 444     -14.920  94.248  79.564  1.00 71.10           O  
ATOM   2798  CB  TRP A 444     -17.239  96.482  79.629  1.00 71.10           C  
ATOM   2799  CG  TRP A 444     -18.697  96.690  79.302  1.00 71.10           C  
ATOM   2800  CD1 TRP A 444     -19.652  95.763  79.008  1.00 71.10           C  
ATOM   2801  CD2 TRP A 444     -19.349  97.968  79.283  1.00 71.10           C  
ATOM   2802  CE2 TRP A 444     -20.690  97.739  78.969  1.00 71.10           C  
ATOM   2803  CE3 TRP A 444     -18.875  99.226  79.513  1.00 71.10           C  
ATOM   2804  NE1 TRP A 444     -20.860  96.382  78.801  1.00 71.10           N  
ATOM   2805  CZ2 TRP A 444     -21.579  98.771  78.881  1.00 71.10           C  
ATOM   2806  CZ3 TRP A 444     -19.774 100.266  79.416  1.00 71.10           C  
ATOM   2807  CH2 TRP A 444     -21.100 100.043  79.107  1.00 71.10           C  
ATOM   2808  N   LYS A 445     -14.832  95.537  81.412  1.00 32.07           N  
ATOM   2809  CA  LYS A 445     -13.406  95.420  81.500  1.00 32.07           C  
ATOM   2810  C   LYS A 445     -13.026  93.984  81.672  1.00 32.07           C  
ATOM   2811  O   LYS A 445     -12.092  93.504  81.033  1.00 32.07           O  
ATOM   2812  CB  LYS A 445     -12.804  96.218  82.670  1.00 32.07           C  
ATOM   2813  CG  LYS A 445     -12.865  97.734  82.470  1.00 32.07           C  
ATOM   2814  CD  LYS A 445     -12.538  98.535  83.731  1.00 32.07           C  
ATOM   2815  CE  LYS A 445     -12.463 100.045  83.490  1.00 32.07           C  
ATOM   2816  NZ  LYS A 445     -12.142 100.750  84.752  1.00 32.07           N1+
ATOM   2817  N   LYS A 446     -13.736  93.247  82.542  1.00112.05           N  
ATOM   2818  CA  LYS A 446     -13.361  91.879  82.736  1.00112.05           C  
ATOM   2819  C   LYS A 446     -13.597  91.120  81.469  1.00112.05           C  
ATOM   2820  O   LYS A 446     -12.797  90.266  81.090  1.00112.05           O  
ATOM   2821  CB  LYS A 446     -14.135  91.189  83.873  1.00112.05           C  
ATOM   2822  CG  LYS A 446     -13.647  89.765  84.148  1.00112.05           C  
ATOM   2823  CD  LYS A 446     -14.094  89.203  85.500  1.00112.05           C  
ATOM   2824  CE  LYS A 446     -13.219  89.655  86.672  1.00112.05           C  
ATOM   2825  NZ  LYS A 446     -13.420  91.099  86.928  1.00112.05           N1+
ATOM   2826  N   GLU A 447     -14.723  91.404  80.787  1.00 93.51           N  
ATOM   2827  CA  GLU A 447     -15.068  90.676  79.600  1.00 93.51           C  
ATOM   2828  C   GLU A 447     -14.191  90.981  78.410  1.00 93.51           C  
ATOM   2829  O   GLU A 447     -13.826  90.054  77.688  1.00 93.51           O  
ATOM   2830  CB  GLU A 447     -16.557  90.816  79.213  1.00 93.51           C  
ATOM   2831  CG  GLU A 447     -17.051  92.241  78.950  1.00 93.51           C  
ATOM   2832  CD  GLU A 447     -18.540  92.155  78.638  1.00 93.51           C  
ATOM   2833  OE1 GLU A 447     -18.913  91.330  77.762  1.00 93.51           O  
ATOM   2834  OE2 GLU A 447     -19.321  92.909  79.277  1.00 93.51           O1-
ATOM   2835  N   TYR A 448     -13.814  92.256  78.144  1.00175.55           N  
ATOM   2836  CA  TYR A 448     -13.074  92.455  76.919  1.00175.55           C  
ATOM   2837  C   TYR A 448     -11.693  93.019  77.148  1.00175.55           C  
ATOM   2838  O   TYR A 448     -11.481  94.214  76.946  1.00175.55           O  
ATOM   2839  CB  TYR A 448     -13.743  93.455  75.960  1.00175.55           C  
ATOM   2840  CG  TYR A 448     -15.105  92.970  75.598  1.00175.55           C  
ATOM   2841  CD1 TYR A 448     -15.289  92.116  74.536  1.00175.55           C  
ATOM   2842  CD2 TYR A 448     -16.201  93.370  76.329  1.00175.55           C  
ATOM   2843  CE1 TYR A 448     -16.548  91.673  74.201  1.00175.55           C  
ATOM   2844  CE2 TYR A 448     -17.461  92.931  76.000  1.00175.55           C  
ATOM   2845  CZ  TYR A 448     -17.634  92.085  74.932  1.00175.55           C  
ATOM   2846  OH  TYR A 448     -18.924  91.632  74.587  1.00175.55           O  
ATOM   2847  N   PRO A 449     -10.723  92.222  77.494  1.00 84.26           N  
ATOM   2848  CA  PRO A 449      -9.382  92.739  77.633  1.00 84.26           C  
ATOM   2849  C   PRO A 449      -8.714  92.690  76.292  1.00 84.26           C  
ATOM   2850  O   PRO A 449      -9.268  92.069  75.386  1.00 84.26           O  
ATOM   2851  CB  PRO A 449      -8.691  91.863  78.678  1.00 84.26           C  
ATOM   2852  CG  PRO A 449      -9.561  90.599  78.758  1.00 84.26           C  
ATOM   2853  CD  PRO A 449     -10.964  91.104  78.388  1.00 84.26           C  
ATOM   2854  N   TYR A 450      -7.516  93.296  76.128  1.00181.82           N  
ATOM   2855  CA  TYR A 450      -6.910  93.199  74.828  1.00181.82           C  
ATOM   2856  C   TYR A 450      -6.286  91.844  74.764  1.00181.82           C  
ATOM   2857  O   TYR A 450      -5.078  91.688  74.936  1.00181.82           O  
ATOM   2858  CB  TYR A 450      -5.746  94.174  74.553  1.00181.82           C  
ATOM   2859  CG  TYR A 450      -6.227  95.568  74.332  1.00181.82           C  
ATOM   2860  CD1 TYR A 450      -6.673  95.948  73.088  1.00181.82           C  
ATOM   2861  CD2 TYR A 450      -6.230  96.494  75.350  1.00181.82           C  
ATOM   2862  CE1 TYR A 450      -7.116  97.229  72.857  1.00181.82           C  
ATOM   2863  CE2 TYR A 450      -6.670  97.778  75.126  1.00181.82           C  
ATOM   2864  CZ  TYR A 450      -7.112  98.148  73.878  1.00181.82           C  
ATOM   2865  OH  TYR A 450      -7.563  99.463  73.643  1.00181.82           O  
ATOM   2866  N   ALA A 451      -7.120  90.821  74.487  1.00 52.56           N  
ATOM   2867  CA  ALA A 451      -6.661  89.463  74.436  1.00 52.56           C  
ATOM   2868  C   ALA A 451      -6.061  89.176  73.095  1.00 52.56           C  
ATOM   2869  O   ALA A 451      -6.393  89.814  72.098  1.00 52.56           O  
ATOM   2870  CB  ALA A 451      -7.778  88.433  74.675  1.00 52.56           C  
ATOM   2871  N   TYR A 452      -5.110  88.218  73.061  1.00191.46           N  
ATOM   2872  CA  TYR A 452      -4.512  87.813  71.821  1.00191.46           C  
ATOM   2873  C   TYR A 452      -3.916  86.443  71.984  1.00191.46           C  
ATOM   2874  O   TYR A 452      -3.889  85.884  73.079  1.00191.46           O  
ATOM   2875  CB  TYR A 452      -3.425  88.784  71.326  1.00191.46           C  
ATOM   2876  CG  TYR A 452      -2.335  88.846  72.340  1.00191.46           C  
ATOM   2877  CD1 TYR A 452      -2.396  89.747  73.379  1.00191.46           C  
ATOM   2878  CD2 TYR A 452      -1.255  87.998  72.258  1.00191.46           C  
ATOM   2879  CE1 TYR A 452      -1.387  89.810  74.313  1.00191.46           C  
ATOM   2880  CE2 TYR A 452      -0.244  88.057  73.187  1.00191.46           C  
ATOM   2881  CZ  TYR A 452      -0.310  88.962  74.218  1.00191.46           C  
ATOM   2882  OH  TYR A 452       0.730  89.022  75.170  1.00191.46           O  
ATOM   2883  N   MET A 453      -3.417  85.870  70.868  1.00 79.76           N  
ATOM   2884  CA  MET A 453      -2.827  84.556  70.860  1.00 79.76           C  
ATOM   2885  C   MET A 453      -1.443  84.695  71.412  1.00 79.76           C  
ATOM   2886  O   MET A 453      -0.554  85.237  70.756  1.00 79.76           O  
ATOM   2887  CB  MET A 453      -2.697  84.004  69.428  1.00 79.76           C  
ATOM   2888  CG  MET A 453      -2.092  82.604  69.290  1.00 79.76           C  
ATOM   2889  SD  MET A 453      -3.202  81.233  69.735  1.00 79.76           S  
ATOM   2890  CE  MET A 453      -2.494  80.946  71.381  1.00 79.76           C  
ATOM   2891  N   GLU A 454      -1.223  84.187  72.640  1.00 75.77           N  
ATOM   2892  CA  GLU A 454       0.054  84.321  73.281  1.00 75.77           C  
ATOM   2893  C   GLU A 454       0.977  83.246  72.811  1.00 75.77           C  
ATOM   2894  O   GLU A 454       0.588  82.324  72.095  1.00 75.77           O  
ATOM   2895  CB  GLU A 454      -0.000  84.306  74.818  1.00 75.77           C  
ATOM   2896  CG  GLU A 454      -0.740  85.528  75.367  1.00 75.77           C  
ATOM   2897  CD  GLU A 454      -0.377  85.711  76.832  1.00 75.77           C  
ATOM   2898  OE1 GLU A 454       0.833  85.588  77.159  1.00 75.77           O  
ATOM   2899  OE2 GLU A 454      -1.302  85.985  77.641  1.00 75.77           O1-
ATOM   2900  N   GLU A 455       2.258  83.373  73.198  1.00 80.51           N  
ATOM   2901  CA  GLU A 455       3.280  82.467  72.776  1.00 80.51           C  
ATOM   2902  C   GLU A 455       2.961  81.081  73.232  1.00 80.51           C  
ATOM   2903  O   GLU A 455       2.347  80.859  74.274  1.00 80.51           O  
ATOM   2904  CB  GLU A 455       4.681  82.822  73.309  1.00 80.51           C  
ATOM   2905  CG  GLU A 455       5.310  84.057  72.658  1.00 80.51           C  
ATOM   2906  CD  GLU A 455       4.759  85.311  73.321  1.00 80.51           C  
ATOM   2907  OE1 GLU A 455       3.864  85.185  74.199  1.00 80.51           O  
ATOM   2908  OE2 GLU A 455       5.235  86.419  72.960  1.00 80.51           O1-
ATOM   2909  N   THR A 456       3.368  80.109  72.396  1.00104.60           N  
ATOM   2910  CA  THR A 456       3.198  78.712  72.651  1.00104.60           C  
ATOM   2911  C   THR A 456       4.550  78.103  72.434  1.00104.60           C  
ATOM   2912  O   THR A 456       5.438  78.764  71.899  1.00104.60           O  
ATOM   2913  CB  THR A 456       2.205  78.097  71.715  1.00104.60           C  
ATOM   2914  CG2 THR A 456       2.669  78.341  70.273  1.00104.60           C  
ATOM   2915  OG1 THR A 456       2.054  76.714  71.981  1.00104.60           O  
ATOM   2916  N   PRO A 457       4.773  76.884  72.842  1.00 72.63           N  
ATOM   2917  CA  PRO A 457       6.096  76.351  72.687  1.00 72.63           C  
ATOM   2918  C   PRO A 457       6.528  76.191  71.263  1.00 72.63           C  
ATOM   2919  O   PRO A 457       5.797  75.595  70.473  1.00 72.63           O  
ATOM   2920  CB  PRO A 457       6.129  75.076  73.525  1.00 72.63           C  
ATOM   2921  CG  PRO A 457       5.116  75.370  74.649  1.00 72.63           C  
ATOM   2922  CD  PRO A 457       4.109  76.349  74.019  1.00 72.63           C  
ATOM   2923  N   GLY A 458       7.725  76.718  70.929  1.00 21.83           N  
ATOM   2924  CA  GLY A 458       8.302  76.574  69.623  1.00 21.83           C  
ATOM   2925  C   GLY A 458       7.789  77.644  68.709  1.00 21.83           C  
ATOM   2926  O   GLY A 458       8.307  77.818  67.607  1.00 21.83           O  
ATOM   2927  N   SER A 459       6.769  78.407  69.142  1.00 34.84           N  
ATOM   2928  CA  SER A 459       6.196  79.402  68.281  1.00 34.84           C  
ATOM   2929  C   SER A 459       7.075  80.614  68.267  1.00 34.84           C  
ATOM   2930  O   SER A 459       7.980  80.757  69.088  1.00 34.84           O  
ATOM   2931  CB  SER A 459       4.793  79.851  68.727  1.00 34.84           C  
ATOM   2932  OG  SER A 459       4.867  80.501  69.988  1.00 34.84           O  
ATOM   2933  N   LYS A 460       6.828  81.514  67.294  1.00143.38           N  
ATOM   2934  CA  LYS A 460       7.566  82.739  67.157  1.00143.38           C  
ATOM   2935  C   LYS A 460       7.066  83.650  68.235  1.00143.38           C  
ATOM   2936  O   LYS A 460       5.993  83.421  68.788  1.00143.38           O  
ATOM   2937  CB  LYS A 460       7.301  83.450  65.818  1.00143.38           C  
ATOM   2938  CG  LYS A 460       7.680  82.623  64.589  1.00143.38           C  
ATOM   2939  CD  LYS A 460       9.179  82.366  64.437  1.00143.38           C  
ATOM   2940  CE  LYS A 460       9.878  83.401  63.552  1.00143.38           C  
ATOM   2941  NZ  LYS A 460       9.325  83.344  62.178  1.00143.38           N1+
ATOM   2942  N   ILE A 461       7.838  84.698  68.589  1.00157.40           N  
ATOM   2943  CA  ILE A 461       7.369  85.589  69.616  1.00157.40           C  
ATOM   2944  C   ILE A 461       6.280  86.464  69.097  1.00157.40           C  
ATOM   2945  O   ILE A 461       6.256  86.830  67.925  1.00157.40           O  
ATOM   2946  CB  ILE A 461       8.413  86.392  70.346  1.00157.40           C  
ATOM   2947  CG1 ILE A 461       9.296  87.221  69.417  1.00157.40           C  
ATOM   2948  CG2 ILE A 461       9.177  85.451  71.274  1.00157.40           C  
ATOM   2949  CD1 ILE A 461      10.327  88.016  70.215  1.00157.40           C  
ATOM   2950  N   LYS A 462       5.301  86.767  69.974  1.00146.46           N  
ATOM   2951  CA  LYS A 462       4.168  87.540  69.568  1.00146.46           C  
ATOM   2952  C   LYS A 462       4.440  88.995  69.824  1.00146.46           C  
ATOM   2953  O   LYS A 462       4.898  89.393  70.893  1.00146.46           O  
ATOM   2954  CB  LYS A 462       2.888  87.143  70.321  1.00146.46           C  
ATOM   2955  CG  LYS A 462       2.584  85.649  70.183  1.00146.46           C  
ATOM   2956  CD  LYS A 462       2.479  85.183  68.729  1.00146.46           C  
ATOM   2957  CE  LYS A 462       2.423  83.663  68.571  1.00146.46           C  
ATOM   2958  NZ  LYS A 462       1.088  83.164  68.966  1.00146.46           N1+
ATOM   2959  N   PRO A 463       4.145  89.795  68.830  1.00 79.26           N  
ATOM   2960  CA  PRO A 463       4.378  91.219  68.864  1.00 79.26           C  
ATOM   2961  C   PRO A 463       3.802  91.896  70.072  1.00 79.26           C  
ATOM   2962  O   PRO A 463       4.492  92.715  70.678  1.00 79.26           O  
ATOM   2963  CB  PRO A 463       3.768  91.761  67.574  1.00 79.26           C  
ATOM   2964  CG  PRO A 463       2.641  90.757  67.266  1.00 79.26           C  
ATOM   2965  CD  PRO A 463       3.174  89.422  67.816  1.00 79.26           C  
ATOM   2966  N   GLN A 464       2.552  91.583  70.448  1.00162.11           N  
ATOM   2967  CA  GLN A 464       1.944  92.238  71.568  1.00162.11           C  
ATOM   2968  C   GLN A 464       2.672  91.910  72.836  1.00162.11           C  
ATOM   2969  O   GLN A 464       2.797  92.755  73.721  1.00162.11           O  
ATOM   2970  CB  GLN A 464       0.425  92.009  71.650  1.00162.11           C  
ATOM   2971  CG  GLN A 464      -0.001  90.557  71.506  1.00162.11           C  
ATOM   2972  CD  GLN A 464      -0.072  90.239  70.016  1.00162.11           C  
ATOM   2973  NE2 GLN A 464       0.791  89.296  69.554  1.00162.11           N  
ATOM   2974  OE1 GLN A 464      -0.872  90.814  69.280  1.00162.11           O  
ATOM   2975  N   THR A 465       3.204  90.682  72.954  1.00 39.83           N  
ATOM   2976  CA  THR A 465       3.913  90.297  74.140  1.00 39.83           C  
ATOM   2977  C   THR A 465       5.118  91.177  74.300  1.00 39.83           C  
ATOM   2978  O   THR A 465       5.491  91.533  75.417  1.00 39.83           O  
ATOM   2979  CB  THR A 465       4.384  88.874  74.095  1.00 39.83           C  
ATOM   2980  CG2 THR A 465       5.130  88.559  75.404  1.00 39.83           C  
ATOM   2981  OG1 THR A 465       3.276  87.998  73.938  1.00 39.83           O  
ATOM   2982  N   VAL A 466       5.771  91.538  73.180  1.00 37.06           N  
ATOM   2983  CA  VAL A 466       6.970  92.330  73.226  1.00 37.06           C  
ATOM   2984  C   VAL A 466       6.668  93.663  73.836  1.00 37.06           C  
ATOM   2985  O   VAL A 466       7.409  94.146  74.692  1.00 37.06           O  
ATOM   2986  CB  VAL A 466       7.550  92.569  71.862  1.00 37.06           C  
ATOM   2987  CG1 VAL A 466       8.797  93.458  71.995  1.00 37.06           C  
ATOM   2988  CG2 VAL A 466       7.822  91.204  71.204  1.00 37.06           C  
ATOM   2989  N   ILE A 467       5.557  94.294  73.417  1.00 48.56           N  
ATOM   2990  CA  ILE A 467       5.239  95.598  73.915  1.00 48.56           C  
ATOM   2991  C   ILE A 467       4.978  95.528  75.389  1.00 48.56           C  
ATOM   2992  O   ILE A 467       5.480  96.354  76.150  1.00 48.56           O  
ATOM   2993  CB  ILE A 467       4.070  96.213  73.211  1.00 48.56           C  
ATOM   2994  CG1 ILE A 467       4.454  96.422  71.736  1.00 48.56           C  
ATOM   2995  CG2 ILE A 467       3.686  97.513  73.937  1.00 48.56           C  
ATOM   2996  CD1 ILE A 467       3.303  96.866  70.843  1.00 48.56           C  
ATOM   2997  N   LYS A 468       4.214  94.518  75.847  1.00 43.91           N  
ATOM   2998  CA  LYS A 468       3.918  94.447  77.251  1.00 43.91           C  
ATOM   2999  C   LYS A 468       5.198  94.331  78.023  1.00 43.91           C  
ATOM   3000  O   LYS A 468       5.378  95.006  79.034  1.00 43.91           O  
ATOM   3001  CB  LYS A 468       3.051  93.236  77.647  1.00 43.91           C  
ATOM   3002  CG  LYS A 468       1.586  93.344  77.220  1.00 43.91           C  
ATOM   3003  CD  LYS A 468       0.790  92.053  77.431  1.00 43.91           C  
ATOM   3004  CE  LYS A 468      -0.716  92.218  77.219  1.00 43.91           C  
ATOM   3005  NZ  LYS A 468      -1.418  90.958  77.553  1.00 43.91           N1+
ATOM   3006  N   LYS A 469       6.123  93.467  77.566  1.00116.50           N  
ATOM   3007  CA  LYS A 469       7.361  93.244  78.267  1.00116.50           C  
ATOM   3008  C   LYS A 469       8.199  94.486  78.286  1.00116.50           C  
ATOM   3009  O   LYS A 469       8.703  94.887  79.335  1.00116.50           O  
ATOM   3010  CB  LYS A 469       8.238  92.168  77.597  1.00116.50           C  
ATOM   3011  CG  LYS A 469       7.743  90.723  77.728  1.00116.50           C  
ATOM   3012  CD  LYS A 469       7.804  90.169  79.152  1.00116.50           C  
ATOM   3013  CE  LYS A 469       7.486  88.674  79.250  1.00116.50           C  
ATOM   3014  NZ  LYS A 469       8.692  87.875  78.928  1.00116.50           N1+
ATOM   3015  N   LEU A 470       8.354  95.136  77.119  1.00 46.00           N  
ATOM   3016  CA  LEU A 470       9.217  96.277  77.003  1.00 46.00           C  
ATOM   3017  C   LEU A 470       8.666  97.363  77.866  1.00 46.00           C  
ATOM   3018  O   LEU A 470       9.414  98.110  78.496  1.00 46.00           O  
ATOM   3019  CB  LEU A 470       9.345  96.788  75.552  1.00 46.00           C  
ATOM   3020  CG  LEU A 470      10.273  98.010  75.401  1.00 46.00           C  
ATOM   3021  CD1 LEU A 470      11.702  97.684  75.867  1.00 46.00           C  
ATOM   3022  CD2 LEU A 470      10.254  98.557  73.965  1.00 46.00           C  
ATOM   3023  N   SER A 471       7.327  97.465  77.934  1.00 32.37           N  
ATOM   3024  CA  SER A 471       6.720  98.501  78.712  1.00 32.37           C  
ATOM   3025  C   SER A 471       7.218  98.392  80.118  1.00 32.37           C  
ATOM   3026  O   SER A 471       7.580  99.397  80.727  1.00 32.37           O  
ATOM   3027  CB  SER A 471       5.187  98.387  78.763  1.00 32.37           C  
ATOM   3028  OG  SER A 471       4.648  99.441  79.549  1.00 32.37           O  
ATOM   3029  N   LYS A 472       7.241  97.171  80.683  1.00105.59           N  
ATOM   3030  CA  LYS A 472       7.692  96.992  82.037  1.00105.59           C  
ATOM   3031  C   LYS A 472       9.151  97.302  82.167  1.00105.59           C  
ATOM   3032  O   LYS A 472       9.556  98.022  83.079  1.00105.59           O  
ATOM   3033  CB  LYS A 472       7.509  95.559  82.558  1.00105.59           C  
ATOM   3034  CG  LYS A 472       8.117  95.364  83.946  1.00105.59           C  
ATOM   3035  CD  LYS A 472       7.454  96.211  85.031  1.00105.59           C  
ATOM   3036  CE  LYS A 472       8.058  96.003  86.423  1.00105.59           C  
ATOM   3037  NZ  LYS A 472       9.322  96.761  86.541  1.00105.59           N1+
ATOM   3038  N   VAL A 473       9.982  96.781  81.246  1.00 29.94           N  
ATOM   3039  CA  VAL A 473      11.402  96.947  81.368  1.00 29.94           C  
ATOM   3040  C   VAL A 473      11.722  98.404  81.318  1.00 29.94           C  
ATOM   3041  O   VAL A 473      12.493  98.909  82.131  1.00 29.94           O  
ATOM   3042  CB  VAL A 473      12.168  96.301  80.250  1.00 29.94           C  
ATOM   3043  CG1 VAL A 473      13.664  96.622  80.422  1.00 29.94           C  
ATOM   3044  CG2 VAL A 473      11.857  94.796  80.233  1.00 29.94           C  
ATOM   3045  N   ALA A 474      11.115  99.126  80.362  1.00 26.36           N  
ATOM   3046  CA  ALA A 474      11.401 100.522  80.212  1.00 26.36           C  
ATOM   3047  C   ALA A 474      10.986 101.239  81.461  1.00 26.36           C  
ATOM   3048  O   ALA A 474      11.702 102.106  81.958  1.00 26.36           O  
ATOM   3049  CB  ALA A 474      10.637 101.159  79.037  1.00 26.36           C  
ATOM   3050  N   ASN A 475       9.812 100.876  82.007  1.00 56.90           N  
ATOM   3051  CA  ASN A 475       9.258 101.519  83.168  1.00 56.90           C  
ATOM   3052  C   ASN A 475      10.142 101.312  84.359  1.00 56.90           C  
ATOM   3053  O   ASN A 475      10.413 102.246  85.111  1.00 56.90           O  
ATOM   3054  CB  ASN A 475       7.881 100.946  83.546  1.00 56.90           C  
ATOM   3055  CG  ASN A 475       7.323 101.725  84.726  1.00 56.90           C  
ATOM   3056  ND2 ASN A 475       7.856 102.957  84.943  1.00 56.90           N  
ATOM   3057  OD1 ASN A 475       6.436 101.255  85.438  1.00 56.90           O  
ATOM   3058  N   ASP A 476      10.659 100.086  84.543  1.00132.82           N  
ATOM   3059  CA  ASP A 476      11.405  99.768  85.726  1.00132.82           C  
ATOM   3060  C   ASP A 476      12.642 100.606  85.797  1.00132.82           C  
ATOM   3061  O   ASP A 476      13.245 100.729  86.861  1.00132.82           O  
ATOM   3062  CB  ASP A 476      11.725  98.266  85.886  1.00132.82           C  
ATOM   3063  CG  ASP A 476      12.548  97.759  84.718  1.00132.82           C  
ATOM   3064  OD1 ASP A 476      13.560  98.424  84.377  1.00132.82           O  
ATOM   3065  OD2 ASP A 476      12.168  96.702  84.146  1.00132.82           O1-
ATOM   3066  N   THR A 477      13.061 101.188  84.658  1.00125.94           N  
ATOM   3067  CA  THR A 477      14.239 102.009  84.588  1.00125.94           C  
ATOM   3068  C   THR A 477      14.076 103.158  85.533  1.00125.94           C  
ATOM   3069  O   THR A 477      15.018 103.549  86.219  1.00125.94           O  
ATOM   3070  CB  THR A 477      14.389 102.690  83.261  1.00125.94           C  
ATOM   3071  CG2 THR A 477      15.738 103.418  83.247  1.00125.94           C  
ATOM   3072  OG1 THR A 477      14.345 101.759  82.199  1.00125.94           O  
ATOM   3073  N   GLY A 478      12.874 103.761  85.561  1.00 22.02           N  
ATOM   3074  CA  GLY A 478      12.647 104.876  86.431  1.00 22.02           C  
ATOM   3075  C   GLY A 478      12.982 106.128  85.681  1.00 22.02           C  
ATOM   3076  O   GLY A 478      12.840 107.229  86.209  1.00 22.02           O  
ATOM   3077  N   ARG A 479      13.444 105.988  84.423  1.00123.09           N  
ATOM   3078  CA  ARG A 479      13.804 107.127  83.624  1.00123.09           C  
ATOM   3079  C   ARG A 479      12.587 107.586  82.883  1.00123.09           C  
ATOM   3080  O   ARG A 479      11.599 106.859  82.798  1.00123.09           O  
ATOM   3081  CB  ARG A 479      14.905 106.818  82.599  1.00123.09           C  
ATOM   3082  CG  ARG A 479      16.197 106.339  83.260  1.00123.09           C  
ATOM   3083  CD  ARG A 479      17.415 106.369  82.341  1.00123.09           C  
ATOM   3084  NE  ARG A 479      17.222 105.349  81.277  1.00123.09           N  
ATOM   3085  CZ  ARG A 479      18.254 105.076  80.425  1.00123.09           C  
ATOM   3086  NH1 ARG A 479      19.438 105.741  80.552  1.00123.09           N1+
ATOM   3087  NH2 ARG A 479      18.103 104.128  79.453  1.00123.09           N  
ATOM   3088  N   HIS A 480      12.598 108.838  82.370  1.00 72.43           N  
ATOM   3089  CA  HIS A 480      11.450 109.271  81.627  1.00 72.43           C  
ATOM   3090  C   HIS A 480      11.515 108.594  80.297  1.00 72.43           C  
ATOM   3091  O   HIS A 480      12.564 108.558  79.656  1.00 72.43           O  
ATOM   3092  CB  HIS A 480      11.342 110.793  81.407  1.00 72.43           C  
ATOM   3093  CG  HIS A 480      10.023 111.198  80.804  1.00 72.43           C  
ATOM   3094  CD2 HIS A 480       8.790 111.271  81.376  1.00 72.43           C  
ATOM   3095  ND1 HIS A 480       9.846 111.559  79.487  1.00 72.43           N  
ATOM   3096  CE1 HIS A 480       8.526 111.828  79.328  1.00 72.43           C  
ATOM   3097  NE2 HIS A 480       7.844 111.666  80.447  1.00 72.43           N  
ATOM   3098  N   VAL A 481      10.382 108.027  79.844  1.00135.89           N  
ATOM   3099  CA  VAL A 481      10.400 107.337  78.588  1.00135.89           C  
ATOM   3100  C   VAL A 481       9.511 108.003  77.597  1.00135.89           C  
ATOM   3101  O   VAL A 481       8.424 108.467  77.924  1.00135.89           O  
ATOM   3102  CB  VAL A 481       9.999 105.891  78.647  1.00135.89           C  
ATOM   3103  CG1 VAL A 481      11.188 105.057  79.125  1.00135.89           C  
ATOM   3104  CG2 VAL A 481       8.809 105.772  79.605  1.00135.89           C  
ATOM   3105  N   ILE A 482       9.998 108.081  76.342  1.00 55.70           N  
ATOM   3106  CA  ILE A 482       9.233 108.621  75.257  1.00 55.70           C  
ATOM   3107  C   ILE A 482       9.220 107.571  74.190  1.00 55.70           C  
ATOM   3108  O   ILE A 482      10.253 106.984  73.869  1.00 55.70           O  
ATOM   3109  CB  ILE A 482       9.812 109.874  74.664  1.00 55.70           C  
ATOM   3110  CG1 ILE A 482       9.822 110.999  75.712  1.00 55.70           C  
ATOM   3111  CG2 ILE A 482       9.016 110.225  73.394  1.00 55.70           C  
ATOM   3112  CD1 ILE A 482      10.638 112.220  75.288  1.00 55.70           C  
ATOM   3113  N   VAL A 483       8.032 107.289  73.619  1.00 52.20           N  
ATOM   3114  CA  VAL A 483       7.954 106.267  72.616  1.00 52.20           C  
ATOM   3115  C   VAL A 483       7.470 106.865  71.331  1.00 52.20           C  
ATOM   3116  O   VAL A 483       6.542 107.674  71.302  1.00 52.20           O  
ATOM   3117  CB  VAL A 483       7.026 105.140  72.973  1.00 52.20           C  
ATOM   3118  CG1 VAL A 483       6.957 104.167  71.783  1.00 52.20           C  
ATOM   3119  CG2 VAL A 483       7.519 104.487  74.278  1.00 52.20           C  
ATOM   3120  N   THR A 484       8.117 106.463  70.218  1.00128.27           N  
ATOM   3121  CA  THR A 484       7.765 106.926  68.909  1.00128.27           C  
ATOM   3122  C   THR A 484       7.482 105.671  68.137  1.00128.27           C  
ATOM   3123  O   THR A 484       7.933 104.597  68.534  1.00128.27           O  
ATOM   3124  CB  THR A 484       8.910 107.595  68.218  1.00128.27           C  
ATOM   3125  CG2 THR A 484       8.361 108.267  66.962  1.00128.27           C  
ATOM   3126  OG1 THR A 484       9.475 108.598  69.045  1.00128.27           O  
ATOM   3127  N   THR A 485       6.708 105.747  67.033  1.00 51.68           N  
ATOM   3128  CA  THR A 485       6.433 104.529  66.320  1.00 51.68           C  
ATOM   3129  C   THR A 485       6.326 104.808  64.855  1.00 51.68           C  
ATOM   3130  O   THR A 485       6.345 105.953  64.407  1.00 51.68           O  
ATOM   3131  CB  THR A 485       5.134 103.887  66.705  1.00 51.68           C  
ATOM   3132  CG2 THR A 485       5.131 103.645  68.224  1.00 51.68           C  
ATOM   3133  OG1 THR A 485       4.048 104.724  66.336  1.00 51.68           O  
ATOM   3134  N   GLY A 486       6.223 103.720  64.064  1.00 26.60           N  
ATOM   3135  CA  GLY A 486       6.041 103.816  62.647  1.00 26.60           C  
ATOM   3136  C   GLY A 486       4.564 103.746  62.448  1.00 26.60           C  
ATOM   3137  O   GLY A 486       3.804 104.106  63.344  1.00 26.60           O  
ATOM   3138  N   VAL A 487       4.107 103.295  61.264  1.00 38.09           N  
ATOM   3139  CA  VAL A 487       2.687 103.216  61.067  1.00 38.09           C  
ATOM   3140  C   VAL A 487       2.331 101.801  60.741  1.00 38.09           C  
ATOM   3141  O   VAL A 487       2.944 101.184  59.871  1.00 38.09           O  
ATOM   3142  CB  VAL A 487       2.204 104.064  59.927  1.00 38.09           C  
ATOM   3143  CG1 VAL A 487       0.700 103.809  59.729  1.00 38.09           C  
ATOM   3144  CG2 VAL A 487       2.555 105.529  60.230  1.00 38.09           C  
ATOM   3145  N   GLY A 488       1.315 101.246  61.435  1.00 28.93           N  
ATOM   3146  CA  GLY A 488       0.921  99.897  61.148  1.00 28.93           C  
ATOM   3147  C   GLY A 488       0.475  99.228  62.410  1.00 28.93           C  
ATOM   3148  O   GLY A 488       0.135  99.879  63.398  1.00 28.93           O  
ATOM   3149  N   GLN A 489       0.479  97.880  62.391  1.00 44.71           N  
ATOM   3150  CA  GLN A 489       0.011  97.069  63.476  1.00 44.71           C  
ATOM   3151  C   GLN A 489       0.849  97.287  64.700  1.00 44.71           C  
ATOM   3152  O   GLN A 489       0.324  97.376  65.810  1.00 44.71           O  
ATOM   3153  CB  GLN A 489       0.029  95.574  63.127  1.00 44.71           C  
ATOM   3154  CG  GLN A 489      -0.912  95.235  61.970  1.00 44.71           C  
ATOM   3155  CD  GLN A 489      -0.818  93.739  61.701  1.00 44.71           C  
ATOM   3156  NE2 GLN A 489      -2.000  93.061  61.662  1.00 44.71           N  
ATOM   3157  OE1 GLN A 489       0.266  93.189  61.537  1.00 44.71           O  
ATOM   3158  N   HIS A 490       2.178  97.412  64.531  1.00 43.00           N  
ATOM   3159  CA  HIS A 490       3.049  97.588  65.659  1.00 43.00           C  
ATOM   3160  C   HIS A 490       2.641  98.851  66.348  1.00 43.00           C  
ATOM   3161  O   HIS A 490       2.697  98.945  67.572  1.00 43.00           O  
ATOM   3162  CB  HIS A 490       4.529  97.704  65.260  1.00 43.00           C  
ATOM   3163  CG  HIS A 490       4.779  98.784  64.251  1.00 43.00           C  
ATOM   3164  CD2 HIS A 490       4.716  98.736  62.893  1.00 43.00           C  
ATOM   3165  ND1 HIS A 490       5.124 100.078  64.568  1.00 43.00           N  
ATOM   3166  CE1 HIS A 490       5.252 100.745  63.394  1.00 43.00           C  
ATOM   3167  NE2 HIS A 490       5.014  99.972  62.349  1.00 43.00           N  
ATOM   3168  N   GLN A 491       2.221  99.862  65.565  1.00 48.58           N  
ATOM   3169  CA  GLN A 491       1.811 101.117  66.124  1.00 48.58           C  
ATOM   3170  C   GLN A 491       0.616 100.909  67.009  1.00 48.58           C  
ATOM   3171  O   GLN A 491       0.574 101.418  68.128  1.00 48.58           O  
ATOM   3172  CB  GLN A 491       1.390 102.129  65.042  1.00 48.58           C  
ATOM   3173  CG  GLN A 491       0.895 103.464  65.601  1.00 48.58           C  
ATOM   3174  CD  GLN A 491       0.514 104.363  64.430  1.00 48.58           C  
ATOM   3175  NE2 GLN A 491      -0.774 104.791  64.386  1.00 48.58           N  
ATOM   3176  OE1 GLN A 491       1.340 104.675  63.574  1.00 48.58           O  
ATOM   3177  N   MET A 492      -0.390 100.146  66.535  1.00128.41           N  
ATOM   3178  CA  MET A 492      -1.576  99.947  67.326  1.00128.41           C  
ATOM   3179  C   MET A 492      -1.281  99.156  68.562  1.00128.41           C  
ATOM   3180  O   MET A 492      -1.830  99.431  69.627  1.00128.41           O  
ATOM   3181  CB  MET A 492      -2.740  99.263  66.592  1.00128.41           C  
ATOM   3182  CG  MET A 492      -3.489 100.204  65.646  1.00128.41           C  
ATOM   3183  SD  MET A 492      -2.580 100.623  64.136  1.00128.41           S  
ATOM   3184  CE  MET A 492      -2.718  98.926  63.517  1.00128.41           C  
ATOM   3185  N   TRP A 493      -0.417  98.134  68.453  1.00 76.24           N  
ATOM   3186  CA  TRP A 493      -0.089  97.313  69.582  1.00 76.24           C  
ATOM   3187  C   TRP A 493       0.630  98.141  70.604  1.00 76.24           C  
ATOM   3188  O   TRP A 493       0.432  97.969  71.806  1.00 76.24           O  
ATOM   3189  CB  TRP A 493       0.769  96.100  69.180  1.00 76.24           C  
ATOM   3190  CG  TRP A 493      -0.035  95.030  68.476  1.00 76.24           C  
ATOM   3191  CD1 TRP A 493      -1.306  94.609  68.740  1.00 76.24           C  
ATOM   3192  CD2 TRP A 493       0.419  94.265  67.346  1.00 76.24           C  
ATOM   3193  CE2 TRP A 493      -0.618  93.402  66.991  1.00 76.24           C  
ATOM   3194  CE3 TRP A 493       1.598  94.284  66.658  1.00 76.24           C  
ATOM   3195  NE1 TRP A 493      -1.668  93.620  67.857  1.00 76.24           N  
ATOM   3196  CZ2 TRP A 493      -0.492  92.541  65.938  1.00 76.24           C  
ATOM   3197  CZ3 TRP A 493       1.724  93.411  65.599  1.00 76.24           C  
ATOM   3198  CH2 TRP A 493       0.698  92.556  65.246  1.00 76.24           C  
ATOM   3199  N   ALA A 494       1.498  99.062  70.151  1.00 24.58           N  
ATOM   3200  CA  ALA A 494       2.212  99.889  71.079  1.00 24.58           C  
ATOM   3201  C   ALA A 494       1.208 100.704  71.831  1.00 24.58           C  
ATOM   3202  O   ALA A 494       1.309 100.874  73.045  1.00 24.58           O  
ATOM   3203  CB  ALA A 494       3.173 100.867  70.383  1.00 24.58           C  
ATOM   3204  N   ALA A 495       0.201 101.239  71.118  1.00 37.96           N  
ATOM   3205  CA  ALA A 495      -0.776 102.061  71.769  1.00 37.96           C  
ATOM   3206  C   ALA A 495      -1.553 101.259  72.772  1.00 37.96           C  
ATOM   3207  O   ALA A 495      -1.742 101.698  73.905  1.00 37.96           O  
ATOM   3208  CB  ALA A 495      -1.785 102.666  70.779  1.00 37.96           C  
ATOM   3209  N   GLN A 496      -2.022 100.058  72.378  1.00 74.97           N  
ATOM   3210  CA  GLN A 496      -2.863  99.257  73.230  1.00 74.97           C  
ATOM   3211  C   GLN A 496      -2.146  98.697  74.428  1.00 74.97           C  
ATOM   3212  O   GLN A 496      -2.592  98.850  75.564  1.00 74.97           O  
ATOM   3213  CB  GLN A 496      -3.448  98.049  72.474  1.00 74.97           C  
ATOM   3214  CG  GLN A 496      -4.325  98.424  71.277  1.00 74.97           C  
ATOM   3215  CD  GLN A 496      -4.644  97.146  70.510  1.00 74.97           C  
ATOM   3216  NE2 GLN A 496      -5.844  97.103  69.870  1.00 74.97           N  
ATOM   3217  OE1 GLN A 496      -3.846  96.210  70.480  1.00 74.97           O  
ATOM   3218  N   HIS A 497      -1.010  98.024  74.186  1.00106.80           N  
ATOM   3219  CA  HIS A 497      -0.271  97.274  75.166  1.00106.80           C  
ATOM   3220  C   HIS A 497       0.589  98.077  76.097  1.00106.80           C  
ATOM   3221  O   HIS A 497       0.991  97.569  77.144  1.00106.80           O  
ATOM   3222  CB  HIS A 497       0.553  96.151  74.522  1.00106.80           C  
ATOM   3223  CG  HIS A 497      -0.380  95.196  73.839  1.00106.80           C  
ATOM   3224  CD2 HIS A 497      -0.638  95.005  72.517  1.00106.80           C  
ATOM   3225  ND1 HIS A 497      -1.217  94.335  74.513  1.00106.80           N  
ATOM   3226  CE1 HIS A 497      -1.937  93.672  73.573  1.00106.80           C  
ATOM   3227  NE2 HIS A 497      -1.621  94.046  72.347  1.00106.80           N  
ATOM   3228  N   TRP A 498       0.976  99.309  75.726  1.00 78.00           N  
ATOM   3229  CA  TRP A 498       1.864 100.046  76.582  1.00 78.00           C  
ATOM   3230  C   TRP A 498       1.030 100.694  77.648  1.00 78.00           C  
ATOM   3231  O   TRP A 498      -0.142 100.993  77.429  1.00 78.00           O  
ATOM   3232  CB  TRP A 498       2.624 101.153  75.823  1.00 78.00           C  
ATOM   3233  CG  TRP A 498       3.769 101.796  76.570  1.00 78.00           C  
ATOM   3234  CD1 TRP A 498       3.773 102.835  77.453  1.00 78.00           C  
ATOM   3235  CD2 TRP A 498       5.140 101.397  76.408  1.00 78.00           C  
ATOM   3236  CE2 TRP A 498       5.912 102.225  77.220  1.00 78.00           C  
ATOM   3237  CE3 TRP A 498       5.708 100.420  75.641  1.00 78.00           C  
ATOM   3238  NE1 TRP A 498       5.060 103.103  77.859  1.00 78.00           N  
ATOM   3239  CZ2 TRP A 498       7.272 102.089  77.279  1.00 78.00           C  
ATOM   3240  CZ3 TRP A 498       7.078 100.282  75.706  1.00 78.00           C  
ATOM   3241  CH2 TRP A 498       7.845 101.101  76.509  1.00 78.00           C  
ATOM   3242  N   THR A 499       1.608 100.905  78.853  1.00 55.58           N  
ATOM   3243  CA  THR A 499       0.866 101.538  79.912  1.00 55.58           C  
ATOM   3244  C   THR A 499       1.265 102.985  79.912  1.00 55.58           C  
ATOM   3245  O   THR A 499       2.385 103.325  80.288  1.00 55.58           O  
ATOM   3246  CB  THR A 499       1.182 100.989  81.274  1.00 55.58           C  
ATOM   3247  CG2 THR A 499       0.343 101.739  82.324  1.00 55.58           C  
ATOM   3248  OG1 THR A 499       0.891  99.600  81.314  1.00 55.58           O  
ATOM   3249  N   TRP A 500       0.336 103.884  79.518  1.00115.31           N  
ATOM   3250  CA  TRP A 500       0.675 105.274  79.351  1.00115.31           C  
ATOM   3251  C   TRP A 500       0.286 106.078  80.560  1.00115.31           C  
ATOM   3252  O   TRP A 500      -0.885 106.133  80.935  1.00115.31           O  
ATOM   3253  CB  TRP A 500      -0.036 105.893  78.139  1.00115.31           C  
ATOM   3254  CG  TRP A 500       0.262 105.156  76.854  1.00115.31           C  
ATOM   3255  CD1 TRP A 500      -0.534 104.293  76.159  1.00115.31           C  
ATOM   3256  CD2 TRP A 500       1.513 105.211  76.151  1.00115.31           C  
ATOM   3257  CE2 TRP A 500       1.404 104.362  75.048  1.00115.31           C  
ATOM   3258  CE3 TRP A 500       2.661 105.904  76.407  1.00115.31           C  
ATOM   3259  NE1 TRP A 500       0.140 103.808  75.065  1.00115.31           N  
ATOM   3260  CZ2 TRP A 500       2.444 104.192  74.181  1.00115.31           C  
ATOM   3261  CZ3 TRP A 500       3.704 105.735  75.526  1.00115.31           C  
ATOM   3262  CH2 TRP A 500       3.598 104.896  74.435  1.00115.31           C  
ATOM   3263  N   ARG A 501       1.299 106.544  81.323  1.00177.06           N  
ATOM   3264  CA  ARG A 501       1.115 107.435  82.439  1.00177.06           C  
ATOM   3265  C   ARG A 501       1.395 108.900  82.206  1.00177.06           C  
ATOM   3266  O   ARG A 501       0.710 109.757  82.765  1.00177.06           O  
ATOM   3267  CB  ARG A 501       1.946 106.979  83.641  1.00177.06           C  
ATOM   3268  CG  ARG A 501       1.629 105.529  84.005  1.00177.06           C  
ATOM   3269  CD  ARG A 501       2.166 105.107  85.370  1.00177.06           C  
ATOM   3270  NE  ARG A 501       1.190 105.592  86.387  1.00177.06           N  
ATOM   3271  CZ  ARG A 501       1.575 105.763  87.685  1.00177.06           C  
ATOM   3272  NH1 ARG A 501       2.864 105.512  88.054  1.00177.06           N1+
ATOM   3273  NH2 ARG A 501       0.673 106.197  88.613  1.00177.06           N  
ATOM   3274  N   ASN A 502       2.424 109.235  81.390  1.00 82.86           N  
ATOM   3275  CA  ASN A 502       2.910 110.597  81.380  1.00 82.86           C  
ATOM   3276  C   ASN A 502       2.596 111.272  80.084  1.00 82.86           C  
ATOM   3277  O   ASN A 502       2.550 110.650  79.028  1.00 82.86           O  
ATOM   3278  CB  ASN A 502       4.436 110.683  81.561  1.00 82.86           C  
ATOM   3279  CG  ASN A 502       4.784 110.096  82.923  1.00 82.86           C  
ATOM   3280  ND2 ASN A 502       3.870 110.270  83.914  1.00 82.86           N  
ATOM   3281  OD1 ASN A 502       5.844 109.497  83.103  1.00 82.86           O  
ATOM   3282  N   PRO A 503       2.369 112.559  80.160  1.00173.96           N  
ATOM   3283  CA  PRO A 503       2.070 113.313  78.969  1.00173.96           C  
ATOM   3284  C   PRO A 503       3.297 113.548  78.139  1.00173.96           C  
ATOM   3285  O   PRO A 503       4.391 113.613  78.695  1.00173.96           O  
ATOM   3286  CB  PRO A 503       1.404 114.603  79.440  1.00173.96           C  
ATOM   3287  CG  PRO A 503       0.766 114.210  80.782  1.00173.96           C  
ATOM   3288  CD  PRO A 503       1.675 113.093  81.320  1.00173.96           C  
ATOM   3289  N   HIS A 504       3.118 113.706  76.814  1.00 93.53           N  
ATOM   3290  CA  HIS A 504       4.165 113.979  75.863  1.00 93.53           C  
ATOM   3291  C   HIS A 504       5.142 112.838  75.786  1.00 93.53           C  
ATOM   3292  O   HIS A 504       6.316 113.026  75.476  1.00 93.53           O  
ATOM   3293  CB  HIS A 504       4.965 115.244  76.216  1.00 93.53           C  
ATOM   3294  CG  HIS A 504       4.098 116.462  76.350  1.00 93.53           C  
ATOM   3295  CD2 HIS A 504       3.578 117.043  77.466  1.00 93.53           C  
ATOM   3296  ND1 HIS A 504       3.662 117.224  75.291  1.00 93.53           N  
ATOM   3297  CE1 HIS A 504       2.902 118.221  75.813  1.00 93.53           C  
ATOM   3298  NE2 HIS A 504       2.823 118.152  77.129  1.00 93.53           N  
ATOM   3299  N   THR A 505       4.702 111.632  76.155  1.00184.41           N  
ATOM   3300  CA  THR A 505       5.461 110.417  76.075  1.00184.41           C  
ATOM   3301  C   THR A 505       5.260 109.649  74.796  1.00184.41           C  
ATOM   3302  O   THR A 505       6.048 108.755  74.503  1.00184.41           O  
ATOM   3303  CB  THR A 505       5.150 109.504  77.215  1.00184.41           C  
ATOM   3304  CG2 THR A 505       3.689 109.082  77.108  1.00184.41           C  
ATOM   3305  OG1 THR A 505       5.974 108.357  77.167  1.00184.41           O  
ATOM   3306  N   PHE A 506       4.152 109.871  74.059  1.00102.21           N  
ATOM   3307  CA  PHE A 506       3.886 109.028  72.920  1.00102.21           C  
ATOM   3308  C   PHE A 506       3.812 109.890  71.697  1.00102.21           C  
ATOM   3309  O   PHE A 506       2.918 110.726  71.571  1.00102.21           O  
ATOM   3310  CB  PHE A 506       2.560 108.266  73.113  1.00102.21           C  
ATOM   3311  CG  PHE A 506       2.345 107.276  72.024  1.00102.21           C  
ATOM   3312  CD1 PHE A 506       3.238 106.252  71.817  1.00102.21           C  
ATOM   3313  CD2 PHE A 506       1.211 107.337  71.247  1.00102.21           C  
ATOM   3314  CE1 PHE A 506       3.025 105.328  70.821  1.00102.21           C  
ATOM   3315  CE2 PHE A 506       0.992 106.416  70.252  1.00102.21           C  
ATOM   3316  CZ  PHE A 506       1.902 105.411  70.033  1.00102.21           C  
ATOM   3317  N   ILE A 507       4.759 109.699  70.748  1.00 64.45           N  
ATOM   3318  CA  ILE A 507       4.787 110.518  69.568  1.00 64.45           C  
ATOM   3319  C   ILE A 507       4.586 109.634  68.372  1.00 64.45           C  
ATOM   3320  O   ILE A 507       5.501 108.917  67.967  1.00 64.45           O  
ATOM   3321  CB  ILE A 507       6.111 111.209  69.399  1.00 64.45           C  
ATOM   3322  CG1 ILE A 507       6.402 112.091  70.624  1.00 64.45           C  
ATOM   3323  CG2 ILE A 507       6.093 111.986  68.073  1.00 64.45           C  
ATOM   3324  CD1 ILE A 507       7.851 112.567  70.707  1.00 64.45           C  
ATOM   3325  N   THR A 508       3.385 109.687  67.751  1.00125.10           N  
ATOM   3326  CA  THR A 508       3.102 108.848  66.615  1.00125.10           C  
ATOM   3327  C   THR A 508       2.339 109.638  65.590  1.00125.10           C  
ATOM   3328  O   THR A 508       1.673 110.617  65.925  1.00125.10           O  
ATOM   3329  CB  THR A 508       2.273 107.649  66.965  1.00125.10           C  
ATOM   3330  CG2 THR A 508       0.877 108.124  67.404  1.00125.10           C  
ATOM   3331  OG1 THR A 508       2.176 106.780  65.847  1.00125.10           O  
ATOM   3332  N   SER A 509       2.401 109.227  64.299  1.00127.21           N  
ATOM   3333  CA  SER A 509       1.693 109.986  63.296  1.00127.21           C  
ATOM   3334  C   SER A 509       0.361 109.347  63.042  1.00127.21           C  
ATOM   3335  O   SER A 509       0.268 108.239  62.513  1.00127.21           O  
ATOM   3336  CB  SER A 509       2.426 110.134  61.948  1.00127.21           C  
ATOM   3337  OG  SER A 509       2.386 108.921  61.213  1.00127.21           O  
ATOM   3338  N   GLY A 510      -0.702 109.983  63.578  1.00 79.97           N  
ATOM   3339  CA  GLY A 510      -2.054 109.532  63.400  1.00 79.97           C  
ATOM   3340  C   GLY A 510      -2.787 110.000  62.175  1.00 79.97           C  
ATOM   3341  O   GLY A 510      -3.404 109.198  61.474  1.00 79.97           O  
ATOM   3342  N   GLY A 511      -2.794 111.329  61.922  1.00 57.40           N  
ATOM   3343  CA  GLY A 511      -3.660 111.841  60.892  1.00 57.40           C  
ATOM   3344  C   GLY A 511      -3.239 111.410  59.525  1.00 57.40           C  
ATOM   3345  O   GLY A 511      -4.012 110.779  58.805  1.00 57.40           O  
ATOM   3346  N   LEU A 512      -2.005 111.775  59.123  1.00 60.30           N  
ATOM   3347  CA  LEU A 512      -1.491 111.419  57.831  1.00 60.30           C  
ATOM   3348  C   LEU A 512      -1.087 109.980  57.850  1.00 60.30           C  
ATOM   3349  O   LEU A 512      -1.314 109.245  56.890  1.00 60.30           O  
ATOM   3350  CB  LEU A 512      -0.266 112.251  57.410  1.00 60.30           C  
ATOM   3351  CG  LEU A 512       0.202 111.957  55.971  1.00 60.30           C  
ATOM   3352  CD1 LEU A 512      -0.875 112.342  54.943  1.00 60.30           C  
ATOM   3353  CD2 LEU A 512       1.558 112.612  55.672  1.00 60.30           C  
ATOM   3354  N   GLY A 513      -0.475 109.538  58.967  1.00 37.38           N  
ATOM   3355  CA  GLY A 513      -0.040 108.172  59.077  1.00 37.38           C  
ATOM   3356  C   GLY A 513       1.125 107.932  58.159  1.00 37.38           C  
ATOM   3357  O   GLY A 513       1.029 107.140  57.223  1.00 37.38           O  
ATOM   3358  N   THR A 514       2.268 108.605  58.415  1.00 57.57           N  
ATOM   3359  CA  THR A 514       3.406 108.495  57.543  1.00 57.57           C  
ATOM   3360  C   THR A 514       4.350 107.430  58.027  1.00 57.57           C  
ATOM   3361  O   THR A 514       4.904 107.518  59.123  1.00 57.57           O  
ATOM   3362  CB  THR A 514       4.193 109.772  57.488  1.00 57.57           C  
ATOM   3363  CG2 THR A 514       5.351 109.607  56.489  1.00 57.57           C  
ATOM   3364  OG1 THR A 514       3.354 110.843  57.083  1.00 57.57           O  
ATOM   3365  N   MET A 515       4.583 106.389  57.198  1.00 76.84           N  
ATOM   3366  CA  MET A 515       5.506 105.364  57.597  1.00 76.84           C  
ATOM   3367  C   MET A 515       6.871 105.971  57.508  1.00 76.84           C  
ATOM   3368  O   MET A 515       7.134 106.793  56.631  1.00 76.84           O  
ATOM   3369  CB  MET A 515       5.528 104.114  56.699  1.00 76.84           C  
ATOM   3370  CG  MET A 515       4.226 103.313  56.696  1.00 76.84           C  
ATOM   3371  SD  MET A 515       4.387 101.656  55.962  1.00 76.84           S  
ATOM   3372  CE  MET A 515       5.227 102.228  54.457  1.00 76.84           C  
ATOM   3373  N   GLY A 516       7.780 105.575  58.421  1.00 25.36           N  
ATOM   3374  CA  GLY A 516       9.122 106.089  58.401  1.00 25.36           C  
ATOM   3375  C   GLY A 516       9.255 107.213  59.384  1.00 25.36           C  
ATOM   3376  O   GLY A 516      10.330 107.782  59.561  1.00 25.36           O  
ATOM   3377  N   TYR A 517       8.147 107.560  60.051  1.00 72.19           N  
ATOM   3378  CA  TYR A 517       8.071 108.616  61.020  1.00 72.19           C  
ATOM   3379  C   TYR A 517       8.891 108.258  62.232  1.00 72.19           C  
ATOM   3380  O   TYR A 517       9.561 109.111  62.813  1.00 72.19           O  
ATOM   3381  CB  TYR A 517       6.605 108.823  61.454  1.00 72.19           C  
ATOM   3382  CG  TYR A 517       6.468 109.951  62.418  1.00 72.19           C  
ATOM   3383  CD1 TYR A 517       6.481 111.253  61.973  1.00 72.19           C  
ATOM   3384  CD2 TYR A 517       6.295 109.708  63.760  1.00 72.19           C  
ATOM   3385  CE1 TYR A 517       6.344 112.297  62.858  1.00 72.19           C  
ATOM   3386  CE2 TYR A 517       6.158 110.747  64.649  1.00 72.19           C  
ATOM   3387  CZ  TYR A 517       6.184 112.046  64.199  1.00 72.19           C  
ATOM   3388  OH  TYR A 517       6.041 113.110  65.115  1.00 72.19           O  
ATOM   3389  N   GLY A 518       8.888 106.968  62.625  1.00 56.39           N  
ATOM   3390  CA  GLY A 518       9.426 106.554  63.895  1.00 56.39           C  
ATOM   3391  C   GLY A 518      10.864 106.928  64.140  1.00 56.39           C  
ATOM   3392  O   GLY A 518      11.156 107.570  65.149  1.00 56.39           O  
ATOM   3393  N   LEU A 519      11.805 106.566  63.249  1.00142.68           N  
ATOM   3394  CA  LEU A 519      13.198 106.818  63.528  1.00142.68           C  
ATOM   3395  C   LEU A 519      13.490 108.295  63.615  1.00142.68           C  
ATOM   3396  O   LEU A 519      13.970 108.748  64.655  1.00142.68           O  
ATOM   3397  CB  LEU A 519      14.114 106.232  62.432  1.00142.68           C  
ATOM   3398  CG  LEU A 519      15.622 106.157  62.767  1.00142.68           C  
ATOM   3399  CD1 LEU A 519      16.264 107.533  62.997  1.00142.68           C  
ATOM   3400  CD2 LEU A 519      15.881 105.182  63.922  1.00142.68           C  
ATOM   3401  N   PRO A 520      13.224 109.094  62.604  1.00 76.81           N  
ATOM   3402  CA  PRO A 520      13.533 110.501  62.636  1.00 76.81           C  
ATOM   3403  C   PRO A 520      12.851 111.195  63.775  1.00 76.81           C  
ATOM   3404  O   PRO A 520      13.427 112.125  64.338  1.00 76.81           O  
ATOM   3405  CB  PRO A 520      13.094 111.050  61.280  1.00 76.81           C  
ATOM   3406  CG  PRO A 520      11.996 110.072  60.829  1.00 76.81           C  
ATOM   3407  CD  PRO A 520      12.426 108.731  61.443  1.00 76.81           C  
ATOM   3408  N   ALA A 521      11.617 110.784  64.113  1.00 33.31           N  
ATOM   3409  CA  ALA A 521      10.897 111.409  65.185  1.00 33.31           C  
ATOM   3410  C   ALA A 521      11.619 111.146  66.468  1.00 33.31           C  
ATOM   3411  O   ALA A 521      11.740 112.028  67.318  1.00 33.31           O  
ATOM   3412  CB  ALA A 521       9.465 110.869  65.337  1.00 33.31           C  
ATOM   3413  N   ALA A 522      12.129 109.911  66.636  1.00 30.63           N  
ATOM   3414  CA  ALA A 522      12.789 109.531  67.854  1.00 30.63           C  
ATOM   3415  C   ALA A 522      14.007 110.384  68.029  1.00 30.63           C  
ATOM   3416  O   ALA A 522      14.310 110.828  69.135  1.00 30.63           O  
ATOM   3417  CB  ALA A 522      13.237 108.060  67.850  1.00 30.63           C  
ATOM   3418  N   ILE A 523      14.733 110.644  66.926  1.00 97.24           N  
ATOM   3419  CA  ILE A 523      15.935 111.427  66.982  1.00 97.24           C  
ATOM   3420  C   ILE A 523      15.589 112.803  67.465  1.00 97.24           C  
ATOM   3421  O   ILE A 523      16.267 113.357  68.328  1.00 97.24           O  
ATOM   3422  CB  ILE A 523      16.557 111.614  65.627  1.00 97.24           C  
ATOM   3423  CG1 ILE A 523      16.934 110.264  64.995  1.00 97.24           C  
ATOM   3424  CG2 ILE A 523      17.751 112.569  65.791  1.00 97.24           C  
ATOM   3425  CD1 ILE A 523      18.006 109.501  65.766  1.00 97.24           C  
ATOM   3426  N   GLY A 524      14.517 113.394  66.912  1.00 23.03           N  
ATOM   3427  CA  GLY A 524      14.145 114.727  67.296  1.00 23.03           C  
ATOM   3428  C   GLY A 524      13.773 114.740  68.744  1.00 23.03           C  
ATOM   3429  O   GLY A 524      14.156 115.643  69.487  1.00 23.03           O  
ATOM   3430  N   ALA A 525      13.016 113.720  69.183  1.00 33.12           N  
ATOM   3431  CA  ALA A 525      12.553 113.661  70.541  1.00 33.12           C  
ATOM   3432  C   ALA A 525      13.732 113.588  71.464  1.00 33.12           C  
ATOM   3433  O   ALA A 525      13.760 114.244  72.504  1.00 33.12           O  
ATOM   3434  CB  ALA A 525      11.679 112.424  70.812  1.00 33.12           C  
ATOM   3435  N   GLN A 526      14.752 112.790  71.100  1.00 51.91           N  
ATOM   3436  CA  GLN A 526      15.890 112.619  71.957  1.00 51.91           C  
ATOM   3437  C   GLN A 526      16.625 113.919  72.077  1.00 51.91           C  
ATOM   3438  O   GLN A 526      17.196 114.221  73.125  1.00 51.91           O  
ATOM   3439  CB  GLN A 526      16.868 111.552  71.460  1.00 51.91           C  
ATOM   3440  CG  GLN A 526      18.084 111.369  72.370  1.00 51.91           C  
ATOM   3441  CD  GLN A 526      17.627 110.653  73.635  1.00 51.91           C  
ATOM   3442  NE2 GLN A 526      17.634 111.383  74.782  1.00 51.91           N  
ATOM   3443  OE1 GLN A 526      17.269 109.477  73.605  1.00 51.91           O  
ATOM   3444  N   VAL A 527      16.668 114.708  70.989  1.00 36.74           N  
ATOM   3445  CA  VAL A 527      17.341 115.973  71.028  1.00 36.74           C  
ATOM   3446  C   VAL A 527      16.619 116.856  72.000  1.00 36.74           C  
ATOM   3447  O   VAL A 527      17.239 117.603  72.756  1.00 36.74           O  
ATOM   3448  CB  VAL A 527      17.354 116.656  69.689  1.00 36.74           C  
ATOM   3449  CG1 VAL A 527      18.006 118.042  69.842  1.00 36.74           C  
ATOM   3450  CG2 VAL A 527      18.067 115.736  68.684  1.00 36.74           C  
ATOM   3451  N   ALA A 528      15.273 116.805  71.987  1.00 44.71           N  
ATOM   3452  CA  ALA A 528      14.467 117.617  72.856  1.00 44.71           C  
ATOM   3453  C   ALA A 528      14.699 117.234  74.284  1.00 44.71           C  
ATOM   3454  O   ALA A 528      14.854 118.101  75.141  1.00 44.71           O  
ATOM   3455  CB  ALA A 528      12.962 117.461  72.576  1.00 44.71           C  
ATOM   3456  N   LYS A 529      14.719 115.920  74.589  1.00110.21           N  
ATOM   3457  CA  LYS A 529      14.947 115.530  75.953  1.00110.21           C  
ATOM   3458  C   LYS A 529      16.087 114.559  75.986  1.00110.21           C  
ATOM   3459  O   LYS A 529      15.909 113.345  75.902  1.00110.21           O  
ATOM   3460  CB  LYS A 529      13.714 114.888  76.607  1.00110.21           C  
ATOM   3461  CG  LYS A 529      12.642 115.936  76.904  1.00110.21           C  
ATOM   3462  CD  LYS A 529      11.251 115.371  77.169  1.00110.21           C  
ATOM   3463  CE  LYS A 529      10.278 116.429  77.693  1.00110.21           C  
ATOM   3464  NZ  LYS A 529      10.415 117.672  76.903  1.00110.21           N1+
ATOM   3465  N   PRO A 530      17.266 115.090  76.161  1.00 77.98           N  
ATOM   3466  CA  PRO A 530      18.454 114.280  76.142  1.00 77.98           C  
ATOM   3467  C   PRO A 530      18.517 113.258  77.229  1.00 77.98           C  
ATOM   3468  O   PRO A 530      19.166 112.230  77.039  1.00 77.98           O  
ATOM   3469  CB  PRO A 530      19.622 115.262  76.128  1.00 77.98           C  
ATOM   3470  CG  PRO A 530      19.036 116.498  75.416  1.00 77.98           C  
ATOM   3471  CD  PRO A 530      17.534 116.457  75.746  1.00 77.98           C  
ATOM   3472  N   GLU A 531      17.896 113.538  78.385  1.00102.24           N  
ATOM   3473  CA  GLU A 531      17.914 112.649  79.510  1.00102.24           C  
ATOM   3474  C   GLU A 531      17.012 111.467  79.302  1.00102.24           C  
ATOM   3475  O   GLU A 531      17.254 110.392  79.853  1.00102.24           O  
ATOM   3476  CB  GLU A 531      17.488 113.331  80.816  1.00102.24           C  
ATOM   3477  CG  GLU A 531      18.434 114.466  81.203  1.00102.24           C  
ATOM   3478  CD  GLU A 531      19.851 113.939  81.040  1.00102.24           C  
ATOM   3479  OE1 GLU A 531      20.357 113.293  81.996  1.00102.24           O  
ATOM   3480  OE2 GLU A 531      20.443 114.170  79.951  1.00102.24           O1-
ATOM   3481  N   SER A 532      15.927 111.644  78.523  1.00 45.76           N  
ATOM   3482  CA  SER A 532      14.911 110.635  78.415  1.00 45.76           C  
ATOM   3483  C   SER A 532      15.364 109.431  77.650  1.00 45.76           C  
ATOM   3484  O   SER A 532      16.278 109.479  76.829  1.00 45.76           O  
ATOM   3485  CB  SER A 532      13.613 111.142  77.754  1.00 45.76           C  
ATOM   3486  OG  SER A 532      13.013 112.144  78.562  1.00 45.76           O  
ATOM   3487  N   LEU A 533      14.705 108.291  77.947  1.00 71.97           N  
ATOM   3488  CA  LEU A 533      14.936 107.063  77.248  1.00 71.97           C  
ATOM   3489  C   LEU A 533      13.962 107.089  76.117  1.00 71.97           C  
ATOM   3490  O   LEU A 533      12.755 106.968  76.325  1.00 71.97           O  
ATOM   3491  CB  LEU A 533      14.636 105.814  78.096  1.00 71.97           C  
ATOM   3492  CG  LEU A 533      14.771 104.485  77.329  1.00 71.97           C  
ATOM   3493  CD1 LEU A 533      16.206 104.267  76.821  1.00 71.97           C  
ATOM   3494  CD2 LEU A 533      14.243 103.307  78.166  1.00 71.97           C  
ATOM   3495  N   VAL A 534      14.467 107.254  74.878  1.00 45.90           N  
ATOM   3496  CA  VAL A 534      13.571 107.353  73.765  1.00 45.90           C  
ATOM   3497  C   VAL A 534      13.588 106.052  73.031  1.00 45.90           C  
ATOM   3498  O   VAL A 534      14.643 105.565  72.625  1.00 45.90           O  
ATOM   3499  CB  VAL A 534      13.954 108.426  72.789  1.00 45.90           C  
ATOM   3500  CG1 VAL A 534      12.952 108.414  71.623  1.00 45.90           C  
ATOM   3501  CG2 VAL A 534      14.025 109.764  73.542  1.00 45.90           C  
ATOM   3502  N   ILE A 535      12.394 105.457  72.835  1.00 46.00           N  
ATOM   3503  CA  ILE A 535      12.312 104.187  72.174  1.00 46.00           C  
ATOM   3504  C   ILE A 535      11.419 104.307  70.978  1.00 46.00           C  
ATOM   3505  O   ILE A 535      10.327 104.873  71.047  1.00 46.00           O  
ATOM   3506  CB  ILE A 535      11.741 103.102  73.046  1.00 46.00           C  
ATOM   3507  CG1 ILE A 535      12.614 102.907  74.298  1.00 46.00           C  
ATOM   3508  CG2 ILE A 535      11.603 101.831  72.191  1.00 46.00           C  
ATOM   3509  CD1 ILE A 535      11.964 102.044  75.380  1.00 46.00           C  
ATOM   3510  N   ASP A 536      11.881 103.776  69.831  1.00 59.29           N  
ATOM   3511  CA  ASP A 536      11.099 103.805  68.628  1.00 59.29           C  
ATOM   3512  C   ASP A 536      10.613 102.414  68.367  1.00 59.29           C  
ATOM   3513  O   ASP A 536      11.399 101.530  68.021  1.00 59.29           O  
ATOM   3514  CB  ASP A 536      11.903 104.235  67.389  1.00 59.29           C  
ATOM   3515  CG  ASP A 536      10.990 104.237  66.169  1.00 59.29           C  
ATOM   3516  OD1 ASP A 536       9.750 104.088  66.339  1.00 59.29           O  
ATOM   3517  OD2 ASP A 536      11.533 104.382  65.041  1.00 59.29           O1-
ATOM   3518  N   ILE A 537       9.293 102.183  68.513  1.00 58.62           N  
ATOM   3519  CA  ILE A 537       8.765 100.876  68.239  1.00 58.62           C  
ATOM   3520  C   ILE A 537       8.341 100.927  66.807  1.00 58.62           C  
ATOM   3521  O   ILE A 537       7.320 101.521  66.464  1.00 58.62           O  
ATOM   3522  CB  ILE A 537       7.567 100.520  69.075  1.00 58.62           C  
ATOM   3523  CG1 ILE A 537       7.955 100.461  70.562  1.00 58.62           C  
ATOM   3524  CG2 ILE A 537       6.974  99.208  68.539  1.00 58.62           C  
ATOM   3525  CD1 ILE A 537       6.753 100.375  71.502  1.00 58.62           C  
ATOM   3526  N   ASP A 538       9.137 100.288  65.927  1.00 85.38           N  
ATOM   3527  CA  ASP A 538       8.912 100.442  64.522  1.00 85.38           C  
ATOM   3528  C   ASP A 538       8.541  99.130  63.891  1.00 85.38           C  
ATOM   3529  O   ASP A 538       8.620  98.065  64.505  1.00 85.38           O  
ATOM   3530  CB  ASP A 538      10.177 100.990  63.834  1.00 85.38           C  
ATOM   3531  CG  ASP A 538       9.793 101.924  62.699  1.00 85.38           C  
ATOM   3532  OD1 ASP A 538       8.791 101.646  61.990  1.00 85.38           O  
ATOM   3533  OD2 ASP A 538      10.503 102.954  62.547  1.00 85.38           O1-
ATOM   3534  N   GLY A 539       8.086  99.203  62.622  1.00 30.02           N  
ATOM   3535  CA  GLY A 539       7.739  98.048  61.845  1.00 30.02           C  
ATOM   3536  C   GLY A 539       8.786  97.955  60.780  1.00 30.02           C  
ATOM   3537  O   GLY A 539       9.431  98.946  60.444  1.00 30.02           O  
ATOM   3538  N   ASP A 540       8.974  96.754  60.204  1.00 47.09           N  
ATOM   3539  CA  ASP A 540      10.013  96.583  59.231  1.00 47.09           C  
ATOM   3540  C   ASP A 540       9.778  97.447  58.029  1.00 47.09           C  
ATOM   3541  O   ASP A 540      10.689  98.140  57.579  1.00 47.09           O  
ATOM   3542  CB  ASP A 540      10.172  95.118  58.769  1.00 47.09           C  
ATOM   3543  CG  ASP A 540       8.867  94.637  58.145  1.00 47.09           C  
ATOM   3544  OD1 ASP A 540       7.790  94.940  58.723  1.00 47.09           O  
ATOM   3545  OD2 ASP A 540       8.931  93.958  57.085  1.00 47.09           O1-
ATOM   3546  N   ALA A 541       8.547  97.459  57.487  1.00 32.34           N  
ATOM   3547  CA  ALA A 541       8.291  98.219  56.294  1.00 32.34           C  
ATOM   3548  C   ALA A 541       8.492  99.678  56.564  1.00 32.34           C  
ATOM   3549  O   ALA A 541       9.106 100.386  55.766  1.00 32.34           O  
ATOM   3550  CB  ALA A 541       6.852  98.051  55.776  1.00 32.34           C  
ATOM   3551  N   SER A 542       7.983 100.162  57.711  1.00 33.01           N  
ATOM   3552  CA  SER A 542       8.054 101.558  58.034  1.00 33.01           C  
ATOM   3553  C   SER A 542       9.484 101.953  58.212  1.00 33.01           C  
ATOM   3554  O   SER A 542       9.894 103.033  57.794  1.00 33.01           O  
ATOM   3555  CB  SER A 542       7.309 101.909  59.333  1.00 33.01           C  
ATOM   3556  OG  SER A 542       5.914 101.688  59.176  1.00 33.01           O  
ATOM   3557  N   PHE A 543      10.291 101.062  58.813  1.00 76.47           N  
ATOM   3558  CA  PHE A 543      11.662 101.358  59.110  1.00 76.47           C  
ATOM   3559  C   PHE A 543      12.417 101.590  57.836  1.00 76.47           C  
ATOM   3560  O   PHE A 543      13.277 102.467  57.768  1.00 76.47           O  
ATOM   3561  CB  PHE A 543      12.351 100.220  59.888  1.00 76.47           C  
ATOM   3562  CG  PHE A 543      13.758 100.608  60.206  1.00 76.47           C  
ATOM   3563  CD1 PHE A 543      14.030 101.487  61.229  1.00 76.47           C  
ATOM   3564  CD2 PHE A 543      14.813 100.077  59.498  1.00 76.47           C  
ATOM   3565  CE1 PHE A 543      15.325 101.844  61.531  1.00 76.47           C  
ATOM   3566  CE2 PHE A 543      16.111 100.428  59.793  1.00 76.47           C  
ATOM   3567  CZ  PHE A 543      16.367 101.315  60.810  1.00 76.47           C  
ATOM   3568  N   ASN A 544      12.108 100.813  56.782  1.00 65.99           N  
ATOM   3569  CA  ASN A 544      12.841 100.889  55.549  1.00 65.99           C  
ATOM   3570  C   ASN A 544      12.754 102.253  54.938  1.00 65.99           C  
ATOM   3571  O   ASN A 544      13.719 102.721  54.336  1.00 65.99           O  
ATOM   3572  CB  ASN A 544      12.362  99.878  54.490  1.00 65.99           C  
ATOM   3573  CG  ASN A 544      12.917  98.506  54.845  1.00 65.99           C  
ATOM   3574  ND2 ASN A 544      13.925  98.047  54.055  1.00 65.99           N  
ATOM   3575  OD1 ASN A 544      12.466  97.857  55.787  1.00 65.99           O  
ATOM   3576  N   MET A 545      11.608 102.939  55.074  1.00170.62           N  
ATOM   3577  CA  MET A 545      11.447 104.171  54.354  1.00170.62           C  
ATOM   3578  C   MET A 545      12.527 105.165  54.712  1.00170.62           C  
ATOM   3579  O   MET A 545      13.178 105.734  53.838  1.00170.62           O  
ATOM   3580  CB  MET A 545      10.082 104.814  54.662  1.00170.62           C  
ATOM   3581  CG  MET A 545       9.598 105.803  53.606  1.00170.62           C  
ATOM   3582  SD  MET A 545       9.099 105.023  52.042  1.00170.62           S  
ATOM   3583  CE  MET A 545       7.693 104.112  52.747  1.00170.62           C  
ATOM   3584  N   THR A 546      12.695 105.432  56.016  1.00122.70           N  
ATOM   3585  CA  THR A 546      13.600 106.374  56.633  1.00122.70           C  
ATOM   3586  C   THR A 546      14.931 105.843  57.108  1.00122.70           C  
ATOM   3587  O   THR A 546      15.711 106.612  57.664  1.00122.70           O  
ATOM   3588  CB  THR A 546      12.948 107.102  57.766  1.00122.70           C  
ATOM   3589  CG2 THR A 546      11.718 107.836  57.198  1.00122.70           C  
ATOM   3590  OG1 THR A 546      12.556 106.189  58.780  1.00122.70           O  
ATOM   3591  N   LEU A 547      15.237 104.543  56.953  1.00151.85           N  
ATOM   3592  CA  LEU A 547      16.336 103.896  57.636  1.00151.85           C  
ATOM   3593  C   LEU A 547      17.657 104.615  57.496  1.00151.85           C  
ATOM   3594  O   LEU A 547      18.556 104.385  58.304  1.00151.85           O  
ATOM   3595  CB  LEU A 547      16.550 102.433  57.197  1.00151.85           C  
ATOM   3596  CG  LEU A 547      17.162 102.244  55.794  1.00151.85           C  
ATOM   3597  CD1 LEU A 547      17.234 100.750  55.431  1.00151.85           C  
ATOM   3598  CD2 LEU A 547      16.436 103.078  54.728  1.00151.85           C  
ATOM   3599  N   THR A 548      17.845 105.459  56.465  1.00121.89           N  
ATOM   3600  CA  THR A 548      19.091 106.152  56.236  1.00121.89           C  
ATOM   3601  C   THR A 548      19.448 107.061  57.389  1.00121.89           C  
ATOM   3602  O   THR A 548      20.625 107.301  57.655  1.00121.89           O  
ATOM   3603  CB  THR A 548      19.063 106.992  54.993  1.00121.89           C  
ATOM   3604  CG2 THR A 548      18.108 108.178  55.217  1.00121.89           C  
ATOM   3605  OG1 THR A 548      20.369 107.459  54.691  1.00121.89           O  
ATOM   3606  N   GLU A 549      18.443 107.597  58.099  1.00118.80           N  
ATOM   3607  CA  GLU A 549      18.596 108.527  59.188  1.00118.80           C  
ATOM   3608  C   GLU A 549      19.357 107.872  60.305  1.00118.80           C  
ATOM   3609  O   GLU A 549      19.767 108.528  61.261  1.00118.80           O  
ATOM   3610  CB  GLU A 549      17.245 108.991  59.764  1.00118.80           C  
ATOM   3611  CG  GLU A 549      16.362 109.689  58.726  1.00118.80           C  
ATOM   3612  CD  GLU A 549      17.170 110.796  58.059  1.00118.80           C  
ATOM   3613  OE1 GLU A 549      18.205 111.213  58.643  1.00118.80           O  
ATOM   3614  OE2 GLU A 549      16.762 111.238  56.952  1.00118.80           O1-
ATOM   3615  N   LEU A 550      19.525 106.542  60.238  1.00 83.73           N  
ATOM   3616  CA  LEU A 550      20.129 105.799  61.305  1.00 83.73           C  
ATOM   3617  C   LEU A 550      21.498 106.358  61.580  1.00 83.73           C  
ATOM   3618  O   LEU A 550      21.904 106.445  62.739  1.00 83.73           O  
ATOM   3619  CB  LEU A 550      20.212 104.302  60.957  1.00 83.73           C  
ATOM   3620  CG  LEU A 550      20.487 103.383  62.159  1.00 83.73           C  
ATOM   3621  CD1 LEU A 550      19.355 103.497  63.197  1.00 83.73           C  
ATOM   3622  CD2 LEU A 550      20.702 101.931  61.703  1.00 83.73           C  
ATOM   3623  N   SER A 551      22.256 106.745  60.534  1.00 39.73           N  
ATOM   3624  CA  SER A 551      23.562 107.317  60.727  1.00 39.73           C  
ATOM   3625  C   SER A 551      23.439 108.682  61.344  1.00 39.73           C  
ATOM   3626  O   SER A 551      24.321 109.116  62.083  1.00 39.73           O  
ATOM   3627  CB  SER A 551      24.356 107.435  59.414  1.00 39.73           C  
ATOM   3628  OG  SER A 551      23.644 108.234  58.481  1.00 39.73           O  
ATOM   3629  N   SER A 552      22.330 109.393  61.061  1.00 32.89           N  
ATOM   3630  CA  SER A 552      22.117 110.719  61.574  1.00 32.89           C  
ATOM   3631  C   SER A 552      22.079 110.640  63.066  1.00 32.89           C  
ATOM   3632  O   SER A 552      22.608 111.506  63.760  1.00 32.89           O  
ATOM   3633  CB  SER A 552      20.763 111.307  61.131  1.00 32.89           C  
ATOM   3634  OG  SER A 552      20.709 111.415  59.716  1.00 32.89           O  
ATOM   3635  N   ALA A 553      21.467 109.569  63.599  1.00 29.34           N  
ATOM   3636  CA  ALA A 553      21.338 109.427  65.020  1.00 29.34           C  
ATOM   3637  C   ALA A 553      22.714 109.391  65.604  1.00 29.34           C  
ATOM   3638  O   ALA A 553      22.959 109.966  66.662  1.00 29.34           O  
ATOM   3639  CB  ALA A 553      20.632 108.125  65.431  1.00 29.34           C  
ATOM   3640  N   VAL A 554      23.649 108.692  64.931  1.00 28.82           N  
ATOM   3641  CA  VAL A 554      24.993 108.597  65.426  1.00 28.82           C  
ATOM   3642  C   VAL A 554      25.640 109.948  65.413  1.00 28.82           C  
ATOM   3643  O   VAL A 554      26.275 110.345  66.390  1.00 28.82           O  
ATOM   3644  CB  VAL A 554      25.847 107.676  64.605  1.00 28.82           C  
ATOM   3645  CG1 VAL A 554      27.293 107.738  65.132  1.00 28.82           C  
ATOM   3646  CG2 VAL A 554      25.220 106.272  64.659  1.00 28.82           C  
ATOM   3647  N   GLN A 555      25.485 110.704  64.309  1.00 29.57           N  
ATOM   3648  CA  GLN A 555      26.137 111.979  64.191  1.00 29.57           C  
ATOM   3649  C   GLN A 555      25.606 112.906  65.245  1.00 29.57           C  
ATOM   3650  O   GLN A 555      26.355 113.660  65.865  1.00 29.57           O  
ATOM   3651  CB  GLN A 555      25.886 112.651  62.826  1.00 29.57           C  
ATOM   3652  CG  GLN A 555      26.574 114.010  62.675  1.00 29.57           C  
ATOM   3653  CD  GLN A 555      26.229 114.555  61.297  1.00 29.57           C  
ATOM   3654  NE2 GLN A 555      26.650 115.820  61.025  1.00 29.57           N  
ATOM   3655  OE1 GLN A 555      25.598 113.878  60.489  1.00 29.57           O  
ATOM   3656  N   ALA A 556      24.279 112.870  65.458  1.00 59.73           N  
ATOM   3657  CA  ALA A 556      23.557 113.688  66.393  1.00 59.73           C  
ATOM   3658  C   ALA A 556      23.936 113.344  67.802  1.00 59.73           C  
ATOM   3659  O   ALA A 556      23.847 114.186  68.693  1.00 59.73           O  
ATOM   3660  CB  ALA A 556      22.033 113.528  66.261  1.00 59.73           C  
ATOM   3661  N   GLY A 557      24.307 112.078  68.067  1.00 32.14           N  
ATOM   3662  CA  GLY A 557      24.663 111.732  69.415  1.00 32.14           C  
ATOM   3663  C   GLY A 557      23.406 111.424  70.167  1.00 32.14           C  
ATOM   3664  O   GLY A 557      23.324 111.620  71.378  1.00 32.14           O  
ATOM   3665  N   THR A 558      22.386 110.931  69.439  1.00160.33           N  
ATOM   3666  CA  THR A 558      21.098 110.599  69.980  1.00160.33           C  
ATOM   3667  C   THR A 558      21.054 109.111  70.230  1.00160.33           C  
ATOM   3668  O   THR A 558      20.944 108.313  69.304  1.00160.33           O  
ATOM   3669  CB  THR A 558      20.041 110.903  68.961  1.00160.33           C  
ATOM   3670  CG2 THR A 558      18.689 110.421  69.458  1.00160.33           C  
ATOM   3671  OG1 THR A 558      20.005 112.290  68.669  1.00160.33           O  
ATOM   3672  N   PRO A 559      21.047 108.752  71.485  1.00211.51           N  
ATOM   3673  CA  PRO A 559      21.094 107.388  71.980  1.00211.51           C  
ATOM   3674  C   PRO A 559      19.807 106.636  71.793  1.00211.51           C  
ATOM   3675  O   PRO A 559      19.467 105.843  72.668  1.00211.51           O  
ATOM   3676  CB  PRO A 559      21.436 107.490  73.464  1.00211.51           C  
ATOM   3677  CG  PRO A 559      22.129 108.851  73.606  1.00211.51           C  
ATOM   3678  CD  PRO A 559      21.518 109.699  72.482  1.00211.51           C  
ATOM   3679  N   VAL A 560      19.034 106.909  70.730  1.00 68.88           N  
ATOM   3680  CA  VAL A 560      17.747 106.284  70.567  1.00 68.88           C  
ATOM   3681  C   VAL A 560      17.830 104.786  70.508  1.00 68.88           C  
ATOM   3682  O   VAL A 560      18.825 104.200  70.083  1.00 68.88           O  
ATOM   3683  CB  VAL A 560      17.012 106.750  69.341  1.00 68.88           C  
ATOM   3684  CG1 VAL A 560      16.703 108.245  69.501  1.00 68.88           C  
ATOM   3685  CG2 VAL A 560      17.857 106.432  68.097  1.00 68.88           C  
ATOM   3686  N   LYS A 561      16.753 104.128  70.991  1.00133.88           N  
ATOM   3687  CA  LYS A 561      16.669 102.695  70.978  1.00133.88           C  
ATOM   3688  C   LYS A 561      15.666 102.341  69.924  1.00133.88           C  
ATOM   3689  O   LYS A 561      14.486 102.670  70.039  1.00133.88           O  
ATOM   3690  CB  LYS A 561      16.174 102.116  72.313  1.00133.88           C  
ATOM   3691  CG  LYS A 561      17.069 102.509  73.492  1.00133.88           C  
ATOM   3692  CD  LYS A 561      18.531 102.090  73.319  1.00133.88           C  
ATOM   3693  CE  LYS A 561      19.436 102.475  74.492  1.00133.88           C  
ATOM   3694  NZ  LYS A 561      19.540 103.945  74.595  1.00133.88           N1+
ATOM   3695  N   ILE A 562      16.106 101.637  68.864  1.00109.43           N  
ATOM   3696  CA  ILE A 562      15.193 101.340  67.799  1.00109.43           C  
ATOM   3697  C   ILE A 562      14.779  99.905  67.921  1.00109.43           C  
ATOM   3698  O   ILE A 562      15.616  99.004  67.950  1.00109.43           O  
ATOM   3699  CB  ILE A 562      15.797 101.533  66.437  1.00109.43           C  
ATOM   3700  CG1 ILE A 562      16.396 102.948  66.323  1.00109.43           C  
ATOM   3701  CG2 ILE A 562      14.708 101.246  65.387  1.00109.43           C  
ATOM   3702  CD1 ILE A 562      15.403 104.073  66.612  1.00109.43           C  
ATOM   3703  N   LEU A 563      13.455  99.666  68.012  1.00 48.97           N  
ATOM   3704  CA  LEU A 563      12.944  98.330  68.136  1.00 48.97           C  
ATOM   3705  C   LEU A 563      12.182  98.026  66.883  1.00 48.97           C  
ATOM   3706  O   LEU A 563      11.290  98.776  66.487  1.00 48.97           O  
ATOM   3707  CB  LEU A 563      11.970  98.169  69.316  1.00 48.97           C  
ATOM   3708  CG  LEU A 563      11.430  96.738  69.484  1.00 48.97           C  
ATOM   3709  CD1 LEU A 563      12.553  95.771  69.891  1.00 48.97           C  
ATOM   3710  CD2 LEU A 563      10.229  96.697  70.444  1.00 48.97           C  
ATOM   3711  N   ILE A 564      12.517  96.900  66.220  1.00120.53           N  
ATOM   3712  CA  ILE A 564      11.860  96.555  64.990  1.00120.53           C  
ATOM   3713  C   ILE A 564      11.060  95.308  65.214  1.00120.53           C  
ATOM   3714  O   ILE A 564      11.626  94.240  65.441  1.00120.53           O  
ATOM   3715  CB  ILE A 564      12.833  96.173  63.905  1.00120.53           C  
ATOM   3716  CG1 ILE A 564      13.813  97.305  63.542  1.00120.53           C  
ATOM   3717  CG2 ILE A 564      12.003  95.684  62.707  1.00120.53           C  
ATOM   3718  CD1 ILE A 564      13.200  98.451  62.745  1.00120.53           C  
ATOM   3719  N   LEU A 565       9.717  95.399  65.142  1.00 65.42           N  
ATOM   3720  CA  LEU A 565       8.942  94.196  65.235  1.00 65.42           C  
ATOM   3721  C   LEU A 565       8.859  93.714  63.824  1.00 65.42           C  
ATOM   3722  O   LEU A 565       8.029  94.173  63.040  1.00 65.42           O  
ATOM   3723  CB  LEU A 565       7.513  94.412  65.752  1.00 65.42           C  
ATOM   3724  CG  LEU A 565       7.456  94.887  67.216  1.00 65.42           C  
ATOM   3725  CD1 LEU A 565       6.004  95.035  67.702  1.00 65.42           C  
ATOM   3726  CD2 LEU A 565       8.299  93.986  68.133  1.00 65.42           C  
ATOM   3727  N   ASN A 566       9.723  92.742  63.479  1.00 78.31           N  
ATOM   3728  CA  ASN A 566       9.848  92.302  62.119  1.00 78.31           C  
ATOM   3729  C   ASN A 566       8.910  91.170  61.848  1.00 78.31           C  
ATOM   3730  O   ASN A 566       9.063  90.072  62.381  1.00 78.31           O  
ATOM   3731  CB  ASN A 566      11.272  91.811  61.798  1.00 78.31           C  
ATOM   3732  CG  ASN A 566      11.430  91.620  60.294  1.00 78.31           C  
ATOM   3733  ND2 ASN A 566      12.645  91.183  59.867  1.00 78.31           N  
ATOM   3734  OD1 ASN A 566      10.502  91.842  59.518  1.00 78.31           O  
ATOM   3735  N   ASN A 567       7.899  91.424  60.993  1.00109.33           N  
ATOM   3736  CA  ASN A 567       6.977  90.394  60.619  1.00109.33           C  
ATOM   3737  C   ASN A 567       7.086  90.182  59.138  1.00109.33           C  
ATOM   3738  O   ASN A 567       6.287  89.460  58.544  1.00109.33           O  
ATOM   3739  CB  ASN A 567       5.525  90.748  60.992  1.00109.33           C  
ATOM   3740  CG  ASN A 567       5.156  92.086  60.367  1.00109.33           C  
ATOM   3741  ND2 ASN A 567       3.962  92.616  60.743  1.00109.33           N  
ATOM   3742  OD1 ASN A 567       5.911  92.653  59.579  1.00109.33           O  
ATOM   3743  N   GLU A 568       8.118  90.789  58.516  1.00 69.96           N  
ATOM   3744  CA  GLU A 568       8.408  90.622  57.118  1.00 69.96           C  
ATOM   3745  C   GLU A 568       7.176  90.851  56.302  1.00 69.96           C  
ATOM   3746  O   GLU A 568       6.871  90.082  55.391  1.00 69.96           O  
ATOM   3747  CB  GLU A 568       8.972  89.226  56.802  1.00 69.96           C  
ATOM   3748  CG  GLU A 568      10.347  88.995  57.437  1.00 69.96           C  
ATOM   3749  CD  GLU A 568      10.817  87.596  57.070  1.00 69.96           C  
ATOM   3750  OE1 GLU A 568      10.376  86.627  57.746  1.00 69.96           O  
ATOM   3751  OE2 GLU A 568      11.619  87.475  56.107  1.00 69.96           O1-
ATOM   3752  N   GLU A 569       6.433  91.933  56.603  1.00 59.25           N  
ATOM   3753  CA  GLU A 569       5.241  92.199  55.855  1.00 59.25           C  
ATOM   3754  C   GLU A 569       4.753  93.559  56.239  1.00 59.25           C  
ATOM   3755  O   GLU A 569       5.240  94.166  57.192  1.00 59.25           O  
ATOM   3756  CB  GLU A 569       4.096  91.228  56.190  1.00 59.25           C  
ATOM   3757  CG  GLU A 569       3.683  91.300  57.662  1.00 59.25           C  
ATOM   3758  CD  GLU A 569       2.516  90.350  57.884  1.00 59.25           C  
ATOM   3759  OE1 GLU A 569       1.582  90.359  57.039  1.00 59.25           O  
ATOM   3760  OE2 GLU A 569       2.542  89.599  58.894  1.00 59.25           O1-
ATOM   3761  N   GLN A 570       3.781  94.083  55.467  1.00 79.69           N  
ATOM   3762  CA  GLN A 570       3.144  95.319  55.808  1.00 79.69           C  
ATOM   3763  C   GLN A 570       1.922  94.856  56.540  1.00 79.69           C  
ATOM   3764  O   GLN A 570       0.889  94.572  55.940  1.00 79.69           O  
ATOM   3765  CB  GLN A 570       2.696  96.111  54.567  1.00 79.69           C  
ATOM   3766  CG  GLN A 570       3.863  96.527  53.668  1.00 79.69           C  
ATOM   3767  CD  GLN A 570       3.296  97.143  52.395  1.00 79.69           C  
ATOM   3768  NE2 GLN A 570       2.864  98.428  52.483  1.00 79.69           N  
ATOM   3769  OE1 GLN A 570       3.233  96.497  51.351  1.00 79.69           O  
ATOM   3770  N   GLY A 571       2.005  94.796  57.879  1.00 39.11           N  
ATOM   3771  CA  GLY A 571       0.974  94.163  58.655  1.00 39.11           C  
ATOM   3772  C   GLY A 571      -0.380  94.791  58.489  1.00 39.11           C  
ATOM   3773  O   GLY A 571      -1.361  94.087  58.256  1.00 39.11           O  
ATOM   3774  N   MET A 572      -0.474  96.130  58.573  1.00 61.53           N  
ATOM   3775  CA  MET A 572      -1.761  96.771  58.548  1.00 61.53           C  
ATOM   3776  C   MET A 572      -2.443  96.448  57.251  1.00 61.53           C  
ATOM   3777  O   MET A 572      -3.631  96.124  57.241  1.00 61.53           O  
ATOM   3778  CB  MET A 572      -1.630  98.304  58.616  0.35 61.53           C  
ATOM   3779  CG  MET A 572      -2.944  99.054  58.846  0.35 61.53           C  
ATOM   3780  SD  MET A 572      -3.540  99.040  60.564  0.35 61.53           S  
ATOM   3781  CE  MET A 572      -3.810  97.247  60.639  0.35 61.53           C  
ATOM   3782  N   VAL A 573      -1.713  96.531  56.118  1.00119.08           N  
ATOM   3783  CA  VAL A 573      -2.328  96.279  54.843  1.00119.08           C  
ATOM   3784  C   VAL A 573      -2.728  94.844  54.721  1.00119.08           C  
ATOM   3785  O   VAL A 573      -3.843  94.537  54.301  1.00119.08           O  
ATOM   3786  CB  VAL A 573      -1.457  96.576  53.647  1.00119.08           C  
ATOM   3787  CG1 VAL A 573      -1.180  98.079  53.597  1.00119.08           C  
ATOM   3788  CG2 VAL A 573      -0.181  95.728  53.701  1.00119.08           C  
ATOM   3789  N   THR A 574      -1.831  93.922  55.112  1.00 58.31           N  
ATOM   3790  CA  THR A 574      -2.105  92.528  54.958  1.00 58.31           C  
ATOM   3791  C   THR A 574      -3.325  92.214  55.751  1.00 58.31           C  
ATOM   3792  O   THR A 574      -4.166  91.434  55.309  1.00 58.31           O  
ATOM   3793  CB  THR A 574      -1.005  91.637  55.466  1.00 58.31           C  
ATOM   3794  CG2 THR A 574       0.293  91.956  54.706  1.00 58.31           C  
ATOM   3795  OG1 THR A 574      -0.815  91.825  56.860  1.00 58.31           O  
ATOM   3796  N   GLN A 575      -3.475  92.818  56.946  1.00121.79           N  
ATOM   3797  CA  GLN A 575      -4.623  92.441  57.713  1.00121.79           C  
ATOM   3798  C   GLN A 575      -5.866  92.837  56.980  1.00121.79           C  
ATOM   3799  O   GLN A 575      -6.855  92.111  57.014  1.00121.79           O  
ATOM   3800  CB  GLN A 575      -4.697  92.950  59.166  1.00121.79           C  
ATOM   3801  CG  GLN A 575      -4.959  94.434  59.384  1.00121.79           C  
ATOM   3802  CD  GLN A 575      -5.336  94.550  60.857  1.00121.79           C  
ATOM   3803  NE2 GLN A 575      -6.636  94.299  61.172  1.00121.79           N  
ATOM   3804  OE1 GLN A 575      -4.493  94.819  61.710  1.00121.79           O  
ATOM   3805  N   TRP A 576      -5.871  94.002  56.304  1.00 67.24           N  
ATOM   3806  CA  TRP A 576      -7.040  94.399  55.569  1.00 67.24           C  
ATOM   3807  C   TRP A 576      -7.247  93.455  54.430  1.00 67.24           C  
ATOM   3808  O   TRP A 576      -8.372  93.052  54.140  1.00 67.24           O  
ATOM   3809  CB  TRP A 576      -6.966  95.839  55.030  0.68 67.24           C  
ATOM   3810  CG  TRP A 576      -7.251  96.870  56.095  0.68 67.24           C  
ATOM   3811  CD1 TRP A 576      -6.476  97.311  57.128  0.68 67.24           C  
ATOM   3812  CD2 TRP A 576      -8.493  97.586  56.187  0.68 67.24           C  
ATOM   3813  CE2 TRP A 576      -8.409  98.423  57.297  0.68 67.24           C  
ATOM   3814  CE3 TRP A 576      -9.612  97.544  55.405  0.68 67.24           C  
ATOM   3815  NE1 TRP A 576      -7.166  98.242  57.869  0.68 67.24           N  
ATOM   3816  CZ2 TRP A 576      -9.451  99.236  57.649  0.68 67.24           C  
ATOM   3817  CZ3 TRP A 576     -10.659  98.363  55.761  0.68 67.24           C  
ATOM   3818  CH2 TRP A 576     -10.581  99.191  56.862  0.68 67.24           C  
ATOM   3819  N   GLN A 577      -6.149  93.067  53.762  1.00 69.93           N  
ATOM   3820  CA  GLN A 577      -6.221  92.190  52.639  1.00 69.93           C  
ATOM   3821  C   GLN A 577      -6.788  90.888  53.119  1.00 69.93           C  
ATOM   3822  O   GLN A 577      -7.593  90.258  52.436  1.00 69.93           O  
ATOM   3823  CB  GLN A 577      -4.821  91.973  52.039  1.00 69.93           C  
ATOM   3824  CG  GLN A 577      -4.223  93.292  51.531  1.00 69.93           C  
ATOM   3825  CD  GLN A 577      -2.750  93.105  51.201  1.00 69.93           C  
ATOM   3826  NE2 GLN A 577      -2.109  92.086  51.831  1.00 69.93           N  
ATOM   3827  OE1 GLN A 577      -2.181  93.856  50.413  1.00 69.93           O  
ATOM   3828  N   SER A 578      -6.395  90.443  54.323  1.00 49.15           N  
ATOM   3829  CA  SER A 578      -6.913  89.201  54.814  1.00 49.15           C  
ATOM   3830  C   SER A 578      -8.400  89.310  54.986  1.00 49.15           C  
ATOM   3831  O   SER A 578      -9.141  88.417  54.576  1.00 49.15           O  
ATOM   3832  CB  SER A 578      -6.307  88.782  56.166  1.00 49.15           C  
ATOM   3833  OG  SER A 578      -4.931  88.466  56.013  1.00 49.15           O  
ATOM   3834  N   LEU A 579      -8.885  90.388  55.637  1.00124.16           N  
ATOM   3835  CA  LEU A 579     -10.302  90.497  55.865  1.00124.16           C  
ATOM   3836  C   LEU A 579     -11.111  90.745  54.621  1.00124.16           C  
ATOM   3837  O   LEU A 579     -12.051  90.006  54.332  1.00124.16           O  
ATOM   3838  CB  LEU A 579     -10.683  91.602  56.867  1.00124.16           C  
ATOM   3839  CG  LEU A 579     -10.368  91.254  58.334  1.00124.16           C  
ATOM   3840  CD1 LEU A 579      -8.863  91.099  58.579  1.00124.16           C  
ATOM   3841  CD2 LEU A 579     -11.038  92.250  59.293  1.00124.16           C  
ATOM   3842  N   PHE A 580     -10.798  91.825  53.881  1.00 99.71           N  
ATOM   3843  CA  PHE A 580     -11.575  92.222  52.732  1.00 99.71           C  
ATOM   3844  C   PHE A 580     -11.273  91.458  51.466  1.00 99.71           C  
ATOM   3845  O   PHE A 580     -12.173  91.105  50.708  1.00 99.71           O  
ATOM   3846  CB  PHE A 580     -11.417  93.726  52.463  1.00 99.71           C  
ATOM   3847  CG  PHE A 580     -11.872  94.375  53.727  1.00 99.71           C  
ATOM   3848  CD1 PHE A 580     -10.973  94.633  54.738  1.00 99.71           C  
ATOM   3849  CD2 PHE A 580     -13.194  94.703  53.917  1.00 99.71           C  
ATOM   3850  CE1 PHE A 580     -11.378  95.222  55.911  1.00 99.71           C  
ATOM   3851  CE2 PHE A 580     -13.607  95.291  55.089  1.00 99.71           C  
ATOM   3852  CZ  PHE A 580     -12.699  95.554  56.087  1.00 99.71           C  
ATOM   3853  N   TYR A 581      -9.975  91.234  51.209  1.00137.04           N  
ATOM   3854  CA  TYR A 581      -9.337  90.677  50.041  1.00137.04           C  
ATOM   3855  C   TYR A 581      -9.421  89.193  49.848  1.00137.04           C  
ATOM   3856  O   TYR A 581      -8.990  88.707  48.806  1.00137.04           O  
ATOM   3857  CB  TYR A 581      -7.887  91.140  49.866  1.00137.04           C  
ATOM   3858  CG  TYR A 581      -8.030  92.596  49.612  1.00137.04           C  
ATOM   3859  CD1 TYR A 581      -8.114  93.481  50.661  1.00137.04           C  
ATOM   3860  CD2 TYR A 581      -8.113  93.068  48.325  1.00137.04           C  
ATOM   3861  CE1 TYR A 581      -8.255  94.828  50.426  1.00137.04           C  
ATOM   3862  CE2 TYR A 581      -8.253  94.412  48.085  1.00137.04           C  
ATOM   3863  CZ  TYR A 581      -8.326  95.294  49.135  1.00137.04           C  
ATOM   3864  OH  TYR A 581      -8.471  96.675  48.888  1.00137.04           O  
ATOM   3865  N   GLU A 582      -9.831  88.404  50.855  1.00 89.95           N  
ATOM   3866  CA  GLU A 582      -9.825  86.976  50.685  1.00 89.95           C  
ATOM   3867  C   GLU A 582      -8.405  86.523  50.548  1.00 89.95           C  
ATOM   3868  O   GLU A 582      -8.063  85.669  49.732  1.00 89.95           O  
ATOM   3869  CB  GLU A 582     -10.664  86.491  49.485  1.00 89.95           C  
ATOM   3870  CG  GLU A 582     -12.172  86.630  49.734  1.00 89.95           C  
ATOM   3871  CD  GLU A 582     -12.940  86.135  48.516  1.00 89.95           C  
ATOM   3872  OE1 GLU A 582     -12.337  86.051  47.414  1.00 89.95           O  
ATOM   3873  OE2 GLU A 582     -14.152  85.836  48.677  1.00 89.95           O1-
ATOM   3874  N   HIS A 583      -7.551  87.125  51.396  1.00 85.77           N  
ATOM   3875  CA  HIS A 583      -6.169  86.799  51.586  1.00 85.77           C  
ATOM   3876  C   HIS A 583      -5.368  86.951  50.335  1.00 85.77           C  
ATOM   3877  O   HIS A 583      -4.364  86.264  50.158  1.00 85.77           O  
ATOM   3878  CB  HIS A 583      -5.981  85.370  52.124  1.00 85.77           C  
ATOM   3879  CG  HIS A 583      -6.680  85.170  53.436  1.00 85.77           C  
ATOM   3880  CD2 HIS A 583      -6.207  85.260  54.709  1.00 85.77           C  
ATOM   3881  ND1 HIS A 583      -8.016  84.853  53.554  1.00 85.77           N  
ATOM   3882  CE1 HIS A 583      -8.283  84.769  54.882  1.00 85.77           C  
ATOM   3883  NE2 HIS A 583      -7.215  85.008  55.622  1.00 85.77           N  
ATOM   3884  N   ARG A 584      -5.745  87.886  49.447  1.00113.88           N  
ATOM   3885  CA  ARG A 584      -4.924  88.068  48.285  1.00113.88           C  
ATOM   3886  C   ARG A 584      -3.967  89.147  48.665  1.00113.88           C  
ATOM   3887  O   ARG A 584      -4.330  90.320  48.725  1.00113.88           O  
ATOM   3888  CB  ARG A 584      -5.706  88.601  47.080  1.00113.88           C  
ATOM   3889  CG  ARG A 584      -6.968  87.796  46.783  1.00113.88           C  
ATOM   3890  CD  ARG A 584      -7.860  88.462  45.737  1.00113.88           C  
ATOM   3891  NE  ARG A 584      -9.231  87.910  45.912  1.00113.88           N  
ATOM   3892  CZ  ARG A 584     -10.282  88.772  46.015  1.00113.88           C  
ATOM   3893  NH1 ARG A 584     -10.067  90.117  45.918  1.00113.88           N1+
ATOM   3894  NH2 ARG A 584     -11.543  88.296  46.221  1.00113.88           N  
ATOM   3895  N   TYR A 585      -2.692  88.793  48.889  1.00186.82           N  
ATOM   3896  CA  TYR A 585      -1.802  89.810  49.346  1.00186.82           C  
ATOM   3897  C   TYR A 585      -1.131  90.347  48.140  1.00186.82           C  
ATOM   3898  O   TYR A 585      -0.344  89.666  47.488  1.00186.82           O  
ATOM   3899  CB  TYR A 585      -0.689  89.288  50.275  1.00186.82           C  
ATOM   3900  CG  TYR A 585      -1.331  88.571  51.414  1.00186.82           C  
ATOM   3901  CD1 TYR A 585      -1.807  89.252  52.511  1.00186.82           C  
ATOM   3902  CD2 TYR A 585      -1.466  87.201  51.375  1.00186.82           C  
ATOM   3903  CE1 TYR A 585      -2.402  88.575  53.550  1.00186.82           C  
ATOM   3904  CE2 TYR A 585      -2.059  86.519  52.409  1.00186.82           C  
ATOM   3905  CZ  TYR A 585      -2.527  87.207  53.503  1.00186.82           C  
ATOM   3906  OH  TYR A 585      -3.138  86.511  54.567  1.00186.82           O  
ATOM   3907  N   SER A 586      -1.404  91.626  47.830  1.00148.02           N  
ATOM   3908  CA  SER A 586      -0.796  92.278  46.706  1.00148.02           C  
ATOM   3909  C   SER A 586       0.656  92.425  47.041  1.00148.02           C  
ATOM   3910  O   SER A 586       1.233  91.611  47.756  1.00148.02           O  
ATOM   3911  CB  SER A 586      -1.359  93.685  46.440  1.00148.02           C  
ATOM   3912  OG  SER A 586      -2.716  93.606  46.031  1.00148.02           O  
ATOM   3913  N   HIS A 587       1.319  93.453  46.499  1.00194.36           N  
ATOM   3914  CA  HIS A 587       2.735  93.567  46.723  1.00194.36           C  
ATOM   3915  C   HIS A 587       2.973  94.160  48.085  1.00194.36           C  
ATOM   3916  O   HIS A 587       3.627  95.188  48.239  1.00194.36           O  
ATOM   3917  CB  HIS A 587       3.370  94.476  45.667  1.00194.36           C  
ATOM   3918  CG  HIS A 587       2.919  94.076  44.291  1.00194.36           C  
ATOM   3919  CD2 HIS A 587       1.837  94.501  43.581  1.00194.36           C  
ATOM   3920  ND1 HIS A 587       3.546  93.143  43.493  1.00194.36           N  
ATOM   3921  CE1 HIS A 587       2.818  93.052  42.351  1.00194.36           C  
ATOM   3922  NE2 HIS A 587       1.771  93.858  42.358  1.00194.36           N  
ATOM   3923  N   THR A 588       2.405  93.499  49.105  1.00193.32           N  
ATOM   3924  CA  THR A 588       2.435  93.792  50.504  1.00193.32           C  
ATOM   3925  C   THR A 588       3.673  93.316  51.203  1.00193.32           C  
ATOM   3926  O   THR A 588       3.854  93.658  52.369  1.00193.32           O  
ATOM   3927  CB  THR A 588       1.234  93.246  51.205  1.00193.32           C  
ATOM   3928  CG2 THR A 588       1.249  91.724  51.067  1.00193.32           C  
ATOM   3929  OG1 THR A 588       1.237  93.617  52.570  1.00193.32           O  
ATOM   3930  N   HIS A 589       4.482  92.422  50.589  1.00 61.41           N  
ATOM   3931  CA  HIS A 589       5.644  91.911  51.270  1.00 61.41           C  
ATOM   3932  C   HIS A 589       6.876  92.422  50.582  1.00 61.41           C  
ATOM   3933  O   HIS A 589       6.943  92.475  49.355  1.00 61.41           O  
ATOM   3934  CB  HIS A 589       5.689  90.376  51.277  1.00 61.41           C  
ATOM   3935  CG  HIS A 589       4.447  89.816  51.892  1.00 61.41           C  
ATOM   3936  CD2 HIS A 589       4.183  89.484  53.184  1.00 61.41           C  
ATOM   3937  ND1 HIS A 589       3.287  89.568  51.192  1.00 61.41           N  
ATOM   3938  CE1 HIS A 589       2.383  89.103  52.089  1.00 61.41           C  
ATOM   3939  NE2 HIS A 589       2.881  89.035  53.309  1.00 61.41           N  
ATOM   3940  N   GLN A 590       7.897  92.816  51.373  1.00 40.63           N  
ATOM   3941  CA  GLN A 590       9.098  93.366  50.806  1.00 40.63           C  
ATOM   3942  C   GLN A 590      10.262  92.602  51.360  1.00 40.63           C  
ATOM   3943  O   GLN A 590      10.160  91.978  52.415  1.00 40.63           O  
ATOM   3944  CB  GLN A 590       9.312  94.842  51.186  1.00 40.63           C  
ATOM   3945  CG  GLN A 590       8.214  95.777  50.668  1.00 40.63           C  
ATOM   3946  CD  GLN A 590       8.541  97.186  51.139  1.00 40.63           C  
ATOM   3947  NE2 GLN A 590       8.128  98.207  50.341  1.00 40.63           N  
ATOM   3948  OE1 GLN A 590       9.149  97.374  52.193  1.00 40.63           O  
ATOM   3949  N   LEU A 591      11.410  92.625  50.651  1.00105.50           N  
ATOM   3950  CA  LEU A 591      12.563  91.910  51.124  1.00105.50           C  
ATOM   3951  C   LEU A 591      13.369  92.885  51.931  1.00105.50           C  
ATOM   3952  O   LEU A 591      13.770  93.938  51.437  1.00105.50           O  
ATOM   3953  CB  LEU A 591      13.424  91.345  49.971  1.00105.50           C  
ATOM   3954  CG  LEU A 591      14.623  90.475  50.397  1.00105.50           C  
ATOM   3955  CD1 LEU A 591      15.714  91.301  51.091  1.00105.50           C  
ATOM   3956  CD2 LEU A 591      14.168  89.256  51.220  1.00105.50           C  
ATOM   3957  N   ASN A 592      13.599  92.559  53.221  1.00 71.91           N  
ATOM   3958  CA  ASN A 592      14.293  93.444  54.117  1.00 71.91           C  
ATOM   3959  C   ASN A 592      15.765  93.153  54.110  1.00 71.91           C  
ATOM   3960  O   ASN A 592      16.216  92.069  53.744  1.00 71.91           O  
ATOM   3961  CB  ASN A 592      13.821  93.326  55.575  1.00 71.91           C  
ATOM   3962  CG  ASN A 592      12.379  93.802  55.653  1.00 71.91           C  
ATOM   3963  ND2 ASN A 592      12.107  95.012  55.095  1.00 71.91           N  
ATOM   3964  OD1 ASN A 592      11.518  93.113  56.196  1.00 71.91           O  
ATOM   3965  N   PRO A 593      16.514  94.153  54.498  1.00168.59           N  
ATOM   3966  CA  PRO A 593      17.948  94.031  54.600  1.00168.59           C  
ATOM   3967  C   PRO A 593      18.269  93.391  55.910  1.00168.59           C  
ATOM   3968  O   PRO A 593      17.365  93.232  56.729  1.00168.59           O  
ATOM   3969  CB  PRO A 593      18.505  95.451  54.557  1.00168.59           C  
ATOM   3970  CG  PRO A 593      17.409  96.266  53.860  1.00168.59           C  
ATOM   3971  CD  PRO A 593      16.110  95.515  54.189  1.00168.59           C  
ATOM   3972  N   ASP A 594      19.540  93.009  56.136  1.00 57.23           N  
ATOM   3973  CA  ASP A 594      19.884  92.476  57.421  1.00 57.23           C  
ATOM   3974  C   ASP A 594      19.982  93.663  58.328  1.00 57.23           C  
ATOM   3975  O   ASP A 594      20.901  94.475  58.221  1.00 57.23           O  
ATOM   3976  CB  ASP A 594      21.228  91.723  57.440  1.00 57.23           C  
ATOM   3977  CG  ASP A 594      21.342  90.961  58.754  1.00 57.23           C  
ATOM   3978  OD1 ASP A 594      21.001  91.546  59.817  1.00 57.23           O  
ATOM   3979  OD2 ASP A 594      21.759  89.773  58.707  1.00 57.23           O1-
ATOM   3980  N   PHE A 595      19.014  93.794  59.254  1.00167.01           N  
ATOM   3981  CA  PHE A 595      18.937  94.942  60.112  1.00167.01           C  
ATOM   3982  C   PHE A 595      20.131  95.018  61.011  1.00167.01           C  
ATOM   3983  O   PHE A 595      20.608  96.110  61.315  1.00167.01           O  
ATOM   3984  CB  PHE A 595      17.680  94.987  61.003  1.00167.01           C  
ATOM   3985  CG  PHE A 595      16.499  95.136  60.106  1.00167.01           C  
ATOM   3986  CD1 PHE A 595      16.288  96.314  59.427  1.00167.01           C  
ATOM   3987  CD2 PHE A 595      15.629  94.088  59.913  1.00167.01           C  
ATOM   3988  CE1 PHE A 595      15.206  96.454  58.591  1.00167.01           C  
ATOM   3989  CE2 PHE A 595      14.545  94.225  59.079  1.00167.01           C  
ATOM   3990  CZ  PHE A 595      14.331  95.410  58.417  1.00167.01           C  
ATOM   3991  N   ILE A 596      20.625  93.865  61.494  1.00113.11           N  
ATOM   3992  CA  ILE A 596      21.734  93.859  62.407  1.00113.11           C  
ATOM   3993  C   ILE A 596      22.935  94.428  61.716  1.00113.11           C  
ATOM   3994  O   ILE A 596      23.601  95.321  62.238  1.00113.11           O  
ATOM   3995  CB  ILE A 596      22.102  92.457  62.807  1.00113.11           C  
ATOM   3996  CG1 ILE A 596      20.880  91.715  63.378  1.00113.11           C  
ATOM   3997  CG2 ILE A 596      23.310  92.532  63.754  1.00113.11           C  
ATOM   3998  CD1 ILE A 596      20.203  92.415  64.554  1.00113.11           C  
ATOM   3999  N   LYS A 597      23.228  93.930  60.501  1.00 78.99           N  
ATOM   4000  CA  LYS A 597      24.367  94.371  59.746  1.00 78.99           C  
ATOM   4001  C   LYS A 597      24.168  95.804  59.363  1.00 78.99           C  
ATOM   4002  O   LYS A 597      25.117  96.582  59.303  1.00 78.99           O  
ATOM   4003  CB  LYS A 597      24.583  93.535  58.475  1.00 78.99           C  
ATOM   4004  CG  LYS A 597      25.164  92.151  58.774  1.00 78.99           C  
ATOM   4005  CD  LYS A 597      24.244  91.251  59.602  1.00 78.99           C  
ATOM   4006  CE  LYS A 597      24.886  89.918  59.996  1.00 78.99           C  
ATOM   4007  NZ  LYS A 597      23.949  89.134  60.834  1.00 78.99           N1+
ATOM   4008  N   LEU A 598      22.908  96.183  59.088  1.00113.30           N  
ATOM   4009  CA  LEU A 598      22.572  97.521  58.695  1.00113.30           C  
ATOM   4010  C   LEU A 598      22.985  98.429  59.807  1.00113.30           C  
ATOM   4011  O   LEU A 598      23.673  99.427  59.593  1.00113.30           O  
ATOM   4012  CB  LEU A 598      21.036  97.650  58.540  1.00113.30           C  
ATOM   4013  CG  LEU A 598      20.427  99.016  58.132  1.00113.30           C  
ATOM   4014  CD1 LEU A 598      20.662 100.120  59.170  1.00113.30           C  
ATOM   4015  CD2 LEU A 598      20.828  99.417  56.706  1.00113.30           C  
ATOM   4016  N   ALA A 599      22.606  98.071  61.047  1.00 29.30           N  
ATOM   4017  CA  ALA A 599      22.884  98.909  62.174  1.00 29.30           C  
ATOM   4018  C   ALA A 599      24.364  99.032  62.344  1.00 29.30           C  
ATOM   4019  O   ALA A 599      24.879 100.126  62.568  1.00 29.30           O  
ATOM   4020  CB  ALA A 599      22.305  98.352  63.487  1.00 29.30           C  
ATOM   4021  N   GLU A 600      25.096  97.910  62.215  1.00 78.92           N  
ATOM   4022  CA  GLU A 600      26.512  97.960  62.435  1.00 78.92           C  
ATOM   4023  C   GLU A 600      27.137  98.853  61.409  1.00 78.92           C  
ATOM   4024  O   GLU A 600      28.041  99.626  61.721  1.00 78.92           O  
ATOM   4025  CB  GLU A 600      27.204  96.580  62.397  1.00 78.92           C  
ATOM   4026  CG  GLU A 600      27.041  95.804  61.090  1.00 78.92           C  
ATOM   4027  CD  GLU A 600      27.859  94.524  61.203  1.00 78.92           C  
ATOM   4028  OE1 GLU A 600      28.905  94.554  61.904  1.00 78.92           O  
ATOM   4029  OE2 GLU A 600      27.449  93.498  60.596  1.00 78.92           O1-
ATOM   4030  N   ALA A 601      26.657  98.789  60.154  1.00 22.85           N  
ATOM   4031  CA  ALA A 601      27.217  99.600  59.110  1.00 22.85           C  
ATOM   4032  C   ALA A 601      27.004 101.043  59.458  1.00 22.85           C  
ATOM   4033  O   ALA A 601      27.883 101.881  59.260  1.00 22.85           O  
ATOM   4034  CB  ALA A 601      26.548  99.350  57.748  1.00 22.85           C  
ATOM   4035  N   MET A 602      25.813 101.353  59.999  1.00 55.00           N  
ATOM   4036  CA  MET A 602      25.388 102.677  60.361  1.00 55.00           C  
ATOM   4037  C   MET A 602      26.212 103.208  61.497  1.00 55.00           C  
ATOM   4038  O   MET A 602      26.371 104.423  61.623  1.00 55.00           O  
ATOM   4039  CB  MET A 602      23.909 102.738  60.780  1.00 55.00           C  
ATOM   4040  CG  MET A 602      22.942 102.494  59.620  1.00 55.00           C  
ATOM   4041  SD  MET A 602      22.971 103.783  58.339  1.00 55.00           S  
ATOM   4042  CE  MET A 602      21.640 103.068  57.332  1.00 55.00           C  
ATOM   4043  N   GLY A 603      26.740 102.326  62.372  1.00 38.47           N  
ATOM   4044  CA  GLY A 603      27.524 102.820  63.472  1.00 38.47           C  
ATOM   4045  C   GLY A 603      26.814 102.620  64.780  1.00 38.47           C  
ATOM   4046  O   GLY A 603      27.175 103.244  65.777  1.00 38.47           O  
ATOM   4047  N   LEU A 604      25.777 101.757  64.815  1.00 96.08           N  
ATOM   4048  CA  LEU A 604      25.073 101.505  66.045  1.00 96.08           C  
ATOM   4049  C   LEU A 604      25.251 100.062  66.421  1.00 96.08           C  
ATOM   4050  O   LEU A 604      25.749  99.254  65.639  1.00 96.08           O  
ATOM   4051  CB  LEU A 604      23.552 101.730  65.951  1.00 96.08           C  
ATOM   4052  CG  LEU A 604      23.133 103.174  65.623  1.00 96.08           C  
ATOM   4053  CD1 LEU A 604      23.596 103.583  64.216  1.00 96.08           C  
ATOM   4054  CD2 LEU A 604      21.622 103.371  65.833  1.00 96.08           C  
ATOM   4055  N   LYS A 605      24.870  99.722  67.673  1.00 47.48           N  
ATOM   4056  CA  LYS A 605      24.899  98.376  68.176  1.00 47.48           C  
ATOM   4057  C   LYS A 605      23.704  97.679  67.595  1.00 47.48           C  
ATOM   4058  O   LYS A 605      22.638  98.282  67.469  1.00 47.48           O  
ATOM   4059  CB  LYS A 605      24.761  98.337  69.708  1.00 47.48           C  
ATOM   4060  CG  LYS A 605      24.780  96.940  70.327  1.00 47.48           C  
ATOM   4061  CD  LYS A 605      24.816  96.978  71.858  1.00 47.48           C  
ATOM   4062  CE  LYS A 605      24.627  95.609  72.513  1.00 47.48           C  
ATOM   4063  NZ  LYS A 605      24.595  95.756  73.986  1.00 47.48           N1+
ATOM   4064  N   GLY A 606      23.838  96.384  67.228  1.00 28.31           N  
ATOM   4065  CA  GLY A 606      22.714  95.707  66.640  1.00 28.31           C  
ATOM   4066  C   GLY A 606      22.443  94.437  67.392  1.00 28.31           C  
ATOM   4067  O   GLY A 606      23.346  93.645  67.657  1.00 28.31           O  
ATOM   4068  N   LEU A 607      21.154  94.207  67.730  1.00 53.83           N  
ATOM   4069  CA  LEU A 607      20.758  93.043  68.472  1.00 53.83           C  
ATOM   4070  C   LEU A 607      19.596  92.405  67.768  1.00 53.83           C  
ATOM   4071  O   LEU A 607      18.774  93.097  67.170  1.00 53.83           O  
ATOM   4072  CB  LEU A 607      20.261  93.381  69.889  1.00 53.83           C  
ATOM   4073  CG  LEU A 607      21.324  94.032  70.792  1.00 53.83           C  
ATOM   4074  CD1 LEU A 607      20.751  94.339  72.182  1.00 53.83           C  
ATOM   4075  CD2 LEU A 607      22.594  93.172  70.866  1.00 53.83           C  
ATOM   4076  N   ARG A 608      19.508  91.057  67.820  1.00 88.32           N  
ATOM   4077  CA  ARG A 608      18.406  90.351  67.213  1.00 88.32           C  
ATOM   4078  C   ARG A 608      17.917  89.305  68.174  1.00 88.32           C  
ATOM   4079  O   ARG A 608      18.692  88.780  68.968  1.00 88.32           O  
ATOM   4080  CB  ARG A 608      18.782  89.608  65.921  1.00 88.32           C  
ATOM   4081  CG  ARG A 608      17.623  88.806  65.328  1.00 88.32           C  
ATOM   4082  CD  ARG A 608      18.037  87.931  64.145  1.00 88.32           C  
ATOM   4083  NE  ARG A 608      18.332  88.838  63.002  1.00 88.32           N  
ATOM   4084  CZ  ARG A 608      19.489  88.689  62.297  1.00 88.32           C  
ATOM   4085  NH1 ARG A 608      20.403  87.747  62.671  1.00 88.32           N1+
ATOM   4086  NH2 ARG A 608      19.738  89.488  61.220  1.00 88.32           N  
ATOM   4087  N   VAL A 609      16.596  88.996  68.140  1.00 77.41           N  
ATOM   4088  CA  VAL A 609      16.075  87.988  69.025  1.00 77.41           C  
ATOM   4089  C   VAL A 609      15.072  87.143  68.285  1.00 77.41           C  
ATOM   4090  O   VAL A 609      14.085  87.661  67.772  1.00 77.41           O  
ATOM   4091  CB  VAL A 609      15.326  88.584  70.179  1.00 77.41           C  
ATOM   4092  CG1 VAL A 609      14.801  87.450  71.070  1.00 77.41           C  
ATOM   4093  CG2 VAL A 609      16.236  89.592  70.894  1.00 77.41           C  
ATOM   4094  N   LYS A 610      15.388  85.843  68.081  1.00 93.14           N  
ATOM   4095  CA  LYS A 610      14.469  84.868  67.546  1.00 93.14           C  
ATOM   4096  C   LYS A 610      13.683  84.136  68.609  1.00 93.14           C  
ATOM   4097  O   LYS A 610      12.467  83.972  68.510  1.00 93.14           O  
ATOM   4098  CB  LYS A 610      15.206  83.819  66.701  1.00 93.14           C  
ATOM   4099  CG  LYS A 610      15.920  84.454  65.510  1.00 93.14           C  
ATOM   4100  CD  LYS A 610      16.979  83.558  64.870  1.00 93.14           C  
ATOM   4101  CE  LYS A 610      17.700  84.236  63.703  1.00 93.14           C  
ATOM   4102  NZ  LYS A 610      18.899  83.457  63.323  1.00 93.14           N1+
ATOM   4103  N   LYS A 611      14.397  83.683  69.665  1.00102.72           N  
ATOM   4104  CA  LYS A 611      13.901  82.780  70.677  1.00102.72           C  
ATOM   4105  C   LYS A 611      13.124  83.505  71.723  1.00102.72           C  
ATOM   4106  O   LYS A 611      13.488  84.598  72.151  1.00102.72           O  
ATOM   4107  CB  LYS A 611      15.039  82.086  71.441  1.00102.72           C  
ATOM   4108  CG  LYS A 611      16.013  81.320  70.553  1.00102.72           C  
ATOM   4109  CD  LYS A 611      17.343  81.030  71.252  1.00102.72           C  
ATOM   4110  CE  LYS A 611      18.194  82.283  71.492  1.00102.72           C  
ATOM   4111  NZ  LYS A 611      19.445  81.926  72.198  1.00102.72           N1+
ATOM   4112  N   GLN A 612      12.041  82.862  72.201  1.00 54.81           N  
ATOM   4113  CA  GLN A 612      11.199  83.428  73.211  1.00 54.81           C  
ATOM   4114  C   GLN A 612      11.975  83.548  74.489  1.00 54.81           C  
ATOM   4115  O   GLN A 612      11.845  84.532  75.216  1.00 54.81           O  
ATOM   4116  CB  GLN A 612       9.946  82.575  73.462  1.00 54.81           C  
ATOM   4117  CG  GLN A 612       9.031  82.524  72.235  1.00 54.81           C  
ATOM   4118  CD  GLN A 612       7.820  81.658  72.549  1.00 54.81           C  
ATOM   4119  NE2 GLN A 612       7.816  81.008  73.743  1.00 54.81           N  
ATOM   4120  OE1 GLN A 612       6.893  81.559  71.747  1.00 54.81           O  
ATOM   4121  N   GLU A 613      12.837  82.556  74.776  1.00 91.56           N  
ATOM   4122  CA  GLU A 613      13.569  82.495  76.012  1.00 91.56           C  
ATOM   4123  C   GLU A 613      14.435  83.712  76.147  1.00 91.56           C  
ATOM   4124  O   GLU A 613      14.564  84.270  77.234  1.00 91.56           O  
ATOM   4125  CB  GLU A 613      14.501  81.275  76.064  1.00 91.56           C  
ATOM   4126  CG  GLU A 613      13.748  79.944  75.995  1.00 91.56           C  
ATOM   4127  CD  GLU A 613      13.230  79.768  74.571  1.00 91.56           C  
ATOM   4128  OE1 GLU A 613      14.071  79.646  73.640  1.00 91.56           O  
ATOM   4129  OE2 GLU A 613      11.982  79.764  74.395  1.00 91.56           O1-
ATOM   4130  N   GLU A 614      15.049  84.128  75.029  1.00112.65           N  
ATOM   4131  CA  GLU A 614      15.995  85.202  74.884  1.00112.65           C  
ATOM   4132  C   GLU A 614      15.389  86.568  75.046  1.00112.65           C  
ATOM   4133  O   GLU A 614      16.095  87.523  75.366  1.00112.65           O  
ATOM   4134  CB  GLU A 614      16.662  85.151  73.507  1.00112.65           C  
ATOM   4135  CG  GLU A 614      17.681  86.255  73.267  1.00112.65           C  
ATOM   4136  CD  GLU A 614      18.234  86.019  71.871  1.00112.65           C  
ATOM   4137  OE1 GLU A 614      18.930  84.986  71.681  1.00112.65           O  
ATOM   4138  OE2 GLU A 614      17.964  86.861  70.975  1.00112.65           O1-
ATOM   4139  N   LEU A 615      14.073  86.712  74.823  1.00 66.49           N  
ATOM   4140  CA  LEU A 615      13.462  88.011  74.733  1.00 66.49           C  
ATOM   4141  C   LEU A 615      13.740  88.866  75.937  1.00 66.49           C  
ATOM   4142  O   LEU A 615      14.133  90.023  75.785  1.00 66.49           O  
ATOM   4143  CB  LEU A 615      11.933  87.908  74.588  1.00 66.49           C  
ATOM   4144  CG  LEU A 615      11.202  89.259  74.487  1.00 66.49           C  
ATOM   4145  CD1 LEU A 615      11.654  90.052  73.251  1.00 66.49           C  
ATOM   4146  CD2 LEU A 615       9.676  89.067  74.540  1.00 66.49           C  
ATOM   4147  N   ASP A 616      13.577  88.336  77.162  1.00 41.22           N  
ATOM   4148  CA  ASP A 616      13.738  89.150  78.335  1.00 41.22           C  
ATOM   4149  C   ASP A 616      15.134  89.685  78.418  1.00 41.22           C  
ATOM   4150  O   ASP A 616      15.333  90.871  78.682  1.00 41.22           O  
ATOM   4151  CB  ASP A 616      13.458  88.367  79.630  1.00 41.22           C  
ATOM   4152  CG  ASP A 616      11.955  88.142  79.723  1.00 41.22           C  
ATOM   4153  OD1 ASP A 616      11.207  89.152  79.639  1.00 41.22           O  
ATOM   4154  OD2 ASP A 616      11.535  86.963  79.869  1.00 41.22           O1-
ATOM   4155  N   ALA A 617      16.148  88.832  78.184  1.00 26.17           N  
ATOM   4156  CA  ALA A 617      17.507  89.265  78.334  1.00 26.17           C  
ATOM   4157  C   ALA A 617      17.811  90.354  77.349  1.00 26.17           C  
ATOM   4158  O   ALA A 617      18.423  91.362  77.699  1.00 26.17           O  
ATOM   4159  CB  ALA A 617      18.518  88.130  78.097  1.00 26.17           C  
ATOM   4160  N   LYS A 618      17.372  90.181  76.090  1.00 85.22           N  
ATOM   4161  CA  LYS A 618      17.675  91.119  75.046  1.00 85.22           C  
ATOM   4162  C   LYS A 618      17.030  92.440  75.319  1.00 85.22           C  
ATOM   4163  O   LYS A 618      17.633  93.486  75.079  1.00 85.22           O  
ATOM   4164  CB  LYS A 618      17.230  90.622  73.664  1.00 85.22           C  
ATOM   4165  CG  LYS A 618      18.066  89.433  73.192  1.00 85.22           C  
ATOM   4166  CD  LYS A 618      19.558  89.753  73.095  1.00 85.22           C  
ATOM   4167  CE  LYS A 618      20.411  88.574  72.625  1.00 85.22           C  
ATOM   4168  NZ  LYS A 618      21.833  88.980  72.562  1.00 85.22           N1+
ATOM   4169  N   LEU A 619      15.788  92.436  75.831  1.00 39.29           N  
ATOM   4170  CA  LEU A 619      15.104  93.671  76.083  1.00 39.29           C  
ATOM   4171  C   LEU A 619      15.874  94.443  77.105  1.00 39.29           C  
ATOM   4172  O   LEU A 619      16.007  95.660  76.996  1.00 39.29           O  
ATOM   4173  CB  LEU A 619      13.682  93.467  76.635  1.00 39.29           C  
ATOM   4174  CG  LEU A 619      12.712  92.839  75.618  1.00 39.29           C  
ATOM   4175  CD1 LEU A 619      11.306  92.658  76.218  1.00 39.29           C  
ATOM   4176  CD2 LEU A 619      12.688  93.644  74.310  1.00 39.29           C  
ATOM   4177  N   LYS A 620      16.389  93.754  78.138  1.00105.04           N  
ATOM   4178  CA  LYS A 620      17.119  94.415  79.183  1.00105.04           C  
ATOM   4179  C   LYS A 620      18.377  95.002  78.616  1.00105.04           C  
ATOM   4180  O   LYS A 620      18.726  96.144  78.906  1.00105.04           O  
ATOM   4181  CB  LYS A 620      17.531  93.458  80.318  1.00105.04           C  
ATOM   4182  CG  LYS A 620      16.350  92.838  81.070  1.00105.04           C  
ATOM   4183  CD  LYS A 620      15.423  93.861  81.728  1.00105.04           C  
ATOM   4184  CE  LYS A 620      14.251  93.227  82.482  1.00105.04           C  
ATOM   4185  NZ  LYS A 620      13.387  92.465  81.552  1.00105.04           N1+
ATOM   4186  N   GLU A 621      19.089  94.230  77.774  1.00 28.55           N  
ATOM   4187  CA  GLU A 621      20.328  94.690  77.213  1.00 28.55           C  
ATOM   4188  C   GLU A 621      20.032  95.866  76.339  1.00 28.55           C  
ATOM   4189  O   GLU A 621      20.786  96.838  76.301  1.00 28.55           O  
ATOM   4190  CB  GLU A 621      21.019  93.629  76.336  1.00 28.55           C  
ATOM   4191  CG  GLU A 621      22.344  94.099  75.731  1.00 28.55           C  
ATOM   4192  CD  GLU A 621      22.912  92.957  74.900  1.00 28.55           C  
ATOM   4193  OE1 GLU A 621      22.101  92.196  74.307  1.00 28.55           O  
ATOM   4194  OE2 GLU A 621      24.163  92.828  74.849  1.00 28.55           O1-
ATOM   4195  N   PHE A 622      18.895  95.796  75.621  1.00 62.74           N  
ATOM   4196  CA  PHE A 622      18.492  96.808  74.691  1.00 62.74           C  
ATOM   4197  C   PHE A 622      18.363  98.119  75.409  1.00 62.74           C  
ATOM   4198  O   PHE A 622      18.960  99.114  75.001  1.00 62.74           O  
ATOM   4199  CB  PHE A 622      17.135  96.415  74.072  1.00 62.74           C  
ATOM   4200  CG  PHE A 622      16.613  97.445  73.133  1.00 62.74           C  
ATOM   4201  CD1 PHE A 622      17.215  97.676  71.920  1.00 62.74           C  
ATOM   4202  CD2 PHE A 622      15.474  98.147  73.456  1.00 62.74           C  
ATOM   4203  CE1 PHE A 622      16.707  98.619  71.058  1.00 62.74           C  
ATOM   4204  CE2 PHE A 622      14.962  99.091  72.597  1.00 62.74           C  
ATOM   4205  CZ  PHE A 622      15.579  99.330  71.393  1.00 62.74           C  
ATOM   4206  N   VAL A 623      17.602  98.143  76.517  1.00 42.75           N  
ATOM   4207  CA  VAL A 623      17.377  99.348  77.265  1.00 42.75           C  
ATOM   4208  C   VAL A 623      18.647  99.824  77.911  1.00 42.75           C  
ATOM   4209  O   VAL A 623      18.893 101.027  77.989  1.00 42.75           O  
ATOM   4210  CB  VAL A 623      16.362  99.162  78.357  1.00 42.75           C  
ATOM   4211  CG1 VAL A 623      16.281 100.460  79.178  1.00 42.75           C  
ATOM   4212  CG2 VAL A 623      15.025  98.750  77.714  1.00 42.75           C  
ATOM   4213  N   SER A 624      19.467  98.886  78.421  1.00 40.46           N  
ATOM   4214  CA  SER A 624      20.668  99.198  79.153  1.00 40.46           C  
ATOM   4215  C   SER A 624      21.745  99.775  78.279  1.00 40.46           C  
ATOM   4216  O   SER A 624      22.542 100.593  78.738  1.00 40.46           O  
ATOM   4217  CB  SER A 624      21.262  97.963  79.852  1.00 40.46           C  
ATOM   4218  OG  SER A 624      20.346  97.466  80.818  1.00 40.46           O  
ATOM   4219  N   THR A 625      21.794  99.383  76.993  1.00 40.85           N  
ATOM   4220  CA  THR A 625      22.879  99.791  76.146  1.00 40.85           C  
ATOM   4221  C   THR A 625      22.979 101.281  76.117  1.00 40.85           C  
ATOM   4222  O   THR A 625      21.983 101.994  76.017  1.00 40.85           O  
ATOM   4223  CB  THR A 625      22.728  99.317  74.726  1.00 40.85           C  
ATOM   4224  CG2 THR A 625      23.939  99.798  73.913  1.00 40.85           C  
ATOM   4225  OG1 THR A 625      22.646  97.898  74.687  1.00 40.85           O  
ATOM   4226  N   LYS A 626      24.224 101.783  76.226  1.00101.10           N  
ATOM   4227  CA  LYS A 626      24.473 103.189  76.152  1.00101.10           C  
ATOM   4228  C   LYS A 626      24.811 103.459  74.723  1.00101.10           C  
ATOM   4229  O   LYS A 626      25.565 102.710  74.102  1.00101.10           O  
ATOM   4230  CB  LYS A 626      25.659 103.635  77.020  1.00101.10           C  
ATOM   4231  CG  LYS A 626      26.940 102.867  76.704  1.00101.10           C  
ATOM   4232  CD  LYS A 626      28.192 103.486  77.322  1.00101.10           C  
ATOM   4233  CE  LYS A 626      29.469 102.707  77.003  1.00101.10           C  
ATOM   4234  NZ  LYS A 626      29.378 101.335  77.553  1.00101.10           N1+
ATOM   4235  N   GLY A 627      24.250 104.542  74.154  1.00 22.91           N  
ATOM   4236  CA  GLY A 627      24.484 104.833  72.771  1.00 22.91           C  
ATOM   4237  C   GLY A 627      23.320 104.284  72.000  1.00 22.91           C  
ATOM   4238  O   GLY A 627      22.501 103.543  72.541  1.00 22.91           O  
ATOM   4239  N   PRO A 628      23.230 104.626  70.740  1.00151.19           N  
ATOM   4240  CA  PRO A 628      22.122 104.179  69.937  1.00151.19           C  
ATOM   4241  C   PRO A 628      22.184 102.701  69.721  1.00151.19           C  
ATOM   4242  O   PRO A 628      23.283 102.158  69.626  1.00151.19           O  
ATOM   4243  CB  PRO A 628      22.194 104.988  68.644  1.00151.19           C  
ATOM   4244  CG  PRO A 628      22.900 106.288  69.065  1.00151.19           C  
ATOM   4245  CD  PRO A 628      23.786 105.879  70.255  1.00151.19           C  
ATOM   4246  N   VAL A 629      21.021 102.021  69.653  1.00101.31           N  
ATOM   4247  CA  VAL A 629      21.053 100.604  69.443  1.00101.31           C  
ATOM   4248  C   VAL A 629      19.797 100.192  68.737  1.00101.31           C  
ATOM   4249  O   VAL A 629      18.742 100.801  68.910  1.00101.31           O  
ATOM   4250  CB  VAL A 629      21.154  99.820  70.719  1.00101.31           C  
ATOM   4251  CG1 VAL A 629      19.914 100.116  71.576  1.00101.31           C  
ATOM   4252  CG2 VAL A 629      21.331  98.333  70.369  1.00101.31           C  
ATOM   4253  N   LEU A 630      19.894  99.137  67.901  1.00101.49           N  
ATOM   4254  CA  LEU A 630      18.739  98.660  67.195  1.00101.49           C  
ATOM   4255  C   LEU A 630      18.549  97.224  67.581  1.00101.49           C  
ATOM   4256  O   LEU A 630      19.496  96.438  67.597  1.00101.49           O  
ATOM   4257  CB  LEU A 630      18.891  98.780  65.660  1.00101.49           C  
ATOM   4258  CG  LEU A 630      17.667  98.388  64.797  1.00101.49           C  
ATOM   4259  CD1 LEU A 630      17.909  98.732  63.317  1.00101.49           C  
ATOM   4260  CD2 LEU A 630      17.278  96.910  64.952  1.00101.49           C  
ATOM   4261  N   LEU A 631      17.298  96.861  67.932  1.00 57.75           N  
ATOM   4262  CA  LEU A 631      16.975  95.522  68.330  1.00 57.75           C  
ATOM   4263  C   LEU A 631      15.920  95.002  67.404  1.00 57.75           C  
ATOM   4264  O   LEU A 631      14.824  95.556  67.317  1.00 57.75           O  
ATOM   4265  CB  LEU A 631      16.413  95.460  69.762  1.00 57.75           C  
ATOM   4266  CG  LEU A 631      15.905  94.071  70.192  1.00 57.75           C  
ATOM   4267  CD1 LEU A 631      17.021  93.015  70.171  1.00 57.75           C  
ATOM   4268  CD2 LEU A 631      15.185  94.153  71.548  1.00 57.75           C  
ATOM   4269  N   GLU A 632      16.229  93.900  66.692  1.00 58.68           N  
ATOM   4270  CA  GLU A 632      15.281  93.323  65.785  1.00 58.68           C  
ATOM   4271  C   GLU A 632      14.637  92.181  66.497  1.00 58.68           C  
ATOM   4272  O   GLU A 632      15.311  91.356  67.113  1.00 58.68           O  
ATOM   4273  CB  GLU A 632      15.917  92.727  64.515  1.00 58.68           C  
ATOM   4274  CG  GLU A 632      14.891  92.114  63.557  1.00 58.68           C  
ATOM   4275  CD  GLU A 632      15.636  91.348  62.474  1.00 58.68           C  
ATOM   4276  OE1 GLU A 632      16.881  91.517  62.376  1.00 58.68           O  
ATOM   4277  OE2 GLU A 632      14.967  90.580  61.732  1.00 58.68           O1-
ATOM   4278  N   VAL A 633      13.295  92.123  66.448  1.00 53.49           N  
ATOM   4279  CA  VAL A 633      12.587  91.053  67.085  1.00 53.49           C  
ATOM   4280  C   VAL A 633      11.802  90.349  66.022  1.00 53.49           C  
ATOM   4281  O   VAL A 633      10.929  90.940  65.388  1.00 53.49           O  
ATOM   4282  CB  VAL A 633      11.613  91.567  68.102  1.00 53.49           C  
ATOM   4283  CG1 VAL A 633      10.721  90.413  68.563  1.00 53.49           C  
ATOM   4284  CG2 VAL A 633      12.403  92.238  69.239  1.00 53.49           C  
ATOM   4285  N   GLU A 634      12.079  89.047  65.810  1.00 52.44           N  
ATOM   4286  CA  GLU A 634      11.352  88.319  64.811  1.00 52.44           C  
ATOM   4287  C   GLU A 634      10.059  87.920  65.446  1.00 52.44           C  
ATOM   4288  O   GLU A 634      10.044  87.256  66.482  1.00 52.44           O  
ATOM   4289  CB  GLU A 634      12.094  87.061  64.317  1.00 52.44           C  
ATOM   4290  CG  GLU A 634      13.359  87.398  63.521  1.00 52.44           C  
ATOM   4291  CD  GLU A 634      14.042  86.111  63.075  1.00 52.44           C  
ATOM   4292  OE1 GLU A 634      13.346  85.227  62.507  1.00 52.44           O  
ATOM   4293  OE2 GLU A 634      15.276  85.997  63.300  1.00 52.44           O1-
ATOM   4294  N   VAL A 635       8.929  88.329  64.834  1.00 44.23           N  
ATOM   4295  CA  VAL A 635       7.660  88.061  65.447  1.00 44.23           C  
ATOM   4296  C   VAL A 635       6.792  87.277  64.513  1.00 44.23           C  
ATOM   4297  O   VAL A 635       7.064  87.162  63.319  1.00 44.23           O  
ATOM   4298  CB  VAL A 635       6.906  89.299  65.832  1.00 44.23           C  
ATOM   4299  CG1 VAL A 635       7.723  90.049  66.898  1.00 44.23           C  
ATOM   4300  CG2 VAL A 635       6.620  90.120  64.562  1.00 44.23           C  
ATOM   4301  N   ASP A 636       5.702  86.708  65.070  1.00 44.21           N  
ATOM   4302  CA  ASP A 636       4.794  85.880  64.329  1.00 44.21           C  
ATOM   4303  C   ASP A 636       4.152  86.732  63.281  1.00 44.21           C  
ATOM   4304  O   ASP A 636       4.049  87.949  63.426  1.00 44.21           O  
ATOM   4305  CB  ASP A 636       3.686  85.276  65.211  1.00 44.21           C  
ATOM   4306  CG  ASP A 636       3.020  84.124  64.468  1.00 44.21           C  
ATOM   4307  OD1 ASP A 636       3.510  83.763  63.365  1.00 44.21           O  
ATOM   4308  OD2 ASP A 636       2.012  83.587  65.001  1.00 44.21           O1-
ATOM   4309  N   LYS A 637       3.701  86.098  62.180  1.00 82.05           N  
ATOM   4310  CA  LYS A 637       3.183  86.836  61.063  1.00 82.05           C  
ATOM   4311  C   LYS A 637       1.697  86.671  60.959  1.00 82.05           C  
ATOM   4312  O   LYS A 637       1.103  85.756  61.528  1.00 82.05           O  
ATOM   4313  CB  LYS A 637       3.761  86.359  59.721  1.00 82.05           C  
ATOM   4314  CG  LYS A 637       5.278  86.520  59.607  1.00 82.05           C  
ATOM   4315  CD  LYS A 637       5.880  85.719  58.451  1.00 82.05           C  
ATOM   4316  CE  LYS A 637       7.372  85.980  58.238  1.00 82.05           C  
ATOM   4317  NZ  LYS A 637       8.167  85.263  59.257  1.00 82.05           N1+
ATOM   4318  N   LYS A 638       1.063  87.595  60.206  1.00141.29           N  
ATOM   4319  CA  LYS A 638      -0.351  87.596  59.949  1.00141.29           C  
ATOM   4320  C   LYS A 638      -1.144  87.544  61.215  1.00141.29           C  
ATOM   4321  O   LYS A 638      -2.156  86.849  61.287  1.00141.29           O  
ATOM   4322  CB  LYS A 638      -0.841  86.469  59.018  1.00141.29           C  
ATOM   4323  CG  LYS A 638      -0.763  86.802  57.524  1.00141.29           C  
ATOM   4324  CD  LYS A 638       0.644  86.878  56.935  1.00141.29           C  
ATOM   4325  CE  LYS A 638       0.654  87.108  55.422  1.00141.29           C  
ATOM   4326  NZ  LYS A 638       0.830  88.544  55.124  1.00141.29           N1+
ATOM   4327  N   VAL A 639      -0.721  88.299  62.244  1.00 48.48           N  
ATOM   4328  CA  VAL A 639      -1.488  88.357  63.456  1.00 48.48           C  
ATOM   4329  C   VAL A 639      -2.320  89.601  63.347  1.00 48.48           C  
ATOM   4330  O   VAL A 639      -1.784  90.687  63.130  1.00 48.48           O  
ATOM   4331  CB  VAL A 639      -0.639  88.490  64.690  1.00 48.48           C  
ATOM   4332  CG1 VAL A 639      -1.559  88.658  65.910  1.00 48.48           C  
ATOM   4333  CG2 VAL A 639       0.295  87.270  64.778  1.00 48.48           C  
ATOM   4334  N   PRO A 640      -3.620  89.484  63.463  1.00 88.66           N  
ATOM   4335  CA  PRO A 640      -4.475  90.638  63.331  1.00 88.66           C  
ATOM   4336  C   PRO A 640      -4.550  91.468  64.574  1.00 88.66           C  
ATOM   4337  O   PRO A 640      -4.373  90.934  65.669  1.00 88.66           O  
ATOM   4338  CB  PRO A 640      -5.840  90.110  62.886  1.00 88.66           C  
ATOM   4339  CG  PRO A 640      -5.798  88.608  63.222  1.00 88.66           C  
ATOM   4340  CD  PRO A 640      -4.307  88.254  63.113  1.00 88.66           C  
ATOM   4341  N   VAL A 641      -4.824  92.781  64.420  1.00 57.93           N  
ATOM   4342  CA  VAL A 641      -4.957  93.658  65.547  1.00 57.93           C  
ATOM   4343  C   VAL A 641      -6.417  93.684  65.888  1.00 57.93           C  
ATOM   4344  O   VAL A 641      -7.254  93.922  65.019  1.00 57.93           O  
ATOM   4345  CB  VAL A 641      -4.543  95.068  65.236  1.00 57.93           C  
ATOM   4346  CG1 VAL A 641      -4.761  95.936  66.487  1.00 57.93           C  
ATOM   4347  CG2 VAL A 641      -3.092  95.051  64.725  1.00 57.93           C  
ATOM   4348  N   LEU A 642      -6.764  93.428  67.167  1.00 68.13           N  
ATOM   4349  CA  LEU A 642      -8.146  93.408  67.573  1.00 68.13           C  
ATOM   4350  C   LEU A 642      -8.227  94.074  68.909  1.00 68.13           C  
ATOM   4351  O   LEU A 642      -7.216  94.166  69.601  1.00 68.13           O  
ATOM   4352  CB  LEU A 642      -8.682  91.980  67.732  1.00 68.13           C  
ATOM   4353  CG  LEU A 642      -8.647  91.185  66.413  1.00 68.13           C  
ATOM   4354  CD1 LEU A 642      -9.181  89.760  66.604  1.00 68.13           C  
ATOM   4355  CD2 LEU A 642      -9.375  91.934  65.286  1.00 68.13           C  
ATOM   4356  N   PRO A 643      -9.373  94.561  69.326  1.00 81.40           N  
ATOM   4357  CA  PRO A 643     -10.607  94.475  68.580  1.00 81.40           C  
ATOM   4358  C   PRO A 643     -10.570  95.351  67.369  1.00 81.40           C  
ATOM   4359  O   PRO A 643      -9.642  96.147  67.244  1.00 81.40           O  
ATOM   4360  CB  PRO A 643     -11.716  94.845  69.563  1.00 81.40           C  
ATOM   4361  CG  PRO A 643     -11.137  94.456  70.933  1.00 81.40           C  
ATOM   4362  CD  PRO A 643      -9.619  94.628  70.759  1.00 81.40           C  
ATOM   4363  N   MET A 644     -11.533  95.186  66.436  1.00 81.58           N  
ATOM   4364  CA  MET A 644     -11.528  96.008  65.259  1.00 81.58           C  
ATOM   4365  C   MET A 644     -12.918  96.423  64.889  1.00 81.58           C  
ATOM   4366  O   MET A 644     -13.850  95.618  64.867  1.00 81.58           O  
ATOM   4367  CB  MET A 644     -10.961  95.290  64.021  1.00 81.58           C  
ATOM   4368  CG  MET A 644     -11.089  96.106  62.733  1.00 81.58           C  
ATOM   4369  SD  MET A 644     -10.486  95.255  61.244  1.00 81.58           S  
ATOM   4370  CE  MET A 644      -9.068  96.352  60.964  1.00 81.58           C  
ATOM   4371  N   VAL A 645     -13.076  97.725  64.576  1.00 50.92           N  
ATOM   4372  CA  VAL A 645     -14.330  98.242  64.107  1.00 50.92           C  
ATOM   4373  C   VAL A 645     -14.025  98.826  62.765  1.00 50.92           C  
ATOM   4374  O   VAL A 645     -13.248  99.775  62.668  1.00 50.92           O  
ATOM   4375  CB  VAL A 645     -14.872  99.348  64.966  1.00 50.92           C  
ATOM   4376  CG1 VAL A 645     -16.174  99.873  64.340  1.00 50.92           C  
ATOM   4377  CG2 VAL A 645     -15.036  98.824  66.404  1.00 50.92           C  
ATOM   4378  N   ALA A 646     -14.624  98.277  61.688  1.00 36.78           N  
ATOM   4379  CA  ALA A 646     -14.317  98.795  60.387  1.00 36.78           C  
ATOM   4380  C   ALA A 646     -15.555  98.756  59.556  1.00 36.78           C  
ATOM   4381  O   ALA A 646     -16.533  98.090  59.893  1.00 36.78           O  
ATOM   4382  CB  ALA A 646     -13.246  97.983  59.641  1.00 36.78           C  
ATOM   4383  N   GLY A 647     -15.539  99.503  58.435  1.00 30.41           N  
ATOM   4384  CA  GLY A 647     -16.663  99.520  57.550  1.00 30.41           C  
ATOM   4385  C   GLY A 647     -17.783 100.269  58.201  1.00 30.41           C  
ATOM   4386  O   GLY A 647     -17.595 101.331  58.790  1.00 30.41           O  
ATOM   4387  N   GLY A 648     -18.997  99.714  58.039  1.00 57.37           N  
ATOM   4388  CA  GLY A 648     -20.274 100.180  58.503  1.00 57.37           C  
ATOM   4389  C   GLY A 648     -20.437 100.067  59.987  1.00 57.37           C  
ATOM   4390  O   GLY A 648     -21.341 100.682  60.545  1.00 57.37           O  
ATOM   4391  N   SER A 649     -19.645  99.201  60.644  1.00 52.00           N  
ATOM   4392  CA  SER A 649     -19.830  98.868  62.031  1.00 52.00           C  
ATOM   4393  C   SER A 649     -19.785 100.060  62.939  1.00 52.00           C  
ATOM   4394  O   SER A 649     -19.056 101.027  62.715  1.00 52.00           O  
ATOM   4395  CB  SER A 649     -18.790  97.855  62.542  1.00 52.00           C  
ATOM   4396  OG  SER A 649     -18.850  96.666  61.767  1.00 52.00           O  
ATOM   4397  N   GLY A 650     -20.616 100.002  64.006  1.00 29.10           N  
ATOM   4398  CA  GLY A 650     -20.652 101.013  65.021  1.00 29.10           C  
ATOM   4399  C   GLY A 650     -19.560 100.674  65.987  1.00 29.10           C  
ATOM   4400  O   GLY A 650     -18.995  99.582  65.941  1.00 29.10           O  
ATOM   4401  N   LEU A 651     -19.270 101.582  66.935  1.00 63.70           N  
ATOM   4402  CA  LEU A 651     -18.181 101.353  67.844  1.00 63.70           C  
ATOM   4403  C   LEU A 651     -18.463 100.117  68.639  1.00 63.70           C  
ATOM   4404  O   LEU A 651     -17.541  99.418  69.057  1.00 63.70           O  
ATOM   4405  CB  LEU A 651     -17.963 102.500  68.845  1.00 63.70           C  
ATOM   4406  CG  LEU A 651     -17.444 103.793  68.194  1.00 63.70           C  
ATOM   4407  CD1 LEU A 651     -17.155 104.877  69.246  1.00 63.70           C  
ATOM   4408  CD2 LEU A 651     -16.236 103.504  67.288  1.00 63.70           C  
ATOM   4409  N   ASP A 652     -19.751  99.867  68.936  1.00 80.16           N  
ATOM   4410  CA  ASP A 652     -20.178  98.727  69.694  1.00 80.16           C  
ATOM   4411  C   ASP A 652     -20.097  97.457  68.899  1.00 80.16           C  
ATOM   4412  O   ASP A 652     -20.116  96.372  69.477  1.00 80.16           O  
ATOM   4413  CB  ASP A 652     -21.603  98.872  70.265  1.00 80.16           C  
ATOM   4414  CG  ASP A 652     -22.594  99.048  69.127  1.00 80.16           C  
ATOM   4415  OD1 ASP A 652     -22.272  99.807  68.174  1.00 80.16           O  
ATOM   4416  OD2 ASP A 652     -23.688  98.429  69.196  1.00 80.16           O1-
ATOM   4417  N   GLU A 653     -20.090  97.536  67.553  1.00 76.44           N  
ATOM   4418  CA  GLU A 653     -20.046  96.323  66.781  1.00 76.44           C  
ATOM   4419  C   GLU A 653     -18.627  96.084  66.360  1.00 76.44           C  
ATOM   4420  O   GLU A 653     -18.233  96.405  65.241  1.00 76.44           O  
ATOM   4421  CB  GLU A 653     -20.929  96.432  65.526  1.00 76.44           C  
ATOM   4422  CG  GLU A 653     -22.414  96.570  65.884  1.00 76.44           C  
ATOM   4423  CD  GLU A 653     -23.167  97.131  64.684  1.00 76.44           C  
ATOM   4424  OE1 GLU A 653     -22.517  97.797  63.834  1.00 76.44           O  
ATOM   4425  OE2 GLU A 653     -24.403  96.906  64.605  1.00 76.44           O1-
ATOM   4426  N   PHE A 654     -17.835  95.444  67.242  1.00 70.91           N  
ATOM   4427  CA  PHE A 654     -16.439  95.232  66.979  1.00 70.91           C  
ATOM   4428  C   PHE A 654     -16.158  93.767  66.884  1.00 70.91           C  
ATOM   4429  O   PHE A 654     -16.879  92.939  67.435  1.00 70.91           O  
ATOM   4430  CB  PHE A 654     -15.540  95.808  68.088  1.00 70.91           C  
ATOM   4431  CG  PHE A 654     -16.009  95.221  69.377  1.00 70.91           C  
ATOM   4432  CD1 PHE A 654     -15.543  94.007  69.827  1.00 70.91           C  
ATOM   4433  CD2 PHE A 654     -16.935  95.898  70.139  1.00 70.91           C  
ATOM   4434  CE1 PHE A 654     -15.992  93.483  71.017  1.00 70.91           C  
ATOM   4435  CE2 PHE A 654     -17.387  95.380  71.328  1.00 70.91           C  
ATOM   4436  CZ  PHE A 654     -16.915  94.169  71.772  1.00 70.91           C  
ATOM   4437  N   ILE A 655     -15.086  93.425  66.138  1.00114.90           N  
ATOM   4438  CA  ILE A 655     -14.654  92.068  65.992  1.00114.90           C  
ATOM   4439  C   ILE A 655     -13.804  91.789  67.195  1.00114.90           C  
ATOM   4440  O   ILE A 655     -12.977  92.613  67.585  1.00114.90           O  
ATOM   4441  CB  ILE A 655     -13.836  91.853  64.745  1.00114.90           C  
ATOM   4442  CG1 ILE A 655     -13.684  90.360  64.427  1.00114.90           C  
ATOM   4443  CG2 ILE A 655     -12.498  92.591  64.892  1.00114.90           C  
ATOM   4444  CD1 ILE A 655     -13.123  90.113  63.027  1.00114.90           C  
ATOM   4445  N   ASN A 656     -14.015  90.631  67.851  1.00 74.49           N  
ATOM   4446  CA  ASN A 656     -13.257  90.369  69.038  1.00 74.49           C  
ATOM   4447  C   ASN A 656     -12.323  89.233  68.754  1.00 74.49           C  
ATOM   4448  O   ASN A 656     -12.508  88.485  67.795  1.00 74.49           O  
ATOM   4449  CB  ASN A 656     -14.126  89.987  70.250  1.00 74.49           C  
ATOM   4450  CG  ASN A 656     -13.301  90.218  71.509  1.00 74.49           C  
ATOM   4451  ND2 ASN A 656     -13.093  89.140  72.306  1.00 74.49           N  
ATOM   4452  OD1 ASN A 656     -12.859  91.333  71.782  1.00 74.49           O  
ATOM   4453  N   PHE A 657     -11.265  89.102  69.580  1.00 74.22           N  
ATOM   4454  CA  PHE A 657     -10.275  88.072  69.406  1.00 74.22           C  
ATOM   4455  C   PHE A 657     -10.885  86.739  69.713  1.00 74.22           C  
ATOM   4456  O   PHE A 657     -11.639  86.595  70.675  1.00 74.22           O  
ATOM   4457  CB  PHE A 657      -9.048  88.283  70.313  1.00 74.22           C  
ATOM   4458  CG  PHE A 657      -8.160  87.085  70.271  1.00 74.22           C  
ATOM   4459  CD1 PHE A 657      -7.356  86.823  69.185  1.00 74.22           C  
ATOM   4460  CD2 PHE A 657      -8.119  86.230  71.349  1.00 74.22           C  
ATOM   4461  CE1 PHE A 657      -6.537  85.717  69.173  1.00 74.22           C  
ATOM   4462  CE2 PHE A 657      -7.301  85.124  71.341  1.00 74.22           C  
ATOM   4463  CZ  PHE A 657      -6.508  84.863  70.249  1.00 74.22           C  
ATOM   4464  N   ASP A 658     -10.584  85.730  68.866  1.00 57.89           N  
ATOM   4465  CA  ASP A 658     -11.111  84.405  69.058  1.00 57.89           C  
ATOM   4466  C   ASP A 658     -10.080  83.420  68.587  1.00 57.89           C  
ATOM   4467  O   ASP A 658      -9.844  83.271  67.388  1.00 57.89           O  
ATOM   4468  CB  ASP A 658     -12.403  84.163  68.251  1.00 57.89           C  
ATOM   4469  CG  ASP A 658     -13.042  82.838  68.647  1.00 57.89           C  
ATOM   4470  OD1 ASP A 658     -12.316  81.926  69.128  1.00 57.89           O  
ATOM   4471  OD2 ASP A 658     -14.283  82.724  68.462  1.00 57.89           O1-
ATOM   4472  N   PRO A 659      -9.466  82.733  69.514  1.00 66.60           N  
ATOM   4473  CA  PRO A 659      -8.424  81.788  69.206  1.00 66.60           C  
ATOM   4474  C   PRO A 659      -8.871  80.773  68.196  1.00 66.60           C  
ATOM   4475  O   PRO A 659      -8.059  80.379  67.359  1.00 66.60           O  
ATOM   4476  CB  PRO A 659      -8.082  81.122  70.536  1.00 66.60           C  
ATOM   4477  CG  PRO A 659      -9.417  81.171  71.303  1.00 66.60           C  
ATOM   4478  CD  PRO A 659     -10.082  82.467  70.804  1.00 66.60           C  
ATOM   4479  N   GLU A 660     -10.134  80.314  68.262  1.00 31.94           N  
ATOM   4480  CA  GLU A 660     -10.586  79.312  67.340  1.00 31.94           C  
ATOM   4481  C   GLU A 660     -10.600  79.884  65.960  1.00 31.94           C  
ATOM   4482  O   GLU A 660     -10.130  79.256  65.014  1.00 31.94           O  
ATOM   4483  CB  GLU A 660     -12.017  78.831  67.621  1.00 31.94           C  
ATOM   4484  CG  GLU A 660     -12.489  77.763  66.633  1.00 31.94           C  
ATOM   4485  CD  GLU A 660     -13.908  77.371  67.014  1.00 31.94           C  
ATOM   4486  OE1 GLU A 660     -14.359  77.775  68.118  1.00 31.94           O  
ATOM   4487  OE2 GLU A 660     -14.559  76.661  66.202  1.00 31.94           O1-
ATOM   4488  N   VAL A 661     -11.131  81.114  65.823  1.00 28.32           N  
ATOM   4489  CA  VAL A 661     -11.258  81.729  64.535  1.00 28.32           C  
ATOM   4490  C   VAL A 661      -9.897  81.961  63.973  1.00 28.32           C  
ATOM   4491  O   VAL A 661      -9.680  81.810  62.772  1.00 28.32           O  
ATOM   4492  CB  VAL A 661     -11.964  83.052  64.577  1.00 28.32           C  
ATOM   4493  CG1 VAL A 661     -11.945  83.661  63.164  1.00 28.32           C  
ATOM   4494  CG2 VAL A 661     -13.378  82.831  65.140  1.00 28.32           C  
ATOM   4495  N   GLU A 662      -8.935  82.335  64.834  1.00 44.92           N  
ATOM   4496  CA  GLU A 662      -7.619  82.639  64.360  1.00 44.92           C  
ATOM   4497  C   GLU A 662      -7.052  81.418  63.706  1.00 44.92           C  
ATOM   4498  O   GLU A 662      -6.471  81.500  62.625  1.00 44.92           O  
ATOM   4499  CB  GLU A 662      -6.679  83.055  65.503  1.00 44.92           C  
ATOM   4500  CG  GLU A 662      -5.284  83.474  65.046  1.00 44.92           C  
ATOM   4501  CD  GLU A 662      -4.544  83.971  66.279  1.00 44.92           C  
ATOM   4502  OE1 GLU A 662      -3.901  83.128  66.960  1.00 44.92           O  
ATOM   4503  OE2 GLU A 662      -4.622  85.195  66.563  1.00 44.92           O1-
ATOM   4504  N   ARG A 663      -7.227  80.243  64.341  1.00 85.20           N  
ATOM   4505  CA  ARG A 663      -6.691  79.031  63.792  1.00 85.20           C  
ATOM   4506  C   ARG A 663      -7.349  78.757  62.480  1.00 85.20           C  
ATOM   4507  O   ARG A 663      -6.695  78.352  61.522  1.00 85.20           O  
ATOM   4508  CB  ARG A 663      -6.941  77.786  64.660  1.00 85.20           C  
ATOM   4509  CG  ARG A 663      -6.347  76.516  64.042  1.00 85.20           C  
ATOM   4510  CD  ARG A 663      -6.851  75.211  64.663  1.00 85.20           C  
ATOM   4511  NE  ARG A 663      -7.925  74.668  63.783  1.00 85.20           N  
ATOM   4512  CZ  ARG A 663      -9.223  75.048  63.976  1.00 85.20           C  
ATOM   4513  NH1 ARG A 663      -9.526  75.943  64.958  1.00 85.20           N1+
ATOM   4514  NH2 ARG A 663     -10.216  74.541  63.187  1.00 85.20           N  
ATOM   4515  N   GLN A 664      -8.674  78.967  62.398  1.00 32.05           N  
ATOM   4516  CA  GLN A 664      -9.370  78.657  61.182  1.00 32.05           C  
ATOM   4517  C   GLN A 664      -8.883  79.550  60.087  1.00 32.05           C  
ATOM   4518  O   GLN A 664      -8.660  79.101  58.964  1.00 32.05           O  
ATOM   4519  CB  GLN A 664     -10.892  78.847  61.286  1.00 32.05           C  
ATOM   4520  CG  GLN A 664     -11.567  77.857  62.237  1.00 32.05           C  
ATOM   4521  CD  GLN A 664     -13.062  78.153  62.243  1.00 32.05           C  
ATOM   4522  NE2 GLN A 664     -13.838  77.327  62.994  1.00 32.05           N  
ATOM   4523  OE1 GLN A 664     -13.529  79.085  61.590  1.00 32.05           O  
ATOM   4524  N   GLN A 665      -8.687  80.841  60.396  1.00 52.01           N  
ATOM   4525  CA  GLN A 665      -8.281  81.777  59.393  1.00 52.01           C  
ATOM   4526  C   GLN A 665      -6.926  81.413  58.891  1.00 52.01           C  
ATOM   4527  O   GLN A 665      -6.648  81.540  57.700  1.00 52.01           O  
ATOM   4528  CB  GLN A 665      -8.223  83.225  59.902  1.00 52.01           C  
ATOM   4529  CG  GLN A 665      -9.604  83.844  60.127  1.00 52.01           C  
ATOM   4530  CD  GLN A 665     -10.220  84.127  58.761  1.00 52.01           C  
ATOM   4531  NE2 GLN A 665      -9.526  83.698  57.672  1.00 52.01           N  
ATOM   4532  OE1 GLN A 665     -11.291  84.723  58.662  1.00 52.01           O  
ATOM   4533  N   THR A 666      -6.041  80.948  59.789  1.00108.75           N  
ATOM   4534  CA  THR A 666      -4.706  80.663  59.366  1.00108.75           C  
ATOM   4535  C   THR A 666      -4.736  79.566  58.344  1.00108.75           C  
ATOM   4536  O   THR A 666      -4.046  79.646  57.329  1.00108.75           O  
ATOM   4537  CB  THR A 666      -3.787  80.280  60.493  1.00108.75           C  
ATOM   4538  CG2 THR A 666      -4.063  78.837  60.934  1.00108.75           C  
ATOM   4539  OG1 THR A 666      -2.441  80.388  60.064  1.00108.75           O  
ATOM   4540  N   GLU A 667      -5.564  78.526  58.566  1.00 47.26           N  
ATOM   4541  CA  GLU A 667      -5.628  77.400  57.677  1.00 47.26           C  
ATOM   4542  C   GLU A 667      -6.091  77.878  56.336  1.00 47.26           C  
ATOM   4543  O   GLU A 667      -5.519  77.532  55.303  1.00 47.26           O  
ATOM   4544  CB  GLU A 667      -6.641  76.351  58.166  1.00 47.26           C  
ATOM   4545  CG  GLU A 667      -6.264  75.732  59.515  1.00 47.26           C  
ATOM   4546  CD  GLU A 667      -7.464  74.956  60.042  1.00 47.26           C  
ATOM   4547  OE1 GLU A 667      -8.610  75.434  59.833  1.00 47.26           O  
ATOM   4548  OE2 GLU A 667      -7.253  73.883  60.668  1.00 47.26           O1-
ATOM   4549  N   LEU A 668      -7.128  78.729  56.338  1.00100.46           N  
ATOM   4550  CA  LEU A 668      -7.736  79.233  55.143  1.00100.46           C  
ATOM   4551  C   LEU A 668      -6.716  80.044  54.407  1.00100.46           C  
ATOM   4552  O   LEU A 668      -6.679  80.042  53.178  1.00100.46           O  
ATOM   4553  CB  LEU A 668      -8.967  80.107  55.477  1.00100.46           C  
ATOM   4554  CG  LEU A 668      -9.764  80.709  54.295  1.00100.46           C  
ATOM   4555  CD1 LEU A 668     -11.035  81.399  54.807  1.00100.46           C  
ATOM   4556  CD2 LEU A 668      -8.943  81.682  53.436  1.00100.46           C  
ATOM   4557  N   ARG A 669      -5.877  80.785  55.151  1.00129.03           N  
ATOM   4558  CA  ARG A 669      -4.887  81.650  54.577  1.00129.03           C  
ATOM   4559  C   ARG A 669      -3.892  80.845  53.802  1.00129.03           C  
ATOM   4560  O   ARG A 669      -3.535  81.199  52.680  1.00129.03           O  
ATOM   4561  CB  ARG A 669      -4.110  82.400  55.670  1.00129.03           C  
ATOM   4562  CG  ARG A 669      -3.138  83.461  55.159  1.00129.03           C  
ATOM   4563  CD  ARG A 669      -2.357  84.109  56.301  1.00129.03           C  
ATOM   4564  NE  ARG A 669      -3.360  84.580  57.296  1.00129.03           N  
ATOM   4565  CZ  ARG A 669      -3.246  84.213  58.606  1.00129.03           C  
ATOM   4566  NH1 ARG A 669      -2.204  83.432  59.010  1.00129.03           N1+
ATOM   4567  NH2 ARG A 669      -4.179  84.624  59.514  1.00129.03           N  
ATOM   4568  N   HIS A 670      -3.439  79.718  54.372  1.00 42.04           N  
ATOM   4569  CA  HIS A 670      -2.422  78.935  53.738  1.00 42.04           C  
ATOM   4570  C   HIS A 670      -2.937  78.458  52.420  1.00 42.04           C  
ATOM   4571  O   HIS A 670      -2.216  78.480  51.425  1.00 42.04           O  
ATOM   4572  CB  HIS A 670      -2.019  77.691  54.556  1.00 42.04           C  
ATOM   4573  CG  HIS A 670      -1.453  78.016  55.910  1.00 42.04           C  
ATOM   4574  CD2 HIS A 670      -1.969  77.804  57.153  1.00 42.04           C  
ATOM   4575  ND1 HIS A 670      -0.225  78.606  56.112  1.00 42.04           N  
ATOM   4576  CE1 HIS A 670      -0.059  78.721  57.454  1.00 42.04           C  
ATOM   4577  NE2 HIS A 670      -1.092  78.249  58.128  1.00 42.04           N  
ATOM   4578  N   LYS A 671      -4.204  78.005  52.379  1.00 68.71           N  
ATOM   4579  CA  LYS A 671      -4.740  77.469  51.160  1.00 68.71           C  
ATOM   4580  C   LYS A 671      -4.827  78.527  50.104  1.00 68.71           C  
ATOM   4581  O   LYS A 671      -4.378  78.325  48.977  1.00 68.71           O  
ATOM   4582  CB  LYS A 671      -6.155  76.892  51.323  1.00 68.71           C  
ATOM   4583  CG  LYS A 671      -6.226  75.679  52.251  1.00 68.71           C  
ATOM   4584  CD  LYS A 671      -7.659  75.243  52.558  1.00 68.71           C  
ATOM   4585  CE  LYS A 671      -8.539  76.372  53.098  1.00 68.71           C  
ATOM   4586  NZ  LYS A 671      -9.899  75.862  53.382  1.00 68.71           N1+
ATOM   4587  N   ARG A 672      -5.390  79.701  50.449  1.00 72.34           N  
ATOM   4588  CA  ARG A 672      -5.613  80.736  49.476  1.00 72.34           C  
ATOM   4589  C   ARG A 672      -4.314  81.243  48.939  1.00 72.34           C  
ATOM   4590  O   ARG A 672      -4.189  81.501  47.742  1.00 72.34           O  
ATOM   4591  CB  ARG A 672      -6.384  81.941  50.039  1.00 72.34           C  
ATOM   4592  CG  ARG A 672      -7.853  81.639  50.336  1.00 72.34           C  
ATOM   4593  CD  ARG A 672      -8.651  82.875  50.751  1.00 72.34           C  
ATOM   4594  NE  ARG A 672     -10.077  82.465  50.890  1.00 72.34           N  
ATOM   4595  CZ  ARG A 672     -10.948  83.261  51.574  1.00 72.34           C  
ATOM   4596  NH1 ARG A 672     -10.504  84.414  52.155  1.00 72.34           N1+
ATOM   4597  NH2 ARG A 672     -12.262  82.906  51.673  1.00 72.34           N  
ATOM   4598  N   THR A 673      -3.312  81.410  49.816  1.00 57.37           N  
ATOM   4599  CA  THR A 673      -2.027  81.921  49.431  1.00 57.37           C  
ATOM   4600  C   THR A 673      -1.328  80.920  48.565  1.00 57.37           C  
ATOM   4601  O   THR A 673      -0.507  81.280  47.725  1.00 57.37           O  
ATOM   4602  CB  THR A 673      -1.144  82.250  50.603  1.00 57.37           C  
ATOM   4603  CG2 THR A 673      -1.866  83.285  51.482  1.00 57.37           C  
ATOM   4604  OG1 THR A 673      -0.861  81.082  51.359  1.00 57.37           O  
ATOM   4605  N   GLY A 674      -1.618  79.620  48.745  1.00 23.39           N  
ATOM   4606  CA  GLY A 674      -0.907  78.648  47.972  1.00 23.39           C  
ATOM   4607  C   GLY A 674       0.273  78.258  48.793  1.00 23.39           C  
ATOM   4608  O   GLY A 674       1.215  77.634  48.307  1.00 23.39           O  
ATOM   4609  N   GLY A 675       0.239  78.639  50.083  1.00 15.51           N  
ATOM   4610  CA  GLY A 675       1.298  78.304  50.984  1.00 15.51           C  
ATOM   4611  C   GLY A 675       2.286  79.420  50.978  1.00 15.51           C  
ATOM   4612  O   GLY A 675       3.304  79.359  51.662  1.00 15.51           O  
ATOM   4613  N   LYS A 676       2.008  80.476  50.195  1.00 78.35           N  
ATOM   4614  CA  LYS A 676       2.918  81.579  50.129  1.00 78.35           C  
ATOM   4615  C   LYS A 676       2.993  82.205  51.485  1.00 78.35           C  
ATOM   4616  O   LYS A 676       4.076  82.503  51.987  1.00 78.35           O  
ATOM   4617  CB  LYS A 676       2.447  82.668  49.152  1.00 78.35           C  
ATOM   4618  CG  LYS A 676       2.314  82.181  47.707  1.00 78.35           C  
ATOM   4619  CD  LYS A 676       3.618  81.669  47.093  1.00 78.35           C  
ATOM   4620  CE  LYS A 676       3.454  81.184  45.652  1.00 78.35           C  
ATOM   4621  NZ  LYS A 676       4.766  80.786  45.097  1.00 78.35           N1+
ATOM   4622  N   HIS A 677       1.826  82.411  52.127  1.00 43.14           N  
ATOM   4623  CA  HIS A 677       1.827  83.039  53.414  1.00 43.14           C  
ATOM   4624  C   HIS A 677       0.881  82.257  54.313  1.00 43.14           C  
ATOM   4625  O   HIS A 677       0.776  82.620  55.516  1.00 43.14           O  
ATOM   4626  CB  HIS A 677       1.346  84.497  53.347  1.00 43.14           C  
ATOM   4627  CG  HIS A 677       2.228  85.302  52.439  1.00 43.14           C  
ATOM   4628  CD2 HIS A 677       2.047  85.659  51.136  1.00 43.14           C  
ATOM   4629  ND1 HIS A 677       3.459  85.808  52.798  1.00 43.14           N  
ATOM   4630  CE1 HIS A 677       3.959  86.435  51.705  1.00 43.14           C  
ATOM   4631  NE2 HIS A 677       3.137  86.373  50.672  1.00 43.14           N  
ATOM   4632  OXT HIS A 677       0.253  81.288  53.810  1.00 43.14           O1-
TER   
ATOM   4633  N   ALA B  71     -19.557  96.855  11.539  1.00286.56           N  
ATOM   4634  CA  ALA B  71     -19.635  98.106  12.233  1.00286.56           C  
ATOM   4635  C   ALA B  71     -19.060  97.935  13.602  1.00286.56           C  
ATOM   4636  O   ALA B  71     -18.992  96.826  14.131  1.00286.56           O  
ATOM   4637  CB  ALA B  71     -21.074  98.617  12.414  1.00286.56           C  
ATOM   4638  N   GLU B  72     -18.609  99.056  14.200  1.00278.58           N  
ATOM   4639  CA  GLU B  72     -18.078  99.050  15.531  1.00278.58           C  
ATOM   4640  C   GLU B  72     -19.033  99.851  16.353  1.00278.58           C  
ATOM   4641  O   GLU B  72     -19.684 100.761  15.842  1.00278.58           O  
ATOM   4642  CB  GLU B  72     -16.687  99.701  15.642  1.00278.58           C  
ATOM   4643  CG  GLU B  72     -16.111  99.702  17.060  1.00278.58           C  
ATOM   4644  CD  GLU B  72     -14.703 100.277  16.988  1.00278.58           C  
ATOM   4645  OE1 GLU B  72     -14.054 100.120  15.918  1.00278.58           O  
ATOM   4646  OE2 GLU B  72     -14.252 100.870  18.004  1.00278.58           O1-
ATOM   4647  N   PRO B  73     -19.173  99.515  17.604  1.00100.98           N  
ATOM   4648  CA  PRO B  73     -20.117 100.223  18.416  1.00100.98           C  
ATOM   4649  C   PRO B  73     -19.627 101.560  18.860  1.00100.98           C  
ATOM   4650  O   PRO B  73     -18.435 101.715  19.122  1.00100.98           O  
ATOM   4651  CB  PRO B  73     -20.488  99.286  19.568  1.00100.98           C  
ATOM   4652  CG  PRO B  73     -19.422  98.176  19.523  1.00100.98           C  
ATOM   4653  CD  PRO B  73     -18.997  98.144  18.048  1.00100.98           C  
ATOM   4654  N   ASP B  74     -20.548 102.537  18.939  1.00 33.33           N  
ATOM   4655  CA  ASP B  74     -20.241 103.849  19.416  1.00 33.33           C  
ATOM   4656  C   ASP B  74     -19.961 103.714  20.873  1.00 33.33           C  
ATOM   4657  O   ASP B  74     -19.073 104.368  21.419  1.00 33.33           O  
ATOM   4658  CB  ASP B  74     -21.420 104.821  19.251  1.00 33.33           C  
ATOM   4659  CG  ASP B  74     -21.618 105.050  17.760  1.00 33.33           C  
ATOM   4660  OD1 ASP B  74     -20.592 105.205  17.046  1.00 33.33           O  
ATOM   4661  OD2 ASP B  74     -22.797 105.061  17.311  1.00 33.33           O1-
ATOM   4662  N   MET B  75     -20.727 102.827  21.536  1.00124.98           N  
ATOM   4663  CA  MET B  75     -20.587 102.643  22.945  1.00124.98           C  
ATOM   4664  C   MET B  75     -19.775 101.398  23.122  1.00124.98           C  
ATOM   4665  O   MET B  75     -19.820 100.501  22.284  1.00124.98           O  
ATOM   4666  CB  MET B  75     -21.932 102.408  23.655  1.00124.98           C  
ATOM   4667  CG  MET B  75     -21.954 102.850  25.120  1.00124.98           C  
ATOM   4668  SD  MET B  75     -22.301 104.621  25.373  1.00124.98           S  
ATOM   4669  CE  MET B  75     -21.078 105.266  24.197  1.00124.98           C  
ATOM   4670  N   ASP B  76     -18.979 101.339  24.210  1.00 73.51           N  
ATOM   4671  CA  ASP B  76     -18.135 100.211  24.489  1.00 73.51           C  
ATOM   4672  C   ASP B  76     -18.541  99.635  25.816  1.00 73.51           C  
ATOM   4673  O   ASP B  76     -18.476 100.306  26.844  1.00 73.51           O  
ATOM   4674  CB  ASP B  76     -16.645 100.582  24.611  1.00 73.51           C  
ATOM   4675  CG  ASP B  76     -15.849  99.309  24.861  1.00 73.51           C  
ATOM   4676  OD1 ASP B  76     -16.354  98.217  24.488  1.00 73.51           O  
ATOM   4677  OD2 ASP B  76     -14.731  99.407  25.436  1.00 73.51           O1-
ATOM   4678  N   THR B  77     -19.055  98.391  25.782  1.00 97.93           N  
ATOM   4679  CA  THR B  77     -19.489  97.570  26.882  1.00 97.93           C  
ATOM   4680  C   THR B  77     -18.376  96.787  27.518  1.00 97.93           C  
ATOM   4681  O   THR B  77     -18.571  96.183  28.568  1.00 97.93           O  
ATOM   4682  CB  THR B  77     -20.572  96.609  26.491  1.00 97.93           C  
ATOM   4683  CG2 THR B  77     -21.770  97.422  25.974  1.00 97.93           C  
ATOM   4684  OG1 THR B  77     -20.111  95.718  25.485  1.00 97.93           O  
ATOM   4685  N   SER B  78     -17.194  96.728  26.887  1.00136.29           N  
ATOM   4686  CA  SER B  78     -16.118  95.858  27.285  1.00136.29           C  
ATOM   4687  C   SER B  78     -15.824  95.977  28.758  1.00136.29           C  
ATOM   4688  O   SER B  78     -15.307  95.033  29.355  1.00136.29           O  
ATOM   4689  CB  SER B  78     -14.829  96.203  26.520  1.00136.29           C  
ATOM   4690  OG  SER B  78     -13.771  95.348  26.915  1.00136.29           O  
ATOM   4691  N   PHE B  79     -16.035  97.167  29.347  1.00201.44           N  
ATOM   4692  CA  PHE B  79     -15.844  97.458  30.750  1.00201.44           C  
ATOM   4693  C   PHE B  79     -16.992  97.144  31.679  1.00201.44           C  
ATOM   4694  O   PHE B  79     -16.785  96.942  32.873  1.00201.44           O  
ATOM   4695  CB  PHE B  79     -15.436  98.907  31.042  1.00201.44           C  
ATOM   4696  CG  PHE B  79     -14.045  99.051  30.541  1.00201.44           C  
ATOM   4697  CD1 PHE B  79     -13.031  98.342  31.135  1.00201.44           C  
ATOM   4698  CD2 PHE B  79     -13.760  99.849  29.459  1.00201.44           C  
ATOM   4699  CE1 PHE B  79     -11.739  98.451  30.682  1.00201.44           C  
ATOM   4700  CE2 PHE B  79     -12.469  99.965  29.002  1.00201.44           C  
ATOM   4701  CZ  PHE B  79     -11.455  99.269  29.615  1.00201.44           C  
ATOM   4702  N   VAL B  80     -18.229  97.067  31.168  1.00256.48           N  
ATOM   4703  CA  VAL B  80     -19.453  97.142  31.927  1.00256.48           C  
ATOM   4704  C   VAL B  80     -19.533  96.262  33.152  1.00256.48           C  
ATOM   4705  O   VAL B  80     -20.332  96.520  34.031  1.00256.48           O  
ATOM   4706  CB  VAL B  80     -20.644  96.850  31.062  1.00256.48           C  
ATOM   4707  CG1 VAL B  80     -20.665  95.348  30.729  1.00256.48           C  
ATOM   4708  CG2 VAL B  80     -21.904  97.378  31.758  1.00256.48           C  
ATOM   4709  N   GLY B  81     -18.900  95.103  33.240  1.00164.76           N  
ATOM   4710  CA  GLY B  81     -18.952  94.368  34.480  1.00164.76           C  
ATOM   4711  C   GLY B  81     -17.959  94.851  35.497  1.00164.76           C  
ATOM   4712  O   GLY B  81     -18.152  94.688  36.700  1.00164.76           O  
ATOM   4713  N   LEU B  82     -16.836  95.407  35.008  1.00140.35           N  
ATOM   4714  CA  LEU B  82     -15.626  95.638  35.749  1.00140.35           C  
ATOM   4715  C   LEU B  82     -15.668  96.712  36.786  1.00140.35           C  
ATOM   4716  O   LEU B  82     -16.540  97.579  36.823  1.00140.35           O  
ATOM   4717  CB  LEU B  82     -14.426  95.957  34.846  1.00140.35           C  
ATOM   4718  CG  LEU B  82     -14.098  94.836  33.847  1.00140.35           C  
ATOM   4719  CD1 LEU B  82     -15.158  94.734  32.741  1.00140.35           C  
ATOM   4720  CD2 LEU B  82     -12.670  94.981  33.304  1.00140.35           C  
ATOM   4721  N   THR B  83     -14.669  96.613  37.693  1.00123.09           N  
ATOM   4722  CA  THR B  83     -14.442  97.522  38.773  1.00123.09           C  
ATOM   4723  C   THR B  83     -13.512  98.560  38.228  1.00123.09           C  
ATOM   4724  O   THR B  83     -12.870  98.348  37.201  1.00123.09           O  
ATOM   4725  CB  THR B  83     -13.681  96.886  39.893  1.00123.09           C  
ATOM   4726  CG2 THR B  83     -13.733  97.832  41.096  1.00123.09           C  
ATOM   4727  OG1 THR B  83     -14.271  95.653  40.258  1.00123.09           O  
ATOM   4728  N   GLY B  84     -13.387  99.705  38.921  1.00 26.58           N  
ATOM   4729  CA  GLY B  84     -12.509 100.727  38.439  1.00 26.58           C  
ATOM   4730  C   GLY B  84     -11.131 100.150  38.406  1.00 26.58           C  
ATOM   4731  O   GLY B  84     -10.363 100.399  37.479  1.00 26.58           O  
ATOM   4732  N   GLY B  85     -10.786  99.349  39.430  1.00 27.30           N  
ATOM   4733  CA  GLY B  85      -9.468  98.793  39.523  1.00 27.30           C  
ATOM   4734  C   GLY B  85      -9.203  97.902  38.349  1.00 27.30           C  
ATOM   4735  O   GLY B  85      -8.107  97.913  37.793  1.00 27.30           O  
ATOM   4736  N   GLN B  86     -10.197  97.086  37.956  1.00 50.18           N  
ATOM   4737  CA  GLN B  86     -10.027  96.169  36.864  1.00 50.18           C  
ATOM   4738  C   GLN B  86      -9.837  96.947  35.600  1.00 50.18           C  
ATOM   4739  O   GLN B  86      -8.996  96.606  34.768  1.00 50.18           O  
ATOM   4740  CB  GLN B  86     -11.257  95.267  36.674  1.00 50.18           C  
ATOM   4741  CG  GLN B  86     -11.521  94.335  37.859  1.00 50.18           C  
ATOM   4742  CD  GLN B  86     -12.790  93.548  37.562  1.00 50.18           C  
ATOM   4743  NE2 GLN B  86     -12.642  92.389  36.868  1.00 50.18           N  
ATOM   4744  OE1 GLN B  86     -13.889  93.961  37.927  1.00 50.18           O  
ATOM   4745  N   ILE B  87     -10.610  98.036  35.438  1.00 45.70           N  
ATOM   4746  CA  ILE B  87     -10.561  98.848  34.254  1.00 45.70           C  
ATOM   4747  C   ILE B  87      -9.178  99.405  34.144  1.00 45.70           C  
ATOM   4748  O   ILE B  87      -8.607  99.487  33.058  1.00 45.70           O  
ATOM   4749  CB  ILE B  87     -11.519 100.007  34.303  1.00 45.70           C  
ATOM   4750  CG1 ILE B  87     -12.975  99.514  34.392  1.00 45.70           C  
ATOM   4751  CG2 ILE B  87     -11.243 100.903  33.084  1.00 45.70           C  
ATOM   4752  CD1 ILE B  87     -13.981 100.617  34.726  1.00 45.70           C  
ATOM   4753  N   PHE B  88      -8.604  99.794  35.295  1.00 52.59           N  
ATOM   4754  CA  PHE B  88      -7.287 100.360  35.376  1.00 52.59           C  
ATOM   4755  C   PHE B  88      -6.319  99.363  34.820  1.00 52.59           C  
ATOM   4756  O   PHE B  88      -5.451  99.709  34.020  1.00 52.59           O  
ATOM   4757  CB  PHE B  88      -6.903 100.632  36.845  1.00 52.59           C  
ATOM   4758  CG  PHE B  88      -5.530 101.207  36.946  1.00 52.59           C  
ATOM   4759  CD1 PHE B  88      -5.314 102.558  36.816  1.00 52.59           C  
ATOM   4760  CD2 PHE B  88      -4.455 100.383  37.196  1.00 52.59           C  
ATOM   4761  CE1 PHE B  88      -4.044 103.077  36.921  1.00 52.59           C  
ATOM   4762  CE2 PHE B  88      -3.184 100.895  37.301  1.00 52.59           C  
ATOM   4763  CZ  PHE B  88      -2.976 102.246  37.164  1.00 52.59           C  
ATOM   4764  N   ASN B  89      -6.465  98.086  35.215  1.00 55.62           N  
ATOM   4765  CA  ASN B  89      -5.548  97.066  34.791  1.00 55.62           C  
ATOM   4766  C   ASN B  89      -5.600  96.946  33.300  1.00 55.62           C  
ATOM   4767  O   ASN B  89      -4.565  96.865  32.641  1.00 55.62           O  
ATOM   4768  CB  ASN B  89      -5.888  95.692  35.395  1.00 55.62           C  
ATOM   4769  CG  ASN B  89      -4.760  94.714  35.099  1.00 55.62           C  
ATOM   4770  ND2 ASN B  89      -3.540  95.009  35.623  1.00 55.62           N  
ATOM   4771  OD1 ASN B  89      -4.962  93.708  34.421  1.00 55.62           O  
ATOM   4772  N   GLU B  90      -6.815  96.949  32.720  1.00 88.17           N  
ATOM   4773  CA  GLU B  90      -6.953  96.792  31.301  1.00 88.17           C  
ATOM   4774  C   GLU B  90      -6.343  97.963  30.594  1.00 88.17           C  
ATOM   4775  O   GLU B  90      -5.714  97.807  29.551  1.00 88.17           O  
ATOM   4776  CB  GLU B  90      -8.416  96.658  30.851  1.00 88.17           C  
ATOM   4777  CG  GLU B  90      -9.043  95.334  31.297  1.00 88.17           C  
ATOM   4778  CD  GLU B  90      -8.228  94.205  30.678  1.00 88.17           C  
ATOM   4779  OE1 GLU B  90      -7.350  94.507  29.826  1.00 88.17           O  
ATOM   4780  OE2 GLU B  90      -8.470  93.026  31.051  1.00 88.17           O1-
ATOM   4781  N   MET B  91      -6.507  99.174  31.153  1.00 47.98           N  
ATOM   4782  CA  MET B  91      -6.023 100.359  30.504  1.00 47.98           C  
ATOM   4783  C   MET B  91      -4.533 100.322  30.411  1.00 47.98           C  
ATOM   4784  O   MET B  91      -3.962 100.800  29.432  1.00 47.98           O  
ATOM   4785  CB  MET B  91      -6.425 101.655  31.223  1.00 47.98           C  
ATOM   4786  CG  MET B  91      -7.937 101.891  31.214  1.00 47.98           C  
ATOM   4787  SD  MET B  91      -8.670 101.981  29.552  1.00 47.98           S  
ATOM   4788  CE  MET B  91      -7.796 103.493  29.055  1.00 47.98           C  
ATOM   4789  N   MET B  92      -3.857  99.766  31.431  1.00 39.51           N  
ATOM   4790  CA  MET B  92      -2.423  99.745  31.409  1.00 39.51           C  
ATOM   4791  C   MET B  92      -1.992  98.927  30.233  1.00 39.51           C  
ATOM   4792  O   MET B  92      -1.006  99.249  29.573  1.00 39.51           O  
ATOM   4793  CB  MET B  92      -1.802  99.140  32.679  1.00 39.51           C  
ATOM   4794  CG  MET B  92      -2.160  99.928  33.941  1.00 39.51           C  
ATOM   4795  SD  MET B  92      -1.755 101.700  33.868  1.00 39.51           S  
ATOM   4796  CE  MET B  92       0.046 101.477  33.891  1.00 39.51           C  
ATOM   4797  N   SER B  93      -2.725  97.834  29.951  1.00 31.04           N  
ATOM   4798  CA  SER B  93      -2.406  96.973  28.847  1.00 31.04           C  
ATOM   4799  C   SER B  93      -2.581  97.722  27.557  1.00 31.04           C  
ATOM   4800  O   SER B  93      -1.735  97.654  26.666  1.00 31.04           O  
ATOM   4801  CB  SER B  93      -3.315  95.733  28.792  1.00 31.04           C  
ATOM   4802  OG  SER B  93      -2.960  94.916  27.687  1.00 31.04           O  
ATOM   4803  N   ARG B  94      -3.689  98.474  27.432  1.00 66.30           N  
ATOM   4804  CA  ARG B  94      -4.015  99.197  26.227  1.00 66.30           C  
ATOM   4805  C   ARG B  94      -2.972 100.251  25.999  1.00 66.30           C  
ATOM   4806  O   ARG B  94      -2.643 100.593  24.865  1.00 66.30           O  
ATOM   4807  CB  ARG B  94      -5.370  99.919  26.323  1.00 66.30           C  
ATOM   4808  CG  ARG B  94      -6.567  98.991  26.553  1.00 66.30           C  
ATOM   4809  CD  ARG B  94      -7.900  99.738  26.660  1.00 66.30           C  
ATOM   4810  NE  ARG B  94      -8.940  98.760  27.084  1.00 66.30           N  
ATOM   4811  CZ  ARG B  94     -10.040  98.531  26.309  1.00 66.30           C  
ATOM   4812  NH1 ARG B  94     -10.186  99.175  25.115  1.00 66.30           N1+
ATOM   4813  NH2 ARG B  94     -11.000  97.658  26.735  1.00 66.30           N  
ATOM   4814  N   GLN B  95      -2.469 100.821  27.103  1.00 92.74           N  
ATOM   4815  CA  GLN B  95      -1.480 101.861  27.153  1.00 92.74           C  
ATOM   4816  C   GLN B  95      -0.139 101.325  26.756  1.00 92.74           C  
ATOM   4817  O   GLN B  95       0.795 102.095  26.531  1.00 92.74           O  
ATOM   4818  CB  GLN B  95      -1.373 102.531  28.531  1.00 92.74           C  
ATOM   4819  CG  GLN B  95      -2.638 103.313  28.896  1.00 92.74           C  
ATOM   4820  CD  GLN B  95      -2.801 104.431  27.874  1.00 92.74           C  
ATOM   4821  NE2 GLN B  95      -3.958 105.142  27.929  1.00 92.74           N  
ATOM   4822  OE1 GLN B  95      -1.920 104.669  27.048  1.00 92.74           O  
ATOM   4823  N   ASN B  96       0.017  99.987  26.730  1.00 75.20           N  
ATOM   4824  CA  ASN B  96       1.287  99.411  26.397  1.00 75.20           C  
ATOM   4825  C   ASN B  96       2.232  99.664  27.529  1.00 75.20           C  
ATOM   4826  O   ASN B  96       3.420  99.902  27.320  1.00 75.20           O  
ATOM   4827  CB  ASN B  96       1.886 100.015  25.111  1.00 75.20           C  
ATOM   4828  CG  ASN B  96       3.100  99.206  24.685  1.00 75.20           C  
ATOM   4829  ND2 ASN B  96       4.214  99.916  24.367  1.00 75.20           N  
ATOM   4830  OD1 ASN B  96       3.062  97.977  24.634  1.00 75.20           O  
ATOM   4831  N   VAL B  97       1.713  99.616  28.776  1.00 64.96           N  
ATOM   4832  CA  VAL B  97       2.560  99.793  29.921  1.00 64.96           C  
ATOM   4833  C   VAL B  97       3.070  98.448  30.350  1.00 64.96           C  
ATOM   4834  O   VAL B  97       2.301  97.544  30.676  1.00 64.96           O  
ATOM   4835  CB  VAL B  97       1.859 100.387  31.107  1.00 64.96           C  
ATOM   4836  CG1 VAL B  97       2.840 100.394  32.289  1.00 64.96           C  
ATOM   4837  CG2 VAL B  97       1.333 101.784  30.740  1.00 64.96           C  
ATOM   4838  N   ASP B  98       4.405  98.287  30.264  1.00173.21           N  
ATOM   4839  CA  ASP B  98       5.167  97.121  30.626  1.00173.21           C  
ATOM   4840  C   ASP B  98       5.407  97.077  32.107  1.00173.21           C  
ATOM   4841  O   ASP B  98       5.469  96.005  32.707  1.00173.21           O  
ATOM   4842  CB  ASP B  98       6.622  97.225  30.145  1.00173.21           C  
ATOM   4843  CG  ASP B  98       6.710  97.822  28.756  1.00173.21           C  
ATOM   4844  OD1 ASP B  98       6.209  97.208  27.777  1.00173.21           O  
ATOM   4845  OD2 ASP B  98       7.303  98.931  28.668  1.00173.21           O1-
ATOM   4846  N   THR B  99       5.649  98.255  32.722  1.00 64.67           N  
ATOM   4847  CA  THR B  99       6.105  98.235  34.086  1.00 64.67           C  
ATOM   4848  C   THR B  99       5.447  99.322  34.883  1.00 64.67           C  
ATOM   4849  O   THR B  99       5.134 100.394  34.367  1.00 64.67           O  
ATOM   4850  CB  THR B  99       7.588  98.441  34.177  1.00 64.67           C  
ATOM   4851  CG2 THR B  99       8.026  98.371  35.650  1.00 64.67           C  
ATOM   4852  OG1 THR B  99       8.258  97.443  33.420  1.00 64.67           O  
ATOM   4853  N   VAL B 100       5.220  99.049  36.188  1.00 49.23           N  
ATOM   4854  CA  VAL B 100       4.618 100.011  37.066  1.00 49.23           C  
ATOM   4855  C   VAL B 100       5.407 100.029  38.342  1.00 49.23           C  
ATOM   4856  O   VAL B 100       5.738  98.981  38.896  1.00 49.23           O  
ATOM   4857  CB  VAL B 100       3.197  99.668  37.409  1.00 49.23           C  
ATOM   4858  CG1 VAL B 100       2.660 100.712  38.400  1.00 49.23           C  
ATOM   4859  CG2 VAL B 100       2.392  99.573  36.101  1.00 49.23           C  
ATOM   4860  N   PHE B 101       5.734 101.239  38.845  1.00 53.88           N  
ATOM   4861  CA  PHE B 101       6.475 101.345  40.074  1.00 53.88           C  
ATOM   4862  C   PHE B 101       5.523 101.890  41.100  1.00 53.88           C  
ATOM   4863  O   PHE B 101       4.845 102.886  40.848  1.00 53.88           O  
ATOM   4864  CB  PHE B 101       7.665 102.321  39.985  1.00 53.88           C  
ATOM   4865  CG  PHE B 101       8.636 101.793  38.981  1.00 53.88           C  
ATOM   4866  CD1 PHE B 101       8.444 102.019  37.637  1.00 53.88           C  
ATOM   4867  CD2 PHE B 101       9.745 101.079  39.378  1.00 53.88           C  
ATOM   4868  CE1 PHE B 101       9.336 101.539  36.706  1.00 53.88           C  
ATOM   4869  CE2 PHE B 101      10.640 100.598  38.452  1.00 53.88           C  
ATOM   4870  CZ  PHE B 101      10.438 100.826  37.111  1.00 53.88           C  
ATOM   4871  N   GLY B 102       5.429 101.257  42.292  1.00 34.47           N  
ATOM   4872  CA  GLY B 102       4.484 101.796  43.233  1.00 34.47           C  
ATOM   4873  C   GLY B 102       4.630 101.190  44.598  1.00 34.47           C  
ATOM   4874  O   GLY B 102       5.480 100.333  44.835  1.00 34.47           O  
ATOM   4875  N   TYR B 103       3.811 101.696  45.554  1.00 79.00           N  
ATOM   4876  CA  TYR B 103       3.772 101.156  46.887  1.00 79.00           C  
ATOM   4877  C   TYR B 103       2.323 101.188  47.312  1.00 79.00           C  
ATOM   4878  O   TYR B 103       1.631 102.181  47.086  1.00 79.00           O  
ATOM   4879  CB  TYR B 103       4.616 101.957  47.897  1.00 79.00           C  
ATOM   4880  CG  TYR B 103       4.812 101.104  49.106  1.00 79.00           C  
ATOM   4881  CD1 TYR B 103       5.756 100.100  49.089  1.00 79.00           C  
ATOM   4882  CD2 TYR B 103       4.073 101.300  50.251  1.00 79.00           C  
ATOM   4883  CE1 TYR B 103       5.957  99.305  50.191  1.00 79.00           C  
ATOM   4884  CE2 TYR B 103       4.272 100.506  51.358  1.00 79.00           C  
ATOM   4885  CZ  TYR B 103       5.215  99.506  51.329  1.00 79.00           C  
ATOM   4886  OH  TYR B 103       5.424  98.688  52.460  1.00 79.00           O  
ATOM   4887  N   PRO B 104       1.845 100.134  47.927  1.00 80.08           N  
ATOM   4888  CA  PRO B 104       0.461  99.996  48.325  1.00 80.08           C  
ATOM   4889  C   PRO B 104       0.057 100.815  49.515  1.00 80.08           C  
ATOM   4890  O   PRO B 104       0.920 101.219  50.293  1.00 80.08           O  
ATOM   4891  CB  PRO B 104       0.238  98.499  48.554  1.00 80.08           C  
ATOM   4892  CG  PRO B 104       1.654  97.922  48.735  1.00 80.08           C  
ATOM   4893  CD  PRO B 104       2.539  98.857  47.895  1.00 80.08           C  
ATOM   4894  N   GLY B 105      -1.266 101.064  49.659  1.00 25.66           N  
ATOM   4895  CA  GLY B 105      -1.822 101.792  50.769  1.00 25.66           C  
ATOM   4896  C   GLY B 105      -3.301 101.552  50.754  1.00 25.66           C  
ATOM   4897  O   GLY B 105      -3.853 101.076  49.763  1.00 25.66           O  
ATOM   4898  N   GLY B 106      -3.991 101.929  51.847  1.00 28.94           N  
ATOM   4899  CA  GLY B 106      -5.386 101.617  51.996  1.00 28.94           C  
ATOM   4900  C   GLY B 106      -6.228 102.223  50.910  1.00 28.94           C  
ATOM   4901  O   GLY B 106      -7.083 101.548  50.339  1.00 28.94           O  
ATOM   4902  N   ALA B 107      -6.005 103.506  50.579  1.00 47.54           N  
ATOM   4903  CA  ALA B 107      -6.849 104.194  49.636  1.00 47.54           C  
ATOM   4904  C   ALA B 107      -6.784 103.554  48.276  1.00 47.54           C  
ATOM   4905  O   ALA B 107      -7.785 103.485  47.567  1.00 47.54           O  
ATOM   4906  CB  ALA B 107      -6.453 105.672  49.463  1.00 47.54           C  
ATOM   4907  N   ILE B 108      -5.572 103.149  47.864  1.00150.75           N  
ATOM   4908  CA  ILE B 108      -5.198 102.542  46.614  1.00150.75           C  
ATOM   4909  C   ILE B 108      -5.591 101.099  46.480  1.00150.75           C  
ATOM   4910  O   ILE B 108      -5.529 100.541  45.386  1.00150.75           O  
ATOM   4911  CB  ILE B 108      -3.734 102.672  46.302  1.00150.75           C  
ATOM   4912  CG1 ILE B 108      -3.503 102.337  44.820  1.00150.75           C  
ATOM   4913  CG2 ILE B 108      -2.933 101.798  47.280  1.00150.75           C  
ATOM   4914  CD1 ILE B 108      -4.182 103.326  43.871  1.00150.75           C  
ATOM   4915  N   LEU B 109      -5.925 100.425  47.588  1.00166.85           N  
ATOM   4916  CA  LEU B 109      -6.068  98.996  47.608  1.00166.85           C  
ATOM   4917  C   LEU B 109      -6.986  98.473  46.531  1.00166.85           C  
ATOM   4918  O   LEU B 109      -6.704  97.393  46.012  1.00166.85           O  
ATOM   4919  CB  LEU B 109      -6.587  98.491  48.959  1.00166.85           C  
ATOM   4920  CG  LEU B 109      -6.597  96.961  49.052  1.00166.85           C  
ATOM   4921  CD1 LEU B 109      -5.177  96.390  48.911  1.00166.85           C  
ATOM   4922  CD2 LEU B 109      -7.290  96.491  50.335  1.00166.85           C  
ATOM   4923  N   PRO B 110      -8.058  99.106  46.142  1.00 78.64           N  
ATOM   4924  CA  PRO B 110      -8.912  98.531  45.137  1.00 78.64           C  
ATOM   4925  C   PRO B 110      -8.180  98.277  43.852  1.00 78.64           C  
ATOM   4926  O   PRO B 110      -8.500  97.304  43.169  1.00 78.64           O  
ATOM   4927  CB  PRO B 110     -10.094  99.491  45.015  1.00 78.64           C  
ATOM   4928  CG  PRO B 110     -10.185 100.130  46.417  1.00 78.64           C  
ATOM   4929  CD  PRO B 110      -8.745 100.089  46.962  1.00 78.64           C  
ATOM   4930  N   VAL B 111      -7.236  99.162  43.481  1.00 47.54           N  
ATOM   4931  CA  VAL B 111      -6.451  99.004  42.289  1.00 47.54           C  
ATOM   4932  C   VAL B 111      -5.466  97.888  42.468  1.00 47.54           C  
ATOM   4933  O   VAL B 111      -5.209  97.117  41.545  1.00 47.54           O  
ATOM   4934  CB  VAL B 111      -5.677 100.241  41.934  1.00 47.54           C  
ATOM   4935  CG1 VAL B 111      -4.834  99.951  40.680  1.00 47.54           C  
ATOM   4936  CG2 VAL B 111      -6.669 101.405  41.761  1.00 47.54           C  
ATOM   4937  N   TYR B 112      -4.869  97.780  43.670  1.00 72.79           N  
ATOM   4938  CA  TYR B 112      -3.874  96.773  43.926  1.00 72.79           C
[truncated: 350,414 more chars]
