# Supplementary material for: Structural Descriptors for Subunit Interface Regions in Homodimers: Effect of Lipid Membrane and Secondary Structure Type
Source: J Chem Inf Model. 2025 Mar 27;65(7):3117–26. doi: 10.1021/acs.jcim.4c01233 (PMC12004529; doi:10.1021/acs.jcim.4c01233)
Supplement: Supplementary file 3 — ci4c01233_si_003.tar [file ci4c01233_si_003.tar › database/alpha/1rxq_cytop.pdb]

HEADER    1rxq_chain_A
ATOM      1  N   MET A   1      24.577  15.322  13.337  1.00 75.33           N  
ATOM      2  CA  MET A   1      23.248  14.687  13.476  1.00 75.33           C  
ATOM      7  C   MET A   1      22.864  14.043  12.186  1.00 75.33           C  
ATOM      8  O   MET A   1      22.891  14.675  11.132  1.00 75.33           O  
ATOM      3  CB  MET A   1      22.196  15.748  13.839  1.00 75.33           C  
ATOM      4  CG  MET A   1      22.441  16.389  15.206  1.00 75.33           C  
ATOM      5  SD  MET A   1      21.387  17.823  15.571  1.00 75.33           S  
ATOM      6  CE  MET A   1      22.333  18.972  14.529  1.00 75.33           C  
ATOM      9  N   THR A   2      22.513  12.745  12.242  1.00144.91           N  
ATOM     10  CA  THR A   2      22.151  12.061  11.038  1.00144.91           C  
ATOM     14  C   THR A   2      20.714  11.678  11.153  1.00144.91           C  
ATOM     15  O   THR A   2      20.300  11.051  12.127  1.00144.91           O  
ATOM     11  CB  THR A   2      22.936  10.800  10.818  1.00144.91           C  
ATOM     13  CG2 THR A   2      22.476  10.157   9.499  1.00144.91           C  
ATOM     12  OG1 THR A   2      24.324  11.093  10.761  1.00144.91           O  
ATOM     16  N   SER A   3      19.910  12.068  10.148  1.00148.91           N  
ATOM     17  CA  SER A   3      18.514  11.753  10.156  1.00148.91           C  
ATOM     20  C   SER A   3      18.355  10.403   9.546  1.00148.91           C  
ATOM     21  O   SER A   3      19.296   9.848   8.980  1.00148.91           O  
ATOM     18  CB  SER A   3      17.660  12.725   9.324  1.00148.91           C  
ATOM     19  OG  SER A   3      17.738  14.036   9.864  1.00148.91           O  
ATOM     22  N   VAL A   4      17.146   9.827   9.673  1.00 55.78           N  
ATOM     23  CA  VAL A   4      16.880   8.560   9.065  1.00 55.78           C  
ATOM     27  C   VAL A   4      16.574   8.851   7.635  1.00 55.78           C  
ATOM     28  O   VAL A   4      16.038   9.909   7.311  1.00 55.78           O  
ATOM     24  CB  VAL A   4      15.700   7.841   9.646  1.00 55.78           C  
ATOM     25  CG1 VAL A   4      15.448   6.569   8.818  1.00 55.78           C  
ATOM     26  CG2 VAL A   4      15.975   7.573  11.135  1.00 55.78           C  
ATOM     29  N   ASN A   5      16.928   7.923   6.729  1.00143.70           N  
ATOM     30  CA  ASN A   5      16.689   8.199   5.348  1.00143.70           C  
ATOM     35  C   ASN A   5      15.405   7.559   4.942  1.00143.70           C  
ATOM     36  O   ASN A   5      15.290   6.337   4.854  1.00143.70           O  
ATOM     31  CB  ASN A   5      17.794   7.677   4.414  1.00143.70           C  
ATOM     32  CG  ASN A   5      19.041   8.516   4.657  1.00143.70           C  
ATOM     34  ND2 ASN A   5      20.203   7.835   4.846  1.00143.70           N  
ATOM     33  OD1 ASN A   5      18.984   9.745   4.679  1.00143.70           O  
ATOM     37  N   LEU A   6      14.387   8.401   4.700  1.00151.58           N  
ATOM     38  CA  LEU A   6      13.127   7.911   4.245  1.00151.58           C  
ATOM     43  C   LEU A   6      13.391   7.408   2.861  1.00151.58           C  
ATOM     44  O   LEU A   6      12.798   6.432   2.408  1.00151.58           O  
ATOM     39  CB  LEU A   6      12.043   9.004   4.189  1.00151.58           C  
ATOM     40  CG  LEU A   6      10.606   8.465   4.036  1.00151.58           C  
ATOM     41  CD1 LEU A   6      10.396   7.714   2.713  1.00151.58           C  
ATOM     42  CD2 LEU A   6      10.199   7.631   5.263  1.00151.58           C  
ATOM     45  N   SER A   7      14.299   8.104   2.147  1.00 49.77           N  
ATOM     46  CA  SER A   7      14.656   7.776   0.796  1.00 49.77           C  
ATOM     49  C   SER A   7      15.364   6.456   0.730  1.00 49.77           C  
ATOM     50  O   SER A   7      15.054   5.638  -0.131  1.00 49.77           O  
ATOM     47  CB  SER A   7      15.588   8.821   0.160  1.00 49.77           C  
ATOM     48  OG  SER A   7      14.932  10.078   0.081  1.00 49.77           O  
ATOM     51  N   TYR A   8      16.362   6.205   1.604  1.00 73.86           N  
ATOM     52  CA  TYR A   8      17.043   4.942   1.494  1.00 73.86           C  
ATOM     61  C   TYR A   8      16.967   4.244   2.817  1.00 73.86           C  
ATOM     62  O   TYR A   8      17.829   4.451   3.668  1.00 73.86           O  
ATOM     53  CB  TYR A   8      18.540   5.094   1.174  1.00 73.86           C  
ATOM     54  CG  TYR A   8      18.674   5.802  -0.131  1.00 73.86           C  
ATOM     55  CD1 TYR A   8      18.617   7.176  -0.181  1.00 73.86           C  
ATOM     56  CD2 TYR A   8      18.858   5.100  -1.301  1.00 73.86           C  
ATOM     57  CE1 TYR A   8      18.742   7.844  -1.377  1.00 73.86           C  
ATOM     58  CE2 TYR A   8      18.983   5.763  -2.500  1.00 73.86           C  
ATOM     59  CZ  TYR A   8      18.923   7.135  -2.540  1.00 73.86           C  
ATOM     60  OH  TYR A   8      19.050   7.816  -3.769  1.00 73.86           O  
ATOM     63  N   PRO A   9      15.980   3.421   3.041  1.00 99.99           N  
ATOM     64  CA  PRO A   9      15.911   2.703   4.283  1.00 99.99           C  
ATOM     68  C   PRO A   9      16.987   1.667   4.393  1.00 99.99           C  
ATOM     69  O   PRO A   9      17.458   1.394   5.494  1.00 99.99           O  
ATOM     66  CB  PRO A   9      14.485   2.149   4.373  1.00 99.99           C  
ATOM     67  CG  PRO A   9      13.885   2.374   2.970  1.00 99.99           C  
ATOM     65  CD  PRO A   9      14.678   3.568   2.418  1.00 99.99           C  
ATOM     70  N   ILE A  10      17.305   1.031   3.258  1.00171.91           N  
ATOM     71  CA  ILE A  10      18.272  -0.004   3.035  1.00171.91           C  
ATOM     76  C   ILE A  10      19.683   0.480   2.945  1.00171.91           C  
ATOM     77  O   ILE A  10      20.609  -0.278   3.222  1.00171.91           O  
ATOM     72  CB  ILE A  10      17.958  -0.787   1.793  1.00171.91           C  
ATOM     73  CG1 ILE A  10      18.887  -2.003   1.671  1.00171.91           C  
ATOM     74  CG2 ILE A  10      17.991   0.174   0.596  1.00171.91           C  
ATOM     75  CD1 ILE A  10      18.452  -2.991   0.589  1.00171.91           C  
ATOM     78  N   GLY A  11      19.899   1.722   2.473  1.00 39.22           N  
ATOM     79  CA  GLY A  11      21.239   2.145   2.200  1.00 39.22           C  
ATOM     80  C   GLY A  11      21.406   1.917   0.732  1.00 39.22           C  
ATOM     81  O   GLY A  11      20.417   1.814   0.007  1.00 39.22           O  
ATOM     82  N   GLU A  12      22.660   1.844   0.245  1.00 43.56           N  
ATOM     83  CA  GLU A  12      22.842   1.684  -1.168  1.00 43.56           C  
ATOM     89  C   GLU A  12      23.679   0.467  -1.424  1.00 43.56           C  
ATOM     90  O   GLU A  12      24.345  -0.053  -0.531  1.00 43.56           O  
ATOM     84  CB  GLU A  12      23.523   2.899  -1.817  1.00 43.56           C  
ATOM     85  CG  GLU A  12      22.656   4.158  -1.717  1.00 43.56           C  
ATOM     86  CD  GLU A  12      23.392   5.320  -2.362  1.00 43.56           C  
ATOM     87  OE1 GLU A  12      24.243   5.062  -3.254  1.00 43.56           O  
ATOM     88  OE2 GLU A  12      23.112   6.484  -1.968  1.00 43.56           O1-
ATOM     91  N   TYR A  13      23.637  -0.031  -2.676  1.00138.68           N  
ATOM     92  CA  TYR A  13      24.370  -1.208  -3.051  1.00138.68           C  
ATOM    101  C   TYR A  13      25.777  -0.822  -3.369  1.00138.68           C  
ATOM    102  O   TYR A  13      26.031   0.129  -4.108  1.00138.68           O  
ATOM     93  CB  TYR A  13      23.765  -1.921  -4.278  1.00138.68           C  
ATOM     94  CG  TYR A  13      24.640  -3.056  -4.687  1.00138.68           C  
ATOM     95  CD1 TYR A  13      24.528  -4.283  -4.077  1.00138.68           C  
ATOM     96  CD2 TYR A  13      25.579  -2.891  -5.680  1.00138.68           C  
ATOM     97  CE1 TYR A  13      25.335  -5.330  -4.456  1.00138.68           C  
ATOM     98  CE2 TYR A  13      26.389  -3.936  -6.064  1.00138.68           C  
ATOM     99  CZ  TYR A  13      26.267  -5.159  -5.450  1.00138.68           C  
ATOM    100  OH  TYR A  13      27.093  -6.235  -5.837  1.00138.68           O  
ATOM    103  N   LYS A  14      26.748  -1.546  -2.778  1.00 92.49           N  
ATOM    104  CA  LYS A  14      28.110  -1.238  -3.099  1.00 92.49           C  
ATOM    110  C   LYS A  14      28.704  -2.429  -3.785  1.00 92.49           C  
ATOM    111  O   LYS A  14      28.612  -3.570  -3.333  1.00 92.49           O  
ATOM    105  CB  LYS A  14      28.981  -0.836  -1.892  1.00 92.49           C  
ATOM    106  CG  LYS A  14      29.154  -1.902  -0.812  1.00 92.49           C  
ATOM    107  CD  LYS A  14      30.223  -1.519   0.217  1.00 92.49           C  
ATOM    108  CE  LYS A  14      30.298  -2.451   1.426  1.00 92.49           C  
ATOM    109  NZ  LYS A  14      31.348  -1.981   2.359  1.00 92.49           N1+
ATOM    112  N   PRO A  15      29.296  -2.140  -4.909  1.00 81.55           N  
ATOM    113  CA  PRO A  15      29.873  -3.178  -5.722  1.00 81.55           C  
ATOM    117  C   PRO A  15      31.147  -3.721  -5.164  1.00 81.55           C  
ATOM    118  O   PRO A  15      31.806  -3.037  -4.382  1.00 81.55           O  
ATOM    115  CB  PRO A  15      30.048  -2.574  -7.114  1.00 81.55           C  
ATOM    116  CG  PRO A  15      28.963  -1.488  -7.181  1.00 81.55           C  
ATOM    114  CD  PRO A  15      28.785  -1.046  -5.720  1.00 81.55           C  
ATOM    119  N   ARG A  16      31.498  -4.963  -5.551  1.00144.53           N  
ATOM    120  CA  ARG A  16      32.705  -5.584  -5.095  1.00144.53           C  
ATOM    128  C   ARG A  16      33.228  -6.447  -6.203  1.00144.53           C  
ATOM    129  O   ARG A  16      32.470  -6.955  -7.028  1.00144.53           O  
ATOM    121  CB  ARG A  16      32.475  -6.455  -3.852  1.00144.53           C  
ATOM    122  CG  ARG A  16      31.393  -7.509  -4.073  1.00144.53           C  
ATOM    123  CD  ARG A  16      30.863  -8.127  -2.780  1.00144.53           C  
ATOM    124  NE  ARG A  16      30.376  -7.032  -1.894  1.00144.53           N  
ATOM    125  CZ  ARG A  16      29.099  -6.563  -2.013  1.00144.53           C  
ATOM    126  NH1 ARG A  16      28.295  -7.026  -3.012  1.00144.53           N1+
ATOM    127  NH2 ARG A  16      28.628  -5.636  -1.128  1.00144.53           N  
ATOM    130  N   GLU A  17      34.566  -6.575  -6.275  1.00 50.50           N  
ATOM    131  CA  GLU A  17      35.215  -7.377  -7.270  1.00 50.50           C  
ATOM    137  C   GLU A  17      35.032  -8.832  -6.967  1.00 50.50           C  
ATOM    138  O   GLU A  17      34.953  -9.649  -7.882  1.00 50.50           O  
ATOM    132  CB  GLU A  17      36.721  -7.092  -7.403  1.00 50.50           C  
ATOM    133  CG  GLU A  17      37.338  -7.759  -8.637  1.00 50.50           C  
ATOM    134  CD  GLU A  17      38.749  -7.223  -8.835  1.00 50.50           C  
ATOM    135  OE1 GLU A  17      38.915  -5.973  -8.817  1.00 50.50           O  
ATOM    136  OE2 GLU A  17      39.679  -8.053  -9.012  1.00 50.50           O1-
ATOM    139  N   SER A  18      34.975  -9.207  -5.673  1.00 90.60           N  
ATOM    140  CA  SER A  18      34.910 -10.609  -5.367  1.00 90.60           C  
ATOM    143  C   SER A  18      33.538 -10.965  -4.888  1.00 90.60           C  
ATOM    144  O   SER A  18      33.077 -10.467  -3.862  1.00 90.60           O  
ATOM    141  CB  SER A  18      35.875 -11.021  -4.243  1.00 90.60           C  
ATOM    142  OG  SER A  18      37.212 -10.721  -4.611  1.00 90.60           O  
ATOM    145  N   ILE A  19      32.854 -11.864  -5.626  1.00115.59           N  
ATOM    146  CA  ILE A  19      31.551 -12.331  -5.240  1.00115.59           C  
ATOM    151  C   ILE A  19      31.646 -13.828  -5.209  1.00115.59           C  
ATOM    152  O   ILE A  19      32.055 -14.441  -6.195  1.00115.59           O  
ATOM    147  CB  ILE A  19      30.486 -12.013  -6.254  1.00115.59           C  
ATOM    148  CG1 ILE A  19      30.381 -10.500  -6.523  1.00115.59           C  
ATOM    149  CG2 ILE A  19      29.171 -12.627  -5.748  1.00115.59           C  
ATOM    150  CD1 ILE A  19      29.847  -9.679  -5.357  1.00115.59           C  
ATOM    153  N   SER A  20      31.246 -14.454  -4.083  1.00 86.33           N  
ATOM    154  CA  SER A  20      31.353 -15.881  -3.922  1.00 86.33           C  
ATOM    157  C   SER A  20      30.250 -16.559  -4.663  1.00 86.33           C  
ATOM    158  O   SER A  20      29.250 -15.944  -5.032  1.00 86.33           O  
ATOM    155  CB  SER A  20      31.184 -16.358  -2.472  1.00 86.33           C  
ATOM    156  OG  SER A  20      32.173 -15.786  -1.636  1.00 86.33           O  
ATOM    159  N   LYS A  21      30.433 -17.874  -4.902  1.00100.19           N  
ATOM    160  CA  LYS A  21      29.431 -18.678  -5.536  1.00100.19           C  
ATOM    166  C   LYS A  21      28.258 -18.734  -4.619  1.00100.19           C  
ATOM    167  O   LYS A  21      27.110 -18.658  -5.053  1.00100.19           O  
ATOM    161  CB  LYS A  21      29.873 -20.129  -5.787  1.00100.19           C  
ATOM    162  CG  LYS A  21      30.916 -20.280  -6.894  1.00100.19           C  
ATOM    163  CD  LYS A  21      32.285 -19.701  -6.532  1.00100.19           C  
ATOM    164  CE  LYS A  21      33.370 -19.997  -7.569  1.00100.19           C  
ATOM    165  NZ  LYS A  21      34.657 -19.404  -7.140  1.00100.19           N1+
ATOM    168  N   GLU A  22      28.528 -18.866  -3.308  1.00 31.96           N  
ATOM    169  CA  GLU A  22      27.473 -18.979  -2.348  1.00 31.96           C  
ATOM    175  C   GLU A  22      26.685 -17.708  -2.360  1.00 31.96           C  
ATOM    176  O   GLU A  22      25.458 -17.733  -2.278  1.00 31.96           O  
ATOM    170  CB  GLU A  22      27.996 -19.225  -0.921  0.50 31.96           C  
ATOM    171  CG  GLU A  22      26.896 -19.586   0.077  0.50 31.96           C  
ATOM    172  CD  GLU A  22      27.567 -20.046   1.364  0.50 31.96           C  
ATOM    173  OE1 GLU A  22      28.826 -20.080   1.398  0.50 31.96           O  
ATOM    174  OE2 GLU A  22      26.827 -20.376   2.328  0.50 31.96           O1-
ATOM    177  N   GLN A  23      27.374 -16.556  -2.470  1.00 37.39           N  
ATOM    178  CA  GLN A  23      26.701 -15.290  -2.457  1.00 37.39           C  
ATOM    184  C   GLN A  23      25.824 -15.170  -3.665  1.00 37.39           C  
ATOM    185  O   GLN A  23      24.678 -14.733  -3.564  1.00 37.39           O  
ATOM    179  CB  GLN A  23      27.682 -14.102  -2.469  1.00 37.39           C  
ATOM    180  CG  GLN A  23      26.988 -12.739  -2.456  1.00 37.39           C  
ATOM    181  CD  GLN A  23      26.274 -12.591  -1.121  1.00 37.39           C  
ATOM    183  NE2 GLN A  23      27.044 -12.245  -0.054  1.00 37.39           N  
ATOM    182  OE1 GLN A  23      25.064 -12.790  -1.025  1.00 37.39           O  
ATOM    186  N   LYS A  24      26.330 -15.569  -4.849  1.00 49.24           N  
ATOM    187  CA  LYS A  24      25.547 -15.436  -6.046  1.00 49.24           C  
ATOM    193  C   LYS A  24      24.333 -16.296  -5.930  1.00 49.24           C  
ATOM    194  O   LYS A  24      23.229 -15.881  -6.278  1.00 49.24           O  
ATOM    188  CB  LYS A  24      26.274 -15.897  -7.321  1.00 49.24           C  
ATOM    189  CG  LYS A  24      27.471 -15.037  -7.728  1.00 49.24           C  
ATOM    190  CD  LYS A  24      28.315 -15.688  -8.826  1.00 49.24           C  
ATOM    191  CE  LYS A  24      29.558 -14.890  -9.207  1.00 49.24           C  
ATOM    192  NZ  LYS A  24      30.455 -15.723 -10.037  1.00 49.24           N1+
ATOM    195  N   ASP A  25      24.510 -17.526  -5.420  1.00 31.93           N  
ATOM    196  CA  ASP A  25      23.422 -18.453  -5.342  1.00 31.93           C  
ATOM    201  C   ASP A  25      22.363 -17.891  -4.447  1.00 31.93           C  
ATOM    202  O   ASP A  25      21.176 -17.986  -4.752  1.00 31.93           O  
ATOM    197  CB  ASP A  25      23.853 -19.815  -4.773  1.00 31.93           C  
ATOM    198  CG  ASP A  25      24.784 -20.465  -5.789  1.00 31.93           C  
ATOM    199  OD1 ASP A  25      24.875 -19.934  -6.928  1.00 31.93           O  
ATOM    200  OD2 ASP A  25      25.417 -21.498  -5.440  1.00 31.93           O1-
ATOM    203  N   LYS A  26      22.752 -17.288  -3.309  1.00 74.77           N  
ATOM    204  CA  LYS A  26      21.733 -16.795  -2.431  1.00 74.77           C  
ATOM    210  C   LYS A  26      20.994 -15.662  -3.069  1.00 74.77           C  
ATOM    211  O   LYS A  26      19.775 -15.566  -2.948  1.00 74.77           O  
ATOM    205  CB  LYS A  26      22.226 -16.306  -1.064  1.00 74.77           C  
ATOM    206  CG  LYS A  26      21.031 -15.947  -0.180  1.00 74.77           C  
ATOM    207  CD  LYS A  26      21.334 -15.883   1.313  1.00 74.77           C  
ATOM    208  CE  LYS A  26      20.083 -15.673   2.168  1.00 74.77           C  
ATOM    209  NZ  LYS A  26      19.190 -16.850   2.059  1.00 74.77           N1+
ATOM    212  N   TRP A  27      21.710 -14.775  -3.782  1.00 67.81           N  
ATOM    213  CA  TRP A  27      21.065 -13.636  -4.373  1.00 67.81           C  
ATOM    224  C   TRP A  27      20.042 -14.087  -5.369  1.00 67.81           C  
ATOM    225  O   TRP A  27      18.965 -13.499  -5.457  1.00 67.81           O  
ATOM    214  CB  TRP A  27      22.048 -12.651  -5.033  1.00 67.81           C  
ATOM    215  CG  TRP A  27      22.775 -11.791  -4.023  1.00 67.81           C  
ATOM    217  CD1 TRP A  27      22.494 -11.613  -2.700  1.00 67.81           C  
ATOM    216  CD2 TRP A  27      23.925 -10.976  -4.306  1.00 67.81           C  
ATOM    219  CE2 TRP A  27      24.277 -10.333  -3.118  1.00 67.81           C  
ATOM    220  CE3 TRP A  27      24.627 -10.774  -5.460  1.00 67.81           C  
ATOM    218  NE1 TRP A  27      23.388 -10.734  -2.142  1.00 67.81           N  
ATOM    221  CZ2 TRP A  27      25.341  -9.479  -3.065  1.00 67.81           C  
ATOM    222  CZ3 TRP A  27      25.702  -9.912  -5.402  1.00 67.81           C  
ATOM    223  CH2 TRP A  27      26.051  -9.278  -4.227  1.00 67.81           C  
ATOM    226  N   ILE A  28      20.337 -15.137  -6.159  1.00134.99           N  
ATOM    227  CA  ILE A  28      19.352 -15.593  -7.100  1.00134.99           C  
ATOM    232  C   ILE A  28      18.135 -16.070  -6.372  1.00134.99           C  
ATOM    233  O   ILE A  28      17.012 -15.830  -6.813  1.00134.99           O  
ATOM    228  CB  ILE A  28      19.841 -16.623  -8.085  1.00134.99           C  
ATOM    229  CG1 ILE A  28      20.479 -17.833  -7.404  1.00134.99           C  
ATOM    230  CG2 ILE A  28      20.740 -15.932  -9.110  1.00134.99           C  
ATOM    231  CD1 ILE A  28      20.968 -18.869  -8.415  1.00134.99           C  
ATOM    234  N   GLN A  29      18.318 -16.753  -5.231  1.00 62.22           N  
ATOM    235  CA  GLN A  29      17.202 -17.237  -4.467  1.00 62.22           C  
ATOM    241  C   GLN A  29      16.385 -16.061  -4.031  1.00 62.22           C  
ATOM    242  O   GLN A  29      15.159 -16.070  -4.128  1.00 62.22           O  
ATOM    236  CB  GLN A  29      17.653 -17.934  -3.174  1.00 62.22           C  
ATOM    237  CG  GLN A  29      16.506 -18.466  -2.313  1.00 62.22           C  
ATOM    238  CD  GLN A  29      17.091 -18.786  -0.945  1.00 62.22           C  
ATOM    240  NE2 GLN A  29      18.408 -18.497  -0.773  1.00 62.22           N  
ATOM    239  OE1 GLN A  29      16.401 -19.267  -0.048  1.00 62.22           O  
ATOM    243  N   VAL A  30      17.060 -15.001  -3.546  1.00 30.79           N  
ATOM    244  CA  VAL A  30      16.389 -13.843  -3.035  1.00 30.79           C  
ATOM    248  C   VAL A  30      15.618 -13.193  -4.141  1.00 30.79           C  
ATOM    249  O   VAL A  30      14.480 -12.768  -3.949  1.00 30.79           O  
ATOM    245  CB  VAL A  30      17.340 -12.814  -2.498  1.00 30.79           C  
ATOM    246  CG1 VAL A  30      16.534 -11.570  -2.091  1.00 30.79           C  
ATOM    247  CG2 VAL A  30      18.143 -13.439  -1.347  1.00 30.79           C  
ATOM    250  N   LEU A  31      16.220 -13.112  -5.341  1.00 48.26           N  
ATOM    251  CA  LEU A  31      15.617 -12.434  -6.454  1.00 48.26           C  
ATOM    256  C   LEU A  31      14.345 -13.126  -6.842  1.00 48.26           C  
ATOM    257  O   LEU A  31      13.356 -12.480  -7.182  1.00 48.26           O  
ATOM    252  CB  LEU A  31      16.543 -12.391  -7.689  1.00 48.26           C  
ATOM    253  CG  LEU A  31      15.961 -11.630  -8.898  1.00 48.26           C  
ATOM    254  CD1 LEU A  31      15.730 -10.148  -8.565  1.00 48.26           C  
ATOM    255  CD2 LEU A  31      16.835 -11.817 -10.149  1.00 48.26           C  
ATOM    258  N   GLU A  32      14.329 -14.469  -6.804  1.00 52.97           N  
ATOM    259  CA  GLU A  32      13.155 -15.189  -7.206  1.00 52.97           C  
ATOM    265  C   GLU A  32      12.031 -14.874  -6.258  1.00 52.97           C  
ATOM    266  O   GLU A  32      10.872 -14.795  -6.658  1.00 52.97           O  
ATOM    260  CB  GLU A  32      13.366 -16.713  -7.238  1.00 52.97           C  
ATOM    261  CG  GLU A  32      12.238 -17.463  -7.950  1.00 52.97           C  
ATOM    262  CD  GLU A  32      12.718 -18.880  -8.234  1.00 52.97           C  
ATOM    263  OE1 GLU A  32      13.747 -19.292  -7.634  1.00 52.97           O  
ATOM    264  OE2 GLU A  32      12.063 -19.569  -9.060  1.00 52.97           O1-
ATOM    267  N   GLU A  33      12.369 -14.697  -4.968  1.00 70.37           N  
ATOM    268  CA  GLU A  33      11.483 -14.455  -3.858  1.00 70.37           C  
ATOM    274  C   GLU A  33      10.845 -13.091  -3.900  1.00 70.37           C  
ATOM    275  O   GLU A  33       9.776 -12.897  -3.325  1.00 70.37           O  
ATOM    269  CB  GLU A  33      12.222 -14.561  -2.511  1.00 70.37           C  
ATOM    270  CG  GLU A  33      12.744 -15.970  -2.215  1.00 70.37           C  
ATOM    271  CD  GLU A  33      13.687 -15.897  -1.020  1.00 70.37           C  
ATOM    272  OE1 GLU A  33      14.275 -14.805  -0.794  1.00 70.37           O  
ATOM    273  OE2 GLU A  33      13.834 -16.932  -0.318  1.00 70.37           O1-
ATOM    276  N   VAL A  34      11.483 -12.109  -4.568  1.00 61.12           N  
ATOM    277  CA  VAL A  34      11.082 -10.727  -4.490  1.00 61.12           C  
ATOM    281  C   VAL A  34       9.639 -10.487  -4.839  1.00 61.12           C  
ATOM    282  O   VAL A  34       8.971  -9.769  -4.096  1.00 61.12           O  
ATOM    278  CB  VAL A  34      11.895  -9.838  -5.389  1.00 61.12           C  
ATOM    279  CG1 VAL A  34      11.278  -8.429  -5.373  1.00 61.12           C  
ATOM    280  CG2 VAL A  34      13.361  -9.869  -4.923  1.00 61.12           C  
ATOM    283  N   PRO A  35       9.087 -11.010  -5.896  1.00146.98           N  
ATOM    284  CA  PRO A  35       7.728 -10.674  -6.230  1.00146.98           C  
ATOM    288  C   PRO A  35       6.735 -11.080  -5.187  1.00146.98           C  
ATOM    289  O   PRO A  35       5.756 -10.361  -4.990  1.00146.98           O  
ATOM    286  CB  PRO A  35       7.489 -11.245  -7.632  1.00146.98           C  
ATOM    287  CG  PRO A  35       8.738 -12.103  -7.931  1.00146.98           C  
ATOM    285  CD  PRO A  35       9.832 -11.494  -7.040  1.00146.98           C  
ATOM    290  N   ALA A  36       6.955 -12.218  -4.507  1.00 25.82           N  
ATOM    291  CA  ALA A  36       6.038 -12.654  -3.495  1.00 25.82           C  
ATOM    293  C   ALA A  36       6.056 -11.674  -2.366  1.00 25.82           C  
ATOM    294  O   ALA A  36       5.013 -11.328  -1.813  1.00 25.82           O  
ATOM    292  CB  ALA A  36       6.406 -14.031  -2.917  1.00 25.82           C  
ATOM    295  N   LYS A  37       7.262 -11.203  -1.994  1.00107.85           N  
ATOM    296  CA  LYS A  37       7.419 -10.309  -0.883  1.00107.85           C  
ATOM    302  C   LYS A  37       6.740  -9.013  -1.186  1.00107.85           C  
ATOM    303  O   LYS A  37       6.096  -8.422  -0.320  1.00107.85           O  
ATOM    297  CB  LYS A  37       8.894 -10.012  -0.563  1.00107.85           C  
ATOM    298  CG  LYS A  37       9.655 -11.258  -0.109  1.00107.85           C  
ATOM    299  CD  LYS A  37       9.067 -11.904   1.147  1.00107.85           C  
ATOM    300  CE  LYS A  37       9.599 -13.312   1.419  1.00107.85           C  
ATOM    301  NZ  LYS A  37      11.023 -13.249   1.816  1.00107.85           N1+
ATOM    304  N   LEU A  38       6.882  -8.535  -2.435  1.00 40.31           N  
ATOM    305  CA  LEU A  38       6.297  -7.291  -2.841  1.00 40.31           C  
ATOM    310  C   LEU A  38       4.807  -7.423  -2.776  1.00 40.31           C  
ATOM    311  O   LEU A  38       4.109  -6.529  -2.297  1.00 40.31           O  
ATOM    306  CB  LEU A  38       6.687  -6.923  -4.284  1.00 40.31           C  
ATOM    307  CG  LEU A  38       6.101  -5.596  -4.798  1.00 40.31           C  
ATOM    308  CD1 LEU A  38       6.660  -4.400  -4.008  1.00 40.31           C  
ATOM    309  CD2 LEU A  38       6.297  -5.451  -6.315  1.00 40.31           C  
ATOM    312  N   LYS A  39       4.282  -8.572  -3.236  1.00 62.00           N  
ATOM    313  CA  LYS A  39       2.866  -8.791  -3.274  1.00 62.00           C  
ATOM    319  C   LYS A  39       2.321  -8.756  -1.882  1.00 62.00           C  
ATOM    320  O   LYS A  39       1.255  -8.193  -1.643  1.00 62.00           O  
ATOM    314  CB  LYS A  39       2.477 -10.151  -3.877  1.00 62.00           C  
ATOM    315  CG  LYS A  39       0.965 -10.373  -3.915  1.00 62.00           C  
ATOM    316  CD  LYS A  39       0.531 -11.575  -4.755  1.00 62.00           C  
ATOM    317  CE  LYS A  39      -0.985 -11.788  -4.778  1.00 62.00           C  
ATOM    318  NZ  LYS A  39      -1.639 -10.703  -5.542  1.00 62.00           N1+
ATOM    321  N   GLN A  40       3.049  -9.340  -0.916  1.00 47.35           N  
ATOM    322  CA  GLN A  40       2.546  -9.411   0.422  1.00 47.35           C  
ATOM    328  C   GLN A  40       2.335  -8.020   0.932  1.00 47.35           C  
ATOM    329  O   GLN A  40       1.323  -7.734   1.570  1.00 47.35           O  
ATOM    323  CB  GLN A  40       3.524 -10.132   1.364  1.00 47.35           C  
ATOM    324  CG  GLN A  40       3.720 -11.605   0.999  1.00 47.35           C  
ATOM    325  CD  GLN A  40       4.702 -12.223   1.982  1.00 47.35           C  
ATOM    327  NE2 GLN A  40       5.491 -11.360   2.678  1.00 47.35           N  
ATOM    326  OE1 GLN A  40       4.774 -13.442   2.124  1.00 47.35           O  
ATOM    330  N   ALA A  41       3.291  -7.115   0.665  1.00 50.62           N  
ATOM    331  CA  ALA A  41       3.210  -5.771   1.164  1.00 50.62           C  
ATOM    333  C   ALA A  41       2.068  -4.997   0.561  1.00 50.62           C  
ATOM    334  O   ALA A  41       1.374  -4.265   1.264  1.00 50.62           O  
ATOM    332  CB  ALA A  41       4.493  -4.966   0.895  1.00 50.62           C  
ATOM    335  N   VAL A  42       1.885  -5.114  -0.770  1.00 75.93           N  
ATOM    336  CA  VAL A  42       0.948  -4.355  -1.565  1.00 75.93           C  
ATOM    340  C   VAL A  42      -0.493  -4.761  -1.448  1.00 75.93           C  
ATOM    341  O   VAL A  42      -1.389  -3.925  -1.549  1.00 75.93           O  
ATOM    337  CB  VAL A  42       1.292  -4.377  -3.025  0.50 75.93           C  
ATOM    338  CG1 VAL A  42       0.187  -3.643  -3.804  0.50 75.93           C  
ATOM    339  CG2 VAL A  42       2.686  -3.752  -3.196  0.50 75.93           C  
ATOM    342  N   GLU A  43      -0.767  -6.053  -1.224  1.00123.21           N  
ATOM    343  CA  GLU A  43      -2.101  -6.593  -1.298  1.00123.21           C  
ATOM    349  C   GLU A  43      -3.038  -5.883  -0.359  1.00123.21           C  
ATOM    350  O   GLU A  43      -4.246  -5.857  -0.591  1.00123.21           O  
ATOM    344  CB  GLU A  43      -2.150  -8.075  -0.891  1.00123.21           C  
ATOM    345  CG  GLU A  43      -1.415  -9.019  -1.843  1.00123.21           C  
ATOM    346  CD  GLU A  43      -1.388 -10.390  -1.182  1.00123.21           C  
ATOM    347  OE1 GLU A  43      -1.640 -10.451   0.051  1.00123.21           O  
ATOM    348  OE2 GLU A  43      -1.114 -11.393  -1.892  1.00123.21           O1-
ATOM    351  N   VAL A  44      -2.513  -5.290   0.724  1.00 78.46           N  
ATOM    352  CA  VAL A  44      -3.296  -4.780   1.818  1.00 78.46           C  
ATOM    356  C   VAL A  44      -4.380  -3.776   1.481  1.00 78.46           C  
ATOM    357  O   VAL A  44      -5.498  -3.966   1.951  1.00 78.46           O  
ATOM    353  CB  VAL A  44      -2.444  -4.127   2.867  1.00 78.46           C  
ATOM    354  CG1 VAL A  44      -1.463  -5.171   3.426  1.00 78.46           C  
ATOM    355  CG2 VAL A  44      -1.768  -2.888   2.254  1.00 78.46           C  
ATOM    358  N   MET A  45      -4.170  -2.686   0.699  1.00200.99           N  
ATOM    359  CA  MET A  45      -5.336  -1.838   0.663  1.00200.99           C  
ATOM    364  C   MET A  45      -5.592  -1.197  -0.653  1.00200.99           C  
ATOM    365  O   MET A  45      -4.729  -1.098  -1.526  1.00200.99           O  
ATOM    360  CB  MET A  45      -5.319  -0.745   1.749  1.00200.99           C  
ATOM    361  CG  MET A  45      -6.690  -0.122   2.023  1.00200.99           C  
ATOM    362  SD  MET A  45      -7.903  -1.258   2.767  1.00200.99           S  
ATOM    363  CE  MET A  45      -7.042  -1.419   4.358  1.00200.99           C  
ATOM    366  N   THR A  46      -6.832  -0.682  -0.737  1.00184.30           N  
ATOM    367  CA  THR A  46      -7.494  -0.111  -1.863  1.00184.30           C  
ATOM    371  C   THR A  46      -6.696   1.026  -2.401  1.00184.30           C  
ATOM    372  O   THR A  46      -5.537   1.243  -2.051  1.00184.30           O  
ATOM    368  CB  THR A  46      -8.866   0.398  -1.504  1.00184.30           C  
ATOM    370  CG2 THR A  46      -8.700   1.694  -0.689  1.00184.30           C  
ATOM    369  OG1 THR A  46      -9.651   0.639  -2.663  1.00184.30           O  
ATOM    373  N   ASP A  47      -7.345   1.790  -3.289  1.00 70.01           N  
ATOM    374  CA  ASP A  47      -6.732   2.824  -4.056  1.00 70.01           C  
ATOM    379  C   ASP A  47      -6.137   3.857  -3.162  1.00 70.01           C  
ATOM    380  O   ASP A  47      -5.054   4.368  -3.442  1.00 70.01           O  
ATOM    375  CB  ASP A  47      -7.737   3.541  -4.971  1.00 70.01           C  
ATOM    376  CG  ASP A  47      -8.214   2.545  -6.017  1.00 70.01           C  
ATOM    377  OD1 ASP A  47      -7.662   1.413  -6.055  1.00 70.01           O  
ATOM    378  OD2 ASP A  47      -9.140   2.902  -6.795  1.00 70.01           O1-
ATOM    381  N   SER A  48      -6.815   4.185  -2.052  1.00 34.75           N  
ATOM    382  CA  SER A  48      -6.346   5.255  -1.225  1.00 34.75           C  
ATOM    385  C   SER A  48      -4.954   4.985  -0.751  1.00 34.75           C  
ATOM    386  O   SER A  48      -4.072   5.826  -0.914  1.00 34.75           O  
ATOM    383  CB  SER A  48      -7.222   5.467   0.021  0.50 34.75           C  
ATOM    384  OG  SER A  48      -7.163   4.323   0.860  0.50 34.75           O  
ATOM    387  N   GLN A  49      -4.708   3.804  -0.154  1.00 57.42           N  
ATOM    388  CA  GLN A  49      -3.400   3.536   0.374  1.00 57.42           C  
ATOM    394  C   GLN A  49      -2.396   3.424  -0.728  1.00 57.42           C  
ATOM    395  O   GLN A  49      -1.266   3.889  -0.594  1.00 57.42           O  
ATOM    389  CB  GLN A  49      -3.319   2.263   1.233  1.00 57.42           C  
ATOM    390  CG  GLN A  49      -4.055   2.406   2.565  1.00 57.42           C  
ATOM    391  CD  GLN A  49      -3.635   1.257   3.468  1.00 57.42           C  
ATOM    393  NE2 GLN A  49      -2.694   0.410   2.973  1.00 57.42           N  
ATOM    392  OE1 GLN A  49      -4.124   1.122   4.589  1.00 57.42           O  
ATOM    396  N   LEU A  50      -2.786   2.813  -1.861  1.00 61.54           N  
ATOM    397  CA  LEU A  50      -1.885   2.610  -2.961  1.00 61.54           C  
ATOM    402  C   LEU A  50      -1.449   3.949  -3.472  1.00 61.54           C  
ATOM    403  O   LEU A  50      -0.322   4.122  -3.932  1.00 61.54           O  
ATOM    398  CB  LEU A  50      -2.546   1.862  -4.131  1.00 61.54           C  
ATOM    399  CG  LEU A  50      -2.982   0.426  -3.780  1.00 61.54           C  
ATOM    400  CD1 LEU A  50      -3.631  -0.272  -4.985  1.00 61.54           C  
ATOM    401  CD2 LEU A  50      -1.818  -0.384  -3.186  1.00 61.54           C  
ATOM    404  N   ASP A  51      -2.377   4.917  -3.436  1.00109.69           N  
ATOM    405  CA  ASP A  51      -2.218   6.267  -3.895  1.00109.69           C  
ATOM    410  C   ASP A  51      -1.365   7.087  -2.974  1.00109.69           C  
ATOM    411  O   ASP A  51      -1.024   8.214  -3.323  1.00109.69           O  
ATOM    406  CB  ASP A  51      -3.560   6.991  -4.090  1.00109.69           C  
ATOM    407  CG  ASP A  51      -4.210   6.378  -5.322  1.00109.69           C  
ATOM    408  OD1 ASP A  51      -3.453   5.870  -6.191  1.00109.69           O  
ATOM    409  OD2 ASP A  51      -5.465   6.408  -5.414  1.00109.69           O1-
ATOM    412  N   THR A  52      -1.079   6.613  -1.745  1.00144.08           N  
ATOM    413  CA  THR A  52      -0.305   7.416  -0.829  1.00144.08           C  
ATOM    417  C   THR A  52       1.147   7.383  -1.191  1.00144.08           C  
ATOM    418  O   THR A  52       1.706   6.347  -1.544  1.00144.08           O  
ATOM    414  CB  THR A  52      -0.364   6.947   0.595  1.00144.08           C  
ATOM    416  CG2 THR A  52      -1.814   7.002   1.087  1.00144.08           C  
ATOM    415  OG1 THR A  52       0.144   5.625   0.693  1.00144.08           O  
ATOM    419  N   PRO A  53       1.766   8.534  -1.090  1.00 75.60           N  
ATOM    420  CA  PRO A  53       3.176   8.620  -1.347  1.00 75.60           C  
ATOM    424  C   PRO A  53       3.922   7.944  -0.244  1.00 75.60           C  
ATOM    425  O   PRO A  53       3.499   8.042   0.907  1.00 75.60           O  
ATOM    422  CB  PRO A  53       3.490  10.105  -1.501  1.00 75.60           C  
ATOM    423  CG  PRO A  53       2.165  10.697  -2.016  1.00 75.60           C  
ATOM    421  CD  PRO A  53       1.081   9.769  -1.436  1.00 75.60           C  
ATOM    426  N   TYR A  54       5.026   7.243  -0.570  1.00 92.00           N  
ATOM    427  CA  TYR A  54       5.780   6.556   0.438  1.00 92.00           C  
ATOM    436  C   TYR A  54       6.492   7.549   1.299  1.00 92.00           C  
ATOM    437  O   TYR A  54       6.726   7.298   2.481  1.00 92.00           O  
ATOM    428  CB  TYR A  54       6.750   5.464  -0.071  1.00 92.00           C  
ATOM    429  CG  TYR A  54       7.859   5.997  -0.910  1.00 92.00           C  
ATOM    430  CD1 TYR A  54       7.712   6.145  -2.270  1.00 92.00           C  
ATOM    431  CD2 TYR A  54       9.064   6.322  -0.332  1.00 92.00           C  
ATOM    432  CE1 TYR A  54       8.749   6.626  -3.036  1.00 92.00           C  
ATOM    433  CE2 TYR A  54      10.103   6.803  -1.093  1.00 92.00           C  
ATOM    434  CZ  TYR A  54       9.947   6.954  -2.448  1.00 92.00           C  
ATOM    435  OH  TYR A  54      11.013   7.447  -3.231  1.00 92.00           O  
ATOM    438  N   ARG A  55       6.903   8.678   0.690  1.00203.33           N  
ATOM    439  CA  ARG A  55       7.580   9.742   1.370  1.00203.33           C  
ATOM    447  C   ARG A  55       7.012  11.023   0.845  1.00203.33           C  
ATOM    448  O   ARG A  55       6.359  11.043  -0.197  1.00203.33           O  
ATOM    440  CB  ARG A  55       9.081   9.768   1.054  1.00203.33           C  
ATOM    441  CG  ARG A  55       9.830  10.951   1.656  1.00203.33           C  
ATOM    442  CD  ARG A  55      11.321  10.948   1.311  1.00203.33           C  
ATOM    443  NE  ARG A  55      11.435  10.877  -0.173  1.00203.33           N  
ATOM    444  CZ  ARG A  55      11.452  12.014  -0.928  1.00203.33           C  
ATOM    445  NH1 ARG A  55      11.358  13.236  -0.328  1.00203.33           N1+
ATOM    446  NH2 ARG A  55      11.570  11.926  -2.284  1.00203.33           N  
ATOM    449  N   ASP A  56       7.235  12.134   1.571  1.00 39.79           N  
ATOM    450  CA  ASP A  56       6.734  13.400   1.123  1.00 39.79           C  
ATOM    455  C   ASP A  56       7.426  13.731  -0.163  1.00 39.79           C  
ATOM    456  O   ASP A  56       8.654  13.734  -0.235  1.00 39.79           O  
ATOM    451  CB  ASP A  56       7.022  14.535   2.123  1.00 39.79           C  
ATOM    452  CG  ASP A  56       6.347  15.814   1.649  1.00 39.79           C  
ATOM    453  OD1 ASP A  56       5.724  15.792   0.555  1.00 39.79           O  
ATOM    454  OD2 ASP A  56       6.450  16.834   2.380  1.00 39.79           O1-
ATOM    457  N   GLY A  57       6.641  14.006  -1.224  1.00 28.99           N  
ATOM    458  CA  GLY A  57       7.185  14.410  -2.490  1.00 28.99           C  
ATOM    459  C   GLY A  57       7.597  13.215  -3.300  1.00 28.99           C  
ATOM    460  O   GLY A  57       8.088  13.372  -4.416  1.00 28.99           O  
ATOM    461  N   GLY A  58       7.412  11.986  -2.778  1.00 31.69           N  
ATOM    462  CA  GLY A  58       7.866  10.838  -3.518  1.00 31.69           C  
ATOM    463  C   GLY A  58       6.746  10.188  -4.271  1.00 31.69           C  
ATOM    464  O   GLY A  58       5.616  10.671  -4.316  1.00 31.69           O  
ATOM    465  N   TRP A  59       7.065   9.019  -4.870  1.00 80.27           N  
ATOM    466  CA  TRP A  59       6.155   8.236  -5.655  1.00 80.27           C  
ATOM    477  C   TRP A  59       5.207   7.534  -4.741  1.00 80.27           C  
ATOM    478  O   TRP A  59       5.494   7.307  -3.567  1.00 80.27           O  
ATOM    467  CB  TRP A  59       6.842   7.121  -6.462  1.00 80.27           C  
ATOM    468  CG  TRP A  59       7.699   7.592  -7.607  1.00 80.27           C  
ATOM    470  CD1 TRP A  59       7.787   8.820  -8.192  1.00 80.27           C  
ATOM    469  CD2 TRP A  59       8.618   6.739  -8.305  1.00 80.27           C  
ATOM    472  CE2 TRP A  59       9.222   7.510  -9.296  1.00 80.27           C  
ATOM    473  CE3 TRP A  59       8.929   5.420  -8.133  1.00 80.27           C  
ATOM    471  NE1 TRP A  59       8.704   8.786  -9.217  1.00 80.27           N  
ATOM    474  CZ2 TRP A  59      10.154   6.971 -10.135  1.00 80.27           C  
ATOM    475  CZ3 TRP A  59       9.870   4.879  -8.979  1.00 80.27           C  
ATOM    476  CH2 TRP A  59      10.470   5.641  -9.961  1.00 80.27           C  
ATOM    479  N   THR A  60       4.022   7.191  -5.277  1.00 43.29           N  
ATOM    480  CA  THR A  60       3.055   6.457  -4.515  1.00 43.29           C  
ATOM    484  C   THR A  60       3.439   5.014  -4.605  1.00 43.29           C  
ATOM    485  O   THR A  60       4.287   4.634  -5.409  1.00 43.29           O  
ATOM    481  CB  THR A  60       1.653   6.596  -5.034  1.00 43.29           C  
ATOM    483  CG2 THR A  60       1.255   8.081  -4.995  1.00 43.29           C  
ATOM    482  OG1 THR A  60       1.572   6.100  -6.363  1.00 43.29           O  
ATOM    486  N   VAL A  61       2.815   4.171  -3.763  1.00 42.17           N  
ATOM    487  CA  VAL A  61       3.097   2.768  -3.737  1.00 42.17           C  
ATOM    491  C   VAL A  61       2.761   2.203  -5.081  1.00 42.17           C  
ATOM    492  O   VAL A  61       3.458   1.334  -5.601  1.00 42.17           O  
ATOM    488  CB  VAL A  61       2.275   2.043  -2.712  1.00 42.17           C  
ATOM    489  CG1 VAL A  61       2.520   0.532  -2.852  1.00 42.17           C  
ATOM    490  CG2 VAL A  61       2.628   2.608  -1.323  1.00 42.17           C  
ATOM    493  N   ARG A  62       1.676   2.691  -5.697  1.00202.81           N  
ATOM    494  CA  ARG A  62       1.290   2.167  -6.975  1.00202.81           C  
ATOM    502  C   ARG A  62       2.423   2.387  -7.926  1.00202.81           C  
ATOM    503  O   ARG A  62       2.820   1.477  -8.649  1.00202.81           O  
ATOM    495  CB  ARG A  62       0.108   2.919  -7.603  1.00202.81           C  
ATOM    496  CG  ARG A  62      -1.207   2.840  -6.835  1.00202.81           C  
ATOM    497  CD  ARG A  62      -2.288   3.729  -7.454  1.00202.81           C  
ATOM    498  NE  ARG A  62      -3.122   2.882  -8.350  1.00202.81           N  
ATOM    499  CZ  ARG A  62      -4.322   2.409  -7.905  1.00202.81           C  
ATOM    500  NH1 ARG A  62      -4.792   2.787  -6.681  1.00202.81           N1+
ATOM    501  NH2 ARG A  62      -5.062   1.574  -8.692  1.00202.81           N  
ATOM    504  N   GLN A  63       2.991   3.607  -7.928  1.00 59.07           N  
ATOM    505  CA  GLN A  63       4.024   3.954  -8.863  1.00 59.07           C  
ATOM    511  C   GLN A  63       5.227   3.095  -8.634  1.00 59.07           C  
ATOM    512  O   GLN A  63       5.859   2.660  -9.594  1.00 59.07           O  
ATOM    506  CB  GLN A  63       4.462   5.429  -8.768  1.00 59.07           C  
ATOM    507  CG  GLN A  63       3.400   6.419  -9.261  1.00 59.07           C  
ATOM    508  CD  GLN A  63       3.947   7.836  -9.120  1.00 59.07           C  
ATOM    510  NE2 GLN A  63       4.150   8.527 -10.275  1.00 59.07           N  
ATOM    509  OE1 GLN A  63       4.184   8.317  -8.014  1.00 59.07           O  
ATOM    513  N   VAL A  64       5.587   2.819  -7.364  1.00124.03           N  
ATOM    514  CA  VAL A  64       6.757   2.018  -7.137  1.00124.03           C  
ATOM    518  C   VAL A  64       6.570   0.634  -7.688  1.00124.03           C  
ATOM    519  O   VAL A  64       7.504   0.060  -8.245  1.00124.03           O  
ATOM    515  CB  VAL A  64       7.217   1.939  -5.703  1.00124.03           C  
ATOM    516  CG1 VAL A  64       7.772   3.310  -5.305  1.00124.03           C  
ATOM    517  CG2 VAL A  64       6.066   1.493  -4.800  1.00124.03           C  
ATOM    520  N   VAL A  65       5.363   0.055  -7.558  1.00 41.63           N  
ATOM    521  CA  VAL A  65       5.141  -1.278  -8.050  1.00 41.63           C  
ATOM    525  C   VAL A  65       5.370  -1.314  -9.533  1.00 41.63           C  
ATOM    526  O   VAL A  65       6.061  -2.195 -10.043  1.00 41.63           O  
ATOM    522  CB  VAL A  65       3.741  -1.754  -7.797  1.00 41.63           C  
ATOM    523  CG1 VAL A  65       3.563  -3.127  -8.466  1.00 41.63           C  
ATOM    524  CG2 VAL A  65       3.496  -1.767  -6.278  1.00 41.63           C  
ATOM    527  N   HIS A  66       4.806  -0.339 -10.267  1.00 59.10           N  
ATOM    528  CA  HIS A  66       4.918  -0.300 -11.698  1.00 59.10           C  
ATOM    535  C   HIS A  66       6.351  -0.069 -12.067  1.00 59.10           C  
ATOM    536  O   HIS A  66       6.840  -0.597 -13.065  1.00 59.10           O  
ATOM    531  CB  HIS A  66       4.043   0.800 -12.325  1.00 59.10           C  
ATOM    530  CG  HIS A  66       2.582   0.569 -12.057  1.00 59.10           C  
ATOM    533  CD2 HIS A  66       1.717  -0.307 -12.640  1.00 59.10           C  
ATOM    529  ND1 HIS A  66       1.848   1.236 -11.102  1.00 59.10           N  
ATOM    534  CE1 HIS A  66       0.588   0.735 -11.149  1.00 59.10           C  
ATOM    532  NE2 HIS A  66       0.460  -0.205 -12.068  1.00 59.10           N  
ATOM    537  N   HIS A  67       7.062   0.737 -11.263  1.00 60.43           N  
ATOM    538  CA  HIS A  67       8.442   1.044 -11.512  1.00 60.43           C  
ATOM    545  C   HIS A  67       9.264  -0.204 -11.453  1.00 60.43           C  
ATOM    546  O   HIS A  67      10.163  -0.402 -12.268  1.00 60.43           O  
ATOM    541  CB  HIS A  67       9.022   2.016 -10.476  1.00 60.43           C  
ATOM    540  CG  HIS A  67      10.505   2.178 -10.605  1.00 60.43           C  
ATOM    543  CD2 HIS A  67      11.491   1.756  -9.767  1.00 60.43           C  
ATOM    539  ND1 HIS A  67      11.141   2.802 -11.653  1.00 60.43           N  
ATOM    544  CE1 HIS A  67      12.472   2.727 -11.401  1.00 60.43           C  
ATOM    542  NE2 HIS A  67      12.732   2.101 -10.267  1.00 60.43           N  
ATOM    547  N   LEU A  68       8.978  -1.088 -10.482  1.00 56.09           N  
ATOM    548  CA  LEU A  68       9.763  -2.280 -10.325  1.00 56.09           C  
ATOM    553  C   LEU A  68       9.656  -3.111 -11.565  1.00 56.09           C  
ATOM    554  O   LEU A  68      10.653  -3.652 -12.043  1.00 56.09           O  
ATOM    549  CB  LEU A  68       9.287  -3.125  -9.133  1.00 56.09           C  
ATOM    550  CG  LEU A  68       9.545  -2.434  -7.783  1.00 56.09           C  
ATOM    551  CD1 LEU A  68       9.065  -3.292  -6.603  1.00 56.09           C  
ATOM    552  CD2 LEU A  68      11.024  -2.034  -7.654  1.00 56.09           C  
ATOM    555  N   ALA A  69       8.442  -3.235 -12.127  1.00 33.22           N  
ATOM    556  CA  ALA A  69       8.291  -4.052 -13.296  1.00 33.22           C  
ATOM    558  C   ALA A  69       9.100  -3.468 -14.407  1.00 33.22           C  
ATOM    559  O   ALA A  69       9.834  -4.179 -15.093  1.00 33.22           O  
ATOM    557  CB  ALA A  69       6.832  -4.134 -13.778  1.00 33.22           C  
ATOM    560  N   ASP A  70       9.002  -2.139 -14.599  1.00 45.07           N  
ATOM    561  CA  ASP A  70       9.693  -1.485 -15.672  1.00 45.07           C  
ATOM    566  C   ASP A  70      11.177  -1.550 -15.463  1.00 45.07           C  
ATOM    567  O   ASP A  70      11.922  -1.843 -16.393  1.00 45.07           O  
ATOM    562  CB  ASP A  70       9.309  -0.001 -15.817  1.00 45.07           C  
ATOM    563  CG  ASP A  70       7.900   0.068 -16.392  1.00 45.07           C  
ATOM    564  OD1 ASP A  70       7.351  -1.013 -16.735  1.00 45.07           O  
ATOM    565  OD2 ASP A  70       7.355   1.199 -16.504  1.00 45.07           O1-
ATOM    568  N   SER A  71      11.648  -1.315 -14.224  1.00 66.72           N  
ATOM    569  CA  SER A  71      13.059  -1.241 -13.947  1.00 66.72           C  
ATOM    572  C   SER A  71      13.693  -2.552 -14.211  1.00 66.72           C  
ATOM    573  O   SER A  71      14.884  -2.633 -14.502  1.00 66.72           O  
ATOM    570  CB  SER A  71      13.385  -0.899 -12.486  1.00 66.72           C  
ATOM    571  OG  SER A  71      14.794  -0.909 -12.300  1.00 66.72           O  
ATOM    574  N   HIS A  72      12.903  -3.629 -14.183  1.00221.51           N  
ATOM    575  CA  HIS A  72      13.468  -4.914 -14.425  1.00221.51           C  
ATOM    582  C   HIS A  72      13.986  -4.961 -15.859  1.00221.51           C  
ATOM    583  O   HIS A  72      14.437  -6.044 -16.233  1.00221.51           O  
ATOM    578  CB  HIS A  72      12.578  -6.085 -13.987  1.00221.51           C  
ATOM    577  CG  HIS A  72      12.553  -6.030 -12.484  1.00221.51           C  
ATOM    580  CD2 HIS A  72      11.563  -6.249 -11.576  1.00221.51           C  
ATOM    576  ND1 HIS A  72      13.665  -5.684 -11.744  1.00221.51           N  
ATOM    581  CE1 HIS A  72      13.297  -5.703 -10.439  1.00221.51           C  
ATOM    579  NE2 HIS A  72      12.029  -6.041 -10.287  1.00221.51           N  
ATOM    584  N   MET A  73      13.762  -3.858 -16.679  1.00319.53           N  
ATOM    585  CA  MET A  73      14.262  -3.384 -17.988  1.00319.53           C  
ATOM    590  C   MET A  73      15.676  -2.899 -17.936  1.00319.53           C  
ATOM    591  O   MET A  73      16.340  -2.959 -18.977  1.00319.53           O  
ATOM    586  CB  MET A  73      13.427  -2.264 -18.630  1.00319.53           C  
ATOM    587  CG  MET A  73      12.014  -2.715 -19.003  1.00319.53           C  
ATOM    588  SD  MET A  73      11.014  -1.451 -19.839  1.00319.53           S  
ATOM    589  CE  MET A  73      11.977  -1.525 -21.378  1.00319.53           C  
ATOM    592  N   ASN A  74      16.142  -2.350 -16.776  1.00117.77           N  
ATOM    593  CA  ASN A  74      17.558  -2.112 -16.627  1.00117.77           C  
ATOM    598  C   ASN A  74      17.969  -3.502 -16.905  1.00117.77           C  
ATOM    599  O   ASN A  74      18.828  -3.797 -17.726  1.00117.77           O  
ATOM    594  CB  ASN A  74      17.960  -1.722 -15.193  1.00117.77           C  
ATOM    595  CG  ASN A  74      17.511  -0.289 -14.942  1.00117.77           C  
ATOM    597  ND2 ASN A  74      18.247   0.689 -15.532  1.00117.77           N  
ATOM    596  OD1 ASN A  74      16.532  -0.045 -14.238  1.00117.77           O  
ATOM    600  N   SER A  75      17.300  -4.409 -16.197  1.00346.02           N  
ATOM    601  CA  SER A  75      17.059  -5.626 -16.868  1.00346.02           C  
ATOM    604  C   SER A  75      17.818  -6.842 -16.944  1.00346.02           C  
ATOM    605  O   SER A  75      19.033  -6.965 -16.869  1.00346.02           O  
ATOM    602  CB  SER A  75      16.788  -5.557 -18.348  1.00346.02           C  
ATOM    603  OG  SER A  75      15.425  -5.830 -18.581  1.00346.02           O  
ATOM    606  N   TYR A  76      16.885  -7.731 -17.342  1.00122.78           N  
ATOM    607  CA  TYR A  76      16.877  -9.039 -17.889  1.00122.78           C  
ATOM    616  C   TYR A  76      17.366  -8.879 -19.294  1.00122.78           C  
ATOM    617  O   TYR A  76      18.202  -9.641 -19.772  1.00122.78           O  
ATOM    608  CB  TYR A  76      15.432  -9.572 -17.931  1.00122.78           C  
ATOM    609  CG  TYR A  76      15.350 -10.904 -18.589  1.00122.78           C  
ATOM    610  CD1 TYR A  76      15.710 -12.049 -17.920  1.00122.78           C  
ATOM    611  CD2 TYR A  76      14.873 -11.002 -19.874  1.00122.78           C  
ATOM    612  CE1 TYR A  76      15.615 -13.274 -18.535  1.00122.78           C  
ATOM    613  CE2 TYR A  76      14.775 -12.223 -20.495  1.00122.78           C  
ATOM    614  CZ  TYR A  76      15.151 -13.362 -19.826  1.00122.78           C  
ATOM    615  OH  TYR A  76      15.053 -14.618 -20.460  1.00122.78           O  
ATOM    618  N   ILE A  77      16.840  -7.843 -19.982  1.00 34.38           N  
ATOM    619  CA  ILE A  77      17.188  -7.534 -21.337  1.00 34.38           C  
ATOM    624  C   ILE A  77      18.637  -7.181 -21.364  1.00 34.38           C  
ATOM    625  O   ILE A  77      19.378  -7.649 -22.226  1.00 34.38           O  
ATOM    620  CB  ILE A  77      16.420  -6.360 -21.872  1.00 34.38           C  
ATOM    621  CG1 ILE A  77      14.916  -6.678 -21.897  1.00 34.38           C  
ATOM    622  CG2 ILE A  77      16.997  -5.993 -23.250  1.00 34.38           C  
ATOM    623  CD1 ILE A  77      14.041  -5.452 -22.153  1.00 34.38           C  
ATOM    626  N   ARG A  78      19.088  -6.352 -20.403  1.00 93.84           N  
ATOM    627  CA  ARG A  78      20.472  -5.981 -20.402  1.00 93.84           C  
ATOM    635  C   ARG A  78      21.300  -7.201 -20.144  1.00 93.84           C  
ATOM    636  O   ARG A  78      22.402  -7.317 -20.675  1.00 93.84           O  
ATOM    628  CB  ARG A  78      20.855  -4.883 -19.393  1.00 93.84           C  
ATOM    629  CG  ARG A  78      20.481  -3.475 -19.871  1.00 93.84           C  
ATOM    630  CD  ARG A  78      20.861  -2.374 -18.874  1.00 93.84           C  
ATOM    631  NE  ARG A  78      20.080  -1.151 -19.219  1.00 93.84           N  
ATOM    632  CZ  ARG A  78      19.890  -0.178 -18.280  1.00 93.84           C  
ATOM    633  NH1 ARG A  78      20.424  -0.317 -17.032  1.00 93.84           N1+
ATOM    634  NH2 ARG A  78      19.162   0.935 -18.588  1.00 93.84           N  
ATOM    637  N   PHE A  79      20.808  -8.142 -19.311  1.00 69.46           N  
ATOM    638  CA  PHE A  79      21.575  -9.336 -19.078  1.00 69.46           C  
ATOM    646  C   PHE A  79      21.776 -10.074 -20.365  1.00 69.46           C  
ATOM    647  O   PHE A  79      22.891 -10.492 -20.671  1.00 69.46           O  
ATOM    639  CB  PHE A  79      20.930 -10.345 -18.106  1.00 69.46           C  
ATOM    640  CG  PHE A  79      21.305 -10.001 -16.707  1.00 69.46           C  
ATOM    641  CD1 PHE A  79      20.732  -8.939 -16.057  1.00 69.46           C  
ATOM    642  CD2 PHE A  79      22.229 -10.767 -16.032  1.00 69.46           C  
ATOM    643  CE1 PHE A  79      21.076  -8.628 -14.764  1.00 69.46           C  
ATOM    644  CE2 PHE A  79      22.581 -10.466 -14.738  1.00 69.46           C  
ATOM    645  CZ  PHE A  79      22.003  -9.393 -14.101  1.00 69.46           C  
ATOM    648  N   LYS A  80      20.704 -10.261 -21.158  1.00 58.60           N  
ATOM    649  CA  LYS A  80      20.848 -11.006 -22.377  1.00 58.60           C  
ATOM    655  C   LYS A  80      21.738 -10.280 -23.327  1.00 58.60           C  
ATOM    656  O   LYS A  80      22.502 -10.905 -24.061  1.00 58.60           O  
ATOM    650  CB  LYS A  80      19.518 -11.348 -23.073  1.00 58.60           C  
ATOM    651  CG  LYS A  80      18.816 -12.524 -22.390  1.00 58.60           C  
ATOM    652  CD  LYS A  80      17.460 -12.901 -22.988  1.00 58.60           C  
ATOM    653  CE  LYS A  80      16.944 -14.255 -22.485  1.00 58.60           C  
ATOM    654  NZ  LYS A  80      15.667 -14.599 -23.149  1.00 58.60           N1+
ATOM    657  N   LEU A  81      21.662  -8.938 -23.349  1.00 43.32           N  
ATOM    658  CA  LEU A  81      22.499  -8.187 -24.244  1.00 43.32           C  
ATOM    663  C   LEU A  81      23.926  -8.431 -23.862  1.00 43.32           C  
ATOM    664  O   LEU A  81      24.781  -8.634 -24.720  1.00 43.32           O  
ATOM    659  CB  LEU A  81      22.241  -6.673 -24.160  1.00 43.32           C  
ATOM    660  CG  LEU A  81      20.840  -6.258 -24.648  1.00 43.32           C  
ATOM    661  CD1 LEU A  81      20.643  -4.737 -24.548  1.00 43.32           C  
ATOM    662  CD2 LEU A  81      20.562  -6.795 -26.062  1.00 43.32           C  
ATOM    665  N   SER A  82      24.219  -8.435 -22.549  1.00 96.73           N  
ATOM    666  CA  SER A  82      25.575  -8.599 -22.104  1.00 96.73           C  
ATOM    669  C   SER A  82      26.092  -9.969 -22.427  1.00 96.73           C  
ATOM    670  O   SER A  82      27.281 -10.129 -22.692  1.00 96.73           O  
ATOM    667  CB  SER A  82      25.763  -8.303 -20.603  1.00 96.73           C  
ATOM    668  OG  SER A  82      24.882  -9.087 -19.818  1.00 96.73           O  
ATOM    671  N   LEU A  83      25.233 -11.003 -22.389  1.00 65.83           N  
ATOM    672  CA  LEU A  83      25.680 -12.338 -22.691  1.00 65.83           C  
ATOM    677  C   LEU A  83      26.018 -12.470 -24.150  1.00 65.83           C  
ATOM    678  O   LEU A  83      26.940 -13.197 -24.520  1.00 65.83           O  
ATOM    673  CB  LEU A  83      24.625 -13.406 -22.353  1.00 65.83           C  
ATOM    674  CG  LEU A  83      24.326 -13.504 -20.846  1.00 65.83           C  
ATOM    675  CD1 LEU A  83      23.270 -14.582 -20.551  1.00 65.83           C  
ATOM    676  CD2 LEU A  83      25.621 -13.703 -20.037  1.00 65.83           C  
ATOM    679  N   THR A  84      25.211 -11.835 -25.019  1.00120.94           N  
ATOM    680  CA  THR A  84      25.364 -11.904 -26.447  1.00120.94           C  
ATOM    684  C   THR A  84      26.497 -11.080 -26.992  1.00120.94           C  
ATOM    685  O   THR A  84      27.216 -11.540 -27.878  1.00120.94           O  
ATOM    681  CB  THR A  84      24.114 -11.495 -27.170  1.00120.94           C  
ATOM    683  CG2 THR A  84      23.820 -10.014 -26.887  1.00120.94           C  
ATOM    682  OG1 THR A  84      24.271 -11.709 -28.562  1.00120.94           O  
ATOM    686  N   GLU A  85      26.702  -9.848 -26.482  1.00 64.13           N  
ATOM    687  CA  GLU A  85      27.641  -8.939 -27.085  1.00 64.13           C  
ATOM    693  C   GLU A  85      28.738  -8.625 -26.118  1.00 64.13           C  
ATOM    694  O   GLU A  85      28.649  -8.946 -24.935  1.00 64.13           O  
ATOM    688  CB  GLU A  85      26.981  -7.608 -27.464  1.00 64.13           C  
ATOM    689  CG  GLU A  85      25.886  -7.769 -28.519  1.00 64.13           C  
ATOM    690  CD  GLU A  85      25.012  -6.527 -28.463  1.00 64.13           C  
ATOM    691  OE1 GLU A  85      24.875  -5.953 -27.350  1.00 64.13           O  
ATOM    692  OE2 GLU A  85      24.461  -6.140 -29.527  1.00 64.13           O1-
ATOM    695  N   GLU A  86      29.825  -7.994 -26.614  1.00 85.52           N  
ATOM    696  CA  GLU A  86      30.917  -7.682 -25.738  1.00 85.52           C  
ATOM    702  C   GLU A  86      30.718  -6.305 -25.187  1.00 85.52           C  
ATOM    703  O   GLU A  86      30.756  -5.314 -25.915  1.00 85.52           O  
ATOM    697  CB  GLU A  86      32.293  -7.710 -26.427  1.00 85.52           C  
ATOM    698  CG  GLU A  86      32.734  -9.114 -26.838  1.00 85.52           C  
ATOM    699  CD  GLU A  86      33.057  -9.891 -25.570  1.00 85.52           C  
ATOM    700  OE1 GLU A  86      33.139  -9.252 -24.488  1.00 85.52           O  
ATOM    701  OE2 GLU A  86      33.230 -11.135 -25.667  1.00 85.52           O1-
ATOM    704  N   THR A  87      30.492  -6.235 -23.860  1.00144.45           N  
ATOM    705  CA  THR A  87      30.323  -5.020 -23.113  1.00144.45           C  
ATOM    709  C   THR A  87      29.465  -4.034 -23.853  1.00144.45           C  
ATOM    710  O   THR A  87      29.891  -2.924 -24.167  1.00144.45           O  
ATOM    706  CB  THR A  87      31.618  -4.382 -22.678  1.00144.45           C  
ATOM    708  CG2 THR A  87      32.429  -3.910 -23.895  1.00144.45           C  
ATOM    707  OG1 THR A  87      31.346  -3.290 -21.814  1.00144.45           O  
ATOM    711  N   PRO A  88      28.250  -4.405 -24.136  1.00 80.10           N  
ATOM    712  CA  PRO A  88      27.318  -3.588 -24.865  1.00 80.10           C  
ATOM    716  C   PRO A  88      26.939  -2.337 -24.132  1.00 80.10           C  
ATOM    717  O   PRO A  88      26.927  -2.335 -22.899  1.00 80.10           O  
ATOM    714  CB  PRO A  88      26.098  -4.482 -25.086  1.00 80.10           C  
ATOM    715  CG  PRO A  88      26.143  -5.451 -23.890  1.00 80.10           C  
ATOM    713  CD  PRO A  88      27.645  -5.611 -23.596  1.00 80.10           C  
ATOM    718  N   ALA A  89      26.668  -1.243 -24.874  1.00 49.72           N  
ATOM    719  CA  ALA A  89      26.124  -0.073 -24.251  1.00 49.72           C  
ATOM    721  C   ALA A  89      24.670  -0.385 -24.103  1.00 49.72           C  
ATOM    722  O   ALA A  89      24.072  -0.973 -25.002  1.00 49.72           O  
ATOM    720  CB  ALA A  89      26.254   1.202 -25.102  1.00 49.72           C  
ATOM    723  N   ILE A  90      24.034   0.030 -22.992  1.00141.56           N  
ATOM    724  CA  ILE A  90      22.664  -0.368 -22.821  1.00141.56           C  
ATOM    729  C   ILE A  90      21.823   0.855 -22.989  1.00141.56           C  
ATOM    730  O   ILE A  90      22.337   1.970 -23.053  1.00141.56           O  
ATOM    725  CB  ILE A  90      22.338  -0.921 -21.464  1.00141.56           C  
ATOM    726  CG1 ILE A  90      22.325   0.188 -20.398  1.00141.56           C  
ATOM    727  CG2 ILE A  90      23.328  -2.061 -21.174  1.00141.56           C  
ATOM    728  CD1 ILE A  90      23.573   1.057 -20.336  1.00141.56           C  
ATOM    731  N   ARG A  91      20.496   0.663 -23.118  1.00184.84           N  
ATOM    732  CA  ARG A  91      19.609   1.771 -23.338  1.00184.84           C  
ATOM    740  C   ARG A  91      19.054   2.266 -22.040  1.00184.84           C  
ATOM    741  O   ARG A  91      18.381   1.548 -21.301  1.00184.84           O  
ATOM    733  CB  ARG A  91      18.398   1.417 -24.213  1.00184.84           C  
ATOM    734  CG  ARG A  91      18.689   1.466 -25.709  1.00184.84           C  
ATOM    735  CD  ARG A  91      17.914   2.578 -26.414  1.00184.84           C  
ATOM    736  NE  ARG A  91      17.982   3.790 -25.553  1.00184.84           N  
ATOM    737  CZ  ARG A  91      16.986   4.720 -25.615  1.00184.84           C  
ATOM    738  NH1 ARG A  91      15.944   4.546 -26.480  1.00184.84           N1+
ATOM    739  NH2 ARG A  91      17.024   5.817 -24.803  1.00184.84           N  
ATOM    742  N   PRO A  92      19.334   3.514 -21.772  1.00 91.28           N  
ATOM    743  CA  PRO A  92      18.797   4.113 -20.581  1.00 91.28           C  
ATOM    747  C   PRO A  92      17.362   4.478 -20.788  1.00 91.28           C  
ATOM    748  O   PRO A  92      16.914   4.515 -21.933  1.00 91.28           O  
ATOM    745  CB  PRO A  92      19.674   5.327 -20.283  1.00 91.28           C  
ATOM    746  CG  PRO A  92      21.029   4.960 -20.912  1.00 91.28           C  
ATOM    744  CD  PRO A  92      20.660   4.030 -22.079  1.00 91.28           C  
ATOM    749  N   TYR A  93      16.616   4.719 -19.690  1.00 67.00           N  
ATOM    750  CA  TYR A  93      15.246   5.124 -19.796  1.00 67.00           C  
ATOM    759  C   TYR A  93      15.005   6.186 -18.767  1.00 67.00           C  
ATOM    760  O   TYR A  93      15.707   6.252 -17.759  1.00 67.00           O  
ATOM    751  CB  TYR A  93      14.237   3.982 -19.571  1.00 67.00           C  
ATOM    752  CG  TYR A  93      14.396   3.435 -18.192  1.00 67.00           C  
ATOM    753  CD1 TYR A  93      15.381   2.516 -17.908  1.00 67.00           C  
ATOM    754  CD2 TYR A  93      13.545   3.828 -17.186  1.00 67.00           C  
ATOM    755  CE1 TYR A  93      15.521   2.009 -16.637  1.00 67.00           C  
ATOM    756  CE2 TYR A  93      13.679   3.324 -15.914  1.00 67.00           C  
ATOM    757  CZ  TYR A  93      14.669   2.414 -15.638  1.00 67.00           C  
ATOM    758  OH  TYR A  93      14.808   1.897 -14.332  1.00 67.00           O  
ATOM    761  N   ASP A  94      14.005   7.064 -19.009  1.00 43.87           N  
ATOM    762  CA  ASP A  94      13.697   8.122 -18.085  1.00 43.87           C  
ATOM    767  C   ASP A  94      12.715   7.573 -17.093  1.00 43.87           C  
ATOM    768  O   ASP A  94      11.515   7.497 -17.354  1.00 43.87           O  
ATOM    763  CB  ASP A  94      13.049   9.345 -18.764  1.00 43.87           C  
ATOM    764  CG  ASP A  94      12.919  10.478 -17.754  1.00 43.87           C  
ATOM    765  OD1 ASP A  94      13.143  10.228 -16.540  1.00 43.87           O  
ATOM    766  OD2 ASP A  94      12.585  11.614 -18.186  1.00 43.87           O1-
ATOM    769  N   GLU A  95      13.226   7.195 -15.906  1.00 95.48           N  
ATOM    770  CA  GLU A  95      12.484   6.566 -14.848  1.00 95.48           C  
ATOM    776  C   GLU A  95      11.405   7.478 -14.354  1.00 95.48           C  
ATOM    777  O   GLU A  95      10.272   7.051 -14.134  1.00 95.48           O  
ATOM    771  CB  GLU A  95      13.408   6.272 -13.657  1.00 95.48           C  
ATOM    772  CG  GLU A  95      12.737   5.607 -12.462  1.00 95.48           C  
ATOM    773  CD  GLU A  95      13.811   5.445 -11.395  1.00 95.48           C  
ATOM    774  OE1 GLU A  95      14.968   5.114 -11.768  1.00 95.48           O  
ATOM    775  OE2 GLU A  95      13.489   5.658 -10.196  1.00 95.48           O1-
ATOM    778  N   LYS A  96      11.733   8.765 -14.161  1.00 32.35           N  
ATOM    779  CA  LYS A  96      10.778   9.690 -13.627  1.00 32.35           C  
ATOM    785  C   LYS A  96       9.646   9.835 -14.591  1.00 32.35           C  
ATOM    786  O   LYS A  96       8.480   9.804 -14.200  1.00 32.35           O  
ATOM    780  CB  LYS A  96      11.376  11.090 -13.420  1.00 32.35           C  
ATOM    781  CG  LYS A  96      12.543  11.113 -12.432  1.00 32.35           C  
ATOM    782  CD  LYS A  96      13.364  12.402 -12.495  1.00 32.35           C  
ATOM    783  CE  LYS A  96      14.534  12.432 -11.509  1.00 32.35           C  
ATOM    784  NZ  LYS A  96      15.279  13.701 -11.654  1.00 32.35           N1+
ATOM    787  N   ALA A  97       9.969   9.978 -15.889  1.00 21.79           N  
ATOM    788  CA  ALA A  97       8.964  10.207 -16.887  1.00 21.79           C  
ATOM    790  C   ALA A  97       8.047   9.031 -16.952  1.00 21.79           C  
ATOM    791  O   ALA A  97       6.833   9.188 -17.061  1.00 21.79           O  
ATOM    789  CB  ALA A  97       9.551  10.413 -18.293  1.00 21.79           C  
ATOM    792  N   TRP A  98       8.609   7.812 -16.864  1.00 54.69           N  
ATOM    793  CA  TRP A  98       7.807   6.630 -16.983  1.00 54.69           C  
ATOM    804  C   TRP A  98       6.798   6.595 -15.879  1.00 54.69           C  
ATOM    805  O   TRP A  98       5.646   6.229 -16.100  1.00 54.69           O  
ATOM    794  CB  TRP A  98       8.610   5.321 -16.886  1.00 54.69           C  
ATOM    795  CG  TRP A  98       9.488   5.027 -18.078  1.00 54.69           C  
ATOM    797  CD1 TRP A  98       9.898   5.849 -19.089  1.00 54.69           C  
ATOM    796  CD2 TRP A  98      10.043   3.734 -18.354  1.00 54.69           C  
ATOM    799  CE2 TRP A  98      10.773   3.841 -19.537  1.00 54.69           C  
ATOM    800  CE3 TRP A  98       9.947   2.551 -17.679  1.00 54.69           C  
ATOM    798  NE1 TRP A  98      10.676   5.144 -19.977  1.00 54.69           N  
ATOM    801  CZ2 TRP A  98      11.420   2.762 -20.064  1.00 54.69           C  
ATOM    802  CZ3 TRP A  98      10.607   1.465 -18.209  1.00 54.69           C  
ATOM    803  CH2 TRP A  98      11.328   1.570 -19.380  1.00 54.69           C  
ATOM    806  N   SER A  99       7.206   6.969 -14.654  1.00 43.57           N  
ATOM    807  CA  SER A  99       6.338   6.902 -13.511  1.00 43.57           C  
ATOM    810  C   SER A  99       5.211   7.880 -13.642  1.00 43.57           C  
ATOM    811  O   SER A  99       4.150   7.693 -13.049  1.00 43.57           O  
ATOM    808  CB  SER A  99       7.069   7.225 -12.198  1.00 43.57           C  
ATOM    809  OG  SER A  99       8.072   6.251 -11.950  1.00 43.57           O  
ATOM    812  N   GLU A 100       5.431   8.973 -14.389  1.00118.27           N  
ATOM    813  CA  GLU A 100       4.478  10.032 -14.568  1.00118.27           C  
ATOM    819  C   GLU A 100       3.339   9.644 -15.459  1.00118.27           C  
ATOM    820  O   GLU A 100       2.275  10.258 -15.399  1.00118.27           O  
ATOM    814  CB  GLU A 100       5.119  11.324 -15.097  1.00118.27           C  
ATOM    815  CG  GLU A 100       6.083  11.917 -14.069  1.00118.27           C  
ATOM    816  CD  GLU A 100       5.352  11.944 -12.730  1.00118.27           C  
ATOM    817  OE1 GLU A 100       4.146  12.311 -12.723  1.00118.27           O  
ATOM    818  OE2 GLU A 100       5.988  11.602 -11.698  1.00118.27           O1-
ATOM    821  N   LEU A 101       3.532   8.641 -16.339  1.00 47.77           N  
ATOM    822  CA  LEU A 101       2.513   8.268 -17.283  1.00 47.77           C  
ATOM    827  C   LEU A 101       1.259   7.938 -16.530  1.00 47.77           C  
ATOM    828  O   LEU A 101       1.296   7.501 -15.382  1.00 47.77           O  
ATOM    823  CB  LEU A 101       2.892   7.034 -18.121  1.00 47.77           C  
ATOM    824  CG  LEU A 101       4.145   7.248 -18.989  1.00 47.77           C  
ATOM    825  CD1 LEU A 101       4.481   5.991 -19.805  1.00 47.77           C  
ATOM    826  CD2 LEU A 101       4.011   8.507 -19.862  1.00 47.77           C  
ATOM    829  N   LYS A 102       0.098   8.161 -17.184  1.00164.19           N  
ATOM    830  CA  LYS A 102      -1.180   7.971 -16.559  1.00164.19           C  
ATOM    836  C   LYS A 102      -1.321   6.541 -16.135  1.00164.19           C  
ATOM    837  O   LYS A 102      -1.842   6.260 -15.057  1.00164.19           O  
ATOM    831  CB  LYS A 102      -2.368   8.302 -17.483  1.00164.19           C  
ATOM    832  CG  LYS A 102      -2.518   7.350 -18.672  1.00164.19           C  
ATOM    833  CD  LYS A 102      -1.305   7.337 -19.606  1.00164.19           C  
ATOM    834  CE  LYS A 102      -1.158   8.608 -20.446  1.00164.19           C  
ATOM    835  NZ  LYS A 102      -0.653   9.715 -19.602  1.00164.19           N1+
ATOM    838  N   ASP A 103      -0.846   5.593 -16.964  1.00 34.11           N  
ATOM    839  CA  ASP A 103      -0.983   4.197 -16.657  1.00 34.11           C  
ATOM    844  C   ASP A 103      -0.269   3.901 -15.373  1.00 34.11           C  
ATOM    845  O   ASP A 103      -0.779   3.180 -14.516  1.00 34.11           O  
ATOM    840  CB  ASP A 103      -0.367   3.296 -17.744  1.00 34.11           C  
ATOM    841  CG  ASP A 103      -0.695   1.844 -17.414  1.00 34.11           C  
ATOM    842  OD1 ASP A 103      -1.422   1.612 -16.411  1.00 34.11           O  
ATOM    843  OD2 ASP A 103      -0.213   0.947 -18.158  1.00 34.11           O1-
ATOM    846  N   SER A 104       0.934   4.472 -15.193  1.00 36.37           N  
ATOM    847  CA  SER A 104       1.709   4.183 -14.021  1.00 36.37           C  
ATOM    850  C   SER A 104       0.966   4.643 -12.803  1.00 36.37           C  
ATOM    851  O   SER A 104       1.053   4.024 -11.744  1.00 36.37           O  
ATOM    848  CB  SER A 104       3.072   4.892 -14.027  1.00 36.37           C  
ATOM    849  OG  SER A 104       3.857   4.426 -15.115  1.00 36.37           O  
ATOM    852  N   LYS A 105       0.270   5.788 -12.900  1.00 83.48           N  
ATOM    853  CA  LYS A 105      -0.461   6.301 -11.776  1.00 83.48           C  
ATOM    859  C   LYS A 105      -1.731   5.529 -11.497  1.00 83.48           C  
ATOM    860  O   LYS A 105      -2.108   5.350 -10.343  1.00 83.48           O  
ATOM    854  CB  LYS A 105      -0.808   7.791 -11.936  1.00 83.48           C  
ATOM    855  CG  LYS A 105       0.442   8.676 -11.904  1.00 83.48           C  
ATOM    856  CD  LYS A 105       0.219  10.116 -12.370  1.00 83.48           C  
ATOM    857  CE  LYS A 105       1.496  10.957 -12.317  1.00 83.48           C  
ATOM    858  NZ  LYS A 105       1.222  12.335 -12.777  1.00 83.48           N1+
ATOM    861  N   THR A 106      -2.486   5.159 -12.550  1.00 93.64           N  
ATOM    862  CA  THR A 106      -3.781   4.523 -12.456  1.00 93.64           C  
ATOM    866  C   THR A 106      -3.863   3.019 -12.319  1.00 93.64           C  
ATOM    867  O   THR A 106      -4.726   2.518 -11.602  1.00 93.64           O  
ATOM    863  CB  THR A 106      -4.639   4.894 -13.627  1.00 93.64           C  
ATOM    865  CG2 THR A 106      -4.762   6.427 -13.663  1.00 93.64           C  
ATOM    864  OG1 THR A 106      -4.054   4.429 -14.833  1.00 93.64           O  
ATOM    868  N   ALA A 107      -2.997   2.252 -13.009  1.00 52.21           N  
ATOM    869  CA  ALA A 107      -3.191   0.826 -13.137  1.00 52.21           C  
ATOM    871  C   ALA A 107      -3.142   0.111 -11.827  1.00 52.21           C  
ATOM    872  O   ALA A 107      -2.417   0.497 -10.913  1.00 52.21           O  
ATOM    870  CB  ALA A 107      -2.160   0.158 -14.064  1.00 52.21           C  
ATOM    873  N   ASP A 108      -3.944  -0.975 -11.723  1.00 51.09           N  
ATOM    874  CA  ASP A 108      -3.971  -1.796 -10.547  1.00 51.09           C  
ATOM    879  C   ASP A 108      -2.662  -2.526 -10.516  1.00 51.09           C  
ATOM    880  O   ASP A 108      -2.098  -2.869 -11.553  1.00 51.09           O  
ATOM    875  CB  ASP A 108      -5.124  -2.819 -10.551  1.00 51.09           C  
ATOM    876  CG  ASP A 108      -5.183  -3.516  -9.198  1.00 51.09           C  
ATOM    877  OD1 ASP A 108      -4.248  -4.303  -8.892  1.00 51.09           O  
ATOM    878  OD2 ASP A 108      -6.165  -3.267  -8.449  1.00 51.09           O1-
ATOM    881  N   PRO A 109      -2.161  -2.742  -9.334  1.00113.77           N  
ATOM    882  CA  PRO A 109      -0.879  -3.380  -9.186  1.00113.77           C  
ATOM    886  C   PRO A 109      -0.855  -4.825  -9.577  1.00113.77           C  
ATOM    887  O   PRO A 109       0.232  -5.348  -9.815  1.00113.77           O  
ATOM    884  CB  PRO A 109      -0.463  -3.140  -7.735  1.00113.77           C  
ATOM    885  CG  PRO A 109      -1.172  -1.825  -7.365  1.00113.77           C  
ATOM    883  CD  PRO A 109      -2.429  -1.809  -8.250  1.00113.77           C  
ATOM    888  N   SER A 110      -2.022  -5.485  -9.677  1.00 39.14           N  
ATOM    889  CA  SER A 110      -2.061  -6.904  -9.880  1.00 39.14           C  
ATOM    892  C   SER A 110      -1.314  -7.302 -11.115  1.00 39.14           C  
ATOM    893  O   SER A 110      -0.561  -8.276 -11.092  1.00 39.14           O  
ATOM    890  CB  SER A 110      -3.496  -7.436 -10.012  1.00 39.14           C  
ATOM    891  OG  SER A 110      -4.121  -6.874 -11.155  1.00 39.14           O  
ATOM    894  N   GLY A 111      -1.486  -6.568 -12.228  1.00 19.22           N  
ATOM    895  CA  GLY A 111      -0.845  -6.970 -13.449  1.00 19.22           C  
ATOM    896  C   GLY A 111       0.644  -6.930 -13.295  1.00 19.22           C  
ATOM    897  O   GLY A 111       1.348  -7.831 -13.750  1.00 19.22           O  
ATOM    898  N   SER A 112       1.164  -5.865 -12.660  1.00 34.01           N  
ATOM    899  CA  SER A 112       2.582  -5.706 -12.508  1.00 34.01           C  
ATOM    902  C   SER A 112       3.104  -6.774 -11.605  1.00 34.01           C  
ATOM    903  O   SER A 112       4.179  -7.321 -11.838  1.00 34.01           O  
ATOM    900  CB  SER A 112       2.955  -4.348 -11.887  1.00 34.01           C  
ATOM    901  OG  SER A 112       2.548  -3.290 -12.743  1.00 34.01           O  
ATOM    904  N   LEU A 113       2.350  -7.113 -10.547  1.00 37.51           N  
ATOM    905  CA  LEU A 113       2.818  -8.097  -9.612  1.00 37.51           C  
ATOM    910  C   LEU A 113       2.976  -9.406 -10.320  1.00 37.51           C  
ATOM    911  O   LEU A 113       3.960 -10.115 -10.116  1.00 37.51           O  
ATOM    906  CB  LEU A 113       1.847  -8.311  -8.439  1.00 37.51           C  
ATOM    907  CG  LEU A 113       1.704  -7.079  -7.524  1.00 37.51           C  
ATOM    908  CD1 LEU A 113       0.723  -7.346  -6.375  1.00 37.51           C  
ATOM    909  CD2 LEU A 113       3.077  -6.598  -7.027  1.00 37.51           C  
ATOM    912  N   ALA A 114       1.997  -9.766 -11.169  1.00 23.22           N  
ATOM    913  CA  ALA A 114       2.039 -11.012 -11.880  1.00 23.22           C  
ATOM    915  C   ALA A 114       3.202 -11.016 -12.820  1.00 23.22           C  
ATOM    916  O   ALA A 114       3.898 -12.021 -12.953  1.00 23.22           O  
ATOM    914  CB  ALA A 114       0.770 -11.264 -12.713  1.00 23.22           C  
ATOM    917  N   LEU A 115       3.445  -9.879 -13.498  1.00 91.87           N  
ATOM    918  CA  LEU A 115       4.494  -9.808 -14.474  1.00 91.87           C  
ATOM    923  C   LEU A 115       5.801 -10.036 -13.779  1.00 91.87           C  
ATOM    924  O   LEU A 115       6.638 -10.798 -14.261  1.00 91.87           O  
ATOM    919  CB  LEU A 115       4.529  -8.431 -15.180  0.50 91.87           C  
ATOM    920  CG  LEU A 115       5.485  -8.270 -16.389  0.50 91.87           C  
ATOM    921  CD1 LEU A 115       5.374  -6.851 -16.965  0.50 91.87           C  
ATOM    922  CD2 LEU A 115       6.948  -8.625 -16.077  0.50 91.87           C  
ATOM    925  N   LEU A 116       6.007  -9.399 -12.611  1.00104.87           N  
ATOM    926  CA  LEU A 116       7.268  -9.545 -11.945  1.00104.87           C  
ATOM    931  C   LEU A 116       7.505 -10.960 -11.543  1.00104.87           C  
ATOM    932  O   LEU A 116       8.637 -11.438 -11.602  1.00104.87           O  
ATOM    927  CB  LEU A 116       7.490  -8.656 -10.707  1.00104.87           C  
ATOM    928  CG  LEU A 116       7.895  -7.205 -11.039  1.00104.87           C  
ATOM    929  CD1 LEU A 116       6.728  -6.368 -11.570  1.00104.87           C  
ATOM    930  CD2 LEU A 116       8.632  -6.553  -9.861  1.00104.87           C  
ATOM    933  N   GLN A 117       6.456 -11.677 -11.114  1.00 45.68           N  
ATOM    934  CA  GLN A 117       6.679 -13.026 -10.685  1.00 45.68           C  
ATOM    940  C   GLN A 117       7.207 -13.820 -11.838  1.00 45.68           C  
ATOM    941  O   GLN A 117       8.166 -14.577 -11.693  1.00 45.68           O  
ATOM    935  CB  GLN A 117       5.399 -13.726 -10.202  1.00 45.68           C  
ATOM    936  CG  GLN A 117       5.646 -15.166  -9.746  1.00 45.68           C  
ATOM    937  CD  GLN A 117       6.557 -15.111  -8.529  1.00 45.68           C  
ATOM    939  NE2 GLN A 117       6.453 -14.004  -7.748  1.00 45.68           N  
ATOM    938  OE1 GLN A 117       7.343 -16.023  -8.281  1.00 45.68           O  
ATOM    942  N   GLU A 118       6.597 -13.657 -13.026  1.00 75.71           N  
ATOM    943  CA  GLU A 118       7.002 -14.413 -14.174  1.00 75.71           C  
ATOM    949  C   GLU A 118       8.373 -13.991 -14.595  1.00 75.71           C  
ATOM    950  O   GLU A 118       9.207 -14.822 -14.954  1.00 75.71           O  
ATOM    944  CB  GLU A 118       6.082 -14.185 -15.384  1.00 75.71           C  
ATOM    945  CG  GLU A 118       4.629 -14.583 -15.126  1.00 75.71           C  
ATOM    946  CD  GLU A 118       4.600 -16.043 -14.704  1.00 75.71           C  
ATOM    947  OE1 GLU A 118       5.386 -16.843 -15.278  1.00 75.71           O  
ATOM    948  OE2 GLU A 118       3.796 -16.376 -13.792  1.00 75.71           O1-
ATOM    951  N   LEU A 119       8.638 -12.672 -14.557  1.00113.40           N  
ATOM    952  CA  LEU A 119       9.877 -12.144 -15.045  1.00113.40           C  
ATOM    957  C   LEU A 119      11.001 -12.683 -14.220  1.00113.40           C  
ATOM    958  O   LEU A 119      12.009 -13.153 -14.746  1.00113.40           O  
ATOM    953  CB  LEU A 119       9.931 -10.605 -14.936  1.00113.40           C  
ATOM    954  CG  LEU A 119      11.120  -9.917 -15.644  1.00113.40           C  
ATOM    955  CD1 LEU A 119      12.489 -10.285 -15.044  1.00113.40           C  
ATOM    956  CD2 LEU A 119      11.050 -10.144 -17.159  1.00113.40           C  
ATOM    959  N   HIS A 120      10.846 -12.641 -12.889  1.00 77.08           N  
ATOM    960  CA  HIS A 120      11.878 -13.087 -12.000  1.00 77.08           C  
ATOM    967  C   HIS A 120      12.102 -14.550 -12.192  1.00 77.08           C  
ATOM    968  O   HIS A 120      13.221 -15.033 -12.026  1.00 77.08           O  
ATOM    963  CB  HIS A 120      11.552 -12.791 -10.528  1.00 77.08           C  
ATOM    962  CG  HIS A 120      11.729 -11.334 -10.224  1.00 77.08           C  
ATOM    965  CD2 HIS A 120      11.045 -10.250 -10.686  1.00 77.08           C  
ATOM    961  ND1 HIS A 120      12.716 -10.832  -9.404  1.00 77.08           N  
ATOM    966  CE1 HIS A 120      12.581  -9.481  -9.411  1.00 77.08           C  
ATOM    964  NE2 HIS A 120      11.582  -9.082 -10.175  1.00 77.08           N  
ATOM    969  N   GLY A 121      11.040 -15.306 -12.521  1.00 26.92           N  
ATOM    970  CA  GLY A 121      11.206 -16.720 -12.704  1.00 26.92           C  
ATOM    971  C   GLY A 121      12.133 -16.988 -13.855  1.00 26.92           C  
ATOM    972  O   GLY A 121      13.047 -17.804 -13.745  1.00 26.92           O  
ATOM    973  N   ARG A 122      11.919 -16.309 -14.997  1.00108.90           N  
ATOM    974  CA  ARG A 122      12.731 -16.552 -16.158  1.00108.90           C  
ATOM    982  C   ARG A 122      14.125 -16.073 -15.899  1.00108.90           C  
ATOM    983  O   ARG A 122      15.101 -16.709 -16.294  1.00108.90           O  
ATOM    975  CB  ARG A 122      12.233 -15.798 -17.403  1.00108.90           C  
ATOM    976  CG  ARG A 122      10.811 -16.168 -17.825  1.00108.90           C  
ATOM    977  CD  ARG A 122      10.706 -17.426 -18.692  1.00108.90           C  
ATOM    978  NE  ARG A 122      11.434 -17.169 -19.969  1.00108.90           N  
ATOM    979  CZ  ARG A 122      12.725 -17.589 -20.116  1.00108.90           C  
ATOM    980  NH1 ARG A 122      13.337 -18.287 -19.117  1.00108.90           N1+
ATOM    981  NH2 ARG A 122      13.401 -17.321 -21.271  1.00108.90           N  
ATOM    984  N   TRP A 123      14.238 -14.920 -15.215  1.00 97.10           N  
ATOM    985  CA  TRP A 123      15.491 -14.268 -14.983  1.00 97.10           C  
ATOM    996  C   TRP A 123      16.366 -15.172 -14.167  1.00 97.10           C  
ATOM    997  O   TRP A 123      17.527 -15.405 -14.502  1.00 97.10           O  
ATOM    986  CB  TRP A 123      15.274 -12.956 -14.211  1.00 97.10           C  
ATOM    987  CG  TRP A 123      16.407 -11.961 -14.244  1.00 97.10           C  
ATOM    989  CD1 TRP A 123      17.702 -12.091 -14.656  1.00 97.10           C  
ATOM    988  CD2 TRP A 123      16.228 -10.583 -13.886  1.00 97.10           C  
ATOM    991  CE2 TRP A 123      17.441  -9.936 -14.116  1.00 97.10           C  
ATOM    992  CE3 TRP A 123      15.135  -9.910 -13.420  1.00 97.10           C  
ATOM    990  NE1 TRP A 123      18.337 -10.872 -14.586  1.00 97.10           N  
ATOM    993  CZ2 TRP A 123      17.579  -8.597 -13.883  1.00 97.10           C  
ATOM    994  CZ3 TRP A 123      15.280  -8.563 -13.172  1.00 97.10           C  
ATOM    995  CH2 TRP A 123      16.479  -7.922 -13.402  1.00 97.10           C  
ATOM    998  N   THR A 124      15.815 -15.732 -13.077  1.00 45.89           N  
ATOM    999  CA  THR A 124      16.591 -16.579 -12.218  1.00 45.89           C  
ATOM   1003  C   THR A 124      16.995 -17.815 -12.959  1.00 45.89           C  
ATOM   1004  O   THR A 124      18.097 -18.323 -12.763  1.00 45.89           O  
ATOM   1000  CB  THR A 124      15.866 -16.965 -10.960  1.00 45.89           C  
ATOM   1002  CG2 THR A 124      15.548 -15.683 -10.172  1.00 45.89           C  
ATOM   1001  OG1 THR A 124      14.671 -17.667 -11.265  1.00 45.89           O  
ATOM   1005  N   ALA A 125      16.116 -18.334 -13.836  1.00 24.43           N  
ATOM   1006  CA  ALA A 125      16.437 -19.531 -14.560  1.00 24.43           C  
ATOM   1008  C   ALA A 125      17.652 -19.265 -15.394  1.00 24.43           C  
ATOM   1009  O   ALA A 125      18.555 -20.097 -15.474  1.00 24.43           O  
ATOM   1007  CB  ALA A 125      15.308 -19.974 -15.508  1.00 24.43           C  
ATOM   1010  N   LEU A 126      17.708 -18.082 -16.031  1.00 36.75           N  
ATOM   1011  CA  LEU A 126      18.818 -17.743 -16.873  1.00 36.75           C  
ATOM   1016  C   LEU A 126      20.059 -17.681 -16.040  1.00 36.75           C  
ATOM   1017  O   LEU A 126      21.114 -18.170 -16.439  1.00 36.75           O  
ATOM   1012  CB  LEU A 126      18.656 -16.371 -17.547  1.00 36.75           C  
ATOM   1013  CG  LEU A 126      19.842 -15.996 -18.454  1.00 36.75           C  
ATOM   1014  CD1 LEU A 126      19.957 -16.950 -19.652  1.00 36.75           C  
ATOM   1015  CD2 LEU A 126      19.777 -14.516 -18.866  1.00 36.75           C  
ATOM   1018  N   LEU A 127      19.945 -17.097 -14.833  1.00 58.94           N  
ATOM   1019  CA  LEU A 127      21.067 -16.878 -13.958  1.00 58.94           C  
ATOM   1024  C   LEU A 127      21.689 -18.184 -13.583  1.00 58.94           C  
ATOM   1025  O   LEU A 127      22.911 -18.288 -13.498  1.00 58.94           O  
ATOM   1020  CB  LEU A 127      20.664 -16.179 -12.649  1.00 58.94           C  
ATOM   1021  CG  LEU A 127      20.176 -14.733 -12.849  1.00 58.94           C  
ATOM   1022  CD1 LEU A 127      19.782 -14.081 -11.515  1.00 58.94           C  
ATOM   1023  CD2 LEU A 127      21.211 -13.903 -13.624  1.00 58.94           C  
ATOM   1026  N   ARG A 128      20.869 -19.220 -13.347  1.00162.94           N  
ATOM   1027  CA  ARG A 128      21.402 -20.480 -12.922  1.00162.94           C  
ATOM   1035  C   ARG A 128      22.274 -21.078 -13.981  1.00162.94           C  
ATOM   1036  O   ARG A 128      23.212 -21.808 -13.667  1.00162.94           O  
ATOM   1028  CB  ARG A 128      20.337 -21.513 -12.522  1.00162.94           C  
ATOM   1029  CG  ARG A 128      19.855 -21.337 -11.079  1.00162.94           C  
ATOM   1030  CD  ARG A 128      18.948 -20.130 -10.846  1.00162.94           C  
ATOM   1031  NE  ARG A 128      17.553 -20.601 -11.058  1.00162.94           N  
ATOM   1032  CZ  ARG A 128      16.579 -20.319 -10.144  1.00162.94           C  
ATOM   1033  NH1 ARG A 128      16.868 -19.584  -9.031  1.00162.94           N1+
ATOM   1034  NH2 ARG A 128      15.313 -20.783 -10.346  1.00162.94           N  
ATOM   1037  N   THR A 129      21.965 -20.821 -15.263  1.00101.02           N  
ATOM   1038  CA  THR A 129      22.695 -21.392 -16.363  1.00101.02           C  
ATOM   1042  C   THR A 129      24.107 -20.878 -16.426  1.00101.02           C  
ATOM   1043  O   THR A 129      25.027 -21.623 -16.760  1.00101.02           O  
ATOM   1039  CB  THR A 129      22.083 -21.056 -17.687  1.00101.02           C  
ATOM   1041  CG2 THR A 129      22.898 -21.762 -18.782  1.00101.02           C  
ATOM   1040  OG1 THR A 129      20.733 -21.487 -17.730  1.00101.02           O  
ATOM   1044  N   LEU A 130      24.318 -19.592 -16.092  1.00 66.08           N  
ATOM   1045  CA  LEU A 130      25.558 -18.905 -16.340  1.00 66.08           C  
ATOM   1050  C   LEU A 130      26.746 -19.489 -15.632  1.00 66.08           C  
ATOM   1051  O   LEU A 130      26.673 -19.957 -14.496  1.00 66.08           O  
ATOM   1046  CB  LEU A 130      25.487 -17.419 -15.953  1.00 66.08           C  
ATOM   1047  CG  LEU A 130      24.374 -16.655 -16.692  1.00 66.08           C  
ATOM   1048  CD1 LEU A 130      24.351 -15.175 -16.276  1.00 66.08           C  
ATOM   1049  CD2 LEU A 130      24.465 -16.853 -18.214  1.00 66.08           C  
ATOM   1052  N   THR A 131      27.900 -19.456 -16.336  1.00 29.01           N  
ATOM   1053  CA  THR A 131      29.155 -19.913 -15.811  1.00 29.01           C  
ATOM   1057  C   THR A 131      29.771 -18.757 -15.089  1.00 29.01           C  
ATOM   1058  O   THR A 131      29.254 -17.641 -15.123  1.00 29.01           O  
ATOM   1054  CB  THR A 131      30.131 -20.347 -16.866  1.00 29.01           C  
ATOM   1056  CG2 THR A 131      29.504 -21.489 -17.684  1.00 29.01           C  
ATOM   1055  OG1 THR A 131      30.452 -19.253 -17.714  1.00 29.01           O  
ATOM   1059  N   ASP A 132      30.901 -19.004 -14.401  1.00 28.13           N  
ATOM   1060  CA  ASP A 132      31.551 -17.974 -13.648  1.00 28.13           C  
ATOM   1065  C   ASP A 132      32.017 -16.904 -14.586  1.00 28.13           C  
ATOM   1066  O   ASP A 132      31.901 -15.717 -14.286  1.00 28.13           O  
ATOM   1061  CB  ASP A 132      32.778 -18.483 -12.869  1.00 28.13           C  
ATOM   1062  CG  ASP A 132      32.289 -19.364 -11.724  1.00 28.13           C  
ATOM   1063  OD1 ASP A 132      31.053 -19.391 -11.479  1.00 28.13           O  
ATOM   1064  OD2 ASP A 132      33.149 -20.018 -11.076  1.00 28.13           O1-
ATOM   1067  N   GLN A 133      32.550 -17.300 -15.758  1.00 39.62           N  
ATOM   1068  CA  GLN A 133      33.077 -16.332 -16.676  1.00 39.62           C  
ATOM   1074  C   GLN A 133      31.974 -15.458 -17.187  1.00 39.62           C  
ATOM   1075  O   GLN A 133      32.160 -14.254 -17.358  1.00 39.62           O  
ATOM   1069  CB  GLN A 133      33.817 -16.947 -17.876  1.00 39.62           C  
ATOM   1070  CG  GLN A 133      34.488 -15.887 -18.755  1.00 39.62           C  
ATOM   1071  CD  GLN A 133      35.466 -16.577 -19.694  1.00 39.62           C  
ATOM   1073  NE2 GLN A 133      35.380 -16.247 -21.010  1.00 39.62           N  
ATOM   1072  OE1 GLN A 133      36.288 -17.385 -19.267  1.00 39.62           O  
ATOM   1076  N   GLN A 134      30.783 -16.035 -17.438  1.00 48.82           N  
ATOM   1077  CA  GLN A 134      29.691 -15.264 -17.962  1.00 48.82           C  
ATOM   1083  C   GLN A 134      29.297 -14.224 -16.954  1.00 48.82           C  
ATOM   1084  O   GLN A 134      28.916 -13.114 -17.320  1.00 48.82           O  
ATOM   1078  CB  GLN A 134      28.463 -16.110 -18.334  1.00 48.82           C  
ATOM   1079  CG  GLN A 134      28.738 -17.032 -19.525  1.00 48.82           C  
ATOM   1080  CD  GLN A 134      27.478 -17.829 -19.826  1.00 48.82           C  
ATOM   1082  NE2 GLN A 134      27.562 -19.179 -19.693  1.00 48.82           N  
ATOM   1081  OE1 GLN A 134      26.439 -17.264 -20.170  1.00 48.82           O  
ATOM   1085  N   PHE A 135      29.388 -14.553 -15.652  1.00 92.47           N  
ATOM   1086  CA  PHE A 135      29.056 -13.621 -14.607  1.00 92.47           C  
ATOM   1094  C   PHE A 135      29.989 -12.447 -14.656  1.00 92.47           C  
ATOM   1095  O   PHE A 135      29.632 -11.350 -14.231  1.00 92.47           O  
ATOM   1087  CB  PHE A 135      29.104 -14.195 -13.175  1.00 92.47           C  
ATOM   1088  CG  PHE A 135      27.794 -14.831 -12.840  1.00 92.47           C  
ATOM   1089  CD1 PHE A 135      26.728 -14.035 -12.488  1.00 92.47           C  
ATOM   1090  CD2 PHE A 135      27.623 -16.197 -12.848  1.00 92.47           C  
ATOM   1091  CE1 PHE A 135      25.509 -14.582 -12.163  1.00 92.47           C  
ATOM   1092  CE2 PHE A 135      26.404 -16.751 -12.523  1.00 92.47           C  
ATOM   1093  CZ  PHE A 135      25.343 -15.946 -12.181  1.00 92.47           C  
ATOM   1096  N   LYS A 136      31.238 -12.673 -15.097  1.00145.95           N  
ATOM   1097  CA  LYS A 136      32.253 -11.657 -15.197  1.00145.95           C  
ATOM   1103  C   LYS A 136      31.941 -10.668 -16.284  1.00145.95           C  
ATOM   1104  O   LYS A 136      32.442  -9.545 -16.264  1.00145.95           O  
ATOM   1098  CB  LYS A 136      33.655 -12.232 -15.447  1.00145.95           C  
ATOM   1099  CG  LYS A 136      34.121 -13.133 -14.300  1.00145.95           C  
ATOM   1100  CD  LYS A 136      34.060 -12.456 -12.929  1.00145.95           C  
ATOM   1101  CE  LYS A 136      35.140 -11.396 -12.709  1.00145.95           C  
ATOM   1102  NZ  LYS A 136      34.996 -10.801 -11.362  1.00145.95           N1+
ATOM   1105  N   ARG A 137      31.153 -11.069 -17.296  1.00142.36           N  
ATOM   1106  CA  ARG A 137      30.836 -10.210 -18.404  1.00142.36           C  
ATOM   1114  C   ARG A 137      30.081  -9.018 -17.884  1.00142.36           C  
ATOM   1115  O   ARG A 137      29.476  -9.080 -16.815  1.00142.36           O  
ATOM   1107  CB  ARG A 137      29.998 -10.959 -19.449  1.00142.36           C  
ATOM   1108  CG  ARG A 137      29.979 -10.311 -20.822  1.00142.36           C  
ATOM   1109  CD  ARG A 137      29.627 -11.309 -21.926  1.00142.36           C  
ATOM   1110  NE  ARG A 137      30.747 -12.283 -22.012  1.00142.36           N  
ATOM   1111  CZ  ARG A 137      31.139 -12.758 -23.230  1.00142.36           C  
ATOM   1112  NH1 ARG A 137      30.500 -12.340 -24.361  1.00142.36           N1+
ATOM   1113  NH2 ARG A 137      32.177 -13.640 -23.316  1.00142.36           N  
ATOM   1116  N   GLY A 138      30.119  -7.873 -18.609  1.00 35.74           N  
ATOM   1117  CA  GLY A 138      29.461  -6.705 -18.087  1.00 35.74           C  
ATOM   1118  C   GLY A 138      28.838  -5.900 -19.186  1.00 35.74           C  
ATOM   1119  O   GLY A 138      28.831  -6.297 -20.351  1.00 35.74           O  
ATOM   1120  N   PHE A 139      28.250  -4.742 -18.804  1.00 73.63           N  
ATOM   1121  CA  PHE A 139      27.662  -3.838 -19.749  1.00 73.63           C  
ATOM   1129  C   PHE A 139      28.004  -2.439 -19.338  1.00 73.63           C  
ATOM   1130  O   PHE A 139      28.399  -2.186 -18.201  1.00 73.63           O  
ATOM   1122  CB  PHE A 139      26.140  -3.999 -19.949  1.00 73.63           C  
ATOM   1123  CG  PHE A 139      25.419  -3.900 -18.652  1.00 73.63           C  
ATOM   1124  CD1 PHE A 139      25.207  -5.029 -17.892  1.00 73.63           C  
ATOM   1125  CD2 PHE A 139      24.948  -2.689 -18.199  1.00 73.63           C  
ATOM   1126  CE1 PHE A 139      24.538  -4.951 -16.695  1.00 73.63           C  
ATOM   1127  CE2 PHE A 139      24.278  -2.605 -17.001  1.00 73.63           C  
ATOM   1128  CZ  PHE A 139      24.072  -3.738 -16.250  1.00 73.63           C  
ATOM   1131  N   TYR A 140      27.859  -1.492 -20.284  1.00 74.66           N  
ATOM   1132  CA  TYR A 140      28.271  -0.131 -20.106  1.00 74.66           C  
ATOM   1141  C   TYR A 140      27.056   0.741 -20.118  1.00 74.66           C  
ATOM   1142  O   TYR A 140      26.196   0.614 -20.988  1.00 74.66           O  
ATOM   1133  CB  TYR A 140      29.201   0.277 -21.269  1.00 74.66           C  
ATOM   1134  CG  TYR A 140      29.607   1.710 -21.236  1.00 74.66           C  
ATOM   1135  CD1 TYR A 140      30.486   2.185 -20.292  1.00 74.66           C  
ATOM   1136  CD2 TYR A 140      29.132   2.571 -22.199  1.00 74.66           C  
ATOM   1137  CE1 TYR A 140      30.862   3.508 -20.290  1.00 74.66           C  
ATOM   1138  CE2 TYR A 140      29.503   3.894 -22.204  1.00 74.66           C  
ATOM   1139  CZ  TYR A 140      30.366   4.364 -21.245  1.00 74.66           C  
ATOM   1140  OH  TYR A 140      30.749   5.721 -21.248  1.00 74.66           O  
ATOM   1143  N   HIS A 141      26.955   1.646 -19.121  1.00 70.10           N  
ATOM   1144  CA  HIS A 141      25.840   2.551 -19.050  1.00 70.10           C  
ATOM   1151  C   HIS A 141      26.350   3.831 -19.644  1.00 70.10           C  
ATOM   1152  O   HIS A 141      27.339   4.383 -19.172  1.00 70.10           O  
ATOM   1147  CB  HIS A 141      25.401   2.820 -17.599  1.00 70.10           C  
ATOM   1146  CG  HIS A 141      24.018   3.383 -17.467  1.00 70.10           C  
ATOM   1149  CD2 HIS A 141      22.843   2.742 -17.219  1.00 70.10           C  
ATOM   1145  ND1 HIS A 141      23.700   4.718 -17.577  1.00 70.10           N  
ATOM   1150  CE1 HIS A 141      22.359   4.817 -17.390  1.00 70.10           C  
ATOM   1148  NE2 HIS A 141      21.796   3.643 -17.170  1.00 70.10           N  
ATOM   1153  N   PRO A 142      25.724   4.308 -20.685  1.00 85.38           N  
ATOM   1154  CA  PRO A 142      26.219   5.475 -21.362  1.00 85.38           C  
ATOM   1158  C   PRO A 142      26.280   6.738 -20.563  1.00 85.38           C  
ATOM   1159  O   PRO A 142      27.233   7.495 -20.745  1.00 85.38           O  
ATOM   1156  CB  PRO A 142      25.394   5.591 -22.641  1.00 85.38           C  
ATOM   1157  CG  PRO A 142      25.010   4.133 -22.955  1.00 85.38           C  
ATOM   1155  CD  PRO A 142      24.970   3.443 -21.579  1.00 85.38           C  
ATOM   1160  N   ASP A 143      25.281   7.019 -19.704  1.00 51.00           N  
ATOM   1161  CA  ASP A 143      25.315   8.255 -18.974  1.00 51.00           C  
ATOM   1166  C   ASP A 143      26.438   8.251 -17.980  1.00 51.00           C  
ATOM   1167  O   ASP A 143      27.285   9.144 -17.977  1.00 51.00           O  
ATOM   1162  CB  ASP A 143      24.017   8.512 -18.185  1.00 51.00           C  
ATOM   1163  CG  ASP A 143      22.900   8.810 -19.177  1.00 51.00           C  
ATOM   1164  OD1 ASP A 143      23.218   9.076 -20.367  1.00 51.00           O  
ATOM   1165  OD2 ASP A 143      21.712   8.775 -18.757  1.00 51.00           O1-
ATOM   1168  N   THR A 144      26.469   7.214 -17.120  1.00 51.14           N  
ATOM   1169  CA  THR A 144      27.428   7.068 -16.057  1.00 51.14           C  
ATOM   1173  C   THR A 144      28.779   6.742 -16.619  1.00 51.14           C  
ATOM   1174  O   THR A 144      29.806   7.116 -16.058  1.00 51.14           O  
ATOM   1170  CB  THR A 144      27.056   5.988 -15.083  1.00 51.14           C  
ATOM   1172  CG2 THR A 144      25.681   6.321 -14.478  1.00 51.14           C  
ATOM   1171  OG1 THR A 144      27.013   4.727 -15.734  1.00 51.14           O  
ATOM   1175  N   LYS A 145      28.812   6.014 -17.747  1.00 90.99           N  
ATOM   1176  CA  LYS A 145      30.043   5.602 -18.359  1.00 90.99           C  
ATOM   1182  C   LYS A 145      30.666   4.524 -17.525  1.00 90.99           C  
ATOM   1183  O   LYS A 145      31.797   4.113 -17.780  1.00 90.99           O  
ATOM   1177  CB  LYS A 145      31.063   6.746 -18.471  1.00 90.99           C  
ATOM   1178  CG  LYS A 145      30.625   7.859 -19.422  1.00 90.99           C  
ATOM   1179  CD  LYS A 145      31.452   9.137 -19.277  1.00 90.99           C  
ATOM   1180  CE  LYS A 145      31.026  10.256 -20.232  1.00 90.99           C  
ATOM   1181  NZ  LYS A 145      31.862  11.456 -20.011  1.00 90.99           N1+
ATOM   1184  N   GLU A 146      29.929   4.001 -16.529  1.00 90.17           N  
ATOM   1185  CA  GLU A 146      30.484   2.968 -15.702  1.00 90.17           C  
ATOM   1191  C   GLU A 146      30.169   1.628 -16.295  1.00 90.17           C  
ATOM   1192  O   GLU A 146      29.194   1.469 -17.028  1.00 90.17           O  
ATOM   1186  CB  GLU A 146      29.951   2.993 -14.260  1.00 90.17           C  
ATOM   1187  CG  GLU A 146      30.711   2.058 -13.322  1.00 90.17           C  
ATOM   1188  CD  GLU A 146      32.138   2.573 -13.239  1.00 90.17           C  
ATOM   1189  OE1 GLU A 146      32.321   3.753 -12.837  1.00 90.17           O  
ATOM   1190  OE2 GLU A 146      33.064   1.795 -13.589  1.00 90.17           O1-
ATOM   1193  N   ILE A 147      31.013   0.622 -15.986  1.00145.21           N  
ATOM   1194  CA  ILE A 147      30.798  -0.718 -16.458  1.00145.21           C  
ATOM   1199  C   ILE A 147      30.472  -1.556 -15.268  1.00145.21           C  
ATOM   1200  O   ILE A 147      31.159  -1.502 -14.250  1.00145.21           O  
ATOM   1195  CB  ILE A 147      32.003  -1.355 -17.088  1.00145.21           C  
ATOM   1196  CG1 ILE A 147      32.346  -0.686 -18.420  1.00145.21           C  
ATOM   1197  CG2 ILE A 147      31.723  -2.858 -17.223  1.00145.21           C  
ATOM   1198  CD1 ILE A 147      31.247  -0.845 -19.467  1.00145.21           C  
ATOM   1201  N   ILE A 148      29.390  -2.351 -15.371  1.00 49.41           N  
ATOM   1202  CA  ILE A 148      29.002  -3.190 -14.274  1.00 49.41           C  
ATOM   1207  C   ILE A 148      29.000  -4.608 -14.748  1.00 49.41           C  
ATOM   1208  O   ILE A 148      28.592  -4.902 -15.871  1.00 49.41           O  
ATOM   1203  CB  ILE A 148      27.626  -2.879 -13.748  1.00 49.41           C  
ATOM   1204  CG1 ILE A 148      27.354  -3.633 -12.435  1.00 49.41           C  
ATOM   1205  CG2 ILE A 148      26.614  -3.166 -14.867  1.00 49.41           C  
ATOM   1206  CD1 ILE A 148      26.107  -3.146 -11.697  1.00 49.41           C  
ATOM   1209  N   THR A 149      29.491  -5.524 -13.890  1.00 36.49           N  
ATOM   1210  CA  THR A 149      29.524  -6.926 -14.201  1.00 36.49           C  
ATOM   1214  C   THR A 149      28.182  -7.497 -13.862  1.00 36.49           C  
ATOM   1215  O   THR A 149      27.407  -6.898 -13.119  1.00 36.49           O  
ATOM   1211  CB  THR A 149      30.547  -7.688 -13.411  1.00 36.49           C  
ATOM   1213  CG2 THR A 149      31.937  -7.091 -13.690  1.00 36.49           C  
ATOM   1212  OG1 THR A 149      30.250  -7.606 -12.025  1.00 36.49           O  
ATOM   1216  N   LEU A 150      27.878  -8.686 -14.417  1.00 51.07           N  
ATOM   1217  CA  LEU A 150      26.614  -9.337 -14.217  1.00 51.07           C  
ATOM   1222  C   LEU A 150      26.458  -9.715 -12.776  1.00 51.07           C  
ATOM   1223  O   LEU A 150      25.362  -9.633 -12.227  1.00 51.07           O  
ATOM   1218  CB  LEU A 150      26.465 -10.617 -15.054  1.00 51.07           C  
ATOM   1219  CG  LEU A 150      26.438 -10.343 -16.567  1.00 51.07           C  
ATOM   1220  CD1 LEU A 150      26.261 -11.643 -17.368  1.00 51.07           C  
ATOM   1221  CD2 LEU A 150      25.391  -9.273 -16.917  1.00 51.07           C  
ATOM   1224  N   GLU A 151      27.547 -10.161 -12.121  1.00 70.49           N  
ATOM   1225  CA  GLU A 151      27.445 -10.560 -10.748  1.00 70.49           C  
ATOM   1231  C   GLU A 151      27.056  -9.374  -9.915  1.00 70.49           C  
ATOM   1232  O   GLU A 151      26.229  -9.496  -9.012  1.00 70.49           O  
ATOM   1226  CB  GLU A 151      28.761 -11.163 -10.216  1.00 70.49           C  
ATOM   1227  CG  GLU A 151      29.971 -10.232 -10.332  1.00 70.49           C  
ATOM   1228  CD  GLU A 151      31.233 -11.062 -10.125  1.00 70.49           C  
ATOM   1229  OE1 GLU A 151      31.110 -12.313 -10.035  1.00 70.49           O  
ATOM   1230  OE2 GLU A 151      32.337 -10.458 -10.061  1.00 70.49           O1-
ATOM   1233  N   ASN A 152      27.646  -8.193 -10.189  1.00 52.68           N  
ATOM   1234  CA  ASN A 152      27.319  -7.000  -9.454  1.00 52.68           C  
ATOM   1239  C   ASN A 152      25.922  -6.575  -9.782  1.00 52.68           C  
ATOM   1240  O   ASN A 152      25.202  -6.074  -8.921  1.00 52.68           O  
ATOM   1235  CB  ASN A 152      28.271  -5.824  -9.731  1.00 52.68           C  
ATOM   1236  CG  ASN A 152      29.528  -6.043  -8.898  1.00 52.68           C  
ATOM   1238  ND2 ASN A 152      30.716  -5.974  -9.555  1.00 52.68           N  
ATOM   1237  OD1 ASN A 152      29.453  -6.272  -7.691  1.00 52.68           O  
ATOM   1241  N   ALA A 153      25.504  -6.757 -11.047  1.00 33.09           N  
ATOM   1242  CA  ALA A 153      24.184  -6.366 -11.455  1.00 33.09           C  
ATOM   1244  C   ALA A 153      23.199  -7.158 -10.651  1.00 33.09           C  
ATOM   1245  O   ALA A 153      22.180  -6.629 -10.210  1.00 33.09           O  
ATOM   1243  CB  ALA A 153      23.914  -6.654 -12.941  1.00 33.09           C  
ATOM   1246  N   LEU A 154      23.485  -8.454 -10.424  1.00 48.46           N  
ATOM   1247  CA  LEU A 154      22.573  -9.278  -9.682  1.00 48.46           C  
ATOM   1252  C   LEU A 154      22.427  -8.696  -8.310  1.00 48.46           C  
ATOM   1253  O   LEU A 154      21.319  -8.576  -7.791  1.00 48.46           O  
ATOM   1248  CB  LEU A 154      23.077 -10.728  -9.534  1.00 48.46           C  
ATOM   1249  CG  LEU A 154      22.136 -11.657  -8.741  1.00 48.46           C  
ATOM   1250  CD1 LEU A 154      20.768 -11.803  -9.427  1.00 48.46           C  
ATOM   1251  CD2 LEU A 154      22.801 -13.019  -8.466  1.00 48.46           C  
ATOM   1254  N   GLY A 155      23.552  -8.298  -7.695  1.00 24.45           N  
ATOM   1255  CA  GLY A 155      23.527  -7.740  -6.375  1.00 24.45           C  
ATOM   1256  C   GLY A 155      22.756  -6.458  -6.383  1.00 24.45           C  
ATOM   1257  O   GLY A 155      22.015  -6.166  -5.446  1.00 24.45           O  
ATOM   1258  N   LEU A 156      22.923  -5.648  -7.445  1.00 51.76           N  
ATOM   1259  CA  LEU A 156      22.278  -4.367  -7.516  1.00 51.76           C  
ATOM   1264  C   LEU A 156      20.790  -4.544  -7.522  1.00 51.76           C  
ATOM   1265  O   LEU A 156      20.083  -3.840  -6.803  1.00 51.76           O  
ATOM   1260  CB  LEU A 156      22.655  -3.583  -8.786  1.00 51.76           C  
ATOM   1261  CG  LEU A 156      21.974  -2.205  -8.898  1.00 51.76           C  
ATOM   1262  CD1 LEU A 156      22.413  -1.268  -7.761  1.00 51.76           C  
ATOM   1263  CD2 LEU A 156      22.182  -1.590 -10.289  1.00 51.76           C  
ATOM   1266  N   TYR A 157      20.281  -5.497  -8.326  1.00123.36           N  
ATOM   1267  CA  TYR A 157      18.866  -5.715  -8.459  1.00123.36           C  
ATOM   1276  C   TYR A 157      18.283  -6.239  -7.183  1.00123.36           C  
ATOM   1277  O   TYR A 157      17.142  -5.929  -6.846  1.00123.36           O  
ATOM   1268  CB  TYR A 157      18.460  -6.666  -9.609  1.00123.36           C  
ATOM   1269  CG  TYR A 157      18.670  -5.961 -10.910  1.00123.36           C  
ATOM   1270  CD1 TYR A 157      17.718  -5.100 -11.420  1.00123.36           C  
ATOM   1271  CD2 TYR A 157      19.825  -6.175 -11.622  1.00123.36           C  
ATOM   1272  CE1 TYR A 157      17.927  -4.456 -12.620  1.00123.36           C  
ATOM   1273  CE2 TYR A 157      20.039  -5.537 -12.818  1.00123.36           C  
ATOM   1274  CZ  TYR A 157      19.093  -4.681 -13.316  1.00123.36           C  
ATOM   1275  OH  TYR A 157      19.345  -4.042 -14.544  1.00123.36           O  
ATOM   1278  N   VAL A 158      19.021  -7.097  -6.454  1.00 37.24           N  
ATOM   1279  CA  VAL A 158      18.489  -7.575  -5.212  1.00 37.24           C  
ATOM   1283  C   VAL A 158      18.282  -6.378  -4.332  1.00 37.24           C  
ATOM   1284  O   VAL A 158      17.257  -6.258  -3.663  1.00 37.24           O  
ATOM   1280  CB  VAL A 158      19.410  -8.523  -4.499  1.00 37.24           C  
ATOM   1281  CG1 VAL A 158      18.816  -8.831  -3.114  1.00 37.24           C  
ATOM   1282  CG2 VAL A 158      19.594  -9.772  -5.377  1.00 37.24           C  
ATOM   1285  N   TRP A 159      19.257  -5.448  -4.332  1.00 62.65           N  
ATOM   1286  CA  TRP A 159      19.190  -4.246  -3.547  1.00 62.65           C  
ATOM   1297  C   TRP A 159      18.012  -3.432  -3.965  1.00 62.65           C  
ATOM   1298  O   TRP A 159      17.231  -2.971  -3.135  1.00 62.65           O  
ATOM   1287  CB  TRP A 159      20.423  -3.346  -3.736  1.00 62.65           C  
ATOM   1288  CG  TRP A 159      20.256  -1.954  -3.170  1.00 62.65           C  
ATOM   1290  CD1 TRP A 159      20.454  -1.484  -1.905  1.00 62.65           C  
ATOM   1289  CD2 TRP A 159      19.824  -0.833  -3.958  1.00 62.65           C  
ATOM   1292  CE2 TRP A 159      19.780   0.275  -3.111  1.00 62.65           C  
ATOM   1293  CE3 TRP A 159      19.493  -0.735  -5.279  1.00 62.65           C  
ATOM   1291  NE1 TRP A 159      20.168  -0.140  -1.853  1.00 62.65           N  
ATOM   1294  CZ2 TRP A 159      19.401   1.503  -3.576  1.00 62.65           C  
ATOM   1295  CZ3 TRP A 159      19.110   0.503  -5.745  1.00 62.65           C  
ATOM   1296  CH2 TRP A 159      19.065   1.601  -4.909  1.00 62.65           C  
ATOM   1299  N   HIS A 160      17.844  -3.260  -5.282  1.00 72.22           N  
ATOM   1300  CA  HIS A 160      16.805  -2.439  -5.828  1.00 72.22           C  
ATOM   1307  C   HIS A 160      15.482  -2.957  -5.364  1.00 72.22           C  
ATOM   1308  O   HIS A 160      14.620  -2.192  -4.933  1.00 72.22           O  
ATOM   1303  CB  HIS A 160      16.810  -2.491  -7.370  1.00 72.22           C  
ATOM   1302  CG  HIS A 160      15.737  -1.672  -8.022  1.00 72.22           C  
ATOM   1305  CD2 HIS A 160      14.646  -2.069  -8.733  1.00 72.22           C  
ATOM   1301  ND1 HIS A 160      15.697  -0.297  -8.006  1.00 72.22           N  
ATOM   1306  CE1 HIS A 160      14.592   0.071  -8.702  1.00 72.22           C  
ATOM   1304  NE2 HIS A 160      13.923  -0.971  -9.163  1.00 72.22           N  
ATOM   1309  N   SER A 161      15.295  -4.285  -5.421  1.00 47.13           N  
ATOM   1310  CA  SER A 161      14.032  -4.859  -5.069  1.00 47.13           C  
ATOM   1313  C   SER A 161      13.703  -4.552  -3.641  1.00 47.13           C  
ATOM   1314  O   SER A 161      12.615  -4.062  -3.344  1.00 47.13           O  
ATOM   1311  CB  SER A 161      14.007  -6.388  -5.236  1.00 47.13           C  
ATOM   1312  OG  SER A 161      14.161  -6.733  -6.606  1.00 47.13           O  
ATOM   1315  N   HIS A 162      14.642  -4.823  -2.714  1.00 59.91           N  
ATOM   1316  CA  HIS A 162      14.385  -4.648  -1.312  1.00 59.91           C  
ATOM   1323  C   HIS A 162      14.262  -3.201  -0.959  1.00 59.91           C  
ATOM   1324  O   HIS A 162      13.491  -2.834  -0.072  1.00 59.91           O  
ATOM   1319  CB  HIS A 162      15.431  -5.336  -0.423  1.00 59.91           C  
ATOM   1318  CG  HIS A 162      15.254  -6.826  -0.480  1.00 59.91           C  
ATOM   1321  CD2 HIS A 162      15.821  -7.755  -1.297  1.00 59.91           C  
ATOM   1317  ND1 HIS A 162      14.380  -7.520   0.329  1.00 59.91           N  
ATOM   1322  CE1 HIS A 162      14.461  -8.824  -0.036  1.00 59.91           C  
ATOM   1320  NE2 HIS A 162      15.323  -9.016  -1.018  1.00 59.91           N  
ATOM   1325  N   HIS A 163      15.022  -2.334  -1.644  1.00 67.54           N  
ATOM   1326  CA  HIS A 163      14.987  -0.928  -1.380  1.00 67.54           C  
ATOM   1333  C   HIS A 163      13.581  -0.438  -1.543  1.00 67.54           C  
ATOM   1334  O   HIS A 163      13.030   0.210  -0.652  1.00 67.54           O  
ATOM   1329  CB  HIS A 163      15.883  -0.179  -2.380  1.00 67.54           C  
ATOM   1328  CG  HIS A 163      15.733   1.307  -2.346  1.00 67.54           C  
ATOM   1331  CD2 HIS A 163      15.241   2.143  -3.300  1.00 67.54           C  
ATOM   1327  ND1 HIS A 163      16.097   2.108  -1.289  1.00 67.54           N  
ATOM   1332  CE1 HIS A 163      15.807   3.382  -1.653  1.00 67.54           C  
ATOM   1330  NE2 HIS A 163      15.287   3.454  -2.864  1.00 67.54           N  
ATOM   1335  N   HIS A 164      12.951  -0.750  -2.686  1.00 64.11           N  
ATOM   1336  CA  HIS A 164      11.609  -0.305  -2.936  1.00 64.11           C  
ATOM   1343  C   HIS A 164      10.635  -0.985  -2.025  1.00 64.11           C  
ATOM   1344  O   HIS A 164       9.667  -0.371  -1.583  1.00 64.11           O  
ATOM   1339  CB  HIS A 164      11.143  -0.518  -4.386  1.00 64.11           C  
ATOM   1338  CG  HIS A 164      11.723   0.500  -5.324  1.00 64.11           C  
ATOM   1341  CD2 HIS A 164      12.774   0.418  -6.186  1.00 64.11           C  
ATOM   1337  ND1 HIS A 164      11.229   1.778  -5.456  1.00 64.11           N  
ATOM   1342  CE1 HIS A 164      11.998   2.402  -6.383  1.00 64.11           C  
ATOM   1340  NE2 HIS A 164      12.948   1.617  -6.855  1.00 64.11           N  
ATOM   1345  N   ILE A 165      10.848  -2.278  -1.720  1.00 42.14           N  
ATOM   1346  CA  ILE A 165       9.921  -2.984  -0.880  1.00 42.14           C  
ATOM   1351  C   ILE A 165       9.904  -2.318   0.465  1.00 42.14           C  
ATOM   1352  O   ILE A 165       8.848  -2.168   1.077  1.00 42.14           O  
ATOM   1347  CB  ILE A 165      10.280  -4.428  -0.686  1.00 42.14           C  
ATOM   1348  CG1 ILE A 165      10.223  -5.173  -2.031  1.00 42.14           C  
ATOM   1349  CG2 ILE A 165       9.337  -5.010   0.380  1.00 42.14           C  
ATOM   1350  CD1 ILE A 165      10.838  -6.571  -1.981  1.00 42.14           C  
ATOM   1353  N   ALA A 166      11.087  -1.901   0.952  1.00 42.64           N  
ATOM   1354  CA  ALA A 166      11.242  -1.279   2.239  1.00 42.64           C  
ATOM   1356  C   ALA A 166      10.472   0.007   2.278  1.00 42.64           C  
ATOM   1357  O   ALA A 166       9.904   0.362   3.310  1.00 42.64           O  
ATOM   1355  CB  ALA A 166      12.710  -0.948   2.565  1.00 42.64           C  
ATOM   1358  N   HIS A 167      10.440   0.754   1.159  1.00 65.86           N  
ATOM   1359  CA  HIS A 167       9.728   2.001   1.155  1.00 65.86           C  
ATOM   1366  C   HIS A 167       8.297   1.723   1.476  1.00 65.86           C  
ATOM   1367  O   HIS A 167       7.671   2.444   2.250  1.00 65.86           O  
ATOM   1362  CB  HIS A 167       9.686   2.693  -0.219  1.00 65.86           C  
ATOM   1361  CG  HIS A 167      10.986   3.265  -0.693  1.00 65.86           C  
ATOM   1364  CD2 HIS A 167      12.137   3.530  -0.017  1.00 65.86           C  
ATOM   1360  ND1 HIS A 167      11.212   3.662  -1.992  1.00 65.86           N  
ATOM   1365  CE1 HIS A 167      12.477   4.145  -2.039  1.00 65.86           C  
ATOM   1363  NE2 HIS A 167      13.077   4.085  -0.865  1.00 65.86           N  
ATOM   1368  N   ILE A 168       7.737   0.674   0.850  1.00 57.34           N  
ATOM   1369  CA  ILE A 168       6.352   0.359   1.022  1.00 57.34           C  
ATOM   1374  C   ILE A 168       6.063  -0.106   2.420  1.00 57.34           C  
ATOM   1375  O   ILE A 168       5.122   0.370   3.054  1.00 57.34           O  
ATOM   1370  CB  ILE A 168       5.888  -0.707   0.074  1.00 57.34           C  
ATOM   1371  CG1 ILE A 168       6.069  -0.225  -1.376  1.00 57.34           C  
ATOM   1372  CG2 ILE A 168       4.431  -1.055   0.421  1.00 57.34           C  
ATOM   1373  CD1 ILE A 168       5.906  -1.332  -2.416  1.00 57.34           C  
ATOM   1376  N   THR A 169       6.882  -1.036   2.950  1.00 49.69           N  
ATOM   1377  CA  THR A 169       6.642  -1.609   4.246  1.00 49.69           C  
ATOM   1381  C   THR A 169       6.755  -0.551   5.299  1.00 49.69           C  
ATOM   1382  O   THR A 169       5.994  -0.548   6.265  1.00 49.69           O  
ATOM   1378  CB  THR A 169       7.610  -2.704   4.595  1.00 49.69           C  
ATOM   1380  CG2 THR A 169       7.493  -3.820   3.542  1.00 49.69           C  
ATOM   1379  OG1 THR A 169       8.936  -2.201   4.633  1.00 49.69           O  
ATOM   1383  N   GLU A 170       7.721   0.373   5.146  1.00106.07           N  
ATOM   1384  CA  GLU A 170       7.927   1.397   6.132  1.00106.07           C  
ATOM   1390  C   GLU A 170       6.713   2.269   6.186  1.00106.07           C  
ATOM   1391  O   GLU A 170       6.258   2.646   7.266  1.00106.07           O  
ATOM   1385  CB  GLU A 170       9.136   2.296   5.828  1.00106.07           C  
ATOM   1386  CG  GLU A 170      10.456   1.524   5.830  1.00106.07           C  
ATOM   1387  CD  GLU A 170      10.456   0.614   7.050  1.00106.07           C  
ATOM   1388  OE1 GLU A 170      10.320   1.136   8.190  1.00106.07           O  
ATOM   1389  OE2 GLU A 170      10.584  -0.623   6.853  1.00106.07           O1-
ATOM   1392  N   LEU A 171       6.152   2.613   5.011  1.00110.64           N  
ATOM   1393  CA  LEU A 171       4.978   3.433   4.989  1.00110.64           C  
ATOM   1398  C   LEU A 171       3.903   2.643   5.671  1.00110.64           C  
ATOM   1399  O   LEU A 171       3.138   3.171   6.477  1.00110.64           O  
ATOM   1394  CB  LEU A 171       4.510   3.732   3.546  1.00110.64           C  
ATOM   1395  CG  LEU A 171       3.287   4.668   3.402  1.00110.64           C  
ATOM   1396  CD1 LEU A 171       1.986   4.046   3.937  1.00110.64           C  
ATOM   1397  CD2 LEU A 171       3.579   6.058   3.986  1.00110.64           C  
ATOM   1400  N   SER A 172       3.852   1.331   5.361  1.00121.93           N  
ATOM   1401  CA  SER A 172       2.868   0.410   5.850  1.00121.93           C  
ATOM   1404  C   SER A 172       2.964   0.275   7.332  1.00121.93           C  
ATOM   1405  O   SER A 172       1.932   0.116   7.984  1.00121.93           O  
ATOM   1402  CB  SER A 172       3.033  -1.002   5.264  1.00121.93           C  
ATOM   1403  OG  SER A 172       2.861  -0.969   3.854  1.00121.93           O  
ATOM   1406  N   ARG A 173       4.175   0.367   7.940  1.00187.63           N  
ATOM   1407  CA  ARG A 173       4.256   0.246   9.382  1.00187.63           C  
ATOM   1415  C   ARG A 173       3.899   1.575   9.962  1.00187.63           C  
ATOM   1416  O   ARG A 173       4.497   2.067  10.919  1.00187.63           O  
ATOM   1408  CB  ARG A 173       5.658  -0.055   9.925  1.00187.63           C  
ATOM   1409  CG  ARG A 173       6.236  -1.399   9.500  1.00187.63           C  
ATOM   1410  CD  ARG A 173       7.159  -1.983  10.568  1.00187.63           C  
ATOM   1411  NE  ARG A 173       8.110  -0.913  10.981  1.00187.63           N  
ATOM   1412  CZ  ARG A 173       9.343  -0.826  10.404  1.00187.63           C  
ATOM   1413  NH1 ARG A 173       9.712  -1.722   9.444  1.00187.63           N1+
ATOM   1414  NH2 ARG A 173      10.209   0.155  10.795  1.00187.63           N  
ATOM   1417  N   ARG A 174       2.836   2.132   9.385  1.00267.54           N  
ATOM   1418  CA  ARG A 174       2.226   3.385   9.603  1.00267.54           C  
ATOM   1426  C   ARG A 174       1.515   3.466  10.923  1.00267.54           C  
ATOM   1427  O   ARG A 174       1.384   4.589  11.405  1.00267.54           O  
ATOM   1419  CB  ARG A 174       1.181   3.741   8.532  1.00267.54           C  
ATOM   1420  CG  ARG A 174       0.792   5.220   8.553  1.00267.54           C  
ATOM   1421  CD  ARG A 174       1.819   6.124   7.864  1.00267.54           C  
ATOM   1422  NE  ARG A 174       3.157   5.851   8.467  1.00267.54           N  
ATOM   1423  CZ  ARG A 174       4.287   6.276   7.828  1.00267.54           C  
ATOM   1424  NH1 ARG A 174       4.186   7.002   6.677  1.00267.54           N1+
ATOM   1425  NH2 ARG A 174       5.519   5.970   8.332  1.00267.54           N  
ATOM   1428  N   MET A 175       1.038   2.393  11.624  1.00277.05           N  
ATOM   1429  CA  MET A 175       1.101   0.946  11.616  1.00277.05           C  
ATOM   1434  C   MET A 175       0.509   0.209  10.449  1.00277.05           C  
ATOM   1435  O   MET A 175       1.029  -0.857  10.126  1.00277.05           O  
ATOM   1430  CB  MET A 175       0.482   0.317  12.878  1.00277.05           C  
ATOM   1431  CG  MET A 175      -1.044   0.400  12.926  1.00277.05           C  
ATOM   1432  SD  MET A 175      -1.708   2.079  13.127  1.00277.05           S  
ATOM   1433  CE  MET A 175      -1.268   2.199  14.884  1.00277.05           C  
ATOM   1436  N   GLY A 176      -0.638   0.641   9.881  1.00122.83           N  
ATOM   1437  CA  GLY A 176      -1.191   0.030   8.691  1.00122.83           C  
ATOM   1438  C   GLY A 176      -1.313  -1.458   8.845  1.00122.83           C  
ATOM   1439  O   GLY A 176      -1.218  -1.997   9.943  1.00122.83           O  
ATOM   1440  N   TRP A 177      -1.485  -2.165   7.709  1.00280.45           N  
ATOM   1441  CA  TRP A 177      -1.647  -3.590   7.700  1.00280.45           C  
ATOM   1452  C   TRP A 177      -0.372  -4.189   8.200  1.00280.45           C  
ATOM   1453  O   TRP A 177       0.722  -3.759   7.829  1.00280.45           O  
ATOM   1442  CB  TRP A 177      -1.879  -4.153   6.287  1.00280.45           C  
ATOM   1443  CG  TRP A 177      -2.313  -5.599   6.225  1.00280.45           C  
ATOM   1445  CD1 TRP A 177      -1.576  -6.746   6.284  1.00280.45           C  
ATOM   1444  CD2 TRP A 177      -3.677  -6.001   6.025  1.00280.45           C  
ATOM   1447  CE2 TRP A 177      -3.695  -7.392   5.973  1.00280.45           C  
ATOM   1448  CE3 TRP A 177      -4.819  -5.264   5.884  1.00280.45           C  
ATOM   1446  NE1 TRP A 177      -2.399  -7.839   6.139  1.00280.45           N  
ATOM   1449  CZ2 TRP A 177      -4.861  -8.074   5.780  1.00280.45           C  
ATOM   1450  CZ3 TRP A 177      -5.997  -5.954   5.697  1.00280.45           C  
ATOM   1451  CH2 TRP A 177      -6.016  -7.332   5.646  1.00280.45           C  
ATOM   1454  N   SER A 178      -0.504  -5.216   9.063  1.00 68.95           N  
ATOM   1455  CA  SER A 178       0.627  -5.881   9.635  1.00 68.95           C  
ATOM   1458  C   SER A 178       1.371  -6.586   8.512  1.00 68.95           C  
ATOM   1459  O   SER A 178       0.955  -6.434   7.333  1.00 68.95           O  
ATOM   1456  CB  SER A 178       0.235  -6.952  10.669  1.00 68.95           C  
ATOM   1457  OG  SER A 178      -0.417  -6.352  11.777  1.00 68.95           O  
ATOM   1460  OXT SER A 178       2.367  -7.292   8.824  1.00 68.95           O1-
TER   
HEADER    1rxq_chain_D
ATOM      1  N   MET D   1     -15.839  -5.140 -52.618  1.00128.38           N  
ATOM      2  CA  MET D   1     -16.812  -6.121 -52.089  1.00128.38           C  
ATOM      7  C   MET D   1     -16.519  -6.267 -50.633  1.00128.38           C  
ATOM      8  O   MET D   1     -16.792  -5.361 -49.848  1.00128.38           O  
ATOM      3  CB  MET D   1     -16.616  -7.473 -52.798  1.00128.38           C  
ATOM      4  CG  MET D   1     -17.842  -8.389 -52.736  1.00128.38           C  
ATOM      5  SD  MET D   1     -18.280  -9.004 -51.085  1.00128.38           S  
ATOM      6  CE  MET D   1     -19.743  -9.890 -51.696  1.00128.38           C  
ATOM      9  N   THR D   2     -15.944  -7.415 -50.233  1.00214.48           N  
ATOM     10  CA  THR D   2     -15.570  -7.566 -48.859  1.00214.48           C  
ATOM     14  C   THR D   2     -14.280  -6.833 -48.715  1.00214.48           C  
ATOM     15  O   THR D   2     -13.694  -6.396 -49.705  1.00214.48           O  
ATOM     11  CB  THR D   2     -15.331  -8.987 -48.435  1.00214.48           C  
ATOM     13  CG2 THR D   2     -16.636  -9.786 -48.576  1.00214.48           C  
ATOM     12  OG1 THR D   2     -14.303  -9.566 -49.226  1.00214.48           O  
ATOM     16  N   SER D   3     -13.798  -6.667 -47.470  1.00146.60           N  
ATOM     17  CA  SER D   3     -12.578  -5.938 -47.314  1.00146.60           C  
ATOM     20  C   SER D   3     -11.530  -6.716 -48.030  1.00146.60           C  
ATOM     21  O   SER D   3     -11.593  -7.944 -48.103  1.00146.60           O  
ATOM     18  CB  SER D   3     -12.128  -5.766 -45.852  1.00146.60           C  
ATOM     19  OG  SER D   3     -10.913  -5.034 -45.799  1.00146.60           O  
ATOM     22  N   VAL D   4     -10.538  -6.007 -48.602  1.00115.94           N  
ATOM     23  CA  VAL D   4      -9.525  -6.709 -49.322  1.00115.94           C  
ATOM     27  C   VAL D   4      -8.285  -6.656 -48.500  1.00115.94           C  
ATOM     28  O   VAL D   4      -7.906  -5.606 -47.983  1.00115.94           O  
ATOM     24  CB  VAL D   4      -9.218  -6.103 -50.661  1.00115.94           C  
ATOM     25  CG1 VAL D   4     -10.499  -6.151 -51.512  1.00115.94           C  
ATOM     26  CG2 VAL D   4      -8.660  -4.684 -50.455  1.00115.94           C  
ATOM     29  N   ASN D   5      -7.635  -7.821 -48.342  1.00208.74           N  
ATOM     30  CA  ASN D   5      -6.427  -7.858 -47.583  1.00208.74           C  
ATOM     35  C   ASN D   5      -5.426  -8.527 -48.457  1.00208.74           C  
ATOM     36  O   ASN D   5      -5.784  -9.233 -49.398  1.00208.74           O  
ATOM     31  CB  ASN D   5      -6.533  -8.674 -46.284  1.00208.74           C  
ATOM     32  CG  ASN D   5      -5.407  -8.227 -45.362  1.00208.74           C  
ATOM     34  ND2 ASN D   5      -4.227  -8.893 -45.465  1.00208.74           N  
ATOM     33  OD1 ASN D   5      -5.575  -7.302 -44.568  1.00208.74           O  
ATOM     37  N   LEU D   6      -4.134  -8.305 -48.175  1.00146.12           N  
ATOM     38  CA  LEU D   6      -3.129  -8.900 -48.995  1.00146.12           C  
ATOM     43  C   LEU D   6      -3.290 -10.375 -48.861  1.00146.12           C  
ATOM     44  O   LEU D   6      -3.213 -11.108 -49.844  1.00146.12           O  
ATOM     39  CB  LEU D   6      -1.701  -8.502 -48.555  1.00146.12           C  
ATOM     40  CG  LEU D   6      -0.573  -9.077 -49.435  1.00146.12           C  
ATOM     41  CD1 LEU D   6      -0.372 -10.584 -49.221  1.00146.12           C  
ATOM     42  CD2 LEU D   6      -0.804  -8.718 -50.913  1.00146.12           C  
ATOM     45  N   SER D   7      -3.541 -10.850 -47.630  1.00186.74           N  
ATOM     46  CA  SER D   7      -3.668 -12.262 -47.437  1.00186.74           C  
ATOM     49  C   SER D   7      -4.277 -12.497 -46.097  1.00186.74           C  
ATOM     50  O   SER D   7      -5.259 -11.867 -45.710  1.00186.74           O  
ATOM     47  CB  SER D   7      -2.324 -13.010 -47.452  1.00186.74           C  
ATOM     48  OG  SER D   7      -1.751 -12.959 -48.749  1.00186.74           O  
ATOM     51  N   TYR D   8      -3.676 -13.455 -45.369  1.00210.68           N  
ATOM     52  CA  TYR D   8      -4.076 -13.887 -44.064  1.00210.68           C  
ATOM     61  C   TYR D   8      -2.860 -13.643 -43.200  1.00210.68           C  
ATOM     62  O   TYR D   8      -2.163 -12.672 -43.491  1.00210.68           O  
ATOM     53  CB  TYR D   8      -4.516 -15.371 -44.059  1.00210.68           C  
ATOM     54  CG  TYR D   8      -5.883 -15.526 -44.657  1.00210.68           C  
ATOM     55  CD1 TYR D   8      -6.073 -15.582 -46.020  1.00210.68           C  
ATOM     56  CD2 TYR D   8      -6.987 -15.637 -43.839  1.00210.68           C  
ATOM     57  CE1 TYR D   8      -7.333 -15.736 -46.554  1.00210.68           C  
ATOM     58  CE2 TYR D   8      -8.249 -15.792 -44.364  1.00210.68           C  
ATOM     59  CZ  TYR D   8      -8.425 -15.843 -45.726  1.00210.68           C  
ATOM     60  OH  TYR D   8      -9.719 -16.003 -46.267  1.00210.68           O  
ATOM     63  N   PRO D   9      -2.519 -14.376 -42.158  1.00238.64           N  
ATOM     64  CA  PRO D   9      -1.343 -13.991 -41.419  1.00238.64           C  
ATOM     68  C   PRO D   9      -0.084 -13.936 -42.228  1.00238.64           C  
ATOM     69  O   PRO D   9       0.828 -13.202 -41.849  1.00238.64           O  
ATOM     66  CB  PRO D   9      -1.309 -14.909 -40.202  1.00238.64           C  
ATOM     67  CG  PRO D   9      -2.802 -15.136 -39.905  1.00238.64           C  
ATOM     65  CD  PRO D   9      -3.498 -14.990 -41.268  1.00238.64           C  
ATOM     70  N   ILE D  10      -0.005 -14.701 -43.326  1.00179.61           N  
ATOM     71  CA  ILE D  10       1.103 -14.638 -44.241  1.00179.61           C  
ATOM     76  C   ILE D  10       1.118 -13.273 -44.848  1.00179.61           C  
ATOM     77  O   ILE D  10       0.087 -12.608 -44.922  1.00179.61           O  
ATOM     72  CB  ILE D  10       1.034 -15.623 -45.373  1.00179.61           C  
ATOM     73  CG1 ILE D  10      -0.194 -15.359 -46.264  1.00179.61           C  
ATOM     74  CG2 ILE D  10       1.080 -17.037 -44.773  1.00179.61           C  
ATOM     75  CD1 ILE D  10      -1.534 -15.531 -45.551  1.00179.61           C  
ATOM     78  N   GLY D  11       2.316 -12.797 -45.245  1.00 21.30           N  
ATOM     79  CA  GLY D  11       2.438 -11.517 -45.880  1.00 21.30           C  
ATOM     80  C   GLY D  11       3.035 -10.567 -44.900  1.00 21.30           C  
ATOM     81  O   GLY D  11       2.769 -10.641 -43.703  1.00 21.30           O  
ATOM     82  N   GLU D  12       3.871  -9.635 -45.398  1.00108.20           N  
ATOM     83  CA  GLU D  12       4.496  -8.688 -44.527  1.00108.20           C  
ATOM     89  C   GLU D  12       3.486  -7.655 -44.159  1.00108.20           C  
ATOM     90  O   GLU D  12       2.518  -7.415 -44.878  1.00108.20           O  
ATOM     84  CB  GLU D  12       5.693  -7.930 -45.135  1.00108.20           C  
ATOM     85  CG  GLU D  12       6.954  -8.772 -45.337  1.00108.20           C  
ATOM     86  CD  GLU D  12       6.889  -9.429 -46.707  1.00108.20           C  
ATOM     87  OE1 GLU D  12       5.874  -9.215 -47.421  1.00108.20           O  
ATOM     88  OE2 GLU D  12       7.860 -10.150 -47.059  1.00108.20           O1-
ATOM     91  N   TYR D  13       3.702  -7.024 -42.994  1.00 65.57           N  
ATOM     92  CA  TYR D  13       2.840  -5.994 -42.507  1.00 65.57           C  
ATOM    101  C   TYR D  13       3.039  -4.794 -43.376  1.00 65.57           C  
ATOM    102  O   TYR D  13       4.162  -4.488 -43.775  1.00 65.57           O  
ATOM     93  CB  TYR D  13       3.174  -5.622 -41.051  1.00 65.57           C  
ATOM     94  CG  TYR D  13       2.333  -4.482 -40.596  1.00 65.57           C  
ATOM     95  CD1 TYR D  13       1.024  -4.672 -40.223  1.00 65.57           C  
ATOM     96  CD2 TYR D  13       2.875  -3.219 -40.521  1.00 65.57           C  
ATOM     97  CE1 TYR D  13       0.261  -3.612 -39.795  1.00 65.57           C  
ATOM     98  CE2 TYR D  13       2.120  -2.156 -40.093  1.00 65.57           C  
ATOM     99  CZ  TYR D  13       0.810  -2.353 -39.729  1.00 65.57           C  
ATOM    100  OH  TYR D  13       0.031  -1.264 -39.286  1.00 65.57           O  
ATOM    103  N   LYS D  14       1.929  -4.115 -43.738  1.00130.99           N  
ATOM    104  CA  LYS D  14       2.017  -2.934 -44.550  1.00130.99           C  
ATOM    110  C   LYS D  14       1.728  -1.759 -43.670  1.00130.99           C  
ATOM    111  O   LYS D  14       0.668  -1.679 -43.050  1.00130.99           O  
ATOM    105  CB  LYS D  14       0.987  -2.898 -45.693  1.00130.99           C  
ATOM    106  CG  LYS D  14       1.224  -3.968 -46.754  1.00130.99           C  
ATOM    107  CD  LYS D  14       2.574  -3.835 -47.458  1.00130.99           C  
ATOM    108  CE  LYS D  14       2.893  -4.995 -48.404  1.00130.99           C  
ATOM    109  NZ  LYS D  14       4.211  -4.776 -49.042  1.00130.99           N1+
ATOM    112  N   PRO D  15       2.642  -0.832 -43.597  1.00 69.50           N  
ATOM    113  CA  PRO D  15       2.389   0.319 -42.775  1.00 69.50           C  
ATOM    117  C   PRO D  15       1.367   1.215 -43.394  1.00 69.50           C  
ATOM    118  O   PRO D  15       1.210   1.195 -44.615  1.00 69.50           O  
ATOM    115  CB  PRO D  15       3.744   0.974 -42.533  1.00 69.50           C  
ATOM    116  CG  PRO D  15       4.724  -0.209 -42.608  1.00 69.50           C  
ATOM    114  CD  PRO D  15       4.051  -1.200 -43.574  1.00 69.50           C  
ATOM    119  N   ARG D  16       0.657   2.001 -42.559  1.00 74.68           N  
ATOM    120  CA  ARG D  16      -0.380   2.862 -43.046  1.00 74.68           C  
ATOM    128  C   ARG D  16      -0.161   4.239 -42.499  1.00 74.68           C  
ATOM    129  O   ARG D  16       0.372   4.423 -41.406  1.00 74.68           O  
ATOM    121  CB  ARG D  16      -1.785   2.442 -42.581  1.00 74.68           C  
ATOM    122  CG  ARG D  16      -2.193   1.046 -43.047  1.00 74.68           C  
ATOM    123  CD  ARG D  16      -1.499  -0.079 -42.279  1.00 74.68           C  
ATOM    124  NE  ARG D  16      -1.967  -1.365 -42.866  1.00 74.68           N  
ATOM    125  CZ  ARG D  16      -3.076  -1.990 -42.379  1.00 74.68           C  
ATOM    126  NH1 ARG D  16      -3.779  -1.433 -41.352  1.00 74.68           N1+
ATOM    127  NH2 ARG D  16      -3.475  -3.176 -42.922  1.00 74.68           N  
ATOM    130  N   GLU D  17      -0.574   5.246 -43.291  1.00 33.39           N  
ATOM    131  CA  GLU D  17      -0.474   6.634 -42.942  1.00 33.39           C  
ATOM    137  C   GLU D  17      -1.385   6.907 -41.787  1.00 33.39           C  
ATOM    138  O   GLU D  17      -1.033   7.646 -40.868  1.00 33.39           O  
ATOM    132  CB  GLU D  17      -0.930   7.540 -44.097  1.00 33.39           C  
ATOM    133  CG  GLU D  17      -0.851   9.037 -43.799  1.00 33.39           C  
ATOM    134  CD  GLU D  17      -1.448   9.769 -44.991  1.00 33.39           C  
ATOM    135  OE1 GLU D  17      -1.969   9.081 -45.909  1.00 33.39           O  
ATOM    136  OE2 GLU D  17      -1.395  11.028 -44.997  1.00 33.39           O1-
ATOM    139  N   SER D  18      -2.601   6.322 -41.812  1.00 67.17           N  
ATOM    140  CA  SER D  18      -3.521   6.574 -40.743  1.00 67.17           C  
ATOM    143  C   SER D  18      -4.186   5.278 -40.415  1.00 67.17           C  
ATOM    144  O   SER D  18      -4.391   4.434 -41.285  1.00 67.17           O  
ATOM    141  CB  SER D  18      -4.621   7.586 -41.113  1.00 67.17           C  
ATOM    142  OG  SER D  18      -5.491   7.802 -40.012  1.00 67.17           O  
ATOM    145  N   ILE D  19      -4.521   5.084 -39.125  1.00 43.89           N  
ATOM    146  CA  ILE D  19      -5.165   3.875 -38.713  1.00 43.89           C  
ATOM    151  C   ILE D  19      -6.388   4.271 -37.957  1.00 43.89           C  
ATOM    152  O   ILE D  19      -6.349   5.166 -37.114  1.00 43.89           O  
ATOM    147  CB  ILE D  19      -4.306   3.057 -37.803  1.00 43.89           C  
ATOM    148  CG1 ILE D  19      -3.019   2.657 -38.541  1.00 43.89           C  
ATOM    149  CG2 ILE D  19      -5.135   1.868 -37.292  1.00 43.89           C  
ATOM    150  CD1 ILE D  19      -1.928   2.129 -37.616  1.00 43.89           C  
ATOM    153  N   SER D  20      -7.513   3.588 -38.242  1.00 71.55           N  
ATOM    154  CA  SER D  20      -8.773   3.914 -37.640  1.00 71.55           C  
ATOM    157  C   SER D  20      -8.749   3.505 -36.205  1.00 71.55           C  
ATOM    158  O   SER D  20      -7.993   2.622 -35.801  1.00 71.55           O  
ATOM    155  CB  SER D  20      -9.952   3.188 -38.310  1.00 71.55           C  
ATOM    156  OG  SER D  20     -11.170   3.537 -37.672  1.00 71.55           O  
ATOM    159  N   LYS D  21      -9.584   4.176 -35.388  1.00 43.64           N  
ATOM    160  CA  LYS D  21      -9.665   3.870 -33.992  1.00 43.64           C  
ATOM    166  C   LYS D  21     -10.204   2.484 -33.865  1.00 43.64           C  
ATOM    167  O   LYS D  21      -9.788   1.718 -32.996  1.00 43.64           O  
ATOM    161  CB  LYS D  21     -10.581   4.824 -33.210  1.00 43.64           C  
ATOM    162  CG  LYS D  21     -10.428   4.667 -31.698  1.00 43.64           C  
ATOM    163  CD  LYS D  21     -10.908   5.881 -30.905  1.00 43.64           C  
ATOM    164  CE  LYS D  21     -10.502   5.842 -29.429  1.00 43.64           C  
ATOM    165  NZ  LYS D  21     -10.581   7.204 -28.850  1.00 43.64           N1+
ATOM    168  N   GLU D  22     -11.153   2.127 -34.750  1.00 65.48           N  
ATOM    169  CA  GLU D  22     -11.751   0.828 -34.700  1.00 65.48           C  
ATOM    175  C   GLU D  22     -10.681  -0.189 -34.943  1.00 65.48           C  
ATOM    176  O   GLU D  22     -10.635  -1.222 -34.278  1.00 65.48           O  
ATOM    170  CB  GLU D  22     -12.837   0.624 -35.774  1.00 65.48           C  
ATOM    171  CG  GLU D  22     -14.089   1.476 -35.553  1.00 65.48           C  
ATOM    172  CD  GLU D  22     -13.765   2.907 -35.959  1.00 65.48           C  
ATOM    173  OE1 GLU D  22     -13.822   3.205 -37.182  1.00 65.48           O  
ATOM    174  OE2 GLU D  22     -13.448   3.721 -35.051  1.00 65.48           O1-
ATOM    177  N   GLN D  23      -9.781   0.087 -35.903  1.00 49.97           N  
ATOM    178  CA  GLN D  23      -8.745  -0.840 -36.257  1.00 49.97           C  
ATOM    184  C   GLN D  23      -7.816  -1.021 -35.097  1.00 49.97           C  
ATOM    185  O   GLN D  23      -7.393  -2.138 -34.802  1.00 49.97           O  
ATOM    179  CB  GLN D  23      -7.913  -0.344 -37.451  1.00 49.97           C  
ATOM    180  CG  GLN D  23      -6.827  -1.322 -37.896  1.00 49.97           C  
ATOM    181  CD  GLN D  23      -7.508  -2.494 -38.586  1.00 49.97           C  
ATOM    183  NE2 GLN D  23      -8.622  -2.209 -39.313  1.00 49.97           N  
ATOM    182  OE1 GLN D  23      -7.056  -3.634 -38.489  1.00 49.97           O  
ATOM    186  N   LYS D  24      -7.474   0.077 -34.397  1.00 60.88           N  
ATOM    187  CA  LYS D  24      -6.552  -0.038 -33.305  1.00 60.88           C  
ATOM    193  C   LYS D  24      -7.159  -0.928 -32.273  1.00 60.88           C  
ATOM    194  O   LYS D  24      -6.483  -1.769 -31.685  1.00 60.88           O  
ATOM    188  CB  LYS D  24      -6.241   1.293 -32.594  1.00 60.88           C  
ATOM    189  CG  LYS D  24      -5.439   2.289 -33.431  1.00 60.88           C  
ATOM    190  CD  LYS D  24      -5.280   3.650 -32.747  1.00 60.88           C  
ATOM    191  CE  LYS D  24      -4.625   4.712 -33.632  1.00 60.88           C  
ATOM    192  NZ  LYS D  24      -5.668   5.533 -34.285  1.00 60.88           N1+
ATOM    195  N   ASP D  25      -8.471  -0.765 -32.034  1.00 33.99           N  
ATOM    196  CA  ASP D  25      -9.134  -1.522 -31.015  1.00 33.99           C  
ATOM    201  C   ASP D  25      -9.068  -2.979 -31.356  1.00 33.99           C  
ATOM    202  O   ASP D  25      -8.825  -3.810 -30.483  1.00 33.99           O  
ATOM    197  CB  ASP D  25     -10.619  -1.148 -30.878  1.00 33.99           C  
ATOM    198  CG  ASP D  25     -10.700   0.279 -30.352  1.00 33.99           C  
ATOM    199  OD1 ASP D  25      -9.626   0.917 -30.177  1.00 33.99           O  
ATOM    200  OD2 ASP D  25     -11.842   0.751 -30.117  1.00 33.99           O1-
ATOM    203  N   LYS D  26      -9.270  -3.337 -32.639  1.00 69.83           N  
ATOM    204  CA  LYS D  26      -9.258  -4.729 -32.989  1.00 69.83           C  
ATOM    210  C   LYS D  26      -7.900  -5.286 -32.694  1.00 69.83           C  
ATOM    211  O   LYS D  26      -7.770  -6.386 -32.158  1.00 69.83           O  
ATOM    205  CB  LYS D  26      -9.517  -5.014 -34.479  1.00 69.83           C  
ATOM    206  CG  LYS D  26     -10.902  -4.602 -34.974  1.00 69.83           C  
ATOM    207  CD  LYS D  26     -11.126  -4.896 -36.458  1.00 69.83           C  
ATOM    208  CE  LYS D  26     -10.004  -4.415 -37.375  1.00 69.83           C  
ATOM    209  NZ  LYS D  26     -10.280  -4.837 -38.767  1.00 69.83           N1+
ATOM    212  N   TRP D  27      -6.846  -4.523 -33.034  1.00 63.79           N  
ATOM    213  CA  TRP D  27      -5.491  -4.960 -32.854  1.00 63.79           C  
ATOM    224  C   TRP D  27      -5.185  -5.138 -31.400  1.00 63.79           C  
ATOM    225  O   TRP D  27      -4.493  -6.079 -31.020  1.00 63.79           O  
ATOM    214  CB  TRP D  27      -4.463  -3.969 -33.419  1.00 63.79           C  
ATOM    215  CG  TRP D  27      -4.344  -4.000 -34.921  1.00 63.79           C  
ATOM    217  CD1 TRP D  27      -4.764  -4.953 -35.803  1.00 63.79           C  
ATOM    216  CD2 TRP D  27      -3.707  -2.978 -35.699  1.00 63.79           C  
ATOM    219  CE2 TRP D  27      -3.765  -3.378 -37.033  1.00 63.79           C  
ATOM    220  CE3 TRP D  27      -3.118  -1.802 -35.332  1.00 63.79           C  
ATOM    218  NE1 TRP D  27      -4.414  -4.594 -37.081  1.00 63.79           N  
ATOM    221  CZ2 TRP D  27      -3.230  -2.607 -38.024  1.00 63.79           C  
ATOM    222  CZ3 TRP D  27      -2.583  -1.023 -36.333  1.00 63.79           C  
ATOM    223  CH2 TRP D  27      -2.638  -1.419 -37.654  1.00 63.79           C  
ATOM    226  N   ILE D  28      -5.676  -4.234 -30.539  1.00 39.34           N  
ATOM    227  CA  ILE D  28      -5.368  -4.358 -29.145  1.00 39.34           C  
ATOM    232  C   ILE D  28      -5.924  -5.662 -28.678  1.00 39.34           C  
ATOM    233  O   ILE D  28      -5.285  -6.385 -27.917  1.00 39.34           O  
ATOM    228  CB  ILE D  28      -5.972  -3.262 -28.313  1.00 39.34           C  
ATOM    229  CG1 ILE D  28      -5.406  -1.903 -28.760  1.00 39.34           C  
ATOM    230  CG2 ILE D  28      -5.716  -3.580 -26.829  1.00 39.34           C  
ATOM    231  CD1 ILE D  28      -6.146  -0.694 -28.184  1.00 39.34           C  
ATOM    234  N   GLN D  29      -7.144  -5.994 -29.133  1.00 42.44           N  
ATOM    235  CA  GLN D  29      -7.794  -7.204 -28.727  1.00 42.44           C  
ATOM    241  C   GLN D  29      -7.017  -8.399 -29.192  1.00 42.44           C  
ATOM    242  O   GLN D  29      -6.841  -9.350 -28.432  1.00 42.44           O  
ATOM    236  CB  GLN D  29      -9.216  -7.327 -29.296  1.00 42.44           C  
ATOM    237  CG  GLN D  29      -9.895  -8.651 -28.945  1.00 42.44           C  
ATOM    238  CD  GLN D  29     -10.061  -8.713 -27.436  1.00 42.44           C  
ATOM    240  NE2 GLN D  29     -10.513  -9.889 -26.928  1.00 42.44           N  
ATOM    239  OE1 GLN D  29      -9.797  -7.744 -26.728  1.00 42.44           O  
ATOM    243  N   VAL D  30      -6.523  -8.392 -30.448  1.00107.14           N  
ATOM    244  CA  VAL D  30      -5.816  -9.550 -30.926  1.00107.14           C  
ATOM    248  C   VAL D  30      -4.580  -9.727 -30.109  1.00107.14           C  
ATOM    249  O   VAL D  30      -4.209 -10.842 -29.749  1.00107.14           O  
ATOM    245  CB  VAL D  30      -5.376  -9.499 -32.366  1.00107.14           C  
ATOM    246  CG1 VAL D  30      -6.609  -9.446 -33.272  1.00107.14           C  
ATOM    247  CG2 VAL D  30      -4.396  -8.336 -32.570  1.00107.14           C  
ATOM    250  N   LEU D  31      -3.921  -8.609 -29.776  1.00 61.11           N  
ATOM    251  CA  LEU D  31      -2.684  -8.640 -29.056  1.00 61.11           C  
ATOM    256  C   LEU D  31      -2.921  -9.282 -27.724  1.00 61.11           C  
ATOM    257  O   LEU D  31      -2.100 -10.056 -27.236  1.00 61.11           O  
ATOM    252  CB  LEU D  31      -2.161  -7.221 -28.793  1.00 61.11           C  
ATOM    253  CG  LEU D  31      -0.830  -7.190 -28.033  1.00 61.11           C  
ATOM    254  CD1 LEU D  31       0.298  -7.794 -28.888  1.00 61.11           C  
ATOM    255  CD2 LEU D  31      -0.520  -5.775 -27.523  1.00 61.11           C  
ATOM    258  N   GLU D  32      -4.066  -8.972 -27.097  1.00 66.71           N  
ATOM    259  CA  GLU D  32      -4.370  -9.497 -25.798  1.00 66.71           C  
ATOM    265  C   GLU D  32      -4.501 -10.993 -25.889  1.00 66.71           C  
ATOM    266  O   GLU D  32      -4.126 -11.717 -24.969  1.00 66.71           O  
ATOM    260  CB  GLU D  32      -5.682  -8.907 -25.253  1.00 66.71           C  
ATOM    261  CG  GLU D  32      -5.904  -9.126 -23.759  1.00 66.71           C  
ATOM    262  CD  GLU D  32      -6.995  -8.157 -23.332  1.00 66.71           C  
ATOM    263  OE1 GLU D  32      -7.796  -7.745 -24.213  1.00 66.71           O  
ATOM    264  OE2 GLU D  32      -7.040  -7.805 -22.124  1.00 66.71           O1-
ATOM    267  N   GLU D  33      -5.053 -11.472 -27.019  1.00118.19           N  
ATOM    268  CA  GLU D  33      -5.380 -12.838 -27.349  1.00118.19           C  
ATOM    274  C   GLU D  33      -4.163 -13.697 -27.555  1.00118.19           C  
ATOM    275  O   GLU D  33      -4.214 -14.907 -27.333  1.00118.19           O  
ATOM    269  CB  GLU D  33      -6.115 -12.921 -28.699  1.00118.19           C  
ATOM    270  CG  GLU D  33      -7.347 -12.023 -28.827  1.00118.19           C  
ATOM    271  CD  GLU D  33      -8.469 -12.618 -28.003  1.00118.19           C  
ATOM    272  OE1 GLU D  33      -8.436 -12.449 -26.755  1.00118.19           O  
ATOM    273  OE2 GLU D  33      -9.374 -13.249 -28.609  1.00118.19           O1-
ATOM    276  N   VAL D  34      -3.044 -13.097 -28.000  1.00 59.29           N  
ATOM    277  CA  VAL D  34      -1.911 -13.832 -28.503  1.00 59.29           C  
ATOM    281  C   VAL D  34      -1.383 -14.858 -27.547  1.00 59.29           C  
ATOM    282  O   VAL D  34      -1.122 -15.982 -27.976  1.00 59.29           O  
ATOM    278  CB  VAL D  34      -0.770 -12.935 -28.888  1.00 59.29           C  
ATOM    279  CG1 VAL D  34       0.412 -13.810 -29.337  1.00 59.29           C  
ATOM    280  CG2 VAL D  34      -1.263 -11.959 -29.971  1.00 59.29           C  
ATOM    283  N   PRO D  35      -1.202 -14.577 -26.292  1.00 75.39           N  
ATOM    284  CA  PRO D  35      -0.618 -15.570 -25.433  1.00 75.39           C  
ATOM    288  C   PRO D  35      -1.431 -16.821 -25.331  1.00 75.39           C  
ATOM    289  O   PRO D  35      -0.851 -17.905 -25.275  1.00 75.39           O  
ATOM    286  CB  PRO D  35      -0.363 -14.858 -24.109  1.00 75.39           C  
ATOM    287  CG  PRO D  35      -0.133 -13.392 -24.533  1.00 75.39           C  
ATOM    285  CD  PRO D  35      -0.950 -13.225 -25.827  1.00 75.39           C  
ATOM    290  N   ALA D  36      -2.770 -16.703 -25.307  1.00 28.88           N  
ATOM    291  CA  ALA D  36      -3.620 -17.854 -25.196  1.00 28.88           C  
ATOM    293  C   ALA D  36      -3.462 -18.700 -26.421  1.00 28.88           C  
ATOM    294  O   ALA D  36      -3.423 -19.926 -26.339  1.00 28.88           O  
ATOM    292  CB  ALA D  36      -5.107 -17.479 -25.075  1.00 28.88           C  
ATOM    295  N   LYS D  37      -3.379 -18.052 -27.599  1.00107.57           N  
ATOM    296  CA  LYS D  37      -3.283 -18.738 -28.856  1.00107.57           C  
ATOM    302  C   LYS D  37      -1.990 -19.491 -28.905  1.00107.57           C  
ATOM    303  O   LYS D  37      -1.933 -20.623 -29.383  1.00107.57           O  
ATOM    297  CB  LYS D  37      -3.300 -17.758 -30.042  1.00107.57           C  
ATOM    298  CG  LYS D  37      -4.577 -16.917 -30.103  1.00107.57           C  
ATOM    299  CD  LYS D  37      -5.850 -17.743 -30.305  1.00107.57           C  
ATOM    300  CE  LYS D  37      -7.142 -16.944 -30.107  1.00107.57           C  
ATOM    301  NZ  LYS D  37      -7.274 -15.911 -31.160  1.00107.57           N1+
ATOM    304  N   LEU D  38      -0.908 -18.862 -28.417  1.00 42.95           N  
ATOM    305  CA  LEU D  38       0.385 -19.474 -28.425  1.00 42.95           C  
ATOM    310  C   LEU D  38       0.345 -20.674 -27.535  1.00 42.95           C  
ATOM    311  O   LEU D  38       0.876 -21.728 -27.878  1.00 42.95           O  
ATOM    306  CB  LEU D  38       1.476 -18.528 -27.892  1.00 42.95           C  
ATOM    307  CG  LEU D  38       2.886 -19.146 -27.883  1.00 42.95           C  
ATOM    308  CD1 LEU D  38       3.387 -19.417 -29.309  1.00 42.95           C  
ATOM    309  CD2 LEU D  38       3.859 -18.285 -27.055  1.00 42.95           C  
ATOM    312  N   LYS D  39      -0.304 -20.550 -26.361  1.00114.08           N  
ATOM    313  CA  LYS D  39      -0.333 -21.662 -25.453  1.00114.08           C  
ATOM    319  C   LYS D  39      -1.057 -22.806 -26.077  1.00114.08           C  
ATOM    320  O   LYS D  39      -0.628 -23.951 -25.953  1.00114.08           O  
ATOM    314  CB  LYS D  39      -1.045 -21.423 -24.114  1.00114.08           C  
ATOM    315  CG  LYS D  39      -0.247 -20.624 -23.091  1.00114.08           C  
ATOM    316  CD  LYS D  39      -0.991 -20.504 -21.762  1.00114.08           C  
ATOM    317  CE  LYS D  39      -0.990 -21.826 -20.986  1.00114.08           C  
ATOM    318  NZ  LYS D  39      -2.035 -21.815 -19.941  1.00114.08           N1+
ATOM    321  N   GLN D  40      -2.167 -22.534 -26.783  1.00115.78           N  
ATOM    322  CA  GLN D  40      -2.927 -23.626 -27.317  1.00115.78           C  
ATOM    328  C   GLN D  40      -2.054 -24.394 -28.256  1.00115.78           C  
ATOM    329  O   GLN D  40      -2.077 -25.622 -28.270  1.00115.78           O  
ATOM    323  CB  GLN D  40      -4.160 -23.180 -28.120  1.00115.78           C  
ATOM    324  CG  GLN D  40      -5.244 -22.508 -27.276  1.00115.78           C  
ATOM    325  CD  GLN D  40      -5.906 -23.582 -26.424  1.00115.78           C  
ATOM    327  NE2 GLN D  40      -7.266 -23.597 -26.414  1.00115.78           N  
ATOM    326  OE1 GLN D  40      -5.232 -24.390 -25.787  1.00115.78           O  
ATOM    330  N   ALA D  41      -1.255 -23.684 -29.070  1.00 61.96           N  
ATOM    331  CA  ALA D  41      -0.453 -24.357 -30.051  1.00 61.96           C  
ATOM    333  C   ALA D  41       0.606 -25.245 -29.443  1.00 61.96           C  
ATOM    334  O   ALA D  41       0.845 -26.342 -29.942  1.00 61.96           O  
ATOM    332  CB  ALA D  41       0.268 -23.376 -30.994  1.00 61.96           C  
ATOM    335  N   VAL D  42       1.319 -24.745 -28.412  1.00106.10           N  
ATOM    336  CA  VAL D  42       2.441 -25.381 -27.753  1.00106.10           C  
ATOM    340  C   VAL D  42       2.166 -26.350 -26.630  1.00106.10           C  
ATOM    341  O   VAL D  42       3.007 -27.198 -26.344  1.00106.10           O  
ATOM    337  CB  VAL D  42       3.444 -24.390 -27.234  1.00106.10           C  
ATOM    338  CG1 VAL D  42       4.048 -23.645 -28.437  1.00106.10           C  
ATOM    339  CG2 VAL D  42       2.758 -23.475 -26.206  1.00106.10           C  
ATOM    342  N   GLU D  43       1.005 -26.275 -25.958  1.00170.69           N  
ATOM    343  CA  GLU D  43       0.802 -26.928 -24.687  1.00170.69           C  
ATOM    349  C   GLU D  43       1.170 -28.401 -24.709  1.00170.69           C  
ATOM    350  O   GLU D  43       1.659 -28.911 -23.702  1.00170.69           O  
ATOM    344  CB  GLU D  43      -0.661 -26.807 -24.222  1.00170.69           C  
ATOM    345  CG  GLU D  43      -0.856 -26.938 -22.711  1.00170.69           C  
ATOM    346  CD  GLU D  43      -0.508 -25.588 -22.100  1.00170.69           C  
ATOM    347  OE1 GLU D  43       0.691 -25.379 -21.775  1.00170.69           O  
ATOM    348  OE2 GLU D  43      -1.433 -24.745 -21.959  1.00170.69           O1-
ATOM    351  N   VAL D  44       0.964 -29.133 -25.824  1.00 85.93           N  
ATOM    352  CA  VAL D  44       1.269 -30.552 -25.890  1.00 85.93           C  
ATOM    356  C   VAL D  44       2.746 -30.795 -25.634  1.00 85.93           C  
ATOM    357  O   VAL D  44       3.466 -29.893 -25.213  1.00 85.93           O  
ATOM    353  CB  VAL D  44       0.907 -31.206 -27.197  1.00 85.93           C  
ATOM    354  CG1 VAL D  44      -0.619 -31.139 -27.379  1.00 85.93           C  
ATOM    355  CG2 VAL D  44       1.707 -30.543 -28.327  1.00 85.93           C  
ATOM    358  N   MET D  45       3.220 -32.051 -25.862  1.00138.68           N  
ATOM    359  CA  MET D  45       4.539 -32.550 -25.527  1.00138.68           C  
ATOM    364  C   MET D  45       5.632 -31.585 -25.826  1.00138.68           C  
ATOM    365  O   MET D  45       5.927 -31.221 -26.966  1.00138.68           O  
ATOM    360  CB  MET D  45       4.883 -33.892 -26.199  1.00138.68           C  
ATOM    361  CG  MET D  45       4.049 -35.059 -25.662  1.00138.68           C  
ATOM    362  SD  MET D  45       4.354 -36.657 -26.470  1.00138.68           S  
ATOM    363  CE  MET D  45       3.207 -37.577 -25.407  1.00138.68           C  
ATOM    366  N   THR D  46       6.255 -31.145 -24.724  1.00118.94           N  
ATOM    367  CA  THR D  46       7.348 -30.234 -24.711  1.00118.94           C  
ATOM    371  C   THR D  46       8.601 -30.835 -25.277  1.00118.94           C  
ATOM    372  O   THR D  46       9.213 -30.264 -26.170  1.00118.94           O  
ATOM    368  CB  THR D  46       7.654 -29.778 -23.309  1.00118.94           C  
ATOM    370  CG2 THR D  46       7.951 -30.995 -22.420  1.00118.94           C  
ATOM    369  OG1 THR D  46       8.745 -28.870 -23.301  1.00118.94           O  
ATOM    373  N   ASP D  47       9.029 -32.019 -24.818  1.00 95.11           N  
ATOM    374  CA  ASP D  47      10.374 -32.334 -25.206  1.00 95.11           C  
ATOM    379  C   ASP D  47      10.583 -32.592 -26.666  1.00 95.11           C  
ATOM    380  O   ASP D  47      11.275 -31.828 -27.338  1.00 95.11           O  
ATOM    375  CB  ASP D  47      10.951 -33.509 -24.406  1.00 95.11           C  
ATOM    376  CG  ASP D  47      11.256 -32.969 -23.016  1.00 95.11           C  
ATOM    377  OD1 ASP D  47      11.920 -31.901 -22.936  1.00 95.11           O  
ATOM    378  OD2 ASP D  47      10.822 -33.601 -22.017  1.00 95.11           O1-
ATOM    381  N   SER D  48       9.948 -33.639 -27.218  1.00 43.83           N  
ATOM    382  CA  SER D  48      10.263 -33.996 -28.572  1.00 43.83           C  
ATOM    385  C   SER D  48       9.754 -32.976 -29.532  1.00 43.83           C  
ATOM    386  O   SER D  48      10.481 -32.518 -30.410  1.00 43.83           O  
ATOM    383  CB  SER D  48       9.697 -35.366 -28.982  1.00 43.83           C  
ATOM    384  OG  SER D  48      10.355 -36.400 -28.265  1.00 43.83           O  
ATOM    387  N   GLN D  49       8.482 -32.580 -29.369  1.00 83.47           N  
ATOM    388  CA  GLN D  49       7.846 -31.686 -30.291  1.00 83.47           C  
ATOM    394  C   GLN D  49       8.509 -30.346 -30.257  1.00 83.47           C  
ATOM    395  O   GLN D  49       8.769 -29.745 -31.299  1.00 83.47           O  
ATOM    389  CB  GLN D  49       6.368 -31.450 -29.931  1.00 83.47           C  
ATOM    390  CG  GLN D  49       5.501 -32.710 -30.003  1.00 83.47           C  
ATOM    391  CD  GLN D  49       4.985 -32.868 -31.428  1.00 83.47           C  
ATOM    393  NE2 GLN D  49       5.423 -33.954 -32.119  1.00 83.47           N  
ATOM    392  OE1 GLN D  49       4.204 -32.049 -31.910  1.00 83.47           O  
ATOM    396  N   LEU D  50       8.811 -29.840 -29.046  1.00 88.42           N  
ATOM    397  CA  LEU D  50       9.334 -28.505 -28.937  1.00 88.42           C  
ATOM    402  C   LEU D  50      10.700 -28.391 -29.525  1.00 88.42           C  
ATOM    403  O   LEU D  50      11.072 -27.336 -30.034  1.00 88.42           O  
ATOM    398  CB  LEU D  50       9.394 -27.921 -27.521  1.00 88.42           C  
ATOM    399  CG  LEU D  50       8.013 -27.806 -26.858  1.00 88.42           C  
ATOM    400  CD1 LEU D  50       8.125 -27.221 -25.447  1.00 88.42           C  
ATOM    401  CD2 LEU D  50       7.026 -27.024 -27.735  1.00 88.42           C  
ATOM    404  N   ASP D  51      11.496 -29.461 -29.413  1.00102.73           N  
ATOM    405  CA  ASP D  51      12.844 -29.506 -29.887  1.00102.73           C  
ATOM    410  C   ASP D  51      12.882 -29.520 -31.378  1.00102.73           C  
ATOM    411  O   ASP D  51      13.943 -29.298 -31.957  1.00102.73           O  
ATOM    406  CB  ASP D  51      13.614 -30.747 -29.401  1.00102.73           C  
ATOM    407  CG  ASP D  51      13.961 -30.532 -27.938  1.00102.73           C  
ATOM    408  OD1 ASP D  51      14.425 -29.408 -27.609  1.00102.73           O  
ATOM    409  OD2 ASP D  51      13.781 -31.483 -27.133  1.00102.73           O1-
ATOM    412  N   THR D  52      11.764 -29.861 -32.045  1.00135.12           N  
ATOM    413  CA  THR D  52      11.817 -29.946 -33.480  1.00135.12           C  
ATOM    417  C   THR D  52      11.771 -28.578 -34.092  1.00135.12           C  
ATOM    418  O   THR D  52      11.021 -27.700 -33.671  1.00135.12           O  
ATOM    414  CB  THR D  52      10.690 -30.736 -34.074  1.00135.12           C  
ATOM    416  CG2 THR D  52       9.396 -29.916 -33.965  1.00135.12           C  
ATOM    415  OG1 THR D  52      10.963 -31.021 -35.436  1.00135.12           O  
ATOM    419  N   PRO D  53      12.592 -28.389 -35.093  1.00149.63           N  
ATOM    420  CA  PRO D  53      12.644 -27.134 -35.797  1.00149.63           C  
ATOM    424  C   PRO D  53      11.443 -26.972 -36.675  1.00149.63           C  
ATOM    425  O   PRO D  53      10.986 -27.965 -37.238  1.00149.63           O  
ATOM    422  CB  PRO D  53      13.978 -27.116 -36.546  1.00149.63           C  
ATOM    423  CG  PRO D  53      14.495 -28.565 -36.464  1.00149.63           C  
ATOM    421  CD  PRO D  53      13.848 -29.111 -35.183  1.00149.63           C  
ATOM    426  N   TYR D  54      10.917 -25.734 -36.815  1.00 84.77           N  
ATOM    427  CA  TYR D  54       9.757 -25.543 -37.638  1.00 84.77           C  
ATOM    436  C   TYR D  54      10.139 -25.798 -39.060  1.00 84.77           C  
ATOM    437  O   TYR D  54       9.353 -26.367 -39.819  1.00 84.77           O  
ATOM    428  CB  TYR D  54       9.027 -24.185 -37.478  1.00 84.77           C  
ATOM    429  CG  TYR D  54       9.811 -23.002 -37.940  1.00 84.77           C  
ATOM    430  CD1 TYR D  54       9.781 -22.608 -39.260  1.00 84.77           C  
ATOM    431  CD2 TYR D  54      10.546 -22.263 -37.042  1.00 84.77           C  
ATOM    432  CE1 TYR D  54      10.492 -21.507 -39.680  1.00 84.77           C  
ATOM    433  CE2 TYR D  54      11.258 -21.163 -37.457  1.00 84.77           C  
ATOM    434  CZ  TYR D  54      11.234 -20.784 -38.778  1.00 84.77           C  
ATOM    435  OH  TYR D  54      11.964 -19.655 -39.203  1.00 84.77           O  
ATOM    438  N   ARG D  55      11.353 -25.358 -39.457  1.00106.35           N  
ATOM    439  CA  ARG D  55      11.877 -25.626 -40.768  1.00106.35           C  
ATOM    447  C   ARG D  55      13.247 -26.209 -40.555  1.00106.35           C  
ATOM    448  O   ARG D  55      13.798 -26.109 -39.460  1.00106.35           O  
ATOM    440  CB  ARG D  55      11.977 -24.388 -41.682  1.00106.35           C  
ATOM    441  CG  ARG D  55      12.882 -23.255 -41.188  1.00106.35           C  
ATOM    442  CD  ARG D  55      12.762 -22.001 -42.060  1.00106.35           C  
ATOM    443  NE  ARG D  55      13.747 -20.996 -41.574  1.00106.35           N  
ATOM    444  CZ  ARG D  55      15.016 -20.998 -42.080  1.00106.35           C  
ATOM    445  NH1 ARG D  55      15.371 -21.920 -43.021  1.00106.35           N1+
ATOM    446  NH2 ARG D  55      15.926 -20.076 -41.648  1.00106.35           N  
ATOM    449  N   ASP D  56      13.845 -26.839 -41.588  1.00103.20           N  
ATOM    450  CA  ASP D  56      15.085 -27.539 -41.376  1.00103.20           C  
ATOM    455  C   ASP D  56      16.167 -26.636 -40.857  1.00103.20           C  
ATOM    456  O   ASP D  56      16.846 -26.974 -39.889  1.00103.20           O  
ATOM    451  CB  ASP D  56      15.571 -28.294 -42.632  1.00103.20           C  
ATOM    452  CG  ASP D  56      15.711 -27.351 -43.823  1.00103.20           C  
ATOM    453  OD1 ASP D  56      15.239 -26.186 -43.733  1.00103.20           O  
ATOM    454  OD2 ASP D  56      16.280 -27.800 -44.855  1.00103.20           O1-
ATOM    457  N   GLY D  57      16.364 -25.463 -41.480  1.00 46.81           N  
ATOM    458  CA  GLY D  57      17.380 -24.528 -41.082  1.00 46.81           C  
ATOM    459  C   GLY D  57      17.063 -23.857 -39.772  1.00 46.81           C  
ATOM    460  O   GLY D  57      17.975 -23.510 -39.022  1.00 46.81           O  
ATOM    461  N   GLY D  58      15.760 -23.652 -39.475  1.00 50.37           N  
ATOM    462  CA  GLY D  58      15.326 -22.752 -38.433  1.00 50.37           C  
ATOM    463  C   GLY D  58      15.318 -23.263 -37.020  1.00 50.37           C  
ATOM    464  O   GLY D  58      15.794 -24.346 -36.680  1.00 50.37           O  
ATOM    465  N   TRP D  59      14.738 -22.395 -36.156  1.00 77.52           N  
ATOM    466  CA  TRP D  59      14.608 -22.516 -34.731  1.00 77.52           C  
ATOM    477  C   TRP D  59      13.561 -23.525 -34.395  1.00 77.52           C  
ATOM    478  O   TRP D  59      12.709 -23.866 -35.214  1.00 77.52           O  
ATOM    467  CB  TRP D  59      14.163 -21.208 -34.057  1.00 77.52           C  
ATOM    468  CG  TRP D  59      15.195 -20.107 -34.066  1.00 77.52           C  
ATOM    470  CD1 TRP D  59      16.539 -20.177 -34.286  1.00 77.52           C  
ATOM    469  CD2 TRP D  59      14.890 -18.725 -33.827  1.00 77.52           C  
ATOM    472  CE2 TRP D  59      16.092 -18.019 -33.910  1.00 77.52           C  
ATOM    473  CE3 TRP D  59      13.708 -18.096 -33.560  1.00 77.52           C  
ATOM    471  NE1 TRP D  59      17.095 -18.923 -34.192  1.00 77.52           N  
ATOM    474  CZ2 TRP D  59      16.128 -16.667 -33.727  1.00 77.52           C  
ATOM    475  CZ3 TRP D  59      13.749 -16.730 -33.377  1.00 77.52           C  
ATOM    476  CH2 TRP D  59      14.935 -16.032 -33.457  1.00 77.52           C  
ATOM    479  N   THR D  60      13.630 -24.043 -33.153  1.00 45.30           N  
ATOM    480  CA  THR D  60      12.672 -25.000 -32.680  1.00 45.30           C  
ATOM    484  C   THR D  60      11.501 -24.234 -32.154  1.00 45.30           C  
ATOM    485  O   THR D  60      11.576 -23.019 -31.969  1.00 45.30           O  
ATOM    481  CB  THR D  60      13.185 -25.858 -31.560  1.00 45.30           C  
ATOM    483  CG2 THR D  60      14.457 -26.580 -32.040  1.00 45.30           C  
ATOM    482  OG1 THR D  60      13.478 -25.059 -30.423  1.00 45.30           O  
ATOM    486  N   VAL D  61      10.374 -24.928 -31.903  1.00125.69           N  
ATOM    487  CA  VAL D  61       9.226 -24.238 -31.402  1.00125.69           C  
ATOM    491  C   VAL D  61       9.557 -23.678 -30.054  1.00125.69           C  
ATOM    492  O   VAL D  61       9.107 -22.593 -29.697  1.00125.69           O  
ATOM    488  CB  VAL D  61       7.967 -25.059 -31.330  1.00125.69           C  
ATOM    489  CG1 VAL D  61       8.174 -26.256 -30.413  1.00125.69           C  
ATOM    490  CG2 VAL D  61       6.837 -24.146 -30.840  1.00125.69           C  
ATOM    493  N   ARG D  62      10.367 -24.388 -29.254  1.00160.52           N  
ATOM    494  CA  ARG D  62      10.681 -23.851 -27.958  1.00160.52           C  
ATOM    502  C   ARG D  62      11.421 -22.553 -28.109  1.00160.52           C  
ATOM    503  O   ARG D  62      11.178 -21.604 -27.365  1.00160.52           O  
ATOM    495  CB  ARG D  62      11.479 -24.820 -27.072  1.00160.52           C  
ATOM    496  CG  ARG D  62      12.800 -25.276 -27.677  1.00160.52           C  
ATOM    497  CD  ARG D  62      13.528 -26.294 -26.808  1.00160.52           C  
ATOM    498  NE  ARG D  62      12.723 -27.546 -26.762  1.00160.52           N  
ATOM    499  CZ  ARG D  62      12.245 -28.011 -25.571  1.00160.52           C  
ATOM    500  NH1 ARG D  62      12.427 -27.284 -24.429  1.00160.52           N1+
ATOM    501  NH2 ARG D  62      11.607 -29.217 -25.517  1.00160.52           N  
ATOM    504  N   GLN D  63      12.339 -22.460 -29.087  1.00 62.91           N  
ATOM    505  CA  GLN D  63      13.087 -21.248 -29.259  1.00 62.91           C  
ATOM    511  C   GLN D  63      12.153 -20.136 -29.656  1.00 62.91           C  
ATOM    512  O   GLN D  63      12.311 -19.004 -29.202  1.00 62.91           O  
ATOM    506  CB  GLN D  63      14.210 -21.384 -30.304  1.00 62.91           C  
ATOM    507  CG  GLN D  63      15.323 -22.326 -29.827  1.00 62.91           C  
ATOM    508  CD  GLN D  63      16.399 -22.424 -30.900  1.00 62.91           C  
ATOM    510  NE2 GLN D  63      16.013 -22.917 -32.107  1.00 62.91           N  
ATOM    509  OE1 GLN D  63      17.557 -22.079 -30.668  1.00 62.91           O  
ATOM    513  N   VAL D  64      11.146 -20.413 -30.512  1.00126.48           N  
ATOM    514  CA  VAL D  64      10.263 -19.351 -30.919  1.00126.48           C  
ATOM    518  C   VAL D  64       9.467 -18.839 -29.757  1.00126.48           C  
ATOM    519  O   VAL D  64       9.229 -17.636 -29.651  1.00126.48           O  
ATOM    515  CB  VAL D  64       9.335 -19.671 -32.064  1.00126.48           C  
ATOM    516  CG1 VAL D  64      10.178 -19.846 -33.332  1.00126.48           C  
ATOM    517  CG2 VAL D  64       8.474 -20.896 -31.744  1.00126.48           C  
ATOM    520  N   VAL D  65       9.028 -19.725 -28.844  1.00 47.68           N  
ATOM    521  CA  VAL D  65       8.244 -19.270 -27.730  1.00 47.68           C  
ATOM    525  C   VAL D  65       9.052 -18.297 -26.923  1.00 47.68           C  
ATOM    526  O   VAL D  65       8.571 -17.223 -26.566  1.00 47.68           O  
ATOM    522  CB  VAL D  65       7.839 -20.384 -26.808  1.00 47.68           C  
ATOM    523  CG1 VAL D  65       7.023 -19.786 -25.649  1.00 47.68           C  
ATOM    524  CG2 VAL D  65       7.079 -21.445 -27.623  1.00 47.68           C  
ATOM    527  N   HIS D  66      10.321 -18.637 -26.630  1.00 60.39           N  
ATOM    528  CA  HIS D  66      11.144 -17.787 -25.817  1.00 60.39           C  
ATOM    535  C   HIS D  66      11.403 -16.506 -26.547  1.00 60.39           C  
ATOM    536  O   HIS D  66      11.488 -15.440 -25.940  1.00 60.39           O  
ATOM    531  CB  HIS D  66      12.483 -18.433 -25.437  1.00 60.39           C  
ATOM    530  CG  HIS D  66      12.267 -19.676 -24.629  1.00 60.39           C  
ATOM    533  CD2 HIS D  66      12.485 -20.981 -24.951  1.00 60.39           C  
ATOM    529  ND1 HIS D  66      11.757 -19.684 -23.351  1.00 60.39           N  
ATOM    534  CE1 HIS D  66      11.692 -20.984 -22.966  1.00 60.39           C  
ATOM    532  NE2 HIS D  66      12.123 -21.808 -23.905  1.00 60.39           N  
ATOM    537  N   HIS D  67      11.540 -16.586 -27.882  1.00 59.78           N  
ATOM    538  CA  HIS D  67      11.798 -15.456 -28.734  1.00 59.78           C  
ATOM    545  C   HIS D  67      10.674 -14.468 -28.629  1.00 59.78           C  
ATOM    546  O   HIS D  67      10.904 -13.262 -28.542  1.00 59.78           O  
ATOM    541  CB  HIS D  67      11.894 -15.899 -30.204  1.00 59.78           C  
ATOM    540  CG  HIS D  67      11.939 -14.775 -31.196  1.00 59.78           C  
ATOM    543  CD2 HIS D  67      10.952 -14.314 -32.012  1.00 59.78           C  
ATOM    539  ND1 HIS D  67      13.042 -13.998 -31.469  1.00 59.78           N  
ATOM    544  CE1 HIS D  67      12.670 -13.114 -32.431  1.00 59.78           C  
ATOM    542  NE2 HIS D  67      11.410 -13.270 -32.792  1.00 59.78           N  
ATOM    547  N   LEU D  68       9.420 -14.952 -28.626  1.00 55.21           N  
ATOM    548  CA  LEU D  68       8.283 -14.072 -28.588  1.00 55.21           C  
ATOM    553  C   LEU D  68       8.326 -13.278 -27.320  1.00 55.21           C  
ATOM    554  O   LEU D  68       8.065 -12.075 -27.325  1.00 55.21           O  
ATOM    549  CB  LEU D  68       6.959 -14.853 -28.630  1.00 55.21           C  
ATOM    550  CG  LEU D  68       6.744 -15.571 -29.975  1.00 55.21           C  
ATOM    551  CD1 LEU D  68       5.420 -16.350 -30.007  1.00 55.21           C  
ATOM    552  CD2 LEU D  68       6.858 -14.575 -31.139  1.00 55.21           C  
ATOM    555  N   ALA D  69       8.661 -13.924 -26.188  1.00 31.41           N  
ATOM    556  CA  ALA D  69       8.685 -13.200 -24.951  1.00 31.41           C  
ATOM    558  C   ALA D  69       9.731 -12.131 -25.034  1.00 31.41           C  
ATOM    559  O   ALA D  69       9.504 -10.996 -24.620  1.00 31.41           O  
ATOM    557  CB  ALA D  69       9.021 -14.084 -23.739  1.00 31.41           C  
ATOM    560  N   ASP D  70      10.911 -12.476 -25.583  1.00 54.22           N  
ATOM    561  CA  ASP D  70      12.022 -11.568 -25.663  1.00 54.22           C  
ATOM    566  C   ASP D  70      11.703 -10.418 -26.574  1.00 54.22           C  
ATOM    567  O   ASP D  70      11.944  -9.260 -26.231  1.00 54.22           O  
ATOM    562  CB  ASP D  70      13.276 -12.234 -26.260  1.00 54.22           C  
ATOM    563  CG  ASP D  70      13.757 -13.330 -25.322  1.00 54.22           C  
ATOM    564  OD1 ASP D  70      13.986 -13.035 -24.119  1.00 54.22           O  
ATOM    565  OD2 ASP D  70      13.910 -14.483 -25.805  1.00 54.22           O1-
ATOM    568  N   SER D  71      11.118 -10.718 -27.749  1.00 48.81           N  
ATOM    569  CA  SER D  71      10.889  -9.744 -28.781  1.00 48.81           C  
ATOM    572  C   SER D  71       9.960  -8.685 -28.301  1.00 48.81           C  
ATOM    573  O   SER D  71      10.020  -7.535 -28.732  1.00 48.81           O  
ATOM    570  CB  SER D  71      10.262 -10.349 -30.049  1.00 48.81           C  
ATOM    571  OG  SER D  71      10.061  -9.336 -31.022  1.00 48.81           O  
ATOM    574  N   HIS D  72       9.082  -9.032 -27.358  1.00192.37           N  
ATOM    575  CA  HIS D  72       8.134  -8.078 -26.894  1.00192.37           C  
ATOM    582  C   HIS D  72       8.847  -6.917 -26.196  1.00192.37           C  
ATOM    583  O   HIS D  72       8.139  -6.008 -25.767  1.00192.37           O  
ATOM    578  CB  HIS D  72       6.959  -8.700 -26.144  1.00192.37           C  
ATOM    577  CG  HIS D  72       6.187  -9.482 -27.169  1.00192.37           C  
ATOM    580  CD2 HIS D  72       6.358  -9.483 -28.521  1.00192.37           C  
ATOM    576  ND1 HIS D  72       5.161 -10.364 -26.922  1.00192.37           N  
ATOM    581  CE1 HIS D  72       4.768 -10.852 -28.131  1.00192.37           C  
ATOM    579  NE2 HIS D  72       5.466 -10.345 -29.130  1.00192.37           N  
ATOM    584  N   MET D  73      10.206  -7.000 -25.936  1.00308.59           N  
ATOM    585  CA  MET D  73      11.120  -6.033 -25.291  1.00308.59           C  
ATOM    590  C   MET D  73      11.404  -4.818 -26.075  1.00308.59           C  
ATOM    591  O   MET D  73      11.349  -3.698 -25.557  1.00308.59           O  
ATOM    586  CB  MET D  73      12.490  -6.633 -24.948  1.00308.59           C  
ATOM    587  CG  MET D  73      12.410  -7.665 -23.822  1.00308.59           C  
ATOM    588  SD  MET D  73      14.010  -8.066 -23.065  1.00308.59           S  
ATOM    589  CE  MET D  73      14.211  -6.418 -22.324  1.00308.59           C  
ATOM    592  N   ASN D  74      11.744  -5.023 -27.356  1.00 73.59           N  
ATOM    593  CA  ASN D  74      11.990  -3.887 -28.152  1.00 73.59           C  
ATOM    598  C   ASN D  74      10.663  -3.253 -28.147  1.00 73.59           C  
ATOM    599  O   ASN D  74      10.544  -2.039 -28.051  1.00 73.59           O  
ATOM    594  CB  ASN D  74      12.378  -4.270 -29.582  1.00 73.59           C  
ATOM    595  CG  ASN D  74      13.748  -4.923 -29.486  1.00 73.59           C  
ATOM    597  ND2 ASN D  74      14.698  -4.494 -30.362  1.00 73.59           N  
ATOM    596  OD1 ASN D  74      13.965  -5.791 -28.642  1.00 73.59           O  
ATOM    600  N   SER D  75       9.633  -4.114 -28.154  1.00 86.49           N  
ATOM    601  CA  SER D  75       8.274  -3.705 -28.220  1.00 86.49           C  
ATOM    604  C   SER D  75       7.805  -2.847 -27.082  1.00 86.49           C  
ATOM    605  O   SER D  75       7.704  -1.629 -27.207  1.00 86.49           O  
ATOM    602  CB  SER D  75       7.310  -4.896 -28.294  1.00 86.49           C  
ATOM    603  OG  SER D  75       5.977  -4.418 -28.360  1.00 86.49           O  
ATOM    606  N   TYR D  76       7.528  -3.477 -25.926  1.00 57.97           N  
ATOM    607  CA  TYR D  76       6.912  -2.820 -24.808  1.00 57.97           C  
ATOM    616  C   TYR D  76       7.800  -1.718 -24.354  1.00 57.97           C  
ATOM    617  O   TYR D  76       7.350  -0.601 -24.103  1.00 57.97           O  
ATOM    608  CB  TYR D  76       6.689  -3.799 -23.640  1.00 57.97           C  
ATOM    609  CG  TYR D  76       6.137  -3.074 -22.461  1.00 57.97           C  
ATOM    610  CD1 TYR D  76       4.797  -2.766 -22.376  1.00 57.97           C  
ATOM    611  CD2 TYR D  76       6.971  -2.721 -21.425  1.00 57.97           C  
ATOM    612  CE1 TYR D  76       4.304  -2.103 -21.276  1.00 57.97           C  
ATOM    613  CE2 TYR D  76       6.482  -2.059 -20.324  1.00 57.97           C  
ATOM    614  CZ  TYR D  76       5.146  -1.748 -20.249  1.00 57.97           C  
ATOM    615  OH  TYR D  76       4.643  -1.068 -19.119  1.00 57.97           O  
ATOM    618  N   ILE D  77       9.105  -2.002 -24.267  1.00 85.40           N  
ATOM    619  CA  ILE D  77      10.007  -0.999 -23.802  1.00 85.40           C  
ATOM    624  C   ILE D  77       9.965   0.138 -24.774  1.00 85.40           C  
ATOM    625  O   ILE D  77       9.862   1.293 -24.368  1.00 85.40           O  
ATOM    620  CB  ILE D  77      11.426  -1.483 -23.743  1.00 85.40           C  
ATOM    621  CG1 ILE D  77      11.545  -2.686 -22.792  1.00 85.40           C  
ATOM    622  CG2 ILE D  77      12.307  -0.293 -23.330  1.00 85.40           C  
ATOM    623  CD1 ILE D  77      11.167  -2.359 -21.348  1.00 85.40           C  
ATOM    626  N   ARG D  78       9.994  -0.150 -26.093  1.00193.90           N  
ATOM    627  CA  ARG D  78      10.084   0.956 -27.006  1.00193.90           C  
ATOM    635  C   ARG D  78       8.856   1.799 -26.909  1.00193.90           C  
ATOM    636  O   ARG D  78       8.928   3.010 -27.105  1.00193.90           O  
ATOM    628  CB  ARG D  78      10.299   0.646 -28.510  1.00193.90           C  
ATOM    629  CG  ARG D  78       9.154  -0.040 -29.258  1.00193.90           C  
ATOM    630  CD  ARG D  78       9.547  -0.464 -30.681  1.00193.90           C  
ATOM    631  NE  ARG D  78      10.840  -1.213 -30.611  1.00193.90           N  
ATOM    632  CZ  ARG D  78      11.413  -1.718 -31.746  1.00193.90           C  
ATOM    633  NH1 ARG D  78      10.784  -1.572 -32.948  1.00193.90           N1+
ATOM    634  NH2 ARG D  78      12.619  -2.356 -31.692  1.00193.90           N  
ATOM    637  N   PHE D  79       7.685   1.197 -26.625  1.00 62.24           N  
ATOM    638  CA  PHE D  79       6.511   2.015 -26.536  1.00 62.24           C  
ATOM    646  C   PHE D  79       6.714   3.051 -25.475  1.00 62.24           C  
ATOM    647  O   PHE D  79       6.459   4.231 -25.706  1.00 62.24           O  
ATOM    639  CB  PHE D  79       5.228   1.241 -26.170  1.00 62.24           C  
ATOM    640  CG  PHE D  79       4.650   0.652 -27.412  1.00 62.24           C  
ATOM    641  CD1 PHE D  79       5.215  -0.449 -28.012  1.00 62.24           C  
ATOM    642  CD2 PHE D  79       3.518   1.205 -27.965  1.00 62.24           C  
ATOM    643  CE1 PHE D  79       4.662  -0.976 -29.157  1.00 62.24           C  
ATOM    644  CE2 PHE D  79       2.959   0.682 -29.108  1.00 62.24           C  
ATOM    645  CZ  PHE D  79       3.536  -0.411 -29.707  1.00 62.24           C  
ATOM    648  N   LYS D  80       7.202   2.642 -24.289  1.00 89.83           N  
ATOM    649  CA  LYS D  80       7.357   3.568 -23.203  1.00 89.83           C  
ATOM    655  C   LYS D  80       8.359   4.624 -23.549  1.00 89.83           C  
ATOM    656  O   LYS D  80       8.156   5.794 -23.230  1.00 89.83           O  
ATOM    650  CB  LYS D  80       7.788   2.903 -21.892  1.00 89.83           C  
ATOM    651  CG  LYS D  80       6.694   1.988 -21.343  1.00 89.83           C  
ATOM    652  CD  LYS D  80       7.106   1.210 -20.096  1.00 89.83           C  
ATOM    653  CE  LYS D  80       6.617   1.864 -18.804  1.00 89.83           C  
ATOM    654  NZ  LYS D  80       5.175   1.599 -18.616  1.00 89.83           N1+
ATOM    657  N   LEU D  81       9.473   4.256 -24.208  1.00 88.70           N  
ATOM    658  CA  LEU D  81      10.432   5.270 -24.541  1.00 88.70           C  
ATOM    663  C   LEU D  81       9.813   6.244 -25.491  1.00 88.70           C  
ATOM    664  O   LEU D  81      10.057   7.446 -25.403  1.00 88.70           O  
ATOM    659  CB  LEU D  81      11.725   4.756 -25.191  1.00 88.70           C  
ATOM    660  CG  LEU D  81      12.679   4.052 -24.211  1.00 88.70           C  
ATOM    661  CD1 LEU D  81      12.125   2.704 -23.731  1.00 88.70           C  
ATOM    662  CD2 LEU D  81      14.092   3.956 -24.802  1.00 88.70           C  
ATOM    665  N   SER D  82       8.989   5.745 -26.430  1.00 37.94           N  
ATOM    666  CA  SER D  82       8.395   6.592 -27.425  1.00 37.94           C  
ATOM    669  C   SER D  82       7.479   7.593 -26.778  1.00 37.94           C  
ATOM    670  O   SER D  82       7.365   8.726 -27.244  1.00 37.94           O  
ATOM    667  CB  SER D  82       7.568   5.796 -28.449  1.00 37.94           C  
ATOM    668  OG  SER D  82       8.410   4.917 -29.183  1.00 37.94           O  
ATOM    671  N   LEU D  83       6.766   7.191 -25.709  1.00 66.73           N  
ATOM    672  CA  LEU D  83       5.852   8.079 -25.042  1.00 66.73           C  
ATOM    677  C   LEU D  83       6.602   9.166 -24.324  1.00 66.73           C  
ATOM    678  O   LEU D  83       6.154  10.311 -24.266  1.00 66.73           O  
ATOM    673  CB  LEU D  83       4.981   7.355 -23.998  1.00 66.73           C  
ATOM    674  CG  LEU D  83       3.979   6.349 -24.600  1.00 66.73           C  
ATOM    675  CD1 LEU D  83       3.154   5.658 -23.503  1.00 66.73           C  
ATOM    676  CD2 LEU D  83       3.087   7.022 -25.659  1.00 66.73           C  
ATOM    679  N   THR D  84       7.726   8.792 -23.684  1.00117.48           N  
ATOM    680  CA  THR D  84       8.533   9.668 -22.878  1.00117.48           C  
ATOM    684  C   THR D  84       9.373  10.637 -23.661  1.00117.48           C  
ATOM    685  O   THR D  84       9.463  11.807 -23.293  1.00117.48           O  
ATOM    681  CB  THR D  84       9.483   8.910 -22.007  1.00117.48           C  
ATOM    683  CG2 THR D  84      10.233   9.929 -21.138  1.00117.48           C  
ATOM    682  OG1 THR D  84       8.771   8.001 -21.182  1.00117.48           O  
ATOM    686  N   GLU D  85      10.010  10.182 -24.760  1.00 55.69           N  
ATOM    687  CA  GLU D  85      10.987  11.003 -25.428  1.00 55.69           C  
ATOM    693  C   GLU D  85      10.522  11.350 -26.803  1.00 55.69           C  
ATOM    694  O   GLU D  85       9.534  10.808 -27.294  1.00 55.69           O  
ATOM    688  CB  GLU D  85      12.344  10.303 -25.582  1.00 55.69           C  
ATOM    689  CG  GLU D  85      13.016   9.985 -24.248  1.00 55.69           C  
ATOM    690  CD  GLU D  85      14.333   9.292 -24.561  1.00 55.69           C  
ATOM    691  OE1 GLU D  85      14.630   9.117 -25.774  1.00 55.69           O  
ATOM    692  OE2 GLU D  85      15.065   8.940 -23.599  1.00 55.69           O1-
ATOM    695  N   GLU D  86      11.232  12.296 -27.458  1.00 90.89           N  
ATOM    696  CA  GLU D  86      10.819  12.697 -28.768  1.00 90.89           C  
ATOM    702  C   GLU D  86      11.564  11.871 -29.779  1.00 90.89           C  
ATOM    703  O   GLU D  86      12.770  12.023 -29.963  1.00 90.89           O  
ATOM    697  CB  GLU D  86      11.091  14.184 -29.064  1.00 90.89           C  
ATOM    698  CG  GLU D  86      10.337  15.136 -28.129  1.00 90.89           C  
ATOM    699  CD  GLU D  86       8.837  14.956 -28.331  1.00 90.89           C  
ATOM    700  OE1 GLU D  86       8.435  14.459 -29.417  1.00 90.89           O  
ATOM    701  OE2 GLU D  86       8.068  15.320 -27.401  1.00 90.89           O1-
ATOM    704  N   THR D  87      10.828  10.969 -30.462  1.00 64.54           N  
ATOM    705  CA  THR D  87      11.338  10.118 -31.503  1.00 64.54           C  
ATOM    709  C   THR D  87      12.649   9.495 -31.108  1.00 64.54           C  
ATOM    710  O   THR D  87      13.673   9.711 -31.753  1.00 64.54           O  
ATOM    706  CB  THR D  87      11.496  10.833 -32.819  1.00 64.54           C  
ATOM    708  CG2 THR D  87      11.960   9.828 -33.888  1.00 64.54           C  
ATOM    707  OG1 THR D  87      10.251  11.391 -33.213  1.00 64.54           O  
ATOM    711  N   PRO D  88      12.650   8.722 -30.058  1.00 78.84           N  
ATOM    712  CA  PRO D  88      13.831   8.082 -29.537  1.00 78.84           C  
ATOM    716  C   PRO D  88      14.390   7.031 -30.443  1.00 78.84           C  
ATOM    717  O   PRO D  88      13.636   6.405 -31.189  1.00 78.84           O  
ATOM    714  CB  PRO D  88      13.390   7.462 -28.212  1.00 78.84           C  
ATOM    715  CG  PRO D  88      11.891   7.178 -28.431  1.00 78.84           C  
ATOM    713  CD  PRO D  88      11.436   8.303 -29.378  1.00 78.84           C  
ATOM    718  N   ALA D  89      15.728   6.851 -30.425  1.00 49.17           N  
ATOM    719  CA  ALA D  89      16.298   5.738 -31.119  1.00 49.17           C  
ATOM    721  C   ALA D  89      16.152   4.588 -30.172  1.00 49.17           C  
ATOM    722  O   ALA D  89      16.373   4.740 -28.973  1.00 49.17           O  
ATOM    720  CB  ALA D  89      17.795   5.901 -31.438  1.00 49.17           C  
ATOM    723  N   ILE D  90      15.816   3.390 -30.685  1.00116.83           N  
ATOM    724  CA  ILE D  90      15.602   2.262 -29.821  1.00116.83           C  
ATOM    729  C   ILE D  90      16.796   1.367 -29.933  1.00116.83           C  
ATOM    730  O   ILE D  90      17.570   1.470 -30.881  1.00116.83           O  
ATOM    725  CB  ILE D  90      14.333   1.494 -30.128  1.00116.83           C  
ATOM    726  CG1 ILE D  90      14.314   0.928 -31.563  1.00116.83           C  
ATOM    727  CG2 ILE D  90      13.145   2.423 -29.828  1.00116.83           C  
ATOM    728  CD1 ILE D  90      15.222  -0.278 -31.795  1.00116.83           C  
ATOM    731  N   ARG D  91      17.021   0.501 -28.923  1.00138.32           N  
ATOM    732  CA  ARG D  91      18.191  -0.334 -28.933  1.00138.32           C  
ATOM    740  C   ARG D  91      17.865  -1.667 -29.535  1.00138.32           C  
ATOM    741  O   ARG D  91      16.975  -2.383 -29.080  1.00138.32           O  
ATOM    733  CB  ARG D  91      18.764  -0.587 -27.525  1.00138.32           C  
ATOM    734  CG  ARG D  91      19.994  -1.500 -27.479  1.00138.32           C  
ATOM    735  CD  ARG D  91      21.303  -0.881 -27.977  1.00138.32           C  
ATOM    736  NE  ARG D  91      22.386  -1.855 -27.652  1.00138.32           N  
ATOM    737  CZ  ARG D  91      22.710  -2.843 -28.536  1.00138.32           C  
ATOM    738  NH1 ARG D  91      22.154  -2.853 -29.782  1.00138.32           N1+
ATOM    739  NH2 ARG D  91      23.578  -3.832 -28.176  1.00138.32           N  
ATOM    742  N   PRO D  92      18.592  -2.003 -30.568  1.00 77.00           N  
ATOM    743  CA  PRO D  92      18.395  -3.274 -31.216  1.00 77.00           C  
ATOM    747  C   PRO D  92      19.013  -4.370 -30.405  1.00 77.00           C  
ATOM    748  O   PRO D  92      19.794  -4.073 -29.502  1.00 77.00           O  
ATOM    745  CB  PRO D  92      19.025  -3.144 -32.601  1.00 77.00           C  
ATOM    746  CG  PRO D  92      18.949  -1.638 -32.899  1.00 77.00           C  
ATOM    744  CD  PRO D  92      19.009  -0.978 -31.512  1.00 77.00           C  
ATOM    749  N   TYR D  93      18.657  -5.643 -30.679  1.00 80.49           N  
ATOM    750  CA  TYR D  93      19.249  -6.725 -29.942  1.00 80.49           C  
ATOM    759  C   TYR D  93      19.579  -7.829 -30.906  1.00 80.49           C  
ATOM    760  O   TYR D  93      19.005  -7.901 -31.993  1.00 80.49           O  
ATOM    751  CB  TYR D  93      18.332  -7.260 -28.824  1.00 80.49           C  
ATOM    752  CG  TYR D  93      17.086  -7.815 -29.428  1.00 80.49           C  
ATOM    753  CD1 TYR D  93      16.112  -6.995 -29.958  1.00 80.49           C  
ATOM    754  CD2 TYR D  93      16.886  -9.175 -29.432  1.00 80.49           C  
ATOM    755  CE1 TYR D  93      14.967  -7.533 -30.503  1.00 80.49           C  
ATOM    756  CE2 TYR D  93      15.745  -9.716 -29.972  1.00 80.49           C  
ATOM    757  CZ  TYR D  93      14.783  -8.896 -30.510  1.00 80.49           C  
ATOM    758  OH  TYR D  93      13.612  -9.452 -31.066  1.00 80.49           O  
ATOM    761  N   ASP D  94      20.545  -8.702 -30.536  1.00 48.57           N  
ATOM    762  CA  ASP D  94      20.955  -9.781 -31.395  1.00 48.57           C  
ATOM    767  C   ASP D  94      20.066 -10.952 -31.096  1.00 48.57           C  
ATOM    768  O   ASP D  94      20.319 -11.735 -30.181  1.00 48.57           O  
ATOM    763  CB  ASP D  94      22.421 -10.207 -31.168  1.00 48.57           C  
ATOM    764  CG  ASP D  94      22.859 -11.102 -32.320  1.00 48.57           C  
ATOM    765  OD1 ASP D  94      22.000 -11.862 -32.839  1.00 48.57           O  
ATOM    766  OD2 ASP D  94      24.057 -11.029 -32.704  1.00 48.57           O1-
ATOM    769  N   GLU D  95      19.003 -11.098 -31.909  1.00 52.52           N  
ATOM    770  CA  GLU D  95      17.965 -12.072 -31.732  1.00 52.52           C  
ATOM    776  C   GLU D  95      18.512 -13.459 -31.869  1.00 52.52           C  
ATOM    777  O   GLU D  95      18.146 -14.355 -31.110  1.00 52.52           O  
ATOM    771  CB  GLU D  95      16.872 -11.903 -32.795  1.00 52.52           C  
ATOM    772  CG  GLU D  95      16.244 -10.511 -32.763  1.00 52.52           C  
ATOM    773  CD  GLU D  95      15.198 -10.415 -33.858  1.00 52.52           C  
ATOM    774  OE1 GLU D  95      15.008 -11.426 -34.582  1.00 52.52           O  
ATOM    775  OE2 GLU D  95      14.573  -9.329 -33.985  1.00 52.52           O1-
ATOM    778  N   LYS D  96      19.402 -13.669 -32.854  1.00110.58           N  
ATOM    779  CA  LYS D  96      19.932 -14.976 -33.122  1.00110.58           C  
ATOM    785  C   LYS D  96      20.721 -15.431 -31.939  1.00110.58           C  
ATOM    786  O   LYS D  96      20.614 -16.580 -31.514  1.00110.58           O  
ATOM    780  CB  LYS D  96      20.890 -14.976 -34.324  1.00110.58           C  
ATOM    781  CG  LYS D  96      20.232 -14.496 -35.616  1.00110.58           C  
ATOM    782  CD  LYS D  96      19.076 -15.374 -36.095  1.00110.58           C  
ATOM    783  CE  LYS D  96      18.247 -14.717 -37.202  1.00110.58           C  
ATOM    784  NZ  LYS D  96      19.143 -14.162 -38.240  1.00110.58           N1+
ATOM    787  N   ALA D  97      21.537 -14.522 -31.373  1.00 22.18           N  
ATOM    788  CA  ALA D  97      22.388 -14.859 -30.271  1.00 22.18           C  
ATOM    790  C   ALA D  97      21.540 -15.251 -29.108  1.00 22.18           C  
ATOM    791  O   ALA D  97      21.829 -16.233 -28.425  1.00 22.18           O  
ATOM    789  CB  ALA D  97      23.273 -13.683 -29.825  1.00 22.18           C  
ATOM    792  N   TRP D  98      20.444 -14.506 -28.880  1.00 55.62           N  
ATOM    793  CA  TRP D  98      19.594 -14.752 -27.752  1.00 55.62           C  
ATOM    804  C   TRP D  98      19.025 -16.133 -27.852  1.00 55.62           C  
ATOM    805  O   TRP D  98      18.939 -16.848 -26.856  1.00 55.62           O  
ATOM    794  CB  TRP D  98      18.389 -13.793 -27.663  1.00 55.62           C  
ATOM    795  CG  TRP D  98      18.728 -12.374 -27.282  1.00 55.62           C  
ATOM    797  CD1 TRP D  98      19.905 -11.692 -27.400  1.00 55.62           C  
ATOM    796  CD2 TRP D  98      17.800 -11.474 -26.658  1.00 55.62           C  
ATOM    799  CE2 TRP D  98      18.475 -10.278 -26.424  1.00 55.62           C  
ATOM    800  CE3 TRP D  98      16.493 -11.638 -26.300  1.00 55.62           C  
ATOM    798  NE1 TRP D  98      19.766 -10.425 -26.886  1.00 55.62           N  
ATOM    801  CZ2 TRP D  98      17.849  -9.222 -25.826  1.00 55.62           C  
ATOM    802  CZ3 TRP D  98      15.862 -10.568 -25.705  1.00 55.62           C  
ATOM    803  CH2 TRP D  98      16.528  -9.383 -25.472  1.00 55.62           C  
ATOM    806  N   SER D  99      18.611 -16.539 -29.063  1.00 43.77           N  
ATOM    807  CA  SER D  99      17.979 -17.813 -29.242  1.00 43.77           C  
ATOM    810  C   SER D  99      18.948 -18.927 -28.986  1.00 43.77           C  
ATOM    811  O   SER D  99      18.546 -20.029 -28.618  1.00 43.77           O  
ATOM    808  CB  SER D  99      17.407 -18.010 -30.657  0.50 43.77           C  
ATOM    809  OG  SER D  99      18.453 -18.079 -31.614  0.50 43.77           O  
ATOM    812  N   GLU D 100      20.248 -18.678 -29.212  1.00124.04           N  
ATOM    813  CA  GLU D 100      21.276 -19.667 -29.050  1.00124.04           C  
ATOM    819  C   GLU D 100      21.578 -19.981 -27.618  1.00124.04           C  
ATOM    820  O   GLU D 100      22.121 -21.048 -27.334  1.00124.04           O  
ATOM    814  CB  GLU D 100      22.578 -19.343 -29.795  1.00124.04           C  
ATOM    815  CG  GLU D 100      22.382 -19.526 -31.300  1.00124.04           C  
ATOM    816  CD  GLU D 100      21.648 -20.852 -31.482  1.00124.04           C  
ATOM    817  OE1 GLU D 100      22.005 -21.831 -30.774  1.00124.04           O  
ATOM    818  OE2 GLU D 100      20.717 -20.902 -32.330  1.00124.04           O1-
ATOM    821  N   LEU D 101      21.270 -19.067 -26.675  1.00 98.37           N  
ATOM    822  CA  LEU D 101      21.611 -19.320 -25.300  1.00 98.37           C  
ATOM    827  C   LEU D 101      21.021 -20.621 -24.860  1.00 98.37           C  
ATOM    828  O   LEU D 101      20.002 -21.079 -25.371  1.00 98.37           O  
ATOM    823  CB  LEU D 101      21.125 -18.261 -24.299  1.00 98.37           C  
ATOM    824  CG  LEU D 101      21.889 -16.932 -24.366  1.00 98.37           C  
ATOM    825  CD1 LEU D 101      21.649 -16.207 -25.693  1.00 98.37           C  
ATOM    826  CD2 LEU D 101      21.585 -16.064 -23.138  1.00 98.37           C  
ATOM    829  N   LYS D 102      21.691 -21.249 -23.877  1.00 65.65           N  
ATOM    830  CA  LYS D 102      21.316 -22.540 -23.384  1.00 65.65           C  
ATOM    836  C   LYS D 102      19.920 -22.476 -22.853  1.00 65.65           C  
ATOM    837  O   LYS D 102      19.121 -23.382 -23.085  1.00 65.65           O  
ATOM    831  CB  LYS D 102      22.213 -22.999 -22.221  1.00 65.65           C  
ATOM    832  CG  LYS D 102      21.854 -24.376 -21.664  1.00 65.65           C  
ATOM    833  CD  LYS D 102      22.895 -24.917 -20.684  1.00 65.65           C  
ATOM    834  CE  LYS D 102      24.268 -25.153 -21.319  1.00 65.65           C  
ATOM    835  NZ  LYS D 102      25.260 -25.490 -20.274  1.00 65.65           N1+
ATOM    838  N   ASP D 103      19.580 -21.391 -22.134  1.00 37.44           N  
ATOM    839  CA  ASP D 103      18.283 -21.291 -21.525  1.00 37.44           C  
ATOM    844  C   ASP D 103      17.234 -21.306 -22.590  1.00 37.44           C  
ATOM    845  O   ASP D 103      16.186 -21.935 -22.443  1.00 37.44           O  
ATOM    840  CB  ASP D 103      18.095 -19.996 -20.718  1.00 37.44           C  
ATOM    841  CG  ASP D 103      16.824 -20.149 -19.896  1.00 37.44           C  
ATOM    842  OD1 ASP D 103      16.386 -21.313 -19.698  1.00 37.44           O  
ATOM    843  OD2 ASP D 103      16.280 -19.106 -19.449  1.00 37.44           O1-
ATOM    846  N   SER D 104      17.502 -20.611 -23.706  1.00 85.15           N  
ATOM    847  CA  SER D 104      16.553 -20.506 -24.775  1.00 85.15           C  
ATOM    850  C   SER D 104      16.295 -21.874 -25.330  1.00 85.15           C  
ATOM    851  O   SER D 104      15.174 -22.194 -25.725  1.00 85.15           O  
ATOM    848  CB  SER D 104      17.086 -19.620 -25.914  1.00 85.15           C  
ATOM    849  OG  SER D 104      16.135 -19.529 -26.960  1.00 85.15           O  
ATOM    852  N   LYS D 105      17.351 -22.697 -25.436  1.00123.92           N  
ATOM    853  CA  LYS D 105      17.212 -24.022 -25.966  1.00123.92           C  
ATOM    859  C   LYS D 105      16.541 -24.955 -24.994  1.00123.92           C  
ATOM    860  O   LYS D 105      15.821 -25.858 -25.397  1.00123.92           O  
ATOM    854  CB  LYS D 105      18.559 -24.664 -26.342  1.00123.92           C  
ATOM    855  CG  LYS D 105      19.228 -23.993 -27.544  1.00123.92           C  
ATOM    856  CD  LYS D 105      20.691 -24.398 -27.738  1.00123.92           C  
ATOM    857  CE  LYS D 105      20.884 -25.593 -28.674  1.00123.92           C  
ATOM    858  NZ  LYS D 105      20.798 -25.151 -30.084  1.00123.92           N1+
ATOM    861  N   THR D 106      16.882 -24.860 -23.701  1.00156.10           N  
ATOM    862  CA  THR D 106      16.405 -25.768 -22.689  1.00156.10           C  
ATOM    866  C   THR D 106      15.100 -25.475 -21.994  1.00156.10           C  
ATOM    867  O   THR D 106      14.330 -26.392 -21.719  1.00156.10           O  
ATOM    863  CB  THR D 106      17.432 -25.939 -21.613  1.00156.10           C  
ATOM    865  CG2 THR D 106      17.628 -24.596 -20.887  1.00156.10           C  
ATOM    864  OG1 THR D 106      17.018 -26.938 -20.699  1.00156.10           O  
ATOM    868  N   ALA D 107      14.812 -24.198 -21.675  1.00 51.35           N  
ATOM    869  CA  ALA D 107      13.746 -23.886 -20.756  1.00 51.35           C  
ATOM    871  C   ALA D 107      12.416 -24.353 -21.240  1.00 51.35           C  
ATOM    872  O   ALA D 107      12.126 -24.340 -22.434  1.00 51.35           O  
ATOM    870  CB  ALA D 107      13.618 -22.383 -20.462  1.00 51.35           C  
ATOM    873  N   ASP D 108      11.565 -24.785 -20.283  1.00 50.67           N  
ATOM    874  CA  ASP D 108      10.238 -25.211 -20.611  1.00 50.67           C  
ATOM    879  C   ASP D 108       9.475 -23.975 -20.990  1.00 50.67           C  
ATOM    880  O   ASP D 108       9.739 -22.888 -20.478  1.00 50.67           O  
ATOM    875  CB  ASP D 108       9.525 -25.917 -19.442  1.00 50.67           C  
ATOM    876  CG  ASP D 108       8.266 -26.588 -19.975  1.00 50.67           C  
ATOM    877  OD1 ASP D 108       7.346 -25.859 -20.431  1.00 50.67           O  
ATOM    878  OD2 ASP D 108       8.216 -27.848 -19.944  1.00 50.67           O1-
ATOM    881  N   PRO D 109       8.553 -24.117 -21.903  1.00 83.75           N  
ATOM    882  CA  PRO D 109       7.791 -22.978 -22.349  1.00 83.75           C  
ATOM    886  C   PRO D 109       6.849 -22.400 -21.345  1.00 83.75           C  
ATOM    887  O   PRO D 109       6.413 -21.268 -21.540  1.00 83.75           O  
ATOM    884  CB  PRO D 109       7.095 -23.414 -23.632  1.00 83.75           C  
ATOM    885  CG  PRO D 109       8.062 -24.456 -24.214  1.00 83.75           C  
ATOM    883  CD  PRO D 109       8.760 -25.067 -22.986  1.00 83.75           C  
ATOM    888  N   SER D 110       6.530 -23.129 -20.265  1.00 39.84           N  
ATOM    889  CA  SER D 110       5.526 -22.676 -19.349  1.00 39.84           C  
ATOM    892  C   SER D 110       5.855 -21.308 -18.834  1.00 39.84           C  
ATOM    893  O   SER D 110       4.983 -20.442 -18.787  1.00 39.84           O  
ATOM    890  CB  SER D 110       5.378 -23.621 -18.141  1.00 39.84           C  
ATOM    891  OG  SER D 110       6.622 -23.746 -17.467  1.00 39.84           O  
ATOM    894  N   GLY D 111       7.118 -21.063 -18.441  1.00 24.82           N  
ATOM    895  CA  GLY D 111       7.451 -19.791 -17.862  1.00 24.82           C  
ATOM    896  C   GLY D 111       7.265 -18.672 -18.847  1.00 24.82           C  
ATOM    897  O   GLY D 111       6.723 -17.624 -18.499  1.00 24.82           O  
ATOM    898  N   SER D 112       7.721 -18.854 -20.101  1.00 80.81           N  
ATOM    899  CA  SER D 112       7.647 -17.801 -21.080  1.00 80.81           C  
ATOM    902  C   SER D 112       6.221 -17.536 -21.440  1.00 80.81           C  
ATOM    903  O   SER D 112       5.846 -16.396 -21.712  1.00 80.81           O  
ATOM    900  CB  SER D 112       8.423 -18.121 -22.374  1.00 80.81           C  
ATOM    901  OG  SER D 112       7.882 -19.263 -23.018  1.00 80.81           O  
ATOM    904  N   LEU D 113       5.393 -18.596 -21.462  1.00 40.21           N  
ATOM    905  CA  LEU D 113       4.006 -18.463 -21.806  1.00 40.21           C  
ATOM    910  C   LEU D 113       3.340 -17.615 -20.769  1.00 40.21           C  
ATOM    911  O   LEU D 113       2.542 -16.737 -21.093  1.00 40.21           O  
ATOM    906  CB  LEU D 113       3.289 -19.825 -21.836  1.00 40.21           C  
ATOM    907  CG  LEU D 113       3.790 -20.753 -22.961  1.00 40.21           C  
ATOM    908  CD1 LEU D 113       3.046 -22.101 -22.951  1.00 40.21           C  
ATOM    909  CD2 LEU D 113       3.711 -20.051 -24.329  1.00 40.21           C  
ATOM    912  N   ALA D 114       3.657 -17.865 -19.484  1.00 27.36           N  
ATOM    913  CA  ALA D 114       3.072 -17.125 -18.404  1.00 27.36           C  
ATOM    915  C   ALA D 114       3.498 -15.698 -18.513  1.00 27.36           C  
ATOM    916  O   ALA D 114       2.689 -14.789 -18.341  1.00 27.36           O  
ATOM    914  CB  ALA D 114       3.534 -17.629 -17.026  1.00 27.36           C  
ATOM    917  N   LEU D 115       4.789 -15.469 -18.817  1.00 50.89           N  
ATOM    918  CA  LEU D 115       5.316 -14.137 -18.890  1.00 50.89           C  
ATOM    923  C   LEU D 115       4.627 -13.379 -19.975  1.00 50.89           C  
ATOM    924  O   LEU D 115       4.215 -12.238 -19.776  1.00 50.89           O  
ATOM    919  CB  LEU D 115       6.820 -14.113 -19.200  0.50 50.89           C  
ATOM    920  CG  LEU D 115       7.360 -12.698 -19.472  0.50 50.89           C  
ATOM    921  CD1 LEU D 115       7.116 -11.763 -18.280  0.50 50.89           C  
ATOM    922  CD2 LEU D 115       8.833 -12.740 -19.906  0.50 50.89           C  
ATOM    925  N   LEU D 116       4.448 -14.019 -21.141  1.00 53.39           N  
ATOM    926  CA  LEU D 116       3.842 -13.371 -22.263  1.00 53.39           C  
ATOM    931  C   LEU D 116       2.464 -12.949 -21.889  1.00 53.39           C  
ATOM    932  O   LEU D 116       2.011 -11.871 -22.271  1.00 53.39           O  
ATOM    927  CB  LEU D 116       3.720 -14.287 -23.495  0.50 53.39           C  
ATOM    928  CG  LEU D 116       5.064 -14.567 -24.187  0.50 53.39           C  
ATOM    929  CD1 LEU D 116       4.889 -15.487 -25.408  0.50 53.39           C  
ATOM    930  CD2 LEU D 116       5.765 -13.247 -24.547  0.50 53.39           C  
ATOM    933  N   GLN D 117       1.749 -13.792 -21.128  1.00 51.27           N  
ATOM    934  CA  GLN D 117       0.399 -13.449 -20.807  1.00 51.27           C  
ATOM    940  C   GLN D 117       0.391 -12.181 -20.002  1.00 51.27           C  
ATOM    941  O   GLN D 117      -0.376 -11.267 -20.295  1.00 51.27           O  
ATOM    935  CB  GLN D 117      -0.323 -14.535 -19.990  1.00 51.27           C  
ATOM    936  CG  GLN D 117      -1.825 -14.282 -19.854  1.00 51.27           C  
ATOM    937  CD  GLN D 117      -2.442 -14.466 -21.238  1.00 51.27           C  
ATOM    939  NE2 GLN D 117      -3.023 -13.369 -21.796  1.00 51.27           N  
ATOM    938  OE1 GLN D 117      -2.397 -15.554 -21.812  1.00 51.27           O  
ATOM    942  N   GLU D 118       1.255 -12.072 -18.972  1.00116.47           N  
ATOM    943  CA  GLU D 118       1.243 -10.883 -18.166  1.00116.47           C  
ATOM    949  C   GLU D 118       1.758  -9.701 -18.929  1.00116.47           C  
ATOM    950  O   GLU D 118       1.258  -8.590 -18.755  1.00116.47           O  
ATOM    944  CB  GLU D 118       2.008 -10.982 -16.830  1.00116.47           C  
ATOM    945  CG  GLU D 118       3.442 -11.499 -16.915  1.00116.47           C  
ATOM    946  CD  GLU D 118       3.396 -12.945 -16.444  1.00116.47           C  
ATOM    947  OE1 GLU D 118       2.264 -13.433 -16.179  1.00116.47           O  
ATOM    948  OE2 GLU D 118       4.479 -13.579 -16.341  1.00116.47           O1-
ATOM    951  N   LEU D 119       2.778  -9.895 -19.787  1.00 47.36           N  
ATOM    952  CA  LEU D 119       3.356  -8.784 -20.486  1.00 47.36           C  
ATOM    957  C   LEU D 119       2.340  -8.191 -21.409  1.00 47.36           C  
ATOM    958  O   LEU D 119       2.188  -6.973 -21.493  1.00 47.36           O  
ATOM    953  CB  LEU D 119       4.589  -9.178 -21.315  1.00 47.36           C  
ATOM    954  CG  LEU D 119       5.218  -7.993 -22.068  1.00 47.36           C  
ATOM    955  CD1 LEU D 119       5.661  -6.893 -21.088  1.00 47.36           C  
ATOM    956  CD2 LEU D 119       6.369  -8.460 -22.976  1.00 47.36           C  
ATOM    959  N   HIS D 120       1.597  -9.051 -22.124  1.00 69.87           N  
ATOM    960  CA  HIS D 120       0.593  -8.583 -23.031  1.00 69.87           C  
ATOM    967  C   HIS D 120      -0.465  -7.863 -22.260  1.00 69.87           C  
ATOM    968  O   HIS D 120      -1.039  -6.894 -22.753  1.00 69.87           O  
ATOM    963  CB  HIS D 120      -0.042  -9.723 -23.839  1.00 69.87           C  
ATOM    962  CG  HIS D 120       0.845 -10.138 -24.974  1.00 69.87           C  
ATOM    965  CD2 HIS D 120       2.080 -10.709 -24.968  1.00 69.87           C  
ATOM    961  ND1 HIS D 120       0.525  -9.945 -26.298  1.00 69.87           N  
ATOM    966  CE1 HIS D 120       1.573 -10.404 -27.025  1.00 69.87           C  
ATOM    964  NE2 HIS D 120       2.541 -10.877 -26.261  1.00 69.87           N  
ATOM    969  N   GLY D 121      -0.758  -8.323 -21.029  1.00 25.14           N  
ATOM    970  CA  GLY D 121      -1.785  -7.698 -20.243  1.00 25.14           C  
ATOM    971  C   GLY D 121      -1.421  -6.273 -19.949  1.00 25.14           C  
ATOM    972  O   GLY D 121      -2.254  -5.377 -20.078  1.00 25.14           O  
ATOM    973  N   ARG D 122      -0.168  -6.022 -19.521  1.00120.09           N  
ATOM    974  CA  ARG D 122       0.256  -4.682 -19.215  1.00120.09           C  
ATOM    982  C   ARG D 122       0.313  -3.877 -20.469  1.00120.09           C  
ATOM    983  O   ARG D 122      -0.056  -2.704 -20.489  1.00120.09           O  
ATOM    975  CB  ARG D 122       1.666  -4.604 -18.599  1.00120.09           C  
ATOM    976  CG  ARG D 122       1.718  -4.818 -17.085  1.00120.09           C  
ATOM    977  CD  ARG D 122       2.090  -3.545 -16.316  1.00120.09           C  
ATOM    978  NE  ARG D 122       0.887  -2.668 -16.235  1.00120.09           N  
ATOM    979  CZ  ARG D 122       1.033  -1.315 -16.126  1.00120.09           C  
ATOM    980  NH1 ARG D 122       2.280  -0.758 -16.162  1.00120.09           N1+
ATOM    981  NH2 ARG D 122      -0.064  -0.514 -15.985  1.00120.09           N  
ATOM    984  N   TRP D 123       0.797  -4.500 -21.554  1.00 75.33           N  
ATOM    985  CA  TRP D 123       0.999  -3.807 -22.789  1.00 75.33           C  
ATOM    996  C   TRP D 123      -0.314  -3.302 -23.303  1.00 75.33           C  
ATOM    997  O   TRP D 123      -0.440  -2.136 -23.676  1.00 75.33           O  
ATOM    986  CB  TRP D 123       1.618  -4.732 -23.844  1.00 75.33           C  
ATOM    987  CG  TRP D 123       2.013  -4.047 -25.124  1.00 75.33           C  
ATOM    989  CD1 TRP D 123       2.008  -2.722 -25.450  1.00 75.33           C  
ATOM    988  CD2 TRP D 123       2.489  -4.753 -26.274  1.00 75.33           C  
ATOM    991  CE2 TRP D 123       2.746  -3.803 -27.260  1.00 75.33           C  
ATOM    992  CE3 TRP D 123       2.688  -6.088 -26.489  1.00 75.33           C  
ATOM    990  NE1 TRP D 123       2.447  -2.559 -26.741  1.00 75.33           N  
ATOM    993  CZ2 TRP D 123       3.207  -4.176 -28.488  1.00 75.33           C  
ATOM    994  CZ3 TRP D 123       3.162  -6.462 -27.726  1.00 75.33           C  
ATOM    995  CH2 TRP D 123       3.414  -5.522 -28.705  1.00 75.33           C  
ATOM    998  N   THR D 124      -1.336  -4.171 -23.313  1.00108.61           N  
ATOM    999  CA  THR D 124      -2.626  -3.788 -23.802  1.00108.61           C  
ATOM   1003  C   THR D 124      -3.197  -2.720 -22.922  1.00108.61           C  
ATOM   1004  O   THR D 124      -3.846  -1.797 -23.408  1.00108.61           O  
ATOM   1000  CB  THR D 124      -3.573  -4.949 -23.871  1.00108.61           C  
ATOM   1002  CG2 THR D 124      -3.708  -5.590 -22.485  1.00108.61           C  
ATOM   1001  OG1 THR D 124      -4.833  -4.523 -24.357  1.00108.61           O  
ATOM   1005  N   ALA D 125      -2.965  -2.810 -21.601  1.00 23.44           N  
ATOM   1006  CA  ALA D 125      -3.508  -1.833 -20.698  1.00 23.44           C  
ATOM   1008  C   ALA D 125      -2.947  -0.491 -21.055  1.00 23.44           C  
ATOM   1009  O   ALA D 125      -3.672   0.503 -21.086  1.00 23.44           O  
ATOM   1007  CB  ALA D 125      -3.156  -2.119 -19.229  1.00 23.44           C  
ATOM   1010  N   LEU D 126      -1.636  -0.431 -21.359  1.00 44.55           N  
ATOM   1011  CA  LEU D 126      -1.003   0.817 -21.682  1.00 44.55           C  
ATOM   1016  C   LEU D 126      -1.608   1.346 -22.947  1.00 44.55           C  
ATOM   1017  O   LEU D 126      -1.894   2.537 -23.059  1.00 44.55           O  
ATOM   1012  CB  LEU D 126       0.518   0.678 -21.893  1.00 44.55           C  
ATOM   1013  CG  LEU D 126       1.255   2.018 -22.103  1.00 44.55           C  
ATOM   1014  CD1 LEU D 126       1.105   2.931 -20.877  1.00 44.55           C  
ATOM   1015  CD2 LEU D 126       2.731   1.794 -22.476  1.00 44.55           C  
ATOM   1018  N   LEU D 127      -1.859   0.453 -23.920  1.00 53.71           N  
ATOM   1019  CA  LEU D 127      -2.362   0.839 -25.210  1.00 53.71           C  
ATOM   1024  C   LEU D 127      -3.706   1.480 -25.074  1.00 53.71           C  
ATOM   1025  O   LEU D 127      -4.016   2.444 -25.772  1.00 53.71           O  
ATOM   1020  CB  LEU D 127      -2.518  -0.361 -26.157  1.00 53.71           C  
ATOM   1021  CG  LEU D 127      -1.176  -0.993 -26.563  1.00 53.71           C  
ATOM   1022  CD1 LEU D 127      -1.385  -2.185 -27.508  1.00 53.71           C  
ATOM   1023  CD2 LEU D 127      -0.226   0.062 -27.154  1.00 53.71           C  
ATOM   1026  N   ARG D 128      -4.543   0.960 -24.163  1.00 76.40           N  
ATOM   1027  CA  ARG D 128      -5.884   1.446 -24.018  1.00 76.40           C  
ATOM   1035  C   ARG D 128      -5.867   2.871 -23.556  1.00 76.40           C  
ATOM   1036  O   ARG D 128      -6.777   3.637 -23.863  1.00 76.40           O  
ATOM   1028  CB  ARG D 128      -6.714   0.602 -23.037  1.00 76.40           C  
ATOM   1029  CG  ARG D 128      -6.801  -0.868 -23.460  1.00 76.40           C  
ATOM   1030  CD  ARG D 128      -7.893  -1.658 -22.737  1.00 76.40           C  
ATOM   1031  NE  ARG D 128      -7.666  -3.108 -23.008  1.00 76.40           N  
ATOM   1032  CZ  ARG D 128      -8.200  -3.720 -24.108  1.00 76.40           C  
ATOM   1033  NH1 ARG D 128      -8.882  -2.995 -25.043  1.00 76.40           N1+
ATOM   1034  NH2 ARG D 128      -8.056  -5.066 -24.273  1.00 76.40           N  
ATOM   1037  N   THR D 129      -4.852   3.248 -22.761  1.00101.88           N  
ATOM   1038  CA  THR D 129      -4.738   4.575 -22.220  1.00101.88           C  
ATOM   1042  C   THR D 129      -4.445   5.593 -23.287  1.00101.88           C  
ATOM   1043  O   THR D 129      -4.927   6.721 -23.217  1.00101.88           O  
ATOM   1039  CB  THR D 129      -3.628   4.690 -21.221  1.00101.88           C  
ATOM   1041  CG2 THR D 129      -3.641   6.119 -20.659  1.00101.88           C  
ATOM   1040  OG1 THR D 129      -3.812   3.752 -20.172  1.00101.88           O  
ATOM   1044  N   LEU D 130      -3.659   5.223 -24.312  1.00 73.17           N  
ATOM   1045  CA  LEU D 130      -3.128   6.175 -25.247  1.00 73.17           C  
ATOM   1050  C   LEU D 130      -4.167   6.910 -26.036  1.00 73.17           C  
ATOM   1051  O   LEU D 130      -5.211   6.378 -26.406  1.00 73.17           O  
ATOM   1046  CB  LEU D 130      -2.132   5.560 -26.243  1.00 73.17           C  
ATOM   1047  CG  LEU D 130      -0.945   4.848 -25.563  1.00 73.17           C  
ATOM   1048  CD1 LEU D 130       0.079   4.364 -26.602  1.00 73.17           C  
ATOM   1049  CD2 LEU D 130      -0.317   5.707 -24.453  1.00 73.17           C  
ATOM   1052  N   THR D 131      -3.870   8.202 -26.303  1.00 37.63           N  
ATOM   1053  CA  THR D 131      -4.712   9.063 -27.079  1.00 37.63           C  
ATOM   1057  C   THR D 131      -4.335   8.865 -28.511  1.00 37.63           C  
ATOM   1058  O   THR D 131      -3.356   8.190 -28.823  1.00 37.63           O  
ATOM   1054  CB  THR D 131      -4.508  10.512 -26.767  1.00 37.63           C  
ATOM   1056  CG2 THR D 131      -4.770  10.727 -25.267  1.00 37.63           C  
ATOM   1055  OG1 THR D 131      -3.178  10.897 -27.086  1.00 37.63           O  
ATOM   1059  N   ASP D 132      -5.119   9.462 -29.425  1.00 41.84           N  
ATOM   1060  CA  ASP D 132      -4.885   9.318 -30.828  1.00 41.84           C  
ATOM   1065  C   ASP D 132      -3.545   9.912 -31.145  1.00 41.84           C  
ATOM   1066  O   ASP D 132      -2.777   9.344 -31.921  1.00 41.84           O  
ATOM   1061  CB  ASP D 132      -5.950  10.059 -31.659  1.00 41.84           C  
ATOM   1062  CG  ASP D 132      -7.305   9.415 -31.376  1.00 41.84           C  
ATOM   1063  OD1 ASP D 132      -7.351   8.168 -31.201  1.00 41.84           O  
ATOM   1064  OD2 ASP D 132      -8.314  10.168 -31.314  1.00 41.84           O1-
ATOM   1067  N   GLN D 133      -3.217  11.070 -30.543  1.00123.31           N  
ATOM   1068  CA  GLN D 133      -1.970  11.717 -30.844  1.00123.31           C  
ATOM   1074  C   GLN D 133      -0.806  10.898 -30.381  1.00123.31           C  
ATOM   1075  O   GLN D 133       0.209  10.821 -31.070  1.00123.31           O  
ATOM   1069  CB  GLN D 133      -1.853  13.147 -30.279  1.00123.31           C  
ATOM   1070  CG  GLN D 133      -2.031  13.262 -28.768  1.00123.31           C  
ATOM   1071  CD  GLN D 133      -3.531  13.340 -28.523  1.00123.31           C  
ATOM   1073  NE2 GLN D 133      -3.934  13.497 -27.234  1.00123.31           N  
ATOM   1072  OE1 GLN D 133      -4.325  13.265 -29.459  1.00123.31           O  
ATOM   1076  N   GLN D 134      -0.906  10.255 -29.204  1.00134.98           N  
ATOM   1077  CA  GLN D 134       0.219   9.498 -28.740  1.00134.98           C  
ATOM   1083  C   GLN D 134       0.485   8.317 -29.630  1.00134.98           C  
ATOM   1084  O   GLN D 134       1.629   7.890 -29.770  1.00134.98           O  
ATOM   1078  CB  GLN D 134       0.224   9.195 -27.228  1.00134.98           C  
ATOM   1079  CG  GLN D 134      -0.974   8.480 -26.622  1.00134.98           C  
ATOM   1080  CD  GLN D 134      -0.784   8.670 -25.122  1.00134.98           C  
ATOM   1082  NE2 GLN D 134      -1.885   8.573 -24.333  1.00134.98           N  
ATOM   1081  OE1 GLN D 134       0.325   8.926 -24.659  1.00134.98           O  
ATOM   1085  N   PHE D 135      -0.562   7.762 -30.270  1.00 87.23           N  
ATOM   1086  CA  PHE D 135      -0.397   6.673 -31.197  1.00 87.23           C  
ATOM   1094  C   PHE D 135       0.421   7.146 -32.363  1.00 87.23           C  
ATOM   1095  O   PHE D 135       1.074   6.353 -33.038  1.00 87.23           O  
ATOM   1087  CB  PHE D 135      -1.720   6.103 -31.743  1.00 87.23           C  
ATOM   1088  CG  PHE D 135      -2.293   5.166 -30.734  1.00 87.23           C  
ATOM   1089  CD1 PHE D 135      -1.805   3.883 -30.644  1.00 87.23           C  
ATOM   1090  CD2 PHE D 135      -3.316   5.548 -29.896  1.00 87.23           C  
ATOM   1091  CE1 PHE D 135      -2.317   2.992 -29.731  1.00 87.23           C  
ATOM   1092  CE2 PHE D 135      -3.833   4.660 -28.978  1.00 87.23           C  
ATOM   1093  CZ  PHE D 135      -3.335   3.382 -28.894  1.00 87.23           C  
ATOM   1096  N   LYS D 136       0.323   8.449 -32.673  1.00159.02           N  
ATOM   1097  CA  LYS D 136       1.022   9.099 -33.748  1.00159.02           C  
ATOM   1103  C   LYS D 136       2.503   9.164 -33.473  1.00159.02           C  
ATOM   1104  O   LYS D 136       3.301   9.243 -34.404  1.00159.02           O  
ATOM   1098  CB  LYS D 136       0.506  10.531 -33.974  1.00159.02           C  
ATOM   1099  CG  LYS D 136       0.873  11.114 -35.337  1.00159.02           C  
ATOM   1100  CD  LYS D 136       0.154  10.438 -36.506  1.00159.02           C  
ATOM   1101  CE  LYS D 136      -1.331  10.799 -36.617  1.00159.02           C  
ATOM   1102  NZ  LYS D 136      -1.951  10.051 -37.734  1.00159.02           N1+
ATOM   1105  N   ARG D 137       2.913   9.184 -32.188  1.00 48.23           N  
ATOM   1106  CA  ARG D 137       4.308   9.300 -31.836  1.00 48.23           C  
ATOM   1114  C   ARG D 137       5.055   8.125 -32.391  1.00 48.23           C  
ATOM   1115  O   ARG D 137       4.472   7.070 -32.638  1.00 48.23           O  
ATOM   1107  CB  ARG D 137       4.541   9.351 -30.317  1.00 48.23           C  
ATOM   1108  CG  ARG D 137       3.949  10.602 -29.666  1.00 48.23           C  
ATOM   1109  CD  ARG D 137       4.163  10.682 -28.152  1.00 48.23           C  
ATOM   1110  NE  ARG D 137       3.642  12.006 -27.707  1.00 48.23           N  
ATOM   1111  CZ  ARG D 137       4.455  13.101 -27.772  1.00 48.23           C  
ATOM   1112  NH1 ARG D 137       5.734  12.969 -28.229  1.00 48.23           N1+
ATOM   1113  NH2 ARG D 137       3.991  14.328 -27.393  1.00 48.23           N  
ATOM   1116  N   GLY D 138       6.380   8.286 -32.623  1.00 35.98           N  
ATOM   1117  CA  GLY D 138       7.114   7.205 -33.221  1.00 35.98           C  
ATOM   1118  C   GLY D 138       8.467   7.038 -32.593  1.00 35.98           C  
ATOM   1119  O   GLY D 138       8.863   7.777 -31.692  1.00 35.98           O  
ATOM   1120  N   PHE D 139       9.200   6.006 -33.072  1.00 69.72           N  
ATOM   1121  CA  PHE D 139      10.532   5.699 -32.633  1.00 69.72           C  
ATOM   1129  C   PHE D 139      11.355   5.430 -33.853  1.00 69.72           C  
ATOM   1130  O   PHE D 139      10.826   5.162 -34.932  1.00 69.72           O  
ATOM   1122  CB  PHE D 139      10.624   4.474 -31.701  1.00 69.72           C  
ATOM   1123  CG  PHE D 139      10.028   3.289 -32.385  1.00 69.72           C  
ATOM   1124  CD1 PHE D 139       8.682   3.030 -32.262  1.00 69.72           C  
ATOM   1125  CD2 PHE D 139      10.804   2.437 -33.139  1.00 69.72           C  
ATOM   1126  CE1 PHE D 139       8.116   1.942 -32.884  1.00 69.72           C  
ATOM   1127  CE2 PHE D 139      10.241   1.347 -33.764  1.00 69.72           C  
ATOM   1128  CZ  PHE D 139       8.896   1.097 -33.636  1.00 69.72           C  
ATOM   1131  N   TYR D 140      12.692   5.507 -33.700  1.00136.55           N  
ATOM   1132  CA  TYR D 140      13.597   5.362 -34.802  1.00136.55           C  
ATOM   1141  C   TYR D 140      14.379   4.104 -34.615  1.00136.55           C  
ATOM   1142  O   TYR D 140      15.009   3.888 -33.580  1.00136.55           O  
ATOM   1133  CB  TYR D 140      14.573   6.553 -34.871  1.00136.55           C  
ATOM   1134  CG  TYR D 140      15.549   6.393 -35.986  1.00136.55           C  
ATOM   1135  CD1 TYR D 140      15.182   6.702 -37.274  1.00136.55           C  
ATOM   1136  CD2 TYR D 140      16.825   5.936 -35.745  1.00136.55           C  
ATOM   1137  CE1 TYR D 140      16.076   6.564 -38.308  1.00136.55           C  
ATOM   1138  CE2 TYR D 140      17.725   5.797 -36.777  1.00136.55           C  
ATOM   1139  CZ  TYR D 140      17.350   6.113 -38.060  1.00136.55           C  
ATOM   1140  OH  TYR D 140      18.264   5.975 -39.126  1.00136.55           O  
ATOM   1143  N   HIS D 141      14.334   3.225 -35.634  1.00 59.00           N  
ATOM   1144  CA  HIS D 141      15.063   1.991 -35.583  1.00 59.00           C  
ATOM   1151  C   HIS D 141      16.291   2.203 -36.404  1.00 59.00           C  
ATOM   1152  O   HIS D 141      16.232   2.292 -37.626  1.00 59.00           O  
ATOM   1147  CB  HIS D 141      14.283   0.820 -36.202  1.00 59.00           C  
ATOM   1146  CG  HIS D 141      14.974  -0.500 -36.051  1.00 59.00           C  
ATOM   1149  CD2 HIS D 141      15.762  -1.181 -36.928  1.00 59.00           C  
ATOM   1145  ND1 HIS D 141      14.897  -1.284 -34.924  1.00 59.00           N  
ATOM   1150  CE1 HIS D 141      15.636  -2.395 -35.171  1.00 59.00           C  
ATOM   1148  NE2 HIS D 141      16.179  -2.377 -36.375  1.00 59.00           N  
ATOM   1153  N   PRO D 142      17.408   2.268 -35.741  1.00 97.09           N  
ATOM   1154  CA  PRO D 142      18.674   2.581 -36.350  1.00 97.09           C  
ATOM   1158  C   PRO D 142      19.066   1.686 -37.489  1.00 97.09           C  
ATOM   1159  O   PRO D 142      19.837   2.135 -38.334  1.00 97.09           O  
ATOM   1156  CB  PRO D 142      19.688   2.506 -35.210  1.00 97.09           C  
ATOM   1157  CG  PRO D 142      19.065   1.481 -34.245  1.00 97.09           C  
ATOM   1155  CD  PRO D 142      17.552   1.677 -34.422  1.00 97.09           C  
ATOM   1160  N   ASP D 143      18.651   0.404 -37.498  1.00 95.85           N  
ATOM   1161  CA  ASP D 143      19.037  -0.446 -38.591  1.00 95.85           C  
ATOM   1166  C   ASP D 143      18.332  -0.057 -39.861  1.00 95.85           C  
ATOM   1167  O   ASP D 143      18.968   0.201 -40.882  1.00 95.85           O  
ATOM   1162  CB  ASP D 143      18.727  -1.932 -38.322  1.00 95.85           C  
ATOM   1163  CG  ASP D 143      19.744  -2.464 -37.318  1.00 95.85           C  
ATOM   1164  OD1 ASP D 143      20.963  -2.233 -37.536  1.00 95.85           O  
ATOM   1165  OD2 ASP D 143      19.317  -3.104 -36.318  1.00 95.85           O1-
ATOM   1168  N   THR D 144      16.982  -0.017 -39.808  1.00130.03           N  
ATOM   1169  CA  THR D 144      16.102   0.277 -40.912  1.00130.03           C  
ATOM   1173  C   THR D 144      16.133   1.739 -41.241  1.00130.03           C  
ATOM   1174  O   THR D 144      15.965   2.134 -42.394  1.00130.03           O  
ATOM   1170  CB  THR D 144      14.680  -0.133 -40.644  1.00130.03           C  
ATOM   1172  CG2 THR D 144      14.145   0.657 -39.440  1.00130.03           C  
ATOM   1171  OG1 THR D 144      13.875   0.096 -41.793  1.00130.03           O  
ATOM   1175  N   LYS D 145      16.352   2.582 -40.218  1.00118.91           N  
ATOM   1176  CA  LYS D 145      16.395   4.005 -40.371  1.00118.91           C  
ATOM   1182  C   LYS D 145      15.024   4.520 -40.674  1.00118.91           C  
ATOM   1183  O   LYS D 145      14.862   5.573 -41.286  1.00118.91           O  
ATOM   1177  CB  LYS D 145      17.366   4.402 -41.481  1.00118.91           C  
ATOM   1178  CG  LYS D 145      18.761   3.897 -41.126  1.00118.91           C  
ATOM   1179  CD  LYS D 145      19.739   3.828 -42.290  1.00118.91           C  
ATOM   1180  CE  LYS D 145      21.078   3.218 -41.880  1.00118.91           C  
ATOM   1181  NZ  LYS D 145      21.572   3.876 -40.649  1.00118.91           N1+
ATOM   1184  N   GLU D 146      13.989   3.808 -40.192  1.00 84.10           N  
ATOM   1185  CA  GLU D 146      12.644   4.218 -40.453  1.00 84.10           C  
ATOM   1191  C   GLU D 146      12.055   4.725 -39.173  1.00 84.10           C  
ATOM   1192  O   GLU D 146      12.410   4.270 -38.086  1.00 84.10           O  
ATOM   1186  CB  GLU D 146      11.767   3.046 -40.925  1.00 84.10           C  
ATOM   1187  CG  GLU D 146      10.420   3.462 -41.514  1.00 84.10           C  
ATOM   1188  CD  GLU D 146      10.651   3.856 -42.965  1.00 84.10           C  
ATOM   1189  OE1 GLU D 146      11.499   4.755 -43.211  1.00 84.10           O  
ATOM   1190  OE2 GLU D 146       9.986   3.256 -43.848  1.00 84.10           O1-
ATOM   1193  N   ILE D 147      11.138   5.708 -39.278  1.00 49.99           N  
ATOM   1194  CA  ILE D 147      10.466   6.191 -38.108  1.00 49.99           C  
ATOM   1199  C   ILE D 147       9.164   5.476 -38.112  1.00 49.99           C  
ATOM   1200  O   ILE D 147       8.388   5.571 -39.063  1.00 49.99           O  
ATOM   1195  CB  ILE D 147      10.174   7.663 -38.123  1.00 49.99           C  
ATOM   1196  CG1 ILE D 147      11.482   8.468 -38.159  1.00 49.99           C  
ATOM   1197  CG2 ILE D 147       9.294   7.982 -36.901  1.00 49.99           C  
ATOM   1198  CD1 ILE D 147      11.273   9.956 -38.428  1.00 49.99           C  
ATOM   1201  N   ILE D 148       8.909   4.707 -37.042  1.00103.85           N  
ATOM   1202  CA  ILE D 148       7.723   3.909 -36.999  1.00103.85           C  
ATOM   1207  C   ILE D 148       6.818   4.490 -35.958  1.00103.85           C  
ATOM   1208  O   ILE D 148       7.239   4.758 -34.835  1.00103.85           O  
ATOM   1203  CB  ILE D 148       7.994   2.495 -36.569  1.00103.85           C  
ATOM   1204  CG1 ILE D 148       9.000   1.817 -37.511  1.00103.85           C  
ATOM   1205  CG2 ILE D 148       6.645   1.763 -36.487  1.00103.85           C  
ATOM   1206  CD1 ILE D 148       8.496   1.667 -38.941  1.00103.85           C  
ATOM   1209  N   THR D 149       5.537   4.707 -36.318  1.00 34.27           N  
ATOM   1210  CA  THR D 149       4.586   5.233 -35.381  1.00 34.27           C  
ATOM   1214  C   THR D 149       4.126   4.090 -34.528  1.00 34.27           C  
ATOM   1215  O   THR D 149       4.233   2.927 -34.916  1.00 34.27           O  
ATOM   1211  CB  THR D 149       3.370   5.826 -36.030  1.00 34.27           C  
ATOM   1213  CG2 THR D 149       3.806   6.970 -36.960  1.00 34.27           C  
ATOM   1212  OG1 THR D 149       2.676   4.830 -36.766  1.00 34.27           O  
ATOM   1216  N   LEU D 150       3.594   4.402 -33.331  1.00 48.80           N  
ATOM   1217  CA  LEU D 150       3.153   3.403 -32.400  1.00 48.80           C  
ATOM   1222  C   LEU D 150       2.011   2.634 -32.988  1.00 48.80           C  
ATOM   1223  O   LEU D 150       1.892   1.429 -32.770  1.00 48.80           O  
ATOM   1218  CB  LEU D 150       2.681   3.993 -31.060  1.00 48.80           C  
ATOM   1219  CG  LEU D 150       3.815   4.664 -30.262  1.00 48.80           C  
ATOM   1220  CD1 LEU D 150       3.311   5.217 -28.919  1.00 48.80           C  
ATOM   1221  CD2 LEU D 150       5.017   3.717 -30.103  1.00 48.80           C  
ATOM   1224  N   GLU D 151       1.132   3.318 -33.741  1.00111.56           N  
ATOM   1225  CA  GLU D 151      -0.020   2.684 -34.318  1.00111.56           C  
ATOM   1231  C   GLU D 151       0.456   1.607 -35.244  1.00111.56           C  
ATOM   1232  O   GLU D 151      -0.069   0.495 -35.244  1.00111.56           O  
ATOM   1226  CB  GLU D 151      -0.816   3.649 -35.205  1.00111.56           C  
ATOM   1227  CG  GLU D 151      -1.284   4.909 -34.488  1.00111.56           C  
ATOM   1228  CD  GLU D 151      -1.779   5.898 -35.537  1.00111.56           C  
ATOM   1229  OE1 GLU D 151      -0.994   6.230 -36.464  1.00111.56           O  
ATOM   1230  OE2 GLU D 151      -2.954   6.336 -35.420  1.00111.56           O1-
ATOM   1233  N   ASN D 152       1.468   1.920 -36.075  1.00 49.99           N  
ATOM   1234  CA  ASN D 152       1.983   0.961 -37.010  1.00 49.99           C  
ATOM   1239  C   ASN D 152       2.699  -0.137 -36.283  1.00 49.99           C  
ATOM   1240  O   ASN D 152       2.654  -1.292 -36.703  1.00 49.99           O  
ATOM   1235  CB  ASN D 152       2.922   1.561 -38.067  1.00 49.99           C  
ATOM   1236  CG  ASN D 152       2.041   2.205 -39.131  1.00 49.99           C  
ATOM   1238  ND2 ASN D 152       2.540   3.302 -39.758  1.00 49.99           N  
ATOM   1237  OD1 ASN D 152       0.937   1.733 -39.404  1.00 49.99           O  
ATOM   1241  N   ALA D 153       3.389   0.192 -35.175  1.00 33.65           N  
ATOM   1242  CA  ALA D 153       4.123  -0.796 -34.436  1.00 33.65           C  
ATOM   1244  C   ALA D 153       3.155  -1.813 -33.923  1.00 33.65           C  
ATOM   1245  O   ALA D 153       3.436  -3.011 -33.918  1.00 33.65           O  
ATOM   1243  CB  ALA D 153       4.868  -0.201 -33.229  1.00 33.65           C  
ATOM   1246  N   LEU D 154       1.971  -1.354 -33.485  1.00 48.79           N  
ATOM   1247  CA  LEU D 154       1.001  -2.264 -32.957  1.00 48.79           C  
ATOM   1252  C   LEU D 154       0.657  -3.243 -34.036  1.00 48.79           C  
ATOM   1253  O   LEU D 154       0.576  -4.445 -33.792  1.00 48.79           O  
ATOM   1248  CB  LEU D 154      -0.289  -1.555 -32.502  1.00 48.79           C  
ATOM   1249  CG  LEU D 154      -1.356  -2.504 -31.924  1.00 48.79           C  
ATOM   1250  CD1 LEU D 154      -0.826  -3.245 -30.686  1.00 48.79           C  
ATOM   1251  CD2 LEU D 154      -2.670  -1.753 -31.635  1.00 48.79           C  
ATOM   1254  N   GLY D 155       0.474  -2.756 -35.277  1.00 25.55           N  
ATOM   1255  CA  GLY D 155       0.125  -3.616 -36.375  1.00 25.55           C  
ATOM   1256  C   GLY D 155       1.233  -4.598 -36.618  1.00 25.55           C  
ATOM   1257  O   GLY D 155       0.983  -5.764 -36.921  1.00 25.55           O  
ATOM   1258  N   LEU D 156       2.497  -4.144 -36.512  1.00 45.03           N  
ATOM   1259  CA  LEU D 156       3.623  -4.990 -36.797  1.00 45.03           C  
ATOM   1264  C   LEU D 156       3.684  -6.119 -35.817  1.00 45.03           C  
ATOM   1265  O   LEU D 156       3.930  -7.264 -36.194  1.00 45.03           O  
ATOM   1260  CB  LEU D 156       4.967  -4.244 -36.721  0.50 45.03           C  
ATOM   1261  CG  LEU D 156       6.188  -5.138 -37.020  0.50 45.03           C  
ATOM   1262  CD1 LEU D 156       6.149  -5.677 -38.460  0.50 45.03           C  
ATOM   1263  CD2 LEU D 156       7.506  -4.411 -36.695  0.50 45.03           C  
ATOM   1266  N   TYR D 157       3.467  -5.823 -34.523  1.00 76.31           N  
ATOM   1267  CA  TYR D 157       3.544  -6.841 -33.515  1.00 76.31           C  
ATOM   1276  C   TYR D 157       2.441  -7.829 -33.682  1.00 76.31           C  
ATOM   1277  O   TYR D 157       2.625  -9.013 -33.406  1.00 76.31           O  
ATOM   1268  CB  TYR D 157       3.563  -6.301 -32.079  1.00 76.31           C  
ATOM   1269  CG  TYR D 157       4.959  -5.814 -31.887  1.00 76.31           C  
ATOM   1270  CD1 TYR D 157       5.943  -6.703 -31.516  1.00 76.31           C  
ATOM   1271  CD2 TYR D 157       5.289  -4.494 -32.088  1.00 76.31           C  
ATOM   1272  CE1 TYR D 157       7.239  -6.283 -31.337  1.00 76.31           C  
ATOM   1273  CE2 TYR D 157       6.585  -4.069 -31.911  1.00 76.31           C  
ATOM   1274  CZ  TYR D 157       7.560  -4.962 -31.533  1.00 76.31           C  
ATOM   1275  OH  TYR D 157       8.889  -4.525 -31.352  1.00 76.31           O  
ATOM   1278  N   VAL D 158       1.246  -7.370 -34.096  1.00 41.12           N  
ATOM   1279  CA  VAL D 158       0.177  -8.297 -34.313  1.00 41.12           C  
ATOM   1283  C   VAL D 158       0.627  -9.257 -35.373  1.00 41.12           C  
ATOM   1284  O   VAL D 158       0.474 -10.468 -35.229  1.00 41.12           O  
ATOM   1280  CB  VAL D 158      -1.083  -7.637 -34.797  1.00 41.12           C  
ATOM   1281  CG1 VAL D 158      -2.110  -8.731 -35.143  1.00 41.12           C  
ATOM   1282  CG2 VAL D 158      -1.569  -6.657 -33.714  1.00 41.12           C  
ATOM   1285  N   TRP D 159       1.225  -8.745 -36.465  1.00 72.81           N  
ATOM   1286  CA  TRP D 159       1.651  -9.622 -37.516  1.00 72.81           C  
ATOM   1297  C   TRP D 159       2.712 -10.551 -37.010  1.00 72.81           C  
ATOM   1298  O   TRP D 159       2.715 -11.735 -37.345  1.00 72.81           O  
ATOM   1287  CB  TRP D 159       2.230  -8.916 -38.744  0.50 72.81           C  
ATOM   1288  CG  TRP D 159       2.725  -9.938 -39.731  0.50 72.81           C  
ATOM   1290  CD1 TRP D 159       2.027 -10.684 -40.632  0.50 72.81           C  
ATOM   1289  CD2 TRP D 159       4.099 -10.332 -39.850  0.50 72.81           C  
ATOM   1292  CE2 TRP D 159       4.159 -11.323 -40.827  0.50 72.81           C  
ATOM   1293  CE3 TRP D 159       5.219  -9.905 -39.194  0.50 72.81           C  
ATOM   1291  NE1 TRP D 159       2.878 -11.535 -41.294  0.50 72.81           N  
ATOM   1294  CZ2 TRP D 159       5.345 -11.906 -41.169  0.50 72.81           C  
ATOM   1295  CZ3 TRP D 159       6.414 -10.491 -39.545  0.50 72.81           C  
ATOM   1296  CH2 TRP D 159       6.476 -11.471 -40.514  0.50 72.81           C  
ATOM   1299  N   HIS D 160       3.643 -10.034 -36.185  1.00 69.59           N  
ATOM   1300  CA  HIS D 160       4.743 -10.812 -35.678  1.00 69.59           C  
ATOM   1307  C   HIS D 160       4.205 -11.990 -34.936  1.00 69.59           C  
ATOM   1308  O   HIS D 160       4.648 -13.119 -35.147  1.00 69.59           O  
ATOM   1303  CB  HIS D 160       5.618 -10.016 -34.687  1.00 69.59           C  
ATOM   1302  CG  HIS D 160       6.739 -10.803 -34.065  1.00 69.59           C  
ATOM   1305  CD2 HIS D 160       7.939 -11.186 -34.583  1.00 69.59           C  
ATOM   1301  ND1 HIS D 160       6.717 -11.290 -32.776  1.00 69.59           N  
ATOM   1306  CE1 HIS D 160       7.895 -11.937 -32.579  1.00 69.59           C  
ATOM   1304  NE2 HIS D 160       8.669 -11.901 -33.648  1.00 69.59           N  
ATOM   1309  N   SER D 161       3.216 -11.760 -34.057  1.00 43.15           N  
ATOM   1310  CA  SER D 161       2.685 -12.828 -33.266  1.00 43.15           C  
ATOM   1313  C   SER D 161       2.069 -13.861 -34.157  1.00 43.15           C  
ATOM   1314  O   SER D 161       2.329 -15.053 -34.010  1.00 43.15           O  
ATOM   1311  CB  SER D 161       1.608 -12.356 -32.273  1.00 43.15           C  
ATOM   1312  OG  SER D 161       2.182 -11.510 -31.287  1.00 43.15           O  
ATOM   1315  N   HIS D 162       1.251 -13.424 -35.130  1.00 56.45           N  
ATOM   1316  CA  HIS D 162       0.560 -14.340 -35.986  1.00 56.45           C  
ATOM   1323  C   HIS D 162       1.539 -15.095 -36.835  1.00 56.45           C  
ATOM   1324  O   HIS D 162       1.364 -16.287 -37.080  1.00 56.45           O  
ATOM   1319  CB  HIS D 162      -0.495 -13.633 -36.858  1.00 56.45           C  
ATOM   1318  CG  HIS D 162      -1.650 -13.139 -36.027  1.00 56.45           C  
ATOM   1321  CD2 HIS D 162      -2.969 -13.478 -36.054  1.00 56.45           C  
ATOM   1317  ND1 HIS D 162      -1.530 -12.201 -35.024  1.00 56.45           N  
ATOM   1322  CE1 HIS D 162      -2.768 -12.021 -34.498  1.00 56.45           C  
ATOM   1320  NE2 HIS D 162      -3.675 -12.775 -35.091  1.00 56.45           N  
ATOM   1325  N   HIS D 163       2.611 -14.429 -37.298  1.00 87.04           N  
ATOM   1326  CA  HIS D 163       3.562 -15.079 -38.156  1.00 87.04           C  
ATOM   1333  C   HIS D 163       4.198 -16.238 -37.444  1.00 87.04           C  
ATOM   1334  O   HIS D 163       4.237 -17.345 -37.980  1.00 87.04           O  
ATOM   1329  CB  HIS D 163       4.673 -14.117 -38.610  1.00 87.04           C  
ATOM   1328  CG  HIS D 163       5.628 -14.717 -39.597  1.00 87.04           C  
ATOM   1331  CD2 HIS D 163       5.437 -15.045 -40.902  1.00 87.04           C  
ATOM   1327  ND1 HIS D 163       6.932 -15.052 -39.312  1.00 87.04           N  
ATOM   1332  CE1 HIS D 163       7.464 -15.562 -40.452  1.00 87.04           C  
ATOM   1330  NE2 HIS D 163       6.592 -15.579 -41.444  1.00 87.04           N  
ATOM   1335  N   HIS D 164       4.701 -16.023 -36.210  1.00 69.99           N  
ATOM   1336  CA  HIS D 164       5.365 -17.080 -35.491  1.00 69.99           C  
ATOM   1343  C   HIS D 164       4.408 -18.160 -35.094  1.00 69.99           C  
ATOM   1344  O   HIS D 164       4.755 -19.338 -35.132  1.00 69.99           O  
ATOM   1339  CB  HIS D 164       6.143 -16.624 -34.247  1.00 69.99           C  
ATOM   1338  CG  HIS D 164       7.445 -15.974 -34.616  1.00 69.99           C  
ATOM   1341  CD2 HIS D 164       7.829 -14.669 -34.561  1.00 69.99           C  
ATOM   1337  ND1 HIS D 164       8.527 -16.663 -35.117  1.00 69.99           N  
ATOM   1342  CE1 HIS D 164       9.505 -15.749 -35.339  1.00 69.99           C  
ATOM   1340  NE2 HIS D 164       9.127 -14.525 -35.017  1.00 69.99           N  
ATOM   1345  N   ILE D 165       3.175 -17.800 -34.696  1.00 42.07           N  
ATOM   1346  CA  ILE D 165       2.237 -18.806 -34.285  1.00 42.07           C  
ATOM   1351  C   ILE D 165       1.969 -19.696 -35.462  1.00 42.07           C  
ATOM   1352  O   ILE D 165       1.856 -20.911 -35.321  1.00 42.07           O  
ATOM   1347  CB  ILE D 165       0.925 -18.255 -33.813  1.00 42.07           C  
ATOM   1348  CG1 ILE D 165       1.136 -17.378 -32.567  1.00 42.07           C  
ATOM   1349  CG2 ILE D 165      -0.019 -19.445 -33.574  1.00 42.07           C  
ATOM   1350  CD1 ILE D 165      -0.082 -16.532 -32.195  1.00 42.07           C  
ATOM   1353  N   ALA D 166       1.861 -19.102 -36.666  1.00 34.97           N  
ATOM   1354  CA  ALA D 166       1.555 -19.828 -37.869  1.00 34.97           C  
ATOM   1356  C   ALA D 166       2.624 -20.842 -38.141  1.00 34.97           C  
ATOM   1357  O   ALA D 166       2.328 -21.947 -38.592  1.00 34.97           O  
ATOM   1355  CB  ALA D 166       1.460 -18.919 -39.104  1.00 34.97           C  
ATOM   1358  N   HIS D 167       3.901 -20.497 -37.894  1.00 74.88           N  
ATOM   1359  CA  HIS D 167       4.951 -21.443 -38.144  1.00 74.88           C  
ATOM   1366  C   HIS D 167       4.732 -22.634 -37.275  1.00 74.88           C  
ATOM   1367  O   HIS D 167       4.953 -23.764 -37.705  1.00 74.88           O  
ATOM   1362  CB  HIS D 167       6.362 -20.934 -37.790  1.00 74.88           C  
ATOM   1361  CG  HIS D 167       7.029 -20.126 -38.859  1.00 74.88           C  
ATOM   1364  CD2 HIS D 167       7.195 -20.389 -40.183  1.00 74.88           C  
ATOM   1360  ND1 HIS D 167       7.680 -18.936 -38.628  1.00 74.88           N  
ATOM   1365  CE1 HIS D 167       8.203 -18.538 -39.815  1.00 74.88           C  
ATOM   1363  NE2 HIS D 167       7.936 -19.389 -40.789  1.00 74.88           N  
ATOM   1368  N   ILE D 168       4.324 -22.406 -36.014  1.00118.52           N  
ATOM   1369  CA  ILE D 168       4.150 -23.481 -35.083  1.00118.52           C  
ATOM   1374  C   ILE D 168       3.025 -24.362 -35.539  1.00118.52           C  
ATOM   1375  O   ILE D 168       3.155 -25.584 -35.587  1.00118.52           O  
ATOM   1370  CB  ILE D 168       3.768 -22.990 -33.715  1.00118.52           C  
ATOM   1371  CG1 ILE D 168       4.748 -21.912 -33.210  1.00118.52           C  
ATOM   1372  CG2 ILE D 168       3.668 -24.217 -32.793  1.00118.52           C  
ATOM   1373  CD1 ILE D 168       6.201 -22.360 -33.088  1.00118.52           C  
ATOM   1376  N   THR D 169       1.886 -23.745 -35.904  1.00102.44           N  
ATOM   1377  CA  THR D 169       0.693 -24.455 -36.273  1.00102.44           C  
ATOM   1381  C   THR D 169       0.939 -25.236 -37.525  1.00102.44           C  
ATOM   1382  O   THR D 169       0.490 -26.374 -37.658  1.00102.44           O  
ATOM   1378  CB  THR D 169      -0.446 -23.518 -36.548  1.00102.44           C  
ATOM   1380  CG2 THR D 169      -1.703 -24.353 -36.832  1.00102.44           C  
ATOM   1379  OG1 THR D 169      -0.675 -22.682 -35.425  1.00102.44           O  
ATOM   1383  N   GLU D 170       1.662 -24.638 -38.489  1.00 53.80           N  
ATOM   1384  CA  GLU D 170       1.908 -25.283 -39.749  1.00 53.80           C  
ATOM   1390  C   GLU D 170       2.721 -26.514 -39.503  1.00 53.80           C  
ATOM   1391  O   GLU D 170       2.520 -27.539 -40.153  1.00 53.80           O  
ATOM   1385  CB  GLU D 170       2.703 -24.404 -40.731  1.00 53.80           C  
ATOM   1386  CG  GLU D 170       2.956 -25.073 -42.083  1.00 53.80           C  
ATOM   1387  CD  GLU D 170       3.907 -24.180 -42.867  1.00 53.80           C  
ATOM   1388  OE1 GLU D 170       4.016 -22.975 -42.512  1.00 53.80           O  
ATOM   1389  OE2 GLU D 170       4.544 -24.693 -43.824  1.00 53.80           O1-
ATOM   1392  N   LEU D 171       3.680 -26.428 -38.562  1.00 62.91           N  
ATOM   1393  CA  LEU D 171       4.554 -27.521 -38.250  1.00 62.91           C  
ATOM   1398  C   LEU D 171       3.762 -28.675 -37.713  1.00 62.91           C  
ATOM   1399  O   LEU D 171       3.947 -29.810 -38.147  1.00 62.91           O  
ATOM   1394  CB  LEU D 171       5.579 -27.130 -37.166  1.00 62.91           C  
ATOM   1395  CG  LEU D 171       6.562 -28.246 -36.759  1.00 62.91           C  
ATOM   1396  CD1 LEU D 171       7.512 -28.623 -37.904  1.00 62.91           C  
ATOM   1397  CD2 LEU D 171       7.310 -27.872 -35.471  1.00 62.91           C  
ATOM   1400  N   SER D 172       2.845 -28.411 -36.763  1.00 41.57           N  
ATOM   1401  CA  SER D 172       2.077 -29.450 -36.124  1.00 41.57           C  
ATOM   1404  C   SER D 172       1.151 -30.063 -37.117  1.00 41.57           C  
ATOM   1405  O   SER D 172       0.842 -31.252 -37.052  1.00 41.57           O  
ATOM   1402  CB  SER D 172       1.217 -28.921 -34.964  1.00 41.57           C  
ATOM   1403  OG  SER D 172       2.048 -28.430 -33.922  1.00 41.57           O  
ATOM   1406  N   ARG D 173       0.712 -29.248 -38.084  1.00 76.76           N  
ATOM   1407  CA  ARG D 173      -0.224 -29.649 -39.081  1.00 76.76           C  
ATOM   1415  C   ARG D 173       0.368 -30.810 -39.799  1.00 76.76           C  
ATOM   1416  O   ARG D 173      -0.322 -31.790 -40.079  1.00 76.76           O  
ATOM   1408  CB  ARG D 173      -0.424 -28.494 -40.075  1.00 76.76           C  
ATOM   1409  CG  ARG D 173      -1.230 -28.782 -41.336  1.00 76.76           C  
ATOM   1410  CD  ARG D 173      -1.303 -27.532 -42.217  1.00 76.76           C  
ATOM   1411  NE  ARG D 173      -1.800 -27.927 -43.562  1.00 76.76           N  
ATOM   1412  CZ  ARG D 173      -1.415 -27.196 -44.650  1.00 76.76           C  
ATOM   1413  NH1 ARG D 173      -0.572 -26.133 -44.502  1.00 76.76           N1+
ATOM   1414  NH2 ARG D 173      -1.868 -27.528 -45.891  1.00 76.76           N  
ATOM   1417  N   ARG D 174       1.670 -30.744 -40.113  1.00122.53           N  
ATOM   1418  CA  ARG D 174       2.198 -31.830 -40.861  1.00122.53           C  
ATOM   1426  C   ARG D 174       2.095 -33.144 -40.111  1.00122.53           C  
ATOM   1427  O   ARG D 174       1.410 -34.056 -40.574  1.00122.53           O  
ATOM   1419  CB  ARG D 174       3.670 -31.573 -41.265  1.00122.53           C  
ATOM   1420  CG  ARG D 174       3.786 -30.546 -42.402  1.00122.53           C  
ATOM   1421  CD  ARG D 174       5.189 -29.975 -42.611  1.00122.53           C  
ATOM   1422  NE  ARG D 174       5.330 -28.788 -41.723  1.00122.53           N  
ATOM   1423  CZ  ARG D 174       6.510 -28.539 -41.085  1.00122.53           C  
ATOM   1424  NH1 ARG D 174       7.543 -29.427 -41.179  1.00122.53           N1+
ATOM   1425  NH2 ARG D 174       6.652 -27.396 -40.352  1.00122.53           N  
ATOM   1428  N   MET D 175       2.753 -33.273 -38.934  1.00107.24           N  
ATOM   1429  CA  MET D 175       2.768 -34.461 -38.110  1.00107.24           C  
ATOM   1434  C   MET D 175       1.520 -34.799 -37.354  1.00107.24           C  
ATOM   1435  O   MET D 175       1.045 -35.931 -37.442  1.00107.24           O  
ATOM   1430  CB  MET D 175       3.900 -34.409 -37.066  1.00107.24           C  
ATOM   1431  CG  MET D 175       5.304 -34.407 -37.667  1.00107.24           C  
ATOM   1432  SD  MET D 175       6.643 -34.335 -36.438  1.00107.24           S  
ATOM   1433  CE  MET D 175       6.470 -32.558 -36.105  1.00107.24           C  
ATOM   1436  N   GLY D 176       0.908 -33.856 -36.598  1.00120.42           N  
ATOM   1437  CA  GLY D 176      -0.156 -34.389 -35.785  1.00120.42           C  
ATOM   1438  C   GLY D 176      -1.029 -33.353 -35.157  1.00120.42           C  
ATOM   1439  O   GLY D 176      -0.635 -32.209 -34.962  1.00120.42           O  
ATOM   1440  N   TRP D 177      -2.255 -33.772 -34.771  1.00281.38           N  
ATOM   1441  CA  TRP D 177      -3.196 -32.860 -34.193  1.00281.38           C  
ATOM   1452  C   TRP D 177      -2.844 -32.642 -32.763  1.00281.38           C  
ATOM   1453  O   TRP D 177      -2.493 -33.571 -32.038  1.00281.38           O  
ATOM   1442  CB  TRP D 177      -4.662 -33.327 -34.277  1.00281.38           C  
ATOM   1443  CG  TRP D 177      -5.222 -33.318 -35.684  1.00281.38           C  
ATOM   1445  CD1 TRP D 177      -4.557 -33.224 -36.871  1.00281.38           C  
ATOM   1444  CD2 TRP D 177      -6.623 -33.376 -36.010  1.00281.38           C  
ATOM   1447  CE2 TRP D 177      -6.727 -33.308 -37.398  1.00281.38           C  
ATOM   1448  CE3 TRP D 177      -7.732 -33.470 -35.219  1.00281.38           C  
ATOM   1446  NE1 TRP D 177      -5.452 -33.216 -37.914  1.00281.38           N  
ATOM   1449  CZ2 TRP D 177      -7.944 -33.336 -38.021  1.00281.38           C  
ATOM   1450  CZ3 TRP D 177      -8.958 -33.504 -35.848  1.00281.38           C  
ATOM   1451  CH2 TRP D 177      -9.061 -33.437 -37.222  1.00281.38           C  
ATOM   1454  N   SER D 178      -2.919 -31.373 -32.330  1.00 69.32           N  
ATOM   1455  CA  SER D 178      -2.621 -31.056 -30.969  1.00 69.32           C  
ATOM   1458  C   SER D 178      -3.915 -31.274 -30.195  1.00 69.32           C  
ATOM   1459  O   SER D 178      -3.908 -31.043 -28.956  1.00 69.32           O  
ATOM   1456  CB  SER D 178      -2.201 -29.590 -30.763  1.00 69.32           C  
ATOM   1457  OG  SER D 178      -0.988 -29.331 -31.452  1.00 69.32           O  
ATOM   1460  OXT SER D 178      -4.928 -31.670 -30.833  1.00 69.32           O1-
TER   
