# Supplementary material for: Structural Descriptors for Subunit Interface Regions in Homodimers: Effect of Lipid Membrane and Secondary Structure Type
Source: J Chem Inf Model. 2025 Mar 27;65(7):3117–26. doi: 10.1021/acs.jcim.4c01233 (PMC12004529; doi:10.1021/acs.jcim.4c01233)
Supplement: Supplementary file 3 — ci4c01233_si_003.tar [file ci4c01233_si_003.tar › database/alpha/6at7_cytop.pdb]

ATOM      1  N   MET A   1      43.449  62.298  18.558  1.00138.71           N  
ATOM      2  CA  MET A   1      43.014  60.951  18.992  1.00138.71           C  
ATOM      3  C   MET A   1      42.010  60.458  18.009  1.00138.71           C  
ATOM      4  O   MET A   1      42.277  59.540  17.235  1.00138.71           O  
ATOM      5  CB  MET A   1      42.362  61.033  20.381  1.00138.71           C  
ATOM      6  CG  MET A   1      42.263  59.684  21.097  1.00138.71           C  
ATOM      7  SD  MET A   1      41.157  58.469  20.321  1.00138.71           S  
ATOM      8  CE  MET A   1      41.490  57.185  21.562  1.00138.71           C  
ATOM      9  N   ALA A   2      40.817  61.079  18.008  1.00203.90           N  
ATOM     10  CA  ALA A   2      39.837  60.676  17.051  1.00203.90           C  
ATOM     11  C   ALA A   2      40.427  60.991  15.720  1.00203.90           C  
ATOM     12  O   ALA A   2      41.063  62.028  15.543  1.00203.90           O  
ATOM     13  CB  ALA A   2      38.507  61.443  17.170  1.00203.90           C  
ATOM     14  N   GLY A   3      40.241  60.084  14.743  1.00146.60           N  
ATOM     15  CA  GLY A   3      40.801  60.313  13.446  1.00146.60           C  
ATOM     16  C   GLY A   3      40.118  59.377  12.512  1.00146.60           C  
ATOM     17  O   GLY A   3      39.398  58.476  12.937  1.00146.60           O  
ATOM     18  N   ASN A   4      40.324  59.575  11.197  1.00236.43           N  
ATOM     19  CA  ASN A   4      39.672  58.713  10.260  1.00236.43           C  
ATOM     20  C   ASN A   4      40.625  58.457   9.138  1.00236.43           C  
ATOM     21  O   ASN A   4      41.603  59.181   8.956  1.00236.43           O  
ATOM     22  CB  ASN A   4      38.396  59.336   9.666  1.00236.43           C  
ATOM     23  CG  ASN A   4      37.533  58.228   9.080  1.00236.43           C  
ATOM     24  ND2 ASN A   4      36.457  57.855   9.822  1.00236.43           N  
ATOM     25  OD1 ASN A   4      37.798  57.709   7.998  1.00236.43           O  
ATOM     26  N   GLY A   5      40.367  57.381   8.373  1.00124.03           N  
ATOM     27  CA  GLY A   5      41.174  57.040   7.241  1.00124.03           C  
ATOM     28  C   GLY A   5      41.012  55.571   7.052  1.00124.03           C  
ATOM     29  O   GLY A   5      40.593  54.868   7.970  1.00124.03           O  
ATOM     30  N   ALA A   6      41.342  55.051   5.854  1.00162.70           N  
ATOM     31  CA  ALA A   6      41.195  53.635   5.725  1.00162.70           C  
ATOM     32  C   ALA A   6      42.442  53.060   6.292  1.00162.70           C  
ATOM     33  O   ALA A   6      43.460  52.939   5.613  1.00162.70           O  
ATOM     34  CB  ALA A   6      41.076  53.154   4.269  1.00162.70           C  
ATOM     35  N   ILE A   7      42.378  52.704   7.585  1.00157.07           N  
ATOM     36  CA  ILE A   7      43.502  52.146   8.267  1.00157.07           C  
ATOM     37  C   ILE A   7      42.885  51.321   9.345  1.00157.07           C  
ATOM     38  O   ILE A   7      41.738  51.557   9.722  1.00157.07           O  
ATOM     39  CB  ILE A   7      44.356  53.225   8.886  1.00157.07           C  
ATOM     40  CG1 ILE A   7      45.802  52.777   9.181  1.00157.07           C  
ATOM     41  CG2 ILE A   7      43.592  53.755  10.111  1.00157.07           C  
ATOM     42  CD1 ILE A   7      45.976  51.745  10.293  1.00157.07           C  
ATOM     43  N   VAL A   8      43.599  50.309   9.863  1.00120.42           N  
ATOM     44  CA  VAL A   8      43.001  49.575  10.931  1.00120.42           C  
ATOM     45  C   VAL A   8      43.134  50.418  12.161  1.00120.42           C  
ATOM     46  O   VAL A   8      44.219  50.598  12.709  1.00120.42           O  
ATOM     47  CB  VAL A   8      43.642  48.228  11.155  1.00120.42           C  
ATOM     48  CG1 VAL A   8      45.156  48.403  11.373  1.00120.42           C  
ATOM     49  CG2 VAL A   8      42.922  47.536  12.324  1.00120.42           C  
ATOM     50  N   GLU A   9      42.001  50.988  12.613  1.00192.58           N  
ATOM     51  CA  GLU A   9      42.011  51.814  13.784  1.00192.58           C  
ATOM     52  C   GLU A   9      40.740  51.541  14.515  1.00192.58           C  
ATOM     53  O   GLU A   9      39.867  50.832  14.018  1.00192.58           O  
ATOM     54  CB  GLU A   9      42.050  53.327  13.499  1.00192.58           C  
ATOM     55  CG  GLU A   9      42.248  54.171  14.763  1.00192.58           C  
ATOM     56  CD  GLU A   9      42.187  55.642  14.379  1.00192.58           C  
ATOM     57  OE1 GLU A   9      41.443  55.969  13.415  1.00192.58           O  
ATOM     58  OE2 GLU A   9      42.877  56.458  15.046  1.00192.58           O1-
ATOM     59  N   SER A  10      40.624  52.078  15.746  1.00 94.27           N  
ATOM     60  CA  SER A  10      39.442  51.891  16.534  1.00 94.27           C  
ATOM     61  C   SER A  10      38.405  52.845  16.044  1.00 94.27           C  
ATOM     62  O   SER A  10      38.722  53.849  15.408  1.00 94.27           O  
ATOM     63  CB  SER A  10      39.654  52.179  18.030  1.00 94.27           C  
ATOM     64  OG  SER A  10      38.437  51.984  18.737  1.00 94.27           O  
ATOM     65  N   ASP A  11      37.121  52.533  16.314  1.00 74.58           N  
ATOM     66  CA  ASP A  11      36.069  53.408  15.884  1.00 74.58           C  
ATOM     67  C   ASP A  11      35.004  53.411  16.944  1.00 74.58           C  
ATOM     68  O   ASP A  11      33.925  52.852  16.745  1.00 74.58           O  
ATOM     69  CB  ASP A  11      35.409  52.924  14.581  1.00 74.58           C  
ATOM     70  CG  ASP A  11      34.492  54.011  14.042  1.00 74.58           C  
ATOM     71  OD1 ASP A  11      34.540  55.154  14.568  1.00 74.58           O  
ATOM     72  OD2 ASP A  11      33.729  53.706  13.088  1.00 74.58           O1-
ATOM     73  N   PRO A  12      35.262  54.003  18.076  1.00 72.07           N  
ATOM     74  CA  PRO A  12      34.300  54.083  19.144  1.00 72.07           C  
ATOM     75  C   PRO A  12      33.088  54.837  18.680  1.00 72.07           C  
ATOM     76  O   PRO A  12      32.000  54.602  19.207  1.00 72.07           O  
ATOM     77  CB  PRO A  12      35.014  54.832  20.263  1.00 72.07           C  
ATOM     78  CG  PRO A  12      35.983  55.754  19.499  1.00 72.07           C  
ATOM     79  CD  PRO A  12      36.351  54.949  18.240  1.00 72.07           C  
ATOM     80  N   LEU A  13      33.283  55.793  17.749  1.00103.69           N  
ATOM     81  CA  LEU A  13      32.250  56.614  17.179  1.00103.69           C  
ATOM     82  C   LEU A  13      31.373  55.753  16.318  1.00103.69           C  
ATOM     83  O   LEU A  13      30.157  55.932  16.275  1.00103.69           O  
ATOM     84  CB  LEU A  13      32.819  57.711  16.262  1.00103.69           C  
ATOM     85  CG  LEU A  13      33.759  58.711  16.963  1.00103.69           C  
ATOM     86  CD1 LEU A  13      33.011  59.539  18.021  1.00103.69           C  
ATOM     87  CD2 LEU A  13      35.016  58.015  17.509  1.00103.69           C  
ATOM     88  N   ASN A  14      32.011  54.788  15.623  1.00129.65           N  
ATOM     89  CA  ASN A  14      31.494  53.828  14.677  1.00129.65           C  
ATOM     90  C   ASN A  14      31.068  54.489  13.401  1.00129.65           C  
ATOM     91  O   ASN A  14      30.333  53.901  12.608  1.00129.65           O  
ATOM     92  CB  ASN A  14      30.343  52.919  15.181  1.00129.65           C  
ATOM     93  CG  ASN A  14      29.004  53.645  15.298  1.00129.65           C  
ATOM     94  ND2 ASN A  14      28.383  53.573  16.506  1.00129.65           N  
ATOM     95  OD1 ASN A  14      28.505  54.229  14.338  1.00129.65           O  
ATOM     96  N   TRP A  15      31.542  55.721  13.145  1.00 49.30           N  
ATOM     97  CA  TRP A  15      31.212  56.368  11.909  1.00 49.30           C  
ATOM     98  C   TRP A  15      31.876  55.613  10.803  1.00 49.30           C  
ATOM     99  O   TRP A  15      31.279  55.370   9.755  1.00 49.30           O  
ATOM    100  CB  TRP A  15      31.729  57.815  11.813  1.00 49.30           C  
ATOM    101  CG  TRP A  15      31.074  58.798  12.754  1.00 49.30           C  
ATOM    102  CD1 TRP A  15      31.483  59.208  13.989  1.00 49.30           C  
ATOM    103  CD2 TRP A  15      29.857  59.505  12.473  1.00 49.30           C  
ATOM    104  CE2 TRP A  15      29.591  60.323  13.572  1.00 49.30           C  
ATOM    105  CE3 TRP A  15      29.028  59.480  11.387  1.00 49.30           C  
ATOM    106  NE1 TRP A  15      30.597  60.129  14.495  1.00 49.30           N  
ATOM    107  CZ2 TRP A  15      28.490  61.128  13.603  1.00 49.30           C  
ATOM    108  CZ3 TRP A  15      27.916  60.292  11.423  1.00 49.30           C  
ATOM    109  CH2 TRP A  15      27.654  61.101  12.509  1.00 49.30           C  
ATOM    110  N   GLY A  16      33.140  55.211  11.026  1.00 24.87           N  
ATOM    111  CA  GLY A  16      33.937  54.582  10.012  1.00 24.87           C  
ATOM    112  C   GLY A  16      33.318  53.298   9.565  1.00 24.87           C  
ATOM    113  O   GLY A  16      33.291  53.003   8.372  1.00 24.87           O  
ATOM    114  N   ALA A  17      32.814  52.489  10.513  1.00 34.65           N  
ATOM    115  CA  ALA A  17      32.269  51.206  10.180  1.00 34.65           C  
ATOM    116  C   ALA A  17      31.072  51.380   9.305  1.00 34.65           C  
ATOM    117  O   ALA A  17      30.890  50.648   8.334  1.00 34.65           O  
ATOM    118  CB  ALA A  17      31.814  50.425  11.427  1.00 34.65           C  
ATOM    119  N   ALA A  18      30.215  52.363   9.638  1.00 27.83           N  
ATOM    120  CA  ALA A  18      29.012  52.590   8.894  1.00 27.83           C  
ATOM    121  C   ALA A  18      29.361  53.005   7.502  1.00 27.83           C  
ATOM    122  O   ALA A  18      28.749  52.547   6.539  1.00 27.83           O  
ATOM    123  CB  ALA A  18      28.132  53.691   9.507  1.00 27.83           C  
ATOM    124  N   ALA A  19      30.372  53.882   7.366  1.00 28.76           N  
ATOM    125  CA  ALA A  19      30.763  54.407   6.090  1.00 28.76           C  
ATOM    126  C   ALA A  19      31.256  53.299   5.213  1.00 28.76           C  
ATOM    127  O   ALA A  19      30.949  53.258   4.023  1.00 28.76           O  
ATOM    128  CB  ALA A  19      31.893  55.446   6.193  1.00 28.76           C  
ATOM    129  N   ALA A  20      32.017  52.353   5.791  1.00 29.56           N  
ATOM    130  CA  ALA A  20      32.620  51.290   5.038  1.00 29.56           C  
ATOM    131  C   ALA A  20      31.541  50.499   4.372  1.00 29.56           C  
ATOM    132  O   ALA A  20      31.705  50.041   3.242  1.00 29.56           O  
ATOM    133  CB  ALA A  20      33.431  50.322   5.917  1.00 29.56           C  
ATOM    134  N   GLU A  21      30.399  50.328   5.057  1.00 76.08           N  
ATOM    135  CA  GLU A  21      29.315  49.543   4.543  1.00 76.08           C  
ATOM    136  C   GLU A  21      28.848  50.140   3.246  1.00 76.08           C  
ATOM    137  O   GLU A  21      28.465  49.421   2.325  1.00 76.08           O  
ATOM    138  CB  GLU A  21      28.102  49.538   5.492  1.00 76.08           C  
ATOM    139  CG  GLU A  21      28.317  48.783   6.807  1.00 76.08           C  
ATOM    140  CD  GLU A  21      27.825  47.353   6.625  1.00 76.08           C  
ATOM    141  OE1 GLU A  21      28.411  46.620   5.786  1.00 76.08           O  
ATOM    142  OE2 GLU A  21      26.844  46.976   7.323  1.00 76.08           O1-
ATOM    143  N   LEU A  22      28.845  51.482   3.162  1.00 71.88           N  
ATOM    144  CA  LEU A  22      28.401  52.245   2.028  1.00 71.88           C  
ATOM    145  C   LEU A  22      29.330  52.083   0.865  1.00 71.88           C  
ATOM    146  O   LEU A  22      28.927  52.295  -0.276  1.00 71.88           O  
ATOM    147  CB  LEU A  22      28.253  53.739   2.352  1.00 71.88           C  
ATOM    148  CG  LEU A  22      27.167  53.983   3.416  1.00 71.88           C  
ATOM    149  CD1 LEU A  22      26.915  55.484   3.639  1.00 71.88           C  
ATOM    150  CD2 LEU A  22      25.888  53.196   3.085  1.00 71.88           C  
ATOM    151  N   SER A  23      30.615  51.772   1.113  1.00 29.41           N  
ATOM    152  CA  SER A  23      31.544  51.643   0.024  1.00 29.41           C  
ATOM    153  C   SER A  23      31.179  50.439  -0.792  1.00 29.41           C  
ATOM    154  O   SER A  23      30.385  49.596  -0.376  1.00 29.41           O  
ATOM    155  CB  SER A  23      33.002  51.473   0.486  1.00 29.41           C  
ATOM    156  OG  SER A  23      33.415  52.617   1.218  1.00 29.41           O  
ATOM    157  N   GLY A  24      31.736  50.359  -2.017  1.00 16.86           N  
ATOM    158  CA  GLY A  24      31.470  49.247  -2.882  1.00 16.86           C  
ATOM    159  C   GLY A  24      30.255  49.595  -3.679  1.00 16.86           C  
ATOM    160  O   GLY A  24      29.477  50.464  -3.291  1.00 16.86           O  
ATOM    161  N   SER A  25      30.056  48.903  -4.819  1.00 29.49           N  
ATOM    162  CA  SER A  25      28.936  49.203  -5.660  1.00 29.49           C  
ATOM    163  C   SER A  25      27.713  48.535  -5.116  1.00 29.49           C  
ATOM    164  O   SER A  25      27.791  47.616  -4.303  1.00 29.49           O  
ATOM    165  CB  SER A  25      29.115  48.750  -7.119  1.00 29.49           C  
ATOM    166  OG  SER A  25      29.194  47.334  -7.181  1.00 29.49           O  
ATOM    167  N   HIS A  26      26.536  49.033  -5.543  1.00 59.46           N  
ATOM    168  CA  HIS A  26      25.261  48.515  -5.140  1.00 59.46           C  
ATOM    169  C   HIS A  26      25.065  47.143  -5.710  1.00 59.46           C  
ATOM    170  O   HIS A  26      24.540  46.254  -5.043  1.00 59.46           O  
ATOM    171  CB  HIS A  26      24.100  49.410  -5.611  1.00 59.46           C  
ATOM    172  CG  HIS A  26      22.740  48.907  -5.220  1.00 59.46           C  
ATOM    173  CD2 HIS A  26      22.198  48.701  -3.988  1.00 59.46           C  
ATOM    174  ND1 HIS A  26      21.768  48.542  -6.125  1.00 59.46           N  
ATOM    175  CE1 HIS A  26      20.693  48.137  -5.402  1.00 59.46           C  
ATOM    176  NE2 HIS A  26      20.906  48.214  -4.102  1.00 59.46           N  
ATOM    177  N   LEU A  27      25.495  46.938  -6.968  1.00114.99           N  
ATOM    178  CA  LEU A  27      25.269  45.696  -7.650  1.00114.99           C  
ATOM    179  C   LEU A  27      25.988  44.611  -6.907  1.00114.99           C  
ATOM    180  O   LEU A  27      25.459  43.515  -6.733  1.00114.99           O  
ATOM    181  CB  LEU A  27      25.807  45.735  -9.094  1.00114.99           C  
ATOM    182  CG  LEU A  27      25.280  44.614 -10.011  1.00114.99           C  
ATOM    183  CD1 LEU A  27      25.602  43.219  -9.474  1.00114.99           C  
ATOM    184  CD2 LEU A  27      23.789  44.798 -10.311  1.00114.99           C  
ATOM    185  N   ASP A  28      27.223  44.894  -6.448  1.00 45.71           N  
ATOM    186  CA  ASP A  28      28.005  43.920  -5.736  1.00 45.71           C  
ATOM    187  C   ASP A  28      27.269  43.576  -4.484  1.00 45.71           C  
ATOM    188  O   ASP A  28      27.129  42.406  -4.129  1.00 45.71           O  
ATOM    189  CB  ASP A  28      29.350  44.481  -5.240  1.00 45.71           C  
ATOM    190  CG  ASP A  28      30.232  44.848  -6.420  1.00 45.71           C  
ATOM    191  OD1 ASP A  28      29.973  44.344  -7.545  1.00 45.71           O  
ATOM    192  OD2 ASP A  28      31.183  45.647  -6.205  1.00 45.71           O1-
ATOM    193  N   GLU A  29      26.761  44.611  -3.788  1.00 90.56           N  
ATOM    194  CA  GLU A  29      26.104  44.396  -2.537  1.00 90.56           C  
ATOM    195  C   GLU A  29      24.909  43.534  -2.777  1.00 90.56           C  
ATOM    196  O   GLU A  29      24.609  42.642  -1.985  1.00 90.56           O  
ATOM    197  CB  GLU A  29      25.615  45.694  -1.867  1.00 90.56           C  
ATOM    198  CG  GLU A  29      26.750  46.556  -1.310  1.00 90.56           C  
ATOM    199  CD  GLU A  29      26.149  47.755  -0.590  1.00 90.56           C  
ATOM    200  OE1 GLU A  29      24.897  47.899  -0.609  1.00 90.56           O  
ATOM    201  OE2 GLU A  29      26.940  48.543  -0.006  1.00 90.56           O1-
ATOM    202  N   VAL A  30      24.188  43.784  -3.884  1.00 36.44           N  
ATOM    203  CA  VAL A  30      23.007  43.029  -4.183  1.00 36.44           C  
ATOM    204  C   VAL A  30      23.358  41.599  -4.463  1.00 36.44           C  
ATOM    205  O   VAL A  30      22.649  40.691  -4.033  1.00 36.44           O  
ATOM    206  CB  VAL A  30      22.255  43.562  -5.367  1.00 36.44           C  
ATOM    207  CG1 VAL A  30      21.098  42.600  -5.686  1.00 36.44           C  
ATOM    208  CG2 VAL A  30      21.793  44.992  -5.039  1.00 36.44           C  
ATOM    209  N   LYS A  31      24.462  41.355  -5.195  1.00 67.25           N  
ATOM    210  CA  LYS A  31      24.822  40.006  -5.539  1.00 67.25           C  
ATOM    211  C   LYS A  31      25.084  39.229  -4.288  1.00 67.25           C  
ATOM    212  O   LYS A  31      24.671  38.079  -4.165  1.00 67.25           O  
ATOM    213  CB  LYS A  31      26.100  39.905  -6.387  1.00 67.25           C  
ATOM    214  CG  LYS A  31      25.951  40.421  -7.818  1.00 67.25           C  
ATOM    215  CD  LYS A  31      27.282  40.471  -8.570  1.00 67.25           C  
ATOM    216  CE  LYS A  31      27.141  40.778 -10.062  1.00 67.25           C  
ATOM    217  NZ  LYS A  31      26.239  39.792 -10.695  1.00 67.25           N1+
ATOM    218  N   ARG A  32      25.779  39.848  -3.318  1.00 96.91           N  
ATOM    219  CA  ARG A  32      26.129  39.180  -2.099  1.00 96.91           C  
ATOM    220  C   ARG A  32      24.860  38.810  -1.395  1.00 96.91           C  
ATOM    221  O   ARG A  32      24.724  37.711  -0.858  1.00 96.91           O  
ATOM    222  CB  ARG A  32      26.874  40.110  -1.126  1.00 96.91           C  
ATOM    223  CG  ARG A  32      28.077  40.835  -1.737  1.00 96.91           C  
ATOM    224  CD  ARG A  32      28.663  41.900  -0.806  1.00 96.91           C  
ATOM    225  NE  ARG A  32      29.606  42.741  -1.599  1.00 96.91           N  
ATOM    226  CZ  ARG A  32      29.984  43.963  -1.123  1.00 96.91           C  
ATOM    227  NH1 ARG A  32      29.542  44.388   0.095  1.00 96.91           N1+
ATOM    228  NH2 ARG A  32      30.796  44.769  -1.867  1.00 96.91           N  
ATOM    229  N   MET A  33      23.890  39.740  -1.390  1.00 35.71           N  
ATOM    230  CA  MET A  33      22.660  39.561  -0.675  1.00 35.71           C  
ATOM    231  C   MET A  33      21.898  38.400  -1.232  1.00 35.71           C  
ATOM    232  O   MET A  33      21.343  37.601  -0.479  1.00 35.71           O  
ATOM    233  CB  MET A  33      21.761  40.805  -0.758  1.00 35.71           C  
ATOM    234  CG  MET A  33      20.460  40.685   0.035  1.00 35.71           C  
ATOM    235  SD  MET A  33      19.430  42.182  -0.004  1.00 35.71           S  
ATOM    236  CE  MET A  33      19.107  42.093  -1.790  1.00 35.71           C  
ATOM    237  N   VAL A  34      21.850  38.276  -2.572  1.00 37.60           N  
ATOM    238  CA  VAL A  34      21.118  37.215  -3.208  1.00 37.60           C  
ATOM    239  C   VAL A  34      21.744  35.902  -2.852  1.00 37.60           C  
ATOM    240  O   VAL A  34      21.042  34.924  -2.603  1.00 37.60           O  
ATOM    241  CB  VAL A  34      21.113  37.321  -4.710  1.00 37.60           C  
ATOM    242  CG1 VAL A  34      20.441  36.068  -5.300  1.00 37.60           C  
ATOM    243  CG2 VAL A  34      20.414  38.634  -5.103  1.00 37.60           C  
ATOM    244  N   ALA A  35      23.088  35.846  -2.825  1.00 26.27           N  
ATOM    245  CA  ALA A  35      23.776  34.615  -2.557  1.00 26.27           C  
ATOM    246  C   ALA A  35      23.442  34.134  -1.177  1.00 26.27           C  
ATOM    247  O   ALA A  35      23.177  32.949  -0.976  1.00 26.27           O  
ATOM    248  CB  ALA A  35      25.305  34.759  -2.632  1.00 26.27           C  
ATOM    249  N   GLN A  36      23.426  35.046  -0.186  1.00 54.58           N  
ATOM    250  CA  GLN A  36      23.173  34.656   1.174  1.00 54.58           C  
ATOM    251  C   GLN A  36      21.786  34.112   1.286  1.00 54.58           C  
ATOM    252  O   GLN A  36      21.530  33.191   2.059  1.00 54.58           O  
ATOM    253  CB  GLN A  36      23.277  35.802   2.194  1.00 54.58           C  
ATOM    254  CG  GLN A  36      24.695  36.330   2.410  1.00 54.58           C  
ATOM    255  CD  GLN A  36      24.631  37.278   3.599  1.00 54.58           C  
ATOM    256  NE2 GLN A  36      23.407  37.449   4.164  1.00 54.58           N  
ATOM    257  OE1 GLN A  36      25.640  37.844   4.017  1.00 54.58           O  
ATOM    258  N   ALA A  37      20.849  34.672   0.508  1.00 50.27           N  
ATOM    259  CA  ALA A  37      19.477  34.263   0.570  1.00 50.27           C  
ATOM    260  C   ALA A  37      19.390  32.804   0.231  1.00 50.27           C  
ATOM    261  O   ALA A  37      18.488  32.109   0.688  1.00 50.27           O  
ATOM    262  CB  ALA A  37      18.582  35.021  -0.427  1.00 50.27           C  
ATOM    263  N   ARG A  38      20.275  32.336  -0.664  1.00120.29           N  
ATOM    264  CA  ARG A  38      20.322  30.987  -1.160  1.00120.29           C  
ATOM    265  C   ARG A  38      20.902  29.960  -0.224  1.00120.29           C  
ATOM    266  O   ARG A  38      20.614  28.777  -0.393  1.00120.29           O  
ATOM    267  CB  ARG A  38      20.991  30.913  -2.540  1.00120.29           C  
ATOM    268  CG  ARG A  38      20.141  31.716  -3.527  1.00120.29           C  
ATOM    269  CD  ARG A  38      20.554  31.677  -4.995  1.00120.29           C  
ATOM    270  NE  ARG A  38      19.542  32.510  -5.706  1.00120.29           N  
ATOM    271  CZ  ARG A  38      19.550  32.628  -7.064  1.00120.29           C  
ATOM    272  NH1 ARG A  38      20.509  32.000  -7.803  1.00120.29           N1+
ATOM    273  NH2 ARG A  38      18.584  33.366  -7.683  1.00120.29           N  
ATOM    274  N   GLN A  39      21.768  30.336   0.743  1.00 89.55           N  
ATOM    275  CA  GLN A  39      22.394  29.338   1.581  1.00 89.55           C  
ATOM    276  C   GLN A  39      21.380  28.554   2.360  1.00 89.55           C  
ATOM    277  O   GLN A  39      20.391  29.076   2.873  1.00 89.55           O  
ATOM    278  CB  GLN A  39      23.409  29.904   2.592  1.00 89.55           C  
ATOM    279  CG  GLN A  39      24.794  30.178   2.006  1.00 89.55           C  
ATOM    280  CD  GLN A  39      24.638  31.006   0.744  1.00 89.55           C  
ATOM    281  NE2 GLN A  39      25.047  32.300   0.811  1.00 89.55           N  
ATOM    282  OE1 GLN A  39      24.170  30.513  -0.281  1.00 89.55           O  
ATOM    283  N   PRO A  40      21.629  27.267   2.408  1.00157.04           N  
ATOM    284  CA  PRO A  40      20.771  26.342   3.108  1.00157.04           C  
ATOM    285  C   PRO A  40      20.810  26.470   4.597  1.00157.04           C  
ATOM    286  O   PRO A  40      19.853  26.049   5.244  1.00157.04           O  
ATOM    287  CB  PRO A  40      21.185  24.950   2.638  1.00157.04           C  
ATOM    288  CG  PRO A  40      21.786  25.194   1.245  1.00157.04           C  
ATOM    289  CD  PRO A  40      22.341  26.625   1.316  1.00157.04           C  
ATOM    290  N   VAL A  41      21.911  26.994   5.171  1.00 42.18           N  
ATOM    291  CA  VAL A  41      21.958  27.089   6.598  1.00 42.18           C  
ATOM    292  C   VAL A  41      22.252  28.511   6.953  1.00 42.18           C  
ATOM    293  O   VAL A  41      22.988  29.200   6.248  1.00 42.18           O  
ATOM    294  CB  VAL A  41      23.031  26.243   7.219  1.00 42.18           C  
ATOM    295  CG1 VAL A  41      23.061  26.515   8.733  1.00 42.18           C  
ATOM    296  CG2 VAL A  41      22.760  24.771   6.862  1.00 42.18           C  
ATOM    297  N   VAL A  42      21.635  28.993   8.054  1.00 50.30           N  
ATOM    298  CA  VAL A  42      21.887  30.314   8.543  1.00 50.30           C  
ATOM    299  C   VAL A  42      22.418  30.126   9.931  1.00 50.30           C  
ATOM    300  O   VAL A  42      21.729  29.585  10.795  1.00 50.30           O  
ATOM    301  CB  VAL A  42      20.643  31.152   8.651  1.00 50.30           C  
ATOM    302  CG1 VAL A  42      21.003  32.497   9.307  1.00 50.30           C  
ATOM    303  CG2 VAL A  42      20.024  31.298   7.251  1.00 50.30           C  
ATOM    304  N   LYS A  43      23.665  30.578  10.181  1.00 94.47           N  
ATOM    305  CA  LYS A  43      24.292  30.412  11.466  1.00 94.47           C  
ATOM    306  C   LYS A  43      24.351  31.775  12.092  1.00 94.47           C  
ATOM    307  O   LYS A  43      24.920  32.695  11.507  1.00 94.47           O  
ATOM    308  CB  LYS A  43      25.743  29.915  11.337  1.00 94.47           C  
ATOM    309  CG  LYS A  43      26.493  29.690  12.654  1.00 94.47           C  
ATOM    310  CD  LYS A  43      26.128  28.396  13.380  1.00 94.47           C  
ATOM    311  CE  LYS A  43      27.070  28.083  14.546  1.00 94.47           C  
ATOM    312  NZ  LYS A  43      26.825  26.712  15.044  1.00 94.47           N1+
ATOM    313  N   ILE A  44      23.783  31.939  13.309  1.00 78.61           N  
ATOM    314  CA  ILE A  44      23.731  33.249  13.905  1.00 78.61           C  
ATOM    315  C   ILE A  44      24.476  33.296  15.211  1.00 78.61           C  
ATOM    316  O   ILE A  44      24.300  32.442  16.081  1.00 78.61           O  
ATOM    317  CB  ILE A  44      22.327  33.711  14.171  1.00 78.61           C  
ATOM    318  CG1 ILE A  44      21.629  32.764  15.161  1.00 78.61           C  
ATOM    319  CG2 ILE A  44      21.600  33.847  12.823  1.00 78.61           C  
ATOM    320  CD1 ILE A  44      20.278  33.282  15.655  1.00 78.61           C  
ATOM    321  N   GLU A  45      25.468  34.211  15.277  1.00171.94           N  
ATOM    322  CA  GLU A  45      26.247  34.603  16.422  1.00171.94           C  
ATOM    323  C   GLU A  45      25.793  35.880  17.090  1.00171.94           C  
ATOM    324  O   GLU A  45      26.219  36.164  18.208  1.00171.94           O  
ATOM    325  CB  GLU A  45      27.759  34.600  16.130  1.00171.94           C  
ATOM    326  CG  GLU A  45      28.147  35.246  14.804  1.00171.94           C  
ATOM    327  CD  GLU A  45      28.442  36.709  15.061  1.00171.94           C  
ATOM    328  OE1 GLU A  45      28.601  37.082  16.254  1.00171.94           O  
ATOM    329  OE2 GLU A  45      28.525  37.474  14.065  1.00171.94           O1-
ATOM    330  N   GLY A  46      24.985  36.734  16.421  1.00 65.44           N  
ATOM    331  CA  GLY A  46      24.576  37.971  17.043  1.00 65.44           C  
ATOM    332  C   GLY A  46      25.284  39.162  16.446  1.00 65.44           C  
ATOM    333  O   GLY A  46      25.210  40.253  17.012  1.00 65.44           O  
ATOM    334  N   SER A  47      25.994  39.010  15.303  1.00174.42           N  
ATOM    335  CA  SER A  47      26.676  40.165  14.766  1.00174.42           C  
ATOM    336  C   SER A  47      26.686  40.148  13.254  1.00174.42           C  
ATOM    337  O   SER A  47      26.899  41.179  12.621  1.00174.42           O  
ATOM    338  CB  SER A  47      28.157  40.206  15.173  1.00174.42           C  
ATOM    339  OG  SER A  47      28.281  40.261  16.585  1.00174.42           O  
ATOM    340  N   THR A  48      26.583  38.953  12.647  1.00113.51           N  
ATOM    341  CA  THR A  48      26.621  38.709  11.221  1.00113.51           C  
ATOM    342  C   THR A  48      25.314  38.803  10.476  1.00113.51           C  
ATOM    343  O   THR A  48      25.325  38.845   9.247  1.00113.51           O  
ATOM    344  CB  THR A  48      27.222  37.379  10.880  1.00113.51           C  
ATOM    345  CG2 THR A  48      28.691  37.372  11.331  1.00113.51           C  
ATOM    346  OG1 THR A  48      26.498  36.333  11.512  1.00113.51           O  
ATOM    347  N   LEU A  49      24.158  38.758  11.160  1.00148.79           N  
ATOM    348  CA  LEU A  49      22.882  38.593  10.504  1.00148.79           C  
ATOM    349  C   LEU A  49      22.674  39.659   9.459  1.00148.79           C  
ATOM    350  O   LEU A  49      22.760  40.853   9.744  1.00148.79           O  
ATOM    351  CB  LEU A  49      21.732  38.706  11.524  1.00148.79           C  
ATOM    352  CG  LEU A  49      20.363  38.147  11.091  1.00148.79           C  
ATOM    353  CD1 LEU A  49      19.904  38.693   9.738  1.00148.79           C  
ATOM    354  CD2 LEU A  49      20.329  36.618  11.184  1.00148.79           C  
ATOM    355  N   ARG A  50      22.358  39.235   8.209  1.00 69.25           N  
ATOM    356  CA  ARG A  50      22.119  40.156   7.129  1.00 69.25           C  
ATOM    357  C   ARG A  50      20.751  39.882   6.574  1.00 69.25           C  
ATOM    358  O   ARG A  50      20.153  38.839   6.830  1.00 69.25           O  
ATOM    359  CB  ARG A  50      23.135  40.071   5.977  1.00 69.25           C  
ATOM    360  CG  ARG A  50      24.539  40.528   6.379  1.00 69.25           C  
ATOM    361  CD  ARG A  50      25.482  40.712   5.189  1.00 69.25           C  
ATOM    362  NE  ARG A  50      26.830  41.055   5.723  1.00 69.25           N  
ATOM    363  CZ  ARG A  50      27.194  42.359   5.897  1.00 69.25           C  
ATOM    364  NH1 ARG A  50      26.318  43.359   5.586  1.00 69.25           N1+
ATOM    365  NH2 ARG A  50      28.434  42.662   6.381  1.00 69.25           N  
ATOM    366  N   VAL A  51      20.232  40.830   5.772  1.00 51.21           N  
ATOM    367  CA  VAL A  51      18.886  40.804   5.272  1.00 51.21           C  
ATOM    368  C   VAL A  51      18.643  39.594   4.426  1.00 51.21           C  
ATOM    369  O   VAL A  51      17.540  39.052   4.424  1.00 51.21           O  
ATOM    370  CB  VAL A  51      18.554  42.016   4.449  1.00 51.21           C  
ATOM    371  CG1 VAL A  51      18.656  43.262   5.346  1.00 51.21           C  
ATOM    372  CG2 VAL A  51      19.489  42.055   3.228  1.00 51.21           C  
ATOM    373  N   GLY A  52      19.651  39.145   3.661  1.00 25.96           N  
ATOM    374  CA  GLY A  52      19.452  38.006   2.809  1.00 25.96           C  
ATOM    375  C   GLY A  52      19.110  36.811   3.648  1.00 25.96           C  
ATOM    376  O   GLY A  52      18.307  35.970   3.246  1.00 25.96           O  
ATOM    377  N   GLN A  53      19.758  36.676   4.820  1.00 64.09           N  
ATOM    378  CA  GLN A  53      19.538  35.549   5.685  1.00 64.09           C  
ATOM    379  C   GLN A  53      18.149  35.591   6.253  1.00 64.09           C  
ATOM    380  O   GLN A  53      17.472  34.567   6.340  1.00 64.09           O  
ATOM    381  CB  GLN A  53      20.494  35.563   6.888  1.00 64.09           C  
ATOM    382  CG  GLN A  53      21.971  35.538   6.496  1.00 64.09           C  
ATOM    383  CD  GLN A  53      22.782  35.810   7.754  1.00 64.09           C  
ATOM    384  NE2 GLN A  53      22.487  35.048   8.840  1.00 64.09           N  
ATOM    385  OE1 GLN A  53      23.650  36.681   7.774  1.00 64.09           O  
ATOM    386  N   VAL A  54      17.690  36.786   6.673  1.00 33.37           N  
ATOM    387  CA  VAL A  54      16.390  36.915   7.274  1.00 33.37           C  
ATOM    388  C   VAL A  54      15.348  36.540   6.268  1.00 33.37           C  
ATOM    389  O   VAL A  54      14.370  35.868   6.592  1.00 33.37           O  
ATOM    390  CB  VAL A  54      16.081  38.313   7.717  1.00 33.37           C  
ATOM    391  CG1 VAL A  54      14.635  38.353   8.243  1.00 33.37           C  
ATOM    392  CG2 VAL A  54      17.126  38.738   8.758  1.00 33.37           C  
ATOM    393  N   ALA A  55      15.528  36.989   5.015  1.00 35.20           N  
ATOM    394  CA  ALA A  55      14.583  36.711   3.970  1.00 35.20           C  
ATOM    395  C   ALA A  55      14.543  35.236   3.717  1.00 35.20           C  
ATOM    396  O   ALA A  55      13.487  34.680   3.423  1.00 35.20           O  
ATOM    397  CB  ALA A  55      14.943  37.401   2.642  1.00 35.20           C  
ATOM    398  N   ALA A  56      15.706  34.562   3.784  1.00 32.68           N  
ATOM    399  CA  ALA A  56      15.751  33.152   3.504  1.00 32.68           C  
ATOM    400  C   ALA A  56      14.943  32.393   4.518  1.00 32.68           C  
ATOM    401  O   ALA A  56      14.161  31.512   4.164  1.00 32.68           O  
ATOM    402  CB  ALA A  56      17.181  32.586   3.532  1.00 32.68           C  
ATOM    403  N   VAL A  57      15.107  32.720   5.814  1.00 40.42           N  
ATOM    404  CA  VAL A  57      14.406  32.024   6.858  1.00 40.42           C  
ATOM    405  C   VAL A  57      12.936  32.303   6.745  1.00 40.42           C  
ATOM    406  O   VAL A  57      12.106  31.416   6.936  1.00 40.42           O  
ATOM    407  CB  VAL A  57      14.848  32.458   8.229  1.00 40.42           C  
ATOM    408  CG1 VAL A  57      13.985  31.748   9.285  1.00 40.42           C  
ATOM    409  CG2 VAL A  57      16.354  32.178   8.366  1.00 40.42           C  
ATOM    410  N   ALA A  58      12.572  33.560   6.431  1.00 38.10           N  
ATOM    411  CA  ALA A  58      11.190  33.951   6.413  1.00 38.10           C  
ATOM    412  C   ALA A  58      10.414  33.197   5.375  1.00 38.10           C  
ATOM    413  O   ALA A  58       9.295  32.758   5.637  1.00 38.10           O  
ATOM    414  CB  ALA A  58      11.000  35.450   6.121  1.00 38.10           C  
ATOM    415  N   SER A  59      10.981  33.052   4.164  1.00 47.89           N  
ATOM    416  CA  SER A  59      10.310  32.421   3.058  1.00 47.89           C  
ATOM    417  C   SER A  59      10.249  30.931   3.213  1.00 47.89           C  
ATOM    418  O   SER A  59       9.349  30.293   2.669  1.00 47.89           O  
ATOM    419  CB  SER A  59      10.995  32.705   1.710  1.00 47.89           C  
ATOM    420  OG  SER A  59      12.293  32.129   1.687  1.00 47.89           O  
ATOM    421  N   ALA A  60      11.219  30.329   3.926  1.00 40.16           N  
ATOM    422  CA  ALA A  60      11.260  28.894   4.045  1.00 40.16           C  
ATOM    423  C   ALA A  60      10.226  28.426   5.026  1.00 40.16           C  
ATOM    424  O   ALA A  60       9.930  29.101   6.011  1.00 40.16           O  
ATOM    425  CB  ALA A  60      12.624  28.362   4.517  1.00 40.16           C  
ATOM    426  N   LYS A  61       9.612  27.258   4.739  1.00116.54           N  
ATOM    427  CA  LYS A  61       8.656  26.661   5.630  1.00116.54           C  
ATOM    428  C   LYS A  61       9.345  26.145   6.855  1.00116.54           C  
ATOM    429  O   LYS A  61       8.865  26.336   7.971  1.00116.54           O  
ATOM    430  CB  LYS A  61       7.899  25.484   4.996  1.00116.54           C  
ATOM    431  CG  LYS A  61       6.838  25.935   3.993  1.00116.54           C  
ATOM    432  CD  LYS A  61       7.417  26.634   2.763  1.00116.54           C  
ATOM    433  CE  LYS A  61       6.347  27.202   1.830  1.00116.54           C  
ATOM    434  NZ  LYS A  61       5.751  28.420   2.426  1.00116.54           N1+
ATOM    435  N   ASP A  62      10.487  25.447   6.674  1.00 81.48           N  
ATOM    436  CA  ASP A  62      11.187  24.911   7.806  1.00 81.48           C  
ATOM    437  C   ASP A  62      12.616  24.642   7.428  1.00 81.48           C  
ATOM    438  O   ASP A  62      13.139  25.207   6.470  1.00 81.48           O  
ATOM    439  CB  ASP A  62      10.537  23.647   8.408  1.00 81.48           C  
ATOM    440  CG  ASP A  62      10.476  22.519   7.390  1.00 81.48           C  
ATOM    441  OD1 ASP A  62      11.127  22.627   6.316  1.00 81.48           O  
ATOM    442  OD2 ASP A  62       9.757  21.525   7.681  1.00 81.48           O1-
ATOM    443  N   ALA A  63      13.276  23.750   8.193  1.00 48.78           N  
ATOM    444  CA  ALA A  63      14.670  23.415   8.073  1.00 48.78           C  
ATOM    445  C   ALA A  63      14.949  22.840   6.723  1.00 48.78           C  
ATOM    446  O   ALA A  63      16.058  22.982   6.209  1.00 48.78           O  
ATOM    447  CB  ALA A  63      15.126  22.386   9.122  1.00 48.78           C  
ATOM    448  N   SER A  64      13.965  22.142   6.128  1.00 89.17           N  
ATOM    449  CA  SER A  64      14.163  21.527   4.849  1.00 89.17           C  
ATOM    450  C   SER A  64      14.645  22.578   3.901  1.00 89.17           C  
ATOM    451  O   SER A  64      15.595  22.343   3.157  1.00 89.17           O  
ATOM    452  CB  SER A  64      12.854  20.985   4.256  1.00 89.17           C  
ATOM    453  OG  SER A  64      12.267  20.051   5.147  1.00 89.17           O  
ATOM    454  N   GLY A  65      13.957  23.739   3.854  1.00 44.07           N  
ATOM    455  CA  GLY A  65      14.381  24.818   3.003  1.00 44.07           C  
ATOM    456  C   GLY A  65      15.622  25.499   3.516  1.00 44.07           C  
ATOM    457  O   GLY A  65      16.595  25.663   2.781  1.00 44.07           O  
ATOM    458  N   VAL A  66      15.616  25.923   4.800  1.00 54.35           N  
ATOM    459  CA  VAL A  66      16.749  26.619   5.356  1.00 54.35           C  
ATOM    460  C   VAL A  66      16.789  26.295   6.817  1.00 54.35           C  
ATOM    461  O   VAL A  66      15.773  26.388   7.502  1.00 54.35           O  
ATOM    462  CB  VAL A  66      16.628  28.111   5.245  1.00 54.35           C  
ATOM    463  CG1 VAL A  66      17.846  28.760   5.920  1.00 54.35           C  
ATOM    464  CG2 VAL A  66      16.460  28.482   3.763  1.00 54.35           C  
ATOM    465  N   ALA A  67      17.980  25.946   7.350  1.00 37.01           N  
ATOM    466  CA  ALA A  67      18.049  25.568   8.731  1.00 37.01           C  
ATOM    467  C   ALA A  67      18.772  26.632   9.494  1.00 37.01           C  
ATOM    468  O   ALA A  67      19.748  27.209   9.016  1.00 37.01           O  
ATOM    469  CB  ALA A  67      18.799  24.245   8.966  1.00 37.01           C  
ATOM    470  N   VAL A  68      18.269  26.938  10.708  1.00 39.95           N  
ATOM    471  CA  VAL A  68      18.890  27.906  11.563  1.00 39.95           C  
ATOM    472  C   VAL A  68      19.800  27.160  12.487  1.00 39.95           C  
ATOM    473  O   VAL A  68      19.477  26.061  12.936  1.00 39.95           O  
ATOM    474  CB  VAL A  68      17.912  28.675  12.401  1.00 39.95           C  
ATOM    475  CG1 VAL A  68      18.694  29.613  13.337  1.00 39.95           C  
ATOM    476  CG2 VAL A  68      16.937  29.408  11.463  1.00 39.95           C  
ATOM    477  N   GLU A  69      20.979  27.740  12.783  1.00 52.50           N  
ATOM    478  CA  GLU A  69      21.920  27.071  13.635  1.00 52.50           C  
ATOM    479  C   GLU A  69      22.495  28.088  14.573  1.00 52.50           C  
ATOM    480  O   GLU A  69      22.809  29.207  14.174  1.00 52.50           O  
ATOM    481  CB  GLU A  69      23.069  26.438  12.831  1.00 52.50           C  
ATOM    482  CG  GLU A  69      24.046  25.602  13.655  1.00 52.50           C  
ATOM    483  CD  GLU A  69      25.017  24.945  12.683  1.00 52.50           C  
ATOM    484  OE1 GLU A  69      24.752  24.996  11.452  1.00 52.50           O  
ATOM    485  OE2 GLU A  69      26.038  24.384  13.160  1.00 52.50           O1-
ATOM    486  N   LEU A  70      22.650  27.718  15.862  1.00 53.66           N  
ATOM    487  CA  LEU A  70      23.178  28.650  16.816  1.00 53.66           C  
ATOM    488  C   LEU A  70      24.633  28.360  16.987  1.00 53.66           C  
ATOM    489  O   LEU A  70      25.050  27.203  17.021  1.00 53.66           O  
ATOM    490  CB  LEU A  70      22.529  28.553  18.208  1.00 53.66           C  
ATOM    491  CG  LEU A  70      21.018  28.860  18.215  1.00 53.66           C  
ATOM    492  CD1 LEU A  70      20.459  28.865  19.646  1.00 53.66           C  
ATOM    493  CD2 LEU A  70      20.700  30.148  17.441  1.00 53.66           C  
ATOM    494  N   ASP A  71      25.447  29.431  17.087  1.00 51.74           N  
ATOM    495  CA  ASP A  71      26.863  29.281  17.252  1.00 51.74           C  
ATOM    496  C   ASP A  71      27.106  28.942  18.688  1.00 51.74           C  
ATOM    497  O   ASP A  71      26.706  29.665  19.599  1.00 51.74           O  
ATOM    498  CB  ASP A  71      27.653  30.563  16.918  1.00 51.74           C  
ATOM    499  CG  ASP A  71      29.145  30.245  16.878  1.00 51.74           C  
ATOM    500  OD1 ASP A  71      29.573  29.256  17.531  1.00 51.74           O  
ATOM    501  OD2 ASP A  71      29.878  30.997  16.182  1.00 51.74           O1-
ATOM    502  N   GLU A  72      27.790  27.810  18.909  1.00139.72           N  
ATOM    503  CA  GLU A  72      28.068  27.282  20.210  1.00139.72           C  
ATOM    504  C   GLU A  72      29.007  28.186  20.952  1.00139.72           C  
ATOM    505  O   GLU A  72      29.018  28.204  22.181  1.00139.72           O  
ATOM    506  CB  GLU A  72      28.672  25.872  20.162  1.00139.72           C  
ATOM    507  CG  GLU A  72      28.639  25.176  21.520  1.00139.72           C  
ATOM    508  CD  GLU A  72      27.182  24.918  21.887  1.00139.72           C  
ATOM    509  OE1 GLU A  72      26.284  25.336  21.108  1.00139.72           O  
ATOM    510  OE2 GLU A  72      26.946  24.297  22.958  1.00139.72           O1-
ATOM    511  N   GLU A  73      29.832  28.958  20.222  1.00 88.35           N  
ATOM    512  CA  GLU A  73      30.828  29.800  20.827  1.00 88.35           C  
ATOM    513  C   GLU A  73      30.171  30.785  21.749  1.00 88.35           C  
ATOM    514  O   GLU A  73      30.763  31.202  22.742  1.00 88.35           O  
ATOM    515  CB  GLU A  73      31.638  30.601  19.796  1.00 88.35           C  
ATOM    516  CG  GLU A  73      32.576  29.727  18.966  1.00 88.35           C  
ATOM    517  CD  GLU A  73      33.628  29.175  19.916  1.00 88.35           C  
ATOM    518  OE1 GLU A  73      34.246  29.991  20.652  1.00 88.35           O  
ATOM    519  OE2 GLU A  73      33.820  27.930  19.926  1.00 88.35           O1-
ATOM    520  N   ALA A  74      28.939  31.200  21.418  1.00 63.91           N  
ATOM    521  CA  ALA A  74      28.146  32.161  22.140  1.00 63.91           C  
ATOM    522  C   ALA A  74      27.748  31.671  23.505  1.00 63.91           C  
ATOM    523  O   ALA A  74      27.444  32.472  24.389  1.00 63.91           O  
ATOM    524  CB  ALA A  74      26.856  32.548  21.399  1.00 63.91           C  
ATOM    525  N   ARG A  75      27.695  30.343  23.704  1.00150.31           N  
ATOM    526  CA  ARG A  75      27.134  29.754  24.888  1.00150.31           C  
ATOM    527  C   ARG A  75      27.757  30.291  26.150  1.00150.31           C  
ATOM    528  O   ARG A  75      27.019  30.579  27.092  1.00150.31           O  
ATOM    529  CB  ARG A  75      27.305  28.224  24.872  1.00150.31           C  
ATOM    530  CG  ARG A  75      26.379  27.463  25.821  1.00150.31           C  
ATOM    531  CD  ARG A  75      26.384  25.957  25.547  1.00150.31           C  
ATOM    532  NE  ARG A  75      25.218  25.360  26.257  1.00150.31           N  
ATOM    533  CZ  ARG A  75      24.390  24.496  25.600  1.00150.31           C  
ATOM    534  NH1 ARG A  75      24.619  24.181  24.292  1.00150.31           N1+
ATOM    535  NH2 ARG A  75      23.320  23.952  26.250  1.00150.31           N  
ATOM    536  N   PRO A  76      29.047  30.438  26.265  1.00 73.48           N  
ATOM    537  CA  PRO A  76      29.589  30.932  27.506  1.00 73.48           C  
ATOM    538  C   PRO A  76      29.198  32.335  27.885  1.00 73.48           C  
ATOM    539  O   PRO A  76      28.967  32.587  29.067  1.00 73.48           O  
ATOM    540  CB  PRO A  76      31.094  30.696  27.416  1.00 73.48           C  
ATOM    541  CG  PRO A  76      31.205  29.460  26.504  1.00 73.48           C  
ATOM    542  CD  PRO A  76      29.968  29.538  25.591  1.00 73.48           C  
ATOM    543  N   ARG A  77      29.127  33.261  26.912  1.00159.07           N  
ATOM    544  CA  ARG A  77      28.797  34.641  27.155  1.00159.07           C  
ATOM    545  C   ARG A  77      27.373  34.711  27.605  1.00159.07           C  
ATOM    546  O   ARG A  77      27.012  35.503  28.475  1.00159.07           O  
ATOM    547  CB  ARG A  77      28.866  35.481  25.867  1.00159.07           C  
ATOM    548  CG  ARG A  77      30.177  35.330  25.092  1.00159.07           C  
ATOM    549  CD  ARG A  77      30.347  36.350  23.960  1.00159.07           C  
ATOM    550  NE  ARG A  77      29.229  36.167  22.989  1.00159.07           N  
ATOM    551  CZ  ARG A  77      29.446  35.622  21.754  1.00159.07           C  
ATOM    552  NH1 ARG A  77      30.695  35.223  21.379  1.00159.07           N1+
ATOM    553  NH2 ARG A  77      28.409  35.496  20.877  1.00159.07           N  
ATOM    554  N   VAL A  78      26.516  33.891  26.973  1.00 36.44           N  
ATOM    555  CA  VAL A  78      25.119  33.886  27.287  1.00 36.44           C  
ATOM    556  C   VAL A  78      24.948  33.411  28.697  1.00 36.44           C  
ATOM    557  O   VAL A  78      24.139  33.951  29.449  1.00 36.44           O  
ATOM    558  CB  VAL A  78      24.326  32.972  26.399  1.00 36.44           C  
ATOM    559  CG1 VAL A  78      22.876  32.926  26.907  1.00 36.44           C  
ATOM    560  CG2 VAL A  78      24.454  33.467  24.946  1.00 36.44           C  
ATOM    561  N   LYS A  79      25.707  32.371  29.089  1.00104.63           N  
ATOM    562  CA  LYS A  79      25.582  31.806  30.402  1.00104.63           C  
ATOM    563  C   LYS A  79      26.022  32.781  31.451  1.00104.63           C  
ATOM    564  O   LYS A  79      25.401  32.881  32.508  1.00104.63           O  
ATOM    565  CB  LYS A  79      26.403  30.518  30.578  1.00104.63           C  
ATOM    566  CG  LYS A  79      26.273  29.905  31.973  1.00104.63           C  
ATOM    567  CD  LYS A  79      24.854  29.440  32.314  1.00104.63           C  
ATOM    568  CE  LYS A  79      23.948  30.569  32.810  1.00104.63           C  
ATOM    569  NZ  LYS A  79      22.721  30.004  33.409  1.00104.63           N1+
ATOM    570  N   ALA A  80      27.106  33.537  31.191  1.00 34.92           N  
ATOM    571  CA  ALA A  80      27.657  34.412  32.188  1.00 34.92           C  
ATOM    572  C   ALA A  80      26.658  35.453  32.604  1.00 34.92           C  
ATOM    573  O   ALA A  80      26.458  35.685  33.795  1.00 34.92           O  
ATOM    574  CB  ALA A  80      28.908  35.154  31.687  1.00 34.92           C  
ATOM    575  N   SER A  81      25.985  36.098  31.637  1.00 37.31           N  
ATOM    576  CA  SER A  81      25.057  37.145  31.964  1.00 37.31           C  
ATOM    577  C   SER A  81      23.881  36.563  32.689  1.00 37.31           C  
ATOM    578  O   SER A  81      23.315  37.202  33.573  1.00 37.31           O  
ATOM    579  CB  SER A  81      24.535  37.894  30.723  1.00 37.31           C  
ATOM    580  OG  SER A  81      23.776  37.021  29.899  1.00 37.31           O  
ATOM    581  N   SER A  82      23.472  35.332  32.321  1.00 35.60           N  
ATOM    582  CA  SER A  82      22.331  34.722  32.943  1.00 35.60           C  
ATOM    583  C   SER A  82      22.638  34.457  34.388  1.00 35.60           C  
ATOM    584  O   SER A  82      21.850  34.793  35.271  1.00 35.60           O  
ATOM    585  CB  SER A  82      21.943  33.384  32.287  1.00 35.60           C  
ATOM    586  OG  SER A  82      20.801  32.834  32.929  1.00 35.60           O  
ATOM    587  N   GLU A  83      23.815  33.865  34.663  1.00 44.30           N  
ATOM    588  CA  GLU A  83      24.216  33.498  35.993  1.00 44.30           C  
ATOM    589  C   GLU A  83      24.377  34.733  36.818  1.00 44.30           C  
ATOM    590  O   GLU A  83      24.084  34.742  38.013  1.00 44.30           O  
ATOM    591  CB  GLU A  83      25.561  32.754  36.006  1.00 44.30           C  
ATOM    592  CG  GLU A  83      25.489  31.404  35.291  1.00 44.30           C  
ATOM    593  CD  GLU A  83      26.895  30.836  35.169  1.00 44.30           C  
ATOM    594  OE1 GLU A  83      27.861  31.640  35.089  1.00 44.30           O  
ATOM    595  OE2 GLU A  83      27.017  29.582  35.148  1.00 44.30           O1-
ATOM    596  N   TRP A  84      24.847  35.817  36.183  1.00 66.73           N  
ATOM    597  CA  TRP A  84      25.133  37.051  36.850  1.00 66.73           C  
ATOM    598  C   TRP A  84      23.862  37.562  37.463  1.00 66.73           C  
ATOM    599  O   TRP A  84      23.859  38.054  38.590  1.00 66.73           O  
ATOM    600  CB  TRP A  84      25.668  38.101  35.855  1.00 66.73           C  
ATOM    601  CG  TRP A  84      26.262  39.344  36.468  1.00 66.73           C  
ATOM    602  CD1 TRP A  84      27.569  39.610  36.753  1.00 66.73           C  
ATOM    603  CD2 TRP A  84      25.516  40.506  36.855  1.00 66.73           C  
ATOM    604  CE2 TRP A  84      26.429  41.432  37.360  1.00 66.73           C  
ATOM    605  CE3 TRP A  84      24.179  40.781  36.794  1.00 66.73           C  
ATOM    606  NE1 TRP A  84      27.686  40.868  37.291  1.00 66.73           N  
ATOM    607  CZ2 TRP A  84      26.018  42.651  37.815  1.00 66.73           C  
ATOM    608  CZ3 TRP A  84      23.767  42.013  37.254  1.00 66.73           C  
ATOM    609  CH2 TRP A  84      24.670  42.929  37.754  1.00 66.73           C  
ATOM    610  N   ILE A  85      22.739  37.458  36.729  1.00131.49           N  
ATOM    611  CA  ILE A  85      21.495  37.970  37.224  1.00131.49           C  
ATOM    612  C   ILE A  85      21.076  37.168  38.423  1.00131.49           C  
ATOM    613  O   ILE A  85      20.606  37.719  39.417  1.00131.49           O  
ATOM    614  CB  ILE A  85      20.404  37.971  36.182  1.00131.49           C  
ATOM    615  CG1 ILE A  85      19.350  39.035  36.529  1.00131.49           C  
ATOM    616  CG2 ILE A  85      19.823  36.554  36.047  1.00131.49           C  
ATOM    617  CD1 ILE A  85      19.863  40.467  36.377  1.00131.49           C  
ATOM    618  N   LEU A  86      21.262  35.835  38.367  1.00 48.86           N  
ATOM    619  CA  LEU A  86      20.824  34.944  39.406  1.00 48.86           C  
ATOM    620  C   LEU A  86      21.533  35.262  40.690  1.00 48.86           C  
ATOM    621  O   LEU A  86      20.904  35.351  41.744  1.00 48.86           O  
ATOM    622  CB  LEU A  86      21.140  33.479  39.052  1.00 48.86           C  
ATOM    623  CG  LEU A  86      20.535  33.028  37.707  1.00 48.86           C  
ATOM    624  CD1 LEU A  86      20.874  31.560  37.402  1.00 48.86           C  
ATOM    625  CD2 LEU A  86      19.028  33.321  37.633  1.00 48.86           C  
ATOM    626  N   ASP A  87      22.866  35.456  40.635  1.00 29.50           N  
ATOM    627  CA  ASP A  87      23.632  35.697  41.827  1.00 29.50           C  
ATOM    628  C   ASP A  87      23.204  36.989  42.457  1.00 29.50           C  
ATOM    629  O   ASP A  87      23.038  37.070  43.673  1.00 29.50           O  
ATOM    630  CB  ASP A  87      25.141  35.813  41.550  1.00 29.50           C  
ATOM    631  CG  ASP A  87      25.671  34.443  41.153  1.00 29.50           C  
ATOM    632  OD1 ASP A  87      25.038  33.424  41.538  1.00 29.50           O  
ATOM    633  OD2 ASP A  87      26.720  34.398  40.456  1.00 29.50           O1-
ATOM    634  N   CYS A  88      23.003  38.037  41.637  1.00 28.93           N  
ATOM    635  CA  CYS A  88      22.682  39.342  42.147  1.00 28.93           C  
ATOM    636  C   CYS A  88      21.361  39.325  42.857  1.00 28.93           C  
ATOM    637  O   CYS A  88      21.215  39.908  43.931  1.00 28.93           O  
ATOM    638  CB  CYS A  88      22.592  40.403  41.036  1.00 28.93           C  
ATOM    639  SG  CYS A  88      22.187  42.055  41.678  1.00 28.93           S  
ATOM    640  N   ILE A  89      20.361  38.645  42.268  1.00 93.57           N  
ATOM    641  CA  ILE A  89      19.030  38.592  42.805  1.00 93.57           C  
ATOM    642  C   ILE A  89      19.048  37.901  44.132  1.00 93.57           C  
ATOM    643  O   ILE A  89      18.338  38.301  45.053  1.00 93.57           O  
ATOM    644  CB  ILE A  89      18.080  37.847  41.907  1.00 93.57           C  
ATOM    645  CG1 ILE A  89      17.937  38.564  40.551  1.00 93.57           C  
ATOM    646  CG2 ILE A  89      16.750  37.679  42.659  1.00 93.57           C  
ATOM    647  CD1 ILE A  89      17.354  39.975  40.658  1.00 93.57           C  
ATOM    648  N   ALA A  90      19.879  36.853  44.274  1.00 38.11           N  
ATOM    649  CA  ALA A  90      19.865  36.066  45.474  1.00 38.11           C  
ATOM    650  C   ALA A  90      20.126  36.962  46.642  1.00 38.11           C  
ATOM    651  O   ALA A  90      19.475  36.839  47.678  1.00 38.11           O  
ATOM    652  CB  ALA A  90      20.943  34.969  45.478  1.00 38.11           C  
ATOM    653  N   HIS A  91      21.092  37.888  46.518  1.00 65.71           N  
ATOM    654  CA  HIS A  91      21.327  38.795  47.601  1.00 65.71           C  
ATOM    655  C   HIS A  91      21.417  40.169  47.018  1.00 65.71           C  
ATOM    656  O   HIS A  91      22.512  40.705  46.848  1.00 65.71           O  
ATOM    657  CB  HIS A  91      22.643  38.489  48.328  1.00 65.71           C  
ATOM    658  CG  HIS A  91      23.708  38.081  47.359  1.00 65.71           C  
ATOM    659  CD2 HIS A  91      24.717  38.796  46.791  1.00 65.71           C  
ATOM    660  ND1 HIS A  91      23.808  36.810  46.836  1.00 65.71           N  
ATOM    661  CE1 HIS A  91      24.862  36.819  45.985  1.00 65.71           C  
ATOM    662  NE2 HIS A  91      25.446  38.004  45.923  1.00 65.71           N  
ATOM    663  N   GLY A  92      20.258  40.794  46.722  1.00 23.85           N  
ATOM    664  CA  GLY A  92      20.295  42.105  46.142  1.00 23.85           C  
ATOM    665  C   GLY A  92      19.019  42.334  45.392  1.00 23.85           C  
ATOM    666  O   GLY A  92      17.971  41.800  45.753  1.00 23.85           O  
ATOM    667  N   GLY A  93      19.081  43.161  44.326  1.00 38.91           N  
ATOM    668  CA  GLY A  93      17.909  43.445  43.552  1.00 38.91           C  
ATOM    669  C   GLY A  93      18.079  44.801  42.935  1.00 38.91           C  
ATOM    670  O   GLY A  93      19.162  45.162  42.476  1.00 38.91           O  
ATOM    671  N   ASP A  94      16.985  45.591  42.950  1.00 69.64           N  
ATOM    672  CA  ASP A  94      16.943  46.926  42.424  1.00 69.64           C  
ATOM    673  C   ASP A  94      17.150  46.943  40.940  1.00 69.64           C  
ATOM    674  O   ASP A  94      17.807  47.842  40.416  1.00 69.64           O  
ATOM    675  CB  ASP A  94      18.008  47.845  43.050  1.00 69.64           C  
ATOM    676  CG  ASP A  94      17.683  48.028  44.527  1.00 69.64           C  
ATOM    677  OD1 ASP A  94      16.481  48.204  44.861  1.00 69.64           O  
ATOM    678  OD2 ASP A  94      18.643  47.998  45.341  1.00 69.64           O1-
ATOM    679  N   ILE A  95      16.584  45.959  40.210  1.00119.47           N  
ATOM    680  CA  ILE A  95      16.705  46.014  38.780  1.00119.47           C  
ATOM    681  C   ILE A  95      15.309  46.122  38.242  1.00119.47           C  
ATOM    682  O   ILE A  95      14.414  45.381  38.645  1.00119.47           O  
ATOM    683  CB  ILE A  95      17.367  44.810  38.179  1.00119.47           C  
ATOM    684  CG1 ILE A  95      18.722  44.540  38.855  1.00119.47           C  
ATOM    685  CG2 ILE A  95      17.433  45.005  36.657  1.00119.47           C  
ATOM    686  CD1 ILE A  95      19.654  45.746  38.898  1.00119.47           C  
ATOM    687  N   TYR A  96      15.100  47.072  37.311  1.00 88.82           N  
ATOM    688  CA  TYR A  96      13.818  47.364  36.739  1.00 88.82           C  
ATOM    689  C   TYR A  96      13.282  46.163  36.032  1.00 88.82           C  
ATOM    690  O   TYR A  96      13.982  45.491  35.278  1.00 88.82           O  
ATOM    691  CB  TYR A  96      13.923  48.537  35.746  1.00 88.82           C  
ATOM    692  CG  TYR A  96      12.730  48.598  34.860  1.00 88.82           C  
ATOM    693  CD1 TYR A  96      12.722  47.874  33.689  1.00 88.82           C  
ATOM    694  CD2 TYR A  96      11.638  49.370  35.181  1.00 88.82           C  
ATOM    695  CE1 TYR A  96      11.641  47.918  32.844  1.00 88.82           C  
ATOM    696  CE2 TYR A  96      10.551  49.417  34.338  1.00 88.82           C  
ATOM    697  CZ  TYR A  96      10.553  48.691  33.170  1.00 88.82           C  
ATOM    698  OH  TYR A  96       9.440  48.739  32.305  1.00 88.82           O  
ATOM    699  N   GLY A  97      12.012  45.834  36.331  1.00 74.95           N  
ATOM    700  CA  GLY A  97      11.318  44.778  35.663  1.00 74.95           C  
ATOM    701  C   GLY A  97      11.686  43.471  36.286  1.00 74.95           C  
ATOM    702  O   GLY A  97      11.093  42.452  35.933  1.00 74.95           O  
ATOM    703  N   VAL A  98      12.799  43.410  37.053  1.00196.61           N  
ATOM    704  CA  VAL A  98      13.011  42.204  37.805  1.00196.61           C  
ATOM    705  C   VAL A  98      12.475  42.323  39.202  1.00196.61           C  
ATOM    706  O   VAL A  98      11.751  41.459  39.690  1.00196.61           O  
ATOM    707  CB  VAL A  98      14.432  41.709  37.866  1.00196.61           C  
ATOM    708  CG1 VAL A  98      14.895  41.315  36.458  1.00196.61           C  
ATOM    709  CG2 VAL A  98      15.313  42.759  38.522  1.00196.61           C  
ATOM    710  N   THR A  99      12.945  43.373  39.909  1.00 87.35           N  
ATOM    711  CA  THR A  99      12.582  43.734  41.251  1.00 87.35           C  
ATOM    712  C   THR A  99      11.426  44.677  41.268  1.00 87.35           C  
ATOM    713  O   THR A  99      10.713  44.767  42.265  1.00 87.35           O  
ATOM    714  CB  THR A  99      13.708  44.386  41.996  1.00 87.35           C  
ATOM    715  CG2 THR A  99      13.236  44.697  43.428  1.00 87.35           C  
ATOM    716  OG1 THR A  99      14.829  43.515  42.035  1.00 87.35           O  
ATOM    717  N   THR A 100      11.242  45.457  40.183  1.00 79.81           N  
ATOM    718  CA  THR A 100      10.265  46.503  40.251  1.00 79.81           C  
ATOM    719  C   THR A 100       9.321  46.363  39.084  1.00 79.81           C  
ATOM    720  O   THR A 100       9.440  45.434  38.285  1.00 79.81           O  
ATOM    721  CB  THR A 100      10.923  47.863  40.286  1.00 79.81           C  
ATOM    722  CG2 THR A 100       9.891  48.955  40.615  1.00 79.81           C  
ATOM    723  OG1 THR A 100      11.898  47.875  41.320  1.00 79.81           O  
ATOM    724  N   GLY A 101       8.339  47.285  38.975  1.00 35.26           N  
ATOM    725  CA  GLY A 101       7.292  47.225  37.992  1.00 35.26           C  
ATOM    726  C   GLY A 101       7.799  47.654  36.651  1.00 35.26           C  
ATOM    727  O   GLY A 101       8.999  47.848  36.455  1.00 35.26           O  
ATOM    728  N   PHE A 102       6.866  47.795  35.679  1.00 90.39           N  
ATOM    729  CA  PHE A 102       7.250  48.112  34.331  1.00 90.39           C  
ATOM    730  C   PHE A 102       6.496  49.331  33.887  1.00 90.39           C  
ATOM    731  O   PHE A 102       5.361  49.545  34.310  1.00 90.39           O  
ATOM    732  CB  PHE A 102       6.836  47.031  33.307  1.00 90.39           C  
ATOM    733  CG  PHE A 102       7.293  45.674  33.735  1.00 90.39           C  
ATOM    734  CD1 PHE A 102       8.603  45.273  33.606  1.00 90.39           C  
ATOM    735  CD2 PHE A 102       6.381  44.781  34.250  1.00 90.39           C  
ATOM    736  CE1 PHE A 102       8.994  44.013  34.002  1.00 90.39           C  
ATOM    737  CE2 PHE A 102       6.763  43.522  34.647  1.00 90.39           C  
ATOM    738  CZ  PHE A 102       8.076  43.135  34.527  1.00 90.39           C  
ATOM    739  N   GLY A 103       7.142  50.187  33.058  1.00 63.62           N  
ATOM    740  CA  GLY A 103       6.467  51.293  32.428  1.00 63.62           C  
ATOM    741  C   GLY A 103       6.017  52.280  33.446  1.00 63.62           C  
ATOM    742  O   GLY A 103       5.951  51.980  34.629  1.00 63.62           O  
ATOM    743  N   GLY A 104       5.683  53.503  33.003  1.00107.60           N  
ATOM    744  CA  GLY A 104       5.132  54.508  33.867  1.00107.60           C  
ATOM    745  C   GLY A 104       6.035  54.675  35.037  1.00107.60           C  
ATOM    746  O   GLY A 104       7.191  54.265  35.010  1.00107.60           O  
ATOM    747  N   THR A 105       5.517  55.248  36.134  1.00141.52           N  
ATOM    748  CA  THR A 105       6.387  55.363  37.256  1.00141.52           C  
ATOM    749  C   THR A 105       6.212  54.077  37.992  1.00141.52           C  
ATOM    750  O   THR A 105       5.267  53.907  38.763  1.00141.52           O  
ATOM    751  CB  THR A 105       6.026  56.502  38.156  1.00141.52           C  
ATOM    752  CG2 THR A 105       7.118  56.616  39.229  1.00141.52           C  
ATOM    753  OG1 THR A 105       5.980  57.711  37.412  1.00141.52           O  
ATOM    754  N   SER A 106       7.132  53.120  37.758  1.00144.82           N  
ATOM    755  CA  SER A 106       6.974  51.836  38.375  1.00144.82           C  
ATOM    756  C   SER A 106       7.635  51.880  39.707  1.00144.82           C  
ATOM    757  O   SER A 106       8.722  51.335  39.893  1.00144.82           O  
ATOM    758  CB  SER A 106       7.662  50.688  37.619  1.00144.82           C  
ATOM    759  OG  SER A 106       6.998  50.424  36.397  1.00144.82           O  
ATOM    760  N   HIS A 107       6.967  52.538  40.667  1.00104.49           N  
ATOM    761  CA  HIS A 107       7.423  52.626  42.020  1.00104.49           C  
ATOM    762  C   HIS A 107       7.250  51.302  42.684  1.00104.49           C  
ATOM    763  O   HIS A 107       8.030  50.930  43.559  1.00104.49           O  
ATOM    764  CB  HIS A 107       6.625  53.619  42.891  1.00104.49           C  
ATOM    765  CG  HIS A 107       6.997  55.069  42.772  1.00104.49           C  
ATOM    766  CD2 HIS A 107       7.951  55.771  43.445  1.00104.49           C  
ATOM    767  ND1 HIS A 107       6.361  55.985  41.965  1.00104.49           N  
ATOM    768  CE1 HIS A 107       6.954  57.186  42.193  1.00104.49           C  
ATOM    769  NE2 HIS A 107       7.924  57.106  43.082  1.00104.49           N  
ATOM    770  N   ARG A 108       6.198  50.559  42.295  1.00179.17           N  
ATOM    771  CA  ARG A 108       5.879  49.368  43.021  1.00179.17           C  
ATOM    772  C   ARG A 108       6.994  48.384  42.944  1.00179.17           C  
ATOM    773  O   ARG A 108       7.594  48.160  41.895  1.00179.17           O  
ATOM    774  CB  ARG A 108       4.602  48.649  42.550  1.00179.17           C  
ATOM    775  CG  ARG A 108       4.667  48.162  41.105  1.00179.17           C  
ATOM    776  CD  ARG A 108       3.843  49.007  40.138  1.00179.17           C  
ATOM    777  NE  ARG A 108       4.037  48.420  38.785  1.00179.17           N  
ATOM    778  CZ  ARG A 108       2.954  48.087  38.024  1.00179.17           C  
ATOM    779  NH1 ARG A 108       1.693  48.242  38.524  1.00179.17           N1+
ATOM    780  NH2 ARG A 108       3.130  47.595  36.763  1.00179.17           N  
ATOM    781  N   ARG A 109       7.310  47.780  44.102  1.00191.70           N  
ATOM    782  CA  ARG A 109       8.303  46.753  44.094  1.00191.70           C  
ATOM    783  C   ARG A 109       7.799  45.526  44.782  1.00191.70           C  
ATOM    784  O   ARG A 109       6.987  45.602  45.701  1.00191.70           O  
ATOM    785  CB  ARG A 109       9.707  47.164  44.575  1.00191.70           C  
ATOM    786  CG  ARG A 109       9.785  47.883  45.914  1.00191.70           C  
ATOM    787  CD  ARG A 109       9.981  49.386  45.716  1.00191.70           C  
ATOM    788  NE  ARG A 109      10.991  49.562  44.630  1.00191.70           N  
ATOM    789  CZ  ARG A 109      12.324  49.390  44.871  1.00191.70           C  
ATOM    790  NH1 ARG A 109      12.758  49.007  46.106  1.00191.70           N1+
ATOM    791  NH2 ARG A 109      13.231  49.592  43.871  1.00191.70           N  
ATOM    792  N   THR A 110       8.245  44.347  44.292  1.00141.63           N  
ATOM    793  CA  THR A 110       7.793  43.081  44.802  1.00141.63           C  
ATOM    794  C   THR A 110       8.968  42.164  44.966  1.00141.63           C  
ATOM    795  O   THR A 110      10.012  42.340  44.341  1.00141.63           O  
ATOM    796  CB  THR A 110       6.905  42.313  43.865  1.00141.63           C  
ATOM    797  CG2 THR A 110       5.744  43.198  43.400  1.00141.63           C  
ATOM    798  OG1 THR A 110       7.655  41.885  42.737  1.00141.63           O  
ATOM    799  N   LYS A 111       8.825  41.205  45.904  1.00142.68           N  
ATOM    800  CA  LYS A 111       9.764  40.149  46.166  1.00142.68           C  
ATOM    801  C   LYS A 111       9.637  39.002  45.193  1.00142.68           C  
ATOM    802  O   LYS A 111      10.636  38.376  44.843  1.00142.68           O  
ATOM    803  CB  LYS A 111       9.597  39.559  47.578  1.00142.68           C  
ATOM    804  CG  LYS A 111       9.894  40.550  48.709  1.00142.68           C  
ATOM    805  CD  LYS A 111      11.339  41.053  48.749  1.00142.68           C  
ATOM    806  CE  LYS A 111      12.324  40.049  49.355  1.00142.68           C  
ATOM    807  NZ  LYS A 111      13.686  40.629  49.382  1.00142.68           N1+
ATOM    808  N   ASP A 112       8.402  38.679  44.746  1.00 63.70           N  
ATOM    809  CA  ASP A 112       8.147  37.478  43.983  1.00 63.70           C  
ATOM    810  C   ASP A 112       8.560  37.654  42.552  1.00 63.70           C  
ATOM    811  O   ASP A 112       7.801  38.158  41.725  1.00 63.70           O  
ATOM    812  CB  ASP A 112       6.656  37.092  44.008  1.00 63.70           C  
ATOM    813  CG  ASP A 112       6.497  35.643  43.572  1.00 63.70           C  
ATOM    814  OD1 ASP A 112       7.502  35.044  43.109  1.00 63.70           O  
ATOM    815  OD2 ASP A 112       5.359  35.115  43.702  1.00 63.70           O1-
ATOM    816  N   GLY A 113       9.793  37.215  42.223  1.00 40.43           N  
ATOM    817  CA  GLY A 113      10.304  37.378  40.892  1.00 40.43           C  
ATOM    818  C   GLY A 113       9.542  36.559  39.888  1.00 40.43           C  
ATOM    819  O   GLY A 113       9.109  37.089  38.866  1.00 40.43           O  
ATOM    820  N   PRO A 114       9.345  35.288  40.136  1.00 72.57           N  
ATOM    821  CA  PRO A 114       8.697  34.461  39.154  1.00 72.57           C  
ATOM    822  C   PRO A 114       7.283  34.865  38.901  1.00 72.57           C  
ATOM    823  O   PRO A 114       6.823  34.756  37.766  1.00 72.57           O  
ATOM    824  CB  PRO A 114       8.876  33.024  39.637  1.00 72.57           C  
ATOM    825  CG  PRO A 114      10.194  33.082  40.432  1.00 72.57           C  
ATOM    826  CD  PRO A 114      10.265  34.527  40.963  1.00 72.57           C  
ATOM    827  N   ALA A 115       6.578  35.330  39.945  1.00 30.91           N  
ATOM    828  CA  ALA A 115       5.218  35.754  39.807  1.00 30.91           C  
ATOM    829  C   ALA A 115       5.207  36.942  38.903  1.00 30.91           C  
ATOM    830  O   ALA A 115       4.291  37.131  38.106  1.00 30.91           O  
ATOM    831  CB  ALA A 115       4.594  36.183  41.145  1.00 30.91           C  
ATOM    832  N   LEU A 116       6.245  37.784  39.025  1.00 55.16           N  
ATOM    833  CA  LEU A 116       6.357  39.007  38.283  1.00 55.16           C  
ATOM    834  C   LEU A 116       6.421  38.691  36.819  1.00 55.16           C  
ATOM    835  O   LEU A 116       5.775  39.354  36.008  1.00 55.16           O  
ATOM    836  CB  LEU A 116       7.636  39.773  38.676  1.00 55.16           C  
ATOM    837  CG  LEU A 116       7.828  41.140  37.993  1.00 55.16           C  
ATOM    838  CD1 LEU A 116       6.746  42.140  38.428  1.00 55.16           C  
ATOM    839  CD2 LEU A 116       9.249  41.676  38.225  1.00 55.16           C  
ATOM    840  N   GLN A 117       7.201  37.664  36.434  1.00 65.68           N  
ATOM    841  CA  GLN A 117       7.323  37.341  35.043  1.00 65.68           C  
ATOM    842  C   GLN A 117       6.020  36.832  34.513  1.00 65.68           C  
ATOM    843  O   GLN A 117       5.672  37.104  33.365  1.00 65.68           O  
ATOM    844  CB  GLN A 117       8.453  36.348  34.732  1.00 65.68           C  
ATOM    845  CG  GLN A 117       9.818  37.022  34.874  1.00 65.68           C  
ATOM    846  CD  GLN A 117       9.755  38.296  34.039  1.00 65.68           C  
ATOM    847  NE2 GLN A 117       9.027  38.232  32.892  1.00 65.68           N  
ATOM    848  OE1 GLN A 117      10.324  39.326  34.400  1.00 65.68           O  
ATOM    849  N   VAL A 118       5.264  36.072  35.327  1.00 30.48           N  
ATOM    850  CA  VAL A 118       4.007  35.560  34.861  1.00 30.48           C  
ATOM    851  C   VAL A 118       3.093  36.709  34.547  1.00 30.48           C  
ATOM    852  O   VAL A 118       2.411  36.709  33.524  1.00 30.48           O  
ATOM    853  CB  VAL A 118       3.319  34.687  35.869  1.00 30.48           C  
ATOM    854  CG1 VAL A 118       1.936  34.311  35.310  1.00 30.48           C  
ATOM    855  CG2 VAL A 118       4.216  33.471  36.162  1.00 30.48           C  
ATOM    856  N   GLU A 119       3.066  37.732  35.422  1.00 82.60           N  
ATOM    857  CA  GLU A 119       2.197  38.866  35.253  1.00 82.60           C  
ATOM    858  C   GLU A 119       2.573  39.638  34.027  1.00 82.60           C  
ATOM    859  O   GLU A 119       1.709  40.153  33.319  1.00 82.60           O  
ATOM    860  CB  GLU A 119       2.239  39.836  36.446  1.00 82.60           C  
ATOM    861  CG  GLU A 119       1.357  41.070  36.250  1.00 82.60           C  
ATOM    862  CD  GLU A 119      -0.092  40.618  36.158  1.00 82.60           C  
ATOM    863  OE1 GLU A 119      -0.344  39.388  36.264  1.00 82.60           O  
ATOM    864  OE2 GLU A 119      -0.970  41.502  35.974  1.00 82.60           O1-
ATOM    865  N   LEU A 120       3.880  39.730  33.736  1.00128.00           N  
ATOM    866  CA  LEU A 120       4.355  40.521  32.637  1.00128.00           C  
ATOM    867  C   LEU A 120       3.730  39.996  31.374  1.00128.00           C  
ATOM    868  O   LEU A 120       3.214  40.766  30.566  1.00128.00           O  
ATOM    869  CB  LEU A 120       5.893  40.421  32.535  1.00128.00           C  
ATOM    870  CG  LEU A 120       6.579  41.342  31.507  1.00128.00           C  
ATOM    871  CD1 LEU A 120       6.210  40.976  30.073  1.00128.00           C  
ATOM    872  CD2 LEU A 120       6.327  42.825  31.814  1.00128.00           C  
ATOM    873  N   LEU A 121       3.731  38.662  31.181  1.00 97.46           N  
ATOM    874  CA  LEU A 121       3.170  38.090  29.986  1.00 97.46           C  
ATOM    875  C   LEU A 121       1.685  38.287  29.929  1.00 97.46           C  
ATOM    876  O   LEU A 121       1.136  38.575  28.868  1.00 97.46           O  
ATOM    877  CB  LEU A 121       3.406  36.575  29.842  1.00 97.46           C  
ATOM    878  CG  LEU A 121       4.849  36.185  29.475  1.00 97.46           C  
ATOM    879  CD1 LEU A 121       5.845  36.617  30.559  1.00 97.46           C  
ATOM    880  CD2 LEU A 121       4.947  34.689  29.136  1.00 97.46           C  
ATOM    881  N   ARG A 122       0.985  38.137  31.066  1.00127.26           N  
ATOM    882  CA  ARG A 122      -0.449  38.188  31.032  1.00127.26           C  
ATOM    883  C   ARG A 122      -0.921  39.517  30.523  1.00127.26           C  
ATOM    884  O   ARG A 122      -1.781  39.575  29.645  1.00127.26           O  
ATOM    885  CB  ARG A 122      -1.097  37.992  32.415  1.00127.26           C  
ATOM    886  CG  ARG A 122      -2.627  37.991  32.369  1.00127.26           C  
ATOM    887  CD  ARG A 122      -3.275  39.350  32.660  1.00127.26           C  
ATOM    888  NE  ARG A 122      -3.107  39.635  34.114  1.00127.26           N  
ATOM    889  CZ  ARG A 122      -3.765  40.690  34.677  1.00127.26           C  
ATOM    890  NH1 ARG A 122      -4.569  41.483  33.910  1.00127.26           N1+
ATOM    891  NH2 ARG A 122      -3.624  40.947  36.009  1.00127.26           N  
ATOM    892  N   HIS A 123      -0.364  40.622  31.048  1.00 68.94           N  
ATOM    893  CA  HIS A 123      -0.848  41.921  30.676  1.00 68.94           C  
ATOM    894  C   HIS A 123      -0.517  42.235  29.251  1.00 68.94           C  
ATOM    895  O   HIS A 123      -1.316  42.868  28.565  1.00 68.94           O  
ATOM    896  CB  HIS A 123      -0.345  43.061  31.586  1.00 68.94           C  
ATOM    897  CG  HIS A 123       1.116  43.375  31.480  1.00 68.94           C  
ATOM    898  CD2 HIS A 123       1.756  44.257  30.667  1.00 68.94           C  
ATOM    899  ND1 HIS A 123       2.098  42.794  32.252  1.00 68.94           N  
ATOM    900  CE1 HIS A 123       3.275  43.353  31.870  1.00 68.94           C  
ATOM    901  NE2 HIS A 123       3.118  44.247  30.910  1.00 68.94           N  
ATOM    902  N   LEU A 124       0.667  41.800  28.776  1.00 87.63           N  
ATOM    903  CA  LEU A 124       1.151  42.074  27.452  1.00 87.63           C  
ATOM    904  C   LEU A 124       0.314  41.417  26.403  1.00 87.63           C  
ATOM    905  O   LEU A 124       0.311  41.889  25.268  1.00 87.63           O  
ATOM    906  CB  LEU A 124       2.598  41.626  27.210  1.00 87.63           C  
ATOM    907  CG  LEU A 124       3.635  42.504  27.922  1.00 87.63           C  
ATOM    908  CD1 LEU A 124       5.063  42.051  27.579  1.00 87.63           C  
ATOM    909  CD2 LEU A 124       3.394  43.993  27.621  1.00 87.63           C  
ATOM    910  N   ASN A 125      -0.343  40.278  26.719  1.00118.53           N  
ATOM    911  CA  ASN A 125      -1.156  39.596  25.741  1.00118.53           C  
ATOM    912  C   ASN A 125      -2.415  40.383  25.483  1.00118.53           C  
ATOM    913  O   ASN A 125      -3.517  39.955  25.823  1.00118.53           O  
ATOM    914  CB  ASN A 125      -1.613  38.200  26.199  1.00118.53           C  
ATOM    915  CG  ASN A 125      -0.404  37.281  26.228  1.00118.53           C  
ATOM    916  ND2 ASN A 125       0.663  37.653  25.477  1.00118.53           N  
ATOM    917  OD1 ASN A 125      -0.403  36.252  26.899  1.00118.53           O  
ATOM    918  N   ALA A 126      -2.237  41.595  24.923  1.00 85.14           N  
ATOM    919  CA  ALA A 126      -3.198  42.581  24.509  1.00 85.14           C  
ATOM    920  C   ALA A 126      -3.877  42.293  23.193  1.00 85.14           C  
ATOM    921  O   ALA A 126      -5.011  42.709  22.981  1.00 85.14           O  
ATOM    922  CB  ALA A 126      -2.582  43.984  24.394  1.00 85.14           C  
ATOM    923  N   GLY A 127      -3.196  41.608  22.254  1.00 57.77           N  
ATOM    924  CA  GLY A 127      -3.621  41.560  20.873  1.00 57.77           C  
ATOM    925  C   GLY A 127      -5.016  41.044  20.634  1.00 57.77           C  
ATOM    926  O   GLY A 127      -5.590  40.286  21.415  1.00 57.77           O  
ATOM    927  N   ILE A 128      -5.582  41.491  19.482  1.00101.86           N  
ATOM    928  CA  ILE A 128      -6.880  41.129  18.978  1.00101.86           C  
ATOM    929  C   ILE A 128      -6.639  40.260  17.778  1.00101.86           C  
ATOM    930  O   ILE A 128      -6.161  40.731  16.748  1.00101.86           O  
ATOM    931  CB  ILE A 128      -7.649  42.307  18.446  1.00101.86           C  
ATOM    932  CG1 ILE A 128      -7.976  43.314  19.559  1.00101.86           C  
ATOM    933  CG2 ILE A 128      -8.886  41.774  17.705  1.00101.86           C  
ATOM    934  CD1 ILE A 128      -8.904  42.755  20.634  1.00101.86           C  
ATOM    935  N   PHE A 129      -6.916  38.950  17.914  1.00 77.01           N  
ATOM    936  CA  PHE A 129      -6.772  37.965  16.880  1.00 77.01           C  
ATOM    937  C   PHE A 129      -7.880  38.022  15.875  1.00 77.01           C  
ATOM    938  O   PHE A 129      -7.671  37.775  14.690  1.00 77.01           O  
ATOM    939  CB  PHE A 129      -6.688  36.535  17.438  1.00 77.01           C  
ATOM    940  CG  PHE A 129      -5.343  36.420  18.067  1.00 77.01           C  
ATOM    941  CD1 PHE A 129      -5.096  36.955  19.311  1.00 77.01           C  
ATOM    942  CD2 PHE A 129      -4.323  35.776  17.406  1.00 77.01           C  
ATOM    943  CE1 PHE A 129      -3.852  36.848  19.886  1.00 77.01           C  
ATOM    944  CE2 PHE A 129      -3.076  35.665  17.975  1.00 77.01           C  
ATOM    945  CZ  PHE A 129      -2.839  36.203  19.217  1.00 77.01           C  
ATOM    946  N   GLY A 130      -9.109  38.325  16.321  1.00 28.69           N  
ATOM    947  CA  GLY A 130     -10.217  38.281  15.416  1.00 28.69           C  
ATOM    948  C   GLY A 130     -10.570  36.837  15.254  1.00 28.69           C  
ATOM    949  O   GLY A 130     -10.450  36.047  16.190  1.00 28.69           O  
ATOM    950  N   THR A 131     -11.024  36.471  14.043  1.00112.87           N  
ATOM    951  CA  THR A 131     -11.411  35.130  13.707  1.00112.87           C  
ATOM    952  C   THR A 131     -10.185  34.281  13.761  1.00112.87           C  
ATOM    953  O   THR A 131     -10.242  33.101  14.103  1.00112.87           O  
ATOM    954  CB  THR A 131     -11.895  35.017  12.295  1.00112.87           C  
ATOM    955  CG2 THR A 131     -12.364  33.575  12.063  1.00112.87           C  
ATOM    956  OG1 THR A 131     -12.961  35.919  12.050  1.00112.87           O  
ATOM    957  N   GLY A 132      -9.032  34.878  13.407  1.00 44.85           N  
ATOM    958  CA  GLY A 132      -7.811  34.137  13.330  1.00 44.85           C  
ATOM    959  C   GLY A 132      -7.522  33.968  11.874  1.00 44.85           C  
ATOM    960  O   GLY A 132      -6.421  33.570  11.495  1.00 44.85           O  
ATOM    961  N   SER A 133      -8.517  34.286  11.017  1.00141.87           N  
ATOM    962  CA  SER A 133      -8.341  34.127   9.602  1.00141.87           C  
ATOM    963  C   SER A 133      -8.877  35.341   8.893  1.00141.87           C  
ATOM    964  O   SER A 133      -8.876  35.404   7.663  1.00141.87           O  
ATOM    965  CB  SER A 133      -9.148  32.931   9.079  1.00141.87           C  
ATOM    966  OG  SER A 133      -9.007  32.824   7.674  1.00141.87           O  
ATOM    967  N   ASP A 134      -9.363  36.330   9.665  1.00106.81           N  
ATOM    968  CA  ASP A 134      -9.918  37.567   9.181  1.00106.81           C  
ATOM    969  C   ASP A 134      -8.860  38.529   8.703  1.00106.81           C  
ATOM    970  O   ASP A 134      -9.191  39.516   8.054  1.00106.81           O  
ATOM    971  CB  ASP A 134     -10.890  38.233  10.177  1.00106.81           C  
ATOM    972  CG  ASP A 134     -10.227  38.418  11.531  1.00106.81           C  
ATOM    973  OD1 ASP A 134      -9.072  37.950  11.704  1.00106.81           O  
ATOM    974  OD2 ASP A 134     -10.887  39.014  12.424  1.00106.81           O1-
ATOM    975  N   GLY A 135      -7.565  38.325   9.029  1.00 61.44           N  
ATOM    976  CA  GLY A 135      -6.577  39.252   8.528  1.00 61.44           C  
ATOM    977  C   GLY A 135      -5.989  40.076   9.639  1.00 61.44           C  
ATOM    978  O   GLY A 135      -5.276  41.046   9.391  1.00 61.44           O  
ATOM    979  N   HIS A 136      -6.352  39.758  10.891  1.00121.56           N  
ATOM    980  CA  HIS A 136      -5.861  40.382  12.088  1.00121.56           C  
ATOM    981  C   HIS A 136      -4.561  39.823  12.600  1.00121.56           C  
ATOM    982  O   HIS A 136      -3.995  40.388  13.533  1.00121.56           O  
ATOM    983  CB  HIS A 136      -6.932  40.467  13.174  1.00121.56           C  
ATOM    984  CG  HIS A 136      -7.939  41.468  12.699  1.00121.56           C  
ATOM    985  CD2 HIS A 136      -9.059  41.307  11.942  1.00121.56           C  
ATOM    986  ND1 HIS A 136      -7.819  42.824  12.907  1.00121.56           N  
ATOM    987  CE1 HIS A 136      -8.861  43.413  12.268  1.00121.56           C  
ATOM    988  NE2 HIS A 136      -9.641  42.532  11.667  1.00121.56           N  
ATOM    989  N   THR A 137      -4.081  38.669  12.087  1.00 53.29           N  
ATOM    990  CA  THR A 137      -2.889  38.074  12.639  1.00 53.29           C  
ATOM    991  C   THR A 137      -1.691  38.376  11.785  1.00 53.29           C  
ATOM    992  O   THR A 137      -1.806  38.727  10.611  1.00 53.29           O  
ATOM    993  CB  THR A 137      -2.988  36.582  12.769  1.00 53.29           C  
ATOM    994  CG2 THR A 137      -4.200  36.245  13.655  1.00 53.29           C  
ATOM    995  OG1 THR A 137      -3.139  35.986  11.490  1.00 53.29           O  
ATOM    996  N   LEU A 138      -0.491  38.276  12.399  1.00 72.57           N  
ATOM    997  CA  LEU A 138       0.750  38.537  11.727  1.00 72.57           C  
ATOM    998  C   LEU A 138       1.077  37.319  10.910  1.00 72.57           C  
ATOM    999  O   LEU A 138       0.879  36.189  11.356  1.00 72.57           O  
ATOM   1000  CB  LEU A 138       1.882  38.809  12.729  1.00 72.57           C  
ATOM   1001  CG  LEU A 138       3.189  39.309  12.099  1.00 72.57           C  
ATOM   1002  CD1 LEU A 138       2.994  40.685  11.442  1.00 72.57           C  
ATOM   1003  CD2 LEU A 138       4.329  39.289  13.131  1.00 72.57           C  
ATOM   1004  N   PRO A 139       1.594  37.503   9.726  1.00143.61           N  
ATOM   1005  CA  PRO A 139       1.887  36.392   8.867  1.00143.61           C  
ATOM   1006  C   PRO A 139       2.973  35.560   9.465  1.00143.61           C  
ATOM   1007  O   PRO A 139       3.862  36.104  10.117  1.00143.61           O  
ATOM   1008  CB  PRO A 139       2.205  36.991   7.493  1.00143.61           C  
ATOM   1009  CG  PRO A 139       2.296  38.513   7.737  1.00143.61           C  
ATOM   1010  CD  PRO A 139       1.433  38.740   8.985  1.00143.61           C  
ATOM   1011  N   SER A 140       2.916  34.236   9.241  1.00 74.18           N  
ATOM   1012  CA  SER A 140       3.845  33.317   9.828  1.00 74.18           C  
ATOM   1013  C   SER A 140       5.220  33.611   9.318  1.00 74.18           C  
ATOM   1014  O   SER A 140       6.208  33.357  10.005  1.00 74.18           O  
ATOM   1015  CB  SER A 140       3.526  31.853   9.483  1.00 74.18           C  
ATOM   1016  OG  SER A 140       2.245  31.509   9.987  1.00 74.18           O  
ATOM   1017  N   GLU A 141       5.326  34.152   8.092  1.00 64.95           N  
ATOM   1018  CA  GLU A 141       6.621  34.442   7.544  1.00 64.95           C  
ATOM   1019  C   GLU A 141       7.279  35.477   8.410  1.00 64.95           C  
ATOM   1020  O   GLU A 141       8.476  35.397   8.685  1.00 64.95           O  
ATOM   1021  CB  GLU A 141       6.560  35.008   6.113  1.00 64.95           C  
ATOM   1022  CG  GLU A 141       6.119  33.990   5.057  1.00 64.95           C  
ATOM   1023  CD  GLU A 141       4.606  33.843   5.126  1.00 64.95           C  
ATOM   1024  OE1 GLU A 141       3.970  34.629   5.878  1.00 64.95           O  
ATOM   1025  OE2 GLU A 141       4.066  32.946   4.425  1.00 64.95           O1-
ATOM   1026  N   VAL A 142       6.509  36.493   8.847  1.00 47.07           N  
ATOM   1027  CA  VAL A 142       7.025  37.550   9.671  1.00 47.07           C  
ATOM   1028  C   VAL A 142       7.371  37.019  11.032  1.00 47.07           C  
ATOM   1029  O   VAL A 142       8.346  37.450  11.645  1.00 47.07           O  
ATOM   1030  CB  VAL A 142       6.056  38.680   9.850  1.00 47.07           C  
ATOM   1031  CG1 VAL A 142       6.707  39.734  10.761  1.00 47.07           C  
ATOM   1032  CG2 VAL A 142       5.667  39.219   8.462  1.00 47.07           C  
ATOM   1033  N   VAL A 143       6.563  36.080  11.560  1.00 41.95           N  
ATOM   1034  CA  VAL A 143       6.815  35.553  12.872  1.00 41.95           C  
ATOM   1035  C   VAL A 143       8.141  34.852  12.872  1.00 41.95           C  
ATOM   1036  O   VAL A 143       8.914  34.960  13.823  1.00 41.95           O  
ATOM   1037  CB  VAL A 143       5.778  34.561  13.307  1.00 41.95           C  
ATOM   1038  CG1 VAL A 143       6.189  33.996  14.678  1.00 41.95           C  
ATOM   1039  CG2 VAL A 143       4.406  35.257  13.301  1.00 41.95           C  
ATOM   1040  N   ARG A 144       8.434  34.096  11.800  1.00127.91           N  
ATOM   1041  CA  ARG A 144       9.662  33.357  11.713  1.00127.91           C  
ATOM   1042  C   ARG A 144      10.826  34.306  11.678  1.00127.91           C  
ATOM   1043  O   ARG A 144      11.828  34.103  12.362  1.00127.91           O  
ATOM   1044  CB  ARG A 144       9.685  32.465  10.464  1.00127.91           C  
ATOM   1045  CG  ARG A 144       8.607  31.380  10.527  1.00127.91           C  
ATOM   1046  CD  ARG A 144       8.421  30.608   9.222  1.00127.91           C  
ATOM   1047  NE  ARG A 144       9.780  30.341   8.681  1.00127.91           N  
ATOM   1048  CZ  ARG A 144      10.538  29.340   9.214  1.00127.91           C  
ATOM   1049  NH1 ARG A 144      10.079  28.636  10.289  1.00127.91           N1+
ATOM   1050  NH2 ARG A 144      11.763  29.060   8.684  1.00127.91           N  
ATOM   1051  N   ALA A 145      10.715  35.391  10.892  1.00 30.59           N  
ATOM   1052  CA  ALA A 145      11.787  36.339  10.780  1.00 30.59           C  
ATOM   1053  C   ALA A 145      12.026  36.945  12.129  1.00 30.59           C  
ATOM   1054  O   ALA A 145      13.168  37.181  12.523  1.00 30.59           O  
ATOM   1055  CB  ALA A 145      11.464  37.486   9.808  1.00 30.59           C  
ATOM   1056  N   ALA A 146      10.939  37.224  12.871  1.00 39.63           N  
ATOM   1057  CA  ALA A 146      11.027  37.844  14.164  1.00 39.63           C  
ATOM   1058  C   ALA A 146      11.758  36.949  15.120  1.00 39.63           C  
ATOM   1059  O   ALA A 146      12.546  37.423  15.937  1.00 39.63           O  
ATOM   1060  CB  ALA A 146       9.647  38.127  14.783  1.00 39.63           C  
ATOM   1061  N   MET A 147      11.492  35.628  15.074  1.00 60.08           N  
ATOM   1062  CA  MET A 147      12.152  34.733  15.985  1.00 60.08           C  
ATOM   1063  C   MET A 147      13.621  34.686  15.700  1.00 60.08           C  
ATOM   1064  O   MET A 147      14.437  34.628  16.619  1.00 60.08           O  
ATOM   1065  CB  MET A 147      11.673  33.276  15.935  1.00 60.08           C  
ATOM   1066  CG  MET A 147      10.334  33.036  16.621  1.00 60.08           C  
ATOM   1067  SD  MET A 147      10.028  31.283  16.978  1.00 60.08           S  
ATOM   1068  CE  MET A 147       8.317  31.560  17.497  1.00 60.08           C  
ATOM   1069  N   LEU A 148      13.998  34.690  14.411  1.00 58.29           N  
ATOM   1070  CA  LEU A 148      15.385  34.615  14.054  1.00 58.29           C  
ATOM   1071  C   LEU A 148      16.096  35.802  14.630  1.00 58.29           C  
ATOM   1072  O   LEU A 148      17.140  35.665  15.271  1.00 58.29           O  
ATOM   1073  CB  LEU A 148      15.572  34.677  12.525  1.00 58.29           C  
ATOM   1074  CG  LEU A 148      17.036  34.749  12.050  1.00 58.29           C  
ATOM   1075  CD1 LEU A 148      17.803  33.456  12.365  1.00 58.29           C  
ATOM   1076  CD2 LEU A 148      17.116  35.154  10.569  1.00 58.29           C  
ATOM   1077  N   VAL A 149      15.528  37.005  14.435  1.00 46.37           N  
ATOM   1078  CA  VAL A 149      16.170  38.206  14.884  1.00 46.37           C  
ATOM   1079  C   VAL A 149      16.231  38.242  16.379  1.00 46.37           C  
ATOM   1080  O   VAL A 149      17.229  38.673  16.955  1.00 46.37           O  
ATOM   1081  CB  VAL A 149      15.480  39.449  14.410  1.00 46.37           C  
ATOM   1082  CG1 VAL A 149      16.165  40.668  15.050  1.00 46.37           C  
ATOM   1083  CG2 VAL A 149      15.519  39.458  12.872  1.00 46.37           C  
ATOM   1084  N   ARG A 150      15.163  37.784  17.053  1.00203.66           N  
ATOM   1085  CA  ARG A 150      15.104  37.880  18.484  1.00203.66           C  
ATOM   1086  C   ARG A 150      16.229  37.059  19.053  1.00203.66           C  
ATOM   1087  O   ARG A 150      16.904  37.478  19.992  1.00203.66           O  
ATOM   1088  CB  ARG A 150      13.765  37.367  19.042  1.00203.66           C  
ATOM   1089  CG  ARG A 150      13.269  38.101  20.294  1.00203.66           C  
ATOM   1090  CD  ARG A 150      14.176  38.021  21.521  1.00203.66           C  
ATOM   1091  NE  ARG A 150      15.176  39.127  21.435  1.00203.66           N  
ATOM   1092  CZ  ARG A 150      14.876  40.373  21.904  1.00203.66           C  
ATOM   1093  NH1 ARG A 150      13.622  40.651  22.366  1.00203.66           N1+
ATOM   1094  NH2 ARG A 150      15.836  41.345  21.922  1.00203.66           N  
ATOM   1095  N   ILE A 151      16.472  35.860  18.491  1.00 50.85           N  
ATOM   1096  CA  ILE A 151      17.534  35.016  18.973  1.00 50.85           C  
ATOM   1097  C   ILE A 151      18.866  35.670  18.727  1.00 50.85           C  
ATOM   1098  O   ILE A 151      19.732  35.694  19.601  1.00 50.85           O  
ATOM   1099  CB  ILE A 151      17.559  33.661  18.325  1.00 50.85           C  
ATOM   1100  CG1 ILE A 151      16.303  32.863  18.717  1.00 50.85           C  
ATOM   1101  CG2 ILE A 151      18.875  32.963  18.707  1.00 50.85           C  
ATOM   1102  CD1 ILE A 151      16.149  31.554  17.947  1.00 50.85           C  
ATOM   1103  N   ASN A 152      19.060  36.252  17.532  1.00 65.20           N  
ATOM   1104  CA  ASN A 152      20.340  36.810  17.182  1.00 65.20           C  
ATOM   1105  C   ASN A 152      20.699  37.911  18.145  1.00 65.20           C  
ATOM   1106  O   ASN A 152      21.847  38.012  18.575  1.00 65.20           O  
ATOM   1107  CB  ASN A 152      20.359  37.384  15.750  1.00 65.20           C  
ATOM   1108  CG  ASN A 152      21.791  37.729  15.353  1.00 65.20           C  
ATOM   1109  ND2 ASN A 152      22.055  39.042  15.118  1.00 65.20           N  
ATOM   1110  OD1 ASN A 152      22.649  36.855  15.240  1.00 65.20           O  
ATOM   1111  N   THR A 153      19.717  38.753  18.524  1.00103.11           N  
ATOM   1112  CA  THR A 153      19.946  39.891  19.374  1.00103.11           C  
ATOM   1113  C   THR A 153      20.271  39.488  20.791  1.00103.11           C  
ATOM   1114  O   THR A 153      20.655  40.341  21.588  1.00103.11           O  
ATOM   1115  CB  THR A 153      18.812  40.882  19.403  1.00103.11           C  
ATOM   1116  CG2 THR A 153      18.584  41.409  17.977  1.00103.11           C  
ATOM   1117  OG1 THR A 153      17.627  40.285  19.906  1.00103.11           O  
ATOM   1118  N   LEU A 154      19.923  38.248  21.192  1.00119.66           N  
ATOM   1119  CA  LEU A 154      20.194  37.650  22.482  1.00119.66           C  
ATOM   1120  C   LEU A 154      21.583  37.062  22.654  1.00119.66           C  
ATOM   1121  O   LEU A 154      22.033  36.842  23.778  1.00119.66           O  
ATOM   1122  CB  LEU A 154      19.167  36.564  22.834  1.00119.66           C  
ATOM   1123  CG  LEU A 154      17.740  37.134  22.939  1.00119.66           C  
ATOM   1124  CD1 LEU A 154      16.728  36.050  23.333  1.00119.66           C  
ATOM   1125  CD2 LEU A 154      17.699  38.364  23.861  1.00119.66           C  
ATOM   1126  N   LEU A 155      22.251  36.687  21.550  1.00100.24           N  
ATOM   1127  CA  LEU A 155      23.510  35.974  21.495  1.00100.24           C  
ATOM   1128  C   LEU A 155      24.702  36.770  21.948  1.00100.24           C  
ATOM   1129  O   LEU A 155      25.756  36.190  22.204  1.00100.24           O  
ATOM   1130  CB  LEU A 155      23.812  35.416  20.100  1.00100.24           C  
ATOM   1131  CG  LEU A 155      22.754  34.390  19.657  1.00100.24           C  
ATOM   1132  CD1 LEU A 155      23.102  33.774  18.293  1.00100.24           C  
ATOM   1133  CD2 LEU A 155      22.509  33.337  20.750  1.00100.24           C  
ATOM   1134  N   GLN A 156      24.615  38.111  21.968  1.00111.70           N  
ATOM   1135  CA  GLN A 156      25.729  38.935  22.354  1.00111.70           C  
ATOM   1136  C   GLN A 156      26.132  38.641  23.772  1.00111.70           C  
ATOM   1137  O   GLN A 156      27.289  38.859  24.130  1.00111.70           O  
ATOM   1138  CB  GLN A 156      25.461  40.447  22.228  1.00111.70           C  
ATOM   1139  CG  GLN A 156      25.528  40.978  20.791  1.00111.70           C  
ATOM   1140  CD  GLN A 156      24.185  40.789  20.100  1.00111.70           C  
ATOM   1141  NE2 GLN A 156      23.869  41.707  19.148  1.00111.70           N  
ATOM   1142  OE1 GLN A 156      23.438  39.859  20.395  1.00111.70           O  
ATOM   1143  N   GLY A 157      25.194  38.192  24.636  1.00 56.61           N  
ATOM   1144  CA  GLY A 157      25.548  37.811  25.981  1.00 56.61           C  
ATOM   1145  C   GLY A 157      25.210  38.890  26.980  1.00 56.61           C  
ATOM   1146  O   GLY A 157      25.627  38.827  28.134  1.00 56.61           O  
ATOM   1147  N   TYR A 158      24.543  39.962  26.528  1.00125.33           N  
ATOM   1148  CA  TYR A 158      24.083  41.091  27.298  1.00125.33           C  
ATOM   1149  C   TYR A 158      22.751  40.922  28.010  1.00125.33           C  
ATOM   1150  O   TYR A 158      22.426  41.713  28.895  1.00125.33           O  
ATOM   1151  CB  TYR A 158      24.022  42.375  26.457  1.00125.33           C  
ATOM   1152  CG  TYR A 158      25.438  42.707  26.131  1.00125.33           C  
ATOM   1153  CD1 TYR A 158      26.237  43.323  27.068  1.00125.33           C  
ATOM   1154  CD2 TYR A 158      25.971  42.406  24.899  1.00125.33           C  
ATOM   1155  CE1 TYR A 158      27.545  43.634  26.782  1.00125.33           C  
ATOM   1156  CE2 TYR A 158      27.280  42.714  24.607  1.00125.33           C  
ATOM   1157  CZ  TYR A 158      28.069  43.329  25.550  1.00125.33           C  
ATOM   1158  OH  TYR A 158      29.411  43.647  25.253  1.00125.33           O  
ATOM   1159  N   SER A 159      21.883  40.017  27.516  1.00104.78           N  
ATOM   1160  CA  SER A 159      20.487  39.870  27.888  1.00104.78           C  
ATOM   1161  C   SER A 159      20.145  39.148  29.169  1.00104.78           C  
ATOM   1162  O   SER A 159      19.076  39.395  29.726  1.00104.78           O  
ATOM   1163  CB  SER A 159      19.703  39.152  26.780  1.00104.78           C  
ATOM   1164  OG  SER A 159      19.877  39.837  25.549  1.00104.78           O  
ATOM   1165  N   GLY A 160      20.965  38.193  29.650  1.00 41.00           N  
ATOM   1166  CA  GLY A 160      20.619  37.524  30.878  1.00 41.00           C  
ATOM   1167  C   GLY A 160      19.529  36.502  30.677  1.00 41.00           C  
ATOM   1168  O   GLY A 160      18.659  36.352  31.535  1.00 41.00           O  
ATOM   1169  N   ILE A 161      19.543  35.767  29.545  1.00 54.23           N  
ATOM   1170  CA  ILE A 161      18.563  34.744  29.287  1.00 54.23           C  
ATOM   1171  C   ILE A 161      19.297  33.448  29.117  1.00 54.23           C  
ATOM   1172  O   ILE A 161      20.469  33.429  28.745  1.00 54.23           O  
ATOM   1173  CB  ILE A 161      17.776  34.979  28.028  1.00 54.23           C  
ATOM   1174  CG1 ILE A 161      16.600  33.993  27.924  1.00 54.23           C  
ATOM   1175  CG2 ILE A 161      18.749  34.922  26.838  1.00 54.23           C  
ATOM   1176  CD1 ILE A 161      15.608  34.344  26.815  1.00 54.23           C  
ATOM   1177  N   ARG A 162      18.628  32.320  29.429  1.00160.76           N  
ATOM   1178  CA  ARG A 162      19.259  31.034  29.328  1.00160.76           C  
ATOM   1179  C   ARG A 162      19.334  30.594  27.897  1.00160.76           C  
ATOM   1180  O   ARG A 162      18.467  30.888  27.076  1.00160.76           O  
ATOM   1181  CB  ARG A 162      18.588  29.956  30.194  1.00160.76           C  
ATOM   1182  CG  ARG A 162      17.089  29.820  29.951  1.00160.76           C  
ATOM   1183  CD  ARG A 162      16.380  29.013  31.040  1.00160.76           C  
ATOM   1184  NE  ARG A 162      14.919  29.251  30.882  1.00160.76           N  
ATOM   1185  CZ  ARG A 162      14.097  29.174  31.969  1.00160.76           C  
ATOM   1186  NH1 ARG A 162      14.601  28.811  33.184  1.00160.76           N1+
ATOM   1187  NH2 ARG A 162      12.774  29.475  31.839  1.00160.76           N  
ATOM   1188  N   PHE A 163      20.417  29.857  27.582  1.00 71.91           N  
ATOM   1189  CA  PHE A 163      20.738  29.361  26.273  1.00 71.91           C  
ATOM   1190  C   PHE A 163      19.678  28.384  25.856  1.00 71.91           C  
ATOM   1191  O   PHE A 163      19.323  28.302  24.682  1.00 71.91           O  
ATOM   1192  CB  PHE A 163      22.099  28.640  26.266  1.00 71.91           C  
ATOM   1193  CG  PHE A 163      22.532  28.388  24.862  1.00 71.91           C  
ATOM   1194  CD1 PHE A 163      23.106  29.395  24.121  1.00 71.91           C  
ATOM   1195  CD2 PHE A 163      22.385  27.143  24.293  1.00 71.91           C  
ATOM   1196  CE1 PHE A 163      23.516  29.170  22.828  1.00 71.91           C  
ATOM   1197  CE2 PHE A 163      22.794  26.911  23.001  1.00 71.91           C  
ATOM   1198  CZ  PHE A 163      23.359  27.925  22.267  1.00 71.91           C  
ATOM   1199  N   GLU A 164      19.141  27.613  26.819  1.00 87.80           N  
ATOM   1200  CA  GLU A 164      18.167  26.597  26.523  1.00 87.80           C  
ATOM   1201  C   GLU A 164      16.952  27.207  25.890  1.00 87.80           C  
ATOM   1202  O   GLU A 164      16.309  26.572  25.056  1.00 87.80           O  
ATOM   1203  CB  GLU A 164      17.721  25.805  27.765  1.00 87.80           C  
ATOM   1204  CG  GLU A 164      18.756  24.777  28.227  1.00 87.80           C  
ATOM   1205  CD  GLU A 164      19.966  25.516  28.779  1.00 87.80           C  
ATOM   1206  OE1 GLU A 164      19.785  26.647  29.304  1.00 87.80           O  
ATOM   1207  OE2 GLU A 164      21.090  24.955  28.681  1.00 87.80           O1-
ATOM   1208  N   ILE A 165      16.578  28.439  26.286  1.00105.28           N  
ATOM   1209  CA  ILE A 165      15.425  29.087  25.719  1.00105.28           C  
ATOM   1210  C   ILE A 165      15.664  29.337  24.258  1.00105.28           C  
ATOM   1211  O   ILE A 165      14.779  29.128  23.429  1.00105.28           O  
ATOM   1212  CB  ILE A 165      15.163  30.429  26.337  1.00105.28           C  
ATOM   1213  CG1 ILE A 165      14.861  30.301  27.839  1.00105.28           C  
ATOM   1214  CG2 ILE A 165      14.026  31.093  25.541  1.00105.28           C  
ATOM   1215  CD1 ILE A 165      13.540  29.608  28.146  1.00105.28           C  
ATOM   1216  N   LEU A 166      16.876  29.802  23.902  1.00 49.49           N  
ATOM   1217  CA  LEU A 166      17.174  30.119  22.534  1.00 49.49           C  
ATOM   1218  C   LEU A 166      17.091  28.878  21.703  1.00 49.49           C  
ATOM   1219  O   LEU A 166      16.617  28.908  20.569  1.00 49.49           O  
ATOM   1220  CB  LEU A 166      18.566  30.744  22.362  1.00 49.49           C  
ATOM   1221  CG  LEU A 166      18.673  32.114  23.057  1.00 49.49           C  
ATOM   1222  CD1 LEU A 166      20.023  32.791  22.769  1.00 49.49           C  
ATOM   1223  CD2 LEU A 166      17.465  33.002  22.711  1.00 49.49           C  
ATOM   1224  N   GLU A 167      17.551  27.742  22.255  1.00 42.01           N  
ATOM   1225  CA  GLU A 167      17.540  26.507  21.529  1.00 42.01           C  
ATOM   1226  C   GLU A 167      16.118  26.130  21.226  1.00 42.01           C  
ATOM   1227  O   GLU A 167      15.824  25.648  20.134  1.00 42.01           O  
ATOM   1228  CB  GLU A 167      18.197  25.366  22.328  1.00 42.01           C  
ATOM   1229  CG  GLU A 167      19.701  25.580  22.540  1.00 42.01           C  
ATOM   1230  CD  GLU A 167      20.245  24.448  23.403  1.00 42.01           C  
ATOM   1231  OE1 GLU A 167      19.417  23.690  23.974  1.00 42.01           O  
ATOM   1232  OE2 GLU A 167      21.495  24.331  23.507  1.00 42.01           O1-
ATOM   1233  N   ALA A 168      15.192  26.344  22.182  1.00 32.51           N  
ATOM   1234  CA  ALA A 168      13.814  25.976  21.996  1.00 32.51           C  
ATOM   1235  C   ALA A 168      13.218  26.764  20.866  1.00 32.51           C  
ATOM   1236  O   ALA A 168      12.492  26.221  20.036  1.00 32.51           O  
ATOM   1237  CB  ALA A 168      12.956  26.243  23.245  1.00 32.51           C  
ATOM   1238  N   ILE A 169      13.513  28.074  20.803  1.00 91.13           N  
ATOM   1239  CA  ILE A 169      12.989  28.913  19.762  1.00 91.13           C  
ATOM   1240  C   ILE A 169      13.531  28.417  18.459  1.00 91.13           C  
ATOM   1241  O   ILE A 169      12.830  28.395  17.449  1.00 91.13           O  
ATOM   1242  CB  ILE A 169      13.399  30.351  19.892  1.00 91.13           C  
ATOM   1243  CG1 ILE A 169      12.806  30.975  21.166  1.00 91.13           C  
ATOM   1244  CG2 ILE A 169      12.979  31.075  18.602  1.00 91.13           C  
ATOM   1245  CD1 ILE A 169      11.280  31.001  21.173  1.00 91.13           C  
ATOM   1246  N   THR A 170      14.812  28.009  18.450  1.00 33.03           N  
ATOM   1247  CA  THR A 170      15.437  27.538  17.248  1.00 33.03           C  
ATOM   1248  C   THR A 170      14.681  26.339  16.758  1.00 33.03           C  
ATOM   1249  O   THR A 170      14.463  26.189  15.557  1.00 33.03           O  
ATOM   1250  CB  THR A 170      16.866  27.128  17.460  1.00 33.03           C  
ATOM   1251  CG2 THR A 170      17.443  26.649  16.118  1.00 33.03           C  
ATOM   1252  OG1 THR A 170      17.624  28.224  17.953  1.00 33.03           O  
ATOM   1253  N   LYS A 171      14.250  25.452  17.679  1.00 80.35           N  
ATOM   1254  CA  LYS A 171      13.531  24.266  17.293  1.00 80.35           C  
ATOM   1255  C   LYS A 171      12.254  24.649  16.611  1.00 80.35           C  
ATOM   1256  O   LYS A 171      11.837  23.997  15.655  1.00 80.35           O  
ATOM   1257  CB  LYS A 171      13.122  23.353  18.467  1.00 80.35           C  
ATOM   1258  CG  LYS A 171      14.189  22.363  18.940  1.00 80.35           C  
ATOM   1259  CD  LYS A 171      15.363  22.985  19.688  1.00 80.35           C  
ATOM   1260  CE  LYS A 171      16.374  21.954  20.194  1.00 80.35           C  
ATOM   1261  NZ  LYS A 171      17.460  22.631  20.936  1.00 80.35           N1+
ATOM   1262  N   LEU A 172      11.585  25.711  17.091  1.00 45.14           N  
ATOM   1263  CA  LEU A 172      10.335  26.115  16.511  1.00 45.14           C  
ATOM   1264  C   LEU A 172      10.564  26.494  15.078  1.00 45.14           C  
ATOM   1265  O   LEU A 172       9.758  26.175  14.206  1.00 45.14           O  
ATOM   1266  CB  LEU A 172       9.731  27.351  17.205  1.00 45.14           C  
ATOM   1267  CG  LEU A 172       9.297  27.098  18.659  1.00 45.14           C  
ATOM   1268  CD1 LEU A 172       8.707  28.366  19.295  1.00 45.14           C  
ATOM   1269  CD2 LEU A 172       8.334  25.903  18.752  1.00 45.14           C  
ATOM   1270  N   LEU A 173      11.673  27.203  14.803  1.00 54.37           N  
ATOM   1271  CA  LEU A 173      11.965  27.655  13.469  1.00 54.37           C  
ATOM   1272  C   LEU A 173      12.194  26.487  12.556  1.00 54.37           C  
ATOM   1273  O   LEU A 173      11.616  26.411  11.472  1.00 54.37           O  
ATOM   1274  CB  LEU A 173      13.258  28.492  13.412  1.00 54.37           C  
ATOM   1275  CG  LEU A 173      13.178  29.841  14.148  1.00 54.37           C  
ATOM   1276  CD1 LEU A 173      14.507  30.610  14.046  1.00 54.37           C  
ATOM   1277  CD2 LEU A 173      11.986  30.669  13.642  1.00 54.37           C  
ATOM   1278  N   ASN A 174      13.034  25.530  12.988  1.00 46.18           N  
ATOM   1279  CA  ASN A 174      13.428  24.429  12.152  1.00 46.18           C  
ATOM   1280  C   ASN A 174      12.252  23.550  11.852  1.00 46.18           C  
ATOM   1281  O   ASN A 174      12.131  23.022  10.750  1.00 46.18           O  
ATOM   1282  CB  ASN A 174      14.520  23.566  12.804  1.00 46.18           C  
ATOM   1283  CG  ASN A 174      15.789  24.407  12.840  1.00 46.18           C  
ATOM   1284  ND2 ASN A 174      16.406  24.529  14.045  1.00 46.18           N  
ATOM   1285  OD1 ASN A 174      16.213  24.953  11.822  1.00 46.18           O  
ATOM   1286  N   THR A 175      11.389  23.333  12.857  1.00 67.41           N  
ATOM   1287  CA  THR A 175      10.215  22.509  12.769  1.00 67.41           C  
ATOM   1288  C   THR A 175       9.127  23.180  11.984  1.00 67.41           C  
ATOM   1289  O   THR A 175       8.246  22.506  11.454  1.00 67.41           O  
ATOM   1290  CB  THR A 175       9.656  22.162  14.118  1.00 67.41           C  
ATOM   1291  CG2 THR A 175      10.742  21.428  14.921  1.00 67.41           C  
ATOM   1292  OG1 THR A 175       9.253  23.338  14.805  1.00 67.41           O  
ATOM   1293  N   GLY A 176       9.108  24.527  11.947  1.00 33.16           N  
ATOM   1294  CA  GLY A 176       8.089  25.200  11.192  1.00 33.16           C  
ATOM   1295  C   GLY A 176       6.897  25.500  12.054  1.00 33.16           C  
ATOM   1296  O   GLY A 176       5.809  25.746  11.536  1.00 33.16           O  
ATOM   1297  N   VAL A 177       7.056  25.477  13.394  1.00 42.66           N  
ATOM   1298  CA  VAL A 177       5.945  25.821  14.239  1.00 42.66           C  
ATOM   1299  C   VAL A 177       6.066  27.286  14.538  1.00 42.66           C  
ATOM   1300  O   VAL A 177       7.091  27.740  15.045  1.00 42.66           O  
ATOM   1301  CB  VAL A 177       5.939  25.084  15.550  1.00 42.66           C  
ATOM   1302  CG1 VAL A 177       4.780  25.611  16.413  1.00 42.66           C  
ATOM   1303  CG2 VAL A 177       5.860  23.575  15.261  1.00 42.66           C  
ATOM   1304  N   SER A 178       5.015  28.071  14.217  1.00 53.57           N  
ATOM   1305  CA  SER A 178       5.079  29.490  14.433  1.00 53.57           C  
ATOM   1306  C   SER A 178       3.937  29.886  15.319  1.00 53.57           C  
ATOM   1307  O   SER A 178       2.782  29.569  15.042  1.00 53.57           O  
ATOM   1308  CB  SER A 178       4.942  30.307  13.138  1.00 53.57           C  
ATOM   1309  OG  SER A 178       6.008  29.994  12.253  1.00 53.57           O  
ATOM   1310  N   PRO A 179       4.223  30.601  16.374  1.00 87.87           N  
ATOM   1311  CA  PRO A 179       3.187  31.022  17.272  1.00 87.87           C  
ATOM   1312  C   PRO A 179       2.339  32.061  16.621  1.00 87.87           C  
ATOM   1313  O   PRO A 179       2.829  32.771  15.745  1.00 87.87           O  
ATOM   1314  CB  PRO A 179       3.877  31.470  18.560  1.00 87.87           C  
ATOM   1315  CG  PRO A 179       5.370  31.531  18.195  1.00 87.87           C  
ATOM   1316  CD  PRO A 179       5.508  30.530  17.036  1.00 87.87           C  
ATOM   1317  N   CYS A 180       1.060  32.154  17.029  1.00 50.24           N  
ATOM   1318  CA  CYS A 180       0.174  33.098  16.423  1.00 50.24           C  
ATOM   1319  C   CYS A 180       0.363  34.413  17.105  1.00 50.24           C  
ATOM   1320  O   CYS A 180       0.340  34.497  18.332  1.00 50.24           O  
ATOM   1321  CB  CYS A 180      -1.306  32.713  16.559  1.00 50.24           C  
ATOM   1322  SG  CYS A 180      -1.676  31.145  15.721  1.00 50.24           S  
ATOM   1323  N   LEU A 181       0.561  35.476  16.302  1.00 93.19           N  
ATOM   1324  CA  LEU A 181       0.805  36.797  16.808  1.00 93.19           C  
ATOM   1325  C   LEU A 181      -0.216  37.717  16.201  1.00 93.19           C  
ATOM   1326  O   LEU A 181      -0.737  37.463  15.117  1.00 93.19           O  
ATOM   1327  CB  LEU A 181       2.202  37.292  16.403  1.00 93.19           C  
ATOM   1328  CG  LEU A 181       3.302  36.393  16.993  1.00 93.19           C  
ATOM   1329  CD1 LEU A 181       4.691  36.728  16.451  1.00 93.19           C  
ATOM   1330  CD2 LEU A 181       3.285  36.446  18.520  1.00 93.19           C  
ATOM   1331  N   PRO A 182      -0.553  38.765  16.908  1.00 89.98           N  
ATOM   1332  CA  PRO A 182      -1.484  39.742  16.409  1.00 89.98           C  
ATOM   1333  C   PRO A 182      -0.783  40.620  15.425  1.00 89.98           C  
ATOM   1334  O   PRO A 182       0.431  40.785  15.533  1.00 89.98           O  
ATOM   1335  CB  PRO A 182      -2.017  40.487  17.631  1.00 89.98           C  
ATOM   1336  CG  PRO A 182      -1.022  40.145  18.754  1.00 89.98           C  
ATOM   1337  CD  PRO A 182      -0.487  38.761  18.356  1.00 89.98           C  
ATOM   1338  N   LEU A 183      -1.517  41.156  14.434  1.00135.86           N  
ATOM   1339  CA  LEU A 183      -0.921  41.982  13.424  1.00135.86           C  
ATOM   1340  C   LEU A 183      -0.578  43.328  14.000  1.00135.86           C  
ATOM   1341  O   LEU A 183       0.492  43.873  13.728  1.00135.86           O  
ATOM   1342  CB  LEU A 183      -1.841  42.134  12.201  1.00135.86           C  
ATOM   1343  CG  LEU A 183      -1.128  42.609  10.921  1.00135.86           C  
ATOM   1344  CD1 LEU A 183      -2.116  42.668   9.747  1.00135.86           C  
ATOM   1345  CD2 LEU A 183      -0.340  43.909  11.117  1.00135.86           C  
ATOM   1346  N   ARG A 184      -1.475  43.889  14.841  1.00185.04           N  
ATOM   1347  CA  ARG A 184      -1.281  45.216  15.355  1.00185.04           C  
ATOM   1348  C   ARG A 184      -1.316  45.219  16.854  1.00185.04           C  
ATOM   1349  O   ARG A 184      -1.510  44.175  17.478  1.00185.04           O  
ATOM   1350  CB  ARG A 184      -2.281  46.242  14.795  1.00185.04           C  
ATOM   1351  CG  ARG A 184      -3.750  45.842  14.925  1.00185.04           C  
ATOM   1352  CD  ARG A 184      -4.424  45.648  13.563  1.00185.04           C  
ATOM   1353  NE  ARG A 184      -4.295  46.940  12.827  1.00185.04           N  
ATOM   1354  CZ  ARG A 184      -5.099  47.214  11.759  1.00185.04           C  
ATOM   1355  NH1 ARG A 184      -6.062  46.326  11.383  1.00185.04           N1+
ATOM   1356  NH2 ARG A 184      -4.946  48.384  11.066  1.00185.04           N  
ATOM   1357  N   GLY A 185      -1.153  46.423  17.457  1.00 67.41           N  
ATOM   1358  CA  GLY A 185      -1.014  46.583  18.883  1.00 67.41           C  
ATOM   1359  C   GLY A 185       0.429  46.872  19.175  1.00 67.41           C  
ATOM   1360  O   GLY A 185       0.922  46.623  20.275  1.00 67.41           O  
ATOM   1361  N   THR A 186       1.116  47.457  18.174  1.00240.99           N  
ATOM   1362  CA  THR A 186       2.541  47.617  18.096  1.00240.99           C  
ATOM   1363  C   THR A 186       3.008  49.069  18.033  1.00240.99           C  
ATOM   1364  O   THR A 186       2.763  49.776  17.062  1.00240.99           O  
ATOM   1365  CB  THR A 186       2.915  47.019  16.742  1.00240.99           C  
ATOM   1366  CG2 THR A 186       2.316  45.608  16.646  1.00240.99           C  
ATOM   1367  OG1 THR A 186       2.366  47.730  15.642  1.00240.99           O  
ATOM   1368  N   ILE A 187       3.634  49.599  19.098  1.00265.59           N  
ATOM   1369  CA  ILE A 187       4.359  50.850  19.073  1.00265.59           C  
ATOM   1370  C   ILE A 187       5.739  50.646  18.536  1.00265.59           C  
ATOM   1371  O   ILE A 187       6.330  51.560  17.956  1.00265.59           O  
ATOM   1372  CB  ILE A 187       4.319  51.491  20.440  1.00265.59           C  
ATOM   1373  CG1 ILE A 187       5.450  52.483  20.685  1.00265.59           C  
ATOM   1374  CG2 ILE A 187       4.255  50.386  21.494  1.00265.59           C  
ATOM   1375  CD1 ILE A 187       6.786  51.824  21.020  1.00265.59           C  
ATOM   1376  N   THR A 188       6.327  49.492  18.910  1.00302.71           N  
ATOM   1377  CA  THR A 188       7.517  48.916  18.358  1.00302.71           C  
ATOM   1378  C   THR A 188       8.442  48.335  19.346  1.00302.71           C  
ATOM   1379  O   THR A 188       9.395  49.091  19.619  1.00302.71           O  
ATOM   1380  CB  THR A 188       8.218  49.692  17.290  1.00302.71           C  
ATOM   1381  CG2 THR A 188       9.546  49.016  16.887  1.00302.71           C  
ATOM   1382  OG1 THR A 188       7.337  49.703  16.183  1.00302.71           O  
ATOM   1383  N   ALA A 189       7.900  47.201  19.992  1.00371.94           N  
ATOM   1384  CA  ALA A 189       8.112  45.975  20.766  1.00371.94           C  
ATOM   1385  C   ALA A 189       8.195  44.600  20.193  1.00371.94           C  
ATOM   1386  O   ALA A 189       7.961  43.612  20.905  1.00371.94           O  
ATOM   1387  CB  ALA A 189       7.987  46.098  22.281  1.00371.94           C  
ATOM   1388  N   SER A 190       8.140  44.609  18.864  1.00220.77           N  
ATOM   1389  CA  SER A 190       8.301  43.554  17.922  1.00220.77           C  
ATOM   1390  C   SER A 190       7.391  44.186  16.968  1.00220.77           C  
ATOM   1391  O   SER A 190       7.675  44.531  15.826  1.00220.77           O  
ATOM   1392  CB  SER A 190       7.802  42.155  18.386  1.00220.77           C  
ATOM   1393  OG  SER A 190       6.428  41.898  18.130  1.00220.77           O  
ATOM   1394  N   GLY A 191       6.260  44.460  17.586  1.00144.90           N  
ATOM   1395  CA  GLY A 191       5.181  45.232  17.164  1.00144.90           C  
ATOM   1396  C   GLY A 191       4.674  45.509  18.526  1.00144.90           C  
ATOM   1397  O   GLY A 191       3.643  44.992  18.935  1.00144.90           O  
ATOM   1398  N   ASP A 192       5.426  46.315  19.294  1.00220.97           N  
ATOM   1399  CA  ASP A 192       5.066  46.503  20.667  1.00220.97           C  
ATOM   1400  C   ASP A 192       5.344  45.185  21.358  1.00220.97           C  
ATOM   1401  O   ASP A 192       5.484  44.136  20.730  1.00220.97           O  
ATOM   1402  CB  ASP A 192       3.592  46.939  20.851  1.00220.97           C  
ATOM   1403  CG  ASP A 192       3.385  47.666  22.174  1.00220.97           C  
ATOM   1404  OD1 ASP A 192       4.361  47.812  22.958  1.00220.97           O  
ATOM   1405  OD2 ASP A 192       2.229  48.110  22.408  1.00220.97           O1-
ATOM   1406  N   LEU A 193       5.458  45.219  22.694  1.00127.08           N  
ATOM   1407  CA  LEU A 193       5.844  44.118  23.520  1.00127.08           C  
ATOM   1408  C   LEU A 193       4.800  43.097  23.291  1.00127.08           C  
ATOM   1409  O   LEU A 193       5.031  41.898  23.438  1.00127.08           O  
ATOM   1410  CB  LEU A 193       5.797  44.483  25.010  1.00127.08           C  
ATOM   1411  CG  LEU A 193       6.869  45.497  25.446  1.00127.08           C  
ATOM   1412  CD1 LEU A 193       6.711  45.862  26.929  1.00127.08           C  
ATOM   1413  CD2 LEU A 193       8.277  44.977  25.119  1.00127.08           C  
ATOM   1414  N   VAL A 194       3.598  43.572  22.933  1.00 78.11           N  
ATOM   1415  CA  VAL A 194       2.504  42.666  22.840  1.00 78.11           C  
ATOM   1416  C   VAL A 194       2.778  41.547  21.870  1.00 78.11           C  
ATOM   1417  O   VAL A 194       2.690  40.395  22.283  1.00 78.11           O  
ATOM   1418  CB  VAL A 194       1.203  43.357  22.556  1.00 78.11           C  
ATOM   1419  CG1 VAL A 194       0.092  42.302  22.448  1.00 78.11           C  
ATOM   1420  CG2 VAL A 194       0.975  44.366  23.700  1.00 78.11           C  
ATOM   1421  N   PRO A 195       3.134  41.758  20.632  1.00181.78           N  
ATOM   1422  CA  PRO A 195       3.416  40.600  19.828  1.00181.78           C  
ATOM   1423  C   PRO A 195       4.477  39.665  20.322  1.00181.78           C  
ATOM   1424  O   PRO A 195       4.291  38.458  20.185  1.00181.78           O  
ATOM   1425  CB  PRO A 195       3.588  41.125  18.413  1.00181.78           C  
ATOM   1426  CG  PRO A 195       2.520  42.237  18.370  1.00181.78           C  
ATOM   1427  CD  PRO A 195       2.356  42.692  19.840  1.00181.78           C  
ATOM   1428  N   LEU A 196       5.578  40.164  20.903  1.00 73.73           N  
ATOM   1429  CA  LEU A 196       6.604  39.278  21.377  1.00 73.73           C  
ATOM   1430  C   LEU A 196       6.119  38.475  22.547  1.00 73.73           C  
ATOM   1431  O   LEU A 196       6.576  37.353  22.757  1.00 73.73           O  
ATOM   1432  CB  LEU A 196       7.911  39.979  21.788  1.00 73.73           C  
ATOM   1433  CG  LEU A 196       8.750  40.447  20.584  1.00 73.73           C  
ATOM   1434  CD1 LEU A 196      10.040  41.148  21.043  1.00 73.73           C  
ATOM   1435  CD2 LEU A 196       9.037  39.275  19.621  1.00 73.73           C  
ATOM   1436  N   SER A 197       5.204  39.031  23.364  1.00 53.85           N  
ATOM   1437  CA  SER A 197       4.768  38.334  24.543  1.00 53.85           C  
ATOM   1438  C   SER A 197       4.062  37.066  24.168  1.00 53.85           C  
ATOM   1439  O   SER A 197       3.932  36.160  24.989  1.00 53.85           O  
ATOM   1440  CB  SER A 197       3.840  39.154  25.461  1.00 53.85           C  
ATOM   1441  OG  SER A 197       2.602  39.415  24.820  1.00 53.85           O  
ATOM   1442  N   TYR A 198       3.542  36.985  22.929  1.00 90.63           N  
ATOM   1443  CA  TYR A 198       2.896  35.798  22.444  1.00 90.63           C  
ATOM   1444  C   TYR A 198       3.905  34.709  22.233  1.00 90.63           C  
ATOM   1445  O   TYR A 198       3.580  33.528  22.353  1.00 90.63           O  
ATOM   1446  CB  TYR A 198       2.075  36.036  21.168  1.00 90.63           C  
ATOM   1447  CG  TYR A 198       0.882  36.816  21.610  1.00 90.63           C  
ATOM   1448  CD1 TYR A 198      -0.215  36.159  22.117  1.00 90.63           C  
ATOM   1449  CD2 TYR A 198       0.856  38.189  21.534  1.00 90.63           C  
ATOM   1450  CE1 TYR A 198      -1.324  36.854  22.534  1.00 90.63           C  
ATOM   1451  CE2 TYR A 198      -0.252  38.892  21.951  1.00 90.63           C  
ATOM   1452  CZ  TYR A 198      -1.345  38.224  22.452  1.00 90.63           C  
ATOM   1453  OH  TYR A 198      -2.485  38.937  22.882  1.00 90.63           O  
ATOM   1454  N   ILE A 199       5.135  35.064  21.808  1.00 51.33           N  
ATOM   1455  CA  ILE A 199       6.163  34.068  21.679  1.00 51.33           C  
ATOM   1456  C   ILE A 199       6.559  33.586  23.049  1.00 51.33           C  
ATOM   1457  O   ILE A 199       6.707  32.385  23.271  1.00 51.33           O  
ATOM   1458  CB  ILE A 199       7.368  34.558  20.936  1.00 51.33           C  
ATOM   1459  CG1 ILE A 199       6.958  34.917  19.496  1.00 51.33           C  
ATOM   1460  CG2 ILE A 199       8.452  33.469  21.003  1.00 51.33           C  
ATOM   1461  CD1 ILE A 199       8.042  35.641  18.704  1.00 51.33           C  
ATOM   1462  N   ALA A 200       6.736  34.513  24.013  1.00 34.25           N  
ATOM   1463  CA  ALA A 200       7.107  34.141  25.352  1.00 34.25           C  
ATOM   1464  C   ALA A 200       6.011  33.312  25.951  1.00 34.25           C  
ATOM   1465  O   ALA A 200       6.268  32.318  26.628  1.00 34.25           O  
ATOM   1466  CB  ALA A 200       7.313  35.355  26.276  1.00 34.25           C  
ATOM   1467  N   GLY A 201       4.746  33.699  25.696  1.00 28.82           N  
ATOM   1468  CA  GLY A 201       3.613  33.024  26.267  1.00 28.82           C  
ATOM   1469  C   GLY A 201       3.600  31.593  25.819  1.00 28.82           C  
ATOM   1470  O   GLY A 201       3.215  30.704  26.576  1.00 28.82           O  
ATOM   1471  N   LEU A 202       3.977  31.337  24.555  1.00 46.91           N  
ATOM   1472  CA  LEU A 202       4.010  30.000  24.034  1.00 46.91           C  
ATOM   1473  C   LEU A 202       5.055  29.216  24.768  1.00 46.91           C  
ATOM   1474  O   LEU A 202       4.868  28.037  25.070  1.00 46.91           O  
ATOM   1475  CB  LEU A 202       4.400  29.957  22.547  1.00 46.91           C  
ATOM   1476  CG  LEU A 202       4.438  28.529  21.977  1.00 46.91           C  
ATOM   1477  CD1 LEU A 202       3.034  27.910  21.949  1.00 46.91           C  
ATOM   1478  CD2 LEU A 202       5.144  28.480  20.612  1.00 46.91           C  
ATOM   1479  N   ILE A 203       6.197  29.861  25.064  1.00111.64           N  
ATOM   1480  CA  ILE A 203       7.304  29.221  25.719  1.00111.64           C  
ATOM   1481  C   ILE A 203       6.889  28.781  27.091  1.00111.64           C  
ATOM   1482  O   ILE A 203       7.352  27.760  27.597  1.00111.64           O  
ATOM   1483  CB  ILE A 203       8.474  30.145  25.895  1.00111.64           C  
ATOM   1484  CG1 ILE A 203       8.994  30.625  24.530  1.00111.64           C  
ATOM   1485  CG2 ILE A 203       9.532  29.408  26.733  1.00111.64           C  
ATOM   1486  CD1 ILE A 203       9.477  29.489  23.630  1.00111.64           C  
ATOM   1487  N   THR A 204       6.088  29.620  27.766  1.00 84.90           N  
ATOM   1488  CA  THR A 204       5.573  29.414  29.093  1.00 84.90           C  
ATOM   1489  C   THR A 204       4.388  28.495  29.137  1.00 84.90           C  
ATOM   1490  O   THR A 204       4.050  27.994  30.207  1.00 84.90           O  
ATOM   1491  CB  THR A 204       5.197  30.700  29.769  1.00 84.90           C  
ATOM   1492  CG2 THR A 204       6.448  31.594  29.824  1.00 84.90           C  
ATOM   1493  OG1 THR A 204       4.159  31.356  29.056  1.00 84.90           O  
ATOM   1494  N   GLY A 205       3.662  28.306  28.018  1.00 39.53           N  
ATOM   1495  CA  GLY A 205       2.526  27.425  28.071  1.00 39.53           C  
ATOM   1496  C   GLY A 205       1.291  28.152  28.526  1.00 39.53           C  
ATOM   1497  O   GLY A 205       0.445  27.566  29.199  1.00 39.53           O  
ATOM   1498  N   ARG A 206       1.136  29.445  28.176  1.00 94.34           N  
ATOM   1499  CA  ARG A 206      -0.055  30.145  28.584  1.00 94.34           C  
ATOM   1500  C   ARG A 206      -1.229  29.457  27.957  1.00 94.34           C  
ATOM   1501  O   ARG A 206      -1.116  28.826  26.908  1.00 94.34           O  
ATOM   1502  CB  ARG A 206      -0.132  31.618  28.143  1.00 94.34           C  
ATOM   1503  CG  ARG A 206       0.838  32.556  28.859  1.00 94.34           C  
ATOM   1504  CD  ARG A 206       0.597  34.028  28.514  1.00 94.34           C  
ATOM   1505  NE  ARG A 206      -0.180  34.644  29.629  1.00 94.34           N  
ATOM   1506  CZ  ARG A 206      -1.547  34.627  29.649  1.00 94.34           C  
ATOM   1507  NH1 ARG A 206      -2.249  34.027  28.648  1.00 94.34           N1+
ATOM   1508  NH2 ARG A 206      -2.222  35.217  30.677  1.00 94.34           N  
ATOM   1509  N   PRO A 207      -2.362  29.550  28.602  1.00 71.30           N  
ATOM   1510  CA  PRO A 207      -3.560  28.889  28.153  1.00 71.30           C  
ATOM   1511  C   PRO A 207      -4.019  29.345  26.801  1.00 71.30           C  
ATOM   1512  O   PRO A 207      -4.558  28.538  26.046  1.00 71.30           O  
ATOM   1513  CB  PRO A 207      -4.598  29.150  29.244  1.00 71.30           C  
ATOM   1514  CG  PRO A 207      -3.757  29.371  30.516  1.00 71.30           C  
ATOM   1515  CD  PRO A 207      -2.424  29.940  30.000  1.00 71.30           C  
ATOM   1516  N   ASN A 208      -3.857  30.645  26.507  1.00 77.85           N  
ATOM   1517  CA  ASN A 208      -4.294  31.265  25.288  1.00 77.85           C  
ATOM   1518  C   ASN A 208      -3.385  30.954  24.136  1.00 77.85           C  
ATOM   1519  O   ASN A 208      -3.804  31.019  22.982  1.00 77.85           O  
ATOM   1520  CB  ASN A 208      -4.360  32.802  25.392  1.00 77.85           C  
ATOM   1521  CG  ASN A 208      -2.947  33.343  25.565  1.00 77.85           C  
ATOM   1522  ND2 ASN A 208      -2.631  34.462  24.861  1.00 77.85           N  
ATOM   1523  OD1 ASN A 208      -2.138  32.782  26.303  1.00 77.85           O  
ATOM   1524  N   ALA A 209      -2.105  30.648  24.417  1.00 47.16           N  
ATOM   1525  CA  ALA A 209      -1.121  30.527  23.376  1.00 47.16           C  
ATOM   1526  C   ALA A 209      -1.522  29.529  22.338  1.00 47.16           C  
ATOM   1527  O   ALA A 209      -2.101  28.486  22.636  1.00 47.16           O  
ATOM   1528  CB  ALA A 209       0.272  30.125  23.893  1.00 47.16           C  
ATOM   1529  N   GLN A 210      -1.229  29.864  21.061  1.00 66.17           N  
ATOM   1530  CA  GLN A 210      -1.484  28.966  19.971  1.00 66.17           C  
ATOM   1531  C   GLN A 210      -0.395  29.135  18.958  1.00 66.17           C  
ATOM   1532  O   GLN A 210       0.444  30.027  19.075  1.00 66.17           O  
ATOM   1533  CB  GLN A 210      -2.847  29.147  19.286  1.00 66.17           C  
ATOM   1534  CG  GLN A 210      -4.007  28.751  20.201  1.00 66.17           C  
ATOM   1535  CD  GLN A 210      -5.247  28.559  19.343  1.00 66.17           C  
ATOM   1536  NE2 GLN A 210      -5.997  29.666  19.094  1.00 66.17           N  
ATOM   1537  OE1 GLN A 210      -5.542  27.449  18.901  1.00 66.17           O  
ATOM   1538  N   ALA A 211      -0.360  28.235  17.951  1.00 35.63           N  
ATOM   1539  CA  ALA A 211       0.655  28.286  16.936  1.00 35.63           C  
ATOM   1540  C   ALA A 211       0.152  27.534  15.744  1.00 35.63           C  
ATOM   1541  O   ALA A 211      -0.886  26.876  15.804  1.00 35.63           O  
ATOM   1542  CB  ALA A 211       1.975  27.621  17.362  1.00 35.63           C  
ATOM   1543  N   THR A 212       0.876  27.644  14.609  1.00 32.75           N  
ATOM   1544  CA  THR A 212       0.496  26.952  13.409  1.00 32.75           C  
ATOM   1545  C   THR A 212       1.661  26.117  12.968  1.00 32.75           C  
ATOM   1546  O   THR A 212       2.819  26.479  13.167  1.00 32.75           O  
ATOM   1547  CB  THR A 212       0.163  27.871  12.272  1.00 32.75           C  
ATOM   1548  CG2 THR A 212      -1.014  28.773  12.682  1.00 32.75           C  
ATOM   1549  OG1 THR A 212       1.295  28.660  11.938  1.00 32.75           O  
ATOM   1550  N   THR A 213       1.360  24.956  12.354  1.00 38.20           N  
ATOM   1551  CA  THR A 213       2.350  24.037  11.872  1.00 38.20           C  
ATOM   1552  C   THR A 213       2.657  24.372  10.444  1.00 38.20           C  
ATOM   1553  O   THR A 213       2.094  25.305   9.875  1.00 38.20           O  
ATOM   1554  CB  THR A 213       1.872  22.623  11.948  1.00 38.20           C  
ATOM   1555  CG2 THR A 213       1.658  22.257  13.426  1.00 38.20           C  
ATOM   1556  OG1 THR A 213       0.652  22.495  11.235  1.00 38.20           O  
ATOM   1557  N   VAL A 214       3.579  23.605   9.825  1.00 34.64           N  
ATOM   1558  CA  VAL A 214       3.978  23.875   8.473  1.00 34.64           C  
ATOM   1559  C   VAL A 214       2.772  23.773   7.589  1.00 34.64           C  
ATOM   1560  O   VAL A 214       2.590  24.591   6.689  1.00 34.64           O  
ATOM   1561  CB  VAL A 214       5.018  22.917   7.963  1.00 34.64           C  
ATOM   1562  CG1 VAL A 214       6.299  23.098   8.794  1.00 34.64           C  
ATOM   1563  CG2 VAL A 214       4.445  21.491   8.007  1.00 34.64           C  
ATOM   1564  N   ASP A 215       1.921  22.753   7.817  1.00 72.80           N  
ATOM   1565  CA  ASP A 215       0.730  22.570   7.035  1.00 72.80           C  
ATOM   1566  C   ASP A 215      -0.293  23.626   7.346  1.00 72.80           C  
ATOM   1567  O   ASP A 215      -1.170  23.893   6.526  1.00 72.80           O  
ATOM   1568  CB  ASP A 215       0.109  21.156   7.096  1.00 72.80           C  
ATOM   1569  CG  ASP A 215      -0.210  20.753   8.522  1.00 72.80           C  
ATOM   1570  OD1 ASP A 215       0.736  20.748   9.352  1.00 72.80           O  
ATOM   1571  OD2 ASP A 215      -1.397  20.428   8.797  1.00 72.80           O1-
ATOM   1572  N   GLY A 216      -0.225  24.272   8.530  1.00 34.69           N  
ATOM   1573  CA  GLY A 216      -1.205  25.294   8.799  1.00 34.69           C  
ATOM   1574  C   GLY A 216      -2.188  24.833   9.835  1.00 34.69           C  
ATOM   1575  O   GLY A 216      -3.264  25.415   9.972  1.00 34.69           O  
ATOM   1576  N   ARG A 217      -1.848  23.775  10.595  1.00134.89           N  
ATOM   1577  CA  ARG A 217      -2.740  23.286  11.610  1.00134.89           C  
ATOM   1578  C   ARG A 217      -2.546  24.097  12.859  1.00134.89           C  
ATOM   1579  O   ARG A 217      -1.424  24.294  13.324  1.00134.89           O  
ATOM   1580  CB  ARG A 217      -2.484  21.801  11.938  1.00134.89           C  
ATOM   1581  CG  ARG A 217      -3.392  21.200  13.013  1.00134.89           C  
ATOM   1582  CD  ARG A 217      -3.363  19.667  13.048  1.00134.89           C  
ATOM   1583  NE  ARG A 217      -1.962  19.231  13.318  1.00134.89           N  
ATOM   1584  CZ  ARG A 217      -1.533  19.057  14.602  1.00134.89           C  
ATOM   1585  NH1 ARG A 217      -2.386  19.273  15.644  1.00134.89           N1+
ATOM   1586  NH2 ARG A 217      -0.248  18.667  14.844  1.00134.89           N  
ATOM   1587  N   LYS A 218      -3.660  24.611  13.425  1.00 67.40           N  
ATOM   1588  CA  LYS A 218      -3.599  25.390  14.631  1.00 67.40           C  
ATOM   1589  C   LYS A 218      -3.457  24.438  15.778  1.00 67.40           C  
ATOM   1590  O   LYS A 218      -4.138  23.414  15.832  1.00 67.40           O  
ATOM   1591  CB  LYS A 218      -4.860  26.234  14.872  1.00 67.40           C  
ATOM   1592  CG  LYS A 218      -4.802  27.066  16.152  1.00 67.40           C  
ATOM   1593  CD  LYS A 218      -5.889  28.137  16.234  1.00 67.40           C  
ATOM   1594  CE  LYS A 218      -5.568  29.390  15.419  1.00 67.40           C  
ATOM   1595  NZ  LYS A 218      -6.669  30.369  15.544  1.00 67.40           N1+
ATOM   1596  N   VAL A 219      -2.566  24.762  16.739  1.00 42.15           N  
ATOM   1597  CA  VAL A 219      -2.337  23.868  17.840  1.00 42.15           C  
ATOM   1598  C   VAL A 219      -2.137  24.671  19.089  1.00 42.15           C  
ATOM   1599  O   VAL A 219      -1.930  25.883  19.040  1.00 42.15           O  
ATOM   1600  CB  VAL A 219      -1.088  23.053  17.670  1.00 42.15           C  
ATOM   1601  CG1 VAL A 219      -1.238  22.178  16.415  1.00 42.15           C  
ATOM   1602  CG2 VAL A 219       0.114  24.013  17.619  1.00 42.15           C  
ATOM   1603  N   ASP A 220      -2.232  23.997  20.257  1.00 39.24           N  
ATOM   1604  CA  ASP A 220      -2.013  24.650  21.516  1.00 39.24           C  
ATOM   1605  C   ASP A 220      -0.557  24.546  21.858  1.00 39.24           C  
ATOM   1606  O   ASP A 220       0.231  23.949  21.127  1.00 39.24           O  
ATOM   1607  CB  ASP A 220      -2.840  24.083  22.686  1.00 39.24           C  
ATOM   1608  CG  ASP A 220      -2.444  22.637  22.939  1.00 39.24           C  
ATOM   1609  OD1 ASP A 220      -1.938  21.980  21.991  1.00 39.24           O  
ATOM   1610  OD2 ASP A 220      -2.647  22.169  24.092  1.00 39.24           O1-
ATOM   1611  N   ALA A 221      -0.166  25.132  23.005  1.00 36.81           N  
ATOM   1612  CA  ALA A 221       1.213  25.195  23.403  1.00 36.81           C  
ATOM   1613  C   ALA A 221       1.780  23.818  23.589  1.00 36.81           C  
ATOM   1614  O   ALA A 221       2.893  23.539  23.146  1.00 36.81           O  
ATOM   1615  CB  ALA A 221       1.407  25.951  24.728  1.00 36.81           C  
ATOM   1616  N   ALA A 222       1.028  22.907  24.237  1.00 31.10           N  
ATOM   1617  CA  ALA A 222       1.553  21.601  24.523  1.00 31.10           C  
ATOM   1618  C   ALA A 222       1.851  20.887  23.241  1.00 31.10           C  
ATOM   1619  O   ALA A 222       2.897  20.256  23.099  1.00 31.10           O  
ATOM   1620  CB  ALA A 222       0.569  20.731  25.320  1.00 31.10           C  
ATOM   1621  N   GLU A 223       0.933  20.985  22.265  1.00 87.75           N  
ATOM   1622  CA  GLU A 223       1.070  20.317  21.002  1.00 87.75           C  
ATOM   1623  C   GLU A 223       2.254  20.872  20.268  1.00 87.75           C  
ATOM   1624  O   GLU A 223       2.937  20.148  19.547  1.00 87.75           O  
ATOM   1625  CB  GLU A 223      -0.160  20.514  20.098  1.00 87.75           C  
ATOM   1626  CG  GLU A 223      -0.048  19.819  18.739  1.00 87.75           C  
ATOM   1627  CD  GLU A 223      -0.195  18.319  18.941  1.00 87.75           C  
ATOM   1628  OE1 GLU A 223       0.686  17.722  19.616  1.00 87.75           O  
ATOM   1629  OE2 GLU A 223      -1.191  17.747  18.421  1.00 87.75           O1-
ATOM   1630  N   ALA A 224       2.503  22.188  20.404  1.00 35.20           N  
ATOM   1631  CA  ALA A 224       3.583  22.835  19.711  1.00 35.20           C  
ATOM   1632  C   ALA A 224       4.902  22.302  20.179  1.00 35.20           C  
ATOM   1633  O   ALA A 224       5.806  22.074  19.378  1.00 35.20           O  
ATOM   1634  CB  ALA A 224       3.599  24.358  19.921  1.00 35.20           C  
ATOM   1635  N   PHE A 225       5.054  22.100  21.500  1.00 71.45           N  
ATOM   1636  CA  PHE A 225       6.282  21.582  22.032  1.00 71.45           C  
ATOM   1637  C   PHE A 225       6.483  20.190  21.514  1.00 71.45           C  
ATOM   1638  O   PHE A 225       7.607  19.796  21.209  1.00 71.45           O  
ATOM   1639  CB  PHE A 225       6.337  21.592  23.572  1.00 71.45           C  
ATOM   1640  CG  PHE A 225       6.725  22.974  23.989  1.00 71.45           C  
ATOM   1641  CD1 PHE A 225       5.861  24.036  23.855  1.00 71.45           C  
ATOM   1642  CD2 PHE A 225       7.969  23.202  24.532  1.00 71.45           C  
ATOM   1643  CE1 PHE A 225       6.238  25.301  24.245  1.00 71.45           C  
ATOM   1644  CE2 PHE A 225       8.353  24.463  24.924  1.00 71.45           C  
ATOM   1645  CZ  PHE A 225       7.485  25.518  24.779  1.00 71.45           C  
ATOM   1646  N   LYS A 226       5.395  19.403  21.409  1.00 46.63           N  
ATOM   1647  CA  LYS A 226       5.491  18.052  20.930  1.00 46.63           C  
ATOM   1648  C   LYS A 226       6.003  18.033  19.517  1.00 46.63           C  
ATOM   1649  O   LYS A 226       6.969  17.339  19.207  1.00 46.63           O  
ATOM   1650  CB  LYS A 226       4.125  17.347  20.892  1.00 46.63           C  
ATOM   1651  CG  LYS A 226       4.195  15.917  20.353  1.00 46.63           C  
ATOM   1652  CD  LYS A 226       2.870  15.158  20.450  1.00 46.63           C  
ATOM   1653  CE  LYS A 226       2.880  13.826  19.698  1.00 46.63           C  
ATOM   1654  NZ  LYS A 226       1.570  13.156  19.840  1.00 46.63           N1+
ATOM   1655  N   ILE A 227       5.381  18.830  18.628  1.00 45.50           N  
ATOM   1656  CA  ILE A 227       5.721  18.843  17.231  1.00 45.50           C  
ATOM   1657  C   ILE A 227       7.135  19.325  17.071  1.00 45.50           C  
ATOM   1658  O   ILE A 227       7.874  18.846  16.210  1.00 45.50           O  
ATOM   1659  CB  ILE A 227       4.830  19.762  16.442  1.00 45.50           C  
ATOM   1660  CG1 ILE A 227       3.366  19.285  16.524  1.00 45.50           C  
ATOM   1661  CG2 ILE A 227       5.375  19.843  15.007  1.00 45.50           C  
ATOM   1662  CD1 ILE A 227       2.351  20.313  16.027  1.00 45.50           C  
ATOM   1663  N   ALA A 228       7.516  20.335  17.871  1.00 58.80           N  
ATOM   1664  CA  ALA A 228       8.811  20.963  17.874  1.00 58.80           C  
ATOM   1665  C   ALA A 228       9.889  20.044  18.375  1.00 58.80           C  
ATOM   1666  O   ALA A 228      11.044  20.174  17.975  1.00 58.80           O  
ATOM   1667  CB  ALA A 228       8.847  22.234  18.738  1.00 58.80           C  
ATOM   1668  N   GLY A 229       9.566  19.136  19.317  1.00 28.78           N  
ATOM   1669  CA  GLY A 229      10.575  18.250  19.830  1.00 28.78           C  
ATOM   1670  C   GLY A 229      11.252  18.895  21.000  1.00 28.78           C  
ATOM   1671  O   GLY A 229      12.349  18.496  21.386  1.00 28.78           O  
ATOM   1672  N   ILE A 230      10.619  19.925  21.594  1.00 62.08           N  
ATOM   1673  CA  ILE A 230      11.198  20.565  22.742  1.00 62.08           C  
ATOM   1674  C   ILE A 230      10.854  19.731  23.935  1.00 62.08           C  
ATOM   1675  O   ILE A 230       9.698  19.360  24.134  1.00 62.08           O  
ATOM   1676  CB  ILE A 230      10.680  21.957  22.961  1.00 62.08           C  
ATOM   1677  CG1 ILE A 230      11.043  22.847  21.759  1.00 62.08           C  
ATOM   1678  CG2 ILE A 230      11.234  22.473  24.299  1.00 62.08           C  
ATOM   1679  CD1 ILE A 230      10.316  24.191  21.748  1.00 62.08           C  
ATOM   1680  N   GLU A 231      11.864  19.401  24.767  1.00 88.05           N  
ATOM   1681  CA  GLU A 231      11.610  18.532  25.880  1.00 88.05           C  
ATOM   1682  C   GLU A 231      11.855  19.289  27.148  1.00 88.05           C  
ATOM   1683  O   GLU A 231      12.495  20.339  27.150  1.00 88.05           O  
ATOM   1684  CB  GLU A 231      12.522  17.295  25.898  1.00 88.05           C  
ATOM   1685  CG  GLU A 231      12.429  16.450  24.623  1.00 88.05           C  
ATOM   1686  CD  GLU A 231      11.025  15.875  24.486  1.00 88.05           C  
ATOM   1687  OE1 GLU A 231      10.040  16.642  24.657  1.00 88.05           O  
ATOM   1688  OE2 GLU A 231      10.920  14.653  24.203  1.00 88.05           O1-
ATOM   1689  N   GLY A 232      11.324  18.762  28.270  1.00 21.84           N  
ATOM   1690  CA  GLY A 232      11.529  19.379  29.549  1.00 21.84           C  
ATOM   1691  C   GLY A 232      10.292  20.106  29.974  1.00 21.84           C  
ATOM   1692  O   GLY A 232      10.199  20.553  31.116  1.00 21.84           O  
ATOM   1693  N   GLY A 233       9.303  20.254  29.074  1.00 24.22           N  
ATOM   1694  CA  GLY A 233       8.091  20.909  29.478  1.00 24.22           C  
ATOM   1695  C   GLY A 233       8.262  22.386  29.317  1.00 24.22           C  
ATOM   1696  O   GLY A 233       9.320  22.866  28.914  1.00 24.22           O  
ATOM   1697  N   PHE A 234       7.204  23.147  29.659  1.00118.52           N  
ATOM   1698  CA  PHE A 234       7.196  24.576  29.504  1.00118.52           C  
ATOM   1699  C   PHE A 234       8.161  25.192  30.462  1.00118.52           C  
ATOM   1700  O   PHE A 234       8.446  24.640  31.525  1.00118.52           O  
ATOM   1701  CB  PHE A 234       5.802  25.199  29.684  1.00118.52           C  
ATOM   1702  CG  PHE A 234       5.030  24.782  28.478  1.00118.52           C  
ATOM   1703  CD1 PHE A 234       4.526  23.507  28.371  1.00118.52           C  
ATOM   1704  CD2 PHE A 234       4.813  25.667  27.448  1.00118.52           C  
ATOM   1705  CE1 PHE A 234       3.818  23.118  27.259  1.00118.52           C  
ATOM   1706  CE2 PHE A 234       4.105  25.284  26.332  1.00118.52           C  
ATOM   1707  CZ  PHE A 234       3.602  24.009  26.237  1.00118.52           C  
ATOM   1708  N   PHE A 235       8.727  26.353  30.072  1.00146.82           N  
ATOM   1709  CA  PHE A 235       9.730  26.993  30.871  1.00146.82           C  
ATOM   1710  C   PHE A 235       9.126  27.922  31.876  1.00146.82           C  
ATOM   1711  O   PHE A 235       8.041  28.471  31.683  1.00146.82           O  
ATOM   1712  CB  PHE A 235      10.761  27.790  30.049  1.00146.82           C  
ATOM   1713  CG  PHE A 235      11.490  26.816  29.184  1.00146.82           C  
ATOM   1714  CD1 PHE A 235      12.611  26.163  29.642  1.00146.82           C  
ATOM   1715  CD2 PHE A 235      11.039  26.550  27.911  1.00146.82           C  
ATOM   1716  CE1 PHE A 235      13.276  25.264  28.840  1.00146.82           C  
ATOM   1717  CE2 PHE A 235      11.700  25.653  27.105  1.00146.82           C  
ATOM   1718  CZ  PHE A 235      12.821  25.008  27.568  1.00146.82           C  
ATOM   1719  N   LYS A 236       9.837  28.076  33.014  1.00126.33           N  
ATOM   1720  CA  LYS A 236       9.493  29.005  34.054  1.00126.33           C  
ATOM   1721  C   LYS A 236      10.550  30.060  33.959  1.00126.33           C  
ATOM   1722  O   LYS A 236      11.716  29.808  34.259  1.00126.33           O  
ATOM   1723  CB  LYS A 236       9.599  28.412  35.470  1.00126.33           C  
ATOM   1724  CG  LYS A 236       8.565  27.329  35.778  1.00126.33           C  
ATOM   1725  CD  LYS A 236       7.122  27.835  35.781  1.00126.33           C  
ATOM   1726  CE  LYS A 236       6.738  28.571  37.066  1.00126.33           C  
ATOM   1727  NZ  LYS A 236       5.329  29.022  36.992  1.00126.33           N1+
ATOM   1728  N   LEU A 237      10.166  31.286  33.564  1.00 54.57           N  
ATOM   1729  CA  LEU A 237      11.157  32.289  33.306  1.00 54.57           C  
ATOM   1730  C   LEU A 237      11.759  32.828  34.566  1.00 54.57           C  
ATOM   1731  O   LEU A 237      11.102  32.952  35.600  1.00 54.57           O  
ATOM   1732  CB  LEU A 237      10.632  33.474  32.474  1.00 54.57           C  
ATOM   1733  CG  LEU A 237      10.178  33.074  31.055  1.00 54.57           C  
ATOM   1734  CD1 LEU A 237       9.670  34.294  30.268  1.00 54.57           C  
ATOM   1735  CD2 LEU A 237      11.274  32.299  30.304  1.00 54.57           C  
ATOM   1736  N   ASN A 238      13.067  33.148  34.479  1.00 63.66           N  
ATOM   1737  CA  ASN A 238      13.838  33.735  35.540  1.00 63.66           C  
ATOM   1738  C   ASN A 238      13.551  35.203  35.488  1.00 63.66           C  
ATOM   1739  O   ASN A 238      12.998  35.688  34.503  1.00 63.66           O  
ATOM   1740  CB  ASN A 238      15.355  33.552  35.350  1.00 63.66           C  
ATOM   1741  CG  ASN A 238      15.656  32.063  35.434  1.00 63.66           C  
ATOM   1742  ND2 ASN A 238      16.624  31.586  34.605  1.00 63.66           N  
ATOM   1743  OD1 ASN A 238      15.041  31.338  36.215  1.00 63.66           O  
ATOM   1744  N   PRO A 239      13.924  35.944  36.495  1.00 89.97           N  
ATOM   1745  CA  PRO A 239      13.573  37.331  36.617  1.00 89.97           C  
ATOM   1746  C   PRO A 239      13.796  38.164  35.387  1.00 89.97           C  
ATOM   1747  O   PRO A 239      12.859  38.824  34.944  1.00 89.97           O  
ATOM   1748  CB  PRO A 239      14.340  37.842  37.835  1.00 89.97           C  
ATOM   1749  CG  PRO A 239      14.607  36.574  38.671  1.00 89.97           C  
ATOM   1750  CD  PRO A 239      14.677  35.441  37.631  1.00 89.97           C  
ATOM   1751  N   LYS A 240      15.014  38.161  34.826  1.00144.15           N  
ATOM   1752  CA  LYS A 240      15.370  38.960  33.685  1.00144.15           C  
ATOM   1753  C   LYS A 240      14.818  38.421  32.393  1.00144.15           C  
ATOM   1754  O   LYS A 240      14.704  39.152  31.410  1.00144.15           O  
ATOM   1755  CB  LYS A 240      16.890  39.128  33.530  1.00144.15           C  
ATOM   1756  CG  LYS A 240      17.274  40.127  32.438  1.00144.15           C  
ATOM   1757  CD  LYS A 240      16.823  41.560  32.726  1.00144.15           C  
ATOM   1758  CE  LYS A 240      17.282  42.562  31.663  1.00144.15           C  
ATOM   1759  NZ  LYS A 240      16.804  42.137  30.327  1.00144.15           N1+
ATOM   1760  N   GLU A 241      14.498  37.116  32.345  1.00 84.29           N  
ATOM   1761  CA  GLU A 241      14.154  36.452  31.113  1.00 84.29           C  
ATOM   1762  C   GLU A 241      12.907  36.979  30.462  1.00 84.29           C  
ATOM   1763  O   GLU A 241      12.788  36.907  29.239  1.00 84.29           O  
ATOM   1764  CB  GLU A 241      14.033  34.925  31.257  1.00 84.29           C  
ATOM   1765  CG  GLU A 241      15.390  34.267  31.511  1.00 84.29           C  
ATOM   1766  CD  GLU A 241      15.230  32.756  31.446  1.00 84.29           C  
ATOM   1767  OE1 GLU A 241      14.072  32.270  31.538  1.00 84.29           O  
ATOM   1768  OE2 GLU A 241      16.274  32.067  31.303  1.00 84.29           O1-
ATOM   1769  N   GLY A 242      11.914  37.462  31.231  1.00 37.01           N  
ATOM   1770  CA  GLY A 242      10.716  37.936  30.593  1.00 37.01           C  
ATOM   1771  C   GLY A 242      11.008  39.134  29.732  1.00 37.01           C  
ATOM   1772  O   GLY A 242      10.589  39.199  28.576  1.00 37.01           O  
ATOM   1773  N   LEU A 243      11.754  40.117  30.265  1.00105.31           N  
ATOM   1774  CA  LEU A 243      12.014  41.313  29.515  1.00105.31           C  
ATOM   1775  C   LEU A 243      12.841  40.977  28.314  1.00105.31           C  
ATOM   1776  O   LEU A 243      12.604  41.487  27.219  1.00105.31           O  
ATOM   1777  CB  LEU A 243      12.760  42.394  30.313  1.00105.31           C  
ATOM   1778  CG  LEU A 243      11.998  42.873  31.564  1.00105.31           C  
ATOM   1779  CD1 LEU A 243      12.042  41.827  32.688  1.00105.31           C  
ATOM   1780  CD2 LEU A 243      12.475  44.256  32.016  1.00105.31           C  
ATOM   1781  N   ALA A 244      13.798  40.047  28.487  1.00 61.99           N  
ATOM   1782  CA  ALA A 244      14.738  39.739  27.451  1.00 61.99           C  
ATOM   1783  C   ALA A 244      13.992  39.343  26.211  1.00 61.99           C  
ATOM   1784  O   ALA A 244      14.429  39.653  25.105  1.00 61.99           O  
ATOM   1785  CB  ALA A 244      15.670  38.577  27.835  1.00 61.99           C  
ATOM   1786  N   ILE A 245      12.898  38.569  26.342  1.00 79.16           N  
ATOM   1787  CA  ILE A 245      12.141  38.183  25.178  1.00 79.16           C  
ATOM   1788  C   ILE A 245      11.248  39.276  24.617  1.00 79.16           C  
ATOM   1789  O   ILE A 245      11.212  39.511  23.409  1.00 79.16           O  
ATOM   1790  CB  ILE A 245      11.332  36.946  25.420  1.00 79.16           C  
ATOM   1791  CG1 ILE A 245      12.286  35.779  25.744  1.00 79.16           C  
ATOM   1792  CG2 ILE A 245      10.462  36.688  24.178  1.00 79.16           C  
ATOM   1793  CD1 ILE A 245      11.594  34.545  26.319  1.00 79.16           C  
ATOM   1794  N   VAL A 246      10.455  39.947  25.477  1.00 81.83           N  
ATOM   1795  CA  VAL A 246       9.475  40.926  25.058  1.00 81.83           C  
ATOM   1796  C   VAL A 246      10.087  42.229  24.650  1.00 81.83           C  
ATOM   1797  O   VAL A 246       9.615  42.875  23.707  1.00 81.83           O  
ATOM   1798  CB  VAL A 246       8.479  41.215  26.145  1.00 81.83           C  
ATOM   1799  CG1 VAL A 246       7.723  39.913  26.457  1.00 81.83           C  
ATOM   1800  CG2 VAL A 246       9.218  41.803  27.360  1.00 81.83           C  
ATOM   1801  N   ASN A 247      11.132  42.670  25.380  1.00 84.23           N  
ATOM   1802  CA  ASN A 247      11.702  43.948  25.063  1.00 84.23           C  
ATOM   1803  C   ASN A 247      12.591  43.791  23.877  1.00 84.23           C  
ATOM   1804  O   ASN A 247      13.579  43.066  23.911  1.00 84.23           O  
ATOM   1805  CB  ASN A 247      12.482  44.615  26.218  1.00 84.23           C  
ATOM   1806  CG  ASN A 247      11.493  45.417  27.065  1.00 84.23           C  
ATOM   1807  ND2 ASN A 247      11.340  45.048  28.366  1.00 84.23           N  
ATOM   1808  OD1 ASN A 247      10.873  46.359  26.575  1.00 84.23           O  
ATOM   1809  N   GLY A 248      12.242  44.473  22.769  1.00 64.13           N  
ATOM   1810  CA  GLY A 248      13.044  44.361  21.588  1.00 64.13           C  
ATOM   1811  C   GLY A 248      12.288  44.844  20.380  1.00 64.13           C  
ATOM   1812  O   GLY A 248      11.057  44.913  20.349  1.00 64.13           O  
ATOM   1813  N   THR A 249      13.094  45.222  19.367  1.00192.00           N  
ATOM   1814  CA  THR A 249      12.779  45.749  18.067  1.00192.00           C  
ATOM   1815  C   THR A 249      12.519  44.640  17.070  1.00192.00           C  
ATOM   1816  O   THR A 249      12.280  44.903  15.893  1.00192.00           O  
ATOM   1817  CB  THR A 249      13.916  46.575  17.531  1.00192.00           C  
ATOM   1818  CG2 THR A 249      13.395  47.365  16.332  1.00192.00           C  
ATOM   1819  OG1 THR A 249      14.349  47.515  18.499  1.00192.00           O  
ATOM   1820  N   SER A 250      12.649  43.370  17.491  1.00 97.22           N  
ATOM   1821  CA  SER A 250      12.705  42.213  16.640  1.00 97.22           C  
ATOM   1822  C   SER A 250      11.636  42.106  15.582  1.00 97.22           C  
ATOM   1823  O   SER A 250      11.963  41.751  14.452  1.00 97.22           O  
ATOM   1824  CB  SER A 250      12.681  40.908  17.457  1.00 97.22           C  
ATOM   1825  OG  SER A 250      13.812  40.861  18.315  1.00 97.22           O  
ATOM   1826  N   VAL A 251      10.341  42.328  15.874  1.00106.22           N  
ATOM   1827  CA  VAL A 251       9.399  42.140  14.800  1.00106.22           C  
ATOM   1828  C   VAL A 251       9.479  43.210  13.739  1.00106.22           C  
ATOM   1829  O   VAL A 251       9.423  42.908  12.551  1.00106.22           O  
ATOM   1830  CB  VAL A 251       7.975  41.893  15.213  1.00106.22           C  
ATOM   1831  CG1 VAL A 251       7.094  41.930  13.954  1.00106.22           C  
ATOM   1832  CG2 VAL A 251       7.903  40.537  15.938  1.00106.22           C  
ATOM   1833  N   GLY A 252       9.622  44.493  14.120  1.00 43.28           N  
ATOM   1834  CA  GLY A 252       9.648  45.566  13.167  1.00 43.28           C  
ATOM   1835  C   GLY A 252      10.870  45.439  12.312  1.00 43.28           C  
ATOM   1836  O   GLY A 252      10.819  45.637  11.100  1.00 43.28           O  
ATOM   1837  N   SER A 253      12.016  45.126  12.943  1.00 51.02           N  
ATOM   1838  CA  SER A 253      13.266  45.033  12.247  1.00 51.02           C  
ATOM   1839  C   SER A 253      13.264  43.843  11.339  1.00 51.02           C  
ATOM   1840  O   SER A 253      13.850  43.889  10.258  1.00 51.02           O  
ATOM   1841  CB  SER A 253      14.478  44.899  13.189  1.00 51.02           C  
ATOM   1842  OG  SER A 253      14.414  43.681  13.916  1.00 51.02           O  
ATOM   1843  N   ALA A 254      12.626  42.733  11.757  1.00 34.57           N  
ATOM   1844  CA  ALA A 254      12.617  41.546  10.946  1.00 34.57           C  
ATOM   1845  C   ALA A 254      11.875  41.816   9.673  1.00 34.57           C  
ATOM   1846  O   ALA A 254      12.309  41.422   8.591  1.00 34.57           O  
ATOM   1847  CB  ALA A 254      11.932  40.356  11.641  1.00 34.57           C  
ATOM   1848  N   LEU A 255      10.719  42.497   9.771  1.00 54.45           N  
ATOM   1849  CA  LEU A 255       9.920  42.794   8.616  1.00 54.45           C  
ATOM   1850  C   LEU A 255      10.665  43.767   7.748  1.00 54.45           C  
ATOM   1851  O   LEU A 255      10.661  43.658   6.523  1.00 54.45           O  
ATOM   1852  CB  LEU A 255       8.554  43.398   8.996  1.00 54.45           C  
ATOM   1853  CG  LEU A 255       7.633  43.688   7.796  1.00 54.45           C  
ATOM   1854  CD1 LEU A 255       7.325  42.399   7.018  1.00 54.45           C  
ATOM   1855  CD2 LEU A 255       6.354  44.425   8.235  1.00 54.45           C  
ATOM   1856  N   ALA A 256      11.350  44.743   8.368  1.00 34.94           N  
ATOM   1857  CA  ALA A 256      12.067  45.735   7.621  1.00 34.94           C  
ATOM   1858  C   ALA A 256      13.114  45.052   6.788  1.00 34.94           C  
ATOM   1859  O   ALA A 256      13.348  45.432   5.642  1.00 34.94           O  
ATOM   1860  CB  ALA A 256      12.783  46.750   8.529  1.00 34.94           C  
ATOM   1861  N   ALA A 257      13.787  44.027   7.348  1.00 35.65           N  
ATOM   1862  CA  ALA A 257      14.845  43.354   6.640  1.00 35.65           C  
ATOM   1863  C   ALA A 257      14.331  42.655   5.414  1.00 35.65           C  
ATOM   1864  O   ALA A 257      14.938  42.732   4.347  1.00 35.65           O  
ATOM   1865  CB  ALA A 257      15.564  42.303   7.505  1.00 35.65           C  
ATOM   1866  N   THR A 258      13.189  41.951   5.528  1.00102.10           N  
ATOM   1867  CA  THR A 258      12.653  41.220   4.410  1.00102.10           C  
ATOM   1868  C   THR A 258      12.242  42.192   3.346  1.00102.10           C  
ATOM   1869  O   THR A 258      12.351  41.910   2.155  1.00102.10           O  
ATOM   1870  CB  THR A 258      11.457  40.389   4.771  1.00102.10           C  
ATOM   1871  CG2 THR A 258      10.291  41.319   5.137  1.00102.10           C  
ATOM   1872  OG1 THR A 258      11.095  39.554   3.680  1.00102.10           O  
ATOM   1873  N   VAL A 259      11.715  43.360   3.755  1.00 41.33           N  
ATOM   1874  CA  VAL A 259      11.281  44.368   2.828  1.00 41.33           C  
ATOM   1875  C   VAL A 259      12.459  44.892   2.055  1.00 41.33           C  
ATOM   1876  O   VAL A 259      12.369  45.127   0.851  1.00 41.33           O  
ATOM   1877  CB  VAL A 259      10.652  45.541   3.520  1.00 41.33           C  
ATOM   1878  CG1 VAL A 259      10.369  46.633   2.476  1.00 41.33           C  
ATOM   1879  CG2 VAL A 259       9.402  45.054   4.273  1.00 41.33           C  
ATOM   1880  N   MET A 260      13.598  45.098   2.743  1.00107.77           N  
ATOM   1881  CA  MET A 260      14.778  45.665   2.151  1.00107.77           C  
ATOM   1882  C   MET A 260      15.360  44.730   1.137  1.00107.77           C  
ATOM   1883  O   MET A 260      15.977  45.168   0.168  1.00107.77           O  
ATOM   1884  CB  MET A 260      15.878  45.986   3.174  1.00107.77           C  
ATOM   1885  CG  MET A 260      15.400  46.894   4.309  1.00107.77           C  
ATOM   1886  SD  MET A 260      14.372  48.304   3.793  1.00107.77           S  
ATOM   1887  CE  MET A 260      15.447  48.871   2.450  1.00107.77           C  
ATOM   1888  N   TYR A 261      15.233  43.409   1.355  1.00 49.07           N  
ATOM   1889  CA  TYR A 261      15.765  42.472   0.405  1.00 49.07           C  
ATOM   1890  C   TYR A 261      15.068  42.714  -0.902  1.00 49.07           C  
ATOM   1891  O   TYR A 261      15.702  42.802  -1.953  1.00 49.07           O  
ATOM   1892  CB  TYR A 261      15.483  41.014   0.819  1.00 49.07           C  
ATOM   1893  CG  TYR A 261      16.058  40.093  -0.204  1.00 49.07           C  
ATOM   1894  CD1 TYR A 261      17.353  39.636  -0.092  1.00 49.07           C  
ATOM   1895  CD2 TYR A 261      15.300  39.684  -1.275  1.00 49.07           C  
ATOM   1896  CE1 TYR A 261      17.880  38.786  -1.034  1.00 49.07           C  
ATOM   1897  CE2 TYR A 261      15.823  38.833  -2.223  1.00 49.07           C  
ATOM   1898  CZ  TYR A 261      17.116  38.383  -2.101  1.00 49.07           C  
ATOM   1899  OH  TYR A 261      17.655  37.512  -3.070  1.00 49.07           O  
ATOM   1900  N   ASP A 262      13.728  42.848  -0.862  1.00 47.95           N  
ATOM   1901  CA  ASP A 262      12.936  43.047  -2.045  1.00 47.95           C  
ATOM   1902  C   ASP A 262      13.255  44.373  -2.670  1.00 47.95           C  
ATOM   1903  O   ASP A 262      13.343  44.490  -3.891  1.00 47.95           O  
ATOM   1904  CB  ASP A 262      11.427  43.068  -1.738  1.00 47.95           C  
ATOM   1905  CG  ASP A 262      10.993  41.670  -1.329  1.00 47.95           C  
ATOM   1906  OD1 ASP A 262      10.934  40.780  -2.219  1.00 47.95           O  
ATOM   1907  OD2 ASP A 262      10.705  41.476  -0.118  1.00 47.95           O1-
ATOM   1908  N   ALA A 263      13.438  45.414  -1.837  1.00 33.14           N  
ATOM   1909  CA  ALA A 263      13.641  46.751  -2.320  1.00 33.14           C  
ATOM   1910  C   ALA A 263      14.900  46.833  -3.128  1.00 33.14           C  
ATOM   1911  O   ALA A 263      14.939  47.512  -4.154  1.00 33.14           O  
ATOM   1912  CB  ALA A 263      13.759  47.774  -1.176  1.00 33.14           C  
ATOM   1913  N   ASN A 264      15.974  46.162  -2.675  1.00 48.58           N  
ATOM   1914  CA  ASN A 264      17.237  46.215  -3.359  1.00 48.58           C  
ATOM   1915  C   ASN A 264      17.123  45.581  -4.714  1.00 48.58           C  
ATOM   1916  O   ASN A 264      17.625  46.123  -5.699  1.00 48.58           O  
ATOM   1917  CB  ASN A 264      18.353  45.468  -2.602  1.00 48.58           C  
ATOM   1918  CG  ASN A 264      18.787  46.305  -1.405  1.00 48.58           C  
ATOM   1919  ND2 ASN A 264      18.653  45.736  -0.176  1.00 48.58           N  
ATOM   1920  OD1 ASN A 264      19.241  47.438  -1.560  1.00 48.58           O  
ATOM   1921  N   VAL A 265      16.461  44.411  -4.805  1.00 38.58           N  
ATOM   1922  CA  VAL A 265      16.369  43.715  -6.061  1.00 38.58           C  
ATOM   1923  C   VAL A 265      15.608  44.551  -7.048  1.00 38.58           C  
ATOM   1924  O   VAL A 265      16.010  44.683  -8.203  1.00 38.58           O  
ATOM   1925  CB  VAL A 265      15.667  42.391  -5.956  1.00 38.58           C  
ATOM   1926  CG1 VAL A 265      15.499  41.811  -7.372  1.00 38.58           C  
ATOM   1927  CG2 VAL A 265      16.478  41.482  -5.015  1.00 38.58           C  
ATOM   1928  N   LEU A 266      14.488  45.151  -6.607  1.00 58.39           N  
ATOM   1929  CA  LEU A 266      13.636  45.930  -7.464  1.00 58.39           C  
ATOM   1930  C   LEU A 266      14.349  47.159  -7.939  1.00 58.39           C  
ATOM   1931  O   LEU A 266      14.072  47.652  -9.031  1.00 58.39           O  
ATOM   1932  CB  LEU A 266      12.336  46.389  -6.779  1.00 58.39           C  
ATOM   1933  CG  LEU A 266      11.367  45.238  -6.451  1.00 58.39           C  
ATOM   1934  CD1 LEU A 266      10.091  45.760  -5.774  1.00 58.39           C  
ATOM   1935  CD2 LEU A 266      11.071  44.382  -7.696  1.00 58.39           C  
ATOM   1936  N   ALA A 267      15.242  47.723  -7.108  1.00 26.71           N  
ATOM   1937  CA  ALA A 267      15.955  48.907  -7.494  1.00 26.71           C  
ATOM   1938  C   ALA A 267      16.797  48.601  -8.697  1.00 26.71           C  
ATOM   1939  O   ALA A 267      16.869  49.398  -9.633  1.00 26.71           O  
ATOM   1940  CB  ALA A 267      16.899  49.421  -6.394  1.00 26.71           C  
ATOM   1941  N   VAL A 268      17.465  47.433  -8.701  1.00 36.04           N  
ATOM   1942  CA  VAL A 268      18.296  47.059  -9.809  1.00 36.04           C  
ATOM   1943  C   VAL A 268      17.422  46.871 -11.010  1.00 36.04           C  
ATOM   1944  O   VAL A 268      17.784  47.249 -12.123  1.00 36.04           O  
ATOM   1945  CB  VAL A 268      19.051  45.778  -9.582  1.00 36.04           C  
ATOM   1946  CG1 VAL A 268      19.841  45.432 -10.857  1.00 36.04           C  
ATOM   1947  CG2 VAL A 268      19.940  45.951  -8.338  1.00 36.04           C  
ATOM   1948  N   LEU A 269      16.224  46.296 -10.803  1.00 44.73           N  
ATOM   1949  CA  LEU A 269      15.340  45.992 -11.889  1.00 44.73           C  
ATOM   1950  C   LEU A 269      14.968  47.257 -12.607  1.00 44.73           C  
ATOM   1951  O   LEU A 269      14.948  47.297 -13.836  1.00 44.73           O  
ATOM   1952  CB  LEU A 269      14.048  45.313 -11.408  1.00 44.73           C  
ATOM   1953  CG  LEU A 269      13.094  44.922 -12.548  1.00 44.73           C  
ATOM   1954  CD1 LEU A 269      13.741  43.878 -13.474  1.00 44.73           C  
ATOM   1955  CD2 LEU A 269      11.733  44.467 -11.997  1.00 44.73           C  
ATOM   1956  N   SER A 270      14.687  48.340 -11.861  1.00 32.71           N  
ATOM   1957  CA  SER A 270      14.287  49.569 -12.486  1.00 32.71           C  
ATOM   1958  C   SER A 270      15.400  50.057 -13.366  1.00 32.71           C  
ATOM   1959  O   SER A 270      15.155  50.659 -14.410  1.00 32.71           O  
ATOM   1960  CB  SER A 270      13.961  50.680 -11.472  1.00 32.71           C  
ATOM   1961  OG  SER A 270      15.121  51.012 -10.724  1.00 32.71           O  
ATOM   1962  N   GLU A 271      16.660  49.825 -12.955  1.00 50.55           N  
ATOM   1963  CA  GLU A 271      17.789  50.260 -13.730  1.00 50.55           C  
ATOM   1964  C   GLU A 271      17.830  49.504 -15.029  1.00 50.55           C  
ATOM   1965  O   GLU A 271      18.038  50.089 -16.091  1.00 50.55           O  
ATOM   1966  CB  GLU A 271      19.121  49.984 -13.008  1.00 50.55           C  
ATOM   1967  CG  GLU A 271      19.295  50.764 -11.702  1.00 50.55           C  
ATOM   1968  CD  GLU A 271      20.505  50.194 -10.972  1.00 50.55           C  
ATOM   1969  OE1 GLU A 271      20.659  48.943 -10.975  1.00 50.55           O  
ATOM   1970  OE2 GLU A 271      21.293  50.997 -10.405  1.00 50.55           O1-
ATOM   1971  N   VAL A 272      17.641  48.169 -14.972  1.00 41.69           N  
ATOM   1972  CA  VAL A 272      17.720  47.339 -16.144  1.00 41.69           C  
ATOM   1973  C   VAL A 272      16.596  47.633 -17.088  1.00 41.69           C  
ATOM   1974  O   VAL A 272      16.803  47.798 -18.289  1.00 41.69           O  
ATOM   1975  CB  VAL A 272      17.659  45.876 -15.820  1.00 41.69           C  
ATOM   1976  CG1 VAL A 272      17.617  45.086 -17.140  1.00 41.69           C  
ATOM   1977  CG2 VAL A 272      18.857  45.525 -14.923  1.00 41.69           C  
ATOM   1978  N   LEU A 273      15.367  47.733 -16.558  1.00 52.55           N  
ATOM   1979  CA  LEU A 273      14.216  47.932 -17.389  1.00 52.55           C  
ATOM   1980  C   LEU A 273      14.341  49.245 -18.092  1.00 52.55           C  
ATOM   1981  O   LEU A 273      13.900  49.387 -19.233  1.00 52.55           O  
ATOM   1982  CB  LEU A 273      12.897  47.916 -16.601  1.00 52.55           C  
ATOM   1983  CG  LEU A 273      12.587  46.536 -15.991  1.00 52.55           C  
ATOM   1984  CD1 LEU A 273      11.257  46.547 -15.222  1.00 52.55           C  
ATOM   1985  CD2 LEU A 273      12.645  45.429 -17.056  1.00 52.55           C  
ATOM   1986  N   SER A 274      14.937  50.253 -17.430  1.00 94.82           N  
ATOM   1987  CA  SER A 274      15.051  51.529 -18.070  1.00 94.82           C  
ATOM   1988  C   SER A 274      15.895  51.394 -19.308  1.00 94.82           C  
ATOM   1989  O   SER A 274      15.670  52.111 -20.282  1.00 94.82           O  
ATOM   1990  CB  SER A 274      15.623  52.636 -17.163  1.00 94.82           C  
ATOM   1991  OG  SER A 274      16.946  52.329 -16.758  1.00 94.82           O  
ATOM   1992  N   ALA A 275      16.910  50.504 -19.303  1.00 45.30           N  
ATOM   1993  CA  ALA A 275      17.733  50.295 -20.468  1.00 45.30           C  
ATOM   1994  C   ALA A 275      16.938  49.634 -21.561  1.00 45.30           C  
ATOM   1995  O   ALA A 275      17.052  49.986 -22.733  1.00 45.30           O  
ATOM   1996  CB  ALA A 275      18.956  49.405 -20.188  1.00 45.30           C  
ATOM   1997  N   ILE A 276      16.108  48.634 -21.208  1.00 51.68           N  
ATOM   1998  CA  ILE A 276      15.311  47.943 -22.187  1.00 51.68           C  
ATOM   1999  C   ILE A 276      14.355  48.922 -22.785  1.00 51.68           C  
ATOM   2000  O   ILE A 276      14.010  48.840 -23.962  1.00 51.68           O  
ATOM   2001  CB  ILE A 276      14.504  46.808 -21.634  1.00 51.68           C  
ATOM   2002  CG1 ILE A 276      15.428  45.701 -21.108  1.00 51.68           C  
ATOM   2003  CG2 ILE A 276      13.542  46.333 -22.736  1.00 51.68           C  
ATOM   2004  CD1 ILE A 276      14.687  44.601 -20.352  1.00 51.68           C  
ATOM   2005  N   PHE A 277      13.873  49.863 -21.958  1.00 63.54           N  
ATOM   2006  CA  PHE A 277      12.945  50.860 -22.393  1.00 63.54           C  
ATOM   2007  C   PHE A 277      13.578  51.636 -23.509  1.00 63.54           C  
ATOM   2008  O   PHE A 277      12.935  51.892 -24.526  1.00 63.54           O  
ATOM   2009  CB  PHE A 277      12.593  51.811 -21.233  1.00 63.54           C  
ATOM   2010  CG  PHE A 277      11.676  52.893 -21.688  1.00 63.54           C  
ATOM   2011  CD1 PHE A 277      10.361  52.632 -21.999  1.00 63.54           C  
ATOM   2012  CD2 PHE A 277      12.135  54.188 -21.766  1.00 63.54           C  
ATOM   2013  CE1 PHE A 277       9.527  53.647 -22.406  1.00 63.54           C  
ATOM   2014  CE2 PHE A 277      11.305  55.206 -22.170  1.00 63.54           C  
ATOM   2015  CZ  PHE A 277       9.999  54.935 -22.496  1.00 63.54           C  
ATOM   2016  N   CYS A 278      14.859  52.028 -23.362  1.00115.74           N  
ATOM   2017  CA  CYS A 278      15.473  52.800 -24.408  1.00115.74           C  
ATOM   2018  C   CYS A 278      15.637  51.980 -25.657  1.00115.74           C  
ATOM   2019  O   CYS A 278      15.511  52.508 -26.759  1.00115.74           O  
ATOM   2020  CB  CYS A 278      16.800  53.495 -24.030  1.00115.74           C  
ATOM   2021  SG  CYS A 278      18.210  52.404 -23.724  1.00115.74           S  
ATOM   2022  N   GLU A 279      15.922  50.667 -25.540  1.00 64.71           N  
ATOM   2023  CA  GLU A 279      16.134  49.892 -26.732  1.00 64.71           C  
ATOM   2024  C   GLU A 279      14.887  49.829 -27.583  1.00 64.71           C  
ATOM   2025  O   GLU A 279      14.933  50.125 -28.776  1.00 64.71           O  
ATOM   2026  CB  GLU A 279      16.593  48.458 -26.423  1.00 64.71           C  
ATOM   2027  CG  GLU A 279      17.993  48.398 -25.807  1.00 64.71           C  
ATOM   2028  CD  GLU A 279      18.260  46.957 -25.402  1.00 64.71           C  
ATOM   2029  OE1 GLU A 279      18.139  46.062 -26.282  1.00 64.71           O  
ATOM   2030  OE2 GLU A 279      18.581  46.728 -24.205  1.00 64.71           O1-
ATOM   2031  N   VAL A 280      13.728  49.476 -26.993  1.00 57.77           N  
ATOM   2032  CA  VAL A 280      12.500  49.328 -27.738  1.00 57.77           C  
ATOM   2033  C   VAL A 280      12.027  50.658 -28.246  1.00 57.77           C  
ATOM   2034  O   VAL A 280      11.376  50.744 -29.286  1.00 57.77           O  
ATOM   2035  CB  VAL A 280      11.388  48.724 -26.929  1.00 57.77           C  
ATOM   2036  CG1 VAL A 280      11.800  47.298 -26.525  1.00 57.77           C  
ATOM   2037  CG2 VAL A 280      11.078  49.648 -25.740  1.00 57.77           C  
ATOM   2038  N   MET A 281      12.282  51.722 -27.471  1.00 80.63           N  
ATOM   2039  CA  MET A 281      11.895  53.069 -27.781  1.00 80.63           C  
ATOM   2040  C   MET A 281      12.720  53.637 -28.898  1.00 80.63           C  
ATOM   2041  O   MET A 281      12.309  54.614 -29.520  1.00 80.63           O  
ATOM   2042  CB  MET A 281      11.974  54.020 -26.576  1.00 80.63           C  
ATOM   2043  CG  MET A 281      10.929  53.688 -25.509  1.00 80.63           C  
ATOM   2044  SD  MET A 281       9.202  53.840 -26.066  1.00 80.63           S  
ATOM   2045  CE  MET A 281       9.076  55.635 -25.825  1.00 80.63           C  
ATOM   2046  N   ASN A 282      13.916  53.063 -29.152  1.00152.98           N  
ATOM   2047  CA  ASN A 282      14.892  53.567 -30.084  1.00152.98           C  
ATOM   2048  C   ASN A 282      15.316  54.933 -29.653  1.00152.98           C  
ATOM   2049  O   ASN A 282      15.385  55.883 -30.433  1.00152.98           O  
ATOM   2050  CB  ASN A 282      14.543  53.479 -31.598  1.00152.98           C  
ATOM   2051  CG  ASN A 282      13.346  54.315 -32.034  1.00152.98           C  
ATOM   2052  ND2 ASN A 282      12.335  53.644 -32.650  1.00152.98           N  
ATOM   2053  OD1 ASN A 282      13.316  55.532 -31.859  1.00152.98           O  
ATOM   2054  N   GLY A 283      15.626  55.037 -28.344  1.00 23.47           N  
ATOM   2055  CA  GLY A 283      16.092  56.256 -27.759  1.00 23.47           C  
ATOM   2056  C   GLY A 283      17.551  56.383 -28.064  1.00 23.47           C  
ATOM   2057  O   GLY A 283      18.175  55.468 -28.600  1.00 23.47           O  
ATOM   2058  N   LYS A 284      18.130  57.549 -27.717  1.00203.89           N  
ATOM   2059  CA  LYS A 284      19.521  57.803 -27.946  1.00203.89           C  
ATOM   2060  C   LYS A 284      20.261  57.416 -26.696  1.00203.89           C  
ATOM   2061  O   LYS A 284      19.987  57.911 -25.604  1.00203.89           O  
ATOM   2062  CB  LYS A 284      19.815  59.284 -28.239  1.00203.89           C  
ATOM   2063  CG  LYS A 284      19.397  60.241 -27.118  1.00203.89           C  
ATOM   2064  CD  LYS A 284      17.901  60.209 -26.793  1.00203.89           C  
ATOM   2065  CE  LYS A 284      16.997  60.424 -28.009  1.00203.89           C  
ATOM   2066  NZ  LYS A 284      17.102  61.822 -28.487  1.00203.89           N1+
ATOM   2067  N   PRO A 285      21.205  56.528 -26.855  1.00 87.59           N  
ATOM   2068  CA  PRO A 285      22.002  55.963 -25.790  1.00 87.59           C  
ATOM   2069  C   PRO A 285      22.909  56.945 -25.100  1.00 87.59           C  
ATOM   2070  O   PRO A 285      23.453  56.600 -24.052  1.00 87.59           O  
ATOM   2071  CB  PRO A 285      22.827  54.867 -26.463  1.00 87.59           C  
ATOM   2072  CG  PRO A 285      22.979  55.367 -27.912  1.00 87.59           C  
ATOM   2073  CD  PRO A 285      21.674  56.137 -28.173  1.00 87.59           C  
ATOM   2074  N   GLU A 286      23.095  58.156 -25.651  1.00 97.12           N  
ATOM   2075  CA  GLU A 286      24.039  59.121 -25.150  1.00 97.12           C  
ATOM   2076  C   GLU A 286      23.715  59.523 -23.743  1.00 97.12           C  
ATOM   2077  O   GLU A 286      24.588  59.998 -23.019  1.00 97.12           O  
ATOM   2078  CB  GLU A 286      24.107  60.412 -25.987  1.00 97.12           C  
ATOM   2079  CG  GLU A 286      24.823  60.241 -27.329  1.00 97.12           C  
ATOM   2080  CD  GLU A 286      23.871  59.564 -28.301  1.00 97.12           C  
ATOM   2081  OE1 GLU A 286      22.634  59.707 -28.113  1.00 97.12           O  
ATOM   2082  OE2 GLU A 286      24.367  58.896 -29.246  1.00 97.12           O1-
ATOM   2083  N   TYR A 287      22.454  59.357 -23.314  1.00101.37           N  
ATOM   2084  CA  TYR A 287      22.025  59.804 -22.017  1.00101.37           C  
ATOM   2085  C   TYR A 287      22.847  59.142 -20.943  1.00101.37           C  
ATOM   2086  O   TYR A 287      22.972  59.675 -19.842  1.00101.37           O  
ATOM   2087  CB  TYR A 287      20.527  59.541 -21.734  1.00101.37           C  
ATOM   2088  CG  TYR A 287      20.254  58.094 -21.474  1.00101.37           C  
ATOM   2089  CD1 TYR A 287      20.181  57.173 -22.494  1.00101.37           C  
ATOM   2090  CD2 TYR A 287      20.035  57.670 -20.182  1.00101.37           C  
ATOM   2091  CE1 TYR A 287      19.916  55.849 -22.224  1.00101.37           C  
ATOM   2092  CE2 TYR A 287      19.770  56.351 -19.904  1.00101.37           C  
ATOM   2093  CZ  TYR A 287      19.712  55.437 -20.928  1.00101.37           C  
ATOM   2094  OH  TYR A 287      19.441  54.082 -20.645  1.00101.37           O  
ATOM   2095  N   THR A 288      23.337  57.918 -21.210  1.00 88.87           N  
ATOM   2096  CA  THR A 288      24.138  57.097 -20.335  1.00 88.87           C  
ATOM   2097  C   THR A 288      25.566  57.554 -20.216  1.00 88.87           C  
ATOM   2098  O   THR A 288      26.275  57.060 -19.340  1.00 88.87           O  
ATOM   2099  CB  THR A 288      24.172  55.657 -20.760  1.00 88.87           C  
ATOM   2100  CG2 THR A 288      22.729  55.130 -20.813  1.00 88.87           C  
ATOM   2101  OG1 THR A 288      24.789  55.529 -22.034  1.00 88.87           O  
ATOM   2102  N   ASP A 289      26.053  58.426 -21.126  1.00 64.30           N  
ATOM   2103  CA  ASP A 289      27.436  58.843 -21.158  1.00 64.30           C  
ATOM   2104  C   ASP A 289      27.878  59.228 -19.772  1.00 64.30           C  
ATOM   2105  O   ASP A 289      27.191  59.954 -19.055  1.00 64.30           O  
ATOM   2106  CB  ASP A 289      27.669  60.039 -22.106  1.00 64.30           C  
ATOM   2107  CG  ASP A 289      29.158  60.219 -22.391  1.00 64.30           C  
ATOM   2108  OD1 ASP A 289      29.993  59.651 -21.639  1.00 64.30           O  
ATOM   2109  OD2 ASP A 289      29.477  60.938 -23.375  1.00 64.30           O1-
ATOM   2110  N   HIS A 290      29.065  58.727 -19.371  1.00 59.99           N  
ATOM   2111  CA  HIS A 290      29.580  58.868 -18.037  1.00 59.99           C  
ATOM   2112  C   HIS A 290      29.832  60.300 -17.683  1.00 59.99           C  
ATOM   2113  O   HIS A 290      29.582  60.710 -16.551  1.00 59.99           O  
ATOM   2114  CB  HIS A 290      30.890  58.096 -17.811  1.00 59.99           C  
ATOM   2115  CG  HIS A 290      31.343  58.147 -16.381  1.00 59.99           C  
ATOM   2116  CD2 HIS A 290      32.432  58.744 -15.824  1.00 59.99           C  
ATOM   2117  ND1 HIS A 290      30.670  57.545 -15.342  1.00 59.99           N  
ATOM   2118  CE1 HIS A 290      31.379  57.806 -14.214  1.00 59.99           C  
ATOM   2119  NE2 HIS A 290      32.456  58.529 -14.457  1.00 59.99           N  
ATOM   2120  N   LEU A 291      30.303  61.113 -18.642  1.00113.55           N  
ATOM   2121  CA  LEU A 291      30.689  62.463 -18.341  1.00113.55           C  
ATOM   2122  C   LEU A 291      29.533  63.195 -17.731  1.00113.55           C  
ATOM   2123  O   LEU A 291      29.707  63.941 -16.768  1.00113.55           O  
ATOM   2124  CB  LEU A 291      31.148  63.219 -19.604  1.00113.55           C  
ATOM   2125  CG  LEU A 291      31.573  64.685 -19.381  1.00113.55           C  
ATOM   2126  CD1 LEU A 291      30.370  65.618 -19.180  1.00113.55           C  
ATOM   2127  CD2 LEU A 291      32.591  64.789 -18.234  1.00113.55           C  
ATOM   2128  N   THR A 292      28.311  62.989 -18.246  1.00117.25           N  
ATOM   2129  CA  THR A 292      27.205  63.740 -17.724  1.00117.25           C  
ATOM   2130  C   THR A 292      27.044  63.457 -16.262  1.00117.25           C  
ATOM   2131  O   THR A 292      26.840  64.371 -15.466  1.00117.25           O  
ATOM   2132  CB  THR A 292      25.898  63.407 -18.387  1.00117.25           C  
ATOM   2133  CG2 THR A 292      26.015  63.715 -19.888  1.00117.25           C  
ATOM   2134  OG1 THR A 292      25.570  62.040 -18.191  1.00117.25           O  
ATOM   2135  N   HIS A 293      27.106  62.173 -15.879  1.00 68.95           N  
ATOM   2136  CA  HIS A 293      26.899  61.734 -14.529  1.00 68.95           C  
ATOM   2137  C   HIS A 293      28.060  62.060 -13.641  1.00 68.95           C  
ATOM   2138  O   HIS A 293      27.874  62.389 -12.472  1.00 68.95           O  
ATOM   2139  CB  HIS A 293      26.636  60.224 -14.464  1.00 68.95           C  
ATOM   2140  CG  HIS A 293      25.441  59.870 -15.296  1.00 68.95           C  
ATOM   2141  CD2 HIS A 293      25.376  59.421 -16.579  1.00 68.95           C  
ATOM   2142  ND1 HIS A 293      24.136  59.991 -14.873  1.00 68.95           N  
ATOM   2143  CE1 HIS A 293      23.351  59.614 -15.915  1.00 68.95           C  
ATOM   2144  NE2 HIS A 293      24.060  59.260 -16.972  1.00 68.95           N  
ATOM   2145  N   LYS A 294      29.294  61.965 -14.165  1.00 68.44           N  
ATOM   2146  CA  LYS A 294      30.464  62.176 -13.360  1.00 68.44           C  
ATOM   2147  C   LYS A 294      30.465  63.569 -12.826  1.00 68.44           C  
ATOM   2148  O   LYS A 294      30.854  63.804 -11.683  1.00 68.44           O  
ATOM   2149  CB  LYS A 294      31.779  62.015 -14.137  1.00 68.44           C  
ATOM   2150  CG  LYS A 294      33.007  62.246 -13.255  1.00 68.44           C  
ATOM   2151  CD  LYS A 294      34.338  61.910 -13.931  1.00 68.44           C  
ATOM   2152  CE  LYS A 294      34.882  63.050 -14.795  1.00 68.44           C  
ATOM   2153  NZ  LYS A 294      36.285  62.772 -15.176  1.00 68.44           N1+
ATOM   2154  N   LEU A 295      30.015  64.537 -13.636  1.00 64.79           N  
ATOM   2155  CA  LEU A 295      30.088  65.901 -13.214  1.00 64.79           C  
ATOM   2156  C   LEU A 295      29.276  66.103 -11.967  1.00 64.79           C  
ATOM   2157  O   LEU A 295      29.662  66.902 -11.117  1.00 64.79           O  
ATOM   2158  CB  LEU A 295      29.637  66.904 -14.291  1.00 64.79           C  
ATOM   2159  CG  LEU A 295      30.598  66.948 -15.497  1.00 64.79           C  
ATOM   2160  CD1 LEU A 295      30.206  68.051 -16.491  1.00 64.79           C  
ATOM   2161  CD2 LEU A 295      32.063  67.051 -15.042  1.00 64.79           C  
ATOM   2162  N   LYS A 296      28.118  65.424 -11.837  1.00150.27           N  
ATOM   2163  CA  LYS A 296      27.269  65.543 -10.676  1.00150.27           C  
ATOM   2164  C   LYS A 296      27.870  64.884  -9.457  1.00150.27           C  
ATOM   2165  O   LYS A 296      27.556  65.253  -8.327  1.00150.27           O  
ATOM   2166  CB  LYS A 296      25.845  64.999 -10.880  1.00150.27           C  
ATOM   2167  CG  LYS A 296      25.755  63.498 -11.133  1.00150.27           C  
ATOM   2168  CD  LYS A 296      24.336  62.965 -10.947  1.00150.27           C  
ATOM   2169  CE  LYS A 296      23.270  63.857 -11.586  1.00150.27           C  
ATOM   2170  NZ  LYS A 296      21.921  63.398 -11.189  1.00150.27           N1+
ATOM   2171  N   HIS A 297      28.708  63.852  -9.654  1.00100.09           N  
ATOM   2172  CA  HIS A 297      29.400  63.130  -8.613  1.00100.09           C  
ATOM   2173  C   HIS A 297      28.464  62.313  -7.765  1.00100.09           C  
ATOM   2174  O   HIS A 297      28.907  61.681  -6.809  1.00100.09           O  
ATOM   2175  CB  HIS A 297      30.181  64.043  -7.655  1.00100.09           C  
ATOM   2176  CG  HIS A 297      31.176  64.930  -8.341  1.00100.09           C  
ATOM   2177  CD2 HIS A 297      31.209  66.287  -8.431  1.00100.09           C  
ATOM   2178  ND1 HIS A 297      32.291  64.481  -9.015  1.00100.09           N  
ATOM   2179  CE1 HIS A 297      32.938  65.582  -9.476  1.00100.09           C  
ATOM   2180  NE2 HIS A 297      32.319  66.701  -9.146  1.00100.09           N  
ATOM   2181  N   HIS A 298      27.162  62.226  -8.097  1.00 76.95           N  
ATOM   2182  CA  HIS A 298      26.326  61.383  -7.283  1.00 76.95           C  
ATOM   2183  C   HIS A 298      26.573  59.971  -7.720  1.00 76.95           C  
ATOM   2184  O   HIS A 298      26.431  59.645  -8.896  1.00 76.95           O  
ATOM   2185  CB  HIS A 298      24.831  61.690  -7.446  1.00 76.95           C  
ATOM   2186  CG  HIS A 298      24.491  63.025  -6.857  1.00 76.95           C  
ATOM   2187  CD2 HIS A 298      24.612  64.276  -7.380  1.00 76.95           C  
ATOM   2188  ND1 HIS A 298      24.002  63.196  -5.583  1.00 76.95           N  
ATOM   2189  CE1 HIS A 298      23.853  64.531  -5.396  1.00 76.95           C  
ATOM   2190  NE2 HIS A 298      24.212  65.226  -6.460  1.00 76.95           N  
ATOM   2191  N   PRO A 299      26.960  59.119  -6.807  1.00 78.47           N  
ATOM   2192  CA  PRO A 299      27.267  57.745  -7.093  1.00 78.47           C  
ATOM   2193  C   PRO A 299      26.097  56.934  -7.556  1.00 78.47           C  
ATOM   2194  O   PRO A 299      26.284  56.045  -8.386  1.00 78.47           O  
ATOM   2195  CB  PRO A 299      27.890  57.191  -5.811  1.00 78.47           C  
ATOM   2196  CG  PRO A 299      27.370  58.129  -4.705  1.00 78.47           C  
ATOM   2197  CD  PRO A 299      27.198  59.480  -5.421  1.00 78.47           C  
ATOM   2198  N   GLY A 300      24.888  57.208  -7.039  1.00 26.00           N  
ATOM   2199  CA  GLY A 300      23.754  56.403  -7.396  1.00 26.00           C  
ATOM   2200  C   GLY A 300      23.492  56.552  -8.859  1.00 26.00           C  
ATOM   2201  O   GLY A 300      23.153  55.589  -9.544  1.00 26.00           O  
ATOM   2202  N   SER A 301      23.608  57.792  -9.363  1.00 84.29           N  
ATOM   2203  CA  SER A 301      23.344  58.080 -10.742  1.00 84.29           C  
ATOM   2204  C   SER A 301      24.436  57.512 -11.604  1.00 84.29           C  
ATOM   2205  O   SER A 301      24.186  57.074 -12.727  1.00 84.29           O  
ATOM   2206  CB  SER A 301      23.270  59.595 -10.988  1.00 84.29           C  
ATOM   2207  OG  SER A 301      23.005  59.860 -12.353  1.00 84.29           O  
ATOM   2208  N   ILE A 302      25.689  57.522 -11.106  1.00 41.59           N  
ATOM   2209  CA  ILE A 302      26.790  57.032 -11.887  1.00 41.59           C  
ATOM   2210  C   ILE A 302      26.629  55.561 -12.111  1.00 41.59           C  
ATOM   2211  O   ILE A 302      26.854  55.070 -13.218  1.00 41.59           O  
ATOM   2212  CB  ILE A 302      28.122  57.250 -11.230  1.00 41.59           C  
ATOM   2213  CG1 ILE A 302      28.409  58.753 -11.085  1.00 41.59           C  
ATOM   2214  CG2 ILE A 302      29.184  56.496 -12.047  1.00 41.59           C  
ATOM   2215  CD1 ILE A 302      29.608  59.065 -10.190  1.00 41.59           C  
ATOM   2216  N   GLU A 303      26.262  54.804 -11.056  1.00 56.44           N  
ATOM   2217  CA  GLU A 303      26.124  53.387 -11.238  1.00 56.44           C  
ATOM   2218  C   GLU A 303      24.951  53.089 -12.117  1.00 56.44           C  
ATOM   2219  O   GLU A 303      25.016  52.197 -12.960  1.00 56.44           O  
ATOM   2220  CB  GLU A 303      25.962  52.561  -9.951  1.00 56.44           C  
ATOM   2221  CG  GLU A 303      25.852  51.065 -10.273  1.00 56.44           C  
ATOM   2222  CD  GLU A 303      26.048  50.239  -9.010  1.00 56.44           C  
ATOM   2223  OE1 GLU A 303      26.180  50.845  -7.915  1.00 56.44           O  
ATOM   2224  OE2 GLU A 303      26.074  48.984  -9.126  1.00 56.44           O1-
ATOM   2225  N   ALA A 304      23.836  53.825 -11.949  1.00 33.73           N  
ATOM   2226  CA  ALA A 304      22.672  53.541 -12.743  1.00 33.73           C  
ATOM   2227  C   ALA A 304      23.001  53.760 -14.190  1.00 33.73           C  
ATOM   2228  O   ALA A 304      22.667  52.938 -15.041  1.00 33.73           O  
ATOM   2229  CB  ALA A 304      21.475  54.439 -12.392  1.00 33.73           C  
ATOM   2230  N   ALA A 305      23.693  54.870 -14.504  1.00 33.37           N  
ATOM   2231  CA  ALA A 305      24.016  55.190 -15.869  1.00 33.37           C  
ATOM   2232  C   ALA A 305      24.923  54.138 -16.429  1.00 33.37           C  
ATOM   2233  O   ALA A 305      24.749  53.693 -17.563  1.00 33.37           O  
ATOM   2234  CB  ALA A 305      24.750  56.536 -15.997  1.00 33.37           C  
ATOM   2235  N   ALA A 306      25.919  53.703 -15.638  1.00 33.69           N  
ATOM   2236  CA  ALA A 306      26.877  52.736 -16.093  1.00 33.69           C  
ATOM   2237  C   ALA A 306      26.180  51.446 -16.390  1.00 33.69           C  
ATOM   2238  O   ALA A 306      26.530  50.756 -17.346  1.00 33.69           O  
ATOM   2239  CB  ALA A 306      27.969  52.442 -15.051  1.00 33.69           C  
ATOM   2240  N   ILE A 307      25.196  51.064 -15.555  1.00 49.49           N  
ATOM   2241  CA  ILE A 307      24.501  49.829 -15.770  1.00 49.49           C  
ATOM   2242  C   ILE A 307      23.716  49.899 -17.046  1.00 49.49           C  
ATOM   2243  O   ILE A 307      23.700  48.949 -17.827  1.00 49.49           O  
ATOM   2244  CB  ILE A 307      23.598  49.449 -14.632  1.00 49.49           C  
ATOM   2245  CG1 ILE A 307      24.456  49.140 -13.388  1.00 49.49           C  
ATOM   2246  CG2 ILE A 307      22.714  48.275 -15.085  1.00 49.49           C  
ATOM   2247  CD1 ILE A 307      23.658  48.961 -12.098  1.00 49.49           C  
ATOM   2248  N   MET A 308      23.030  51.027 -17.295  1.00 50.01           N  
ATOM   2249  CA  MET A 308      22.247  51.182 -18.489  1.00 50.01           C  
ATOM   2250  C   MET A 308      23.157  51.201 -19.683  1.00 50.01           C  
ATOM   2251  O   MET A 308      22.841  50.627 -20.724  1.00 50.01           O  
ATOM   2252  CB  MET A 308      21.441  52.488 -18.478  1.00 50.01           C  
ATOM   2253  CG  MET A 308      20.450  52.554 -17.312  1.00 50.01           C  
ATOM   2254  SD  MET A 308      19.588  54.143 -17.138  1.00 50.01           S  
ATOM   2255  CE  MET A 308      18.942  53.798 -15.475  1.00 50.01           C  
ATOM   2256  N   GLU A 309      24.326  51.863 -19.565  1.00 76.78           N  
ATOM   2257  CA  GLU A 309      25.212  51.979 -20.688  1.00 76.78           C  
ATOM   2258  C   GLU A 309      25.695  50.617 -21.087  1.00 76.78           C  
ATOM   2259  O   GLU A 309      25.826  50.327 -22.275  1.00 76.78           O  
ATOM   2260  CB  GLU A 309      26.440  52.878 -20.443  1.00 76.78           C  
ATOM   2261  CG  GLU A 309      27.422  52.375 -19.386  1.00 76.78           C  
ATOM   2262  CD  GLU A 309      28.594  53.348 -19.351  1.00 76.78           C  
ATOM   2263  OE1 GLU A 309      28.614  54.280 -20.198  1.00 76.78           O  
ATOM   2264  OE2 GLU A 309      29.484  53.173 -18.477  1.00 76.78           O1-
ATOM   2265  N   HIS A 310      25.967  49.735 -20.105  1.00 57.68           N  
ATOM   2266  CA  HIS A 310      26.470  48.427 -20.418  1.00 57.68           C  
ATOM   2267  C   HIS A 310      25.465  47.683 -21.243  1.00 57.68           C  
ATOM   2268  O   HIS A 310      25.811  47.076 -22.256  1.00 57.68           O  
ATOM   2269  CB  HIS A 310      26.755  47.574 -19.171  1.00 57.68           C  
ATOM   2270  CG  HIS A 310      27.303  46.219 -19.514  1.00 57.68           C  
ATOM   2271  CD2 HIS A 310      26.704  44.998 -19.471  1.00 57.68           C  
ATOM   2272  ND1 HIS A 310      28.584  45.994 -19.962  1.00 57.68           N  
ATOM   2273  CE1 HIS A 310      28.697  44.657 -20.169  1.00 57.68           C  
ATOM   2274  NE2 HIS A 310      27.580  44.011 -19.885  1.00 57.68           N  
ATOM   2275  N   ILE A 311      24.182  47.724 -20.843  1.00 44.37           N  
ATOM   2276  CA  ILE A 311      23.170  46.998 -21.554  1.00 44.37           C  
ATOM   2277  C   ILE A 311      23.081  47.523 -22.957  1.00 44.37           C  
ATOM   2278  O   ILE A 311      22.974  46.754 -23.909  1.00 44.37           O  
ATOM   2279  CB  ILE A 311      21.814  47.111 -20.923  1.00 44.37           C  
ATOM   2280  CG1 ILE A 311      21.823  46.432 -19.543  1.00 44.37           C  
ATOM   2281  CG2 ILE A 311      20.780  46.526 -21.898  1.00 44.37           C  
ATOM   2282  CD1 ILE A 311      20.553  46.671 -18.729  1.00 44.37           C  
ATOM   2283  N   LEU A 312      23.123  48.856 -23.116  1.00 72.46           N  
ATOM   2284  CA  LEU A 312      23.035  49.501 -24.400  1.00 72.46           C  
ATOM   2285  C   LEU A 312      24.224  49.206 -25.259  1.00 72.46           C  
ATOM   2286  O   LEU A 312      24.098  49.148 -26.481  1.00 72.46           O  
ATOM   2287  CB  LEU A 312      22.929  51.028 -24.303  1.00 72.46           C  
ATOM   2288  CG  LEU A 312      21.509  51.481 -23.968  1.00 72.46           C  
ATOM   2289  CD1 LEU A 312      21.408  53.011 -23.869  1.00 72.46           C  
ATOM   2290  CD2 LEU A 312      20.539  50.886 -25.003  1.00 72.46           C  
ATOM   2291  N   ASP A 313      25.418  49.059 -24.658  1.00 62.64           N  
ATOM   2292  CA  ASP A 313      26.604  48.836 -25.440  1.00 62.64           C  
ATOM   2293  C   ASP A 313      26.458  47.538 -26.181  1.00 62.64           C  
ATOM   2294  O   ASP A 313      26.945  47.388 -27.299  1.00 62.64           O  
ATOM   2295  CB  ASP A 313      27.870  48.712 -24.573  1.00 62.64           C  
ATOM   2296  CG  ASP A 313      29.085  48.712 -25.493  1.00 62.64           C  
ATOM   2297  OD1 ASP A 313      28.991  49.318 -26.593  1.00 62.64           O  
ATOM   2298  OD2 ASP A 313      30.118  48.100 -25.111  1.00 62.64           O1-
ATOM   2299  N   GLY A 314      25.856  46.551 -25.496  1.00 97.26           N  
ATOM   2300  CA  GLY A 314      25.540  45.195 -25.856  1.00 97.26           C  
ATOM   2301  C   GLY A 314      24.340  45.009 -26.742  1.00 97.26           C  
ATOM   2302  O   GLY A 314      24.058  43.865 -27.096  1.00 97.26           O  
ATOM   2303  N   SER A 315      23.503  46.044 -26.982  1.00122.39           N  
ATOM   2304  CA  SER A 315      22.263  45.768 -27.662  1.00122.39           C  
ATOM   2305  C   SER A 315      22.331  45.927 -29.151  1.00122.39           C  
ATOM   2306  O   SER A 315      22.910  46.867 -29.694  1.00122.39           O  
ATOM   2307  CB  SER A 315      21.067  46.608 -27.177  1.00122.39           C  
ATOM   2308  OG  SER A 315      21.112  47.914 -27.729  1.00122.39           O  
ATOM   2309  N   ALA A 316      21.697  44.954 -29.839  1.00 48.43           N  
ATOM   2310  CA  ALA A 316      21.553  44.884 -31.262  1.00 48.43           C  
ATOM   2311  C   ALA A 316      20.688  46.016 -31.711  1.00 48.43           C  
ATOM   2312  O   ALA A 316      20.829  46.511 -32.826  1.00 48.43           O  
ATOM   2313  CB  ALA A 316      20.869  43.585 -31.723  1.00 48.43           C  
ATOM   2314  N   PHE A 317      19.720  46.413 -30.865  1.00 67.95           N  
ATOM   2315  CA  PHE A 317      18.795  47.451 -31.217  1.00 67.95           C  
ATOM   2316  C   PHE A 317      19.531  48.733 -31.458  1.00 67.95           C  
ATOM   2317  O   PHE A 317      19.285  49.420 -32.448  1.00 67.95           O  
ATOM   2318  CB  PHE A 317      17.771  47.726 -30.102  1.00 67.95           C  
ATOM   2319  CG  PHE A 317      16.951  46.496 -29.903  1.00 67.95           C  
ATOM   2320  CD1 PHE A 317      15.889  46.216 -30.732  1.00 67.95           C  
ATOM   2321  CD2 PHE A 317      17.239  45.625 -28.877  1.00 67.95           C  
ATOM   2322  CE1 PHE A 317      15.133  45.084 -30.544  1.00 67.95           C  
ATOM   2323  CE2 PHE A 317      16.486  44.491 -28.684  1.00 67.95           C  
ATOM   2324  CZ  PHE A 317      15.428  44.218 -29.518  1.00 67.95           C  
ATOM   2325  N   MET A 318      20.426  49.121 -30.536  1.00215.82           N  
ATOM   2326  CA  MET A 318      21.101  50.374 -30.694  1.00215.82           C  
ATOM   2327  C   MET A 318      22.129  50.346 -31.796  1.00215.82           C  
ATOM   2328  O   MET A 318      22.304  51.338 -32.504  1.00215.82           O  
ATOM   2329  CB  MET A 318      21.573  50.955 -29.345  1.00215.82           C  
ATOM   2330  CG  MET A 318      22.593  50.142 -28.565  1.00215.82           C  
ATOM   2331  SD  MET A 318      24.290  50.526 -29.035  1.00215.82           S  
ATOM   2332  CE  MET A 318      24.192  52.175 -28.274  1.00215.82           C  
ATOM   2333  N   LYS A 319      22.829  49.212 -32.002  1.00 34.90           N  
ATOM   2334  CA  LYS A 319      23.811  49.170 -33.053  1.00 34.90           C  
ATOM   2335  C   LYS A 319      23.106  49.374 -34.357  1.00 34.90           C  
ATOM   2336  O   LYS A 319      23.579  50.105 -35.226  1.00 34.90           O  
ATOM   2337  CB  LYS A 319      24.572  47.836 -33.132  1.00 34.90           C  
ATOM   2338  CG  LYS A 319      25.559  47.640 -31.979  1.00 34.90           C  
ATOM   2339  CD  LYS A 319      26.164  46.238 -31.910  1.00 34.90           C  
ATOM   2340  CE  LYS A 319      27.250  46.101 -30.839  1.00 34.90           C  
ATOM   2341  NZ  LYS A 319      27.789  44.723 -30.832  1.00 34.90           N1+
ATOM   2342  N   HIS A 320      21.931  48.738 -34.511  1.00 49.04           N  
ATOM   2343  CA  HIS A 320      21.136  48.827 -35.701  1.00 49.04           C  
ATOM   2344  C   HIS A 320      20.722  50.253 -35.885  1.00 49.04           C  
ATOM   2345  O   HIS A 320      20.710  50.764 -37.003  1.00 49.04           O  
ATOM   2346  CB  HIS A 320      19.867  47.957 -35.583  1.00 49.04           C  
ATOM   2347  CG  HIS A 320      18.935  48.020 -36.758  1.00 49.04           C  
ATOM   2348  CD2 HIS A 320      17.714  48.613 -36.860  1.00 49.04           C  
ATOM   2349  ND1 HIS A 320      19.173  47.436 -37.982  1.00 49.04           N  
ATOM   2350  CE1 HIS A 320      18.091  47.702 -38.758  1.00 49.04           C  
ATOM   2351  NE2 HIS A 320      17.180  48.414 -38.121  1.00 49.04           N  
ATOM   2352  N   ALA A 321      20.371  50.934 -34.779  1.00 28.55           N  
ATOM   2353  CA  ALA A 321      19.919  52.293 -34.857  1.00 28.55           C  
ATOM   2354  C   ALA A 321      21.017  53.152 -35.391  1.00 28.55           C  
ATOM   2355  O   ALA A 321      20.769  54.051 -36.192  1.00 28.55           O  
ATOM   2356  CB  ALA A 321      19.504  52.867 -33.492  1.00 28.55           C  
ATOM   2357  N   LYS A 322      22.264  52.909 -34.947  1.00112.84           N  
ATOM   2358  CA  LYS A 322      23.364  53.723 -35.373  1.00112.84           C  
ATOM   2359  C   LYS A 322      23.590  53.557 -36.843  1.00112.84           C  
ATOM   2360  O   LYS A 322      23.766  54.538 -37.565  1.00112.84           O  
ATOM   2361  CB  LYS A 322      24.668  53.378 -34.635  1.00112.84           C  
ATOM   2362  CG  LYS A 322      24.555  53.626 -33.129  1.00112.84           C  
ATOM   2363  CD  LYS A 322      24.196  55.071 -32.777  1.00112.84           C  
ATOM   2364  CE  LYS A 322      23.735  55.257 -31.329  1.00112.84           C  
ATOM   2365  NZ  LYS A 322      22.425  54.595 -31.132  1.00112.84           N1+
ATOM   2366  N   LYS A 323      23.552  52.306 -37.336  1.00 25.77           N  
ATOM   2367  CA  LYS A 323      23.844  52.055 -38.719  1.00 25.77           C  
ATOM   2368  C   LYS A 323      22.849  52.767 -39.575  1.00 25.77           C  
ATOM   2369  O   LYS A 323      23.209  53.356 -40.592  1.00 25.77           O  
ATOM   2370  CB  LYS A 323      23.782  50.561 -39.083  1.00 25.77           C  
ATOM   2371  CG  LYS A 323      24.885  49.729 -38.426  1.00 25.77           C  
ATOM   2372  CD  LYS A 323      24.686  48.219 -38.563  1.00 25.77           C  
ATOM   2373  CE  LYS A 323      25.801  47.402 -37.907  1.00 25.77           C  
ATOM   2374  NZ  LYS A 323      25.511  45.955 -38.024  1.00 25.77           N1+
ATOM   2375  N   VAL A 324      21.563  52.733 -39.181  1.00 30.93           N  
ATOM   2376  CA  VAL A 324      20.543  53.351 -39.978  1.00 30.93           C  
ATOM   2377  C   VAL A 324      20.779  54.830 -40.056  1.00 30.93           C  
ATOM   2378  O   VAL A 324      20.709  55.422 -41.132  1.00 30.93           O  
ATOM   2379  CB  VAL A 324      19.164  53.137 -39.421  1.00 30.93           C  
ATOM   2380  CG1 VAL A 324      18.161  53.934 -40.274  1.00 30.93           C  
ATOM   2381  CG2 VAL A 324      18.880  51.625 -39.386  1.00 30.93           C  
ATOM   2382  N   ASN A 325      21.113  55.458 -38.915  1.00 48.65           N  
ATOM   2383  CA  ASN A 325      21.254  56.884 -38.839  1.00 48.65           C  
ATOM   2384  C   ASN A 325      22.355  57.334 -39.744  1.00 48.65           C  
ATOM   2385  O   ASN A 325      22.317  58.441 -40.275  1.00 48.65           O  
ATOM   2386  CB  ASN A 325      21.580  57.379 -37.420  1.00 48.65           C  
ATOM   2387  CG  ASN A 325      20.385  57.072 -36.528  1.00 48.65           C  
ATOM   2388  ND2 ASN A 325      20.535  57.335 -35.202  1.00 48.65           N  
ATOM   2389  OD1 ASN A 325      19.343  56.615 -36.996  1.00 48.65           O  
ATOM   2390  N   GLU A 326      23.386  56.500 -39.935  1.00 49.32           N  
ATOM   2391  CA  GLU A 326      24.493  56.911 -40.745  1.00 49.32           C  
ATOM   2392  C   GLU A 326      24.032  57.183 -42.147  1.00 49.32           C  
ATOM   2393  O   GLU A 326      24.433  58.178 -42.749  1.00 49.32           O  
ATOM   2394  CB  GLU A 326      25.572  55.822 -40.808  1.00 49.32           C  
ATOM   2395  CG  GLU A 326      26.221  55.560 -39.449  1.00 49.32           C  
ATOM   2396  CD  GLU A 326      26.900  54.205 -39.526  1.00 49.32           C  
ATOM   2397  OE1 GLU A 326      26.619  53.462 -40.503  1.00 49.32           O  
ATOM   2398  OE2 GLU A 326      27.700  53.891 -38.606  1.00 49.32           O1-
ATOM   2399  N   LEU A 327      23.182  56.305 -42.710  1.00 91.90           N  
ATOM   2400  CA  LEU A 327      22.752  56.457 -44.073  1.00 91.90           C  
ATOM   2401  C   LEU A 327      21.879  57.662 -44.267  1.00 91.90           C  
ATOM   2402  O   LEU A 327      22.056  58.396 -45.240  1.00 91.90           O  
ATOM   2403  CB  LEU A 327      22.005  55.226 -44.600  1.00 91.90           C  
ATOM   2404  CG  LEU A 327      22.931  54.006 -44.755  1.00 91.90           C  
ATOM   2405  CD1 LEU A 327      23.534  53.577 -43.409  1.00 91.90           C  
ATOM   2406  CD2 LEU A 327      22.215  52.858 -45.477  1.00 91.90           C  
ATOM   2407  N   ASP A 328      20.904  57.903 -43.367  1.00 58.29           N  
ATOM   2408  CA  ASP A 328      20.039  59.033 -43.564  1.00 58.29           C  
ATOM   2409  C   ASP A 328      20.248  59.986 -42.422  1.00 58.29           C  
ATOM   2410  O   ASP A 328      19.504  59.991 -41.442  1.00 58.29           O  
ATOM   2411  CB  ASP A 328      18.550  58.643 -43.599  1.00 58.29           C  
ATOM   2412  CG  ASP A 328      17.736  59.803 -44.161  1.00 58.29           C  
ATOM   2413  OD1 ASP A 328      18.277  60.939 -44.236  1.00 58.29           O  
ATOM   2414  OD2 ASP A 328      16.555  59.561 -44.525  1.00 58.29           O1-
ATOM   2415  N   PRO A 329      21.248  60.811 -42.562  1.00 64.00           N  
ATOM   2416  CA  PRO A 329      21.635  61.762 -41.554  1.00 64.00           C  
ATOM   2417  C   PRO A 329      20.497  62.676 -41.214  1.00 64.00           C  
ATOM   2418  O   PRO A 329      20.475  63.207 -40.105  1.00 64.00           O  
ATOM   2419  CB  PRO A 329      22.791  62.546 -42.173  1.00 64.00           C  
ATOM   2420  CG  PRO A 329      22.475  62.507 -43.680  1.00 64.00           C  
ATOM   2421  CD  PRO A 329      21.773  61.152 -43.874  1.00 64.00           C  
ATOM   2422  N   LEU A 330      19.570  62.907 -42.160  1.00135.78           N  
ATOM   2423  CA  LEU A 330      18.448  63.769 -41.936  1.00135.78           C  
ATOM   2424  C   LEU A 330      17.464  63.040 -41.082  1.00135.78           C  
ATOM   2425  O   LEU A 330      17.481  61.811 -41.034  1.00135.78           O  
ATOM   2426  CB  LEU A 330      17.723  64.150 -43.238  1.00135.78           C  
ATOM   2427  CG  LEU A 330      16.450  64.992 -43.033  1.00135.78           C  
ATOM   2428  CD1 LEU A 330      16.769  66.365 -42.426  1.00135.78           C  
ATOM   2429  CD2 LEU A 330      15.633  65.084 -44.332  1.00135.78           C  
ATOM   2430  N   LEU A 331      16.623  63.803 -40.345  1.00183.82           N  
ATOM   2431  CA  LEU A 331      15.551  63.270 -39.548  1.00183.82           C  
ATOM   2432  C   LEU A 331      16.022  63.062 -38.136  1.00183.82           C  
ATOM   2433  O   LEU A 331      17.203  63.214 -37.827  1.00183.82           O  
ATOM   2434  CB  LEU A 331      14.924  61.967 -40.103  1.00183.82           C  
ATOM   2435  CG  LEU A 331      13.671  61.459 -39.361  1.00183.82           C  
ATOM   2436  CD1 LEU A 331      12.496  62.441 -39.504  1.00183.82           C  
ATOM   2437  CD2 LEU A 331      13.312  60.024 -39.782  1.00183.82           C  
ATOM   2438  N   LYS A 332      15.069  62.687 -37.255  1.00136.15           N  
ATOM   2439  CA  LYS A 332      15.228  62.475 -35.844  1.00136.15           C  
ATOM   2440  C   LYS A 332      15.635  63.698 -35.052  1.00136.15           C  
ATOM   2441  O   LYS A 332      16.512  63.551 -34.203  1.00136.15           O  
ATOM   2442  CB  LYS A 332      16.206  61.337 -35.502  1.00136.15           C  
ATOM   2443  CG  LYS A 332      15.640  59.945 -35.793  1.00136.15           C  
ATOM   2444  CD  LYS A 332      16.691  58.835 -35.751  1.00136.15           C  
ATOM   2445  CE  LYS A 332      17.359  58.665 -34.384  1.00136.15           C  
ATOM   2446  NZ  LYS A 332      16.532  57.798 -33.515  1.00136.15           N1+
ATOM   2447  N   PRO A 333      15.112  64.902 -35.235  1.00163.71           N  
ATOM   2448  CA  PRO A 333      15.473  65.953 -34.316  1.00163.71           C  
ATOM   2449  C   PRO A 333      14.830  65.809 -32.970  1.00163.71           C  
ATOM   2450  O   PRO A 333      15.367  66.339 -31.997  1.00163.71           O  
ATOM   2451  CB  PRO A 333      15.097  67.272 -34.986  1.00163.71           C  
ATOM   2452  CG  PRO A 333      15.159  66.950 -36.482  1.00163.71           C  
ATOM   2453  CD  PRO A 333      14.820  65.455 -36.554  1.00163.71           C  
ATOM   2454  N   LYS A 334      13.685  65.107 -32.883  1.00136.09           N  
ATOM   2455  CA  LYS A 334      12.963  65.030 -31.645  1.00136.09           C  
ATOM   2456  C   LYS A 334      13.825  64.432 -30.577  1.00136.09           C  
ATOM   2457  O   LYS A 334      14.569  63.479 -30.804  1.00136.09           O  
ATOM   2458  CB  LYS A 334      11.655  64.229 -31.761  1.00136.09           C  
ATOM   2459  CG  LYS A 334      11.784  62.986 -32.645  1.00136.09           C  
ATOM   2460  CD  LYS A 334      12.736  61.918 -32.111  1.00136.09           C  
ATOM   2461  CE  LYS A 334      12.996  60.781 -33.098  1.00136.09           C  
ATOM   2462  NZ  LYS A 334      13.700  59.672 -32.418  1.00136.09           N1+
ATOM   2463  N   GLN A 335      13.761  65.021 -29.364  1.00 92.70           N  
ATOM   2464  CA  GLN A 335      14.561  64.535 -28.279  1.00 92.70           C  
ATOM   2465  C   GLN A 335      13.748  63.604 -27.437  1.00 92.70           C  
ATOM   2466  O   GLN A 335      12.518  63.602 -27.489  1.00 92.70           O  
ATOM   2467  CB  GLN A 335      15.131  65.631 -27.356  1.00 92.70           C  
ATOM   2468  CG  GLN A 335      14.086  66.416 -26.563  1.00 92.70           C  
ATOM   2469  CD  GLN A 335      14.829  67.443 -25.716  1.00 92.70           C  
ATOM   2470  NE2 GLN A 335      14.068  68.282 -24.963  1.00 92.70           N  
ATOM   2471  OE1 GLN A 335      16.058  67.494 -25.720  1.00 92.70           O  
ATOM   2472  N   ASP A 336      14.443  62.758 -26.648  1.00 97.34           N  
ATOM   2473  CA  ASP A 336      13.777  61.816 -25.798  1.00 97.34           C  
ATOM   2474  C   ASP A 336      13.219  62.527 -24.607  1.00 97.34           C  
ATOM   2475  O   ASP A 336      13.770  63.517 -24.129  1.00 97.34           O  
ATOM   2476  CB  ASP A 336      14.686  60.674 -25.303  1.00 97.34           C  
ATOM   2477  CG  ASP A 336      15.828  61.264 -24.487  1.00 97.34           C  
ATOM   2478  OD1 ASP A 336      16.080  62.492 -24.615  1.00 97.34           O  
ATOM   2479  OD2 ASP A 336      16.468  60.490 -23.728  1.00 97.34           O1-
ATOM   2480  N   ARG A 337      12.091  62.006 -24.091  1.00111.12           N  
ATOM   2481  CA  ARG A 337      11.409  62.585 -22.973  1.00111.12           C  
ATOM   2482  C   ARG A 337      12.140  62.227 -21.715  1.00111.12           C  
ATOM   2483  O   ARG A 337      13.023  61.371 -21.707  1.00111.12           O  
ATOM   2484  CB  ARG A 337       9.933  62.162 -22.896  1.00111.12           C  
ATOM   2485  CG  ARG A 337       9.142  62.779 -24.053  1.00111.12           C  
ATOM   2486  CD  ARG A 337       7.670  62.381 -24.148  1.00111.12           C  
ATOM   2487  NE  ARG A 337       7.089  63.221 -25.236  1.00111.12           N  
ATOM   2488  CZ  ARG A 337       7.190  62.832 -26.540  1.00111.12           C  
ATOM   2489  NH1 ARG A 337       7.718  61.612 -26.850  1.00111.12           N1+
ATOM   2490  NH2 ARG A 337       6.713  63.639 -27.532  1.00111.12           N  
ATOM   2491  N   TYR A 338      11.765  62.893 -20.607  1.00 61.88           N  
ATOM   2492  CA  TYR A 338      12.445  62.824 -19.344  1.00 61.88           C  
ATOM   2493  C   TYR A 338      12.501  61.427 -18.819  1.00 61.88           C  
ATOM   2494  O   TYR A 338      13.548  61.004 -18.333  1.00 61.88           O  
ATOM   2495  CB  TYR A 338      11.763  63.672 -18.260  1.00 61.88           C  
ATOM   2496  CG  TYR A 338      11.909  65.103 -18.639  1.00 61.88           C  
ATOM   2497  CD1 TYR A 338      11.192  65.622 -19.692  1.00 61.88           C  
ATOM   2498  CD2 TYR A 338      12.749  65.932 -17.932  1.00 61.88           C  
ATOM   2499  CE1 TYR A 338      11.319  66.946 -20.042  1.00 61.88           C  
ATOM   2500  CE2 TYR A 338      12.880  67.257 -18.278  1.00 61.88           C  
ATOM   2501  CZ  TYR A 338      12.165  67.765 -19.334  1.00 61.88           C  
ATOM   2502  OH  TYR A 338      12.298  69.125 -19.690  1.00 61.88           O  
ATOM   2503  N   ALA A 339      11.405  60.656 -18.929  1.00 54.08           N  
ATOM   2504  CA  ALA A 339      11.367  59.356 -18.320  1.00 54.08           C  
ATOM   2505  C   ALA A 339      12.502  58.537 -18.851  1.00 54.08           C  
ATOM   2506  O   ALA A 339      13.037  57.694 -18.133  1.00 54.08           O  
ATOM   2507  CB  ALA A 339      10.068  58.589 -18.621  1.00 54.08           C  
ATOM   2508  N   LEU A 340      12.820  58.666 -20.153  1.00131.95           N  
ATOM   2509  CA  LEU A 340      13.961  57.962 -20.675  1.00131.95           C  
ATOM   2510  C   LEU A 340      15.254  58.663 -20.331  1.00131.95           C  
ATOM   2511  O   LEU A 340      16.200  58.048 -19.840  1.00131.95           O  
ATOM   2512  CB  LEU A 340      13.879  57.802 -22.211  1.00131.95           C  
ATOM   2513  CG  LEU A 340      14.850  56.792 -22.870  1.00131.95           C  
ATOM   2514  CD1 LEU A 340      14.631  56.757 -24.391  1.00131.95           C  
ATOM   2515  CD2 LEU A 340      16.329  57.025 -22.513  1.00131.95           C  
ATOM   2516  N   ARG A 341      15.318  59.986 -20.593  1.00163.56           N  
ATOM   2517  CA  ARG A 341      16.537  60.753 -20.520  1.00163.56           C  
ATOM   2518  C   ARG A 341      17.083  60.910 -19.124  1.00163.56           C  
ATOM   2519  O   ARG A 341      18.283  60.750 -18.907  1.00163.56           O  
ATOM   2520  CB  ARG A 341      16.354  62.146 -21.152  1.00163.56           C  
ATOM   2521  CG  ARG A 341      17.595  63.042 -21.129  1.00163.56           C  
ATOM   2522  CD  ARG A 341      17.460  64.276 -22.028  1.00163.56           C  
ATOM   2523  NE  ARG A 341      16.012  64.621 -22.102  1.00163.56           N  
ATOM   2524  CZ  ARG A 341      15.613  65.925 -22.168  1.00163.56           C  
ATOM   2525  NH1 ARG A 341      16.534  66.929 -22.103  1.00163.56           N1+
ATOM   2526  NH2 ARG A 341      14.287  66.223 -22.298  1.00163.56           N  
ATOM   2527  N   THR A 342      16.218  61.263 -18.158  1.00164.38           N  
ATOM   2528  CA  THR A 342      16.536  61.560 -16.782  1.00164.38           C  
ATOM   2529  C   THR A 342      16.664  60.348 -15.906  1.00164.38           C  
ATOM   2530  O   THR A 342      16.984  60.476 -14.728  1.00164.38           O  
ATOM   2531  CB  THR A 342      15.562  62.502 -16.130  1.00164.38           C  
ATOM   2532  CG2 THR A 342      14.258  61.761 -15.806  1.00164.38           C  
ATOM   2533  OG1 THR A 342      16.121  63.014 -14.932  1.00164.38           O  
ATOM   2534  N   SER A 343      16.353  59.151 -16.420  1.00118.02           N  
ATOM   2535  CA  SER A 343      16.237  57.960 -15.621  1.00118.02           C  
ATOM   2536  C   SER A 343      17.387  57.757 -14.667  1.00118.02           C  
ATOM   2537  O   SER A 343      17.132  57.399 -13.519  1.00118.02           O  
ATOM   2538  CB  SER A 343      16.157  56.715 -16.517  1.00118.02           C  
ATOM   2539  OG  SER A 343      16.258  55.541 -15.734  1.00118.02           O  
ATOM   2540  N   PRO A 344      18.628  57.908 -15.041  1.00 80.90           N  
ATOM   2541  CA  PRO A 344      19.688  57.692 -14.087  1.00 80.90           C  
ATOM   2542  C   PRO A 344      19.695  58.694 -12.974  1.00 80.90           C  
ATOM   2543  O   PRO A 344      20.010  58.331 -11.841  1.00 80.90           O  
ATOM   2544  CB  PRO A 344      20.974  57.661 -14.908  1.00 80.90           C  
ATOM   2545  CG  PRO A 344      20.509  57.168 -16.292  1.00 80.90           C  
ATOM   2546  CD  PRO A 344      19.052  57.649 -16.406  1.00 80.90           C  
ATOM   2547  N   GLN A 345      19.371  59.965 -13.276  1.00 87.52           N  
ATOM   2548  CA  GLN A 345      19.346  60.996 -12.282  1.00 87.52           C  
ATOM   2549  C   GLN A 345      18.220  60.730 -11.333  1.00 87.52           C  
ATOM   2550  O   GLN A 345      18.311  61.028 -10.144  1.00 87.52           O  
ATOM   2551  CB  GLN A 345      19.148  62.406 -12.870  1.00 87.52           C  
ATOM   2552  CG  GLN A 345      20.375  62.948 -13.614  1.00 87.52           C  
ATOM   2553  CD  GLN A 345      20.479  62.283 -14.980  1.00 87.52           C  
ATOM   2554  NE2 GLN A 345      21.652  62.460 -15.648  1.00 87.52           N  
ATOM   2555  OE1 GLN A 345      19.546  61.632 -15.445  1.00 87.52           O  
ATOM   2556  N   TRP A 346      17.096  60.213 -11.852  1.00 77.16           N  
ATOM   2557  CA  TRP A 346      15.951  59.952 -11.029  1.00 77.16           C  
ATOM   2558  C   TRP A 346      16.203  58.845 -10.042  1.00 77.16           C  
ATOM   2559  O   TRP A 346      15.939  59.006  -8.853  1.00 77.16           O  
ATOM   2560  CB  TRP A 346      14.711  59.589 -11.867  1.00 77.16           C  
ATOM   2561  CG  TRP A 346      13.499  59.182 -11.067  1.00 77.16           C  
ATOM   2562  CD1 TRP A 346      12.974  57.937 -10.879  1.00 77.16           C  
ATOM   2563  CD2 TRP A 346      12.679  60.087 -10.309  1.00 77.16           C  
ATOM   2564  CE2 TRP A 346      11.681  59.325  -9.701  1.00 77.16           C  
ATOM   2565  CE3 TRP A 346      12.755  61.438 -10.132  1.00 77.16           C  
ATOM   2566  NE1 TRP A 346      11.872  58.009 -10.065  1.00 77.16           N  
ATOM   2567  CZ2 TRP A 346      10.739  59.908  -8.903  1.00 77.16           C  
ATOM   2568  CZ3 TRP A 346      11.801  62.022  -9.327  1.00 77.16           C  
ATOM   2569  CH2 TRP A 346      10.813  61.271  -8.725  1.00 77.16           C  
ATOM   2570  N   LEU A 347      16.708  57.694 -10.523  1.00 70.98           N  
ATOM   2571  CA  LEU A 347      16.895  56.489  -9.755  1.00 70.98           C  
ATOM   2572  C   LEU A 347      18.013  56.574  -8.751  1.00 70.98           C  
ATOM   2573  O   LEU A 347      17.901  56.041  -7.648  1.00 70.98           O  
ATOM   2574  CB  LEU A 347      17.188  55.284 -10.667  1.00 70.98           C  
ATOM   2575  CG  LEU A 347      16.070  55.001 -11.694  1.00 70.98           C  
ATOM   2576  CD1 LEU A 347      16.413  53.793 -12.575  1.00 70.98           C  
ATOM   2577  CD2 LEU A 347      14.698  54.845 -11.018  1.00 70.98           C  
ATOM   2578  N   GLY A 348      19.118  57.257  -9.098  1.00 34.78           N  
ATOM   2579  CA  GLY A 348      20.312  57.198  -8.301  1.00 34.78           C  
ATOM   2580  C   GLY A 348      20.075  57.639  -6.892  1.00 34.78           C  
ATOM   2581  O   GLY A 348      20.555  56.994  -5.959  1.00 34.78           O  
ATOM   2582  N   PRO A 349      19.381  58.714  -6.684  1.00 82.35           N  
ATOM   2583  CA  PRO A 349      19.154  59.149  -5.335  1.00 82.35           C  
ATOM   2584  C   PRO A 349      18.333  58.169  -4.554  1.00 82.35           C  
ATOM   2585  O   PRO A 349      18.495  58.103  -3.336  1.00 82.35           O  
ATOM   2586  CB  PRO A 349      18.557  60.548  -5.457  1.00 82.35           C  
ATOM   2587  CG  PRO A 349      19.173  61.082  -6.766  1.00 82.35           C  
ATOM   2588  CD  PRO A 349      19.424  59.827  -7.619  1.00 82.35           C  
ATOM   2589  N   GLN A 350      17.418  57.422  -5.197  1.00142.38           N  
ATOM   2590  CA  GLN A 350      16.685  56.478  -4.407  1.00142.38           C  
ATOM   2591  C   GLN A 350      17.565  55.345  -3.990  1.00142.38           C  
ATOM   2592  O   GLN A 350      17.408  54.814  -2.892  1.00142.38           O  
ATOM   2593  CB  GLN A 350      15.397  55.901  -5.013  1.00142.38           C  
ATOM   2594  CG  GLN A 350      15.556  55.183  -6.341  1.00142.38           C  
ATOM   2595  CD  GLN A 350      14.998  56.161  -7.350  1.00142.38           C  
ATOM   2596  NE2 GLN A 350      14.931  57.457  -6.951  1.00142.38           N  
ATOM   2597  OE1 GLN A 350      14.595  55.779  -8.445  1.00142.38           O  
ATOM   2598  N   ILE A 351      18.507  54.927  -4.858  1.00 39.85           N  
ATOM   2599  CA  ILE A 351      19.359  53.823  -4.519  1.00 39.85           C  
ATOM   2600  C   ILE A 351      20.189  54.194  -3.329  1.00 39.85           C  
ATOM   2601  O   ILE A 351      20.371  53.388  -2.418  1.00 39.85           O  
ATOM   2602  CB  ILE A 351      20.291  53.415  -5.629  1.00 39.85           C  
ATOM   2603  CG1 ILE A 351      19.501  52.878  -6.835  1.00 39.85           C  
ATOM   2604  CG2 ILE A 351      21.295  52.400  -5.055  1.00 39.85           C  
ATOM   2605  CD1 ILE A 351      20.364  52.619  -8.071  1.00 39.85           C  
ATOM   2606  N   GLU A 352      20.707  55.436  -3.293  1.00 43.04           N  
ATOM   2607  CA  GLU A 352      21.541  55.836  -2.195  1.00 43.04           C  
ATOM   2608  C   GLU A 352      20.754  55.698  -0.929  1.00 43.04           C  
ATOM   2609  O   GLU A 352      21.252  55.167   0.062  1.00 43.04           O  
ATOM   2610  CB  GLU A 352      21.961  57.315  -2.277  1.00 43.04           C  
ATOM   2611  CG  GLU A 352      22.910  57.641  -3.428  1.00 43.04           C  
ATOM   2612  CD  GLU A 352      23.198  59.134  -3.364  1.00 43.04           C  
ATOM   2613  OE1 GLU A 352      22.543  59.825  -2.539  1.00 43.04           O  
ATOM   2614  OE2 GLU A 352      24.074  59.605  -4.138  1.00 43.04           O1-
ATOM   2615  N   VAL A 353      19.488  56.154  -0.938  1.00 31.55           N  
ATOM   2616  CA  VAL A 353      18.670  56.128   0.243  1.00 31.55           C  
ATOM   2617  C   VAL A 353      18.455  54.717   0.691  1.00 31.55           C  
ATOM   2618  O   VAL A 353      18.564  54.408   1.876  1.00 31.55           O  
ATOM   2619  CB  VAL A 353      17.310  56.720   0.021  1.00 31.55           C  
ATOM   2620  CG1 VAL A 353      16.468  56.493   1.287  1.00 31.55           C  
ATOM   2621  CG2 VAL A 353      17.473  58.201  -0.364  1.00 31.55           C  
ATOM   2622  N   LEU A 354      18.151  53.815  -0.260  1.00 44.65           N  
ATOM   2623  CA  LEU A 354      17.835  52.452   0.062  1.00 44.65           C  
ATOM   2624  C   LEU A 354      19.024  51.779   0.674  1.00 44.65           C  
ATOM   2625  O   LEU A 354      18.876  50.971   1.589  1.00 44.65           O  
ATOM   2626  CB  LEU A 354      17.428  51.640  -1.179  1.00 44.65           C  
ATOM   2627  CG  LEU A 354      16.125  52.126  -1.838  1.00 44.65           C  
ATOM   2628  CD1 LEU A 354      15.772  51.273  -3.067  1.00 44.65           C  
ATOM   2629  CD2 LEU A 354      14.970  52.196  -0.823  1.00 44.65           C  
ATOM   2630  N   ARG A 355      20.242  52.058   0.171  1.00129.07           N  
ATOM   2631  CA  ARG A 355      21.385  51.392   0.728  1.00129.07           C  
ATOM   2632  C   ARG A 355      21.581  51.807   2.154  1.00129.07           C  
ATOM   2633  O   ARG A 355      21.879  50.974   3.009  1.00129.07           O  
ATOM   2634  CB  ARG A 355      22.691  51.597  -0.056  1.00129.07           C  
ATOM   2635  CG  ARG A 355      22.678  50.831  -1.381  1.00129.07           C  
ATOM   2636  CD  ARG A 355      24.062  50.404  -1.871  1.00129.07           C  
ATOM   2637  NE  ARG A 355      24.839  51.628  -2.196  1.00129.07           N  
ATOM   2638  CZ  ARG A 355      26.140  51.513  -2.592  1.00129.07           C  
ATOM   2639  NH1 ARG A 355      26.733  50.285  -2.635  1.00129.07           N1+
ATOM   2640  NH2 ARG A 355      26.841  52.624  -2.957  1.00129.07           N  
ATOM   2641  N   ALA A 356      21.407  53.106   2.455  1.00 25.04           N  
ATOM   2642  CA  ALA A 356      21.583  53.585   3.797  1.00 25.04           C  
ATOM   2643  C   ALA A 356      20.561  52.926   4.676  1.00 25.04           C  
ATOM   2644  O   ALA A 356      20.854  52.544   5.808  1.00 25.04           O  
ATOM   2645  CB  ALA A 356      21.385  55.107   3.915  1.00 25.04           C  
ATOM   2646  N   ALA A 357      19.322  52.777   4.172  1.00 29.30           N  
ATOM   2647  CA  ALA A 357      18.267  52.188   4.945  1.00 29.30           C  
ATOM   2648  C   ALA A 357      18.621  50.769   5.273  1.00 29.30           C  
ATOM   2649  O   ALA A 357      18.406  50.315   6.395  1.00 29.30           O  
ATOM   2650  CB  ALA A 357      16.926  52.156   4.192  1.00 29.30           C  
ATOM   2651  N   THR A 358      19.180  50.023   4.298  1.00124.49           N  
ATOM   2652  CA  THR A 358      19.492  48.641   4.543  1.00124.49           C  
ATOM   2653  C   THR A 358      20.544  48.516   5.596  1.00124.49           C  
ATOM   2654  O   THR A 358      20.477  47.627   6.443  1.00124.49           O  
ATOM   2655  CB  THR A 358      19.947  47.871   3.336  1.00124.49           C  
ATOM   2656  CG2 THR A 358      18.773  47.720   2.365  1.00124.49           C  
ATOM   2657  OG1 THR A 358      21.043  48.513   2.707  1.00124.49           O  
ATOM   2658  N   LYS A 359      21.554  49.400   5.572  1.00101.64           N  
ATOM   2659  CA  LYS A 359      22.619  49.300   6.524  1.00101.64           C  
ATOM   2660  C   LYS A 359      22.075  49.537   7.901  1.00101.64           C  
ATOM   2661  O   LYS A 359      22.488  48.884   8.857  1.00101.64           O  
ATOM   2662  CB  LYS A 359      23.741  50.315   6.252  1.00101.64           C  
ATOM   2663  CG  LYS A 359      24.346  50.139   4.858  1.00101.64           C  
ATOM   2664  CD  LYS A 359      24.832  48.712   4.589  1.00101.64           C  
ATOM   2665  CE  LYS A 359      25.312  48.476   3.156  1.00101.64           C  
ATOM   2666  NZ  LYS A 359      25.760  47.074   2.997  1.00101.64           N1+
ATOM   2667  N   SER A 360      21.135  50.491   8.033  1.00 37.19           N  
ATOM   2668  CA  SER A 360      20.556  50.827   9.305  1.00 37.19           C  
ATOM   2669  C   SER A 360      19.795  49.652   9.847  1.00 37.19           C  
ATOM   2670  O   SER A 360      19.873  49.351  11.037  1.00 37.19           O  
ATOM   2671  CB  SER A 360      19.563  51.996   9.202  1.00 37.19           C  
ATOM   2672  OG  SER A 360      19.005  52.276  10.476  1.00 37.19           O  
ATOM   2673  N   ILE A 361      19.024  48.963   8.984  1.00 95.41           N  
ATOM   2674  CA  ILE A 361      18.240  47.832   9.401  1.00 95.41           C  
ATOM   2675  C   ILE A 361      19.152  46.730   9.834  1.00 95.41           C  
ATOM   2676  O   ILE A 361      18.865  46.006  10.785  1.00 95.41           O  
ATOM   2677  CB  ILE A 361      17.364  47.283   8.313  1.00 95.41           C  
ATOM   2678  CG1 ILE A 361      16.295  48.315   7.917  1.00 95.41           C  
ATOM   2679  CG2 ILE A 361      16.774  45.950   8.805  1.00 95.41           C  
ATOM   2680  CD1 ILE A 361      15.363  48.683   9.069  1.00 95.41           C  
ATOM   2681  N   GLU A 362      20.272  46.553   9.116  1.00 63.63           N  
ATOM   2682  CA  GLU A 362      21.184  45.486   9.411  1.00 63.63           C  
ATOM   2683  C   GLU A 362      21.792  45.686  10.770  1.00 63.63           C  
ATOM   2684  O   GLU A 362      22.027  44.717  11.491  1.00 63.63           O  
ATOM   2685  CB  GLU A 362      22.280  45.358   8.336  1.00 63.63           C  
ATOM   2686  CG  GLU A 362      21.686  44.897   6.998  1.00 63.63           C  
ATOM   2687  CD  GLU A 362      22.769  44.853   5.929  1.00 63.63           C  
ATOM   2688  OE1 GLU A 362      23.762  45.618   6.051  1.00 63.63           O  
ATOM   2689  OE2 GLU A 362      22.610  44.055   4.967  1.00 63.63           O1-
ATOM   2690  N   ARG A 363      22.086  46.942  11.162  1.00 49.69           N  
ATOM   2691  CA  ARG A 363      22.641  47.162  12.471  1.00 49.69           C  
ATOM   2692  C   ARG A 363      21.627  46.793  13.510  1.00 49.69           C  
ATOM   2693  O   ARG A 363      21.971  46.199  14.530  1.00 49.69           O  
ATOM   2694  CB  ARG A 363      23.034  48.623  12.744  1.00 49.69           C  
ATOM   2695  CG  ARG A 363      24.335  49.049  12.066  1.00 49.69           C  
ATOM   2696  CD  ARG A 363      24.788  50.454  12.461  1.00 49.69           C  
ATOM   2697  NE  ARG A 363      23.841  51.420  11.839  1.00 49.69           N  
ATOM   2698  CZ  ARG A 363      24.038  51.801  10.545  1.00 49.69           C  
ATOM   2699  NH1 ARG A 363      25.050  51.242   9.821  1.00 49.69           N1+
ATOM   2700  NH2 ARG A 363      23.227  52.741   9.975  1.00 49.69           N  
ATOM   2701  N   GLU A 364      20.344  47.139  13.274  1.00138.60           N  
ATOM   2702  CA  GLU A 364      19.318  46.906  14.256  1.00138.60           C  
ATOM   2703  C   GLU A 364      19.141  45.444  14.523  1.00138.60           C  
ATOM   2704  O   GLU A 364      18.963  45.037  15.668  1.00138.60           O  
ATOM   2705  CB  GLU A 364      17.932  47.440  13.856  1.00138.60           C  
ATOM   2706  CG  GLU A 364      17.781  48.947  14.031  1.00138.60           C  
ATOM   2707  CD  GLU A 364      17.989  49.259  15.507  1.00138.60           C  
ATOM   2708  OE1 GLU A 364      17.269  48.661  16.352  1.00138.60           O  
ATOM   2709  OE2 GLU A 364      18.877  50.100  15.808  1.00138.60           O1-
ATOM   2710  N   VAL A 365      19.176  44.614  13.468  1.00 93.49           N  
ATOM   2711  CA  VAL A 365      18.995  43.194  13.590  1.00 93.49           C  
ATOM   2712  C   VAL A 365      20.141  42.599  14.355  1.00 93.49           C  
ATOM   2713  O   VAL A 365      20.064  41.449  14.784  1.00 93.49           O  
ATOM   2714  CB  VAL A 365      18.893  42.477  12.274  1.00 93.49           C  
ATOM   2715  CG1 VAL A 365      17.649  43.003  11.537  1.00 93.49           C  
ATOM   2716  CG2 VAL A 365      20.210  42.640  11.496  1.00 93.49           C  
ATOM   2717  N   ASN A 366      21.284  43.308  14.448  1.00137.17           N  
ATOM   2718  CA  ASN A 366      22.377  42.755  15.202  1.00137.17           C  
ATOM   2719  C   ASN A 366      22.620  43.603  16.418  1.00137.17           C  
ATOM   2720  O   ASN A 366      23.736  43.624  16.937  1.00137.17           O  
ATOM   2721  CB  ASN A 366      23.698  42.764  14.415  1.00137.17           C  
ATOM   2722  CG  ASN A 366      23.547  41.867  13.195  1.00137.17           C  
ATOM   2723  ND2 ASN A 366      22.379  41.185  13.071  1.00137.17           N  
ATOM   2724  OD1 ASN A 366      24.446  41.780  12.362  1.00137.17           O  
ATOM   2725  N   SER A 367      21.584  44.294  16.941  1.00 64.96           N  
ATOM   2726  CA  SER A 367      21.807  45.149  18.075  1.00 64.96           C  
ATOM   2727  C   SER A 367      21.270  44.508  19.316  1.00 64.96           C  
ATOM   2728  O   SER A 367      20.517  43.535  19.256  1.00 64.96           O  
ATOM   2729  CB  SER A 367      21.137  46.530  17.945  1.00 64.96           C  
ATOM   2730  OG  SER A 367      19.723  46.396  17.916  1.00 64.96           O  
ATOM   2731  N   VAL A 368      21.685  45.038  20.486  1.00 77.19           N  
ATOM   2732  CA  VAL A 368      21.138  44.594  21.733  1.00 77.19           C  
ATOM   2733  C   VAL A 368      20.020  45.556  22.019  1.00 77.19           C  
ATOM   2734  O   VAL A 368      20.258  46.731  22.300  1.00 77.19           O  
ATOM   2735  CB  VAL A 368      22.119  44.662  22.867  1.00 77.19           C  
ATOM   2736  CG1 VAL A 368      21.410  44.242  24.165  1.00 77.19           C  
ATOM   2737  CG2 VAL A 368      23.333  43.789  22.506  1.00 77.19           C  
ATOM   2738  N   ASN A 369      18.760  45.072  21.933  1.00235.70           N  
ATOM   2739  CA  ASN A 369      17.620  45.946  22.078  1.00235.70           C  
ATOM   2740  C   ASN A 369      16.840  45.538  23.288  1.00235.70           C  
ATOM   2741  O   ASN A 369      15.615  45.419  23.198  1.00235.70           O  
ATOM   2742  CB  ASN A 369      16.554  45.705  20.998  1.00235.70           C  
ATOM   2743  CG  ASN A 369      17.180  45.694  19.623  1.00235.70           C  
ATOM   2744  ND2 ASN A 369      17.637  44.497  19.172  1.00235.70           N  
ATOM   2745  OD1 ASN A 369      17.258  46.721  18.960  1.00235.70           O  
ATOM   2746  N   ASP A 370      17.498  45.324  24.441  1.00101.64           N  
ATOM   2747  CA  ASP A 370      16.752  44.945  25.607  1.00101.64           C  
ATOM   2748  C   ASP A 370      17.225  45.777  26.757  1.00101.64           C  
ATOM   2749  O   ASP A 370      18.339  46.298  26.736  1.00101.64           O  
ATOM   2750  CB  ASP A 370      16.888  43.449  25.966  1.00101.64           C  
ATOM   2751  CG  ASP A 370      18.357  43.101  26.179  1.00101.64           C  
ATOM   2752  OD1 ASP A 370      19.015  43.727  27.053  1.00101.64           O  
ATOM   2753  OD2 ASP A 370      18.849  42.200  25.447  1.00101.64           O1-
ATOM   2754  N   ASN A 371      16.372  45.940  27.791  1.00 84.31           N  
ATOM   2755  CA  ASN A 371      16.714  46.760  28.920  1.00 84.31           C  
ATOM   2756  C   ASN A 371      16.389  45.999  30.171  1.00 84.31           C  
ATOM   2757  O   ASN A 371      15.336  45.365  30.242  1.00 84.31           O  
ATOM   2758  CB  ASN A 371      15.879  48.059  28.930  1.00 84.31           C  
ATOM   2759  CG  ASN A 371      16.362  49.030  29.999  1.00 84.31           C  
ATOM   2760  ND2 ASN A 371      15.398  49.579  30.787  1.00 84.31           N  
ATOM   2761  OD1 ASN A 371      17.554  49.310  30.119  1.00 84.31           O  
ATOM   2762  N   PRO A 372      17.226  46.019  31.182  1.00 95.30           N  
ATOM   2763  CA  PRO A 372      18.508  46.679  31.168  1.00 95.30           C  
ATOM   2764  C   PRO A 372      19.568  45.805  30.568  1.00 95.30           C  
ATOM   2765  O   PRO A 372      19.390  44.589  30.504  1.00 95.30           O  
ATOM   2766  CB  PRO A 372      18.819  47.028  32.623  1.00 95.30           C  
ATOM   2767  CG  PRO A 372      17.934  46.075  33.441  1.00 95.30           C  
ATOM   2768  CD  PRO A 372      16.716  45.856  32.534  1.00 95.30           C  
ATOM   2769  N   VAL A 373      20.689  46.413  30.134  1.00 46.12           N  
ATOM   2770  CA  VAL A 373      21.783  45.665  29.592  1.00 46.12           C  
ATOM   2771  C   VAL A 373      22.545  45.097  30.745  1.00 46.12           C  
ATOM   2772  O   VAL A 373      22.677  45.726  31.794  1.00 46.12           O  
ATOM   2773  CB  VAL A 373      22.732  46.500  28.781  1.00 46.12           C  
ATOM   2774  CG1 VAL A 373      23.929  45.628  28.372  1.00 46.12           C  
ATOM   2775  CG2 VAL A 373      21.964  47.097  27.589  1.00 46.12           C  
ATOM   2776  N   ILE A 374      23.060  43.864  30.586  1.00 82.62           N  
ATOM   2777  CA  ILE A 374      23.788  43.277  31.666  1.00 82.62           C  
ATOM   2778  C   ILE A 374      25.228  43.191  31.263  1.00 82.62           C  
ATOM   2779  O   ILE A 374      25.603  42.417  30.384  1.00 82.62           O  
ATOM   2780  CB  ILE A 374      23.232  41.945  32.063  1.00 82.62           C  
ATOM   2781  CG1 ILE A 374      21.801  42.188  32.578  1.00 82.62           C  
ATOM   2782  CG2 ILE A 374      24.158  41.287  33.100  1.00 82.62           C  
ATOM   2783  CD1 ILE A 374      20.948  40.936  32.710  1.00 82.62           C  
ATOM   2784  N   ASP A 375      26.070  44.027  31.908  1.00 51.39           N  
ATOM   2785  CA  ASP A 375      27.472  44.067  31.603  1.00 51.39           C  
ATOM   2786  C   ASP A 375      28.194  43.412  32.738  1.00 51.39           C  
ATOM   2787  O   ASP A 375      28.356  43.993  33.809  1.00 51.39           O  
ATOM   2788  CB  ASP A 375      28.024  45.495  31.451  1.00 51.39           C  
ATOM   2789  CG  ASP A 375      29.419  45.406  30.843  1.00 51.39           C  
ATOM   2790  OD1 ASP A 375      29.970  44.275  30.780  1.00 51.39           O  
ATOM   2791  OD2 ASP A 375      29.949  46.471  30.431  1.00 51.39           O1-
ATOM   2792  N   VAL A 376      28.628  42.158  32.522  1.00115.80           N  
ATOM   2793  CA  VAL A 376      29.288  41.385  33.530  1.00115.80           C  
ATOM   2794  C   VAL A 376      30.652  41.919  33.842  1.00115.80           C  
ATOM   2795  O   VAL A 376      31.097  41.863  34.988  1.00115.80           O  
ATOM   2796  CB  VAL A 376      29.380  39.930  33.176  1.00115.80           C  
ATOM   2797  CG1 VAL A 376      30.035  39.791  31.799  1.00115.80           C  
ATOM   2798  CG2 VAL A 376      30.131  39.211  34.305  1.00115.80           C  
ATOM   2799  N   HIS A 377      31.370  42.445  32.834  1.00 53.68           N  
ATOM   2800  CA  HIS A 377      32.710  42.891  33.087  1.00 53.68           C  
ATOM   2801  C   HIS A 377      32.672  43.984  34.111  1.00 53.68           C  
ATOM   2802  O   HIS A 377      33.415  43.948  35.093  1.00 53.68           O  
ATOM   2803  CB  HIS A 377      33.371  43.446  31.818  1.00 53.68           C  
ATOM   2804  CG  HIS A 377      33.393  42.422  30.723  1.00 53.68           C  
ATOM   2805  CD2 HIS A 377      32.449  42.123  29.792  1.00 53.68           C  
ATOM   2806  ND1 HIS A 377      34.435  41.550  30.499  1.00 53.68           N  
ATOM   2807  CE1 HIS A 377      34.070  40.771  29.448  1.00 53.68           C  
ATOM   2808  NE2 HIS A 377      32.872  41.082  28.985  1.00 53.68           N  
ATOM   2809  N   ARG A 378      31.816  44.999  33.880  1.00 71.02           N  
ATOM   2810  CA  ARG A 378      31.636  46.108  34.775  1.00 71.02           C  
ATOM   2811  C   ARG A 378      30.865  45.682  35.991  1.00 71.02           C  
ATOM   2812  O   ARG A 378      31.094  46.195  37.085  1.00 71.02           O  
ATOM   2813  CB  ARG A 378      30.934  47.307  34.109  1.00 71.02           C  
ATOM   2814  CG  ARG A 378      31.843  47.988  33.081  1.00 71.02           C  
ATOM   2815  CD  ARG A 378      31.289  49.276  32.467  1.00 71.02           C  
ATOM   2816  NE  ARG A 378      30.229  48.897  31.492  1.00 71.02           N  
ATOM   2817  CZ  ARG A 378      30.053  49.637  30.357  1.00 71.02           C  
ATOM   2818  NH1 ARG A 378      30.834  50.733  30.127  1.00 71.02           N1+
ATOM   2819  NH2 ARG A 378      29.102  49.273  29.447  1.00 71.02           N  
ATOM   2820  N   GLY A 379      29.917  44.733  35.840  1.00 28.24           N  
ATOM   2821  CA  GLY A 379      29.148  44.299  36.973  1.00 28.24           C  
ATOM   2822  C   GLY A 379      28.013  45.252  37.187  1.00 28.24           C  
ATOM   2823  O   GLY A 379      27.587  45.472  38.320  1.00 28.24           O  
ATOM   2824  N   LYS A 380      27.492  45.855  36.098  1.00130.61           N  
ATOM   2825  CA  LYS A 380      26.423  46.795  36.266  1.00130.61           C  
ATOM   2826  C   LYS A 380      25.274  46.398  35.391  1.00130.61           C  
ATOM   2827  O   LYS A 380      25.450  45.733  34.369  1.00130.61           O  
ATOM   2828  CB  LYS A 380      26.825  48.220  35.855  1.00130.61           C  
ATOM   2829  CG  LYS A 380      28.103  48.702  36.545  1.00130.61           C  
ATOM   2830  CD  LYS A 380      28.026  48.729  38.072  1.00130.61           C  
ATOM   2831  CE  LYS A 380      29.387  48.928  38.742  1.00130.61           C  
ATOM   2832  NZ  LYS A 380      30.046  50.139  38.204  1.00130.61           N1+
ATOM   2833  N   ALA A 381      24.046  46.771  35.808  1.00 52.46           N  
ATOM   2834  CA  ALA A 381      22.903  46.567  34.967  1.00 52.46           C  
ATOM   2835  C   ALA A 381      22.603  47.936  34.438  1.00 52.46           C  
ATOM   2836  O   ALA A 381      22.162  48.815  35.178  1.00 52.46           O  
ATOM   2837  CB  ALA A 381      21.662  46.066  35.723  1.00 52.46           C  
ATOM   2838  N   LEU A 382      22.821  48.141  33.125  1.00 54.47           N  
ATOM   2839  CA  LEU A 382      22.662  49.444  32.542  1.00 54.47           C  
ATOM   2840  C   LEU A 382      21.250  49.588  32.079  1.00 54.47           C  
ATOM   2841  O   LEU A 382      20.722  48.717  31.390  1.00 54.47           O  
ATOM   2842  CB  LEU A 382      23.532  49.654  31.289  1.00 54.47           C  
ATOM   2843  CG  LEU A 382      25.047  49.520  31.534  1.00 54.47           C  
ATOM   2844  CD1 LEU A 382      25.840  49.746  30.236  1.00 54.47           C  
ATOM   2845  CD2 LEU A 382      25.515  50.430  32.678  1.00 54.47           C  
ATOM   2846  N   HIS A 383      20.599  50.710  32.440  1.00 58.33           N  
ATOM   2847  CA  HIS A 383      19.244  50.909  32.015  1.00 58.33           C  
ATOM   2848  C   HIS A 383      19.222  52.035  31.035  1.00 58.33           C  
ATOM   2849  O   HIS A 383      19.833  53.073  31.282  1.00 58.33           O  
ATOM   2850  CB  HIS A 383      18.297  51.326  33.155  1.00 58.33           C  
ATOM   2851  CG  HIS A 383      18.111  50.279  34.214  1.00 58.33           C  
ATOM   2852  CD2 HIS A 383      17.054  49.454  34.451  1.00 58.33           C  
ATOM   2853  ND1 HIS A 383      19.043  49.984  35.183  1.00 58.33           N  
ATOM   2854  CE1 HIS A 383      18.509  49.003  35.953  1.00 58.33           C  
ATOM   2855  NE2 HIS A 383      17.302  48.649  35.547  1.00 58.33           N  
ATOM   2856  N   GLY A 384      18.556  51.860  29.867  1.00104.95           N  
ATOM   2857  CA  GLY A 384      18.418  53.030  29.051  1.00104.95           C  
ATOM   2858  C   GLY A 384      18.197  52.782  27.583  1.00104.95           C  
ATOM   2859  O   GLY A 384      19.091  52.316  26.891  1.00104.95           O  
ATOM   2860  N   GLY A 385      16.959  53.063  27.114  1.00209.48           N  
ATOM   2861  CA  GLY A 385      16.443  53.303  25.776  1.00209.48           C  
ATOM   2862  C   GLY A 385      16.830  52.421  24.610  1.00209.48           C  
ATOM   2863  O   GLY A 385      16.640  52.839  23.468  1.00209.48           O  
ATOM   2864  N   ASN A 386      17.320  51.190  24.804  1.00108.53           N  
ATOM   2865  CA  ASN A 386      17.746  50.382  23.685  1.00108.53           C  
ATOM   2866  C   ASN A 386      16.568  49.923  22.882  1.00108.53           C  
ATOM   2867  O   ASN A 386      16.717  49.505  21.735  1.00108.53           O  
ATOM   2868  CB  ASN A 386      18.498  49.108  24.114  1.00108.53           C  
ATOM   2869  CG  ASN A 386      19.856  49.499  24.678  1.00108.53           C  
ATOM   2870  ND2 ASN A 386      20.881  48.643  24.423  1.00108.53           N  
ATOM   2871  OD1 ASN A 386      20.007  50.538  25.319  1.00108.53           O  
ATOM   2872  N   PHE A 387      15.381  49.898  23.507  1.00111.21           N  
ATOM   2873  CA  PHE A 387      14.154  49.439  22.920  1.00111.21           C  
ATOM   2874  C   PHE A 387      13.637  50.349  21.839  1.00111.21           C  
ATOM   2875  O   PHE A 387      12.879  49.894  20.981  1.00111.21           O  
ATOM   2876  CB  PHE A 387      13.048  49.178  23.966  1.00111.21           C  
ATOM   2877  CG  PHE A 387      12.888  50.387  24.819  1.00111.21           C  
ATOM   2878  CD1 PHE A 387      12.199  51.488  24.363  1.00111.21           C  
ATOM   2879  CD2 PHE A 387      13.419  50.411  26.090  1.00111.21           C  
ATOM   2880  CE1 PHE A 387      12.054  52.600  25.159  1.00111.21           C  
ATOM   2881  CE2 PHE A 387      13.276  51.519  26.890  1.00111.21           C  
ATOM   2882  CZ  PHE A 387      12.595  52.618  26.422  1.00111.21           C  
ATOM   2883  N   GLN A 388      13.956  51.663  21.874  1.00173.90           N  
ATOM   2884  CA  GLN A 388      13.437  52.553  20.861  1.00173.90           C  
ATOM   2885  C   GLN A 388      13.939  52.189  19.496  1.00173.90           C  
ATOM   2886  O   GLN A 388      15.114  52.319  19.163  1.00173.90           O  
ATOM   2887  CB  GLN A 388      13.716  54.050  21.074  1.00173.90           C  
ATOM   2888  CG  GLN A 388      12.680  54.742  21.958  1.00173.90           C  
ATOM   2889  CD  GLN A 388      11.386  54.847  21.157  1.00173.90           C  
ATOM   2890  NE2 GLN A 388      11.173  56.016  20.495  1.00173.90           N  
ATOM   2891  OE1 GLN A 388      10.588  53.912  21.110  1.00173.90           O  
ATOM   2892  N   GLY A 389      12.961  51.776  18.675  1.00117.51           N  
ATOM   2893  CA  GLY A 389      12.932  51.277  17.329  1.00117.51           C  
ATOM   2894  C   GLY A 389      13.207  52.316  16.283  1.00117.51           C  
ATOM   2895  O   GLY A 389      13.037  52.032  15.099  1.00117.51           O  
ATOM   2896  N   THR A 390      13.516  53.566  16.665  1.00 94.63           N  
ATOM   2897  CA  THR A 390      13.579  54.678  15.744  1.00 94.63           C  
ATOM   2898  C   THR A 390      14.330  54.361  14.473  1.00 94.63           C  
ATOM   2899  O   THR A 390      13.895  54.818  13.419  1.00 94.63           O  
ATOM   2900  CB  THR A 390      14.212  55.893  16.358  1.00 94.63           C  
ATOM   2901  CG2 THR A 390      14.188  57.038  15.328  1.00 94.63           C  
ATOM   2902  OG1 THR A 390      13.492  56.275  17.522  1.00 94.63           O  
ATOM   2903  N   PRO A 391      15.412  53.637  14.448  1.00 91.93           N  
ATOM   2904  CA  PRO A 391      16.052  53.414  13.175  1.00 91.93           C  
ATOM   2905  C   PRO A 391      15.167  52.700  12.196  1.00 91.93           C  
ATOM   2906  O   PRO A 391      15.334  52.898  10.993  1.00 91.93           O  
ATOM   2907  CB  PRO A 391      17.372  52.730  13.512  1.00 91.93           C  
ATOM   2908  CG  PRO A 391      17.717  53.302  14.904  1.00 91.93           C  
ATOM   2909  CD  PRO A 391      16.356  53.623  15.549  1.00 91.93           C  
ATOM   2910  N   ILE A 392      14.254  51.830  12.670  1.00 75.05           N  
ATOM   2911  CA  ILE A 392      13.387  51.141  11.759  1.00 75.05           C  
ATOM   2912  C   ILE A 392      12.347  52.054  11.180  1.00 75.05           C  
ATOM   2913  O   ILE A 392      12.092  52.022   9.977  1.00 75.05           O  
ATOM   2914  CB  ILE A 392      12.803  49.907  12.357  1.00 75.05           C  
ATOM   2915  CG1 ILE A 392      13.990  48.966  12.632  1.00 75.05           C  
ATOM   2916  CG2 ILE A 392      11.759  49.314  11.396  1.00 75.05           C  
ATOM   2917  CD1 ILE A 392      13.642  47.723  13.430  1.00 75.05           C  
ATOM   2918  N   GLY A 393      11.724  52.910  12.013  1.00 36.51           N  
ATOM   2919  CA  GLY A 393      10.690  53.779  11.517  1.00 36.51           C  
ATOM   2920  C   GLY A 393      11.253  54.738  10.513  1.00 36.51           C  
ATOM   2921  O   GLY A 393      10.613  55.046   9.509  1.00 36.51           O  
ATOM   2922  N   VAL A 394      12.456  55.274  10.784  1.00106.69           N  
ATOM   2923  CA  VAL A 394      13.039  56.230   9.883  1.00106.69           C  
ATOM   2924  C   VAL A 394      13.398  55.580   8.576  1.00106.69           C  
ATOM   2925  O   VAL A 394      13.129  56.126   7.506  1.00106.69           O  
ATOM   2926  CB  VAL A 394      14.266  56.884  10.457  1.00106.69           C  
ATOM   2927  CG1 VAL A 394      15.382  55.841  10.619  1.00106.69           C  
ATOM   2928  CG2 VAL A 394      14.637  58.071   9.559  1.00106.69           C  
ATOM   2929  N   SER A 395      14.015  54.383   8.621  1.00 87.29           N  
ATOM   2930  CA  SER A 395      14.456  53.740   7.414  1.00 87.29           C  
ATOM   2931  C   SER A 395      13.285  53.322   6.576  1.00 87.29           C  
ATOM   2932  O   SER A 395      13.337  53.409   5.350  1.00 87.29           O  
ATOM   2933  CB  SER A 395      15.334  52.502   7.676  1.00 87.29           C  
ATOM   2934  OG  SER A 395      14.604  51.511   8.380  1.00 87.29           O  
ATOM   2935  N   MET A 396      12.202  52.828   7.206  1.00 56.11           N  
ATOM   2936  CA  MET A 396      11.063  52.389   6.449  1.00 56.11           C  
ATOM   2937  C   MET A 396      10.385  53.563   5.802  1.00 56.11           C  
ATOM   2938  O   MET A 396       9.880  53.451   4.687  1.00 56.11           O  
ATOM   2939  CB  MET A 396      10.033  51.609   7.283  1.00 56.11           C  
ATOM   2940  CG  MET A 396      10.544  50.267   7.823  1.00 56.11           C  
ATOM   2941  SD  MET A 396      10.924  49.015   6.559  1.00 56.11           S  
ATOM   2942  CE  MET A 396      12.511  49.748   6.068  1.00 56.11           C  
ATOM   2943  N   ASP A 397      10.319  54.715   6.503  1.00 59.76           N  
ATOM   2944  CA  ASP A 397       9.692  55.884   5.944  1.00 59.76           C  
ATOM   2945  C   ASP A 397      10.466  56.363   4.758  1.00 59.76           C  
ATOM   2946  O   ASP A 397       9.889  56.666   3.716  1.00 59.76           O  
ATOM   2947  CB  ASP A 397       9.628  57.053   6.938  1.00 59.76           C  
ATOM   2948  CG  ASP A 397       8.476  56.723   7.855  1.00 59.76           C  
ATOM   2949  OD1 ASP A 397       7.575  56.003   7.358  1.00 59.76           O  
ATOM   2950  OD2 ASP A 397       8.464  57.168   9.033  1.00 59.76           O1-
ATOM   2951  N   ASN A 398      11.802  56.449   4.890  1.00 38.31           N  
ATOM   2952  CA  ASN A 398      12.618  56.942   3.817  1.00 38.31           C  
ATOM   2953  C   ASN A 398      12.544  55.982   2.670  1.00 38.31           C  
ATOM   2954  O   ASN A 398      12.409  56.382   1.515  1.00 38.31           O  
ATOM   2955  CB  ASN A 398      14.106  57.051   4.202  1.00 38.31           C  
ATOM   2956  CG  ASN A 398      14.263  58.068   5.325  1.00 38.31           C  
ATOM   2957  ND2 ASN A 398      15.442  58.040   6.004  1.00 38.31           N  
ATOM   2958  OD1 ASN A 398      13.369  58.869   5.590  1.00 38.31           O  
ATOM   2959  N   ALA A 399      12.625  54.673   2.975  1.00 31.87           N  
ATOM   2960  CA  ALA A 399      12.641  53.648   1.970  1.00 31.87           C  
ATOM   2961  C   ALA A 399      11.353  53.649   1.205  1.00 31.87           C  
ATOM   2962  O   ALA A 399      11.341  53.459  -0.009  1.00 31.87           O  
ATOM   2963  CB  ALA A 399      12.820  52.239   2.563  1.00 31.87           C  
ATOM   2964  N   ARG A 400      10.225  53.856   1.902  1.00100.12           N  
ATOM   2965  CA  ARG A 400       8.938  53.795   1.270  1.00100.12           C  
ATOM   2966  C   ARG A 400       8.812  54.893   0.256  1.00100.12           C  
ATOM   2967  O   ARG A 400       8.244  54.694  -0.817  1.00100.12           O  
ATOM   2968  CB  ARG A 400       7.790  53.878   2.293  1.00100.12           C  
ATOM   2969  CG  ARG A 400       6.424  53.506   1.721  1.00100.12           C  
ATOM   2970  CD  ARG A 400       5.441  52.987   2.778  1.00100.12           C  
ATOM   2971  NE  ARG A 400       5.156  54.089   3.740  1.00100.12           N  
ATOM   2972  CZ  ARG A 400       5.910  54.244   4.866  1.00100.12           C  
ATOM   2973  NH1 ARG A 400       6.973  53.426   5.112  1.00100.12           N1+
ATOM   2974  NH2 ARG A 400       5.592  55.219   5.765  1.00100.12           N  
ATOM   2975  N   LEU A 401       9.336  56.091   0.577  1.00 38.41           N  
ATOM   2976  CA  LEU A 401       9.273  57.213  -0.320  1.00 38.41           C  
ATOM   2977  C   LEU A 401      10.073  56.910  -1.552  1.00 38.41           C  
ATOM   2978  O   LEU A 401       9.665  57.245  -2.663  1.00 38.41           O  
ATOM   2979  CB  LEU A 401       9.862  58.495   0.291  1.00 38.41           C  
ATOM   2980  CG  LEU A 401       9.808  59.705  -0.661  1.00 38.41           C  
ATOM   2981  CD1 LEU A 401       8.360  60.092  -0.993  1.00 38.41           C  
ATOM   2982  CD2 LEU A 401      10.634  60.882  -0.117  1.00 38.41           C  
ATOM   2983  N   ALA A 402      11.250  56.277  -1.386  1.00 28.95           N  
ATOM   2984  CA  ALA A 402      12.091  55.982  -2.512  1.00 28.95           C  
ATOM   2985  C   ALA A 402      11.374  55.033  -3.417  1.00 28.95           C  
ATOM   2986  O   ALA A 402      11.387  55.185  -4.637  1.00 28.95           O  
ATOM   2987  CB  ALA A 402      13.422  55.315  -2.116  1.00 28.95           C  
ATOM   2988  N   ILE A 403      10.700  54.033  -2.828  1.00 44.12           N  
ATOM   2989  CA  ILE A 403      10.002  53.050  -3.601  1.00 44.12           C  
ATOM   2990  C   ILE A 403       8.950  53.746  -4.414  1.00 44.12           C  
ATOM   2991  O   ILE A 403       8.719  53.399  -5.571  1.00 44.12           O  
ATOM   2992  CB  ILE A 403       9.348  52.003  -2.744  1.00 44.12           C  
ATOM   2993  CG1 ILE A 403      10.422  51.207  -1.978  1.00 44.12           C  
ATOM   2994  CG2 ILE A 403       8.464  51.125  -3.644  1.00 44.12           C  
ATOM   2995  CD1 ILE A 403       9.859  50.276  -0.904  1.00 44.12           C  
ATOM   2996  N   ALA A 404       8.275  54.749  -3.824  1.00 34.37           N  
ATOM   2997  CA  ALA A 404       7.237  55.455  -4.520  1.00 34.37           C  
ATOM   2998  C   ALA A 404       7.798  56.164  -5.715  1.00 34.37           C  
ATOM   2999  O   ALA A 404       7.177  56.173  -6.777  1.00 34.37           O  
ATOM   3000  CB  ALA A 404       6.538  56.515  -3.650  1.00 34.37           C  
ATOM   3001  N   ASN A 405       8.983  56.792  -5.579  1.00118.93           N  
ATOM   3002  CA  ASN A 405       9.538  57.513  -6.691  1.00118.93           C  
ATOM   3003  C   ASN A 405       9.935  56.565  -7.784  1.00118.93           C  
ATOM   3004  O   ASN A 405       9.819  56.895  -8.964  1.00118.93           O  
ATOM   3005  CB  ASN A 405      10.706  58.456  -6.325  1.00118.93           C  
ATOM   3006  CG  ASN A 405      11.853  57.699  -5.687  1.00118.93           C  
ATOM   3007  ND2 ASN A 405      12.203  58.097  -4.434  1.00118.93           N  
ATOM   3008  OD1 ASN A 405      12.437  56.801  -6.289  1.00118.93           O  
ATOM   3009  N   ILE A 406      10.425  55.361  -7.431  1.00 39.50           N  
ATOM   3010  CA  ILE A 406      10.806  54.408  -8.434  1.00 39.50           C  
ATOM   3011  C   ILE A 406       9.582  54.021  -9.208  1.00 39.50           C  
ATOM   3012  O   ILE A 406       9.606  53.935 -10.434  1.00 39.50           O  
ATOM   3013  CB  ILE A 406      11.387  53.146  -7.859  1.00 39.50           C  
ATOM   3014  CG1 ILE A 406      12.700  53.442  -7.115  1.00 39.50           C  
ATOM   3015  CG2 ILE A 406      11.541  52.130  -9.003  1.00 39.50           C  
ATOM   3016  CD1 ILE A 406      13.211  52.262  -6.289  1.00 39.50           C  
ATOM   3017  N   GLY A 407       8.463  53.788  -8.498  1.00 23.10           N  
ATOM   3018  CA  GLY A 407       7.244  53.363  -9.125  1.00 23.10           C  
ATOM   3019  C   GLY A 407       6.758  54.411 -10.077  1.00 23.10           C  
ATOM   3020  O   GLY A 407       6.219  54.092 -11.136  1.00 23.10           O  
ATOM   3021  N   LYS A 408       6.906  55.698  -9.714  1.00 64.42           N  
ATOM   3022  CA  LYS A 408       6.423  56.759 -10.552  1.00 64.42           C  
ATOM   3023  C   LYS A 408       7.159  56.744 -11.859  1.00 64.42           C  
ATOM   3024  O   LYS A 408       6.580  57.024 -12.907  1.00 64.42           O  
ATOM   3025  CB  LYS A 408       6.599  58.155  -9.929  1.00 64.42           C  
ATOM   3026  CG  LYS A 408       6.077  59.276 -10.830  1.00 64.42           C  
ATOM   3027  CD  LYS A 408       5.892  60.614 -10.115  1.00 64.42           C  
ATOM   3028  CE  LYS A 408       5.430  61.737 -11.044  1.00 64.42           C  
ATOM   3029  NZ  LYS A 408       4.111  61.400 -11.625  1.00 64.42           N1+
ATOM   3030  N   LEU A 409       8.468  56.433 -11.829  1.00117.02           N  
ATOM   3031  CA  LEU A 409       9.272  56.414 -13.020  1.00117.02           C  
ATOM   3032  C   LEU A 409       8.738  55.351 -13.935  1.00117.02           C  
ATOM   3033  O   LEU A 409       8.569  55.575 -15.133  1.00117.02           O  
ATOM   3034  CB  LEU A 409      10.746  56.081 -12.682  1.00117.02           C  
ATOM   3035  CG  LEU A 409      11.774  56.048 -13.842  1.00117.02           C  
ATOM   3036  CD1 LEU A 409      11.503  54.924 -14.846  1.00117.02           C  
ATOM   3037  CD2 LEU A 409      11.940  57.420 -14.506  1.00117.02           C  
ATOM   3038  N   MET A 410       8.422  54.165 -13.384  1.00 69.86           N  
ATOM   3039  CA  MET A 410       7.972  53.077 -14.205  1.00 69.86           C  
ATOM   3040  C   MET A 410       6.681  53.460 -14.862  1.00 69.86           C  
ATOM   3041  O   MET A 410       6.436  53.114 -16.017  1.00 69.86           O  
ATOM   3042  CB  MET A 410       7.784  51.762 -13.429  1.00 69.86           C  
ATOM   3043  CG  MET A 410       9.103  51.230 -12.861  1.00 69.86           C  
ATOM   3044  SD  MET A 410       8.995  49.608 -12.050  1.00 69.86           S  
ATOM   3045  CE  MET A 410       9.065  48.666 -13.598  1.00 69.86           C  
ATOM   3046  N   PHE A 411       5.820  54.192 -14.136  1.00 49.92           N  
ATOM   3047  CA  PHE A 411       4.551  54.617 -14.655  1.00 49.92           C  
ATOM   3048  C   PHE A 411       4.773  55.522 -15.830  1.00 49.92           C  
ATOM   3049  O   PHE A 411       4.081  55.408 -16.840  1.00 49.92           O  
ATOM   3050  CB  PHE A 411       3.734  55.381 -13.594  1.00 49.92           C  
ATOM   3051  CG  PHE A 411       2.471  55.883 -14.205  1.00 49.92           C  
ATOM   3052  CD1 PHE A 411       1.420  55.031 -14.458  1.00 49.92           C  
ATOM   3053  CD2 PHE A 411       2.332  57.220 -14.504  1.00 49.92           C  
ATOM   3054  CE1 PHE A 411       0.256  55.501 -15.019  1.00 49.92           C  
ATOM   3055  CE2 PHE A 411       1.170  57.696 -15.063  1.00 49.92           C  
ATOM   3056  CZ  PHE A 411       0.129  56.836 -15.322  1.00 49.92           C  
ATOM   3057  N   ALA A 412       5.734  56.462 -15.721  1.00 30.74           N  
ATOM   3058  CA  ALA A 412       5.992  57.401 -16.778  1.00 30.74           C  
ATOM   3059  C   ALA A 412       6.503  56.695 -18.001  1.00 30.74           C  
ATOM   3060  O   ALA A 412       6.073  56.991 -19.116  1.00 30.74           O  
ATOM   3061  CB  ALA A 412       7.044  58.455 -16.391  1.00 30.74           C  
ATOM   3062  N   GLN A 413       7.441  55.742 -17.828  1.00 50.63           N  
ATOM   3063  CA  GLN A 413       8.018  55.056 -18.951  1.00 50.63           C  
ATOM   3064  C   GLN A 413       6.965  54.229 -19.624  1.00 50.63           C  
ATOM   3065  O   GLN A 413       6.883  54.177 -20.851  1.00 50.63           O  
ATOM   3066  CB  GLN A 413       9.180  54.126 -18.558  1.00 50.63           C  
ATOM   3067  CG  GLN A 413      10.385  54.889 -17.999  1.00 50.63           C  
ATOM   3068  CD  GLN A 413      11.482  53.894 -17.642  1.00 50.63           C  
ATOM   3069  NE2 GLN A 413      12.761  54.306 -17.857  1.00 50.63           N  
ATOM   3070  OE1 GLN A 413      11.213  52.784 -17.186  1.00 50.63           O  
ATOM   3071  N   PHE A 414       6.114  53.574 -18.821  1.00103.42           N  
ATOM   3072  CA  PHE A 414       5.070  52.727 -19.317  1.00103.42           C  
ATOM   3073  C   PHE A 414       4.136  53.571 -20.131  1.00103.42           C  
ATOM   3074  O   PHE A 414       3.670  53.151 -21.190  1.00103.42           O  
ATOM   3075  CB  PHE A 414       4.273  52.094 -18.163  1.00103.42           C  
ATOM   3076  CG  PHE A 414       3.216  51.199 -18.711  1.00103.42           C  
ATOM   3077  CD1 PHE A 414       1.995  51.703 -19.094  1.00103.42           C  
ATOM   3078  CD2 PHE A 414       3.448  49.848 -18.830  1.00103.42           C  
ATOM   3079  CE1 PHE A 414       1.020  50.870 -19.594  1.00103.42           C  
ATOM   3080  CE2 PHE A 414       2.477  49.012 -19.328  1.00103.42           C  
ATOM   3081  CZ  PHE A 414       1.262  49.523 -19.713  1.00103.42           C  
ATOM   3082  N   SER A 415       3.835  54.793 -19.652  1.00 33.87           N  
ATOM   3083  CA  SER A 415       2.908  55.658 -20.327  1.00 33.87           C  
ATOM   3084  C   SER A 415       3.439  56.021 -21.681  1.00 33.87           C  
ATOM   3085  O   SER A 415       2.686  56.065 -22.651  1.00 33.87           O  
ATOM   3086  CB  SER A 415       2.647  56.968 -19.564  1.00 33.87           C  
ATOM   3087  OG  SER A 415       1.998  56.693 -18.331  1.00 33.87           O  
ATOM   3088  N   GLU A 416       4.750  56.306 -21.789  1.00 36.99           N  
ATOM   3089  CA  GLU A 416       5.305  56.697 -23.054  1.00 36.99           C  
ATOM   3090  C   GLU A 416       5.269  55.540 -24.012  1.00 36.99           C  
ATOM   3091  O   GLU A 416       4.979  55.712 -25.194  1.00 36.99           O  
ATOM   3092  CB  GLU A 416       6.767  57.162 -22.949  1.00 36.99           C  
ATOM   3093  CG  GLU A 416       6.936  58.466 -22.164  1.00 36.99           C  
ATOM   3094  CD  GLU A 416       8.418  58.813 -22.135  1.00 36.99           C  
ATOM   3095  OE1 GLU A 416       9.148  58.370 -23.062  1.00 36.99           O  
ATOM   3096  OE2 GLU A 416       8.840  59.528 -21.187  1.00 36.99           O1-
ATOM   3097  N   LEU A 417       5.548  54.321 -23.515  1.00 57.19           N  
ATOM   3098  CA  LEU A 417       5.684  53.159 -24.350  1.00 57.19           C  
ATOM   3099  C   LEU A 417       4.407  52.817 -25.072  1.00 57.19           C  
ATOM   3100  O   LEU A 417       4.434  52.458 -26.248  1.00 57.19           O  
ATOM   3101  CB  LEU A 417       6.099  51.917 -23.545  1.00 57.19           C  
ATOM   3102  CG  LEU A 417       6.259  50.646 -24.399  1.00 57.19           C  
ATOM   3103  CD1 LEU A 417       7.377  50.809 -25.437  1.00 57.19           C  
ATOM   3104  CD2 LEU A 417       6.446  49.401 -23.512  1.00 57.19           C  
ATOM   3105  N   VAL A 418       3.263  52.881 -24.370  1.00 83.42           N  
ATOM   3106  CA  VAL A 418       1.962  52.517 -24.873  1.00 83.42           C  
ATOM   3107  C   VAL A 418       1.392  53.512 -25.840  1.00 83.42           C  
ATOM   3108  O   VAL A 418       0.452  53.175 -26.558  1.00 83.42           O  
ATOM   3109  CB  VAL A 418       0.946  52.310 -23.785  1.00 83.42           C  
ATOM   3110  CG1 VAL A 418       1.406  51.123 -22.924  1.00 83.42           C  
ATOM   3111  CG2 VAL A 418       0.758  53.622 -23.005  1.00 83.42           C  
ATOM   3112  N   ASN A 419       1.872  54.773 -25.832  1.00 63.02           N  
ATOM   3113  CA  ASN A 419       1.274  55.806 -26.641  1.00 63.02           C  
ATOM   3114  C   ASN A 419       1.980  55.918 -27.962  1.00 63.02           C  
ATOM   3115  O   ASN A 419       3.205  55.983 -28.032  1.00 63.02           O  
ATOM   3116  CB  ASN A 419       1.331  57.185 -25.955  1.00 63.02           C  
ATOM   3117  CG  ASN A 419       0.430  58.161 -26.697  1.00 63.02           C  
ATOM   3118  ND2 ASN A 419      -0.414  58.903 -25.931  1.00 63.02           N  
ATOM   3119  OD1 ASN A 419       0.474  58.266 -27.920  1.00 63.02           O  
ATOM   3120  N   GLU A 420       1.183  55.962 -29.052  1.00 97.66           N  
ATOM   3121  CA  GLU A 420       1.638  56.017 -30.415  1.00 97.66           C  
ATOM   3122  C   GLU A 420       2.386  57.292 -30.668  1.00 97.66           C  
ATOM   3123  O   GLU A 420       3.384  57.305 -31.385  1.00 97.66           O  
ATOM   3124  CB  GLU A 420       0.475  56.020 -31.419  1.00 97.66           C  
ATOM   3125  CG  GLU A 420      -0.325  54.721 -31.456  1.00 97.66           C  
ATOM   3126  CD  GLU A 420      -1.463  54.923 -32.447  1.00 97.66           C  
ATOM   3127  OE1 GLU A 420      -2.376  55.735 -32.138  1.00 97.66           O  
ATOM   3128  OE2 GLU A 420      -1.434  54.272 -33.524  1.00 97.66           O1-
ATOM   3129  N   PHE A 421       1.915  58.416 -30.105  1.00 69.84           N  
ATOM   3130  CA  PHE A 421       2.573  59.659 -30.385  1.00 69.84           C  
ATOM   3131  C   PHE A 421       3.980  59.593 -29.862  1.00 69.84           C  
ATOM   3132  O   PHE A 421       4.911  60.098 -30.487  1.00 69.84           O  
ATOM   3133  CB  PHE A 421       1.905  60.873 -29.717  1.00 69.84           C  
ATOM   3134  CG  PHE A 421       0.541  61.041 -30.294  1.00 69.84           C  
ATOM   3135  CD1 PHE A 421       0.372  61.496 -31.581  1.00 69.84           C  
ATOM   3136  CD2 PHE A 421      -0.573  60.763 -29.536  1.00 69.84           C  
ATOM   3137  CE1 PHE A 421      -0.888  61.655 -32.108  1.00 69.84           C  
ATOM   3138  CE2 PHE A 421      -1.836  60.920 -30.057  1.00 69.84           C  
ATOM   3139  CZ  PHE A 421      -1.994  61.366 -31.347  1.00 69.84           C  
ATOM   3140  N   TYR A 422       4.129  59.043 -28.643  1.00124.88           N  
ATOM   3141  CA  TYR A 422       5.355  58.934 -27.899  1.00124.88           C  
ATOM   3142  C   TYR A 422       6.300  57.816 -28.286  1.00124.88           C  
ATOM   3143  O   TYR A 422       7.514  57.977 -28.191  1.00124.88           O  
ATOM   3144  CB  TYR A 422       5.078  58.780 -26.399  1.00124.88           C  
ATOM   3145  CG  TYR A 422       4.247  59.961 -26.054  1.00124.88           C  
ATOM   3146  CD1 TYR A 422       4.811  61.205 -26.005  1.00124.88           C  
ATOM   3147  CD2 TYR A 422       2.909  59.832 -25.780  1.00124.88           C  
ATOM   3148  CE1 TYR A 422       4.070  62.317 -25.695  1.00124.88           C  
ATOM   3149  CE2 TYR A 422       2.154  60.938 -25.468  1.00124.88           C  
ATOM   3150  CZ  TYR A 422       2.733  62.182 -25.424  1.00124.88           C  
ATOM   3151  OH  TYR A 422       1.957  63.315 -25.104  1.00124.88           O  
ATOM   3152  N   ASN A 423       5.762  56.636 -28.658  1.00118.96           N  
ATOM   3153  CA  ASN A 423       6.471  55.386 -28.826  1.00118.96           C  
ATOM   3154  C   ASN A 423       7.363  55.261 -30.034  1.00118.96           C  
ATOM   3155  O   ASN A 423       8.064  54.259 -30.158  1.00118.96           O  
ATOM   3156  CB  ASN A 423       5.575  54.132 -28.705  1.00118.96           C  
ATOM   3157  CG  ASN A 423       4.547  54.066 -29.821  1.00118.96           C  
ATOM   3158  ND2 ASN A 423       3.627  53.067 -29.723  1.00118.96           N  
ATOM   3159  OD1 ASN A 423       4.552  54.872 -30.748  1.00118.96           O  
ATOM   3160  N   ASN A 424       7.324  56.199 -30.995  1.00 81.70           N  
ATOM   3161  CA  ASN A 424       8.230  56.138 -32.113  1.00 81.70           C  
ATOM   3162  C   ASN A 424       8.032  54.937 -33.000  1.00 81.70           C  
ATOM   3163  O   ASN A 424       8.972  54.180 -33.243  1.00 81.70           O  
ATOM   3164  CB  ASN A 424       9.708  56.147 -31.683  1.00 81.70           C  
ATOM   3165  CG  ASN A 424      10.007  57.485 -31.020  1.00 81.70           C  
ATOM   3166  ND2 ASN A 424      10.705  57.441 -29.854  1.00 81.70           N  
ATOM   3167  OD1 ASN A 424       9.625  58.541 -31.523  1.00 81.70           O  
ATOM   3168  N   GLY A 425       6.800  54.728 -33.511  1.00 46.68           N  
ATOM   3169  CA  GLY A 425       6.614  53.739 -34.539  1.00 46.68           C  
ATOM   3170  C   GLY A 425       5.990  52.468 -34.054  1.00 46.68           C  
ATOM   3171  O   GLY A 425       5.726  51.579 -34.861  1.00 46.68           O  
ATOM   3172  N   LEU A 426       5.761  52.311 -32.741  1.00 67.54           N  
ATOM   3173  CA  LEU A 426       5.101  51.122 -32.285  1.00 67.54           C  
ATOM   3174  C   LEU A 426       3.624  51.358 -32.390  1.00 67.54           C  
ATOM   3175  O   LEU A 426       3.175  52.492 -32.558  1.00 67.54           O  
ATOM   3176  CB  LEU A 426       5.474  50.727 -30.846  1.00 67.54           C  
ATOM   3177  CG  LEU A 426       6.971  50.378 -30.700  1.00 67.54           C  
ATOM   3178  CD1 LEU A 426       7.308  49.954 -29.262  1.00 67.54           C  
ATOM   3179  CD2 LEU A 426       7.421  49.346 -31.747  1.00 67.54           C  
ATOM   3180  N   THR A 427       2.824  50.276 -32.309  1.00 49.74           N  
ATOM   3181  CA  THR A 427       1.400  50.380 -32.481  1.00 49.74           C  
ATOM   3182  C   THR A 427       0.769  51.020 -31.286  1.00 49.74           C  
ATOM   3183  O   THR A 427       1.371  51.146 -30.222  1.00 49.74           O  
ATOM   3184  CB  THR A 427       0.733  49.053 -32.692  1.00 49.74           C  
ATOM   3185  CG2 THR A 427       1.306  48.408 -33.965  1.00 49.74           C  
ATOM   3186  OG1 THR A 427       0.957  48.210 -31.571  1.00 49.74           O  
ATOM   3187  N   SER A 428      -0.487  51.479 -31.470  1.00 95.93           N  
ATOM   3188  CA  SER A 428      -1.220  52.085 -30.398  1.00 95.93           C  
ATOM   3189  C   SER A 428      -1.549  51.013 -29.408  1.00 95.93           C  
ATOM   3190  O   SER A 428      -1.961  49.913 -29.773  1.00 95.93           O  
ATOM   3191  CB  SER A 428      -2.556  52.707 -30.831  1.00 95.93           C  
ATOM   3192  OG  SER A 428      -3.455  51.686 -31.237  1.00 95.93           O  
ATOM   3193  N   ASN A 429      -1.357  51.322 -28.114  1.00 77.67           N  
ATOM   3194  CA  ASN A 429      -1.670  50.428 -27.036  1.00 77.67           C  
ATOM   3195  C   ASN A 429      -0.902  49.153 -27.201  1.00 77.67           C  
ATOM   3196  O   ASN A 429      -1.222  48.146 -26.570  1.00 77.67           O  
ATOM   3197  CB  ASN A 429      -3.167  50.095 -26.937  1.00 77.67           C  
ATOM   3198  CG  ASN A 429      -3.886  51.338 -26.434  1.00 77.67           C  
ATOM   3199  ND2 ASN A 429      -4.001  51.470 -25.085  1.00 77.67           N  
ATOM   3200  OD1 ASN A 429      -4.336  52.172 -27.218  1.00 77.67           O  
ATOM   3201  N   LEU A 430       0.163  49.177 -28.022  1.00123.05           N  
ATOM   3202  CA  LEU A 430       0.976  48.018 -28.275  1.00123.05           C  
ATOM   3203  C   LEU A 430       0.134  46.853 -28.700  1.00123.05           C  
ATOM   3204  O   LEU A 430       0.419  45.712 -28.337  1.00123.05           O  
ATOM   3205  CB  LEU A 430       1.901  47.577 -27.124  1.00123.05           C  
ATOM   3206  CG  LEU A 430       3.104  48.515 -26.899  1.00123.05           C  
ATOM   3207  CD1 LEU A 430       2.700  49.819 -26.203  1.00123.05           C  
ATOM   3208  CD2 LEU A 430       4.261  47.783 -26.211  1.00123.05           C  
ATOM   3209  N   ALA A 431      -0.921  47.105 -29.499  1.00 48.41           N  
ATOM   3210  CA  ALA A 431      -1.751  46.029 -29.969  1.00 48.41           C  
ATOM   3211  C   ALA A 431      -0.989  45.258 -31.013  1.00 48.41           C  
ATOM   3212  O   ALA A 431      -0.275  45.829 -31.835  1.00 48.41           O  
ATOM   3213  CB  ALA A 431      -3.068  46.502 -30.605  1.00 48.41           C  
ATOM   3214  N   GLY A 432      -1.051  43.914 -30.910  1.00 72.23           N  
ATOM   3215  CA  GLY A 432      -0.441  42.944 -31.783  1.00 72.23           C  
ATOM   3216  C   GLY A 432      -1.202  42.634 -33.044  1.00 72.23           C  
ATOM   3217  O   GLY A 432      -0.613  42.226 -34.044  1.00 72.23           O  
ATOM   3218  N   SER A 433      -2.543  42.737 -33.003  1.00 59.33           N  
ATOM   3219  CA  SER A 433      -3.371  42.218 -34.058  1.00 59.33           C  
ATOM   3220  C   SER A 433      -3.175  42.912 -35.368  1.00 59.33           C  
ATOM   3221  O   SER A 433      -2.671  44.030 -35.459  1.00 59.33           O  
ATOM   3222  CB  SER A 433      -4.871  42.263 -33.707  1.00 59.33           C  
ATOM   3223  OG  SER A 433      -5.642  41.739 -34.776  1.00 59.33           O  
ATOM   3224  N   ARG A 434      -3.566  42.198 -36.444  1.00104.78           N  
ATOM   3225  CA  ARG A 434      -3.487  42.693 -37.785  1.00104.78           C  
ATOM   3226  C   ARG A 434      -4.402  43.870 -37.871  1.00104.78           C  
ATOM   3227  O   ARG A 434      -4.072  44.857 -38.530  1.00104.78           O  
ATOM   3228  CB  ARG A 434      -3.951  41.656 -38.823  1.00104.78           C  
ATOM   3229  CG  ARG A 434      -2.991  40.475 -38.980  1.00104.78           C  
ATOM   3230  CD  ARG A 434      -3.458  39.442 -40.008  1.00104.78           C  
ATOM   3231  NE  ARG A 434      -2.326  38.501 -40.248  1.00104.78           N  
ATOM   3232  CZ  ARG A 434      -2.149  37.406 -39.454  1.00104.78           C  
ATOM   3233  NH1 ARG A 434      -3.007  37.159 -38.424  1.00104.78           N1+
ATOM   3234  NH2 ARG A 434      -1.114  36.549 -39.698  1.00104.78           N  
ATOM   3235  N   ASN A 435      -5.595  43.797 -37.228  1.00109.01           N  
ATOM   3236  CA  ASN A 435      -6.427  44.965 -37.278  1.00109.01           C  
ATOM   3237  C   ASN A 435      -6.531  45.518 -35.892  1.00109.01           C  
ATOM   3238  O   ASN A 435      -6.931  44.850 -34.943  1.00109.01           O  
ATOM   3239  CB  ASN A 435      -7.845  44.771 -37.866  1.00109.01           C  
ATOM   3240  CG  ASN A 435      -8.786  44.038 -36.921  1.00109.01           C  
ATOM   3241  ND2 ASN A 435     -10.097  44.393 -36.999  1.00109.01           N  
ATOM   3242  OD1 ASN A 435      -8.388  43.173 -36.145  1.00109.01           O  
ATOM   3243  N   PRO A 436      -6.132  46.748 -35.771  1.00 71.28           N  
ATOM   3244  CA  PRO A 436      -6.161  47.409 -34.496  1.00 71.28           C  
ATOM   3245  C   PRO A 436      -7.561  47.662 -34.045  1.00 71.28           C  
ATOM   3246  O   PRO A 436      -7.765  47.917 -32.860  1.00 71.28           O  
ATOM   3247  CB  PRO A 436      -5.333  48.679 -34.663  1.00 71.28           C  
ATOM   3248  CG  PRO A 436      -4.329  48.309 -35.768  1.00 71.28           C  
ATOM   3249  CD  PRO A 436      -5.068  47.261 -36.618  1.00 71.28           C  
ATOM   3250  N   SER A 437      -8.538  47.608 -34.966  1.00 94.79           N  
ATOM   3251  CA  SER A 437      -9.890  47.910 -34.592  1.00 94.79           C  
ATOM   3252  C   SER A 437     -10.300  46.939 -33.532  1.00 94.79           C  
ATOM   3253  O   SER A 437     -10.985  47.296 -32.574  1.00 94.79           O  
ATOM   3254  CB  SER A 437     -10.874  47.738 -35.761  1.00 94.79           C  
ATOM   3255  OG  SER A 437     -10.556  48.641 -36.808  1.00 94.79           O  
ATOM   3256  N   LEU A 438      -9.918  45.668 -33.743  1.00 99.10           N  
ATOM   3257  CA  LEU A 438     -10.156  44.528 -32.903  1.00 99.10           C  
ATOM   3258  C   LEU A 438      -9.261  44.474 -31.693  1.00 99.10           C  
ATOM   3259  O   LEU A 438      -9.520  43.686 -30.786  1.00 99.10           O  
ATOM   3260  CB  LEU A 438     -10.009  43.185 -33.635  1.00 99.10           C  
ATOM   3261  CG  LEU A 438     -11.089  42.955 -34.706  1.00 99.10           C  
ATOM   3262  CD1 LEU A 438     -11.014  41.529 -35.276  1.00 99.10           C  
ATOM   3263  CD2 LEU A 438     -12.485  43.318 -34.176  1.00 99.10           C  
ATOM   3264  N   ASP A 439      -8.121  45.195 -31.666  1.00 75.55           N  
ATOM   3265  CA  ASP A 439      -7.232  44.965 -30.552  1.00 75.55           C  
ATOM   3266  C   ASP A 439      -6.945  46.229 -29.782  1.00 75.55           C  
ATOM   3267  O   ASP A 439      -6.236  47.114 -30.256  1.00 75.55           O  
ATOM   3268  CB  ASP A 439      -5.886  44.386 -31.033  1.00 75.55           C  
ATOM   3269  CG  ASP A 439      -5.114  43.798 -29.860  1.00 75.55           C  
ATOM   3270  OD1 ASP A 439      -5.485  44.090 -28.693  1.00 75.55           O  
ATOM   3271  OD2 ASP A 439      -4.140  43.044 -30.124  1.00 75.55           O1-
ATOM   3272  N   TYR A 440      -7.503  46.323 -28.553  1.00 87.37           N  
ATOM   3273  CA  TYR A 440      -7.333  47.381 -27.589  1.00 87.37           C  
ATOM   3274  C   TYR A 440      -5.954  47.333 -27.006  1.00 87.37           C  
ATOM   3275  O   TYR A 440      -5.460  48.328 -26.476  1.00 87.37           O  
ATOM   3276  CB  TYR A 440      -8.380  47.344 -26.463  1.00 87.37           C  
ATOM   3277  CG  TYR A 440      -9.662  47.768 -27.096  1.00 87.37           C  
ATOM   3278  CD1 TYR A 440     -10.412  46.881 -27.834  1.00 87.37           C  
ATOM   3279  CD2 TYR A 440     -10.108  49.062 -26.954  1.00 87.37           C  
ATOM   3280  CE1 TYR A 440     -11.590  47.281 -28.421  1.00 87.37           C  
ATOM   3281  CE2 TYR A 440     -11.285  49.467 -27.538  1.00 87.37           C  
ATOM   3282  CZ  TYR A 440     -12.027  48.576 -28.273  1.00 87.37           C  
ATOM   3283  OH  TYR A 440     -13.234  48.991 -28.874  1.00 87.37           O  
ATOM   3284  N   GLY A 441      -5.343  46.135 -26.974  1.00 51.88           N  
ATOM   3285  CA  GLY A 441      -3.986  46.015 -26.528  1.00 51.88           C  
ATOM   3286  C   GLY A 441      -3.909  46.168 -25.040  1.00 51.88           C  
ATOM   3287  O   GLY A 441      -4.580  45.473 -24.281  1.00 51.88           O  
ATOM   3288  N   PHE A 442      -2.993  47.061 -24.629  1.00117.43           N  
ATOM   3289  CA  PHE A 442      -2.571  47.427 -23.307  1.00117.43           C  
ATOM   3290  C   PHE A 442      -3.479  48.372 -22.584  1.00117.43           C  
ATOM   3291  O   PHE A 442      -3.206  48.675 -21.425  1.00117.43           O  
ATOM   3292  CB  PHE A 442      -1.138  47.980 -23.265  1.00117.43           C  
ATOM   3293  CG  PHE A 442      -0.263  46.792 -23.463  1.00117.43           C  
ATOM   3294  CD1 PHE A 442      -0.034  46.295 -24.727  1.00117.43           C  
ATOM   3295  CD2 PHE A 442       0.321  46.164 -22.386  1.00117.43           C  
ATOM   3296  CE1 PHE A 442       0.769  45.194 -24.912  1.00117.43           C  
ATOM   3297  CE2 PHE A 442       1.126  45.063 -22.567  1.00117.43           C  
ATOM   3298  CZ  PHE A 442       1.350  44.576 -23.832  1.00117.43           C  
ATOM   3299  N   LYS A 443      -4.516  48.927 -23.242  1.00114.78           N  
ATOM   3300  CA  LYS A 443      -5.322  49.975 -22.666  1.00114.78           C  
ATOM   3301  C   LYS A 443      -5.760  49.616 -21.271  1.00114.78           C  
ATOM   3302  O   LYS A 443      -5.695  50.455 -20.374  1.00114.78           O  
ATOM   3303  CB  LYS A 443      -6.609  50.220 -23.475  1.00114.78           C  
ATOM   3304  CG  LYS A 443      -7.442  51.410 -22.993  1.00114.78           C  
ATOM   3305  CD  LYS A 443      -8.667  51.688 -23.870  1.00114.78           C  
ATOM   3306  CE  LYS A 443      -8.356  51.777 -25.366  1.00114.78           C  
ATOM   3307  NZ  LYS A 443      -7.629  53.030 -25.666  1.00114.78           N1+
ATOM   3308  N   GLY A 444      -6.209  48.370 -21.036  1.00 26.10           N  
ATOM   3309  CA  GLY A 444      -6.665  48.001 -19.720  1.00 26.10           C  
ATOM   3310  C   GLY A 444      -5.545  48.045 -18.720  1.00 26.10           C  
ATOM   3311  O   GLY A 444      -5.728  48.514 -17.596  1.00 26.10           O  
ATOM   3312  N   THR A 445      -4.353  47.546 -19.095  1.00 39.73           N  
ATOM   3313  CA  THR A 445      -3.244  47.495 -18.181  1.00 39.73           C  
ATOM   3314  C   THR A 445      -2.829  48.891 -17.837  1.00 39.73           C  
ATOM   3315  O   THR A 445      -2.402  49.157 -16.713  1.00 39.73           O  
ATOM   3316  CB  THR A 445      -2.053  46.767 -18.740  1.00 39.73           C  
ATOM   3317  CG2 THR A 445      -2.491  45.339 -19.109  1.00 39.73           C  
ATOM   3318  OG1 THR A 445      -1.546  47.434 -19.885  1.00 39.73           O  
ATOM   3319  N   GLU A 446      -2.929  49.825 -18.802  1.00 34.55           N  
ATOM   3320  CA  GLU A 446      -2.518  51.175 -18.545  1.00 34.55           C  
ATOM   3321  C   GLU A 446      -3.365  51.756 -17.454  1.00 34.55           C  
ATOM   3322  O   GLU A 446      -2.864  52.464 -16.583  1.00 34.55           O  
ATOM   3323  CB  GLU A 446      -2.662  52.112 -19.752  1.00 34.55           C  
ATOM   3324  CG  GLU A 446      -2.162  53.524 -19.441  1.00 34.55           C  
ATOM   3325  CD  GLU A 446      -2.532  54.435 -20.600  1.00 34.55           C  
ATOM   3326  OE1 GLU A 446      -3.316  53.989 -21.479  1.00 34.55           O  
ATOM   3327  OE2 GLU A 446      -2.038  55.594 -20.615  1.00 34.55           O1-
ATOM   3328  N   ILE A 447      -4.682  51.474 -17.472  1.00 24.48           N  
ATOM   3329  CA  ILE A 447      -5.557  52.018 -16.469  1.00 24.48           C  
ATOM   3330  C   ILE A 447      -5.133  51.481 -15.137  1.00 24.48           C  
ATOM   3331  O   ILE A 447      -5.076  52.214 -14.151  1.00 24.48           O  
ATOM   3332  CB  ILE A 447      -6.994  51.628 -16.670  1.00 24.48           C  
ATOM   3333  CG1 ILE A 447      -7.522  52.189 -18.002  1.00 24.48           C  
ATOM   3334  CG2 ILE A 447      -7.793  52.099 -15.442  1.00 24.48           C  
ATOM   3335  CD1 ILE A 447      -8.850  51.573 -18.439  1.00 24.48           C  
ATOM   3336  N   ALA A 448      -4.818  50.174 -15.085  1.00 27.99           N  
ATOM   3337  CA  ALA A 448      -4.425  49.529 -13.865  1.00 27.99           C  
ATOM   3338  C   ALA A 448      -3.152  50.145 -13.371  1.00 27.99           C  
ATOM   3339  O   ALA A 448      -2.962  50.325 -12.169  1.00 27.99           O  
ATOM   3340  CB  ALA A 448      -4.172  48.022 -14.043  1.00 27.99           C  
ATOM   3341  N   MET A 449      -2.244  50.492 -14.299  1.00150.04           N  
ATOM   3342  CA  MET A 449      -0.959  51.031 -13.960  1.00150.04           C  
ATOM   3343  C   MET A 449      -1.159  52.322 -13.221  1.00150.04           C  
ATOM   3344  O   MET A 449      -0.440  52.619 -12.267  1.00150.04           O  
ATOM   3345  CB  MET A 449      -0.134  51.312 -15.230  1.00150.04           C  
ATOM   3346  CG  MET A 449       1.367  51.466 -14.999  1.00150.04           C  
ATOM   3347  SD  MET A 449       2.237  49.921 -14.604  1.00150.04           S  
ATOM   3348  CE  MET A 449       3.880  50.690 -14.688  1.00150.04           C  
ATOM   3349  N   ALA A 450      -2.134  53.140 -13.654  1.00 24.49           N  
ATOM   3350  CA  ALA A 450      -2.402  54.390 -12.998  1.00 24.49           C  
ATOM   3351  C   ALA A 450      -2.887  54.121 -11.605  1.00 24.49           C  
ATOM   3352  O   ALA A 450      -2.522  54.821 -10.662  1.00 24.49           O  
ATOM   3353  CB  ALA A 450      -3.484  55.219 -13.713  1.00 24.49           C  
ATOM   3354  N   SER A 451      -3.735  53.087 -11.447  1.00 73.74           N  
ATOM   3355  CA  SER A 451      -4.306  52.760 -10.172  1.00 73.74           C  
ATOM   3356  C   SER A 451      -3.197  52.408  -9.236  1.00 73.74           C  
ATOM   3357  O   SER A 451      -3.185  52.834  -8.081  1.00 73.74           O  
ATOM   3358  CB  SER A 451      -5.207  51.517 -10.241  1.00 73.74           C  
ATOM   3359  OG  SER A 451      -6.230  51.707 -11.205  1.00 73.74           O  
ATOM   3360  N   TYR A 452      -2.223  51.617  -9.721  1.00 64.48           N  
ATOM   3361  CA  TYR A 452      -1.161  51.178  -8.867  1.00 64.48           C  
ATOM   3362  C   TYR A 452      -0.381  52.372  -8.415  1.00 64.48           C  
ATOM   3363  O   TYR A 452      -0.071  52.517  -7.233  1.00 64.48           O  
ATOM   3364  CB  TYR A 452      -0.124  50.277  -9.563  1.00 64.48           C  
ATOM   3365  CG  TYR A 452      -0.797  49.088 -10.152  1.00 64.48           C  
ATOM   3366  CD1 TYR A 452      -1.460  48.184  -9.358  1.00 64.48           C  
ATOM   3367  CD2 TYR A 452      -0.725  48.862 -11.507  1.00 64.48           C  
ATOM   3368  CE1 TYR A 452      -2.067  47.083  -9.914  1.00 64.48           C  
ATOM   3369  CE2 TYR A 452      -1.329  47.763 -12.068  1.00 64.48           C  
ATOM   3370  CZ  TYR A 452      -2.006  46.873 -11.269  1.00 64.48           C  
ATOM   3371  OH  TYR A 452      -2.630  45.742 -11.839  1.00 64.48           O  
ATOM   3372  N   CYS A 453      -0.058  53.273  -9.361  1.00 33.12           N  
ATOM   3373  CA  CYS A 453       0.792  54.396  -9.085  1.00 33.12           C  
ATOM   3374  C   CYS A 453       0.167  55.295  -8.061  1.00 33.12           C  
ATOM   3375  O   CYS A 453       0.841  55.752  -7.139  1.00 33.12           O  
ATOM   3376  CB  CYS A 453       1.076  55.236 -10.344  1.00 33.12           C  
ATOM   3377  SG  CYS A 453       2.155  56.665 -10.020  1.00 33.12           S  
ATOM   3378  N   SER A 454      -1.146  55.564  -8.179  1.00 27.22           N  
ATOM   3379  CA  SER A 454      -1.777  56.484  -7.275  1.00 27.22           C  
ATOM   3380  C   SER A 454      -1.675  55.968  -5.871  1.00 27.22           C  
ATOM   3381  O   SER A 454      -1.329  56.714  -4.955  1.00 27.22           O  
ATOM   3382  CB  SER A 454      -3.268  56.696  -7.580  1.00 27.22           C  
ATOM   3383  OG  SER A 454      -3.418  57.320  -8.847  1.00 27.22           O  
ATOM   3384  N   GLU A 455      -1.962  54.669  -5.668  1.00 77.91           N  
ATOM   3385  CA  GLU A 455      -1.945  54.095  -4.350  1.00 77.91           C  
ATOM   3386  C   GLU A 455      -0.554  54.145  -3.811  1.00 77.91           C  
ATOM   3387  O   GLU A 455      -0.345  54.378  -2.623  1.00 77.91           O  
ATOM   3388  CB  GLU A 455      -2.305  52.602  -4.308  1.00 77.91           C  
ATOM   3389  CG  GLU A 455      -3.757  52.262  -4.621  1.00 77.91           C  
ATOM   3390  CD  GLU A 455      -3.891  50.753  -4.468  1.00 77.91           C  
ATOM   3391  OE1 GLU A 455      -3.033  50.154  -3.764  1.00 77.91           O  
ATOM   3392  OE2 GLU A 455      -4.850  50.179  -5.049  1.00 77.91           O1-
ATOM   3393  N   LEU A 456       0.438  53.896  -4.682  1.00104.54           N  
ATOM   3394  CA  LEU A 456       1.802  53.817  -4.252  1.00104.54           C  
ATOM   3395  C   LEU A 456       2.207  55.168  -3.732  1.00104.54           C  
ATOM   3396  O   LEU A 456       2.868  55.280  -2.700  1.00104.54           O  
ATOM   3397  CB  LEU A 456       2.747  53.450  -5.411  1.00104.54           C  
ATOM   3398  CG  LEU A 456       4.133  52.924  -4.984  1.00104.54           C  
ATOM   3399  CD1 LEU A 456       4.829  53.853  -3.986  1.00104.54           C  
ATOM   3400  CD2 LEU A 456       4.063  51.466  -4.508  1.00104.54           C  
ATOM   3401  N   GLN A 457       1.794  56.242  -4.429  1.00 47.30           N  
ATOM   3402  CA  GLN A 457       2.168  57.579  -4.062  1.00 47.30           C  
ATOM   3403  C   GLN A 457       1.638  57.857  -2.690  1.00 47.30           C  
ATOM   3404  O   GLN A 457       2.315  58.464  -1.862  1.00 47.30           O  
ATOM   3405  CB  GLN A 457       1.528  58.632  -4.982  1.00 47.30           C  
ATOM   3406  CG  GLN A 457       1.836  58.419  -6.464  1.00 47.30           C  
ATOM   3407  CD  GLN A 457       3.313  58.694  -6.681  1.00 47.30           C  
ATOM   3408  NE2 GLN A 457       4.095  57.619  -6.962  1.00 47.30           N  
ATOM   3409  OE1 GLN A 457       3.760  59.836  -6.601  1.00 47.30           O  
ATOM   3410  N   TYR A 458       0.404  57.401  -2.411  1.00 35.79           N  
ATOM   3411  CA  TYR A 458      -0.217  57.664  -1.146  1.00 35.79           C  
ATOM   3412  C   TYR A 458       0.603  57.027  -0.064  1.00 35.79           C  
ATOM   3413  O   TYR A 458       0.838  57.626   0.984  1.00 35.79           O  
ATOM   3414  CB  TYR A 458      -1.638  57.088  -1.039  1.00 35.79           C  
ATOM   3415  CG  TYR A 458      -2.129  57.439   0.320  1.00 35.79           C  
ATOM   3416  CD1 TYR A 458      -2.660  58.683   0.564  1.00 35.79           C  
ATOM   3417  CD2 TYR A 458      -2.056  56.529   1.350  1.00 35.79           C  
ATOM   3418  CE1 TYR A 458      -3.116  59.018   1.817  1.00 35.79           C  
ATOM   3419  CE2 TYR A 458      -2.509  56.858   2.605  1.00 35.79           C  
ATOM   3420  CZ  TYR A 458      -3.039  58.104   2.840  1.00 35.79           C  
ATOM   3421  OH  TYR A 458      -3.504  58.442   4.127  1.00 35.79           O  
ATOM   3422  N   LEU A 459       1.080  55.795  -0.317  1.00 66.32           N  
ATOM   3423  CA  LEU A 459       1.836  55.007   0.617  1.00 66.32           C  
ATOM   3424  C   LEU A 459       3.124  55.702   0.940  1.00 66.32           C  
ATOM   3425  O   LEU A 459       3.705  55.487   2.000  1.00 66.32           O  
ATOM   3426  CB  LEU A 459       2.169  53.604   0.087  1.00 66.32           C  
ATOM   3427  CG  LEU A 459       0.934  52.690  -0.022  1.00 66.32           C  
ATOM   3428  CD1 LEU A 459       1.312  51.300  -0.561  1.00 66.32           C  
ATOM   3429  CD2 LEU A 459       0.186  52.616   1.318  1.00 66.32           C  
ATOM   3430  N   GLY A 460       3.611  56.550   0.022  1.00 44.75           N  
ATOM   3431  CA  GLY A 460       4.861  57.234   0.188  1.00 44.75           C  
ATOM   3432  C   GLY A 460       4.855  58.034   1.462  1.00 44.75           C  
ATOM   3433  O   GLY A 460       5.917  58.293   2.020  1.00 44.75           O  
ATOM   3434  N   ASN A 461       3.683  58.508   1.932  1.00 46.48           N  
ATOM   3435  CA  ASN A 461       3.639  59.311   3.132  1.00 46.48           C  
ATOM   3436  C   ASN A 461       4.162  58.527   4.312  1.00 46.48           C  
ATOM   3437  O   ASN A 461       4.025  57.306   4.376  1.00 46.48           O  
ATOM   3438  CB  ASN A 461       2.226  59.813   3.483  1.00 46.48           C  
ATOM   3439  CG  ASN A 461       1.854  60.905   2.488  1.00 46.48           C  
ATOM   3440  ND2 ASN A 461       0.639  60.799   1.886  1.00 46.48           N  
ATOM   3441  OD1 ASN A 461       2.629  61.830   2.250  1.00 46.48           O  
ATOM   3442  N   PRO A 462       4.814  59.215   5.233  1.00102.89           N  
ATOM   3443  CA  PRO A 462       5.392  58.572   6.395  1.00102.89           C  
ATOM   3444  C   PRO A 462       4.468  58.400   7.568  1.00102.89           C  
ATOM   3445  O   PRO A 462       3.536  59.188   7.698  1.00102.89           O  
ATOM   3446  CB  PRO A 462       6.630  59.391   6.765  1.00102.89           C  
ATOM   3447  CG  PRO A 462       6.382  60.762   6.117  1.00102.89           C  
ATOM   3448  CD  PRO A 462       5.539  60.424   4.875  1.00102.89           C  
ATOM   3449  N   ILE A 463       4.664  57.332   8.384  1.00230.33           N  
ATOM   3450  CA  ILE A 463       3.968  57.087   9.628  1.00230.33           C  
ATOM   3451  C   ILE A 463       4.520  57.819  10.822  1.00230.33           C  
ATOM   3452  O   ILE A 463       3.768  58.168  11.728  1.00230.33           O  
ATOM   3453  CB  ILE A 463       3.777  55.653  10.050  1.00230.33           C  
ATOM   3454  CG1 ILE A 463       5.099  54.919  10.194  1.00230.33           C  
ATOM   3455  CG2 ILE A 463       2.839  54.984   9.045  1.00230.33           C  
ATOM   3456  CD1 ILE A 463       5.687  54.690   8.816  1.00230.33           C  
ATOM   3457  N   THR A 464       5.847  58.043  10.886  1.00 78.90           N  
ATOM   3458  CA  THR A 464       6.488  58.541  12.080  1.00 78.90           C  
ATOM   3459  C   THR A 464       5.924  59.855  12.522  1.00 78.90           C  
ATOM   3460  O   THR A 464       5.954  60.161  13.710  1.00 78.90           O  
ATOM   3461  CB  THR A 464       7.975  58.685  11.950  1.00 78.90           C  
ATOM   3462  CG2 THR A 464       8.594  57.290  11.768  1.00 78.90           C  
ATOM   3463  OG1 THR A 464       8.301  59.532  10.859  1.00 78.90           O  
ATOM   3464  N   ASN A 465       5.430  60.692  11.599  1.00 91.82           N  
ATOM   3465  CA  ASN A 465       4.882  61.965  11.978  1.00 91.82           C  
ATOM   3466  C   ASN A 465       3.656  61.807  12.846  1.00 91.82           C  
ATOM   3467  O   ASN A 465       3.249  62.758  13.507  1.00 91.82           O  
ATOM   3468  CB  ASN A 465       4.594  62.893  10.774  1.00 91.82           C  
ATOM   3469  CG  ASN A 465       3.771  62.158   9.726  1.00 91.82           C  
ATOM   3470  ND2 ASN A 465       2.649  62.778   9.270  1.00 91.82           N  
ATOM   3471  OD1 ASN A 465       4.132  61.060   9.305  1.00 91.82           O  
ATOM   3472  N   HIS A 466       3.003  60.628  12.798  1.00110.50           N  
ATOM   3473  CA  HIS A 466       1.795  60.226  13.489  1.00110.50           C  
ATOM   3474  C   HIS A 466       1.933  59.845  14.948  1.00110.50           C  
ATOM   3475  O   HIS A 466       0.922  59.591  15.595  1.00110.50           O  
ATOM   3476  CB  HIS A 466       1.067  59.096  12.750  1.00110.50           C  
ATOM   3477  CG  HIS A 466       0.548  59.596  11.436  1.00110.50           C  
ATOM   3478  CD2 HIS A 466       1.117  59.578  10.204  1.00110.50           C  
ATOM   3479  ND1 HIS A 466      -0.664  60.235  11.282  1.00110.50           N  
ATOM   3480  CE1 HIS A 466      -0.765  60.567   9.972  1.00110.50           C  
ATOM   3481  NE2 HIS A 466       0.292  60.189   9.276  1.00110.50           N  
ATOM   3482  N   VAL A 467       3.145  59.701  15.515  1.00141.89           N  
ATOM   3483  CA  VAL A 467       3.266  59.188  16.863  1.00141.89           C  
ATOM   3484  C   VAL A 467       2.414  59.894  17.875  1.00141.89           C  
ATOM   3485  O   VAL A 467       2.204  61.104  17.833  1.00141.89           O  
ATOM   3486  CB  VAL A 467       4.676  59.133  17.364  1.00141.89           C  
ATOM   3487  CG1 VAL A 467       5.408  58.028  16.592  1.00141.89           C  
ATOM   3488  CG2 VAL A 467       5.318  60.515  17.188  1.00141.89           C  
ATOM   3489  N   GLN A 468       1.880  59.092  18.827  1.00 99.30           N  
ATOM   3490  CA  GLN A 468       1.028  59.591  19.866  1.00 99.30           C  
ATOM   3491  C   GLN A 468       1.748  59.365  21.157  1.00 99.30           C  
ATOM   3492  O   GLN A 468       2.587  58.471  21.258  1.00 99.30           O  
ATOM   3493  CB  GLN A 468      -0.284  58.801  20.017  1.00 99.30           C  
ATOM   3494  CG  GLN A 468      -1.007  58.515  18.702  1.00 99.30           C  
ATOM   3495  CD  GLN A 468      -0.457  57.188  18.194  1.00 99.30           C  
ATOM   3496  NE2 GLN A 468      -0.337  57.046  16.848  1.00 99.30           N  
ATOM   3497  OE1 GLN A 468      -0.135  56.299  18.981  1.00 99.30           O  
ATOM   3498  N   SER A 469       1.453  60.188  22.184  1.00 48.50           N  
ATOM   3499  CA  SER A 469       2.058  59.950  23.461  1.00 48.50           C  
ATOM   3500  C   SER A 469       1.383  58.720  23.981  1.00 48.50           C  
ATOM   3501  O   SER A 469       0.158  58.613  23.942  1.00 48.50           O  
ATOM   3502  CB  SER A 469       1.850  61.101  24.466  1.00 48.50           C  
ATOM   3503  OG  SER A 469       2.475  60.801  25.705  1.00 48.50           O  
ATOM   3504  N   ALA A 470       2.154  57.753  24.511  1.00 55.30           N  
ATOM   3505  CA  ALA A 470       1.509  56.522  24.858  1.00 55.30           C  
ATOM   3506  C   ALA A 470       1.921  56.067  26.221  1.00 55.30           C  
ATOM   3507  O   ALA A 470       2.878  56.565  26.811  1.00 55.30           O  
ATOM   3508  CB  ALA A 470       1.860  55.371  23.896  1.00 55.30           C  
ATOM   3509  N   GLU A 471       1.161  55.080  26.741  1.00 89.68           N  
ATOM   3510  CA  GLU A 471       1.424  54.422  27.988  1.00 89.68           C  
ATOM   3511  C   GLU A 471       1.731  55.377  29.098  1.00 89.68           C  
ATOM   3512  O   GLU A 471       2.880  55.515  29.511  1.00 89.68           O  
ATOM   3513  CB  GLU A 471       2.581  53.415  27.895  1.00 89.68           C  
ATOM   3514  CG  GLU A 471       2.808  52.631  29.185  1.00 89.68           C  
ATOM   3515  CD  GLU A 471       3.994  51.714  28.953  1.00 89.68           C  
ATOM   3516  OE1 GLU A 471       3.832  50.706  28.218  1.00 89.68           O  
ATOM   3517  OE2 GLU A 471       5.088  52.020  29.497  1.00 89.68           O1-
ATOM   3518  N   GLN A 472       0.692  56.074  29.596  1.00146.33           N  
ATOM   3519  CA  GLN A 472       0.837  56.938  30.731  1.00146.33           C  
ATOM   3520  C   GLN A 472       1.793  58.036  30.392  1.00146.33           C  
ATOM   3521  O   GLN A 472       2.387  58.650  31.276  1.00146.33           O  
ATOM   3522  CB  GLN A 472       1.395  56.187  31.949  1.00146.33           C  
ATOM   3523  CG  GLN A 472       1.244  56.953  33.257  1.00146.33           C  
ATOM   3524  CD  GLN A 472      -0.216  56.825  33.667  1.00146.33           C  
ATOM   3525  NE2 GLN A 472      -0.993  56.026  32.888  1.00146.33           N  
ATOM   3526  OE1 GLN A 472      -0.654  57.417  34.652  1.00146.33           O  
ATOM   3527  N   HIS A 473       1.918  58.339  29.088  1.00 55.39           N  
ATOM   3528  CA  HIS A 473       2.805  59.364  28.621  1.00 55.39           C  
ATOM   3529  C   HIS A 473       4.194  58.963  28.977  1.00 55.39           C  
ATOM   3530  O   HIS A 473       5.113  59.782  28.972  1.00 55.39           O  
ATOM   3531  CB  HIS A 473       2.534  60.734  29.261  1.00 55.39           C  
ATOM   3532  CG  HIS A 473       1.139  61.210  29.003  1.00 55.39           C  
ATOM   3533  CD2 HIS A 473       0.033  61.118  29.788  1.00 55.39           C  
ATOM   3534  ND1 HIS A 473       0.732  61.841  27.849  1.00 55.39           N  
ATOM   3535  CE1 HIS A 473      -0.592  62.097  27.994  1.00 55.39           C  
ATOM   3536  NE2 HIS A 473      -1.063  61.676  29.154  1.00 55.39           N  
ATOM   3537  N   ASN A 474       4.369  57.668  29.290  1.00 73.57           N  
ATOM   3538  CA  ASN A 474       5.662  57.127  29.567  1.00 73.57           C  
ATOM   3539  C   ASN A 474       6.401  57.138  28.278  1.00 73.57           C  
ATOM   3540  O   ASN A 474       7.565  57.533  28.212  1.00 73.57           O  
ATOM   3541  CB  ASN A 474       5.579  55.657  30.023  1.00 73.57           C  
ATOM   3542  CG  ASN A 474       6.976  55.124  30.310  1.00 73.57           C  
ATOM   3543  ND2 ASN A 474       7.577  54.419  29.314  1.00 73.57           N  
ATOM   3544  OD1 ASN A 474       7.513  55.315  31.399  1.00 73.57           O  
ATOM   3545  N   GLN A 475       5.711  56.709  27.203  1.00 95.37           N  
ATOM   3546  CA  GLN A 475       6.358  56.618  25.936  1.00 95.37           C  
ATOM   3547  C   GLN A 475       5.821  57.693  25.049  1.00 95.37           C  
ATOM   3548  O   GLN A 475       5.072  57.457  24.101  1.00 95.37           O  
ATOM   3549  CB  GLN A 475       6.173  55.219  25.309  1.00 95.37           C  
ATOM   3550  CG  GLN A 475       6.811  54.136  26.197  1.00 95.37           C  
ATOM   3551  CD  GLN A 475       6.489  52.739  25.679  1.00 95.37           C  
ATOM   3552  NE2 GLN A 475       6.548  51.731  26.591  1.00 95.37           N  
ATOM   3553  OE1 GLN A 475       6.194  52.547  24.501  1.00 95.37           O  
ATOM   3554  N   ASP A 476       6.259  58.924  25.349  1.00 94.78           N  
ATOM   3555  CA  ASP A 476       5.887  60.113  24.646  1.00 94.78           C  
ATOM   3556  C   ASP A 476       6.438  60.065  23.255  1.00 94.78           C  
ATOM   3557  O   ASP A 476       5.896  60.701  22.353  1.00 94.78           O  
ATOM   3558  CB  ASP A 476       6.279  61.399  25.401  1.00 94.78           C  
ATOM   3559  CG  ASP A 476       7.720  61.292  25.869  1.00 94.78           C  
ATOM   3560  OD1 ASP A 476       8.558  60.714  25.127  1.00 94.78           O  
ATOM   3561  OD2 ASP A 476       7.993  61.758  27.007  1.00 94.78           O1-
ATOM   3562  N   VAL A 477       7.558  59.350  23.045  1.00113.49           N  
ATOM   3563  CA  VAL A 477       8.034  59.197  21.704  1.00113.49           C  
ATOM   3564  C   VAL A 477       8.126  57.728  21.464  1.00113.49           C  
ATOM   3565  O   VAL A 477       8.524  56.977  22.350  1.00113.49           O  
ATOM   3566  CB  VAL A 477       9.402  59.764  21.466  1.00113.49           C  
ATOM   3567  CG1 VAL A 477       9.839  59.389  20.041  1.00113.49           C  
ATOM   3568  CG2 VAL A 477       9.359  61.280  21.711  1.00113.49           C  
ATOM   3569  N   ASN A 478       7.732  57.279  20.256  1.00109.11           N  
ATOM   3570  CA  ASN A 478       7.759  55.892  19.930  1.00109.11           C  
ATOM   3571  C   ASN A 478       7.985  55.782  18.452  1.00109.11           C  
ATOM   3572  O   ASN A 478       7.518  56.620  17.679  1.00109.11           O  
ATOM   3573  CB  ASN A 478       6.462  55.193  20.337  1.00109.11           C  
ATOM   3574  CG  ASN A 478       5.265  55.813  19.633  1.00109.11           C  
ATOM   3575  ND2 ASN A 478       4.994  57.115  19.910  1.00109.11           N  
ATOM   3576  OD1 ASN A 478       4.572  55.144  18.869  1.00109.11           O  
ATOM   3577  N   SER A 479       8.738  54.735  18.043  1.00116.84           N  
ATOM   3578  CA  SER A 479       9.193  54.557  16.689  1.00116.84           C  
ATOM   3579  C   SER A 479       8.122  54.177  15.706  1.00116.84           C  
ATOM   3580  O   SER A 479       8.111  54.686  14.584  1.00116.84           O  
ATOM   3581  CB  SER A 479      10.286  53.478  16.600  1.00116.84           C  
ATOM   3582  OG  SER A 479      10.699  53.308  15.254  1.00116.84           O  
ATOM   3583  N   LEU A 480       7.194  53.281  16.094  1.00 97.12           N  
ATOM   3584  CA  LEU A 480       6.207  52.789  15.165  1.00 97.12           C  
ATOM   3585  C   LEU A 480       6.899  52.124  14.011  1.00 97.12           C  
ATOM   3586  O   LEU A 480       6.454  52.194  12.866  1.00 97.12           O  
ATOM   3587  CB  LEU A 480       5.236  53.853  14.631  1.00 97.12           C  
ATOM   3588  CG  LEU A 480       4.253  54.339  15.711  1.00 97.12           C  
ATOM   3589  CD1 LEU A 480       3.260  55.364  15.141  1.00 97.12           C  
ATOM   3590  CD2 LEU A 480       3.564  53.150  16.404  1.00 97.12           C  
ATOM   3591  N   GLY A 481       8.006  51.419  14.305  1.00 47.35           N  
ATOM   3592  CA  GLY A 481       8.790  50.760  13.301  1.00 47.35           C  
ATOM   3593  C   GLY A 481       8.011  49.706  12.554  1.00 47.35           C  
ATOM   3594  O   GLY A 481       8.102  49.621  11.330  1.00 47.35           O  
ATOM   3595  N   LEU A 482       7.232  48.873  13.268  1.00131.23           N  
ATOM   3596  CA  LEU A 482       6.513  47.762  12.691  1.00131.23           C  
ATOM   3597  C   LEU A 482       5.481  48.272  11.728  1.00131.23           C  
ATOM   3598  O   LEU A 482       5.334  47.752  10.621  1.00131.23           O  
ATOM   3599  CB  LEU A 482       5.758  46.974  13.787  1.00131.23           C  
ATOM   3600  CG  LEU A 482       5.119  45.639  13.350  1.00131.23           C  
ATOM   3601  CD1 LEU A 482       3.973  45.821  12.344  1.00131.23           C  
ATOM   3602  CD2 LEU A 482       6.193  44.666  12.859  1.00131.23           C  
ATOM   3603  N   VAL A 483       4.738  49.317  12.134  1.00 45.20           N  
ATOM   3604  CA  VAL A 483       3.679  49.840  11.323  1.00 45.20           C  
ATOM   3605  C   VAL A 483       4.272  50.340  10.044  1.00 45.20           C  
ATOM   3606  O   VAL A 483       3.721  50.122   8.966  1.00 45.20           O  
ATOM   3607  CB  VAL A 483       2.978  50.996  11.975  1.00 45.20           C  
ATOM   3608  CG1 VAL A 483       1.911  51.543  11.011  1.00 45.20           C  
ATOM   3609  CG2 VAL A 483       2.424  50.523  13.328  1.00 45.20           C  
ATOM   3610  N   SER A 484       5.426  51.024  10.135  1.00 51.34           N  
ATOM   3611  CA  SER A 484       6.069  51.585   8.980  1.00 51.34           C  
ATOM   3612  C   SER A 484       6.479  50.478   8.059  1.00 51.34           C  
ATOM   3613  O   SER A 484       6.329  50.574   6.843  1.00 51.34           O  
ATOM   3614  CB  SER A 484       7.356  52.340   9.352  1.00 51.34           C  
ATOM   3615  OG  SER A 484       7.848  53.043   8.222  1.00 51.34           O  
ATOM   3616  N   ALA A 485       7.008  49.385   8.629  1.00 40.34           N  
ATOM   3617  CA  ALA A 485       7.475  48.275   7.849  1.00 40.34           C  
ATOM   3618  C   ALA A 485       6.318  47.696   7.090  1.00 40.34           C  
ATOM   3619  O   ALA A 485       6.471  47.266   5.948  1.00 40.34           O  
ATOM   3620  CB  ALA A 485       8.065  47.149   8.719  1.00 40.34           C  
ATOM   3621  N   ARG A 486       5.126  47.656   7.718  1.00123.38           N  
ATOM   3622  CA  ARG A 486       3.952  47.094   7.102  1.00123.38           C  
ATOM   3623  C   ARG A 486       3.626  47.874   5.863  1.00123.38           C  
ATOM   3624  O   ARG A 486       3.299  47.300   4.825  1.00123.38           O  
ATOM   3625  CB  ARG A 486       2.696  47.250   7.979  1.00123.38           C  
ATOM   3626  CG  ARG A 486       2.735  46.515   9.318  1.00123.38           C  
ATOM   3627  CD  ARG A 486       1.566  46.888  10.237  1.00123.38           C  
ATOM   3628  NE  ARG A 486       0.318  46.322   9.648  1.00123.38           N  
ATOM   3629  CZ  ARG A 486      -0.897  46.667  10.169  1.00123.38           C  
ATOM   3630  NH1 ARG A 486      -0.966  47.546  11.212  1.00123.38           N1+
ATOM   3631  NH2 ARG A 486      -2.042  46.141   9.644  1.00123.38           N  
ATOM   3632  N   LYS A 487       3.685  49.214   5.960  1.00124.26           N  
ATOM   3633  CA  LYS A 487       3.347  50.097   4.878  1.00124.26           C  
ATOM   3634  C   LYS A 487       4.308  49.908   3.747  1.00124.26           C  
ATOM   3635  O   LYS A 487       3.919  49.880   2.581  1.00124.26           O  
ATOM   3636  CB  LYS A 487       3.453  51.575   5.291  1.00124.26           C  
ATOM   3637  CG  LYS A 487       2.318  52.066   6.189  1.00124.26           C  
ATOM   3638  CD  LYS A 487       0.972  52.082   5.466  1.00124.26           C  
ATOM   3639  CE  LYS A 487      -0.146  52.758   6.258  1.00124.26           C  
ATOM   3640  NZ  LYS A 487      -0.676  51.827   7.276  1.00124.26           N1+
ATOM   3641  N   THR A 488       5.606  49.789   4.074  1.00 41.25           N  
ATOM   3642  CA  THR A 488       6.621  49.643   3.075  1.00 41.25           C  
ATOM   3643  C   THR A 488       6.414  48.334   2.376  1.00 41.25           C  
ATOM   3644  O   THR A 488       6.632  48.222   1.172  1.00 41.25           O  
ATOM   3645  CB  THR A 488       7.998  49.667   3.669  1.00 41.25           C  
ATOM   3646  CG2 THR A 488       9.031  49.572   2.533  1.00 41.25           C  
ATOM   3647  OG1 THR A 488       8.187  50.878   4.388  1.00 41.25           O  
ATOM   3648  N   ALA A 489       5.987  47.300   3.125  1.00 26.61           N  
ATOM   3649  CA  ALA A 489       5.763  46.003   2.555  1.00 26.61           C  
ATOM   3650  C   ALA A 489       4.679  46.109   1.525  1.00 26.61           C  
ATOM   3651  O   ALA A 489       4.746  45.468   0.478  1.00 26.61           O  
ATOM   3652  CB  ALA A 489       5.317  44.959   3.595  1.00 26.61           C  
ATOM   3653  N   GLU A 490       3.632  46.909   1.804  1.00 40.82           N  
ATOM   3654  CA  GLU A 490       2.554  47.055   0.867  1.00 40.82           C  
ATOM   3655  C   GLU A 490       3.050  47.766  -0.360  1.00 40.82           C  
ATOM   3656  O   GLU A 490       2.650  47.441  -1.476  1.00 40.82           O  
ATOM   3657  CB  GLU A 490       1.358  47.857   1.411  1.00 40.82           C  
ATOM   3658  CG  GLU A 490       0.214  47.973   0.398  1.00 40.82           C  
ATOM   3659  CD  GLU A 490      -0.918  48.771   1.030  1.00 40.82           C  
ATOM   3660  OE1 GLU A 490      -0.897  48.946   2.277  1.00 40.82           O  
ATOM   3661  OE2 GLU A 490      -1.824  49.212   0.271  1.00 40.82           O1-
ATOM   3662  N   ALA A 491       3.933  48.769  -0.182  1.00 27.97           N  
ATOM   3663  CA  ALA A 491       4.439  49.530  -1.291  1.00 27.97           C  
ATOM   3664  C   ALA A 491       5.206  48.618  -2.198  1.00 27.97           C  
ATOM   3665  O   ALA A 491       5.131  48.740  -3.420  1.00 27.97           O  
ATOM   3666  CB  ALA A 491       5.384  50.667  -0.864  1.00 27.97           C  
ATOM   3667  N   ILE A 492       5.974  47.677  -1.619  1.00 87.46           N  
ATOM   3668  CA  ILE A 492       6.740  46.758  -2.412  1.00 87.46           C  
ATOM   3669  C   ILE A 492       5.803  45.937  -3.239  1.00 87.46           C  
ATOM   3670  O   ILE A 492       6.059  45.693  -4.417  1.00 87.46           O  
ATOM   3671  CB  ILE A 492       7.570  45.807  -1.596  1.00 87.46           C  
ATOM   3672  CG1 ILE A 492       8.730  46.558  -0.923  1.00 87.46           C  
ATOM   3673  CG2 ILE A 492       8.025  44.658  -2.512  1.00 87.46           C  
ATOM   3674  CD1 ILE A 492       9.700  47.175  -1.931  1.00 87.46           C  
ATOM   3675  N   ASP A 493       4.678  45.497  -2.644  1.00 37.46           N  
ATOM   3676  CA  ASP A 493       3.754  44.659  -3.354  1.00 37.46           C  
ATOM   3677  C   ASP A 493       3.251  45.386  -4.564  1.00 37.46           C  
ATOM   3678  O   ASP A 493       3.163  44.810  -5.647  1.00 37.46           O  
ATOM   3679  CB  ASP A 493       2.539  44.254  -2.501  1.00 37.46           C  
ATOM   3680  CG  ASP A 493       3.003  43.202  -1.501  1.00 37.46           C  
ATOM   3681  OD1 ASP A 493       4.085  42.602  -1.741  1.00 37.46           O  
ATOM   3682  OD2 ASP A 493       2.280  42.978  -0.494  1.00 37.46           O1-
ATOM   3683  N   ILE A 494       2.912  46.679  -4.417  1.00 45.30           N  
ATOM   3684  CA  ILE A 494       2.404  47.446  -5.520  1.00 45.30           C  
ATOM   3685  C   ILE A 494       3.475  47.593  -6.562  1.00 45.30           C  
ATOM   3686  O   ILE A 494       3.201  47.531  -7.760  1.00 45.30           O  
ATOM   3687  CB  ILE A 494       1.932  48.815  -5.122  1.00 45.30           C  
ATOM   3688  CG1 ILE A 494       0.746  48.701  -4.148  1.00 45.30           C  
ATOM   3689  CG2 ILE A 494       1.591  49.594  -6.403  1.00 45.30           C  
ATOM   3690  CD1 ILE A 494       0.317  50.034  -3.537  1.00 45.30           C  
ATOM   3691  N   LEU A 495       4.730  47.796  -6.124  1.00117.73           N  
ATOM   3692  CA  LEU A 495       5.845  47.995  -7.010  1.00117.73           C  
ATOM   3693  C   LEU A 495       5.982  46.747  -7.835  1.00117.73           C  
ATOM   3694  O   LEU A 495       6.337  46.801  -9.011  1.00117.73           O  
ATOM   3695  CB  LEU A 495       7.159  48.185  -6.224  1.00117.73           C  
ATOM   3696  CG  LEU A 495       8.361  48.739  -7.019  1.00117.73           C  
ATOM   3697  CD1 LEU A 495       8.734  47.872  -8.228  1.00117.73           C  
ATOM   3698  CD2 LEU A 495       8.162  50.220  -7.363  1.00117.73           C  
ATOM   3699  N   LYS A 496       5.730  45.577  -7.216  1.00117.67           N  
ATOM   3700  CA  LYS A 496       5.801  44.313  -7.897  1.00117.67           C  
ATOM   3701  C   LYS A 496       4.745  44.280  -8.962  1.00117.67           C  
ATOM   3702  O   LYS A 496       4.978  43.788 -10.065  1.00117.67           O  
ATOM   3703  CB  LYS A 496       5.512  43.123  -6.964  1.00117.67           C  
ATOM   3704  CG  LYS A 496       6.574  42.857  -5.893  1.00117.67           C  
ATOM   3705  CD  LYS A 496       7.913  42.367  -6.443  1.00117.67           C  
ATOM   3706  CE  LYS A 496       8.961  42.108  -5.356  1.00117.67           C  
ATOM   3707  NZ  LYS A 496       8.691  40.818  -4.680  1.00117.67           N1+
ATOM   3708  N   LEU A 497       3.543  44.801  -8.646  1.00 43.87           N  
ATOM   3709  CA  LEU A 497       2.450  44.786  -9.578  1.00 43.87           C  
ATOM   3710  C   LEU A 497       2.833  45.600 -10.774  1.00 43.87           C  
ATOM   3711  O   LEU A 497       2.584  45.209 -11.913  1.00 43.87           O  
ATOM   3712  CB  LEU A 497       1.170  45.416  -8.998  1.00 43.87           C  
ATOM   3713  CG  LEU A 497       0.593  44.657  -7.787  1.00 43.87           C  
ATOM   3714  CD1 LEU A 497      -0.677  45.336  -7.255  1.00 43.87           C  
ATOM   3715  CD2 LEU A 497       0.372  43.173  -8.112  1.00 43.87           C  
ATOM   3716  N   MET A 498       3.444  46.772 -10.536  1.00 45.35           N  
ATOM   3717  CA  MET A 498       3.835  47.661 -11.593  1.00 45.35           C  
ATOM   3718  C   MET A 498       4.916  47.028 -12.417  1.00 45.35           C  
ATOM   3719  O   MET A 498       4.907  47.117 -13.645  1.00 45.35           O  
ATOM   3720  CB  MET A 498       4.384  48.988 -11.043  1.00 45.35           C  
ATOM   3721  CG  MET A 498       3.346  49.754 -10.218  1.00 45.35           C  
ATOM   3722  SD  MET A 498       3.999  51.172  -9.286  1.00 45.35           S  
ATOM   3723  CE  MET A 498       4.210  52.255 -10.727  1.00 45.35           C  
ATOM   3724  N   SER A 499       5.878  46.360 -11.755  1.00 33.20           N  
ATOM   3725  CA  SER A 499       6.996  45.778 -12.444  1.00 33.20           C  
ATOM   3726  C   SER A 499       6.517  44.695 -13.363  1.00 33.20           C  
ATOM   3727  O   SER A 499       7.010  44.561 -14.482  1.00 33.20           O  
ATOM   3728  CB  SER A 499       8.020  45.149 -11.484  1.00 33.20           C  
ATOM   3729  OG  SER A 499       8.612  46.158 -10.680  1.00 33.20           O  
ATOM   3730  N   SER A 500       5.538  43.892 -12.909  1.00 33.00           N  
ATOM   3731  CA  SER A 500       5.056  42.783 -13.684  1.00 33.00           C  
ATOM   3732  C   SER A 500       4.423  43.268 -14.954  1.00 33.00           C  
ATOM   3733  O   SER A 500       4.732  42.780 -16.040  1.00 33.00           O  
ATOM   3734  CB  SER A 500       3.991  41.963 -12.934  1.00 33.00           C  
ATOM   3735  OG  SER A 500       4.552  41.390 -11.762  1.00 33.00           O  
ATOM   3736  N   THR A 501       3.524  44.262 -14.849  1.00 36.76           N  
ATOM   3737  CA  THR A 501       2.797  44.747 -15.989  1.00 36.76           C  
ATOM   3738  C   THR A 501       3.753  45.345 -16.975  1.00 36.76           C  
ATOM   3739  O   THR A 501       3.618  45.156 -18.184  1.00 36.76           O  
ATOM   3740  CB  THR A 501       1.816  45.827 -15.622  1.00 36.76           C  
ATOM   3741  CG2 THR A 501       1.091  46.299 -16.894  1.00 36.76           C  
ATOM   3742  OG1 THR A 501       0.879  45.340 -14.674  1.00 36.76           O  
ATOM   3743  N   TYR A 502       4.749  46.090 -16.469  1.00 77.49           N  
ATOM   3744  CA  TYR A 502       5.701  46.793 -17.280  1.00 77.49           C  
ATOM   3745  C   TYR A 502       6.512  45.807 -18.072  1.00 77.49           C  
ATOM   3746  O   TYR A 502       6.752  46.005 -19.263  1.00 77.49           O  
ATOM   3747  CB  TYR A 502       6.610  47.668 -16.390  1.00 77.49           C  
ATOM   3748  CG  TYR A 502       7.583  48.474 -17.183  1.00 77.49           C  
ATOM   3749  CD1 TYR A 502       7.157  49.356 -18.149  1.00 77.49           C  
ATOM   3750  CD2 TYR A 502       8.929  48.395 -16.907  1.00 77.49           C  
ATOM   3751  CE1 TYR A 502       8.062  50.112 -18.858  1.00 77.49           C  
ATOM   3752  CE2 TYR A 502       9.838  49.150 -17.611  1.00 77.49           C  
ATOM   3753  CZ  TYR A 502       9.407  50.007 -18.593  1.00 77.49           C  
ATOM   3754  OH  TYR A 502      10.340  50.781 -19.316  1.00 77.49           O  
ATOM   3755  N   ILE A 503       6.933  44.698 -17.439  1.00 39.77           N  
ATOM   3756  CA  ILE A 503       7.748  43.721 -18.105  1.00 39.77           C  
ATOM   3757  C   ILE A 503       6.990  43.127 -19.256  1.00 39.77           C  
ATOM   3758  O   ILE A 503       7.547  42.927 -20.334  1.00 39.77           O  
ATOM   3759  CB  ILE A 503       8.186  42.616 -17.188  1.00 39.77           C  
ATOM   3760  CG1 ILE A 503       9.115  43.187 -16.099  1.00 39.77           C  
ATOM   3761  CG2 ILE A 503       8.822  41.501 -18.037  1.00 39.77           C  
ATOM   3762  CD1 ILE A 503       9.388  42.223 -14.946  1.00 39.77           C  
ATOM   3763  N   VAL A 504       5.693  42.826 -19.064  1.00 30.92           N  
ATOM   3764  CA  VAL A 504       4.913  42.233 -20.112  1.00 30.92           C  
ATOM   3765  C   VAL A 504       4.871  43.170 -21.282  1.00 30.92           C  
ATOM   3766  O   VAL A 504       5.010  42.752 -22.431  1.00 30.92           O  
ATOM   3767  CB  VAL A 504       3.492  41.973 -19.701  1.00 30.92           C  
ATOM   3768  CG1 VAL A 504       2.708  41.477 -20.928  1.00 30.92           C  
ATOM   3769  CG2 VAL A 504       3.497  40.983 -18.523  1.00 30.92           C  
ATOM   3770  N   ALA A 505       4.671  44.472 -21.018  1.00 34.18           N  
ATOM   3771  CA  ALA A 505       4.572  45.448 -22.066  1.00 34.18           C  
ATOM   3772  C   ALA A 505       5.868  45.526 -22.818  1.00 34.18           C  
ATOM   3773  O   ALA A 505       5.877  45.692 -24.036  1.00 34.18           O  
ATOM   3774  CB  ALA A 505       4.262  46.860 -21.540  1.00 34.18           C  
ATOM   3775  N   LEU A 506       7.006  45.440 -22.103  1.00 52.32           N  
ATOM   3776  CA  LEU A 506       8.298  45.555 -22.720  1.00 52.32           C  
ATOM   3777  C   LEU A 506       8.533  44.413 -23.659  1.00 52.32           C  
ATOM   3778  O   LEU A 506       9.074  44.602 -24.747  1.00 52.32           O  
ATOM   3779  CB  LEU A 506       9.444  45.555 -21.696  1.00 52.32           C  
ATOM   3780  CG  LEU A 506       9.441  46.800 -20.792  1.00 52.32           C  
ATOM   3781  CD1 LEU A 506      10.606  46.760 -19.790  1.00 52.32           C  
ATOM   3782  CD2 LEU A 506       9.423  48.092 -21.625  1.00 52.32           C  
ATOM   3783  N   CYS A 507       8.162  43.183 -23.256  1.00 92.64           N  
ATOM   3784  CA  CYS A 507       8.365  42.070 -24.136  1.00 92.64           C  
ATOM   3785  C   CYS A 507       7.455  42.210 -25.317  1.00 92.64           C  
ATOM   3786  O   CYS A 507       7.790  41.776 -26.417  1.00 92.64           O  
ATOM   3787  CB  CYS A 507       8.223  40.687 -23.467  1.00 92.64           C  
ATOM   3788  SG  CYS A 507       6.665  40.418 -22.581  1.00 92.64           S  
ATOM   3789  N   GLN A 508       6.267  42.816 -25.121  1.00 45.67           N  
ATOM   3790  CA  GLN A 508       5.357  43.022 -26.214  1.00 45.67           C  
ATOM   3791  C   GLN A 508       6.009  43.930 -27.220  1.00 45.67           C  
ATOM   3792  O   GLN A 508       5.957  43.678 -28.423  1.00 45.67           O  
ATOM   3793  CB  GLN A 508       4.061  43.721 -25.771  1.00 45.67           C  
ATOM   3794  CG  GLN A 508       3.064  43.960 -26.905  1.00 45.67           C  
ATOM   3795  CD  GLN A 508       2.319  42.663 -27.177  1.00 45.67           C  
ATOM   3796  NE2 GLN A 508       1.288  42.734 -28.061  1.00 45.67           N  
ATOM   3797  OE1 GLN A 508       2.639  41.616 -26.617  1.00 45.67           O  
ATOM   3798  N   ALA A 509       6.660  45.007 -26.738  1.00 37.01           N  
ATOM   3799  CA  ALA A 509       7.286  45.989 -27.584  1.00 37.01           C  
ATOM   3800  C   ALA A 509       8.400  45.359 -28.361  1.00 37.01           C  
ATOM   3801  O   ALA A 509       8.640  45.712 -29.515  1.00 37.01           O  
ATOM   3802  CB  ALA A 509       7.876  47.168 -26.792  1.00 37.01           C  
ATOM   3803  N   ILE A 510       9.136  44.423 -27.735  1.00 36.79           N  
ATOM   3804  CA  ILE A 510      10.242  43.783 -28.387  1.00 36.79           C  
ATOM   3805  C   ILE A 510       9.727  43.032 -29.578  1.00 36.79           C  
ATOM   3806  O   ILE A 510      10.297  43.107 -30.665  1.00 36.79           O  
ATOM   3807  CB  ILE A 510      10.930  42.800 -27.485  1.00 36.79           C  
ATOM   3808  CG1 ILE A 510      11.506  43.525 -26.258  1.00 36.79           C  
ATOM   3809  CG2 ILE A 510      11.983  42.038 -28.307  1.00 36.79           C  
ATOM   3810  CD1 ILE A 510      11.912  42.584 -25.125  1.00 36.79           C  
ATOM   3811  N   ASP A 511       8.616  42.292 -29.404  1.00 37.21           N  
ATOM   3812  CA  ASP A 511       8.053  41.510 -30.469  1.00 37.21           C  
ATOM   3813  C   ASP A 511       7.572  42.416 -31.564  1.00 37.21           C  
ATOM   3814  O   ASP A 511       7.679  42.077 -32.741  1.00 37.21           O  
ATOM   3815  CB  ASP A 511       6.859  40.653 -30.016  1.00 37.21           C  
ATOM   3816  CG  ASP A 511       7.401  39.492 -29.193  1.00 37.21           C  
ATOM   3817  OD1 ASP A 511       8.597  39.142 -29.381  1.00 37.21           O  
ATOM   3818  OD2 ASP A 511       6.626  38.937 -28.369  1.00 37.21           O1-
ATOM   3819  N   LEU A 512       7.009  43.585 -31.207  1.00 54.61           N  
ATOM   3820  CA  LEU A 512       6.490  44.487 -32.197  1.00 54.61           C  
ATOM   3821  C   LEU A 512       7.596  45.006 -33.058  1.00 54.61           C  
ATOM   3822  O   LEU A 512       7.409  45.213 -34.256  1.00 54.61           O  
ATOM   3823  CB  LEU A 512       5.743  45.693 -31.600  1.00 54.61           C  
ATOM   3824  CG  LEU A 512       4.366  45.318 -31.019  1.00 54.61           C  
ATOM   3825  CD1 LEU A 512       3.649  46.542 -30.431  1.00 54.61           C  
ATOM   3826  CD2 LEU A 512       3.510  44.597 -32.075  1.00 54.61           C  
ATOM   3827  N   ARG A 513       8.773  45.274 -32.467  1.00172.50           N  
ATOM   3828  CA  ARG A 513       9.864  45.775 -33.246  1.00172.50           C  
ATOM   3829  C   ARG A 513      10.305  44.705 -34.203  1.00172.50           C  
ATOM   3830  O   ARG A 513      10.642  44.981 -35.353  1.00172.50           O  
ATOM   3831  CB  ARG A 513      11.042  46.235 -32.371  1.00172.50           C  
ATOM   3832  CG  ARG A 513      11.993  47.181 -33.101  1.00172.50           C  
ATOM   3833  CD  ARG A 513      11.327  48.466 -33.609  1.00172.50           C  
ATOM   3834  NE  ARG A 513      11.042  49.360 -32.449  1.00172.50           N  
ATOM   3835  CZ  ARG A 513      10.679  50.655 -32.682  1.00172.50           C  
ATOM   3836  NH1 ARG A 513      10.603  51.118 -33.963  1.00172.50           N1+
ATOM   3837  NH2 ARG A 513      10.392  51.493 -31.643  1.00172.50           N  
ATOM   3838  N   HIS A 514      10.302  43.439 -33.747  1.00 48.60           N  
ATOM   3839  CA  HIS A 514      10.700  42.337 -34.576  1.00 48.60           C  
ATOM   3840  C   HIS A 514       9.760  42.254 -35.740  1.00 48.60           C  
ATOM   3841  O   HIS A 514      10.179  42.111 -36.886  1.00 48.60           O  
ATOM   3842  CB  HIS A 514      10.667  41.008 -33.803  1.00 48.60           C  
ATOM   3843  CG  HIS A 514      11.179  39.835 -34.581  1.00 48.60           C  
ATOM   3844  CD2 HIS A 514      10.597  38.629 -34.828  1.00 48.60           C  
ATOM   3845  ND1 HIS A 514      12.416  39.784 -35.187  1.00 48.60           N  
ATOM   3846  CE1 HIS A 514      12.518  38.562 -35.766  1.00 48.60           C  
ATOM   3847  NE2 HIS A 514      11.439  37.825 -35.574  1.00 48.60           N  
ATOM   3848  N   LEU A 515       8.450  42.376 -35.468  1.00 43.84           N  
ATOM   3849  CA  LEU A 515       7.442  42.290 -36.486  1.00 43.84           C  
ATOM   3850  C   LEU A 515       7.644  43.425 -37.446  1.00 43.84           C  
ATOM   3851  O   LEU A 515       7.524  43.253 -38.658  1.00 43.84           O  
ATOM   3852  CB  LEU A 515       6.028  42.428 -35.892  1.00 43.84           C  
ATOM   3853  CG  LEU A 515       4.882  42.342 -36.917  1.00 43.84           C  
ATOM   3854  CD1 LEU A 515       4.813  40.941 -37.548  1.00 43.84           C  
ATOM   3855  CD2 LEU A 515       3.544  42.781 -36.301  1.00 43.84           C  
ATOM   3856  N   GLU A 516       7.974  44.622 -36.923  1.00 39.91           N  
ATOM   3857  CA  GLU A 516       8.087  45.784 -37.761  1.00 39.91           C  
ATOM   3858  C   GLU A 516       9.187  45.622 -38.771  1.00 39.91           C  
ATOM   3859  O   GLU A 516       8.989  45.903 -39.953  1.00 39.91           O  
ATOM   3860  CB  GLU A 516       8.399  47.070 -36.978  1.00 39.91           C  
ATOM   3861  CG  GLU A 516       8.515  48.299 -37.883  1.00 39.91           C  
ATOM   3862  CD  GLU A 516       8.825  49.509 -37.016  1.00 39.91           C  
ATOM   3863  OE1 GLU A 516       8.951  49.329 -35.776  1.00 39.91           O  
ATOM   3864  OE2 GLU A 516       8.946  50.629 -37.582  1.00 39.91           O1-
ATOM   3865  N   GLU A 517      10.375  45.145 -38.348  1.00 86.05           N  
ATOM   3866  CA  GLU A 517      11.490  45.064 -39.255  1.00 86.05           C  
ATOM   3867  C   GLU A 517      11.186  44.111 -40.364  1.00 86.05           C  
ATOM   3868  O   GLU A 517      11.500  44.374 -41.524  1.00 86.05           O  
ATOM   3869  CB  GLU A 517      12.778  44.519 -38.617  1.00 86.05           C  
ATOM   3870  CG  GLU A 517      13.453  45.454 -37.619  1.00 86.05           C  
ATOM   3871  CD  GLU A 517      14.780  44.819 -37.231  1.00 86.05           C  
ATOM   3872  OE1 GLU A 517      15.546  44.447 -38.159  1.00 86.05           O  
ATOM   3873  OE2 GLU A 517      15.049  44.692 -36.008  1.00 86.05           O1-
ATOM   3874  N   ASN A 518      10.580  42.961 -40.031  1.00 45.78           N  
ATOM   3875  CA  ASN A 518      10.309  41.961 -41.020  1.00 45.78           C  
ATOM   3876  C   ASN A 518       9.321  42.479 -42.015  1.00 45.78           C  
ATOM   3877  O   ASN A 518       9.427  42.186 -43.206  1.00 45.78           O  
ATOM   3878  CB  ASN A 518       9.778  40.654 -40.409  1.00 45.78           C  
ATOM   3879  CG  ASN A 518      10.968  39.937 -39.782  1.00 45.78           C  
ATOM   3880  ND2 ASN A 518      10.986  39.853 -38.425  1.00 45.78           N  
ATOM   3881  OD1 ASN A 518      11.865  39.472 -40.483  1.00 45.78           O  
ATOM   3882  N   ILE A 519       8.309  43.236 -41.557  1.00 39.53           N  
ATOM   3883  CA  ILE A 519       7.339  43.763 -42.476  1.00 39.53           C  
ATOM   3884  C   ILE A 519       7.994  44.765 -43.382  1.00 39.53           C  
ATOM   3885  O   ILE A 519       7.807  44.724 -44.597  1.00 39.53           O  
ATOM   3886  CB  ILE A 519       6.186  44.439 -41.790  1.00 39.53           C  
ATOM   3887  CG1 ILE A 519       5.400  43.412 -40.956  1.00 39.53           C  
ATOM   3888  CG2 ILE A 519       5.334  45.143 -42.859  1.00 39.53           C  
ATOM   3889  CD1 ILE A 519       4.348  44.035 -40.039  1.00 39.53           C  
ATOM   3890  N   LYS A 520       8.813  45.675 -42.819  1.00 59.36           N  
ATOM   3891  CA  LYS A 520       9.401  46.718 -43.614  1.00 59.36           C  
ATOM   3892  C   LYS A 520      10.280  46.117 -44.664  1.00 59.36           C  
ATOM   3893  O   LYS A 520      10.286  46.566 -45.808  1.00 59.36           O  
ATOM   3894  CB  LYS A 520      10.249  47.717 -42.807  1.00 59.36           C  
ATOM   3895  CG  LYS A 520      10.859  48.814 -43.683  1.00 59.36           C  
ATOM   3896  CD  LYS A 520      11.340  50.040 -42.905  1.00 59.36           C  
ATOM   3897  CE  LYS A 520      10.201  50.970 -42.478  1.00 59.36           C  
ATOM   3898  NZ  LYS A 520      10.746  52.179 -41.820  1.00 59.36           N1+
ATOM   3899  N   THR A 521      11.038  45.067 -44.304  1.00 28.10           N  
ATOM   3900  CA  THR A 521      11.936  44.463 -45.244  1.00 28.10           C  
ATOM   3901  C   THR A 521      11.130  43.943 -46.395  1.00 28.10           C  
ATOM   3902  O   THR A 521      11.526  44.083 -47.550  1.00 28.10           O  
ATOM   3903  CB  THR A 521      12.695  43.311 -44.653  1.00 28.10           C  
ATOM   3904  CG2 THR A 521      13.655  42.749 -45.720  1.00 28.10           C  
ATOM   3905  OG1 THR A 521      13.431  43.742 -43.517  1.00 28.10           O  
ATOM   3906  N   SER A 522       9.970  43.327 -46.107  1.00 32.64           N  
ATOM   3907  CA  SER A 522       9.150  42.755 -47.138  1.00 32.64           C  
ATOM   3908  C   SER A 522       8.607  43.828 -48.033  1.00 32.64           C  
ATOM   3909  O   SER A 522       8.484  43.631 -49.241  1.00 32.64           O  
ATOM   3910  CB  SER A 522       7.950  41.973 -46.577  1.00 32.64           C  
ATOM   3911  OG  SER A 522       7.180  41.434 -47.639  1.00 32.64           O  
ATOM   3912  N   VAL A 523       8.243  44.992 -47.461  1.00 35.99           N  
ATOM   3913  CA  VAL A 523       7.688  46.056 -48.248  1.00 35.99           C  
ATOM   3914  C   VAL A 523       8.717  46.545 -49.225  1.00 35.99           C  
ATOM   3915  O   VAL A 523       8.423  46.716 -50.408  1.00 35.99           O  
ATOM   3916  CB  VAL A 523       7.265  47.230 -47.408  1.00 35.99           C  
ATOM   3917  CG1 VAL A 523       6.761  48.351 -48.332  1.00 35.99           C  
ATOM   3918  CG2 VAL A 523       6.218  46.749 -46.387  1.00 35.99           C  
ATOM   3919  N   LYS A 524       9.964  46.767 -48.760  1.00 53.61           N  
ATOM   3920  CA  LYS A 524      10.970  47.307 -49.634  1.00 53.61           C  
ATOM   3921  C   LYS A 524      11.249  46.361 -50.757  1.00 53.61           C  
ATOM   3922  O   LYS A 524      11.305  46.769 -51.916  1.00 53.61           O  
ATOM   3923  CB  LYS A 524      12.322  47.580 -48.950  1.00 53.61           C  
ATOM   3924  CG  LYS A 524      12.329  48.785 -48.011  1.00 53.61           C  
ATOM   3925  CD  LYS A 524      13.629  48.901 -47.213  1.00 53.61           C  
ATOM   3926  CE  LYS A 524      13.729  50.170 -46.371  1.00 53.61           C  
ATOM   3927  NZ  LYS A 524      15.013  50.172 -45.634  1.00 53.61           N1+
ATOM   3928  N   ASN A 525      11.408  45.060 -50.457  1.00 33.96           N  
ATOM   3929  CA  ASN A 525      11.774  44.140 -51.495  1.00 33.96           C  
ATOM   3930  C   ASN A 525      10.698  44.105 -52.533  1.00 33.96           C  
ATOM   3931  O   ASN A 525      10.983  44.087 -53.729  1.00 33.96           O  
ATOM   3932  CB  ASN A 525      12.000  42.705 -50.990  1.00 33.96           C  
ATOM   3933  CG  ASN A 525      13.331  42.692 -50.253  1.00 33.96           C  
ATOM   3934  ND2 ASN A 525      13.370  42.021 -49.072  1.00 33.96           N  
ATOM   3935  OD1 ASN A 525      14.313  43.272 -50.716  1.00 33.96           O  
ATOM   3936  N   THR A 526       9.426  44.094 -52.103  1.00112.75           N  
ATOM   3937  CA  THR A 526       8.346  44.004 -53.038  1.00112.75           C  
ATOM   3938  C   THR A 526       8.257  45.255 -53.867  1.00112.75           C  
ATOM   3939  O   THR A 526       7.975  45.190 -55.062  1.00112.75           O  
ATOM   3940  CB  THR A 526       7.023  43.749 -52.370  1.00112.75           C  
ATOM   3941  CG2 THR A 526       6.543  45.032 -51.679  1.00112.75           C  
ATOM   3942  OG1 THR A 526       6.064  43.323 -53.325  1.00112.75           O  
ATOM   3943  N   VAL A 527       8.480  46.436 -53.253  1.00 39.74           N  
ATOM   3944  CA  VAL A 527       8.360  47.683 -53.961  1.00 39.74           C  
ATOM   3945  C   VAL A 527       9.406  47.788 -55.033  1.00 39.74           C  
ATOM   3946  O   VAL A 527       9.114  48.197 -56.156  1.00 39.74           O  
ATOM   3947  CB  VAL A 527       8.501  48.878 -53.063  1.00 39.74           C  
ATOM   3948  CG1 VAL A 527       8.509  50.147 -53.932  1.00 39.74           C  
ATOM   3949  CG2 VAL A 527       7.360  48.846 -52.029  1.00 39.74           C  
ATOM   3950  N   THR A 528      10.662  47.427 -54.715  1.00 41.38           N  
ATOM   3951  CA  THR A 528      11.724  47.552 -55.672  1.00 41.38           C  
ATOM   3952  C   THR A 528      11.490  46.620 -56.821  1.00 41.38           C  
ATOM   3953  O   THR A 528      11.680  47.000 -57.975  1.00 41.38           O  
ATOM   3954  CB  THR A 528      13.076  47.250 -55.089  1.00 41.38           C  
ATOM   3955  CG2 THR A 528      13.343  48.228 -53.929  1.00 41.38           C  
ATOM   3956  OG1 THR A 528      13.126  45.908 -54.626  1.00 41.38           O  
ATOM   3957  N   GLN A 529      11.056  45.373 -56.548  1.00 99.12           N  
ATOM   3958  CA  GLN A 529      10.912  44.436 -57.627  1.00 99.12           C  
ATOM   3959  C   GLN A 529       9.841  44.892 -58.573  1.00 99.12           C  
ATOM   3960  O   GLN A 529       9.995  44.781 -59.788  1.00 99.12           O  
ATOM   3961  CB  GLN A 529      10.579  43.000 -57.194  1.00 99.12           C  
ATOM   3962  CG  GLN A 529       9.197  42.822 -56.574  1.00 99.12           C  
ATOM   3963  CD  GLN A 529       8.960  41.325 -56.483  1.00 99.12           C  
ATOM   3964  NE2 GLN A 529       8.735  40.817 -55.242  1.00 99.12           N  
ATOM   3965  OE1 GLN A 529       8.985  40.624 -57.493  1.00 99.12           O  
ATOM   3966  N   VAL A 530       8.719  45.411 -58.042  1.00 50.45           N  
ATOM   3967  CA  VAL A 530       7.628  45.861 -58.863  1.00 50.45           C  
ATOM   3968  C   VAL A 530       8.058  47.056 -59.668  1.00 50.45           C  
ATOM   3969  O   VAL A 530       7.619  47.239 -60.804  1.00 50.45           O  
ATOM   3970  CB  VAL A 530       6.422  46.244 -58.055  1.00 50.45           C  
ATOM   3971  CG1 VAL A 530       5.322  46.721 -59.017  1.00 50.45           C  
ATOM   3972  CG2 VAL A 530       6.008  45.042 -57.187  1.00 50.45           C  
ATOM   3973  N   ALA A 531       8.902  47.925 -59.078  1.00 47.25           N  
ATOM   3974  CA  ALA A 531       9.379  49.123 -59.717  1.00 47.25           C  
ATOM   3975  C   ALA A 531      10.224  48.779 -60.905  1.00 47.25           C  
ATOM   3976  O   ALA A 531      10.251  49.523 -61.884  1.00 47.25           O  
ATOM   3977  CB  ALA A 531      10.226  50.007 -58.787  1.00 47.25           C  
ATOM   3978  N   LYS A 532      11.011  47.692 -60.818  1.00 82.16           N  
ATOM   3979  CA  LYS A 532      11.834  47.299 -61.929  1.00 82.16           C  
ATOM   3980  C   LYS A 532      10.970  46.832 -63.063  1.00 82.16           C  
ATOM   3981  O   LYS A 532      11.171  47.205 -64.216  1.00 82.16           O  
ATOM   3982  CB  LYS A 532      12.791  46.149 -61.580  1.00 82.16           C  
ATOM   3983  CG  LYS A 532      13.781  46.526 -60.478  1.00 82.16           C  
ATOM   3984  CD  LYS A 532      14.556  45.346 -59.895  1.00 82.16           C  
ATOM   3985  CE  LYS A 532      15.350  45.719 -58.642  1.00 82.16           C  
ATOM   3986  NZ  LYS A 532      16.111  46.967 -58.878  1.00 82.16           N1+
ATOM   3987  N   LYS A 533       9.955  45.999 -62.783  1.00103.69           N  
ATOM   3988  CA  LYS A 533       9.212  45.488 -63.897  1.00103.69           C  
ATOM   3989  C   LYS A 533       8.541  46.602 -64.642  1.00103.69           C  
ATOM   3990  O   LYS A 533       8.633  46.667 -65.863  1.00103.69           O  
ATOM   3991  CB  LYS A 533       8.104  44.500 -63.491  1.00103.69           C  
ATOM   3992  CG  LYS A 533       8.599  43.091 -63.153  1.00103.69           C  
ATOM   3993  CD  LYS A 533       9.453  42.991 -61.891  1.00103.69           C  
ATOM   3994  CE  LYS A 533       9.901  41.557 -61.594  1.00103.69           C  
ATOM   3995  NZ  LYS A 533      10.872  41.548 -60.479  1.00103.69           N1+
ATOM   3996  N   VAL A 534       7.801  47.478 -63.937  1.00 82.66           N  
ATOM   3997  CA  VAL A 534       7.072  48.524 -64.606  1.00 82.66           C  
ATOM   3998  C   VAL A 534       7.879  49.730 -65.014  1.00 82.66           C  
ATOM   3999  O   VAL A 534       7.876  50.122 -66.178  1.00 82.66           O  
ATOM   4000  CB  VAL A 534       5.907  49.007 -63.787  1.00 82.66           C  
ATOM   4001  CG1 VAL A 534       5.197  50.139 -64.548  1.00 82.66           C  
ATOM   4002  CG2 VAL A 534       4.997  47.804 -63.474  1.00 82.66           C  
ATOM   4003  N   LEU A 535       8.583  50.358 -64.047  1.00125.06           N  
ATOM   4004  CA  LEU A 535       9.272  51.609 -64.244  1.00125.06           C  
ATOM   4005  C   LEU A 535      10.470  51.465 -65.135  1.00125.06           C  
ATOM   4006  O   LEU A 535      10.741  52.338 -65.958  1.00125.06           O  
ATOM   4007  CB  LEU A 535       9.762  52.214 -62.913  1.00125.06           C  
ATOM   4008  CG  LEU A 535       8.641  52.572 -61.910  1.00125.06           C  
ATOM   4009  CD1 LEU A 535       7.755  53.715 -62.424  1.00125.06           C  
ATOM   4010  CD2 LEU A 535       7.831  51.333 -61.501  1.00125.06           C  
ATOM   4011  N   THR A 536      11.277  50.408 -64.912  1.00192.08           N  
ATOM   4012  CA  THR A 536      12.467  50.122 -65.669  1.00192.08           C  
ATOM   4013  C   THR A 536      12.224  49.316 -66.909  1.00192.08           C  
ATOM   4014  O   THR A 536      13.200  48.963 -67.558  1.00192.08           O  
ATOM   4015  CB  THR A 536      13.664  49.608 -64.897  1.00192.08           C  
ATOM   4016  CG2 THR A 536      13.972  50.618 -63.779  1.00192.08           C  
ATOM   4017  OG1 THR A 536      13.454  48.325 -64.340  1.00192.08           O  
ATOM   4018  N   MET A 537      10.986  48.824 -67.152  1.00125.57           N  
ATOM   4019  CA  MET A 537      10.604  48.169 -68.389  1.00125.57           C  
ATOM   4020  C   MET A 537      10.559  49.234 -69.428  1.00125.57           C  
ATOM   4021  O   MET A 537      10.801  49.007 -70.613  1.00125.57           O  
ATOM   4022  CB  MET A 537       9.198  47.551 -68.392  1.00125.57           C  
ATOM   4023  CG  MET A 537       8.089  48.597 -68.528  1.00125.57           C  
ATOM   4024  SD  MET A 537       6.453  47.931 -68.958  1.00125.57           S  
ATOM   4025  CE  MET A 537       6.164  47.155 -67.343  1.00125.57           C  
ATOM   4026  N   ASN A 538      10.277  50.463 -68.961  1.00102.74           N  
ATOM   4027  CA  ASN A 538      10.186  51.709 -69.669  1.00102.74           C  
ATOM   4028  C   ASN A 538      11.529  52.269 -70.113  1.00102.74           C  
ATOM   4029  O   ASN A 538      11.483  53.199 -70.913  1.00102.74           O  
ATOM   4030  CB  ASN A 538       9.528  52.822 -68.828  1.00102.74           C  
ATOM   4031  CG  ASN A 538       8.061  52.479 -68.622  1.00102.74           C  
ATOM   4032  ND2 ASN A 538       7.197  53.528 -68.556  1.00102.74           N  
ATOM   4033  OD1 ASN A 538       7.690  51.311 -68.531  1.00102.74           O  
ATOM   4034  N   PRO A 539      12.711  51.887 -69.654  1.00142.10           N  
ATOM   4035  CA  PRO A 539      13.861  52.658 -70.009  1.00142.10           C  
ATOM   4036  C   PRO A 539      14.134  52.642 -71.492  1.00142.10           C  
ATOM   4037  O   PRO A 539      15.013  53.386 -71.919  1.00142.10           O  
ATOM   4038  CB  PRO A 539      15.008  51.990 -69.279  1.00142.10           C  
ATOM   4039  CG  PRO A 539      14.657  50.507 -69.420  1.00142.10           C  
ATOM   4040  CD  PRO A 539      13.161  50.523 -69.779  1.00142.10           C  
ATOM   4041  N   SER A 540      13.483  51.776 -72.296  1.00 52.20           N  
ATOM   4042  CA  SER A 540      13.761  51.777 -73.691  1.00 52.20           C  
ATOM   4043  C   SER A 540      13.419  53.157 -74.129  1.00 52.20           C  
ATOM   4044  O   SER A 540      14.156  53.790 -74.885  1.00 52.20           O  
ATOM   4045  CB  SER A 540      12.886  50.784 -74.473  1.00 52.20           C  
ATOM   4046  OG  SER A 540      11.514  51.124 -74.332  1.00 52.20           O  
ATOM   4047  N   GLY A 541      12.229  53.609 -73.694  1.00 69.64           N  
ATOM   4048  CA  GLY A 541      11.739  54.941 -73.884  1.00 69.64           C  
ATOM   4049  C   GLY A 541      12.332  55.953 -72.926  1.00 69.64           C  
ATOM   4050  O   GLY A 541      12.576  57.092 -73.324  1.00 69.64           O  
ATOM   4051  N   ASP A 542      12.514  55.615 -71.620  1.00105.32           N  
ATOM   4052  CA  ASP A 542      13.017  56.620 -70.707  1.00105.32           C  
ATOM   4053  C   ASP A 542      13.793  55.976 -69.592  1.00105.32           C  
ATOM   4054  O   ASP A 542      13.221  55.399 -68.668  1.00105.32           O  
ATOM   4055  CB  ASP A 542      11.912  57.479 -70.065  1.00105.32           C  
ATOM   4056  CG  ASP A 542      12.557  58.723 -69.462  1.00105.32           C  
ATOM   4057  OD1 ASP A 542      13.784  58.688 -69.178  1.00105.32           O  
ATOM   4058  OD2 ASP A 542      11.824  59.734 -69.287  1.00105.32           O1-
ATOM   4059  N   LEU A 543      15.138  56.049 -69.671  1.00105.79           N  
ATOM   4060  CA  LEU A 543      16.018  55.467 -68.695  1.00105.79           C  
ATOM   4061  C   LEU A 543      15.981  56.196 -67.377  1.00105.79           C  
ATOM   4062  O   LEU A 543      15.746  55.599 -66.329  1.00105.79           O  
ATOM   4063  CB  LEU A 543      17.491  55.509 -69.141  1.00105.79           C  
ATOM   4064  CG  LEU A 543      17.805  54.718 -70.425  1.00105.79           C  
ATOM   4065  CD1 LEU A 543      17.618  53.208 -70.219  1.00105.79           C  
ATOM   4066  CD2 LEU A 543      17.025  55.267 -71.630  1.00105.79           C  
ATOM   4067  N   SER A 544      16.221  57.523 -67.417  1.00 81.72           N  
ATOM   4068  CA  SER A 544      16.409  58.372 -66.267  1.00 81.72           C  
ATOM   4069  C   SER A 544      15.143  58.904 -65.671  1.00 81.72           C  
ATOM   4070  O   SER A 544      15.217  59.751 -64.782  1.00 81.72           O  
ATOM   4071  CB  SER A 544      17.294  59.591 -66.575  1.00 81.72           C  
ATOM   4072  OG  SER A 544      16.639  60.448 -67.499  1.00 81.72           O  
ATOM   4073  N   SER A 545      13.952  58.514 -66.158  1.00104.23           N  
ATOM   4074  CA  SER A 545      12.791  59.134 -65.583  1.00104.23           C  
ATOM   4075  C   SER A 545      12.718  58.848 -64.108  1.00104.23           C  
ATOM   4076  O   SER A 545      13.126  59.657 -63.276  1.00104.23           O  
ATOM   4077  CB  SER A 545      11.476  58.634 -66.205  1.00104.23           C  
ATOM   4078  OG  SER A 545      10.372  59.279 -65.588  1.00104.23           O  
ATOM   4079  N   ALA A 546      12.126  57.683 -63.789  1.00106.51           N  
ATOM   4080  CA  ALA A 546      11.869  57.051 -62.518  1.00106.51           C  
ATOM   4081  C   ALA A 546      13.075  56.415 -61.883  1.00106.51           C  
ATOM   4082  O   ALA A 546      13.005  56.016 -60.724  1.00106.51           O  
ATOM   4083  CB  ALA A 546      10.794  55.958 -62.622  1.00106.51           C  
ATOM   4084  N   ARG A 547      14.154  56.161 -62.645  1.00114.68           N  
ATOM   4085  CA  ARG A 547      15.272  55.364 -62.186  1.00114.68           C  
ATOM   4086  C   ARG A 547      15.883  55.867 -60.905  1.00114.68           C  
ATOM   4087  O   ARG A 547      16.081  55.104 -59.960  1.00114.68           O  
ATOM   4088  CB  ARG A 547      16.398  55.319 -63.232  1.00114.68           C  
ATOM   4089  CG  ARG A 547      17.585  54.437 -62.848  1.00114.68           C  
ATOM   4090  CD  ARG A 547      18.682  54.436 -63.912  1.00114.68           C  
ATOM   4091  NE  ARG A 547      19.778  53.548 -63.438  1.00114.68           N  
ATOM   4092  CZ  ARG A 547      20.914  53.426 -64.184  1.00114.68           C  
ATOM   4093  NH1 ARG A 547      21.050  54.146 -65.335  1.00114.68           N1+
ATOM   4094  NH2 ARG A 547      21.911  52.586 -63.779  1.00114.68           N  
ATOM   4095  N   PHE A 548      16.146  57.176 -60.820  1.00164.91           N  
ATOM   4096  CA  PHE A 548      16.785  57.814 -59.702  1.00164.91           C  
ATOM   4097  C   PHE A 548      15.947  57.547 -58.494  1.00164.91           C  
ATOM   4098  O   PHE A 548      16.455  57.412 -57.382  1.00164.91           O  
ATOM   4099  CB  PHE A 548      16.804  59.338 -59.931  1.00164.91           C  
ATOM   4100  CG  PHE A 548      17.304  60.066 -58.733  1.00164.91           C  
ATOM   4101  CD1 PHE A 548      16.426  60.447 -57.744  1.00164.91           C  
ATOM   4102  CD2 PHE A 548      18.637  60.376 -58.601  1.00164.91           C  
ATOM   4103  CE1 PHE A 548      16.871  61.126 -56.636  1.00164.91           C  
ATOM   4104  CE2 PHE A 548      19.087  61.056 -57.494  1.00164.91           C  
ATOM   4105  CZ  PHE A 548      18.205  61.431 -56.509  1.00164.91           C  
ATOM   4106  N   SER A 549      14.625  57.474 -58.704  1.00 60.96           N  
ATOM   4107  CA  SER A 549      13.636  57.358 -57.677  1.00 60.96           C  
ATOM   4108  C   SER A 549      13.711  56.063 -56.921  1.00 60.96           C  
ATOM   4109  O   SER A 549      13.120  55.979 -55.848  1.00 60.96           O  
ATOM   4110  CB  SER A 549      12.210  57.478 -58.242  1.00 60.96           C  
ATOM   4111  OG  SER A 549      12.039  58.744 -58.861  1.00 60.96           O  
ATOM   4112  N   GLU A 550      14.418  55.026 -57.414  1.00 80.25           N  
ATOM   4113  CA  GLU A 550      14.428  53.764 -56.715  1.00 80.25           C  
ATOM   4114  C   GLU A 550      14.906  53.979 -55.314  1.00 80.25           C  
ATOM   4115  O   GLU A 550      14.280  53.518 -54.359  1.00 80.25           O  
ATOM   4116  CB  GLU A 550      15.389  52.744 -57.359  1.00 80.25           C  
ATOM   4117  CG  GLU A 550      15.437  51.387 -56.649  1.00 80.25           C  
ATOM   4118  CD  GLU A 550      14.374  50.473 -57.241  1.00 80.25           C  
ATOM   4119  OE1 GLU A 550      14.001  50.678 -58.426  1.00 80.25           O  
ATOM   4120  OE2 GLU A 550      13.928  49.544 -56.515  1.00 80.25           O1-
ATOM   4121  N   LYS A 551      16.021  54.707 -55.141  1.00 75.38           N  
ATOM   4122  CA  LYS A 551      16.495  54.931 -53.809  1.00 75.38           C  
ATOM   4123  C   LYS A 551      15.499  55.791 -53.094  1.00 75.38           C  
ATOM   4124  O   LYS A 551      15.326  55.670 -51.883  1.00 75.38           O  
ATOM   4125  CB  LYS A 551      17.891  55.573 -53.716  1.00 75.38           C  
ATOM   4126  CG  LYS A 551      17.983  57.046 -54.107  1.00 75.38           C  
ATOM   4127  CD  LYS A 551      19.293  57.678 -53.630  1.00 75.38           C  
ATOM   4128  CE  LYS A 551      19.445  59.157 -53.986  1.00 75.38           C  
ATOM   4129  NZ  LYS A 551      20.644  59.710 -53.316  1.00 75.38           N1+
ATOM   4130  N   GLU A 552      14.825  56.696 -53.832  1.00 94.15           N  
ATOM   4131  CA  GLU A 552      13.882  57.605 -53.243  1.00 94.15           C  
ATOM   4132  C   GLU A 552      12.712  56.835 -52.697  1.00 94.15           C  
ATOM   4133  O   GLU A 552      12.170  57.176 -51.648  1.00 94.15           O  
ATOM   4134  CB  GLU A 552      13.342  58.647 -54.241  1.00 94.15           C  
ATOM   4135  CG  GLU A 552      12.920  59.979 -53.601  1.00 94.15           C  
ATOM   4136  CD  GLU A 552      11.850  59.745 -52.545  1.00 94.15           C  
ATOM   4137  OE1 GLU A 552      10.878  59.002 -52.844  1.00 94.15           O  
ATOM   4138  OE2 GLU A 552      11.990  60.305 -51.423  1.00 94.15           O1-
ATOM   4139  N   LEU A 553      12.273  55.773 -53.399  1.00 48.91           N  
ATOM   4140  CA  LEU A 553      11.136  55.015 -52.964  1.00 48.91           C  
ATOM   4141  C   LEU A 553      11.460  54.398 -51.641  1.00 48.91           C  
ATOM   4142  O   LEU A 553      10.655  54.434 -50.712  1.00 48.91           O  
ATOM   4143  CB  LEU A 553      10.770  53.886 -53.946  1.00 48.91           C  
ATOM   4144  CG  LEU A 553      10.382  54.398 -55.348  1.00 48.91           C  
ATOM   4145  CD1 LEU A 553      10.004  53.240 -56.287  1.00 48.91           C  
ATOM   4146  CD2 LEU A 553       9.300  55.487 -55.272  1.00 48.91           C  
ATOM   4147  N   ILE A 554      12.662  53.811 -51.509  1.00134.92           N  
ATOM   4148  CA  ILE A 554      13.016  53.244 -50.243  1.00134.92           C  
ATOM   4149  C   ILE A 554      13.145  54.328 -49.222  1.00134.92           C  
ATOM   4150  O   ILE A 554      12.774  54.143 -48.065  1.00134.92           O  
ATOM   4151  CB  ILE A 554      14.192  52.313 -50.277  1.00134.92           C  
ATOM   4152  CG1 ILE A 554      15.446  52.957 -50.863  1.00134.92           C  
ATOM   4153  CG2 ILE A 554      13.741  51.037 -50.997  1.00134.92           C  
ATOM   4154  CD1 ILE A 554      16.609  51.972 -50.862  1.00134.92           C  
ATOM   4155  N   THR A 555      13.661  55.503 -49.621  1.00 38.34           N  
ATOM   4156  CA  THR A 555      13.779  56.586 -48.689  1.00 38.34           C  
ATOM   4157  C   THR A 555      12.403  56.888 -48.169  1.00 38.34           C  
ATOM   4158  O   THR A 555      12.219  57.117 -46.975  1.00 38.34           O  
ATOM   4159  CB  THR A 555      14.295  57.836 -49.339  1.00 38.34           C  
ATOM   4160  CG2 THR A 555      14.393  58.944 -48.276  1.00 38.34           C  
ATOM   4161  OG1 THR A 555      15.567  57.598 -49.923  1.00 38.34           O  
ATOM   4162  N   ALA A 556      11.396  56.893 -49.063  1.00 34.00           N  
ATOM   4163  CA  ALA A 556      10.039  57.204 -48.706  1.00 34.00           C  
ATOM   4164  C   ALA A 556       9.494  56.179 -47.755  1.00 34.00           C  
ATOM   4165  O   ALA A 556       8.728  56.513 -46.852  1.00 34.00           O  
ATOM   4166  CB  ALA A 556       9.100  57.253 -49.924  1.00 34.00           C  
ATOM   4167  N   ILE A 557       9.839  54.893 -47.958  1.00 42.42           N  
ATOM   4168  CA  ILE A 557       9.338  53.824 -47.137  1.00 42.42           C  
ATOM   4169  C   ILE A 557       9.856  53.948 -45.734  1.00 42.42           C  
ATOM   4170  O   ILE A 557       9.123  53.731 -44.770  1.00 42.42           O  
ATOM   4171  CB  ILE A 557       9.725  52.468 -47.656  1.00 42.42           C  
ATOM   4172  CG1 ILE A 557       9.103  52.244 -49.045  1.00 42.42           C  
ATOM   4173  CG2 ILE A 557       9.306  51.412 -46.620  1.00 42.42           C  
ATOM   4174  CD1 ILE A 557       9.656  51.022 -49.778  1.00 42.42           C  
ATOM   4175  N   ASP A 558      11.145  54.298 -45.585  1.00 48.91           N  
ATOM   4176  CA  ASP A 558      11.793  54.364 -44.304  1.00 48.91           C  
ATOM   4177  C   ASP A 558      11.148  55.414 -43.446  1.00 48.91           C  
ATOM   4178  O   ASP A 558      10.984  55.235 -42.240  1.00 48.91           O  
ATOM   4179  CB  ASP A 558      13.280  54.736 -44.445  1.00 48.91           C  
ATOM   4180  CG  ASP A 558      13.977  53.612 -45.203  1.00 48.91           C  
ATOM   4181  OD1 ASP A 558      13.773  52.431 -44.818  1.00 48.91           O  
ATOM   4182  OD2 ASP A 558      14.705  53.916 -46.186  1.00 48.91           O1-
ATOM   4183  N   ARG A 559      10.753  56.540 -44.061  1.00117.92           N  
ATOM   4184  CA  ARG A 559      10.213  57.685 -43.380  1.00117.92           C  
ATOM   4185  C   ARG A 559       8.902  57.346 -42.731  1.00117.92           C  
ATOM   4186  O   ARG A 559       8.538  57.964 -41.735  1.00117.92           O  
ATOM   4187  CB  ARG A 559       9.913  58.848 -44.343  1.00117.92           C  
ATOM   4188  CG  ARG A 559      11.099  59.283 -45.207  1.00117.92           C  
ATOM   4189  CD  ARG A 559      11.922  60.437 -44.635  1.00117.92           C  
ATOM   4190  NE  ARG A 559      12.939  60.788 -45.666  1.00117.92           N  
ATOM   4191  CZ  ARG A 559      13.946  61.661 -45.373  1.00117.92           C  
ATOM   4192  NH1 ARG A 559      14.051  62.184 -44.117  1.00117.92           N1+
ATOM   4193  NH2 ARG A 559      14.848  62.007 -46.337  1.00117.92           N  
ATOM   4194  N   GLU A 560       8.131  56.389 -43.287  1.00110.30           N  
ATOM   4195  CA  GLU A 560       6.795  56.164 -42.800  1.00110.30           C  
ATOM   4196  C   GLU A 560       6.747  55.023 -41.823  1.00110.30           C  
ATOM   4197  O   GLU A 560       7.490  54.050 -41.940  1.00110.30           O  
ATOM   4198  CB  GLU A 560       5.815  55.839 -43.939  1.00110.30           C  
ATOM   4199  CG  GLU A 560       4.359  56.145 -43.597  1.00110.30           C  
ATOM   4200  CD  GLU A 560       4.206  57.654 -43.705  1.00110.30           C  
ATOM   4201  OE1 GLU A 560       4.786  58.237 -44.660  1.00110.30           O  
ATOM   4202  OE2 GLU A 560       3.510  58.245 -42.836  1.00110.30           O1-
ATOM   4203  N   GLY A 561       5.855  55.135 -40.809  1.00 36.19           N  
ATOM   4204  CA  GLY A 561       5.707  54.118 -39.804  1.00 36.19           C  
ATOM   4205  C   GLY A 561       5.027  52.936 -40.423  1.00 36.19           C  
ATOM   4206  O   GLY A 561       4.004  53.068 -41.086  1.00 36.19           O  
ATOM   4207  N   VAL A 562       5.553  51.726 -40.161  1.00 53.67           N  
ATOM   4208  CA  VAL A 562       5.040  50.527 -40.762  1.00 53.67           C  
ATOM   4209  C   VAL A 562       3.613  50.312 -40.353  1.00 53.67           C  
ATOM   4210  O   VAL A 562       2.744  50.050 -41.182  1.00 53.67           O  
ATOM   4211  CB  VAL A 562       5.812  49.308 -40.335  1.00 53.67           C  
ATOM   4212  CG1 VAL A 562       5.145  48.055 -40.932  1.00 53.67           C  
ATOM   4213  CG2 VAL A 562       7.285  49.488 -40.742  1.00 53.67           C  
ATOM   4214  N   PHE A 563       3.331  50.483 -39.053  1.00 91.16           N  
ATOM   4215  CA  PHE A 563       2.060  50.169 -38.471  1.00 91.16           C  
ATOM   4216  C   PHE A 563       0.983  51.053 -38.993  1.00 91.16           C  
ATOM   4217  O   PHE A 563      -0.193  50.718 -38.871  1.00 91.16           O  
ATOM   4218  CB  PHE A 563       2.075  50.202 -36.935  1.00 91.16           C  
ATOM   4219  CG  PHE A 563       2.937  49.047 -36.556  1.00 91.16           C  
ATOM   4220  CD1 PHE A 563       2.460  47.762 -36.667  1.00 91.16           C  
ATOM   4221  CD2 PHE A 563       4.219  49.243 -36.098  1.00 91.16           C  
ATOM   4222  CE1 PHE A 563       3.246  46.686 -36.326  1.00 91.16           C  
ATOM   4223  CE2 PHE A 563       5.010  48.171 -35.755  1.00 91.16           C  
ATOM   4224  CZ  PHE A 563       4.525  46.890 -35.868  1.00 91.16           C  
ATOM   4225  N   THR A 564       1.331  52.248 -39.495  1.00141.22           N  
ATOM   4226  CA  THR A 564       0.297  53.088 -40.020  1.00141.22           C  
ATOM   4227  C   THR A 564      -0.358  52.411 -41.202  1.00141.22           C  
ATOM   4228  O   THR A 564      -1.561  52.550 -41.414  1.00141.22           O  
ATOM   4229  CB  THR A 564       0.804  54.438 -40.446  1.00141.22           C  
ATOM   4230  CG2 THR A 564       1.655  54.318 -41.719  1.00141.22           C  
ATOM   4231  OG1 THR A 564      -0.291  55.298 -40.695  1.00141.22           O  
ATOM   4232  N   TYR A 565       0.445  51.798 -42.092  1.00140.19           N  
ATOM   4233  CA  TYR A 565       0.006  51.068 -43.259  1.00140.19           C  
ATOM   4234  C   TYR A 565      -0.199  49.579 -43.133  1.00140.19           C  
ATOM   4235  O   TYR A 565      -0.917  48.999 -43.946  1.00140.19           O  
ATOM   4236  CB  TYR A 565       0.811  51.377 -44.539  1.00140.19           C  
ATOM   4237  CG  TYR A 565       2.245  51.005 -44.416  1.00140.19           C  
ATOM   4238  CD1 TYR A 565       2.661  49.722 -44.687  1.00140.19           C  
ATOM   4239  CD2 TYR A 565       3.178  51.948 -44.051  1.00140.19           C  
ATOM   4240  CE1 TYR A 565       3.990  49.382 -44.590  1.00140.19           C  
ATOM   4241  CE2 TYR A 565       4.508  51.614 -43.952  1.00140.19           C  
ATOM   4242  CZ  TYR A 565       4.914  50.329 -44.219  1.00140.19           C  
ATOM   4243  OH  TYR A 565       6.278  49.982 -44.120  1.00140.19           O  
ATOM   4244  N   ALA A 566       0.426  48.911 -42.143  1.00 73.79           N  
ATOM   4245  CA  ALA A 566       0.560  47.471 -42.108  1.00 73.79           C  
ATOM   4246  C   ALA A 566      -0.753  46.793 -42.335  1.00 73.79           C  
ATOM   4247  O   ALA A 566      -0.789  45.707 -42.917  1.00 73.79           O  
ATOM   4248  CB  ALA A 566       1.112  46.956 -40.768  1.00 73.79           C  
ATOM   4249  N   GLU A 567      -1.862  47.375 -41.850  1.00142.15           N  
ATOM   4250  CA  GLU A 567      -3.141  46.795 -42.135  1.00142.15           C  
ATOM   4251  C   GLU A 567      -3.492  47.325 -43.491  1.00142.15           C  
ATOM   4252  O   GLU A 567      -3.444  48.535 -43.705  1.00142.15           O  
ATOM   4253  CB  GLU A 567      -4.268  47.352 -41.253  1.00142.15           C  
ATOM   4254  CG  GLU A 567      -3.873  47.546 -39.795  1.00142.15           C  
ATOM   4255  CD  GLU A 567      -3.158  48.894 -39.753  1.00142.15           C  
ATOM   4256  OE1 GLU A 567      -3.005  49.506 -40.844  1.00142.15           O  
ATOM   4257  OE2 GLU A 567      -2.759  49.332 -38.643  1.00142.15           O1-
ATOM   4258  N   ASP A 568      -3.877  46.444 -44.433  1.00 78.61           N  
ATOM   4259  CA  ASP A 568      -4.268  46.866 -45.751  1.00 78.61           C  
ATOM   4260  C   ASP A 568      -3.218  47.771 -46.339  1.00 78.61           C  
ATOM   4261  O   ASP A 568      -3.487  48.907 -46.726  1.00 78.61           O  
ATOM   4262  CB  ASP A 568      -5.628  47.581 -45.750  1.00 78.61           C  
ATOM   4263  CG  ASP A 568      -6.230  47.445 -47.138  1.00 78.61           C  
ATOM   4264  OD1 ASP A 568      -5.461  47.496 -48.135  1.00 78.61           O  
ATOM   4265  OD2 ASP A 568      -7.475  47.270 -47.218  1.00 78.61           O1-
ATOM   4266  N   PRO A 569      -2.018  47.259 -46.433  1.00 85.08           N  
ATOM   4267  CA  PRO A 569      -0.866  47.998 -46.897  1.00 85.08           C  
ATOM   4268  C   PRO A 569      -1.048  48.624 -48.257  1.00 85.08           C  
ATOM   4269  O   PRO A 569      -0.390  49.621 -48.546  1.00 85.08           O  
ATOM   4270  CB  PRO A 569       0.276  46.984 -46.901  1.00 85.08           C  
ATOM   4271  CG  PRO A 569      -0.439  45.644 -47.158  1.00 85.08           C  
ATOM   4272  CD  PRO A 569      -1.811  45.822 -46.489  1.00 85.08           C  
ATOM   4273  N   ALA A 570      -1.862  48.000 -49.124  1.00 82.95           N  
ATOM   4274  CA  ALA A 570      -2.179  48.389 -50.475  1.00 82.95           C  
ATOM   4275  C   ALA A 570      -3.065  49.594 -50.561  1.00 82.95           C  
ATOM   4276  O   ALA A 570      -3.107  50.240 -51.607  1.00 82.95           O  
ATOM   4277  CB  ALA A 570      -2.866  47.262 -51.265  1.00 82.95           C  
ATOM   4278  N   SER A 571      -3.874  49.866 -49.515  1.00 55.08           N  
ATOM   4279  CA  SER A 571      -4.858  50.917 -49.558  1.00 55.08           C  
ATOM   4280  C   SER A 571      -4.263  52.222 -49.987  1.00 55.08           C  
ATOM   4281  O   SER A 571      -3.168  52.609 -49.586  1.00 55.08           O  
ATOM   4282  CB  SER A 571      -5.557  51.186 -48.213  1.00 55.08           C  
ATOM   4283  OG  SER A 571      -6.430  50.119 -47.883  1.00 55.08           O  
ATOM   4284  N   ALA A 572      -5.022  52.919 -50.856  1.00 46.54           N  
ATOM   4285  CA  ALA A 572      -4.731  54.217 -51.393  1.00 46.54           C  
ATOM   4286  C   ALA A 572      -4.811  55.246 -50.303  1.00 46.54           C  
ATOM   4287  O   ALA A 572      -4.133  56.271 -50.354  1.00 46.54           O  
ATOM   4288  CB  ALA A 572      -5.723  54.645 -52.488  1.00 46.54           C  
ATOM   4289  N   SER A 573      -5.715  55.036 -49.327  1.00 46.51           N  
ATOM   4290  CA  SER A 573      -5.943  55.977 -48.264  1.00 46.51           C  
ATOM   4291  C   SER A 573      -4.794  56.030 -47.295  1.00 46.51           C  
ATOM   4292  O   SER A 573      -4.593  57.059 -46.649  1.00 46.51           O  
ATOM   4293  CB  SER A 573      -7.211  55.659 -47.451  1.00 46.51           C  
ATOM   4294  OG  SER A 573      -7.064  54.422 -46.770  1.00 46.51           O  
ATOM   4295  N   LEU A 574      -4.027  54.929 -47.150  1.00 65.66           N  
ATOM   4296  CA  LEU A 574      -2.951  54.857 -46.191  1.00 65.66           C  
ATOM   4297  C   LEU A 574      -1.712  55.516 -46.726  1.00 65.66           C  
ATOM   4298  O   LEU A 574      -1.589  55.793 -47.917  1.00 65.66           O  
ATOM   4299  CB  LEU A 574      -2.586  53.424 -45.763  1.00 65.66           C  
ATOM   4300  CG  LEU A 574      -3.702  52.721 -44.964  1.00 65.66           C  
ATOM   4301  CD1 LEU A 574      -3.282  51.306 -44.533  1.00 65.66           C  
ATOM   4302  CD2 LEU A 574      -4.170  53.588 -43.782  1.00 65.66           C  
ATOM   4303  N   PRO A 575      -0.793  55.791 -45.826  1.00 82.33           N  
ATOM   4304  CA  PRO A 575       0.404  56.511 -46.174  1.00 82.33           C  
ATOM   4305  C   PRO A 575       1.343  55.877 -47.156  1.00 82.33           C  
ATOM   4306  O   PRO A 575       1.976  56.617 -47.907  1.00 82.33           O  
ATOM   4307  CB  PRO A 575       1.075  56.865 -44.850  1.00 82.33           C  
ATOM   4308  CG  PRO A 575      -0.102  56.954 -43.863  1.00 82.33           C  
ATOM   4309  CD  PRO A 575      -1.152  55.983 -44.430  1.00 82.33           C  
ATOM   4310  N   LEU A 576       1.471  54.537 -47.178  1.00 62.76           N  
ATOM   4311  CA  LEU A 576       2.454  53.941 -48.042  1.00 62.76           C  
ATOM   4312  C   LEU A 576       2.141  54.235 -49.482  1.00 62.76           C  
ATOM   4313  O   LEU A 576       2.972  54.777 -50.210  1.00 62.76           O  
ATOM   4314  CB  LEU A 576       2.535  52.415 -47.848  1.00 62.76           C  
ATOM   4315  CG  LEU A 576       3.582  51.722 -48.738  1.00 62.76           C  
ATOM   4316  CD1 LEU A 576       4.998  52.234 -48.430  1.00 62.76           C  
ATOM   4317  CD2 LEU A 576       3.473  50.192 -48.627  1.00 62.76           C  
ATOM   4318  N   MET A 577       0.914  53.921 -49.930  1.00127.10           N  
ATOM   4319  CA  MET A 577       0.549  54.179 -51.297  1.00127.10           C  
ATOM   4320  C   MET A 577       0.526  55.648 -51.545  1.00127.10           C  
ATOM   4321  O   MET A 577       0.912  56.102 -52.620  1.00127.10           O  
ATOM   4322  CB  MET A 577      -0.825  53.624 -51.703  1.00127.10           C  
ATOM   4323  CG  MET A 577      -0.774  52.212 -52.284  1.00127.10           C  
ATOM   4324  SD  MET A 577      -0.264  50.877 -51.170  1.00127.10           S  
ATOM   4325  CE  MET A 577      -0.368  49.653 -52.507  1.00127.10           C  
ATOM   4326  N   THR A 578       0.062  56.435 -50.559  1.00 33.27           N  
ATOM   4327  CA  THR A 578      -0.059  57.845 -50.776  1.00 33.27           C  
ATOM   4328  C   THR A 578       1.294  58.432 -51.037  1.00 33.27           C  
ATOM   4329  O   THR A 578       1.468  59.210 -51.974  1.00 33.27           O  
ATOM   4330  CB  THR A 578      -0.640  58.568 -49.597  1.00 33.27           C  
ATOM   4331  CG2 THR A 578      -0.724  60.066 -49.938  1.00 33.27           C  
ATOM   4332  OG1 THR A 578      -1.932  58.063 -49.295  1.00 33.27           O  
ATOM   4333  N   LYS A 579       2.292  58.070 -50.210  1.00144.48           N  
ATOM   4334  CA  LYS A 579       3.608  58.629 -50.313  1.00144.48           C  
ATOM   4335  C   LYS A 579       4.262  58.207 -51.598  1.00144.48           C  
ATOM   4336  O   LYS A 579       4.880  59.021 -52.284  1.00144.48           O  
ATOM   4337  CB  LYS A 579       4.501  58.173 -49.149  1.00144.48           C  
ATOM   4338  CG  LYS A 579       5.702  59.081 -48.889  1.00144.48           C  
ATOM   4339  CD  LYS A 579       5.315  60.446 -48.316  1.00144.48           C  
ATOM   4340  CE  LYS A 579       4.686  60.365 -46.922  1.00144.48           C  
ATOM   4341  NZ  LYS A 579       4.378  61.725 -46.423  1.00144.48           N1+
ATOM   4342  N   LEU A 580       4.124  56.920 -51.971  1.00 49.25           N  
ATOM   4343  CA  LEU A 580       4.777  56.405 -53.143  1.00 49.25           C  
ATOM   4344  C   LEU A 580       4.295  57.136 -54.354  1.00 49.25           C  
ATOM   4345  O   LEU A 580       5.092  57.513 -55.212  1.00 49.25           O  
ATOM   4346  CB  LEU A 580       4.515  54.903 -53.374  1.00 49.25           C  
ATOM   4347  CG  LEU A 580       5.175  53.990 -52.324  1.00 49.25           C  
ATOM   4348  CD1 LEU A 580       4.878  52.508 -52.609  1.00 49.25           C  
ATOM   4349  CD2 LEU A 580       6.683  54.274 -52.208  1.00 49.25           C  
ATOM   4350  N   ARG A 581       2.977  57.368 -54.462  1.00 74.98           N  
ATOM   4351  CA  ARG A 581       2.476  58.026 -55.632  1.00 74.98           C  
ATOM   4352  C   ARG A 581       3.016  59.418 -55.685  1.00 74.98           C  
ATOM   4353  O   ARG A 581       3.414  59.901 -56.744  1.00 74.98           O  
ATOM   4354  CB  ARG A 581       0.943  58.093 -55.697  1.00 74.98           C  
ATOM   4355  CG  ARG A 581       0.440  58.726 -56.995  1.00 74.98           C  
ATOM   4356  CD  ARG A 581      -1.053  58.517 -57.242  1.00 74.98           C  
ATOM   4357  NE  ARG A 581      -1.266  57.066 -57.508  1.00 74.98           N  
ATOM   4358  CZ  ARG A 581      -2.537  56.585 -57.636  1.00 74.98           C  
ATOM   4359  NH1 ARG A 581      -3.596  57.434 -57.502  1.00 74.98           N1+
ATOM   4360  NH2 ARG A 581      -2.751  55.263 -57.900  1.00 74.98           N  
ATOM   4361  N   ALA A 582       3.080  60.097 -54.526  1.00 25.76           N  
ATOM   4362  CA  ALA A 582       3.535  61.455 -54.509  1.00 25.76           C  
ATOM   4363  C   ALA A 582       4.933  61.484 -55.031  1.00 25.76           C  
ATOM   4364  O   ALA A 582       5.303  62.392 -55.775  1.00 25.76           O  
ATOM   4365  CB  ALA A 582       3.556  62.064 -53.095  1.00 25.76           C  
ATOM   4366  N   VAL A 583       5.755  60.488 -54.657  1.00 33.64           N  
ATOM   4367  CA  VAL A 583       7.122  60.480 -55.091  1.00 33.64           C  
ATOM   4368  C   VAL A 583       7.170  60.399 -56.586  1.00 33.64           C  
ATOM   4369  O   VAL A 583       7.879  61.172 -57.229  1.00 33.64           O  
ATOM   4370  CB  VAL A 583       7.891  59.309 -54.552  1.00 33.64           C  
ATOM   4371  CG1 VAL A 583       9.310  59.339 -55.145  1.00 33.64           C  
ATOM   4372  CG2 VAL A 583       7.855  59.365 -53.014  1.00 33.64           C  
ATOM   4373  N   LEU A 584       6.413  59.459 -57.184  1.00 54.59           N  
ATOM   4374  CA  LEU A 584       6.454  59.301 -58.611  1.00 54.59           C  
ATOM   4375  C   LEU A 584       5.877  60.498 -59.302  1.00 54.59           C  
ATOM   4376  O   LEU A 584       6.456  61.008 -60.260  1.00 54.59           O  
ATOM   4377  CB  LEU A 584       5.711  58.049 -59.107  1.00 54.59           C  
ATOM   4378  CG  LEU A 584       6.411  56.741 -58.695  1.00 54.59           C  
ATOM   4379  CD1 LEU A 584       5.657  55.507 -59.219  1.00 54.59           C  
ATOM   4380  CD2 LEU A 584       7.893  56.755 -59.103  1.00 54.59           C  
ATOM   4381  N   VAL A 585       4.726  61.000 -58.819  1.00 97.36           N  
ATOM   4382  CA  VAL A 585       4.061  62.083 -59.482  1.00 97.36           C  
ATOM   4383  C   VAL A 585       4.921  63.309 -59.445  1.00 97.36           C  
ATOM   4384  O   VAL A 585       5.032  64.031 -60.436  1.00 97.36           O  
ATOM   4385  CB  VAL A 585       2.721  62.397 -58.875  1.00 97.36           C  
ATOM   4386  CG1 VAL A 585       2.916  63.064 -57.504  1.00 97.36           C  
ATOM   4387  CG2 VAL A 585       1.913  63.234 -59.876  1.00 97.36           C  
ATOM   4388  N   ASP A 586       5.579  63.567 -58.300  1.00 34.56           N  
ATOM   4389  CA  ASP A 586       6.356  64.762 -58.161  1.00 34.56           C  
ATOM   4390  C   ASP A 586       7.450  64.744 -59.180  1.00 34.56           C  
ATOM   4391  O   ASP A 586       7.701  65.746 -59.848  1.00 34.56           O  
ATOM   4392  CB  ASP A 586       7.010  64.878 -56.773  1.00 34.56           C  
ATOM   4393  CG  ASP A 586       7.544  66.293 -56.602  1.00 34.56           C  
ATOM   4394  OD1 ASP A 586       7.357  67.120 -57.534  1.00 34.56           O  
ATOM   4395  OD2 ASP A 586       8.147  66.568 -55.530  1.00 34.56           O1-
ATOM   4396  N   HIS A 587       8.119  63.589 -59.344  1.00 52.03           N  
ATOM   4397  CA  HIS A 587       9.226  63.510 -60.250  1.00 52.03           C  
ATOM   4398  C   HIS A 587       8.753  63.683 -61.661  1.00 52.03           C  
ATOM   4399  O   HIS A 587       9.455  64.270 -62.483  1.00 52.03           O  
ATOM   4400  CB  HIS A 587      10.007  62.188 -60.171  1.00 52.03           C  
ATOM   4401  CG  HIS A 587      11.323  62.281 -60.888  1.00 52.03           C  
ATOM   4402  CD2 HIS A 587      11.642  62.019 -62.185  1.00 52.03           C  
ATOM   4403  ND1 HIS A 587      12.491  62.702 -60.292  1.00 52.03           N  
ATOM   4404  CE1 HIS A 587      13.451  62.677 -61.250  1.00 52.03           C  
ATOM   4405  NE2 HIS A 587      12.983  62.268 -62.415  1.00 52.03           N  
ATOM   4406  N   ALA A 588       7.559  63.155 -61.998  1.00 41.81           N  
ATOM   4407  CA  ALA A 588       7.112  63.231 -63.362  1.00 41.81           C  
ATOM   4408  C   ALA A 588       6.925  64.661 -63.782  1.00 41.81           C  
ATOM   4409  O   ALA A 588       7.445  65.088 -64.810  1.00 41.81           O  
ATOM   4410  CB  ALA A 588       5.770  62.511 -63.589  1.00 41.81           C  
ATOM   4411  N   LEU A 589       6.192  65.444 -62.972  1.00132.70           N  
ATOM   4412  CA  LEU A 589       5.875  66.817 -63.255  1.00132.70           C  
ATOM   4413  C   LEU A 589       7.093  67.685 -63.138  1.00132.70           C  
ATOM   4414  O   LEU A 589       7.179  68.728 -63.781  1.00132.70           O  
ATOM   4415  CB  LEU A 589       4.754  67.357 -62.340  1.00132.70           C  
ATOM   4416  CG  LEU A 589       5.007  67.195 -60.827  1.00132.70           C  
ATOM   4417  CD1 LEU A 589       6.103  68.150 -60.329  1.00132.70           C  
ATOM   4418  CD2 LEU A 589       3.702  67.297 -60.021  1.00132.70           C  
ATOM   4419  N   SER A 590       8.025  67.337 -62.232  1.00 46.59           N  
ATOM   4420  CA  SER A 590       9.220  68.118 -62.061  1.00 46.59           C  
ATOM   4421  C   SER A 590      10.194  67.871 -63.174  1.00 46.59           C  
ATOM   4422  O   SER A 590      10.797  68.802 -63.706  1.00 46.59           O  
ATOM   4423  CB  SER A 590       9.950  67.798 -60.747  1.00 46.59           C  
ATOM   4424  OG  SER A 590      11.120  68.595 -60.633  1.00 46.59           O  
ATOM   4425  N   SER A 591      10.358  66.589 -63.546  1.00115.30           N  
ATOM   4426  CA  SER A 591      11.329  66.126 -64.499  1.00115.30           C  
ATOM   4427  C   SER A 591      10.890  66.431 -65.898  1.00115.30           C  
ATOM   4428  O   SER A 591      11.270  65.726 -66.832  1.00115.30           O  
ATOM   4429  CB  SER A 591      11.585  64.609 -64.395  1.00115.30           C  
ATOM   4430  OG  SER A 591      12.635  64.211 -65.263  1.00115.30           O  
ATOM   4431  N   GLY A 592      10.046  67.457 -66.102  1.00 42.78           N  
ATOM   4432  CA  GLY A 592       9.690  67.754 -67.460  1.00 42.78           C  
ATOM   4433  C   GLY A 592       8.797  66.678 -67.989  1.00 42.78           C  
ATOM   4434  O   GLY A 592       9.239  65.749 -68.661  1.00 42.78           O  
ATOM   4435  N   ASP A 593       7.497  66.782 -67.659  1.00 78.04           N  
ATOM   4436  CA  ASP A 593       6.493  65.850 -68.082  1.00 78.04           C  
ATOM   4437  C   ASP A 593       6.388  65.898 -69.580  1.00 78.04           C  
ATOM   4438  O   ASP A 593       6.074  64.896 -70.220  1.00 78.04           O  
ATOM   4439  CB  ASP A 593       5.102  66.167 -67.510  1.00 78.04           C  
ATOM   4440  CG  ASP A 593       4.212  64.960 -67.761  1.00 78.04           C  
ATOM   4441  OD1 ASP A 593       4.765  63.869 -68.061  1.00 78.04           O  
ATOM   4442  OD2 ASP A 593       2.965  65.114 -67.660  1.00 78.04           O1-
ATOM   4443  N   ALA A 594       6.662  67.074 -70.175  1.00 32.09           N  
ATOM   4444  CA  ALA A 594       6.542  67.295 -71.589  1.00 32.09           C  
ATOM   4445  C   ALA A 594       7.440  66.347 -72.321  1.00 32.09           C  
ATOM   4446  O   ALA A 594       7.096  65.882 -73.407  1.00 32.09           O  
ATOM   4447  CB  ALA A 594       6.943  68.721 -72.005  1.00 32.09           C  
ATOM   4448  N   GLU A 595       8.620  66.037 -71.751  1.00 47.63           N  
ATOM   4449  CA  GLU A 595       9.538  65.179 -72.443  1.00 47.63           C  
ATOM   4450  C   GLU A 595       8.849  63.879 -72.731  1.00 47.63           C  
ATOM   4451  O   GLU A 595       8.950  63.365 -73.844  1.00 47.63           O  
ATOM   4452  CB  GLU A 595      10.789  64.812 -71.623  1.00 47.63           C  
ATOM   4453  CG  GLU A 595      11.776  65.956 -71.388  1.00 47.63           C  
ATOM   4454  CD  GLU A 595      12.929  65.385 -70.571  1.00 47.63           C  
ATOM   4455  OE1 GLU A 595      12.750  64.281 -69.993  1.00 47.63           O  
ATOM   4456  OE2 GLU A 595      14.005  66.041 -70.520  1.00 47.63           O1-
ATOM   4457  N   ARG A 596       8.154  63.286 -71.736  1.00147.56           N  
ATOM   4458  CA  ARG A 596       7.426  62.084 -72.037  1.00147.56           C  
ATOM   4459  C   ARG A 596       6.179  62.086 -71.206  1.00147.56           C  
ATOM   4460  O   ARG A 596       6.091  61.405 -70.183  1.00147.56           O  
ATOM   4461  CB  ARG A 596       8.239  60.815 -71.727  1.00147.56           C  
ATOM   4462  CG  ARG A 596       7.702  59.543 -72.384  1.00147.56           C  
ATOM   4463  CD  ARG A 596       8.735  58.414 -72.401  1.00147.56           C  
ATOM   4464  NE  ARG A 596       9.884  58.884 -73.230  1.00147.56           N  
ATOM   4465  CZ  ARG A 596      10.262  58.192 -74.345  1.00147.56           C  
ATOM   4466  NH1 ARG A 596       9.610  57.042 -74.690  1.00147.56           N1+
ATOM   4467  NH2 ARG A 596      11.297  58.644 -75.110  1.00147.56           N  
ATOM   4468  N   GLU A 597       5.175  62.867 -71.644  1.00101.62           N  
ATOM   4469  CA  GLU A 597       3.953  63.044 -70.910  1.00101.62           C  
ATOM   4470  C   GLU A 597       3.064  61.829 -70.895  1.00101.62           C  
ATOM   4471  O   GLU A 597       2.681  61.364 -69.823  1.00101.62           O  
ATOM   4472  CB  GLU A 597       3.117  64.205 -71.475  1.00101.62           C  
ATOM   4473  CG  GLU A 597       1.826  64.481 -70.704  1.00101.62           C  
ATOM   4474  CD  GLU A 597       1.124  65.649 -71.383  1.00101.62           C  
ATOM   4475  OE1 GLU A 597       0.976  65.603 -72.633  1.00101.62           O  
ATOM   4476  OE2 GLU A 597       0.720  66.599 -70.661  1.00101.62           O1-
ATOM   4477  N   PRO A 598       2.721  61.274 -72.028  1.00 85.15           N  
ATOM   4478  CA  PRO A 598       1.756  60.208 -72.098  1.00 85.15           C  
ATOM   4479  C   PRO A 598       2.096  58.937 -71.384  1.00 85.15           C  
ATOM   4480  O   PRO A 598       1.212  58.365 -70.747  1.00 85.15           O  
ATOM   4481  CB  PRO A 598       1.460  60.012 -73.588  1.00 85.15           C  
ATOM   4482  CG  PRO A 598       2.635  60.699 -74.311  1.00 85.15           C  
ATOM   4483  CD  PRO A 598       3.070  61.804 -73.334  1.00 85.15           C  
ATOM   4484  N   SER A 599       3.349  58.461 -71.488  1.00 89.66           N  
ATOM   4485  CA  SER A 599       3.707  57.192 -70.918  1.00 89.66           C  
ATOM   4486  C   SER A 599       3.886  57.237 -69.428  1.00 89.66           C  
ATOM   4487  O   SER A 599       3.507  56.297 -68.730  1.00 89.66           O  
ATOM   4488  CB  SER A 599       5.021  56.638 -71.494  1.00 89.66           C  
ATOM   4489  OG  SER A 599       5.327  55.387 -70.895  1.00 89.66           O  
ATOM   4490  N   VAL A 600       4.454  58.332 -68.893  1.00104.00           N  
ATOM   4491  CA  VAL A 600       4.845  58.333 -67.510  1.00104.00           C  
ATOM   4492  C   VAL A 600       3.694  58.080 -66.582  1.00104.00           C  
ATOM   4493  O   VAL A 600       3.782  57.224 -65.704  1.00104.00           O  
ATOM   4494  CB  VAL A 600       5.505  59.618 -67.095  1.00104.00           C  
ATOM   4495  CG1 VAL A 600       6.824  59.758 -67.875  1.00104.00           C  
ATOM   4496  CG2 VAL A 600       4.521  60.779 -67.322  1.00104.00           C  
ATOM   4497  N   PHE A 601       2.573  58.797 -66.761  1.00 56.36           N  
ATOM   4498  CA  PHE A 601       1.463  58.686 -65.855  1.00 56.36           C  
ATOM   4499  C   PHE A 601       0.829  57.332 -65.923  1.00 56.36           C  
ATOM   4500  O   PHE A 601       0.392  56.800 -64.903  1.00 56.36           O  
ATOM   4501  CB  PHE A 601       0.390  59.764 -66.089  1.00 56.36           C  
ATOM   4502  CG  PHE A 601       0.994  61.039 -65.607  1.00 56.36           C  
ATOM   4503  CD1 PHE A 601       0.900  61.393 -64.280  1.00 56.36           C  
ATOM   4504  CD2 PHE A 601       1.666  61.874 -66.470  1.00 56.36           C  
ATOM   4505  CE1 PHE A 601       1.456  62.563 -63.822  1.00 56.36           C  
ATOM   4506  CE2 PHE A 601       2.225  63.046 -66.015  1.00 56.36           C  
ATOM   4507  CZ  PHE A 601       2.122  63.394 -64.691  1.00 56.36           C  
ATOM   4508  N   SER A 602       0.736  56.740 -67.127  1.00 68.94           N  
ATOM   4509  CA  SER A 602       0.103  55.458 -67.263  1.00 68.94           C  
ATOM   4510  C   SER A 602       0.883  54.443 -66.486  1.00 68.94           C  
ATOM   4511  O   SER A 602       0.313  53.514 -65.918  1.00 68.94           O  
ATOM   4512  CB  SER A 602       0.045  54.972 -68.722  1.00 68.94           C  
ATOM   4513  OG  SER A 602      -0.784  55.829 -69.493  1.00 68.94           O  
ATOM   4514  N   LYS A 603       2.216  54.606 -66.439  1.00117.44           N  
ATOM   4515  CA  LYS A 603       3.096  53.692 -65.768  1.00117.44           C  
ATOM   4516  C   LYS A 603       2.772  53.663 -64.305  1.00117.44           C  
ATOM   4517  O   LYS A 603       2.729  52.598 -63.691  1.00117.44           O  
ATOM   4518  CB  LYS A 603       4.559  54.142 -65.914  1.00117.44           C  
ATOM   4519  CG  LYS A 603       5.596  53.246 -65.240  1.00117.44           C  
ATOM   4520  CD  LYS A 603       7.021  53.573 -65.690  1.00117.44           C  
ATOM   4521  CE  LYS A 603       7.392  55.046 -65.505  1.00117.44           C  
ATOM   4522  NZ  LYS A 603       8.669  55.337 -66.194  1.00117.44           N1+
ATOM   4523  N   ILE A 604       2.501  54.838 -63.707  1.00 39.95           N  
ATOM   4524  CA  ILE A 604       2.267  54.906 -62.293  1.00 39.95           C  
ATOM   4525  C   ILE A 604       1.084  54.057 -61.951  1.00 39.95           C  
ATOM   4526  O   ILE A 604       1.107  53.312 -60.971  1.00 39.95           O  
ATOM   4527  CB  ILE A 604       1.948  56.291 -61.808  1.00 39.95           C  
ATOM   4528  CG1 ILE A 604       3.134  57.242 -62.039  1.00 39.95           C  
ATOM   4529  CG2 ILE A 604       1.512  56.178 -60.336  1.00 39.95           C  
ATOM   4530  CD1 ILE A 604       2.779  58.715 -61.840  1.00 39.95           C  
ATOM   4531  N   THR A 605       0.019  54.134 -62.764  1.00 25.70           N  
ATOM   4532  CA  THR A 605      -1.186  53.409 -62.486  1.00 25.70           C  
ATOM   4533  C   THR A 605      -0.874  51.947 -62.481  1.00 25.70           C  
ATOM   4534  O   THR A 605      -1.348  51.206 -61.622  1.00 25.70           O  
ATOM   4535  CB  THR A 605      -2.240  53.649 -63.528  1.00 25.70           C  
ATOM   4536  CG2 THR A 605      -3.502  52.854 -63.153  1.00 25.70           C  
ATOM   4537  OG1 THR A 605      -2.539  55.034 -63.608  1.00 25.70           O  
ATOM   4538  N   LYS A 606      -0.057  51.503 -63.452  1.00106.47           N  
ATOM   4539  CA  LYS A 606       0.300  50.122 -63.595  1.00106.47           C  
ATOM   4540  C   LYS A 606       1.089  49.680 -62.401  1.00106.47           C  
ATOM   4541  O   LYS A 606       0.929  48.559 -61.920  1.00106.47           O  
ATOM   4542  CB  LYS A 606       1.164  49.882 -64.842  1.00106.47           C  
ATOM   4543  CG  LYS A 606       1.434  48.406 -65.116  1.00106.47           C  
ATOM   4544  CD  LYS A 606       0.178  47.636 -65.513  1.00106.47           C  
ATOM   4545  CE  LYS A 606       0.449  46.162 -65.800  1.00106.47           C  
ATOM   4546  NZ  LYS A 606       0.934  45.514 -64.566  1.00106.47           N1+
ATOM   4547  N   PHE A 607       1.974  50.557 -61.893  1.00 53.67           N  
ATOM   4548  CA  PHE A 607       2.819  50.231 -60.781  1.00 53.67           C  
ATOM   4549  C   PHE A 607       1.974  49.945 -59.580  1.00 53.67           C  
ATOM   4550  O   PHE A 607       2.204  48.976 -58.858  1.00 53.67           O  
ATOM   4551  CB  PHE A 607       3.765  51.388 -60.417  1.00 53.67           C  
ATOM   4552  CG  PHE A 607       4.605  50.978 -59.257  1.00 53.67           C  
ATOM   4553  CD1 PHE A 607       5.732  50.209 -59.438  1.00 53.67           C  
ATOM   4554  CD2 PHE A 607       4.270  51.373 -57.981  1.00 53.67           C  
ATOM   4555  CE1 PHE A 607       6.505  49.835 -58.364  1.00 53.67           C  
ATOM   4556  CE2 PHE A 607       5.039  51.002 -56.904  1.00 53.67           C  
ATOM   4557  CZ  PHE A 607       6.161  50.230 -57.095  1.00 53.67           C  
ATOM   4558  N   GLU A 608       0.960  50.788 -59.340  1.00115.13           N  
ATOM   4559  CA  GLU A 608       0.141  50.668 -58.169  1.00115.13           C  
ATOM   4560  C   GLU A 608      -0.597  49.363 -58.213  1.00115.13           C  
ATOM   4561  O   GLU A 608      -0.660  48.635 -57.223  1.00115.13           O  
ATOM   4562  CB  GLU A 608      -0.917  51.782 -58.110  1.00115.13           C  
ATOM   4563  CG  GLU A 608      -1.333  52.186 -56.699  1.00115.13           C  
ATOM   4564  CD  GLU A 608      -0.484  53.391 -56.308  1.00115.13           C  
ATOM   4565  OE1 GLU A 608       0.266  53.899 -57.185  1.00115.13           O  
ATOM   4566  OE2 GLU A 608      -0.586  53.828 -55.132  1.00115.13           O1-
ATOM   4567  N   GLU A 609      -1.157  49.030 -59.390  1.00 39.15           N  
ATOM   4568  CA  GLU A 609      -1.967  47.859 -59.574  1.00 39.15           C  
ATOM   4569  C   GLU A 609      -1.138  46.634 -59.347  1.00 39.15           C  
ATOM   4570  O   GLU A 609      -1.588  45.685 -58.708  1.00 39.15           O  
ATOM   4571  CB  GLU A 609      -2.520  47.785 -61.007  1.00 39.15           C  
ATOM   4572  CG  GLU A 609      -3.464  48.943 -61.339  1.00 39.15           C  
ATOM   4573  CD  GLU A 609      -3.626  49.007 -62.851  1.00 39.15           C  
ATOM   4574  OE1 GLU A 609      -2.980  48.187 -63.555  1.00 39.15           O  
ATOM   4575  OE2 GLU A 609      -4.396  49.886 -63.322  1.00 39.15           O1-
ATOM   4576  N   GLU A 610       0.103  46.627 -59.870  1.00 69.33           N  
ATOM   4577  CA  GLU A 610       0.959  45.485 -59.736  1.00 69.33           C  
ATOM   4578  C   GLU A 610       1.241  45.266 -58.285  1.00 69.33           C  
ATOM   4579  O   GLU A 610       1.143  44.147 -57.781  1.00 69.33           O  
ATOM   4580  CB  GLU A 610       2.335  45.705 -60.391  1.00 69.33           C  
ATOM   4581  CG  GLU A 610       2.338  45.660 -61.918  1.00 69.33           C  
ATOM   4582  CD  GLU A 610       2.715  44.241 -62.323  1.00 69.33           C  
ATOM   4583  OE1 GLU A 610       2.821  43.381 -61.407  1.00 69.33           O  
ATOM   4584  OE2 GLU A 610       2.914  43.994 -63.542  1.00 69.33           O1-
ATOM   4585  N   LEU A 611       1.579  46.355 -57.575  1.00 48.36           N  
ATOM   4586  CA  LEU A 611       1.957  46.281 -56.195  1.00 48.36           C  
ATOM   4587  C   LEU A 611       0.787  45.788 -55.403  1.00 48.36           C  
ATOM   4588  O   LEU A 611       0.929  44.960 -54.504  1.00 48.36           O  
ATOM   4589  CB  LEU A 611       2.383  47.650 -55.634  1.00 48.36           C  
ATOM   4590  CG  LEU A 611       2.958  47.596 -54.208  1.00 48.36           C  
ATOM   4591  CD1 LEU A 611       4.268  46.792 -54.171  1.00 48.36           C  
ATOM   4592  CD2 LEU A 611       3.117  49.008 -53.617  1.00 48.36           C  
ATOM   4593  N   ARG A 612      -0.421  46.264 -55.747  1.00158.42           N  
ATOM   4594  CA  ARG A 612      -1.593  45.893 -55.012  1.00158.42           C  
ATOM   4595  C   ARG A 612      -1.795  44.421 -55.101  1.00158.42           C  
ATOM   4596  O   ARG A 612      -2.327  43.814 -54.174  1.00158.42           O  
ATOM   4597  CB  ARG A 612      -2.884  46.557 -55.509  1.00158.42           C  
ATOM   4598  CG  ARG A 612      -3.063  47.973 -54.971  1.00158.42           C  
ATOM   4599  CD  ARG A 612      -4.435  48.575 -55.266  1.00158.42           C  
ATOM   4600  NE  ARG A 612      -4.529  49.819 -54.457  1.00158.42           N  
ATOM   4601  CZ  ARG A 612      -4.997  50.969 -55.019  1.00158.42           C  
ATOM   4602  NH1 ARG A 612      -5.402  50.978 -56.322  1.00158.42           N1+
ATOM   4603  NH2 ARG A 612      -5.044  52.112 -54.276  1.00158.42           N  
ATOM   4604  N   ALA A 613      -1.439  43.802 -56.236  1.00 57.66           N  
ATOM   4605  CA  ALA A 613      -1.695  42.396 -56.349  1.00 57.66           C  
ATOM   4606  C   ALA A 613      -0.897  41.594 -55.353  1.00 57.66           C  
ATOM   4607  O   ALA A 613      -1.457  40.728 -54.683  1.00 57.66           O  
ATOM   4608  CB  ALA A 613      -1.345  41.851 -57.744  1.00 57.66           C  
ATOM   4609  N   VAL A 614       0.436  41.823 -55.299  1.00 97.44           N  
ATOM   4610  CA  VAL A 614       1.420  41.129 -54.493  1.00 97.44           C  
ATOM   4611  C   VAL A 614       1.615  41.580 -53.067  1.00 97.44           C  
ATOM   4612  O   VAL A 614       1.839  40.755 -52.183  1.00 97.44           O  
ATOM   4613  CB  VAL A 614       2.786  41.201 -55.112  1.00 97.44           C  
ATOM   4614  CG1 VAL A 614       3.805  40.657 -54.101  1.00 97.44           C  
ATOM   4615  CG2 VAL A 614       2.771  40.427 -56.438  1.00 97.44           C  
ATOM   4616  N   LEU A 615       1.567  42.898 -52.800  1.00 68.94           N  
ATOM   4617  CA  LEU A 615       2.033  43.403 -51.534  1.00 68.94           C  
ATOM   4618  C   LEU A 615       1.289  42.831 -50.366  1.00 68.94           C  
ATOM   4619  O   LEU A 615       1.921  42.425 -49.392  1.00 68.94           O  
ATOM   4620  CB  LEU A 615       1.945  44.938 -51.436  1.00 68.94           C  
ATOM   4621  CG  LEU A 615       2.443  45.500 -50.089  1.00 68.94           C  
ATOM   4622  CD1 LEU A 615       3.925  45.170 -49.857  1.00 68.94           C  
ATOM   4623  CD2 LEU A 615       2.152  47.006 -49.971  1.00 68.94           C  
ATOM   4624  N   PRO A 616      -0.007  42.750 -50.389  1.00 70.97           N  
ATOM   4625  CA  PRO A 616      -0.709  42.264 -49.236  1.00 70.97           C  
ATOM   4626  C   PRO A 616      -0.312  40.867 -48.884  1.00 70.97           C  
ATOM   4627  O   PRO A 616      -0.274  40.532 -47.701  1.00 70.97           O  
ATOM   4628  CB  PRO A 616      -2.189  42.446 -49.556  1.00 70.97           C  
ATOM   4629  CG  PRO A 616      -2.201  43.649 -50.520  1.00 70.97           C  
ATOM   4630  CD  PRO A 616      -0.835  43.599 -51.228  1.00 70.97           C  
ATOM   4631  N   ARG A 617      -0.027  40.038 -49.897  1.00 84.84           N  
ATOM   4632  CA  ARG A 617       0.360  38.673 -49.703  1.00 84.84           C  
ATOM   4633  C   ARG A 617       1.697  38.641 -49.027  1.00 84.84           C  
ATOM   4634  O   ARG A 617       1.919  37.844 -48.116  1.00 84.84           O  
ATOM   4635  CB  ARG A 617       0.464  37.941 -51.052  1.00 84.84           C  
ATOM   4636  CG  ARG A 617       0.869  36.470 -50.978  1.00 84.84           C  
ATOM   4637  CD  ARG A 617       0.926  35.823 -52.363  1.00 84.84           C  
ATOM   4638  NE  ARG A 617       1.406  34.423 -52.203  1.00 84.84           N  
ATOM   4639  CZ  ARG A 617       2.422  33.969 -52.994  1.00 84.84           C  
ATOM   4640  NH1 ARG A 617       3.012  34.810 -53.893  1.00 84.84           N1+
ATOM   4641  NH2 ARG A 617       2.848  32.677 -52.886  1.00 84.84           N  
ATOM   4642  N   GLU A 618       2.624  39.521 -49.459  1.00 87.94           N  
ATOM   4643  CA  GLU A 618       3.969  39.542 -48.956  1.00 87.94           C  
ATOM   4644  C   GLU A 618       3.978  39.937 -47.509  1.00 87.94           C  
ATOM   4645  O   GLU A 618       4.660  39.317 -46.694  1.00 87.94           O  
ATOM   4646  CB  GLU A 618       4.850  40.560 -49.706  1.00 87.94           C  
ATOM   4647  CG  GLU A 618       4.959  40.289 -51.209  1.00 87.94           C  
ATOM   4648  CD  GLU A 618       5.618  38.933 -51.406  1.00 87.94           C  
ATOM   4649  OE1 GLU A 618       6.619  38.651 -50.693  1.00 87.94           O  
ATOM   4650  OE2 GLU A 618       5.135  38.163 -52.278  1.00 87.94           O1-
ATOM   4651  N   VAL A 619       3.214  40.987 -47.150  1.00 33.75           N  
ATOM   4652  CA  VAL A 619       3.191  41.469 -45.798  1.00 33.75           C  
ATOM   4653  C   VAL A 619       2.634  40.399 -44.910  1.00 33.75           C  
ATOM   4654  O   VAL A 619       3.164  40.132 -43.832  1.00 33.75           O  
ATOM   4655  CB  VAL A 619       2.329  42.685 -45.637  1.00 33.75           C  
ATOM   4656  CG1 VAL A 619       2.284  43.056 -44.145  1.00 33.75           C  
ATOM   4657  CG2 VAL A 619       2.887  43.800 -46.537  1.00 33.75           C  
ATOM   4658  N   GLU A 620       1.553  39.743 -45.363  1.00 77.94           N  
ATOM   4659  CA  GLU A 620       0.900  38.719 -44.599  1.00 77.94           C  
ATOM   4660  C   GLU A 620       1.873  37.613 -44.354  1.00 77.94           C  
ATOM   4661  O   GLU A 620       1.931  37.059 -43.256  1.00 77.94           O  
ATOM   4662  CB  GLU A 620      -0.294  38.107 -45.352  1.00 77.94           C  
ATOM   4663  CG  GLU A 620      -0.864  36.848 -44.693  1.00 77.94           C  
ATOM   4664  CD  GLU A 620      -1.644  37.255 -43.454  1.00 77.94           C  
ATOM   4665  OE1 GLU A 620      -1.812  38.483 -43.230  1.00 77.94           O  
ATOM   4666  OE2 GLU A 620      -2.084  36.335 -42.714  1.00 77.94           O1-
ATOM   4667  N   ALA A 621       2.671  37.268 -45.380  1.00 26.79           N  
ATOM   4668  CA  ALA A 621       3.615  36.197 -45.270  1.00 26.79           C  
ATOM   4669  C   ALA A 621       4.616  36.547 -44.215  1.00 26.79           C  
ATOM   4670  O   ALA A 621       5.034  35.689 -43.442  1.00 26.79           O  
ATOM   4671  CB  ALA A 621       4.387  35.952 -46.579  1.00 26.79           C  
ATOM   4672  N   ALA A 622       5.033  37.825 -44.161  1.00 24.82           N  
ATOM   4673  CA  ALA A 622       6.020  38.246 -43.209  1.00 24.82           C  
ATOM   4674  C   ALA A 622       5.488  38.054 -41.822  1.00 24.82           C  
ATOM   4675  O   ALA A 622       6.198  37.585 -40.932  1.00 24.82           O  
ATOM   4676  CB  ALA A 622       6.396  39.731 -43.359  1.00 24.82           C  
ATOM   4677  N   ARG A 623       4.210  38.402 -41.604  1.00118.79           N  
ATOM   4678  CA  ARG A 623       3.606  38.300 -40.306  1.00118.79           C  
ATOM   4679  C   ARG A 623       3.620  36.861 -39.884  1.00118.79           C  
ATOM   4680  O   ARG A 623       3.927  36.545 -38.735  1.00118.79           O  
ATOM   4681  CB  ARG A 623       2.134  38.749 -40.320  1.00118.79           C  
ATOM   4682  CG  ARG A 623       1.937  40.196 -40.781  1.00118.79           C  
ATOM   4683  CD  ARG A 623       0.466  40.602 -40.897  1.00118.79           C  
ATOM   4684  NE  ARG A 623       0.026  41.104 -39.565  1.00118.79           N  
ATOM   4685  CZ  ARG A 623       0.122  42.434 -39.272  1.00118.79           C  
ATOM   4686  NH1 ARG A 623       0.584  43.307 -40.214  1.00118.79           N1+
ATOM   4687  NH2 ARG A 623      -0.250  42.894 -38.043  1.00118.79           N  
ATOM   4688  N   VAL A 624       3.292  35.946 -40.816  1.00 32.51           N  
ATOM   4689  CA  VAL A 624       3.209  34.547 -40.507  1.00 32.51           C  
ATOM   4690  C   VAL A 624       4.558  34.034 -40.104  1.00 32.51           C  
ATOM   4691  O   VAL A 624       4.678  33.291 -39.130  1.00 32.51           O  
ATOM   4692  CB  VAL A 624       2.740  33.721 -41.672  1.00 32.51           C  
ATOM   4693  CG1 VAL A 624       2.785  32.235 -41.270  1.00 32.51           C  
ATOM   4694  CG2 VAL A 624       1.343  34.212 -42.091  1.00 32.51           C  
ATOM   4695  N   ALA A 625       5.617  34.433 -40.835  1.00 27.51           N  
ATOM   4696  CA  ALA A 625       6.939  33.939 -40.575  1.00 27.51           C  
ATOM   4697  C   ALA A 625       7.355  34.337 -39.193  1.00 27.51           C  
ATOM   4698  O   ALA A 625       7.976  33.554 -38.475  1.00 27.51           O  
ATOM   4699  CB  ALA A 625       7.987  34.502 -41.551  1.00 27.51           C  
ATOM   4700  N   VAL A 626       7.026  35.573 -38.779  1.00 30.87           N  
ATOM   4701  CA  VAL A 626       7.422  36.030 -37.478  1.00 30.87           C  
ATOM   4702  C   VAL A 626       6.805  35.146 -36.434  1.00 30.87           C  
ATOM   4703  O   VAL A 626       7.476  34.718 -35.495  1.00 30.87           O  
ATOM   4704  CB  VAL A 626       6.982  37.439 -37.200  1.00 30.87           C  
ATOM   4705  CG1 VAL A 626       7.308  37.779 -35.736  1.00 30.87           C  
ATOM   4706  CG2 VAL A 626       7.660  38.372 -38.217  1.00 30.87           C  
ATOM   4707  N   ALA A 627       5.509  34.822 -36.585  1.00 26.92           N  
ATOM   4708  CA  ALA A 627       4.820  34.034 -35.598  1.00 26.92           C  
ATOM   4709  C   ALA A 627       5.457  32.679 -35.500  1.00 26.92           C  
ATOM   4710  O   ALA A 627       5.618  32.134 -34.408  1.00 26.92           O  
ATOM   4711  CB  ALA A 627       3.336  33.821 -35.942  1.00 26.92           C  
ATOM   4712  N   GLU A 628       5.832  32.110 -36.658  1.00 79.35           N  
ATOM   4713  CA  GLU A 628       6.401  30.796 -36.774  1.00 79.35           C  
ATOM   4714  C   GLU A 628       7.742  30.756 -36.098  1.00 79.35           C  
ATOM   4715  O   GLU A 628       8.091  29.755 -35.476  1.00 79.35           O  
ATOM   4716  CB  GLU A 628       6.629  30.415 -38.246  1.00 79.35           C  
ATOM   4717  CG  GLU A 628       5.346  30.385 -39.078  1.00 79.35           C  
ATOM   4718  CD  GLU A 628       4.692  29.028 -38.892  1.00 79.35           C  
ATOM   4719  OE1 GLU A 628       5.375  28.008 -39.176  1.00 79.35           O  
ATOM   4720  OE2 GLU A 628       3.507  28.988 -38.466  1.00 79.35           O1-
ATOM   4721  N   GLY A 629       8.532  31.844 -36.186  1.00 42.14           N  
ATOM   4722  CA  GLY A 629       9.859  31.834 -35.627  1.00 42.14           C  
ATOM   4723  C   GLY A 629      10.843  31.672 -36.756  1.00 42.14           C  
ATOM   4724  O   GLY A 629      12.043  31.516 -36.535  1.00 42.14           O  
ATOM   4725  N   THR A 630      10.305  31.629 -37.988  1.00104.55           N  
ATOM   4726  CA  THR A 630      10.933  31.510 -39.280  1.00104.55           C  
ATOM   4727  C   THR A 630      11.398  32.822 -39.871  1.00104.55           C  
ATOM   4728  O   THR A 630      11.939  32.825 -40.972  1.00104.55           O  
ATOM   4729  CB  THR A 630      10.048  30.834 -40.283  1.00104.55           C  
ATOM   4730  CG2 THR A 630       9.703  29.433 -39.747  1.00104.55           C  
ATOM   4731  OG1 THR A 630       8.864  31.590 -40.491  1.00104.55           O  
ATOM   4732  N   ALA A 631      11.125  33.980 -39.242  1.00 62.03           N  
ATOM   4733  CA  ALA A 631      11.362  35.268 -39.859  1.00 62.03           C  
ATOM   4734  C   ALA A 631      12.737  35.413 -40.449  1.00 62.03           C  
ATOM   4735  O   ALA A 631      13.742  34.949 -39.913  1.00 62.03           O  
ATOM   4736  CB  ALA A 631      11.143  36.449 -38.896  1.00 62.03           C  
ATOM   4737  N   PRO A 632      12.761  36.059 -41.600  1.00 71.13           N  
ATOM   4738  CA  PRO A 632      13.985  36.318 -42.315  1.00 71.13           C  
ATOM   4739  C   PRO A 632      14.928  37.190 -41.551  1.00 71.13           C  
ATOM   4740  O   PRO A 632      16.130  36.925 -41.576  1.00 71.13           O  
ATOM   4741  CB  PRO A 632      13.565  36.904 -43.660  1.00 71.13           C  
ATOM   4742  CG  PRO A 632      12.166  36.305 -43.893  1.00 71.13           C  
ATOM   4743  CD  PRO A 632      11.604  36.075 -42.478  1.00 71.13           C  
ATOM   4744  N   VAL A 633      14.416  38.232 -40.869  1.00 47.37           N  
ATOM   4745  CA  VAL A 633      15.277  39.068 -40.086  1.00 47.37           C  
ATOM   4746  C   VAL A 633      15.122  38.577 -38.686  1.00 47.37           C  
ATOM   4747  O   VAL A 633      14.007  38.480 -38.175  1.00 47.37           O  
ATOM   4748  CB  VAL A 633      14.891  40.522 -40.091  1.00 47.37           C  
ATOM   4749  CG1 VAL A 633      15.809  41.278 -39.114  1.00 47.37           C  
ATOM   4750  CG2 VAL A 633      14.957  41.045 -41.537  1.00 47.37           C  
ATOM   4751  N   ALA A 634      16.250  38.253 -38.026  1.00 33.99           N  
ATOM   4752  CA  ALA A 634      16.196  37.679 -36.713  1.00 33.99           C  
ATOM   4753  C   ALA A 634      15.805  38.722 -35.718  1.00 33.99           C  
ATOM   4754  O   ALA A 634      15.960  39.919 -35.956  1.00 33.99           O  
ATOM   4755  CB  ALA A 634      17.533  37.072 -36.258  1.00 33.99           C  
ATOM   4756  N   ASN A 635      15.244  38.276 -34.576  1.00 51.36           N  
ATOM   4757  CA  ASN A 635      14.868  39.186 -33.539  1.00 51.36           C  
ATOM   4758  C   ASN A 635      16.146  39.643 -32.908  1.00 51.36           C  
ATOM   4759  O   ASN A 635      17.018  38.843 -32.572  1.00 51.36           O  
ATOM   4760  CB  ASN A 635      13.978  38.555 -32.449  1.00 51.36           C  
ATOM   4761  CG  ASN A 635      13.347  39.664 -31.611  1.00 51.36           C  
ATOM   4762  ND2 ASN A 635      12.083  39.438 -31.162  1.00 51.36           N  
ATOM   4763  OD1 ASN A 635      13.958  40.701 -31.362  1.00 51.36           O  
ATOM   4764  N   ARG A 636      16.267  40.968 -32.727  1.00124.84           N  
ATOM   4765  CA  ARG A 636      17.434  41.633 -32.228  1.00124.84           C  
ATOM   4766  C   ARG A 636      17.678  41.284 -30.790  1.00124.84           C  
ATOM   4767  O   ARG A 636      18.804  41.392 -30.306  1.00124.84           O  
ATOM   4768  CB  ARG A 636      17.316  43.161 -32.335  1.00124.84           C  
ATOM   4769  CG  ARG A 636      17.076  43.647 -33.769  1.00124.84           C  
ATOM   4770  CD  ARG A 636      18.337  43.724 -34.629  1.00124.84           C  
ATOM   4771  NE  ARG A 636      17.921  44.202 -35.977  1.00124.84           N  
ATOM   4772  CZ  ARG A 636      18.815  44.236 -37.007  1.00124.84           C  
ATOM   4773  NH1 ARG A 636      20.103  43.827 -36.814  1.00124.84           N1+
ATOM   4774  NH2 ARG A 636      18.415  44.681 -38.234  1.00124.84           N  
ATOM   4775  N   ILE A 637      16.622  40.893 -30.054  1.00 95.86           N  
ATOM   4776  CA  ILE A 637      16.724  40.604 -28.647  1.00 95.86           C  
ATOM   4777  C   ILE A 637      17.702  39.488 -28.414  1.00 95.86           C  
ATOM   4778  O   ILE A 637      18.386  39.467 -27.393  1.00 95.86           O  
ATOM   4779  CB  ILE A 637      15.411  40.234 -28.015  1.00 95.86           C  
ATOM   4780  CG1 ILE A 637      15.546  40.224 -26.482  1.00 95.86           C  
ATOM   4781  CG2 ILE A 637      14.942  38.898 -28.613  1.00 95.86           C  
ATOM   4782  CD1 ILE A 637      15.825  41.602 -25.880  1.00 95.86           C  
ATOM   4783  N   ALA A 638      17.782  38.513 -29.339  1.00 42.39           N  
ATOM   4784  CA  ALA A 638      18.657  37.382 -29.164  1.00 42.39           C  
ATOM   4785  C   ALA A 638      20.085  37.845 -29.059  1.00 42.39           C  
ATOM   4786  O   ALA A 638      20.884  37.261 -28.328  1.00 42.39           O  
ATOM   4787  CB  ALA A 638      18.585  36.390 -30.337  1.00 42.39           C  
ATOM   4788  N   ASP A 639      20.447  38.870 -29.849  1.00 85.32           N  
ATOM   4789  CA  ASP A 639      21.756  39.463 -29.941  1.00 85.32           C  
ATOM   4790  C   ASP A 639      22.060  40.381 -28.779  1.00 85.32           C  
ATOM   4791  O   ASP A 639      23.180  40.883 -28.681  1.00 85.32           O  
ATOM   4792  CB  ASP A 639      21.950  40.278 -31.232  1.00 85.32           C  
ATOM   4793  CG  ASP A 639      23.445  40.481 -31.438  1.00 85.32           C  
ATOM   4794  OD1 ASP A 639      24.238  39.811 -30.725  1.00 85.32           O  
ATOM   4795  OD2 ASP A 639      23.814  41.304 -32.317  1.00 85.32           O1-
ATOM   4796  N   SER A 640      21.072  40.714 -27.921  1.00 65.18           N  
ATOM   4797  CA  SER A 640      21.312  41.724 -26.920  1.00 65.18           C  
ATOM   4798  C   SER A 640      21.557  41.154 -25.551  1.00 65.18           C  
ATOM   4799  O   SER A 640      21.276  39.994 -25.260  1.00 65.18           O  
ATOM   4800  CB  SER A 640      20.148  42.718 -26.786  1.00 65.18           C  
ATOM   4801  OG  SER A 640      19.967  43.415 -28.010  1.00 65.18           O  
ATOM   4802  N   ARG A 641      22.113  42.018 -24.673  1.00109.73           N  
ATOM   4803  CA  ARG A 641      22.468  41.734 -23.308  1.00109.73           C  
ATOM   4804  C   ARG A 641      21.228  41.445 -22.510  1.00109.73           C  
ATOM   4805  O   ARG A 641      21.266  40.674 -21.553  1.00109.73           O  
ATOM   4806  CB  ARG A 641      23.111  42.944 -22.612  1.00109.73           C  
ATOM   4807  CG  ARG A 641      24.412  43.452 -23.237  1.00109.73           C  
ATOM   4808  CD  ARG A 641      25.630  43.276 -22.332  1.00109.73           C  
ATOM   4809  NE  ARG A 641      26.665  44.241 -22.795  1.00109.73           N  
ATOM   4810  CZ  ARG A 641      27.648  43.853 -23.656  1.00109.73           C  
ATOM   4811  NH1 ARG A 641      27.690  42.569 -24.113  1.00109.73           N1+
ATOM   4812  NH2 ARG A 641      28.598  44.755 -24.041  1.00109.73           N  
ATOM   4813  N   SER A 642      20.115  42.117 -22.860  1.00114.50           N  
ATOM   4814  CA  SER A 642      18.846  42.063 -22.176  1.00114.50           C  
ATOM   4815  C   SER A 642      18.121  40.772 -22.430  1.00114.50           C  
ATOM   4816  O   SER A 642      17.045  40.550 -21.879  1.00114.50           O  
ATOM   4817  CB  SER A 642      17.892  43.164 -22.660  1.00114.50           C  
ATOM   4818  OG  SER A 642      18.540  44.424 -22.601  1.00114.50           O  
ATOM   4819  N   PHE A 643      18.693  39.870 -23.243  1.00 76.87           N  
ATOM   4820  CA  PHE A 643      18.002  38.683 -23.676  1.00 76.87           C  
ATOM   4821  C   PHE A 643      17.499  37.868 -22.513  1.00 76.87           C  
ATOM   4822  O   PHE A 643      16.396  37.329 -22.609  1.00 76.87           O  
ATOM   4823  CB  PHE A 643      18.895  37.761 -24.527  1.00 76.87           C  
ATOM   4824  CG  PHE A 643      18.056  36.637 -25.036  1.00 76.87           C  
ATOM   4825  CD1 PHE A 643      17.331  36.781 -26.197  1.00 76.87           C  
ATOM   4826  CD2 PHE A 643      17.992  35.441 -24.360  1.00 76.87           C  
ATOM   4827  CE1 PHE A 643      16.555  35.751 -26.675  1.00 76.87           C  
ATOM   4828  CE2 PHE A 643      17.217  34.408 -24.833  1.00 76.87           C  
ATOM   4829  CZ  PHE A 643      16.496  34.561 -25.993  1.00 76.87           C  
ATOM   4830  N   PRO A 644      18.197  37.722 -21.419  1.00 82.60           N  
ATOM   4831  CA  PRO A 644      17.712  36.858 -20.374  1.00 82.60           C  
ATOM   4832  C   PRO A 644      16.355  37.211 -19.845  1.00 82.60           C  
ATOM   4833  O   PRO A 644      15.643  36.301 -19.422  1.00 82.60           O  
ATOM   4834  CB  PRO A 644      18.819  36.837 -19.323  1.00 82.60           C  
ATOM   4835  CG  PRO A 644      20.100  37.048 -20.154  1.00 82.60           C  
ATOM   4836  CD  PRO A 644      19.644  37.863 -21.379  1.00 82.60           C  
ATOM   4837  N   LEU A 645      15.984  38.503 -19.812  1.00 49.20           N  
ATOM   4838  CA  LEU A 645      14.689  38.883 -19.317  1.00 49.20           C  
ATOM   4839  C   LEU A 645      13.618  38.420 -20.260  1.00 49.20           C  
ATOM   4840  O   LEU A 645      12.589  37.894 -19.841  1.00 49.20           O  
ATOM   4841  CB  LEU A 645      14.528  40.407 -19.185  1.00 49.20           C  
ATOM   4842  CG  LEU A 645      15.466  41.036 -18.139  1.00 49.20           C  
ATOM   4843  CD1 LEU A 645      15.257  42.555 -18.047  1.00 49.20           C  
ATOM   4844  CD2 LEU A 645      15.338  40.328 -16.782  1.00 49.20           C  
ATOM   4845  N   TYR A 646      13.839  38.626 -21.572  1.00 56.84           N  
ATOM   4846  CA  TYR A 646      12.893  38.260 -22.589  1.00 56.84           C  
ATOM   4847  C   TYR A 646      12.749  36.770 -22.583  1.00 56.84           C  
ATOM   4848  O   TYR A 646      11.639  36.242 -22.629  1.00 56.84           O  
ATOM   4849  CB  TYR A 646      13.383  38.718 -23.975  1.00 56.84           C  
ATOM   4850  CG  TYR A 646      12.416  38.338 -25.043  1.00 56.84           C  
ATOM   4851  CD1 TYR A 646      11.258  39.054 -25.250  1.00 56.84           C  
ATOM   4852  CD2 TYR A 646      12.694  37.268 -25.862  1.00 56.84           C  
ATOM   4853  CE1 TYR A 646      10.384  38.692 -26.249  1.00 56.84           C  
ATOM   4854  CE2 TYR A 646      11.826  36.904 -26.862  1.00 56.84           C  
ATOM   4855  CZ  TYR A 646      10.668  37.616 -27.057  1.00 56.84           C  
ATOM   4856  OH  TYR A 646       9.778  37.242 -28.084  1.00 56.84           O  
ATOM   4857  N   ARG A 647      13.880  36.049 -22.490  1.00138.46           N  
ATOM   4858  CA  ARG A 647      13.850  34.615 -22.513  1.00138.46           C  
ATOM   4859  C   ARG A 647      13.049  34.148 -21.339  1.00138.46           C  
ATOM   4860  O   ARG A 647      12.268  33.204 -21.441  1.00138.46           O  
ATOM   4861  CB  ARG A 647      15.235  33.974 -22.334  1.00138.46           C  
ATOM   4862  CG  ARG A 647      15.220  32.456 -22.525  1.00138.46           C  
ATOM   4863  CD  ARG A 647      16.278  31.715 -21.703  1.00138.46           C  
ATOM   4864  NE  ARG A 647      17.583  32.400 -21.908  1.00138.46           N  
ATOM   4865  CZ  ARG A 647      17.948  33.415 -21.073  1.00138.46           C  
ATOM   4866  NH1 ARG A 647      17.123  33.787 -20.051  1.00138.46           N1+
ATOM   4867  NH2 ARG A 647      19.140  34.055 -21.254  1.00138.46           N  
ATOM   4868  N   PHE A 648      13.232  34.812 -20.186  1.00 69.58           N  
ATOM   4869  CA  PHE A 648      12.595  34.434 -18.957  1.00 69.58           C  
ATOM   4870  C   PHE A 648      11.108  34.514 -19.095  1.00 69.58           C  
ATOM   4871  O   PHE A 648      10.396  33.590 -18.703  1.00 69.58           O  
ATOM   4872  CB  PHE A 648      13.049  35.358 -17.806  1.00 69.58           C  
ATOM   4873  CG  PHE A 648      12.258  35.098 -16.570  1.00 69.58           C  
ATOM   4874  CD1 PHE A 648      12.438  33.948 -15.836  1.00 69.58           C  
ATOM   4875  CD2 PHE A 648      11.354  36.036 -16.126  1.00 69.58           C  
ATOM   4876  CE1 PHE A 648      11.707  33.730 -14.691  1.00 69.58           C  
ATOM   4877  CE2 PHE A 648      10.622  35.824 -14.981  1.00 69.58           C  
ATOM   4878  CZ  PHE A 648      10.795  34.665 -14.264  1.00 69.58           C  
ATOM   4879  N   VAL A 649      10.587  35.628 -19.639  1.00115.04           N  
ATOM   4880  CA  VAL A 649       9.163  35.759 -19.742  1.00115.04           C  
ATOM   4881  C   VAL A 649       8.586  34.798 -20.742  1.00115.04           C  
ATOM   4882  O   VAL A 649       7.590  34.132 -20.462  1.00115.04           O  
ATOM   4883  CB  VAL A 649       8.724  37.155 -20.092  1.00115.04           C  
ATOM   4884  CG1 VAL A 649       9.201  37.520 -21.507  1.00115.04           C  
ATOM   4885  CG2 VAL A 649       7.202  37.233 -19.909  1.00115.04           C  
ATOM   4886  N   ARG A 650       9.170  34.733 -21.956  1.00 89.26           N  
ATOM   4887  CA  ARG A 650       8.614  33.915 -22.998  1.00 89.26           C  
ATOM   4888  C   ARG A 650       8.793  32.439 -22.784  1.00 89.26           C  
ATOM   4889  O   ARG A 650       7.821  31.685 -22.826  1.00 89.26           O  
ATOM   4890  CB  ARG A 650       9.190  34.271 -24.378  1.00 89.26           C  
ATOM   4891  CG  ARG A 650       8.757  35.661 -24.853  1.00 89.26           C  
ATOM   4892  CD  ARG A 650       7.543  35.634 -25.785  1.00 89.26           C  
ATOM   4893  NE  ARG A 650       7.151  37.044 -26.066  1.00 89.26           N  
ATOM   4894  CZ  ARG A 650       6.153  37.630 -25.343  1.00 89.26           C  
ATOM   4895  NH1 ARG A 650       5.495  36.914 -24.384  1.00 89.26           N1+
ATOM   4896  NH2 ARG A 650       5.806  38.929 -25.585  1.00 89.26           N  
ATOM   4897  N   GLU A 651      10.046  31.978 -22.586  1.00 58.33           N  
ATOM   4898  CA  GLU A 651      10.283  30.560 -22.488  1.00 58.33           C  
ATOM   4899  C   GLU A 651       9.860  29.969 -21.180  1.00 58.33           C  
ATOM   4900  O   GLU A 651       9.043  29.050 -21.131  1.00 58.33           O  
ATOM   4901  CB  GLU A 651      11.766  30.184 -22.640  1.00 58.33           C  
ATOM   4902  CG  GLU A 651      12.347  30.424 -24.032  1.00 58.33           C  
ATOM   4903  CD  GLU A 651      13.806  29.991 -23.987  1.00 58.33           C  
ATOM   4904  OE1 GLU A 651      14.174  29.254 -23.033  1.00 58.33           O  
ATOM   4905  OE2 GLU A 651      14.573  30.385 -24.905  1.00 58.33           O1-
ATOM   4906  N   GLU A 652      10.420  30.502 -20.075  1.00 61.32           N  
ATOM   4907  CA  GLU A 652      10.240  29.911 -18.781  1.00 61.32           C  
ATOM   4908  C   GLU A 652       8.832  30.060 -18.292  1.00 61.32           C  
ATOM   4909  O   GLU A 652       8.204  29.093 -17.864  1.00 61.32           O  
ATOM   4910  CB  GLU A 652      11.185  30.549 -17.748  1.00 61.32           C  
ATOM   4911  CG  GLU A 652      11.230  29.854 -16.387  1.00 61.32           C  
ATOM   4912  CD  GLU A 652      12.393  30.469 -15.619  1.00 61.32           C  
ATOM   4913  OE1 GLU A 652      13.121  31.299 -16.225  1.00 61.32           O  
ATOM   4914  OE2 GLU A 652      12.574  30.118 -14.422  1.00 61.32           O1-
ATOM   4915  N   LEU A 653       8.320  31.302 -18.327  1.00 69.84           N  
ATOM   4916  CA  LEU A 653       7.007  31.654 -17.862  1.00 69.84           C  
ATOM   4917  C   LEU A 653       5.930  31.180 -18.790  1.00 69.84           C  
ATOM   4918  O   LEU A 653       4.854  30.791 -18.342  1.00 69.84           O  
ATOM   4919  CB  LEU A 653       6.837  33.173 -17.703  1.00 69.84           C  
ATOM   4920  CG  LEU A 653       7.824  33.782 -16.692  1.00 69.84           C  
ATOM   4921  CD1 LEU A 653       7.576  35.286 -16.501  1.00 69.84           C  
ATOM   4922  CD2 LEU A 653       7.826  32.998 -15.370  1.00 69.84           C  
ATOM   4923  N   GLY A 654       6.178  31.234 -20.114  1.00 29.50           N  
ATOM   4924  CA  GLY A 654       5.184  30.807 -21.058  1.00 29.50           C  
ATOM   4925  C   GLY A 654       4.311  31.960 -21.476  1.00 29.50           C  
ATOM   4926  O   GLY A 654       3.225  31.748 -22.012  1.00 29.50           O  
ATOM   4927  N   CYS A 655       4.745  33.214 -21.236  1.00 51.19           N  
ATOM   4928  CA  CYS A 655       3.964  34.349 -21.654  1.00 51.19           C  
ATOM   4929  C   CYS A 655       4.059  34.439 -23.144  1.00 51.19           C  
ATOM   4930  O   CYS A 655       5.114  34.193 -23.727  1.00 51.19           O  
ATOM   4931  CB  CYS A 655       4.470  35.685 -21.083  1.00 51.19           C  
ATOM   4932  SG  CYS A 655       4.394  35.745 -19.268  1.00 51.19           S  
ATOM   4933  N   VAL A 656       2.951  34.830 -23.800  1.00113.52           N  
ATOM   4934  CA  VAL A 656       2.919  34.841 -25.233  1.00113.52           C  
ATOM   4935  C   VAL A 656       2.552  36.215 -25.711  1.00113.52           C  
ATOM   4936  O   VAL A 656       2.038  37.040 -24.957  1.00113.52           O  
ATOM   4937  CB  VAL A 656       1.921  33.849 -25.751  1.00113.52           C  
ATOM   4938  CG1 VAL A 656       0.554  34.194 -25.141  1.00113.52           C
[truncated: 460,581 more chars]
