# Supplementary material for: Structural Descriptors for Subunit Interface Regions in Homodimers: Effect of Lipid Membrane and Secondary Structure Type
Source: J Chem Inf Model. 2025 Mar 27;65(7):3117–26. doi: 10.1021/acs.jcim.4c01233 (PMC12004529; doi:10.1021/acs.jcim.4c01233)
Supplement: Supplementary file 3 — ci4c01233_si_003.tar [file ci4c01233_si_003.tar › database/alpha/1tya_cytop.pdb]

HEADER    1tya_chain_B
ATOM      1  N   MET B   1      33.166 -15.627 -12.166  1.00 66.32           N  
ATOM      2  CA  MET B   1      33.522 -17.025 -12.489  1.00 66.32           C  
ATOM      7  C   MET B   1      34.163 -17.668 -11.310  1.00 66.32           C  
ATOM      8  O   MET B   1      33.508 -18.378 -10.550  1.00 66.32           O  
ATOM      3  CB  MET B   1      34.484 -17.080 -13.688  1.00 66.32           C  
ATOM      4  CG  MET B   1      34.894 -18.508 -14.055  1.00 66.32           C  
ATOM      5  SD  MET B   1      35.723 -18.678 -15.662  1.00 66.32           S  
ATOM      6  CE  MET B   1      37.166 -17.682 -15.193  1.00 66.32           C  
ATOM      9  N   ASP B   2      35.474 -17.448 -11.126  1.00 65.57           N  
ATOM     10  CA  ASP B   2      36.117 -18.031  -9.988  1.00 65.57           C  
ATOM     15  C   ASP B   2      35.544 -17.398  -8.764  1.00 65.57           C  
ATOM     16  O   ASP B   2      35.254 -18.073  -7.777  1.00 65.57           O  
ATOM     11  CB  ASP B   2      37.630 -17.772  -9.958  1.00 65.57           C  
ATOM     12  CG  ASP B   2      38.232 -18.560 -11.104  1.00 65.57           C  
ATOM     13  OD1 ASP B   2      37.440 -19.049 -11.953  1.00 65.57           O  
ATOM     14  OD2 ASP B   2      39.484 -18.686 -11.148  1.00 65.57           O1-
ATOM     17  N   LEU B   3      35.334 -16.070  -8.816  1.00 50.32           N  
ATOM     18  CA  LEU B   3      34.853 -15.363  -7.668  1.00 50.32           C  
ATOM     23  C   LEU B   3      33.527 -15.924  -7.273  1.00 50.32           C  
ATOM     24  O   LEU B   3      33.305 -16.260  -6.111  1.00 50.32           O  
ATOM     19  CB  LEU B   3      34.632 -13.869  -7.966  1.00 50.32           C  
ATOM     20  CG  LEU B   3      33.924 -13.112  -6.829  1.00 50.32           C  
ATOM     21  CD1 LEU B   3      34.744 -13.143  -5.532  1.00 50.32           C  
ATOM     22  CD2 LEU B   3      33.561 -11.684  -7.260  1.00 50.32           C  
ATOM     25  N   LEU B   4      32.615 -16.069  -8.244  1.00 54.91           N  
ATOM     26  CA  LEU B   4      31.301 -16.529  -7.917  1.00 54.91           C  
ATOM     31  C   LEU B   4      31.369 -17.945  -7.439  1.00 54.91           C  
ATOM     32  O   LEU B   4      30.660 -18.329  -6.512  1.00 54.91           O  
ATOM     27  CB  LEU B   4      30.328 -16.456  -9.104  1.00 54.91           C  
ATOM     28  CG  LEU B   4      28.874 -16.753  -8.699  1.00 54.91           C  
ATOM     29  CD1 LEU B   4      28.392 -15.759  -7.631  1.00 54.91           C  
ATOM     30  CD2 LEU B   4      27.941 -16.772  -9.920  1.00 54.91           C  
ATOM     33  N   ALA B   5      32.232 -18.761  -8.073  1.00 28.12           N  
ATOM     34  CA  ALA B   5      32.366 -20.150  -7.736  1.00 28.12           C  
ATOM     36  C   ALA B   5      32.858 -20.279  -6.330  1.00 28.12           C  
ATOM     37  O   ALA B   5      32.429 -21.166  -5.595  1.00 28.12           O  
ATOM     35  CB  ALA B   5      33.358 -20.890  -8.652  1.00 28.12           C  
ATOM     38  N   GLU B   6      33.798 -19.407  -5.924  1.00 40.50           N  
ATOM     39  CA  GLU B   6      34.364 -19.466  -4.606  1.00 40.50           C  
ATOM     45  C   GLU B   6      33.305 -19.138  -3.602  1.00 40.50           C  
ATOM     46  O   GLU B   6      33.206 -19.777  -2.554  1.00 40.50           O  
ATOM     40  CB  GLU B   6      35.507 -18.455  -4.428  1.00 40.50           C  
ATOM     41  CG  GLU B   6      36.253 -18.583  -3.099  1.00 40.50           C  
ATOM     42  CD  GLU B   6      37.296 -17.476  -3.047  1.00 40.50           C  
ATOM     43  OE1 GLU B   6      37.913 -17.189  -4.107  1.00 40.50           O  
ATOM     44  OE2 GLU B   6      37.484 -16.895  -1.943  1.00 40.50           O1-
ATOM     47  N   LEU B   7      32.464 -18.134  -3.916  1.00 39.96           N  
ATOM     48  CA  LEU B   7      31.451 -17.700  -2.999  1.00 39.96           C  
ATOM     53  C   LEU B   7      30.542 -18.851  -2.752  1.00 39.96           C  
ATOM     54  O   LEU B   7      30.164 -19.127  -1.616  1.00 39.96           O  
ATOM     49  CB  LEU B   7      30.566 -16.583  -3.578  1.00 39.96           C  
ATOM     50  CG  LEU B   7      31.316 -15.273  -3.877  1.00 39.96           C  
ATOM     51  CD1 LEU B   7      30.355 -14.217  -4.449  1.00 39.96           C  
ATOM     52  CD2 LEU B   7      32.096 -14.772  -2.651  1.00 39.96           C  
ATOM     55  N   GLN B   8      30.189 -19.566  -3.829  1.00 54.83           N  
ATOM     56  CA  GLN B   8      29.251 -20.639  -3.732  1.00 54.83           C  
ATOM     62  C   GLN B   8      29.842 -21.706  -2.858  1.00 54.83           C  
ATOM     63  O   GLN B   8      29.155 -22.283  -2.017  1.00 54.83           O  
ATOM     57  CB  GLN B   8      28.910 -21.225  -5.110  1.00 54.83           C  
ATOM     58  CG  GLN B   8      27.537 -21.890  -5.150  1.00 54.83           C  
ATOM     59  CD  GLN B   8      26.500 -20.770  -5.179  1.00 54.83           C  
ATOM     61  NE2 GLN B   8      26.704 -19.769  -6.080  1.00 54.83           N  
ATOM     60  OE1 GLN B   8      25.534 -20.784  -4.418  1.00 54.83           O  
ATOM     64  N   TRP B   9      31.154 -21.966  -3.008  1.00 64.03           N  
ATOM     65  CA  TRP B   9      31.817 -22.984  -2.242  1.00 64.03           C  
ATOM     76  C   TRP B   9      31.696 -22.651  -0.788  1.00 64.03           C  
ATOM     77  O   TRP B   9      31.461 -23.526   0.046  1.00 64.03           O  
ATOM     66  CB  TRP B   9      33.316 -23.085  -2.563  1.00 64.03           C  
ATOM     67  CG  TRP B   9      34.082 -23.963  -1.604  1.00 64.03           C  
ATOM     69  CD1 TRP B   9      34.185 -25.321  -1.522  1.00 64.03           C  
ATOM     68  CD2 TRP B   9      34.901 -23.428  -0.556  1.00 64.03           C  
ATOM     71  CE2 TRP B   9      35.468 -24.507   0.118  1.00 64.03           C  
ATOM     72  CE3 TRP B   9      35.156 -22.139  -0.186  1.00 64.03           C  
ATOM     70  NE1 TRP B   9      35.021 -25.665  -0.485  1.00 64.03           N  
ATOM     73  CZ2 TRP B   9      36.307 -24.311   1.176  1.00 64.03           C  
ATOM     74  CZ3 TRP B   9      36.002 -21.942   0.881  1.00 64.03           C  
ATOM     75  CH2 TRP B   9      36.566 -23.009   1.548  1.00 64.03           C  
ATOM     78  N   ARG B  10      31.871 -21.360  -0.463  1.00 82.39           N  
ATOM     79  CA  ARG B  10      31.827 -20.816   0.862  1.00 82.39           C  
ATOM     87  C   ARG B  10      30.445 -20.957   1.426  1.00 82.39           C  
ATOM     88  O   ARG B  10      30.286 -21.181   2.627  1.00 82.39           O  
ATOM     80  CB  ARG B  10      32.170 -19.318   0.860  1.00 82.39           C  
ATOM     81  CG  ARG B  10      33.577 -19.066   0.319  1.00 82.39           C  
ATOM     82  CD  ARG B  10      34.035 -17.609   0.299  1.00 82.39           C  
ATOM     83  NE  ARG B  10      35.479 -17.660  -0.052  1.00 82.39           N  
ATOM     84  CZ  ARG B  10      36.348 -18.173   0.865  1.00 82.39           C  
ATOM     85  NH1 ARG B  10      35.879 -18.596   2.076  1.00 82.39           N1+
ATOM     86  NH2 ARG B  10      37.673 -18.289   0.562  1.00 82.39           N  
ATOM     89  N   GLY B  11      29.410 -20.830   0.568  1.00 38.44           N  
ATOM     90  CA  GLY B  11      28.046 -20.917   1.023  1.00 38.44           C  
ATOM     91  C   GLY B  11      27.479 -19.537   1.205  1.00 38.44           C  
ATOM     92  O   GLY B  11      26.521 -19.342   1.951  1.00 38.44           O  
ATOM     93  N   LEU B  12      28.112 -18.537   0.565  1.00102.27           N  
ATOM     94  CA  LEU B  12      27.746 -17.143   0.582  1.00102.27           C  
ATOM     99  C   LEU B  12      26.564 -16.797  -0.282  1.00102.27           C  
ATOM    100  O   LEU B  12      25.970 -15.739  -0.083  1.00102.27           O  
ATOM     95  CB  LEU B  12      28.924 -16.226   0.221  1.00102.27           C  
ATOM     96  CG  LEU B  12      30.051 -16.322   1.271  1.00102.27           C  
ATOM     97  CD1 LEU B  12      31.202 -15.344   0.987  1.00102.27           C  
ATOM     98  CD2 LEU B  12      29.488 -16.167   2.692  1.00102.27           C  
ATOM    101  N   VAL B  13      26.244 -17.605  -1.318  1.00 67.50           N  
ATOM    102  CA  VAL B  13      25.185 -17.236  -2.225  1.00 67.50           C  
ATOM    106  C   VAL B  13      23.925 -17.998  -1.934  1.00 67.50           C  
ATOM    107  O   VAL B  13      23.848 -19.204  -2.169  1.00 67.50           O  
ATOM    103  CB  VAL B  13      25.546 -17.512  -3.655  1.00 67.50           C  
ATOM    104  CG1 VAL B  13      24.354 -17.157  -4.560  1.00 67.50           C  
ATOM    105  CG2 VAL B  13      26.835 -16.741  -3.979  1.00 67.50           C  
ATOM    108  N   ASN B  14      22.916 -17.301  -1.362  1.00 72.46           N  
ATOM    109  CA  ASN B  14      21.608 -17.850  -1.117  1.00 72.46           C  
ATOM    114  C   ASN B  14      20.821 -17.891  -2.394  1.00 72.46           C  
ATOM    115  O   ASN B  14      20.250 -18.918  -2.757  1.00 72.46           O  
ATOM    110  CB  ASN B  14      20.804 -17.003  -0.115  1.00 72.46           C  
ATOM    111  CG  ASN B  14      19.478 -17.696   0.173  1.00 72.46           C  
ATOM    113  ND2 ASN B  14      18.364 -17.117  -0.348  1.00 72.46           N  
ATOM    112  OD1 ASN B  14      19.433 -18.719   0.851  1.00 72.46           O  
ATOM    116  N   GLN B  15      20.784 -16.753  -3.120  1.00105.25           N  
ATOM    117  CA  GLN B  15      19.993 -16.679  -4.313  1.00105.25           C  
ATOM    123  C   GLN B  15      20.608 -15.636  -5.190  1.00105.25           C  
ATOM    124  O   GLN B  15      21.309 -14.746  -4.710  1.00105.25           O  
ATOM    118  CB  GLN B  15      18.535 -16.276  -4.020  1.00105.25           C  
ATOM    119  CG  GLN B  15      17.612 -16.276  -5.236  1.00105.25           C  
ATOM    120  CD  GLN B  15      16.202 -15.999  -4.732  1.00105.25           C  
ATOM    122  NE2 GLN B  15      15.178 -16.436  -5.513  1.00105.25           N  
ATOM    121  OE1 GLN B  15      16.015 -15.419  -3.663  1.00105.25           O  
ATOM    125  N   THR B  16      20.383 -15.747  -6.516  1.00118.05           N  
ATOM    126  CA  THR B  16      20.909 -14.796  -7.450  1.00118.05           C  
ATOM    130  C   THR B  16      19.855 -14.576  -8.497  1.00118.05           C  
ATOM    131  O   THR B  16      19.125 -15.499  -8.852  1.00118.05           O  
ATOM    127  CB  THR B  16      22.167 -15.295  -8.107  1.00118.05           C  
ATOM    129  CG2 THR B  16      21.848 -16.587  -8.878  1.00118.05           C  
ATOM    128  OG1 THR B  16      22.712 -14.307  -8.970  1.00118.05           O  
ATOM    132  N   THR B  17      19.741 -13.333  -9.009  1.00 47.22           N  
ATOM    133  CA  THR B  17      18.736 -13.008  -9.988  1.00 47.22           C  
ATOM    137  C   THR B  17      18.983 -13.781 -11.249  1.00 47.22           C  
ATOM    138  O   THR B  17      18.050 -14.329 -11.833  1.00 47.22           O  
ATOM    134  CB  THR B  17      18.722 -11.550 -10.351  1.00 47.22           C  
ATOM    136  CG2 THR B  17      18.477 -10.722  -9.078  1.00 47.22           C  
ATOM    135  OG1 THR B  17      19.956 -11.176 -10.946  1.00 47.22           O  
ATOM    139  N   ASP B  18      20.246 -13.816 -11.723  1.00 73.94           N  
ATOM    140  CA  ASP B  18      20.590 -14.563 -12.903  1.00 73.94           C  
ATOM    145  C   ASP B  18      22.063 -14.819 -12.800  1.00 73.94           C  
ATOM    146  O   ASP B  18      22.869 -13.918 -13.031  1.00 73.94           O  
ATOM    141  CB  ASP B  18      20.322 -13.790 -14.204  1.00 73.94           C  
ATOM    142  CG  ASP B  18      20.390 -14.771 -15.361  1.00 73.94           C  
ATOM    143  OD1 ASP B  18      20.868 -15.915 -15.140  1.00 73.94           O  
ATOM    144  OD2 ASP B  18      19.962 -14.388 -16.482  1.00 73.94           O1-
ATOM    147  N   GLU B  19      22.444 -16.059 -12.429  1.00 59.97           N  
ATOM    148  CA  GLU B  19      23.817 -16.393 -12.169  1.00 59.97           C  
ATOM    154  C   GLU B  19      24.682 -16.348 -13.393  1.00 59.97           C  
ATOM    155  O   GLU B  19      25.800 -15.838 -13.334  1.00 59.97           O  
ATOM    149  CB  GLU B  19      24.009 -17.768 -11.506  1.00 59.97           C  
ATOM    150  CG  GLU B  19      25.443 -17.980 -11.009  1.00 59.97           C  
ATOM    151  CD  GLU B  19      25.528 -19.314 -10.280  1.00 59.97           C  
ATOM    152  OE1 GLU B  19      24.454 -19.929 -10.040  1.00 59.97           O  
ATOM    153  OE2 GLU B  19      26.668 -19.733  -9.947  1.00 59.97           O1-
ATOM    156  N   ASP B  20      24.213 -16.883 -14.536  1.00 92.13           N  
ATOM    157  CA  ASP B  20      25.060 -16.891 -15.694  1.00 92.13           C  
ATOM    162  C   ASP B  20      25.322 -15.485 -16.133  1.00 92.13           C  
ATOM    163  O   ASP B  20      26.440 -15.150 -16.519  1.00 92.13           O  
ATOM    158  CB  ASP B  20      24.483 -17.675 -16.889  1.00 92.13           C  
ATOM    159  CG  ASP B  20      23.183 -17.032 -17.340  1.00 92.13           C  
ATOM    160  OD1 ASP B  20      22.121 -17.404 -16.773  1.00 92.13           O  
ATOM    161  OD2 ASP B  20      23.232 -16.186 -18.271  1.00 92.13           O1-
ATOM    164  N   GLY B  21      24.291 -14.620 -16.082  1.00 22.25           N  
ATOM    165  CA  GLY B  21      24.440 -13.263 -16.526  1.00 22.25           C  
ATOM    166  C   GLY B  21      25.419 -12.542 -15.655  1.00 22.25           C  
ATOM    167  O   GLY B  21      26.232 -11.759 -16.144  1.00 22.25           O  
ATOM    168  N   LEU B  22      25.331 -12.764 -14.329  1.00 50.35           N  
ATOM    169  CA  LEU B  22      26.185 -12.124 -13.363  1.00 50.35           C  
ATOM    174  C   LEU B  22      27.601 -12.576 -13.528  1.00 50.35           C  
ATOM    175  O   LEU B  22      28.529 -11.773 -13.448  1.00 50.35           O  
ATOM    170  CB  LEU B  22      25.768 -12.439 -11.915  1.00 50.35           C  
ATOM    171  CG  LEU B  22      26.732 -11.881 -10.851  1.00 50.35           C  
ATOM    172  CD1 LEU B  22      26.860 -10.354 -10.957  1.00 50.35           C  
ATOM    173  CD2 LEU B  22      26.334 -12.352  -9.442  1.00 50.35           C  
ATOM    176  N   ARG B  23      27.802 -13.885 -13.759  1.00 62.45           N  
ATOM    177  CA  ARG B  23      29.136 -14.407 -13.859  1.00 62.45           C  
ATOM    185  C   ARG B  23      29.797 -13.762 -15.028  1.00 62.45           C  
ATOM    186  O   ARG B  23      30.954 -13.358 -14.957  1.00 62.45           O  
ATOM    178  CB  ARG B  23      29.188 -15.914 -14.123  1.00 62.45           C  
ATOM    179  CG  ARG B  23      30.601 -16.489 -14.028  1.00 62.45           C  
ATOM    180  CD  ARG B  23      30.676 -17.929 -14.522  1.00 62.45           C  
ATOM    181  NE  ARG B  23      29.439 -18.610 -14.043  1.00 62.45           N  
ATOM    182  CZ  ARG B  23      29.312 -19.045 -12.755  1.00 62.45           C  
ATOM    183  NH1 ARG B  23      30.314 -18.851 -11.850  1.00 62.45           N1+
ATOM    184  NH2 ARG B  23      28.163 -19.674 -12.376  1.00 62.45           N  
ATOM    187  N   LYS B  24      29.042 -13.621 -16.128  1.00 86.56           N  
ATOM    188  CA  LYS B  24      29.545 -13.083 -17.353  1.00 86.56           C  
ATOM    194  C   LYS B  24      30.092 -11.714 -17.097  1.00 86.56           C  
ATOM    195  O   LYS B  24      31.227 -11.411 -17.461  1.00 86.56           O  
ATOM    189  CB  LYS B  24      28.395 -12.923 -18.356  1.00 86.56           C  
ATOM    190  CG  LYS B  24      28.702 -12.074 -19.585  1.00 86.56           C  
ATOM    191  CD  LYS B  24      27.527 -12.067 -20.563  1.00 86.56           C  
ATOM    192  CE  LYS B  24      27.531 -10.877 -21.523  1.00 86.56           C  
ATOM    193  NZ  LYS B  24      27.352  -9.621 -20.760  1.00 86.56           N1+
ATOM    196  N   LEU B  25      29.293 -10.869 -16.426  1.00 59.61           N  
ATOM    197  CA  LEU B  25      29.610  -9.496 -16.152  1.00 59.61           C  
ATOM    202  C   LEU B  25      30.813  -9.394 -15.264  1.00 59.61           C  
ATOM    203  O   LEU B  25      31.707  -8.582 -15.505  1.00 59.61           O  
ATOM    198  CB  LEU B  25      28.448  -8.815 -15.412  1.00 59.61           C  
ATOM    199  CG  LEU B  25      28.725  -7.370 -14.966  1.00 59.61           C  
ATOM    200  CD1 LEU B  25      28.871  -6.421 -16.168  1.00 59.61           C  
ATOM    201  CD2 LEU B  25      27.679  -6.910 -13.937  1.00 59.61           C  
ATOM    204  N   LEU B  26      30.878 -10.234 -14.218  1.00 54.51           N  
ATOM    205  CA  LEU B  26      31.951 -10.133 -13.273  1.00 54.51           C  
ATOM    210  C   LEU B  26      33.237 -10.356 -14.002  1.00 54.51           C  
ATOM    211  O   LEU B  26      34.232  -9.677 -13.750  1.00 54.51           O  
ATOM    206  CB  LEU B  26      31.883 -11.204 -12.169  1.00 54.51           C  
ATOM    207  CG  LEU B  26      30.644 -11.109 -11.261  1.00 54.51           C  
ATOM    208  CD1 LEU B  26      30.666 -12.196 -10.172  1.00 54.51           C  
ATOM    209  CD2 LEU B  26      30.485  -9.694 -10.686  1.00 54.51           C  
ATOM    212  N   ASN B  27      33.241 -11.332 -14.926  1.00 54.55           N  
ATOM    213  CA  ASN B  27      34.413 -11.691 -15.671  1.00 54.55           C  
ATOM    218  C   ASN B  27      34.813 -10.556 -16.567  1.00 54.55           C  
ATOM    219  O   ASN B  27      35.995 -10.253 -16.718  1.00 54.55           O  
ATOM    214  CB  ASN B  27      34.165 -12.882 -16.619  1.00 54.55           C  
ATOM    215  CG  ASN B  27      33.654 -14.073 -15.825  1.00 54.55           C  
ATOM    217  ND2 ASN B  27      32.655 -14.786 -16.409  1.00 54.55           N  
ATOM    216  OD1 ASN B  27      34.120 -14.362 -14.723  1.00 54.55           O  
ATOM    220  N   GLU B  28      33.812  -9.931 -17.217  1.00105.73           N  
ATOM    221  CA  GLU B  28      33.987  -8.917 -18.221  1.00105.73           C  
ATOM    227  C   GLU B  28      34.484  -7.599 -17.698  1.00105.73           C  
ATOM    228  O   GLU B  28      35.373  -7.006 -18.306  1.00105.73           O  
ATOM    222  CB  GLU B  28      32.668  -8.659 -18.970  1.00105.73           C  
ATOM    223  CG  GLU B  28      32.832  -7.931 -20.304  1.00105.73           C  
ATOM    224  CD  GLU B  28      31.472  -7.930 -20.991  1.00105.73           C  
ATOM    225  OE1 GLU B  28      31.133  -8.956 -21.641  1.00105.73           O  
ATOM    226  OE2 GLU B  28      30.750  -6.906 -20.868  1.00105.73           O1-
ATOM    229  N   GLU B  29      33.952  -7.088 -16.564  1.00 74.16           N  
ATOM    230  CA  GLU B  29      34.332  -5.741 -16.226  1.00 74.16           C  
ATOM    236  C   GLU B  29      34.438  -5.559 -14.746  1.00 74.16           C  
ATOM    237  O   GLU B  29      34.187  -6.472 -13.961  1.00 74.16           O  
ATOM    231  CB  GLU B  29      33.291  -4.704 -16.675  1.00 74.16           C  
ATOM    232  CG  GLU B  29      33.057  -4.656 -18.184  1.00 74.16           C  
ATOM    233  CD  GLU B  29      31.763  -3.885 -18.406  1.00 74.16           C  
ATOM    234  OE1 GLU B  29      31.805  -2.627 -18.390  1.00 74.16           O  
ATOM    235  OE2 GLU B  29      30.708  -4.551 -18.580  1.00 74.16           O1-
ATOM    238  N   ARG B  30      34.851  -4.338 -14.340  1.00 92.06           N  
ATOM    239  CA  ARG B  30      34.896  -3.993 -12.953  1.00 92.06           C  
ATOM    247  C   ARG B  30      33.477  -3.667 -12.612  1.00 92.06           C  
ATOM    248  O   ARG B  30      32.860  -2.804 -13.235  1.00 92.06           O  
ATOM    240  CB  ARG B  30      35.749  -2.745 -12.654  1.00 92.06           C  
ATOM    241  CG  ARG B  30      37.226  -2.929 -13.005  1.00 92.06           C  
ATOM    242  CD  ARG B  30      37.865  -4.112 -12.279  1.00 92.06           C  
ATOM    243  NE  ARG B  30      39.274  -4.231 -12.747  1.00 92.06           N  
ATOM    244  CZ  ARG B  30      39.773  -5.461 -13.062  1.00 92.06           C  
ATOM    245  NH1 ARG B  30      38.970  -6.562 -12.971  1.00 92.06           N1+
ATOM    246  NH2 ARG B  30      41.068  -5.591 -13.471  1.00 92.06           N  
ATOM    249  N   VAL B  31      32.916  -4.360 -11.608  1.00 54.40           N  
ATOM    250  CA  VAL B  31      31.533  -4.155 -11.307  1.00 54.40           C  
ATOM    254  C   VAL B  31      31.414  -3.330 -10.064  1.00 54.40           C  
ATOM    255  O   VAL B  31      32.143  -3.531  -9.093  1.00 54.40           O  
ATOM    251  CB  VAL B  31      30.801  -5.446 -11.065  1.00 54.40           C  
ATOM    252  CG1 VAL B  31      29.348  -5.137 -10.670  1.00 54.40           C  
ATOM    253  CG2 VAL B  31      30.934  -6.320 -12.324  1.00 54.40           C  
ATOM    256  N   THR B  32      30.488  -2.348 -10.084  1.00155.97           N  
ATOM    257  CA  THR B  32      30.242  -1.588  -8.895  1.00155.97           C  
ATOM    261  C   THR B  32      29.059  -2.223  -8.238  1.00155.97           C  
ATOM    262  O   THR B  32      28.037  -2.475  -8.872  1.00155.97           O  
ATOM    258  CB  THR B  32      29.962  -0.120  -9.086  1.00155.97           C  
ATOM    260  CG2 THR B  32      31.235   0.592  -9.551  1.00155.97           C  
ATOM    259  OG1 THR B  32      28.908   0.080 -10.012  1.00155.97           O  
ATOM    263  N   LEU B  33      29.200  -2.567  -6.943  1.00134.20           N  
ATOM    264  CA  LEU B  33      28.115  -3.188  -6.232  1.00134.20           C  
ATOM    269  C   LEU B  33      27.939  -2.421  -4.963  1.00134.20           C  
ATOM    270  O   LEU B  33      28.854  -1.717  -4.541  1.00134.20           O  
ATOM    265  CB  LEU B  33      28.372  -4.640  -5.785  1.00134.20           C  
ATOM    266  CG  LEU B  33      29.490  -4.775  -4.728  1.00134.20           C  
ATOM    267  CD1 LEU B  33      29.660  -6.232  -4.265  1.00134.20           C  
ATOM    268  CD2 LEU B  33      30.804  -4.153  -5.227  1.00134.20           C  
ATOM    271  N   TYR B  34      26.748  -2.505  -4.327  1.00 93.34           N  
ATOM    272  CA  TYR B  34      26.636  -1.819  -3.071  1.00 93.34           C  
ATOM    281  C   TYR B  34      25.862  -2.682  -2.119  1.00 93.34           C  
ATOM    282  O   TYR B  34      25.250  -3.673  -2.516  1.00 93.34           O  
ATOM    273  CB  TYR B  34      25.969  -0.431  -3.138  1.00 93.34           C  
ATOM    274  CG  TYR B  34      24.484  -0.535  -3.134  1.00 93.34           C  
ATOM    275  CD1 TYR B  34      23.777  -0.964  -4.235  1.00 93.34           C  
ATOM    276  CD2 TYR B  34      23.798  -0.158  -2.002  1.00 93.34           C  
ATOM    277  CE1 TYR B  34      22.403  -1.031  -4.185  1.00 93.34           C  
ATOM    278  CE2 TYR B  34      22.427  -0.222  -1.950  1.00 93.34           C  
ATOM    279  CZ  TYR B  34      21.726  -0.665  -3.045  1.00 93.34           C  
ATOM    280  OH  TYR B  34      20.317  -0.733  -2.999  1.00 93.34           O  
ATOM    283  N   CYS B  35      25.934  -2.360  -0.810  1.00 51.32           N  
ATOM    284  CA  CYS B  35      25.156  -3.069   0.169  1.00 51.32           C  
ATOM    287  C   CYS B  35      24.620  -2.009   1.085  1.00 51.32           C  
ATOM    288  O   CYS B  35      25.286  -0.995   1.293  1.00 51.32           O  
ATOM    285  CB  CYS B  35      25.970  -4.065   1.012  1.00 51.32           C  
ATOM    286  SG  CYS B  35      24.931  -5.019   2.159  1.00 51.32           S  
ATOM    289  N   GLY B  36      23.410  -2.204   1.665  1.00 39.16           N  
ATOM    290  CA  GLY B  36      22.827  -1.170   2.483  1.00 39.16           C  
ATOM    291  C   GLY B  36      22.869  -1.568   3.934  1.00 39.16           C  
ATOM    292  O   GLY B  36      22.740  -2.742   4.277  1.00 39.16           O  
ATOM    293  N   PHE B  37      23.066  -0.573   4.833  1.00 83.28           N  
ATOM    294  CA  PHE B  37      23.083  -0.805   6.254  1.00 83.28           C  
ATOM    302  C   PHE B  37      22.322   0.326   6.889  1.00 83.28           C  
ATOM    303  O   PHE B  37      22.679   1.491   6.696  1.00 83.28           O  
ATOM    295  CB  PHE B  37      24.488  -0.722   6.875  1.00 83.28           C  
ATOM    296  CG  PHE B  37      25.409  -1.653   6.163  1.00 83.28           C  
ATOM    297  CD1 PHE B  37      26.075  -1.213   5.041  1.00 83.28           C  
ATOM    298  CD2 PHE B  37      25.615  -2.940   6.602  1.00 83.28           C  
ATOM    299  CE1 PHE B  37      26.934  -2.043   4.364  1.00 83.28           C  
ATOM    300  CE2 PHE B  37      26.474  -3.776   5.928  1.00 83.28           C  
ATOM    301  CZ  PHE B  37      27.133  -3.327   4.807  1.00 83.28           C  
ATOM    304  N   ASP B  38      21.282   0.007   7.699  1.00 69.50           N  
ATOM    305  CA  ASP B  38      20.467   1.017   8.334  1.00 69.50           C  
ATOM    310  C   ASP B  38      20.803   1.106   9.790  1.00 69.50           C  
ATOM    311  O   ASP B  38      20.958   0.091  10.470  1.00 69.50           O  
ATOM    306  CB  ASP B  38      18.945   0.757   8.307  1.00 69.50           C  
ATOM    307  CG  ASP B  38      18.396   0.944   6.901  1.00 69.50           C  
ATOM    308  OD1 ASP B  38      19.213   0.942   5.945  1.00 69.50           O  
ATOM    309  OD2 ASP B  38      17.152   1.093   6.763  1.00 69.50           O1-
ATOM    312  N   PRO B  39      20.945   2.312  10.280  1.00156.83           N  
ATOM    313  CA  PRO B  39      21.210   2.514  11.678  1.00156.83           C  
ATOM    317  C   PRO B  39      20.024   2.170  12.524  1.00156.83           C  
ATOM    318  O   PRO B  39      19.094   2.972  12.628  1.00156.83           O  
ATOM    315  CB  PRO B  39      21.696   3.960  11.818  1.00156.83           C  
ATOM    316  CG  PRO B  39      21.392   4.610  10.452  1.00156.83           C  
ATOM    314  CD  PRO B  39      21.405   3.426   9.472  1.00156.83           C  
ATOM    319  N   THR B  40      20.020   0.938  13.059  1.00 91.66           N  
ATOM    320  CA  THR B  40      19.090   0.425  14.019  1.00 91.66           C  
ATOM    324  C   THR B  40      19.630   0.674  15.395  1.00 91.66           C  
ATOM    325  O   THR B  40      18.890   0.677  16.378  1.00 91.66           O  
ATOM    321  CB  THR B  40      18.880  -1.048  13.851  1.00 91.66           C  
ATOM    323  CG2 THR B  40      18.374  -1.304  12.421  1.00 91.66           C  
ATOM    322  OG1 THR B  40      20.101  -1.744  14.059  1.00 91.66           O  
ATOM    326  N   ALA B  41      20.973   0.791  15.490  1.00 52.96           N  
ATOM    327  CA  ALA B  41      21.655   0.956  16.744  1.00 52.96           C  
ATOM    329  C   ALA B  41      22.892   1.770  16.495  1.00 52.96           C  
ATOM    330  O   ALA B  41      23.178   2.165  15.366  1.00 52.96           O  
ATOM    328  CB  ALA B  41      22.098  -0.372  17.385  1.00 52.96           C  
ATOM    331  N   ASP B  42      23.618   2.095  17.584  1.00 91.40           N  
ATOM    332  CA  ASP B  42      24.824   2.875  17.551  1.00 91.40           C  
ATOM    337  C   ASP B  42      25.984   2.082  17.025  1.00 91.40           C  
ATOM    338  O   ASP B  42      27.059   2.635  16.802  1.00 91.40           O  
ATOM    333  CB  ASP B  42      25.175   3.559  18.890  1.00 91.40           C  
ATOM    334  CG  ASP B  42      25.337   2.542  20.006  1.00 91.40           C  
ATOM    335  OD1 ASP B  42      25.114   1.327  19.761  1.00 91.40           O  
ATOM    336  OD2 ASP B  42      25.679   2.984  21.135  1.00 91.40           O1-
ATOM    339  N   SER B  43      25.843   0.748  16.900  1.00 60.82           N  
ATOM    340  CA  SER B  43      26.943  -0.039  16.411  1.00 60.82           C  
ATOM    343  C   SER B  43      26.418  -1.138  15.531  1.00 60.82           C  
ATOM    344  O   SER B  43      25.270  -1.561  15.652  1.00 60.82           O  
ATOM    341  CB  SER B  43      27.707  -0.716  17.567  1.00 60.82           C  
ATOM    342  OG  SER B  43      28.707  -1.599  17.083  1.00 60.82           O  
ATOM    345  N   LEU B  44      27.262  -1.607  14.587  1.00 71.51           N  
ATOM    346  CA  LEU B  44      26.918  -2.741  13.775  1.00 71.51           C  
ATOM    351  C   LEU B  44      27.269  -3.921  14.621  1.00 71.51           C  
ATOM    352  O   LEU B  44      27.887  -3.755  15.669  1.00 71.51           O  
ATOM    347  CB  LEU B  44      27.692  -2.842  12.449  1.00 71.51           C  
ATOM    348  CG  LEU B  44      27.292  -1.772  11.415  1.00 71.51           C  
ATOM    349  CD1 LEU B  44      28.096  -1.925  10.112  1.00 71.51           C  
ATOM    350  CD2 LEU B  44      25.774  -1.778  11.170  1.00 71.51           C  
ATOM    353  N   HIS B  45      26.839  -5.137  14.231  1.00 67.26           N  
ATOM    354  CA  HIS B  45      27.156  -6.300  15.015  1.00 67.26           C  
ATOM    361  C   HIS B  45      27.543  -7.406  14.073  1.00 67.26           C  
ATOM    362  O   HIS B  45      27.673  -7.195  12.870  1.00 67.26           O  
ATOM    357  CB  HIS B  45      25.998  -6.754  15.928  1.00 67.26           C  
ATOM    356  CG  HIS B  45      24.690  -6.914  15.217  1.00 67.26           C  
ATOM    359  CD2 HIS B  45      23.637  -6.059  15.093  1.00 67.26           C  
ATOM    355  ND1 HIS B  45      24.339  -8.045  14.524  1.00 67.26           N  
ATOM    360  CE1 HIS B  45      23.102  -7.826  14.012  1.00 67.26           C  
ATOM    358  NE2 HIS B  45      22.635  -6.633  14.330  1.00 67.26           N  
ATOM    363  N   ILE B  46      27.745  -8.627  14.609  1.00 82.72           N  
ATOM    364  CA  ILE B  46      28.171  -9.789  13.868  1.00 82.72           C  
ATOM    369  C   ILE B  46      27.152 -10.138  12.825  1.00 82.72           C  
ATOM    370  O   ILE B  46      27.453 -10.838  11.862  1.00 82.72           O  
ATOM    365  CB  ILE B  46      28.475 -10.990  14.731  1.00 82.72           C  
ATOM    366  CG1 ILE B  46      27.248 -11.486  15.513  1.00 82.72           C  
ATOM    367  CG2 ILE B  46      29.670 -10.621  15.625  1.00 82.72           C  
ATOM    368  CD1 ILE B  46      27.507 -12.797  16.259  1.00 82.72           C  
ATOM    371  N   GLY B  47      25.890  -9.727  13.023  1.00 48.73           N  
ATOM    372  CA  GLY B  47      24.854 -10.006  12.069  1.00 48.73           C  
ATOM    373  C   GLY B  47      25.236  -9.423  10.732  1.00 48.73           C  
ATOM    374  O   GLY B  47      24.886  -9.970   9.687  1.00 48.73           O  
ATOM    375  N   HIS B  48      25.891  -8.248  10.746  1.00 83.37           N  
ATOM    376  CA  HIS B  48      26.327  -7.494   9.597  1.00 83.37           C  
ATOM    383  C   HIS B  48      27.569  -8.016   8.915  1.00 83.37           C  
ATOM    384  O   HIS B  48      27.790  -7.693   7.749  1.00 83.37           O  
ATOM    379  CB  HIS B  48      26.574  -6.021   9.943  1.00 83.37           C  
ATOM    378  CG  HIS B  48      25.327  -5.365  10.448  1.00 83.37           C  
ATOM    381  CD2 HIS B  48      24.868  -5.227  11.720  1.00 83.37           C  
ATOM    377  ND1 HIS B  48      24.380  -4.778   9.638  1.00 83.37           N  
ATOM    382  CE1 HIS B  48      23.401  -4.316  10.456  1.00 83.37           C  
ATOM    380  NE2 HIS B  48      23.653  -4.564  11.729  1.00 83.37           N  
ATOM    385  N   LEU B  49      28.428  -8.795   9.610  1.00 85.51           N  
ATOM    386  CA  LEU B  49      29.732  -9.191   9.117  1.00 85.51           C  
ATOM    391  C   LEU B  49      29.725  -9.922   7.810  1.00 85.51           C  
ATOM    392  O   LEU B  49      30.581  -9.655   6.968  1.00 85.51           O  
ATOM    387  CB  LEU B  49      30.508 -10.127  10.066  1.00 85.51           C  
ATOM    388  CG  LEU B  49      31.241  -9.433  11.223  1.00 85.51           C  
ATOM    389  CD1 LEU B  49      31.982 -10.452  12.109  1.00 85.51           C  
ATOM    390  CD2 LEU B  49      32.195  -8.357  10.679  1.00 85.51           C  
ATOM    393  N   ALA B  50      28.805 -10.875   7.592  1.00 38.62           N  
ATOM    394  CA  ALA B  50      28.867 -11.639   6.377  1.00 38.62           C  
ATOM    396  C   ALA B  50      28.712 -10.728   5.197  1.00 38.62           C  
ATOM    397  O   ALA B  50      29.414 -10.873   4.196  1.00 38.62           O  
ATOM    395  CB  ALA B  50      27.764 -12.704   6.288  1.00 38.62           C  
ATOM    398  N   ALA B  51      27.779  -9.764   5.278  1.00 35.53           N  
ATOM    399  CA  ALA B  51      27.543  -8.881   4.174  1.00 35.53           C  
ATOM    401  C   ALA B  51      28.775  -8.067   3.922  1.00 35.53           C  
ATOM    402  O   ALA B  51      29.203  -7.915   2.778  1.00 35.53           O  
ATOM    400  CB  ALA B  51      26.389  -7.897   4.437  1.00 35.53           C  
ATOM    403  N   ILE B  52      29.384  -7.550   5.006  1.00 58.06           N  
ATOM    404  CA  ILE B  52      30.508  -6.659   4.948  1.00 58.06           C  
ATOM    409  C   ILE B  52      31.723  -7.319   4.365  1.00 58.06           C  
ATOM    410  O   ILE B  52      32.378  -6.756   3.490  1.00 58.06           O  
ATOM    405  CB  ILE B  52      30.848  -6.121   6.303  1.00 58.06           C  
ATOM    406  CG1 ILE B  52      29.630  -5.351   6.836  1.00 58.06           C  
ATOM    407  CG2 ILE B  52      32.120  -5.262   6.194  1.00 58.06           C  
ATOM    408  CD1 ILE B  52      29.724  -4.974   8.311  1.00 58.06           C  
ATOM    411  N   LEU B  53      32.057  -8.536   4.828  1.00 69.62           N  
ATOM    412  CA  LEU B  53      33.221  -9.249   4.378  1.00 69.62           C  
ATOM    417  C   LEU B  53      33.049  -9.647   2.945  1.00 69.62           C  
ATOM    418  O   LEU B  53      34.028  -9.727   2.206  1.00 69.62           O  
ATOM    413  CB  LEU B  53      33.514 -10.504   5.216  1.00 69.62           C  
ATOM    414  CG  LEU B  53      33.888 -10.158   6.671  1.00 69.62           C  
ATOM    415  CD1 LEU B  53      34.307 -11.407   7.465  1.00 69.62           C  
ATOM    416  CD2 LEU B  53      34.936  -9.033   6.716  1.00 69.62           C  
ATOM    419  N   THR B  54      31.799  -9.936   2.529  1.00 46.03           N  
ATOM    420  CA  THR B  54      31.514 -10.333   1.180  1.00 46.03           C  
ATOM    424  C   THR B  54      31.865  -9.192   0.279  1.00 46.03           C  
ATOM    425  O   THR B  54      32.351  -9.402  -0.831  1.00 46.03           O  
ATOM    421  CB  THR B  54      30.068 -10.681   0.958  1.00 46.03           C  
ATOM    423  CG2 THR B  54      29.848 -11.026  -0.525  1.00 46.03           C  
ATOM    422  OG1 THR B  54      29.703 -11.781   1.779  1.00 46.03           O  
ATOM    426  N   MET B  55      31.617  -7.947   0.732  1.00 41.98           N  
ATOM    427  CA  MET B  55      31.933  -6.800  -0.070  1.00 41.98           C  
ATOM    432  C   MET B  55      33.415  -6.787  -0.293  1.00 41.98           C  
ATOM    433  O   MET B  55      33.897  -6.535  -1.397  1.00 41.98           O  
ATOM    428  CB  MET B  55      31.587  -5.462   0.609  1.00 41.98           C  
ATOM    429  CG  MET B  55      30.088  -5.208   0.794  1.00 41.98           C  
ATOM    430  SD  MET B  55      29.693  -3.573   1.487  1.00 41.98           S  
ATOM    431  CE  MET B  55      30.341  -3.932   3.144  1.00 41.98           C  
ATOM    434  N   ARG B  56      34.173  -7.100   0.771  1.00 79.30           N  
ATOM    435  CA  ARG B  56      35.607  -7.071   0.774  1.00 79.30           C  
ATOM    443  C   ARG B  56      36.102  -8.028  -0.256  1.00 79.30           C  
ATOM    444  O   ARG B  56      37.029  -7.726  -1.006  1.00 79.30           O  
ATOM    436  CB  ARG B  56      36.179  -7.517   2.132  1.00 79.30           C  
ATOM    437  CG  ARG B  56      37.653  -7.192   2.387  1.00 79.30           C  
ATOM    438  CD  ARG B  56      38.036  -7.427   3.852  1.00 79.30           C  
ATOM    439  NE  ARG B  56      39.292  -6.674   4.125  1.00 79.30           N  
ATOM    440  CZ  ARG B  56      40.477  -7.318   4.329  1.00 79.30           C  
ATOM    441  NH1 ARG B  56      40.537  -8.679   4.303  1.00 79.30           N1+
ATOM    442  NH2 ARG B  56      41.604  -6.593   4.585  1.00 79.30           N  
ATOM    445  N   ARG B  57      35.473  -9.213  -0.317  1.00135.54           N  
ATOM    446  CA  ARG B  57      35.865 -10.257  -1.213  1.00135.54           C  
ATOM    454  C   ARG B  57      35.665  -9.762  -2.609  1.00135.54           C  
ATOM    455  O   ARG B  57      36.475 -10.035  -3.493  1.00135.54           O  
ATOM    447  CB  ARG B  57      35.022 -11.530  -1.024  1.00135.54           C  
ATOM    448  CG  ARG B  57      35.017 -12.039   0.421  1.00135.54           C  
ATOM    449  CD  ARG B  57      34.549 -13.485   0.565  1.00135.54           C  
ATOM    450  NE  ARG B  57      35.768 -14.327   0.705  1.00135.54           N  
ATOM    451  CZ  ARG B  57      36.308 -14.505   1.945  1.00135.54           C  
ATOM    452  NH1 ARG B  57      35.732 -13.904   3.025  1.00135.54           N1+
ATOM    453  NH2 ARG B  57      37.420 -15.280   2.104  1.00135.54           N  
ATOM    456  N   PHE B  58      34.570  -9.015  -2.848  1.00 69.24           N  
ATOM    457  CA  PHE B  58      34.341  -8.491  -4.162  1.00 69.24           C  
ATOM    465  C   PHE B  58      35.462  -7.555  -4.493  1.00 69.24           C  
ATOM    466  O   PHE B  58      35.947  -7.559  -5.623  1.00 69.24           O  
ATOM    458  CB  PHE B  58      33.008  -7.730  -4.320  1.00 69.24           C  
ATOM    459  CG  PHE B  58      31.929  -8.726  -4.601  1.00 69.24           C  
ATOM    460  CD1 PHE B  58      31.417  -9.534  -3.613  1.00 69.24           C  
ATOM    461  CD2 PHE B  58      31.422  -8.837  -5.877  1.00 69.24           C  
ATOM    462  CE1 PHE B  58      30.423 -10.442  -3.901  1.00 69.24           C  
ATOM    463  CE2 PHE B  58      30.428  -9.743  -6.171  1.00 69.24           C  
ATOM    464  CZ  PHE B  58      29.928 -10.551  -5.179  1.00 69.24           C  
ATOM    467  N   GLN B  59      35.908  -6.731  -3.520  1.00 60.23           N  
ATOM    468  CA  GLN B  59      36.938  -5.761  -3.786  1.00 60.23           C  
ATOM    474  C   GLN B  59      38.250  -6.417  -4.143  1.00 60.23           C  
ATOM    475  O   GLN B  59      38.935  -5.964  -5.059  1.00 60.23           O  
ATOM    469  CB  GLN B  59      37.173  -4.772  -2.629  1.00 60.23           C  
ATOM    470  CG  GLN B  59      38.078  -3.597  -3.024  1.00 60.23           C  
ATOM    471  CD  GLN B  59      37.978  -2.530  -1.942  1.00 60.23           C  
ATOM    473  NE2 GLN B  59      38.332  -1.267  -2.295  1.00 60.23           N  
ATOM    472  OE1 GLN B  59      37.587  -2.813  -0.811  1.00 60.23           O  
ATOM    476  N   GLN B  60      38.640  -7.515  -3.459  1.00 70.11           N  
ATOM    477  CA  GLN B  60      39.908  -8.160  -3.722  1.00 70.11           C  
ATOM    483  C   GLN B  60      39.924  -8.689  -5.126  1.00 70.11           C  
ATOM    484  O   GLN B  60      40.966  -8.730  -5.780  1.00 70.11           O  
ATOM    478  CB  GLN B  60      40.242  -9.324  -2.772  1.00 70.11           C  
ATOM    479  CG  GLN B  60      40.554  -8.850  -1.350  1.00 70.11           C  
ATOM    480  CD  GLN B  60      41.079 -10.024  -0.535  1.00 70.11           C  
ATOM    482  NE2 GLN B  60      40.608 -11.257  -0.864  1.00 70.11           N  
ATOM    481  OE1 GLN B  60      41.888  -9.846   0.374  1.00 70.11           O  
ATOM    485  N   ALA B  61      38.746  -9.129  -5.598  1.00 76.69           N  
ATOM    486  CA  ALA B  61      38.464  -9.651  -6.906  1.00 76.69           C  
ATOM    488  C   ALA B  61      38.691  -8.563  -7.916  1.00 76.69           C  
ATOM    489  O   ALA B  61      38.783  -8.845  -9.111  1.00 76.69           O  
ATOM    487  CB  ALA B  61      37.011 -10.140  -7.056  1.00 76.69           C  
ATOM    490  N   GLY B  62      38.688  -7.283  -7.476  1.00 48.13           N  
ATOM    491  CA  GLY B  62      38.926  -6.191  -8.380  1.00 48.13           C  
ATOM    492  C   GLY B  62      37.661  -5.427  -8.636  1.00 48.13           C  
ATOM    493  O   GLY B  62      37.578  -4.680  -9.610  1.00 48.13           O  
ATOM    494  N   HIS B  63      36.644  -5.578  -7.761  1.00 68.09           N  
ATOM    495  CA  HIS B  63      35.392  -4.903  -7.972  1.00 68.09           C  
ATOM    502  C   HIS B  63      35.254  -3.747  -7.018  1.00 68.09           C  
ATOM    503  O   HIS B  63      35.947  -3.669  -6.005  1.00 68.09           O  
ATOM    498  CB  HIS B  63      34.177  -5.832  -7.815  1.00 68.09           C  
ATOM    497  CG  HIS B  63      34.219  -6.937  -8.829  1.00 68.09           C  
ATOM    500  CD2 HIS B  63      34.582  -8.236  -8.688  1.00 68.09           C  
ATOM    496  ND1 HIS B  63      33.892  -6.778 -10.159  1.00 68.09           N  
ATOM    501  CE1 HIS B  63      34.075  -7.985 -10.750  1.00 68.09           C  
ATOM    499  NE2 HIS B  63      34.494  -8.903  -9.899  1.00 68.09           N  
ATOM    504  N   ARG B  64      34.333  -2.804  -7.330  1.00154.40           N  
ATOM    505  CA  ARG B  64      34.240  -1.584  -6.570  1.00154.40           C  
ATOM    513  C   ARG B  64      33.020  -1.530  -5.677  1.00154.40           C  
ATOM    514  O   ARG B  64      31.883  -1.441  -6.136  1.00154.40           O  
ATOM    506  CB  ARG B  64      34.215  -0.358  -7.485  1.00154.40           C  
ATOM    507  CG  ARG B  64      33.935   0.947  -6.756  1.00154.40           C  
ATOM    508  CD  ARG B  64      32.521   1.450  -7.018  1.00154.40           C  
ATOM    509  NE  ARG B  64      32.364   2.724  -6.273  1.00154.40           N  
ATOM    510  CZ  ARG B  64      31.968   3.833  -6.957  1.00154.40           C  
ATOM    511  NH1 ARG B  64      31.715   3.743  -8.295  1.00154.40           N1+
ATOM    512  NH2 ARG B  64      31.822   5.026  -6.312  1.00154.40           N  
ATOM    515  N   PRO B  65      33.273  -1.595  -4.387  1.00195.73           N  
ATOM    516  CA  PRO B  65      32.200  -1.545  -3.413  1.00195.73           C  
ATOM    520  C   PRO B  65      31.744  -0.190  -2.945  1.00195.73           C  
ATOM    521  O   PRO B  65      32.567   0.702  -2.743  1.00195.73           O  
ATOM    518  CB  PRO B  65      32.665  -2.374  -2.218  1.00195.73           C  
ATOM    519  CG  PRO B  65      33.744  -3.301  -2.792  1.00195.73           C  
ATOM    517  CD  PRO B  65      34.330  -2.501  -3.963  1.00195.73           C  
ATOM    522  N   ILE B  66      30.427  -0.042  -2.694  1.00 63.70           N  
ATOM    523  CA  ILE B  66      29.878   1.151  -2.117  1.00 63.70           C  
ATOM    528  C   ILE B  66      29.069   0.694  -0.942  1.00 63.70           C  
ATOM    529  O   ILE B  66      28.183  -0.148  -1.086  1.00 63.70           O  
ATOM    524  CB  ILE B  66      28.946   1.882  -3.034  1.00 63.70           C  
ATOM    525  CG1 ILE B  66      29.705   2.339  -4.291  1.00 63.70           C  
ATOM    526  CG2 ILE B  66      28.297   3.033  -2.246  1.00 63.70           C  
ATOM    527  CD1 ILE B  66      28.790   2.763  -5.437  1.00 63.70           C  
ATOM    530  N   ALA B  67      29.368   1.230   0.256  1.00 49.68           N  
ATOM    531  CA  ALA B  67      28.629   0.874   1.435  1.00 49.68           C  
ATOM    533  C   ALA B  67      27.677   2.005   1.651  1.00 49.68           C  
ATOM    534  O   ALA B  67      28.074   3.170   1.686  1.00 49.68           O  
ATOM    532  CB  ALA B  67      29.503   0.747   2.695  1.00 49.68           C  
ATOM    535  N   LEU B  68      26.384   1.662   1.801  1.00 83.07           N  
ATOM    536  CA  LEU B  68      25.312   2.606   1.914  1.00 83.07           C  
ATOM    541  C   LEU B  68      24.883   2.708   3.343  1.00 83.07           C  
ATOM    542  O   LEU B  68      24.494   1.714   3.950  1.00 83.07           O  
ATOM    537  CB  LEU B  68      24.053   2.114   1.182  1.00 83.07           C  
ATOM    538  CG  LEU B  68      22.854   3.064   1.324  1.00 83.07           C  
ATOM    539  CD1 LEU B  68      23.007   4.280   0.401  1.00 83.07           C  
ATOM    540  CD2 LEU B  68      21.511   2.326   1.196  1.00 83.07           C  
ATOM    543  N   VAL B  69      24.908   3.934   3.903  1.00 55.46           N  
ATOM    544  CA  VAL B  69      24.440   4.155   5.242  1.00 55.46           C  
ATOM    548  C   VAL B  69      23.017   4.623   5.095  1.00 55.46           C  
ATOM    549  O   VAL B  69      22.741   5.549   4.332  1.00 55.46           O  
ATOM    545  CB  VAL B  69      25.203   5.227   5.965  1.00 55.46           C  
ATOM    546  CG1 VAL B  69      24.574   5.400   7.356  1.00 55.46           C  
ATOM    547  CG2 VAL B  69      26.695   4.852   5.996  1.00 55.46           C  
ATOM    550  N   GLY B  70      22.066   4.007   5.834  1.00 54.94           N  
ATOM    551  CA  GLY B  70      20.681   4.328   5.615  1.00 54.94           C  
ATOM    552  C   GLY B  70      20.198   5.422   6.516  1.00 54.94           C  
ATOM    553  O   GLY B  70      19.432   5.181   7.449  1.00 54.94           O  
ATOM    554  N   GLY B  71      20.596   6.673   6.215  1.00 44.52           N  
ATOM    555  CA  GLY B  71      20.153   7.793   6.990  1.00 44.52           C  
ATOM    556  C   GLY B  71      18.672   7.985   6.812  1.00 44.52           C  
ATOM    557  O   GLY B  71      17.963   8.249   7.783  1.00 44.52           O  
ATOM    558  N   ALA B  72      18.177   7.951   5.553  1.00 63.53           N  
ATOM    559  CA  ALA B  72      16.767   8.130   5.295  1.00 63.53           C  
ATOM    561  C   ALA B  72      15.939   6.937   5.704  1.00 63.53           C  
ATOM    562  O   ALA B  72      14.996   7.058   6.483  1.00 63.53           O  
ATOM    560  CB  ALA B  72      16.456   8.401   3.814  1.00 63.53           C  
ATOM    563  N   THR B  73      16.322   5.733   5.231  1.00 67.85           N  
ATOM    564  CA  THR B  73      15.568   4.519   5.434  1.00 67.85           C  
ATOM    568  C   THR B  73      15.542   4.168   6.895  1.00 67.85           C  
ATOM    569  O   THR B  73      14.582   3.573   7.382  1.00 67.85           O  
ATOM    565  CB  THR B  73      16.121   3.352   4.664  1.00 67.85           C  
ATOM    567  CG2 THR B  73      16.045   3.644   3.154  1.00 67.85           C  
ATOM    566  OG1 THR B  73      17.467   3.118   5.045  1.00 67.85           O  
ATOM    570  N   GLY B  74      16.606   4.528   7.631  1.00 45.25           N  
ATOM    571  CA  GLY B  74      16.698   4.248   9.037  1.00 45.25           C  
ATOM    572  C   GLY B  74      15.540   4.922   9.705  1.00 45.25           C  
ATOM    573  O   GLY B  74      15.147   4.553  10.810  1.00 45.25           O  
ATOM    574  N   LEU B  75      15.057   6.024   9.103  1.00 88.07           N  
ATOM    575  CA  LEU B  75      13.913   6.736   9.600  1.00 88.07           C  
ATOM    580  C   LEU B  75      12.638   5.946   9.428  1.00 88.07           C  
ATOM    581  O   LEU B  75      11.758   6.021  10.280  1.00 88.07           O  
ATOM    576  CB  LEU B  75      13.698   8.079   8.891  1.00 88.07           C  
ATOM    577  CG  LEU B  75      14.776   9.114   9.240  1.00 88.07           C  
ATOM    578  CD1 LEU B  75      14.457  10.481   8.610  1.00 88.07           C  
ATOM    579  CD2 LEU B  75      14.990   9.183  10.760  1.00 88.07           C  
ATOM    582  N   ILE B  76      12.434   5.278   8.273  1.00133.82           N  
ATOM    583  CA  ILE B  76      11.221   4.519   8.041  1.00133.82           C  
ATOM    588  C   ILE B  76      11.165   3.159   8.695  1.00133.82           C  
ATOM    589  O   ILE B  76      10.199   2.853   9.396  1.00133.82           O  
ATOM    584  CB  ILE B  76      10.903   4.358   6.582  1.00133.82           C  
ATOM    585  CG1 ILE B  76      10.504   5.721   5.990  1.00133.82           C  
ATOM    586  CG2 ILE B  76       9.797   3.298   6.447  1.00133.82           C  
ATOM    587  CD1 ILE B  76       9.227   6.289   6.609  1.00133.82           C  
ATOM    590  N   GLY B  77      12.190   2.298   8.481  1.00 44.03           N  
ATOM    591  CA  GLY B  77      12.240   0.978   9.065  1.00 44.03           C  
ATOM    592  C   GLY B  77      11.804  -0.074   8.074  1.00 44.03           C  
ATOM    593  O   GLY B  77      10.725   0.010   7.489  1.00 44.03           O  
ATOM    594  N   ASP B  78      12.632  -1.140   7.929  1.00 68.52           N  
ATOM    595  CA  ASP B  78      12.447  -2.243   7.016  1.00 68.52           C  
ATOM    600  C   ASP B  78      11.723  -3.347   7.740  1.00 68.52           C  
ATOM    601  O   ASP B  78      12.180  -3.829   8.775  1.00 68.52           O  
ATOM    596  CB  ASP B  78      13.808  -2.805   6.545  1.00 68.52           C  
ATOM    597  CG  ASP B  78      13.654  -3.806   5.405  1.00 68.52           C  
ATOM    598  OD1 ASP B  78      12.494  -4.124   5.034  1.00 68.52           O  
ATOM    599  OD2 ASP B  78      14.708  -4.268   4.888  1.00 68.52           O1-
ATOM    602  N   PRO B  79      10.577  -3.731   7.223  1.00175.53           N  
ATOM    603  CA  PRO B  79       9.777  -4.785   7.797  1.00175.53           C  
ATOM    607  C   PRO B  79      10.407  -6.122   7.571  1.00175.53           C  
ATOM    608  O   PRO B  79      10.065  -7.076   8.269  1.00175.53           O  
ATOM    605  CB  PRO B  79       8.410  -4.688   7.114  1.00175.53           C  
ATOM    606  CG  PRO B  79       8.328  -3.230   6.636  1.00175.53           C  
ATOM    604  CD  PRO B  79       9.791  -2.825   6.405  1.00175.53           C  
ATOM    609  N   SER B  80      11.320  -6.209   6.592  1.00106.13           N  
ATOM    610  CA  SER B  80      11.906  -7.453   6.190  1.00106.13           C  
ATOM    613  C   SER B  80      12.580  -8.111   7.354  1.00106.13           C  
ATOM    614  O   SER B  80      13.401  -7.510   8.044  1.00106.13           O  
ATOM    611  CB  SER B  80      12.951  -7.253   5.082  1.00106.13           C  
ATOM    612  OG  SER B  80      13.514  -8.497   4.709  1.00106.13           O  
ATOM    615  N   GLY B  81      12.222  -9.391   7.598  1.00 32.39           N  
ATOM    616  CA  GLY B  81      12.857 -10.193   8.605  1.00 32.39           C  
ATOM    617  C   GLY B  81      12.348  -9.826   9.964  1.00 32.39           C  
ATOM    618  O   GLY B  81      12.826 -10.354  10.968  1.00 32.39           O  
ATOM    619  N   LYS B  82      11.361  -8.915  10.037  1.00 91.10           N  
ATOM    620  CA  LYS B  82      10.874  -8.522  11.324  1.00 91.10           C  
ATOM    626  C   LYS B  82       9.430  -8.897  11.385  1.00 91.10           C  
ATOM    627  O   LYS B  82       8.657  -8.651  10.462  1.00 91.10           O  
ATOM    621  CB  LYS B  82      11.015  -7.008  11.586  1.00 91.10           C  
ATOM    622  CG  LYS B  82      12.472  -6.539  11.467  1.00 91.10           C  
ATOM    623  CD  LYS B  82      12.655  -5.020  11.403  1.00 91.10           C  
ATOM    624  CE  LYS B  82      14.013  -4.587  10.840  1.00 91.10           C  
ATOM    625  NZ  LYS B  82      15.115  -5.192  11.620  1.00 91.10           N1+
ATOM    628  N   LYS B  83       9.065  -9.580  12.479  1.00124.63           N  
ATOM    629  CA  LYS B  83       7.749 -10.055  12.760  1.00124.63           C  
ATOM    635  C   LYS B  83       6.844  -8.928  13.151  1.00124.63           C  
ATOM    636  O   LYS B  83       5.632  -9.007  12.948  1.00124.63           O  
ATOM    630  CB  LYS B  83       7.766 -11.117  13.865  1.00124.63           C  
ATOM    631  CG  LYS B  83       6.495 -11.953  13.912  1.00124.63           C  
ATOM    632  CD  LYS B  83       6.687 -13.287  14.635  1.00124.63           C  
ATOM    633  CE  LYS B  83       7.027 -13.139  16.118  1.00124.63           C  
ATOM    634  NZ  LYS B  83       7.233 -14.474  16.725  1.00124.63           N1+
ATOM    637  N   SER B  84       7.380  -7.851  13.763  1.00 52.29           N  
ATOM    638  CA  SER B  84       6.475  -6.825  14.198  1.00 52.29           C  
ATOM    641  C   SER B  84       6.958  -5.469  13.800  1.00 52.29           C  
ATOM    642  O   SER B  84       8.127  -5.262  13.475  1.00 52.29           O  
ATOM    639  CB  SER B  84       6.260  -6.777  15.719  1.00 52.29           C  
ATOM    640  OG  SER B  84       5.596  -7.951  16.159  1.00 52.29           O  
ATOM    643  N   GLU B  85       6.013  -4.504  13.846  1.00118.47           N  
ATOM    644  CA  GLU B  85       6.271  -3.126  13.545  1.00118.47           C  
ATOM    650  C   GLU B  85       7.321  -2.694  14.505  1.00118.47           C  
ATOM    651  O   GLU B  85       7.355  -3.145  15.648  1.00118.47           O  
ATOM    645  CB  GLU B  85       5.072  -2.186  13.802  1.00118.47           C  
ATOM    646  CG  GLU B  85       3.970  -2.209  12.744  1.00118.47           C  
ATOM    647  CD  GLU B  85       4.230  -1.090  11.741  1.00118.47           C  
ATOM    648  OE1 GLU B  85       3.745   0.049  11.973  1.00118.47           O  
ATOM    649  OE2 GLU B  85       4.915  -1.361  10.721  1.00118.47           O1-
ATOM    652  N   ARG B  86       8.220  -1.808  14.044  1.00123.73           N  
ATOM    653  CA  ARG B  86       9.271  -1.341  14.894  1.00123.73           C  
ATOM    661  C   ARG B  86       9.012   0.102  15.171  1.00123.73           C  
ATOM    662  O   ARG B  86       8.269   0.759  14.440  1.00123.73           O  
ATOM    654  CB  ARG B  86      10.678  -1.527  14.294  1.00123.73           C  
ATOM    655  CG  ARG B  86      11.019  -3.015  14.140  1.00123.73           C  
ATOM    656  CD  ARG B  86      11.462  -3.697  15.437  1.00123.73           C  
ATOM    657  NE  ARG B  86      12.950  -3.711  15.474  1.00123.73           N  
ATOM    658  CZ  ARG B  86      13.594  -4.911  15.393  1.00123.73           C  
ATOM    659  NH1 ARG B  86      12.864  -6.063  15.313  1.00123.73           N1+
ATOM    660  NH2 ARG B  86      14.958  -4.968  15.399  1.00123.73           N  
ATOM    663  N   THR B  87       9.587   0.613  16.278  1.00 32.38           N  
ATOM    664  CA  THR B  87       9.362   1.975  16.669  1.00 32.38           C  
ATOM    668  C   THR B  87      10.201   2.858  15.813  1.00 32.38           C  
ATOM    669  O   THR B  87      11.280   2.470  15.365  1.00 32.38           O  
ATOM    665  CB  THR B  87       9.745   2.258  18.094  1.00 32.38           C  
ATOM    667  CG2 THR B  87       8.946   1.321  19.015  1.00 32.38           C  
ATOM    666  OG1 THR B  87      11.133   2.040  18.280  1.00 32.38           O  
ATOM    670  N   LEU B  88       9.693   4.075  15.535  1.00 92.83           N  
ATOM    671  CA  LEU B  88      10.474   4.992  14.758  1.00 92.83           C  
ATOM    676  C   LEU B  88      11.411   5.685  15.684  1.00 92.83           C  
ATOM    677  O   LEU B  88      11.034   6.098  16.779  1.00 92.83           O  
ATOM    672  CB  LEU B  88       9.670   6.089  14.035  1.00 92.83           C  
ATOM    673  CG  LEU B  88       8.747   5.584  12.909  1.00 92.83           C  
ATOM    674  CD1 LEU B  88       9.546   4.880  11.801  1.00 92.83           C  
ATOM    675  CD2 LEU B  88       7.586   4.747  13.461  1.00 92.83           C  
ATOM    678  N   ASN B  89      12.677   5.817  15.257  1.00 69.63           N  
ATOM    679  CA  ASN B  89      13.662   6.499  16.034  1.00 69.63           C  
ATOM    684  C   ASN B  89      13.656   7.917  15.569  1.00 69.63           C  
ATOM    685  O   ASN B  89      13.143   8.214  14.491  1.00 69.63           O  
ATOM    680  CB  ASN B  89      15.071   5.927  15.843  1.00 69.63           C  
ATOM    681  CG  ASN B  89      15.009   4.492  16.333  1.00 69.63           C  
ATOM    683  ND2 ASN B  89      14.158   4.244  17.365  1.00 69.63           N  
ATOM    682  OD1 ASN B  89      15.684   3.612  15.803  1.00 69.63           O  
ATOM    686  N   ALA B  90      14.206   8.829  16.394  1.00 34.12           N  
ATOM    687  CA  ALA B  90      14.249  10.226  16.071  1.00 34.12           C  
ATOM    689  C   ALA B  90      15.350  10.463  15.084  1.00 34.12           C  
ATOM    690  O   ALA B  90      16.312   9.703  15.019  1.00 34.12           O  
ATOM    688  CB  ALA B  90      14.507  11.122  17.296  1.00 34.12           C  
ATOM    691  N   LYS B  91      15.229  11.550  14.293  1.00122.80           N  
ATOM    692  CA  LYS B  91      16.205  11.867  13.288  1.00122.80           C  
ATOM    698  C   LYS B  91      17.513  12.102  13.969  1.00122.80           C  
ATOM    699  O   LYS B  91      18.565  11.705  13.472  1.00122.80           O  
ATOM    693  CB  LYS B  91      15.879  13.126  12.463  1.00122.80           C  
ATOM    694  CG  LYS B  91      16.893  13.397  11.346  1.00122.80           C  
ATOM    695  CD  LYS B  91      16.844  12.379  10.204  1.00122.80           C  
ATOM    696  CE  LYS B  91      17.863  12.640   9.092  1.00122.80           C  
ATOM    697  NZ  LYS B  91      19.043  11.759   9.259  1.00122.80           N1+
ATOM    700  N   GLU B  92      17.473  12.745  15.146  1.00 39.99           N  
ATOM    701  CA  GLU B  92      18.673  13.060  15.858  1.00 39.99           C  
ATOM    707  C   GLU B  92      19.376  11.777  16.179  1.00 39.99           C  
ATOM    708  O   GLU B  92      20.588  11.665  16.004  1.00 39.99           O  
ATOM    702  CB  GLU B  92      18.368  13.790  17.175  1.00 39.99           C  
ATOM    703  CG  GLU B  92      17.722  15.161  16.961  1.00 39.99           C  
ATOM    704  CD  GLU B  92      17.089  15.587  18.275  1.00 39.99           C  
ATOM    705  OE1 GLU B  92      16.302  14.782  18.843  1.00 39.99           O  
ATOM    706  OE2 GLU B  92      17.377  16.728  18.725  1.00 39.99           O1-
ATOM    709  N   THR B  93      18.631  10.758  16.649  1.00115.70           N  
ATOM    710  CA  THR B  93      19.286   9.533  17.006  1.00115.70           C  
ATOM    714  C   THR B  93      19.853   8.873  15.781  1.00115.70           C  
ATOM    715  O   THR B  93      21.008   8.450  15.773  1.00115.70           O  
ATOM    711  CB  THR B  93      18.393   8.569  17.742  1.00115.70           C  
ATOM    713  CG2 THR B  93      17.409   7.895  16.774  1.00115.70           C  
ATOM    712  OG1 THR B  93      19.188   7.580  18.373  1.00115.70           O  
ATOM    716  N   VAL B  94      19.070   8.803  14.687  1.00 41.96           N  
ATOM    717  CA  VAL B  94      19.538   8.123  13.513  1.00 41.96           C  
ATOM    721  C   VAL B  94      20.745   8.840  13.006  1.00 41.96           C  
ATOM    722  O   VAL B  94      21.743   8.215  12.650  1.00 41.96           O  
ATOM    718  CB  VAL B  94      18.517   8.082  12.409  1.00 41.96           C  
ATOM    719  CG1 VAL B  94      19.176   7.514  11.140  1.00 41.96           C  
ATOM    720  CG2 VAL B  94      17.303   7.270  12.897  1.00 41.96           C  
ATOM    723  N   GLU B  95      20.698  10.185  13.000  1.00 71.08           N  
ATOM    724  CA  GLU B  95      21.781  10.944  12.447  1.00 71.08           C  
ATOM    730  C   GLU B  95      23.044  10.652  13.193  1.00 71.08           C  
ATOM    731  O   GLU B  95      24.104  10.511  12.586  1.00 71.08           O  
ATOM    725  CB  GLU B  95      21.548  12.464  12.486  1.00 71.08           C  
ATOM    726  CG  GLU B  95      20.407  12.907  11.568  1.00 71.08           C  
ATOM    727  CD  GLU B  95      20.502  14.413  11.373  1.00 71.08           C  
ATOM    728  OE1 GLU B  95      21.576  14.983  11.700  1.00 71.08           O  
ATOM    729  OE2 GLU B  95      19.509  15.012  10.883  1.00 71.08           O1-
ATOM    732  N   ALA B  96      22.974  10.566  14.533  1.00 33.29           N  
ATOM    733  CA  ALA B  96      24.148  10.318  15.324  1.00 33.29           C  
ATOM    735  C   ALA B  96      24.692   8.951  15.040  1.00 33.29           C  
ATOM    736  O   ALA B  96      25.899   8.765  14.895  1.00 33.29           O  
ATOM    734  CB  ALA B  96      23.861  10.383  16.833  1.00 33.29           C  
ATOM    737  N   TRP B  97      23.793   7.957  14.946  1.00 67.68           N  
ATOM    738  CA  TRP B  97      24.140   6.570  14.784  1.00 67.68           C  
ATOM    749  C   TRP B  97      24.820   6.361  13.469  1.00 67.68           C  
ATOM    750  O   TRP B  97      25.731   5.543  13.356  1.00 67.68           O  
ATOM    739  CB  TRP B  97      22.899   5.661  14.841  1.00 67.68           C  
ATOM    740  CG  TRP B  97      22.229   5.652  16.197  1.00 67.68           C  
ATOM    742  CD1 TRP B  97      22.627   6.264  17.349  1.00 67.68           C  
ATOM    741  CD2 TRP B  97      21.009   4.958  16.505  1.00 67.68           C  
ATOM    744  CE2 TRP B  97      20.737   5.185  17.855  1.00 67.68           C  
ATOM    745  CE3 TRP B  97      20.184   4.196  15.728  1.00 67.68           C  
ATOM    743  NE1 TRP B  97      21.739   5.985  18.360  1.00 67.68           N  
ATOM    746  CZ2 TRP B  97      19.633   4.648  18.452  1.00 67.68           C  
ATOM    747  CZ3 TRP B  97      19.072   3.656  16.336  1.00 67.68           C  
ATOM    748  CH2 TRP B  97      18.802   3.876  17.670  1.00 67.68           C  
ATOM    751  N   SER B  98      24.379   7.097  12.436  1.00 86.02           N  
ATOM    752  CA  SER B  98      24.884   6.951  11.102  1.00 86.02           C  
ATOM    755  C   SER B  98      26.355   7.259  11.075  1.00 86.02           C  
ATOM    756  O   SER B  98      27.118   6.607  10.362  1.00 86.02           O  
ATOM    753  CB  SER B  98      24.161   7.909  10.141  1.00 86.02           C  
ATOM    754  OG  SER B  98      24.661   7.763   8.825  1.00 86.02           O  
ATOM    757  N   ALA B  99      26.791   8.258  11.866  1.00 35.96           N  
ATOM    758  CA  ALA B  99      28.158   8.700  11.892  1.00 35.96           C  
ATOM    760  C   ALA B  99      29.062   7.602  12.369  1.00 35.96           C  
ATOM    761  O   ALA B  99      30.167   7.443  11.852  1.00 35.96           O  
ATOM    759  CB  ALA B  99      28.364   9.907  12.822  1.00 35.96           C  
ATOM    762  N   ARG B 100      28.634   6.849  13.398  1.00119.16           N  
ATOM    763  CA  ARG B 100      29.428   5.787  13.956  1.00119.16           C  
ATOM    771  C   ARG B 100      29.570   4.644  12.992  1.00119.16           C  
ATOM    772  O   ARG B 100      30.663   4.114  12.798  1.00119.16           O  
ATOM    764  CB  ARG B 100      28.818   5.224  15.249  1.00119.16           C  
ATOM    765  CG  ARG B 100      28.705   6.279  16.350  1.00119.16           C  
ATOM    766  CD  ARG B 100      28.143   5.746  17.668  1.00119.16           C  
ATOM    767  NE  ARG B 100      29.299   5.241  18.463  1.00119.16           N  
ATOM    768  CZ  ARG B 100      29.163   4.980  19.795  1.00119.16           C  
ATOM    769  NH1 ARG B 100      27.984   5.237  20.431  1.00119.16           N1+
ATOM    770  NH2 ARG B 100      30.210   4.447  20.486  1.00119.16           N  
ATOM    773  N   ILE B 101      28.456   4.253  12.347  1.00 54.51           N  
ATOM    774  CA  ILE B 101      28.401   3.135  11.450  1.00 54.51           C  
ATOM    779  C   ILE B 101      29.302   3.403  10.292  1.00 54.51           C  
ATOM    780  O   ILE B 101      29.972   2.493   9.802  1.00 54.51           O  
ATOM    775  CB  ILE B 101      27.011   2.853  10.945  1.00 54.51           C  
ATOM    776  CG1 ILE B 101      26.120   2.381  12.111  1.00 54.51           C  
ATOM    777  CG2 ILE B 101      27.098   1.843   9.791  1.00 54.51           C  
ATOM    778  CD1 ILE B 101      24.637   2.286  11.759  1.00 54.51           C  
ATOM    781  N   LYS B 102      29.342   4.665   9.822  1.00 86.63           N  
ATOM    782  CA  LYS B 102      30.205   4.967   8.720  1.00 86.63           C  
ATOM    788  C   LYS B 102      31.586   4.602   9.148  1.00 86.63           C  
ATOM    789  O   LYS B 102      32.355   4.053   8.363  1.00 86.63           O  
ATOM    783  CB  LYS B 102      30.300   6.457   8.357  1.00 86.63           C  
ATOM    784  CG  LYS B 102      29.205   7.000   7.445  1.00 86.63           C  
ATOM    785  CD  LYS B 102      29.377   8.501   7.190  1.00 86.63           C  
ATOM    786  CE  LYS B 102      28.636   9.027   5.959  1.00 86.63           C  
ATOM    787  NZ  LYS B 102      29.152  10.369   5.602  1.00 86.63           N1+
ATOM    790  N   GLU B 103      31.914   4.897  10.422  1.00 80.85           N  
ATOM    791  CA  GLU B 103      33.227   4.670  10.952  1.00 80.85           C  
ATOM    797  C   GLU B 103      33.556   3.211  10.913  1.00 80.85           C  
ATOM    798  O   GLU B 103      34.602   2.821  10.400  1.00 80.85           O  
ATOM    792  CB  GLU B 103      33.357   5.100  12.427  1.00 80.85           C  
ATOM    793  CG  GLU B 103      34.774   4.943  12.993  1.00 80.85           C  
ATOM    794  CD  GLU B 103      34.718   5.199  14.493  1.00 80.85           C  
ATOM    795  OE1 GLU B 103      33.606   5.062  15.070  1.00 80.85           O  
ATOM    796  OE2 GLU B 103      35.782   5.530  15.082  1.00 80.85           O1-
ATOM    799  N   GLN B 104      32.654   2.358  11.427  1.00 51.18           N  
ATOM    800  CA  GLN B 104      32.929   0.952  11.493  1.00 51.18           C  
ATOM    806  C   GLN B 104      33.028   0.405  10.107  1.00 51.18           C  
ATOM    807  O   GLN B 104      33.851  -0.467   9.837  1.00 51.18           O  
ATOM    801  CB  GLN B 104      31.841   0.173  12.243  1.00 51.18           C  
ATOM    802  CG  GLN B 104      31.741   0.560  13.718  1.00 51.18           C  
ATOM    803  CD  GLN B 104      30.501  -0.123  14.261  1.00 51.18           C  
ATOM    805  NE2 GLN B 104      30.229   0.056  15.580  1.00 51.18           N  
ATOM    804  OE1 GLN B 104      29.784  -0.793  13.519  1.00 51.18           O  
ATOM    808  N   LEU B 105      32.199   0.916   9.179  1.00 61.74           N  
ATOM    809  CA  LEU B 105      32.178   0.379   7.848  1.00 61.74           C  
ATOM    814  C   LEU B 105      33.518   0.530   7.206  1.00 61.74           C  
ATOM    815  O   LEU B 105      34.030  -0.414   6.610  1.00 61.74           O  
ATOM    810  CB  LEU B 105      31.173   1.070   6.917  1.00 61.74           C  
ATOM    811  CG  LEU B 105      29.707   0.790   7.272  1.00 61.74           C  
ATOM    812  CD1 LEU B 105      28.764   1.511   6.296  1.00 61.74           C  
ATOM    813  CD2 LEU B 105      29.436  -0.722   7.359  1.00 61.74           C  
ATOM    816  N   GLY B 106      34.153   1.701   7.383  1.00 45.17           N  
ATOM    817  CA  GLY B 106      35.367   2.057   6.702  1.00 45.17           C  
ATOM    818  C   GLY B 106      36.466   1.062   6.943  1.00 45.17           C  
ATOM    819  O   GLY B 106      37.305   0.857   6.067  1.00 45.17           O  
ATOM    820  N   ARG B 107      36.524   0.430   8.128  1.00136.84           N  
ATOM    821  CA  ARG B 107      37.636  -0.426   8.444  1.00136.84           C  
ATOM    829  C   ARG B 107      37.747  -1.616   7.523  1.00136.84           C  
ATOM    830  O   ARG B 107      38.855  -2.063   7.230  1.00136.84           O  
ATOM    822  CB  ARG B 107      37.678  -0.868   9.920  1.00136.84           C  
ATOM    823  CG  ARG B 107      36.462  -1.625  10.442  1.00136.84           C  
ATOM    824  CD  ARG B 107      36.478  -1.707  11.968  1.00136.84           C  
ATOM    825  NE  ARG B 107      35.424  -2.662  12.394  1.00136.84           N  
ATOM    826  CZ  ARG B 107      34.849  -2.514  13.621  1.00136.84           C  
ATOM    827  NH1 ARG B 107      35.124  -1.410  14.376  1.00136.84           N1+
ATOM    828  NH2 ARG B 107      34.011  -3.478  14.095  1.00136.84           N  
ATOM    831  N   PHE B 108      36.615  -2.175   7.059  1.00100.57           N  
ATOM    832  CA  PHE B 108      36.564  -3.337   6.206  1.00100.57           C  
ATOM    840  C   PHE B 108      37.026  -3.095   4.784  1.00100.57           C  
ATOM    841  O   PHE B 108      37.469  -4.040   4.130  1.00100.57           O  
ATOM    833  CB  PHE B 108      35.145  -3.922   6.114  1.00100.57           C  
ATOM    834  CG  PHE B 108      34.780  -4.374   7.484  1.00100.57           C  
ATOM    835  CD1 PHE B 108      35.221  -5.590   7.950  1.00100.57           C  
ATOM    836  CD2 PHE B 108      33.999  -3.589   8.301  1.00100.57           C  
ATOM    837  CE1 PHE B 108      34.892  -6.019   9.212  1.00100.57           C  
ATOM    838  CE2 PHE B 108      33.667  -4.013   9.567  1.00100.57           C  
ATOM    839  CZ  PHE B 108      34.114  -5.230  10.024  1.00100.57           C  
ATOM    842  N   LEU B 109      36.867  -1.871   4.219  1.00115.66           N  
ATOM    843  CA  LEU B 109      37.175  -1.710   2.814  1.00115.66           C  
ATOM    848  C   LEU B 109      38.387  -0.860   2.564  1.00115.66           C  
ATOM    849  O   LEU B 109      38.885  -0.170   3.451  1.00115.66           O  
ATOM    844  CB  LEU B 109      36.038  -1.114   1.966  1.00115.66           C  
ATOM    845  CG  LEU B 109      34.725  -1.915   2.035  1.00115.66           C  
ATOM    846  CD1 LEU B 109      33.934  -1.592   3.311  1.00115.66           C  
ATOM    847  CD2 LEU B 109      33.910  -1.778   0.744  1.00115.66           C  
ATOM    850  N   ASP B 110      38.887  -0.910   1.302  1.00 60.74           N  
ATOM    851  CA  ASP B 110      40.086  -0.223   0.890  1.00 60.74           C  
ATOM    856  C   ASP B 110      39.755   1.006   0.092  1.00 60.74           C  
ATOM    857  O   ASP B 110      39.143   0.935  -0.973  1.00 60.74           O  
ATOM    852  CB  ASP B 110      40.999  -1.097   0.014  1.00 60.74           C  
ATOM    853  CG  ASP B 110      42.305  -0.347  -0.197  1.00 60.74           C  
ATOM    854  OD1 ASP B 110      42.469   0.744   0.411  1.00 60.74           O  
ATOM    855  OD2 ASP B 110      43.157  -0.854  -0.973  1.00 60.74           O1-
ATOM    858  N   PHE B 111      40.080   2.184   0.663  1.00 89.52           N  
ATOM    859  CA  PHE B 111      39.943   3.478   0.053  1.00 89.52           C  
ATOM    867  C   PHE B 111      41.108   3.854  -0.824  1.00 89.52           C  
ATOM    868  O   PHE B 111      40.954   4.649  -1.750  1.00 89.52           O  
ATOM    860  CB  PHE B 111      39.637   4.572   1.086  1.00 89.52           C  
ATOM    861  CG  PHE B 111      38.274   4.196   1.565  1.00 89.52           C  
ATOM    862  CD1 PHE B 111      38.116   3.269   2.568  1.00 89.52           C  
ATOM    863  CD2 PHE B 111      37.149   4.747   0.989  1.00 89.52           C  
ATOM    864  CE1 PHE B 111      36.862   2.910   3.003  1.00 89.52           C  
ATOM    865  CE2 PHE B 111      35.892   4.393   1.419  1.00 89.52           C  
ATOM    866  CZ  PHE B 111      35.746   3.473   2.430  1.00 89.52           C  
ATOM    869  N   GLU B 112      42.322   3.348  -0.516  1.00 90.01           N  
ATOM    870  CA  GLU B 112      43.534   3.721  -1.204  1.00 90.01           C  
ATOM    876  C   GLU B 112      43.566   3.242  -2.631  1.00 90.01           C  
ATOM    877  O   GLU B 112      44.105   3.931  -3.496  1.00 90.01           O  
ATOM    871  CB  GLU B 112      44.802   3.185  -0.517  1.00 90.01           C  
ATOM    872  CG  GLU B 112      44.976   3.700   0.917  1.00 90.01           C  
ATOM    873  CD  GLU B 112      45.043   5.222   0.884  1.00 90.01           C  
ATOM    874  OE1 GLU B 112      45.917   5.764   0.156  1.00 90.01           O  
ATOM    875  OE2 GLU B 112      44.221   5.865   1.590  1.00 90.01           O1-
ATOM    878  N   ALA B 113      42.994   2.055  -2.920  1.00 53.87           N  
ATOM    879  CA  ALA B 113      43.080   1.460  -4.233  1.00 53.87           C  
ATOM    881  C   ALA B 113      42.639   2.433  -5.287  1.00 53.87           C  
ATOM    882  O   ALA B 113      41.705   3.209  -5.098  1.00 53.87           O  
ATOM    880  CB  ALA B 113      42.221   0.194  -4.379  1.00 53.87           C  
ATOM    883  N   ASP B 114      43.389   2.469  -6.413  1.00151.62           N  
ATOM    884  CA  ASP B 114      43.110   3.350  -7.516  1.00151.62           C  
ATOM    889  C   ASP B 114      41.939   2.918  -8.353  1.00151.62           C  
ATOM    890  O   ASP B 114      40.992   3.668  -8.572  1.00151.62           O  
ATOM    885  CB  ASP B 114      44.310   3.456  -8.465  1.00151.62           C  
ATOM    886  CG  ASP B 114      45.426   4.128  -7.687  1.00151.62           C  
ATOM    887  OD1 ASP B 114      45.227   5.292  -7.248  1.00151.62           O  
ATOM    888  OD2 ASP B 114      46.493   3.480  -7.520  1.00151.62           O1-
ATOM    891  N   GLY B 115      41.975   1.675  -8.858  1.00140.40           N  
ATOM    892  CA  GLY B 115      40.974   1.229  -9.787  1.00140.40           C  
ATOM    893  C   GLY B 115      39.633   1.071  -9.138  1.00140.40           C  
ATOM    894  O   GLY B 115      38.603   1.396  -9.733  1.00140.40           O  
ATOM    895  N   ASN B 116      39.592   0.517  -7.912  1.00161.18           N  
ATOM    896  CA  ASN B 116      38.297   0.281  -7.339  1.00161.18           C  
ATOM    901  C   ASN B 116      38.254   0.632  -5.879  1.00161.18           C  
ATOM    902  O   ASN B 116      38.000  -0.220  -5.026  1.00161.18           O  
ATOM    897  CB  ASN B 116      37.861  -1.191  -7.483  1.00161.18           C  
ATOM    898  CG  ASN B 116      38.905  -2.085  -6.811  1.00161.18           C  
ATOM    900  ND2 ASN B 116      38.533  -3.362  -6.531  1.00161.18           N  
ATOM    899  OD1 ASN B 116      40.028  -1.662  -6.540  1.00161.18           O  
ATOM    903  N   PRO B 117      38.450   1.877  -5.568  1.00 96.56           N  
ATOM    904  CA  PRO B 117      38.400   2.378  -4.221  1.00 96.56           C  
ATOM    908  C   PRO B 117      36.961   2.320  -3.830  1.00 96.56           C  
ATOM    909  O   PRO B 117      36.116   2.471  -4.711  1.00 96.56           O  
ATOM    906  CB  PRO B 117      38.834   3.832  -4.335  1.00 96.56           C  
ATOM    907  CG  PRO B 117      38.318   4.234  -5.732  1.00 96.56           C  
ATOM    905  CD  PRO B 117      38.433   2.939  -6.557  1.00 96.56           C  
ATOM    910  N   ALA B 118      36.656   2.117  -2.534  1.00 54.87           N  
ATOM    911  CA  ALA B 118      35.297   2.064  -2.093  1.00 54.87           C  
ATOM    913  C   ALA B 118      34.794   3.450  -1.842  1.00 54.87           C  
ATOM    914  O   ALA B 118      35.550   4.421  -1.851  1.00 54.87           O  
ATOM    912  CB  ALA B 118      35.114   1.244  -0.807  1.00 54.87           C  
ATOM    915  N   LYS B 119      33.459   3.569  -1.695  1.00 83.18           N  
ATOM    916  CA  LYS B 119      32.826   4.788  -1.292  1.00 83.18           C  
ATOM    922  C   LYS B 119      31.838   4.393  -0.250  1.00 83.18           C  
ATOM    923  O   LYS B 119      31.358   3.262  -0.245  1.00 83.18           O  
ATOM    917  CB  LYS B 119      31.992   5.516  -2.358  1.00 83.18           C  
ATOM    918  CG  LYS B 119      32.773   6.445  -3.284  1.00 83.18           C  
ATOM    919  CD  LYS B 119      31.859   7.115  -4.309  1.00 83.18           C  
ATOM    920  CE  LYS B 119      32.494   8.314  -5.012  1.00 83.18           C  
ATOM    921  NZ  LYS B 119      31.517   8.916  -5.946  1.00 83.18           N1+
ATOM    924  N   ILE B 120      31.553   5.316   0.685  1.00 58.85           N  
ATOM    925  CA  ILE B 120      30.529   5.120   1.670  1.00 58.85           C  
ATOM    930  C   ILE B 120      29.557   6.224   1.385  1.00 58.85           C  
ATOM    931  O   ILE B 120      29.971   7.359   1.159  1.00 58.85           O  
ATOM    926  CB  ILE B 120      30.992   5.281   3.088  1.00 58.85           C  
ATOM    927  CG1 ILE B 120      31.972   4.160   3.472  1.00 58.85           C  
ATOM    928  CG2 ILE B 120      29.746   5.343   3.986  1.00 58.85           C  
ATOM    929  CD1 ILE B 120      32.694   4.412   4.796  1.00 58.85           C  
ATOM    932  N   LYS B 121      28.239   5.932   1.341  1.00 71.14           N  
ATOM    933  CA  LYS B 121      27.314   6.992   1.033  1.00 71.14           C  
ATOM    939  C   LYS B 121      26.170   6.959   2.007  1.00 71.14           C  
ATOM    940  O   LYS B 121      26.023   5.991   2.747  1.00 71.14           O  
ATOM    934  CB  LYS B 121      26.723   6.916  -0.384  1.00 71.14           C  
ATOM    935  CG  LYS B 121      27.714   7.312  -1.480  1.00 71.14           C  
ATOM    936  CD  LYS B 121      27.129   7.203  -2.889  1.00 71.14           C  
ATOM    937  CE  LYS B 121      27.988   7.867  -3.964  1.00 71.14           C  
ATOM    938  NZ  LYS B 121      27.220   7.979  -5.225  1.00 71.14           N1+
ATOM    941  N   ASN B 122      25.362   8.049   2.063  1.00 59.57           N  
ATOM    942  CA  ASN B 122      24.197   8.131   2.917  1.00 59.57           C  
ATOM    947  C   ASN B 122      23.030   8.449   2.017  1.00 59.57           C  
ATOM    948  O   ASN B 122      23.057   9.428   1.275  1.00 59.57           O  
ATOM    943  CB  ASN B 122      24.289   9.255   3.967  1.00 59.57           C  
ATOM    944  CG  ASN B 122      23.109   9.164   4.929  1.00 59.57           C  
ATOM    946  ND2 ASN B 122      23.169   9.968   6.024  1.00 59.57           N  
ATOM    945  OD1 ASN B 122      22.152   8.421   4.708  1.00 59.57           O  
ATOM    949  N   ASN B 123      21.956   7.634   2.081  1.00 84.48           N  
ATOM    950  CA  ASN B 123      20.797   7.751   1.230  1.00 84.48           C  
ATOM    955  C   ASN B 123      20.007   8.987   1.538  1.00 84.48           C  
ATOM    956  O   ASN B 123      19.160   9.397   0.746  1.00 84.48           O  
ATOM    951  CB  ASN B 123      19.867   6.518   1.251  1.00 84.48           C  
ATOM    952  CG  ASN B 123      19.265   6.332   2.633  1.00 84.48           C  
ATOM    954  ND2 ASN B 123      18.103   5.629   2.689  1.00 84.48           N  
ATOM    953  OD1 ASN B 123      19.810   6.791   3.634  1.00 84.48           O  
ATOM    957  N   TYR B 124      20.225   9.593   2.718  1.00 62.55           N  
ATOM    958  CA  TYR B 124      19.507  10.768   3.135  1.00 62.55           C  
ATOM    967  C   TYR B 124      19.782  11.866   2.155  1.00 62.55           C  
ATOM    968  O   TYR B 124      18.926  12.714   1.900  1.00 62.55           O  
ATOM    959  CB  TYR B 124      19.918  11.254   4.536  1.00 62.55           C  
ATOM    960  CG  TYR B 124      19.039  12.406   4.891  1.00 62.55           C  
ATOM    961  CD1 TYR B 124      17.745  12.184   5.313  1.00 62.55           C  
ATOM    962  CD2 TYR B 124      19.503  13.697   4.818  1.00 62.55           C  
ATOM    963  CE1 TYR B 124      16.926  13.238   5.644  1.00 62.55           C  
ATOM    964  CE2 TYR B 124      18.688  14.755   5.148  1.00 62.55           C  
ATOM    965  CZ  TYR B 124      17.397  14.526   5.563  1.00 62.55           C  
ATOM    966  OH  TYR B 124      16.558  15.609   5.904  1.00 62.55           O  
ATOM    969  N   ASP B 125      20.997  11.885   1.582  1.00 54.19           N  
ATOM    970  CA  ASP B 125      21.375  12.948   0.700  1.00 54.19           C  
ATOM    975  C   ASP B 125      20.371  13.059  -0.404  1.00 54.19           C  
ATOM    976  O   ASP B 125      19.915  14.163  -0.697  1.00 54.19           O  
ATOM    971  CB  ASP B 125      22.749  12.694   0.059  1.00 54.19           C  
ATOM    972  CG  ASP B 125      23.771  12.664   1.187  1.00 54.19           C  
ATOM    973  OD1 ASP B 125      23.432  13.157   2.295  1.00 54.19           O  
ATOM    974  OD2 ASP B 125      24.896  12.142   0.962  1.00 54.19           O1-
ATOM    977  N   TRP B 126      20.053  11.945  -1.095  1.00112.27           N  
ATOM    978  CA  TRP B 126      19.061  11.978  -2.132  1.00112.27           C  
ATOM    989  C   TRP B 126      17.647  11.912  -1.624  1.00112.27           C  
ATOM    990  O   TRP B 126      16.783  12.580  -2.177  1.00112.27           O  
ATOM    979  CB  TRP B 126      19.286  10.942  -3.256  1.00112.27           C  
ATOM    980  CG  TRP B 126      19.397   9.499  -2.838  1.00112.27           C  
ATOM    982  CD1 TRP B 126      18.417   8.564  -2.693  1.00112.27           C  
ATOM    981  CD2 TRP B 126      20.640   8.838  -2.536  1.00112.27           C  
ATOM    984  CE2 TRP B 126      20.333   7.514  -2.219  1.00112.27           C  
ATOM    985  CE3 TRP B 126      21.927   9.292  -2.527  1.00112.27           C  
ATOM    983  NE1 TRP B 126      18.966   7.362  -2.320  1.00112.27           N  
ATOM    986  CZ2 TRP B 126      21.312   6.619  -1.885  1.00112.27           C  
ATOM    987  CZ3 TRP B 126      22.911   8.389  -2.188  1.00112.27           C  
ATOM    988  CH2 TRP B 126      22.611   7.079  -1.873  1.00112.27           C  
ATOM    991  N   ILE B 127      17.353  11.078  -0.603  1.00125.38           N  
ATOM    992  CA  ILE B 127      16.005  10.879  -0.121  1.00125.38           C  
ATOM    997  C   ILE B 127      15.488  12.083   0.598  1.00125.38           C  
ATOM    998  O   ILE B 127      14.342  12.491   0.407  1.00125.38           O  
ATOM    993  CB  ILE B 127      15.901   9.739   0.847  1.00125.38           C  
ATOM    994  CG1 ILE B 127      16.463   8.448   0.229  1.00125.38           C  
ATOM    995  CG2 ILE B 127      14.425   9.626   1.268  1.00125.38           C  
ATOM    996  CD1 ILE B 127      15.722   7.980  -1.019  1.00125.38           C  
ATOM    999  N   GLY B 128      16.343  12.696   1.437  1.00 43.04           N  
ATOM   1000  CA  GLY B 128      15.909  13.739   2.321  1.00 43.04           C  
ATOM   1001  C   GLY B 128      15.256  14.855   1.560  1.00 43.04           C  
ATOM   1002  O   GLY B 128      14.196  15.324   1.965  1.00 43.04           O  
ATOM   1003  N   PRO B 129      15.844  15.304   0.489  1.00 83.49           N  
ATOM   1004  CA  PRO B 129      15.289  16.384  -0.286  1.00 83.49           C  
ATOM   1008  C   PRO B 129      14.054  16.065  -1.078  1.00 83.49           C  
ATOM   1009  O   PRO B 129      13.412  17.013  -1.523  1.00 83.49           O  
ATOM   1006  CB  PRO B 129      16.437  16.917  -1.155  1.00 83.49           C  
ATOM   1007  CG  PRO B 129      17.548  15.858  -1.040  1.00 83.49           C  
ATOM   1005  CD  PRO B 129      17.284  15.211   0.325  1.00 83.49           C  
ATOM   1010  N   LEU B 130      13.690  14.781  -1.285  1.00178.01           N  
ATOM   1011  CA  LEU B 130      12.554  14.499  -2.129  1.00178.01           C  
ATOM   1016  C   LEU B 130      11.268  14.956  -1.540  1.00178.01           C  
ATOM   1017  O   LEU B 130      11.021  14.824  -0.343  1.00178.01           O  
ATOM   1012  CB  LEU B 130      12.239  13.025  -2.447  1.00178.01           C  
ATOM   1013  CG  LEU B 130      12.941  12.388  -3.654  1.00178.01           C  
ATOM   1014  CD1 LEU B 130      12.711  13.197  -4.940  1.00178.01           C  
ATOM   1015  CD2 LEU B 130      14.396  12.053  -3.367  1.00178.01           C  
ATOM   1018  N   ASP B 131      10.412  15.520  -2.419  1.00 56.40           N  
ATOM   1019  CA  ASP B 131       9.072  15.871  -2.064  1.00 56.40           C  
ATOM   1024  C   ASP B 131       8.201  14.693  -2.384  1.00 56.40           C  
ATOM   1025  O   ASP B 131       8.547  13.842  -3.204  1.00 56.40           O  
ATOM   1020  CB  ASP B 131       8.518  17.103  -2.800  1.00 56.40           C  
ATOM   1021  CG  ASP B 131       8.532  16.820  -4.293  1.00 56.40           C  
ATOM   1022  OD1 ASP B 131       9.640  16.567  -4.836  1.00 56.40           O  
ATOM   1023  OD2 ASP B 131       7.435  16.844  -4.909  1.00 56.40           O1-
ATOM   1026  N   VAL B 132       7.018  14.642  -1.747  1.00106.17           N  
ATOM   1027  CA  VAL B 132       6.129  13.525  -1.884  1.00106.17           C  
ATOM   1031  C   VAL B 132       5.640  13.380  -3.292  1.00106.17           C  
ATOM   1032  O   VAL B 132       5.596  12.266  -3.810  1.00106.17           O  
ATOM   1028  CB  VAL B 132       4.913  13.617  -1.004  1.00106.17           C  
ATOM   1029  CG1 VAL B 132       5.382  13.687   0.456  1.00106.17           C  
ATOM   1030  CG2 VAL B 132       4.027  14.793  -1.454  1.00106.17           C  
ATOM   1033  N   ILE B 133       5.273  14.485  -3.973  1.00 93.37           N  
ATOM   1034  CA  ILE B 133       4.676  14.298  -5.267  1.00 93.37           C  
ATOM   1039  C   ILE B 133       5.661  13.651  -6.190  1.00 93.37           C  
ATOM   1040  O   ILE B 133       5.291  12.788  -6.983  1.00 93.37           O  
ATOM   1035  CB  ILE B 133       4.144  15.538  -5.938  1.00 93.37           C  
ATOM   1036  CG1 ILE B 133       3.111  15.135  -7.002  1.00 93.37           C  
ATOM   1037  CG2 ILE B 133       5.309  16.327  -6.553  1.00 93.37           C  
ATOM   1038  CD1 ILE B 133       2.328  16.317  -7.572  1.00 93.37           C  
ATOM   1041  N   THR B 134       6.943  14.052  -6.123  1.00 31.00           N  
ATOM   1042  CA  THR B 134       7.913  13.481  -7.013  1.00 31.00           C  
ATOM   1046  C   THR B 134       8.032  12.013  -6.742  1.00 31.00           C  
ATOM   1047  O   THR B 134       8.074  11.205  -7.669  1.00 31.00           O  
ATOM   1043  CB  THR B 134       9.280  14.085  -6.852  1.00 31.00           C  
ATOM   1045  CG2 THR B 134      10.247  13.377  -7.813  1.00 31.00           C  
ATOM   1044  OG1 THR B 134       9.243  15.474  -7.138  1.00 31.00           O  
ATOM   1048  N   PHE B 135       8.079  11.633  -5.452  1.00 63.20           N  
ATOM   1049  CA  PHE B 135       8.268  10.268  -5.050  1.00 63.20           C  
ATOM   1057  C   PHE B 135       7.108   9.438  -5.503  1.00 63.20           C  
ATOM   1058  O   PHE B 135       7.287   8.360  -6.070  1.00 63.20           O  
ATOM   1050  CB  PHE B 135       8.401  10.169  -3.517  1.00 63.20           C  
ATOM   1051  CG  PHE B 135       8.641   8.759  -3.090  1.00 63.20           C  
ATOM   1052  CD1 PHE B 135       9.907   8.216  -3.112  1.00 63.20           C  
ATOM   1053  CD2 PHE B 135       7.594   7.983  -2.647  1.00 63.20           C  
ATOM   1054  CE1 PHE B 135      10.120   6.918  -2.707  1.00 63.20           C  
ATOM   1055  CE2 PHE B 135       7.802   6.687  -2.239  1.00 63.20           C  
ATOM   1056  CZ  PHE B 135       9.068   6.151  -2.270  1.00 63.20           C  
ATOM   1059  N   LEU B 136       5.876   9.927  -5.287  1.00 51.88           N  
ATOM   1060  CA  LEU B 136       4.738   9.140  -5.659  1.00 51.88           C  
ATOM   1065  C   LEU B 136       4.749   8.918  -7.144  1.00 51.88           C  
ATOM   1066  O   LEU B 136       4.554   7.798  -7.610  1.00 51.88           O  
ATOM   1061  CB  LEU B 136       3.409   9.838  -5.312  1.00 51.88           C  
ATOM   1062  CG  LEU B 136       3.197  10.060  -3.803  1.00 51.88           C  
ATOM   1063  CD1 LEU B 136       1.827  10.702  -3.519  1.00 51.88           C  
ATOM   1064  CD2 LEU B 136       3.439   8.763  -3.016  1.00 51.88           C  
ATOM   1067  N   ARG B 137       4.946   9.995  -7.927  1.00111.67           N  
ATOM   1068  CA  ARG B 137       4.894   9.928  -9.363  1.00111.67           C  
ATOM   1076  C   ARG B 137       6.054   9.181  -9.950  1.00111.67           C  
ATOM   1077  O   ARG B 137       5.867   8.237 -10.716  1.00111.67           O  
ATOM   1069  CB  ARG B 137       4.917  11.334  -9.976  1.00111.67           C  
ATOM   1070  CG  ARG B 137       3.791  12.222  -9.444  1.00111.67           C  
ATOM   1071  CD  ARG B 137       4.020  13.713  -9.684  1.00111.67           C  
ATOM   1072  NE  ARG B 137       3.414  14.060 -10.998  1.00111.67           N  
ATOM   1073  CZ  ARG B 137       3.483  15.347 -11.443  1.00111.67           C  
ATOM   1074  NH1 ARG B 137       4.133  16.286 -10.693  1.00111.67           N1+
ATOM   1075  NH2 ARG B 137       2.901  15.697 -12.626  1.00111.67           N  
ATOM   1078  N   ASP B 138       7.292   9.585  -9.595  1.00 79.02           N  
ATOM   1079  CA  ASP B 138       8.438   9.003 -10.228  1.00 79.02           C  
ATOM   1084  C   ASP B 138       8.567   7.553  -9.915  1.00 79.02           C  
ATOM   1085  O   ASP B 138       8.698   6.733 -10.821  1.00 79.02           O  
ATOM   1080  CB  ASP B 138       9.774   9.625  -9.786  1.00 79.02           C  
ATOM   1081  CG  ASP B 138      10.021  10.880 -10.600  1.00 79.02           C  
ATOM   1082  OD1 ASP B 138       9.615  10.897 -11.793  1.00 79.02           O  
ATOM   1083  OD2 ASP B 138      10.632  11.832 -10.048  1.00 79.02           O1-
ATOM   1086  N   VAL B 139       8.631   7.207  -8.618  1.00143.39           N  
ATOM   1087  CA  VAL B 139       8.784   5.828  -8.261  1.00143.39           C  
ATOM   1091  C   VAL B 139       7.490   5.059  -8.261  1.00143.39           C  
ATOM   1092  O   VAL B 139       7.404   3.968  -8.815  1.00143.39           O  
ATOM   1088  CB  VAL B 139       9.469   5.610  -6.941  1.00143.39           C  
ATOM   1089  CG1 VAL B 139       8.506   5.917  -5.788  1.00143.39           C  
ATOM   1090  CG2 VAL B 139      10.014   4.176  -6.921  1.00143.39           C  
ATOM   1093  N   GLY B 140       6.431   5.645  -7.674  1.00 47.63           N  
ATOM   1094  CA  GLY B 140       5.175   4.996  -7.395  1.00 47.63           C  
ATOM   1095  C   GLY B 140       4.478   4.515  -8.629  1.00 47.63           C  
ATOM   1096  O   GLY B 140       3.827   3.472  -8.604  1.00 47.63           O  
ATOM   1097  N   LYS B 141       4.574   5.256  -9.742  1.00125.53           N  
ATOM   1098  CA  LYS B 141       3.853   4.900 -10.932  1.00125.53           C  
ATOM   1104  C   LYS B 141       4.257   3.515 -11.348  1.00125.53           C  
ATOM   1105  O   LYS B 141       3.445   2.745 -11.859  1.00125.53           O  
ATOM   1099  CB  LYS B 141       4.174   5.828 -12.118  1.00125.53           C  
ATOM   1100  CG  LYS B 141       3.549   7.220 -12.015  1.00125.53           C  
ATOM   1101  CD  LYS B 141       2.021   7.180 -12.008  1.00125.53           C  
ATOM   1102  CE  LYS B 141       1.352   8.554 -11.927  1.00125.53           C  
ATOM   1103  NZ  LYS B 141      -0.120   8.389 -11.943  1.00125.53           N1+
ATOM   1106  N   HIS B 142       5.536   3.179 -11.129  1.00 97.06           N  
ATOM   1107  CA  HIS B 142       6.153   1.949 -11.531  1.00 97.06           C  
ATOM   1114  C   HIS B 142       5.584   0.758 -10.821  1.00 97.06           C  
ATOM   1115  O   HIS B 142       5.679  -0.347 -11.353  1.00 97.06           O  
ATOM   1110  CB  HIS B 142       7.672   1.918 -11.272  1.00 97.06           C  
ATOM   1109  CG  HIS B 142       8.454   2.828 -12.172  1.00 97.06           C  
ATOM   1112  CD2 HIS B 142       9.084   4.006 -11.914  1.00 97.06           C  
ATOM   1108  ND1 HIS B 142       8.680   2.567 -13.506  1.00 97.06           N  
ATOM   1113  CE1 HIS B 142       9.431   3.591 -13.983  1.00 97.06           C  
ATOM   1111  NE2 HIS B 142       9.701   4.490 -13.055  1.00 97.06           N  
ATOM   1116  N   PHE B 143       5.035   0.914  -9.596  1.00 70.99           N  
ATOM   1117  CA  PHE B 143       4.635  -0.255  -8.853  1.00 70.99           C  
ATOM   1125  C   PHE B 143       3.149  -0.333  -8.640  1.00 70.99           C  
ATOM   1126  O   PHE B 143       2.459   0.668  -8.461  1.00 70.99           O  
ATOM   1118  CB  PHE B 143       5.278  -0.302  -7.457  1.00 70.99           C  
ATOM   1119  CG  PHE B 143       6.754  -0.400  -7.642  1.00 70.99           C  
ATOM   1120  CD1 PHE B 143       7.369  -1.624  -7.764  1.00 70.99           C  
ATOM   1121  CD2 PHE B 143       7.521   0.742  -7.702  1.00 70.99           C  
ATOM   1122  CE1 PHE B 143       8.730  -1.709  -7.936  1.00 70.99           C  
ATOM   1123  CE2 PHE B 143       8.883   0.664  -7.875  1.00 70.99           C  
ATOM   1124  CZ  PHE B 143       9.488  -0.563  -7.992  1.00 70.99           C  
ATOM   1127  N   SER B 144       2.625  -1.577  -8.643  1.00 40.94           N  
ATOM   1128  CA  SER B 144       1.237  -1.826  -8.372  1.00 40.94           C  
ATOM   1131  C   SER B 144       1.208  -2.413  -6.993  1.00 40.94           C  
ATOM   1132  O   SER B 144       2.172  -3.041  -6.560  1.00 40.94           O  
ATOM   1129  CB  SER B 144       0.580  -2.847  -9.320  1.00 40.94           C  
ATOM   1130  OG  SER B 144       1.146  -4.134  -9.123  1.00 40.94           O  
ATOM   1133  N   VAL B 145       0.097  -2.211  -6.261  1.00101.19           N  
ATOM   1134  CA  VAL B 145      -0.014  -2.686  -4.911  1.00101.19           C  
ATOM   1138  C   VAL B 145       0.032  -4.188  -4.908  1.00101.19           C  
ATOM   1139  O   VAL B 145       0.505  -4.800  -3.953  1.00101.19           O  
ATOM   1135  CB  VAL B 145      -1.275  -2.251  -4.212  1.00101.19           C  
ATOM   1136  CG1 VAL B 145      -2.477  -3.007  -4.795  1.00101.19           C  
ATOM   1137  CG2 VAL B 145      -1.083  -2.471  -2.704  1.00101.19           C  
ATOM   1140  N   ASN B 146      -0.481  -4.821  -5.978  1.00 42.41           N  
ATOM   1141  CA  ASN B 146      -0.529  -6.253  -6.087  1.00 42.41           C  
ATOM   1146  C   ASN B 146       0.863  -6.801  -6.073  1.00 42.41           C  
ATOM   1147  O   ASN B 146       1.122  -7.848  -5.480  1.00 42.41           O  
ATOM   1142  CB  ASN B 146      -1.204  -6.695  -7.398  1.00 42.41           C  
ATOM   1143  CG  ASN B 146      -1.265  -8.215  -7.463  1.00 42.41           C  
ATOM   1145  ND2 ASN B 146      -2.497  -8.774  -7.344  1.00 42.41           N  
ATOM   1144  OD1 ASN B 146      -0.247  -8.887  -7.622  1.00 42.41           O  
ATOM   1148  N   TYR B 147       1.796  -6.109  -6.752  1.00 64.71           N  
ATOM   1149  CA  TYR B 147       3.178  -6.497  -6.816  1.00 64.71           C  
ATOM   1158  C   TYR B 147       3.778  -6.436  -5.445  1.00 64.71           C  
ATOM   1159  O   TYR B 147       4.529  -7.326  -5.045  1.00 64.71           O  
ATOM   1150  CB  TYR B 147       3.977  -5.549  -7.729  1.00 64.71           C  
ATOM   1151  CG  TYR B 147       5.428  -5.671  -7.410  1.00 64.71           C  
ATOM   1152  CD1 TYR B 147       6.186  -6.719  -7.878  1.00 64.71           C  
ATOM   1153  CD2 TYR B 147       6.033  -4.705  -6.638  1.00 64.71           C  
ATOM   1154  CE1 TYR B 147       7.523  -6.799  -7.567  1.00 64.71           C  
ATOM   1155  CE2 TYR B 147       7.367  -4.780  -6.322  1.00 64.71           C  
ATOM   1156  CZ  TYR B 147       8.114  -5.833  -6.788  1.00 64.71           C  
ATOM   1157  OH  TYR B 147       9.486  -5.920  -6.469  1.00 64.71           O  
ATOM   1160  N   MET B 148       3.463  -5.357  -4.708  1.00152.79           N  
ATOM   1161  CA  MET B 148       3.977  -5.052  -3.402  1.00152.79           C  
ATOM   1166  C   MET B 148       3.510  -6.045  -2.372  1.00152.79           C  
ATOM   1167  O   MET B 148       4.279  -6.426  -1.492  1.00152.79           O  
ATOM   1162  CB  MET B 148       3.454  -3.702  -2.892  1.00152.79           C  
ATOM   1163  CG  MET B 148       3.554  -2.555  -3.901  1.00152.79           C  
ATOM   1164  SD  MET B 148       5.231  -2.044  -4.361  1.00152.79           S  
ATOM   1165  CE  MET B 148       5.491  -1.015  -2.889  1.00152.79           C  
ATOM   1168  N   MET B 149       2.227  -6.462  -2.434  1.00 59.79           N  
ATOM   1169  CA  MET B 149       1.609  -7.316  -1.445  1.00 59.79           C  
ATOM   1174  C   MET B 149       2.266  -8.661  -1.405  1.00 59.79           C  
ATOM   1175  O   MET B 149       2.397  -9.262  -0.340  1.00 59.79           O  
ATOM   1170  CB  MET B 149       0.122  -7.598  -1.718  1.00 59.79           C  
ATOM   1171  CG  MET B 149      -0.820  -6.443  -1.385  1.00 59.79           C  
ATOM   1172  SD  MET B 149      -0.905  -6.064   0.390  1.00 59.79           S  
ATOM   1173  CE  MET B 149      -1.033  -7.803   0.900  1.00 59.79           C  
ATOM   1176  N   ALA B 150       2.661  -9.168  -2.583  1.00 51.77           N  
ATOM   1177  CA  ALA B 150       3.248 -10.464  -2.779  1.00 51.77           C  
ATOM   1179  C   ALA B 150       4.558 -10.561  -2.067  1.00 51.77           C  
ATOM   1180  O   ALA B 150       4.973 -11.649  -1.674  1.00 51.77           O  
ATOM   1178  CB  ALA B 150       3.514 -10.780  -4.261  1.00 51.77           C  
ATOM   1181  N   LYS B 151       5.272  -9.432  -1.928  1.00151.57           N  
ATOM   1182  CA  LYS B 151       6.580  -9.433  -1.344  1.00151.57           C  
ATOM   1188  C   LYS B 151       6.517 -10.092  -0.004  1.00151.57           C  
ATOM   1189  O   LYS B 151       5.627  -9.831   0.803  1.00151.57           O  
ATOM   1183  CB  LYS B 151       7.132  -8.007  -1.196  1.00151.57           C  
ATOM   1184  CG  LYS B 151       8.653  -7.921  -1.153  1.00151.57           C  
ATOM   1185  CD  LYS B 151       9.166  -6.526  -1.508  1.00151.57           C  
ATOM   1186  CE  LYS B 151       8.875  -6.134  -2.959  1.00151.57           C  
ATOM   1187  NZ  LYS B 151       9.549  -7.080  -3.875  1.00151.57           N1+
ATOM   1190  N   GLU B 152       7.513 -10.958   0.262  1.00129.66           N  
ATOM   1191  CA  GLU B 152       7.519 -11.771   1.438  1.00129.66           C  
ATOM   1197  C   GLU B 152       7.536 -10.915   2.657  1.00129.66           C  
ATOM   1198  O   GLU B 152       6.868 -11.232   3.639  1.00129.66           O  
ATOM   1192  CB  GLU B 152       8.696 -12.752   1.486  1.00129.66           C  
ATOM   1193  CG  GLU B 152       8.616 -13.731   0.318  1.00129.66           C  
ATOM   1194  CD  GLU B 152       7.136 -14.031   0.101  1.00129.66           C  
ATOM   1195  OE1 GLU B 152       6.467 -14.445   1.083  1.00129.66           O  
ATOM   1196  OE2 GLU B 152       6.653 -13.840  -1.049  1.00129.66           O1-
ATOM   1199  N   SER B 153       8.279  -9.796   2.630  1.00 55.44           N  
ATOM   1200  CA  SER B 153       8.369  -8.963   3.790  1.00 55.44           C  
ATOM   1203  C   SER B 153       7.005  -8.464   4.171  1.00 55.44           C  
ATOM   1204  O   SER B 153       6.682  -8.411   5.356  1.00 55.44           O  
ATOM   1201  CB  SER B 153       9.282  -7.743   3.581  1.00 55.44           C  
ATOM   1202  OG  SER B 153       8.740  -6.903   2.572  1.00 55.44           O  
ATOM   1205  N   VAL B 154       6.206  -8.012   3.182  1.00 71.54           N  
ATOM   1206  CA  VAL B 154       4.872  -7.516   3.407  1.00 71.54           C  
ATOM   1210  C   VAL B 154       3.877  -8.608   3.642  1.00 71.54           C  
ATOM   1211  O   VAL B 154       3.078  -8.539   4.574  1.00 71.54           O  
ATOM   1207  CB  VAL B 154       4.361  -6.701   2.256  1.00 71.54           C  
ATOM   1208  CG1 VAL B 154       2.920  -6.266   2.572  1.00 71.54           C  
ATOM   1209  CG2 VAL B 154       5.333  -5.531   2.022  1.00 71.54           C  
ATOM   1212  N   GLN B 155       3.929  -9.674   2.819  1.00124.05           N  
ATOM   1213  CA  GLN B 155       2.914 -10.686   2.863  1.00124.05           C  
ATOM   1219  C   GLN B 155       2.890 -11.249   4.246  1.00124.05           C  
ATOM   1220  O   GLN B 155       1.828 -11.537   4.795  1.00124.05           O  
ATOM   1214  CB  GLN B 155       3.158 -11.803   1.833  1.00124.05           C  
ATOM   1215  CG  GLN B 155       1.964 -12.740   1.644  1.00124.05           C  
ATOM   1216  CD  GLN B 155       2.125 -13.401   0.284  1.00124.05           C  
ATOM   1218  NE2 GLN B 155       2.457 -14.719   0.288  1.00124.05           N  
ATOM   1217  OE1 GLN B 155       1.961 -12.760  -0.754  1.00124.05           O  
ATOM   1221  N   SER B 156       4.073 -11.377   4.866  1.00114.46           N  
ATOM   1222  CA  SER B 156       4.194 -11.928   6.183  1.00114.46           C  
ATOM   1225  C   SER B 156       3.496 -11.051   7.196  1.00114.46           C  
ATOM   1226  O   SER B 156       3.173 -11.512   8.288  1.00114.46           O  
ATOM   1223  CB  SER B 156       5.660 -12.022   6.630  1.00114.46           C  
ATOM   1224  OG  SER B 156       6.410 -12.762   5.682  1.00114.46           O  
ATOM   1227  N   ARG B 157       3.379  -9.742   6.900  1.00154.03           N  
ATOM   1228  CA  ARG B 157       2.845  -8.672   7.711  1.00154.03           C  
ATOM   1236  C   ARG B 157       1.367  -8.356   7.737  1.00154.03           C  
ATOM   1237  O   ARG B 157       0.934  -7.736   8.695  1.00154.03           O  
ATOM   1229  CB  ARG B 157       3.569  -7.350   7.416  1.00154.03           C  
ATOM   1230  CG  ARG B 157       5.048  -7.419   7.794  1.00154.03           C  
ATOM   1231  CD  ARG B 157       5.257  -7.562   9.301  1.00154.03           C  
ATOM   1232  NE  ARG B 157       4.797  -6.291   9.928  1.00154.03           N  
ATOM   1233  CZ  ARG B 157       5.693  -5.301  10.205  1.00154.03           C  
ATOM   1234  NH1 ARG B 157       7.021  -5.492   9.946  1.00154.03           N1+
ATOM   1235  NH2 ARG B 157       5.265  -4.125  10.747  1.00154.03           N  
ATOM   1238  N   ILE B 158       0.547  -8.676   6.721  1.00120.45           N  
ATOM   1239  CA  ILE B 158      -0.779  -8.093   6.659  1.00120.45           C  
ATOM   1244  C   ILE B 158      -1.665  -8.402   7.839  1.00120.45           C  
ATOM   1245  O   ILE B 158      -2.301  -7.497   8.380  1.00120.45           O  
ATOM   1240  CB  ILE B 158      -1.510  -8.522   5.415  1.00120.45           C  
ATOM   1241  CG1 ILE B 158      -1.726 -10.046   5.402  1.00120.45           C  
ATOM   1242  CG2 ILE B 158      -0.714  -8.004   4.202  1.00120.45           C  
ATOM   1243  CD1 ILE B 158      -2.690 -10.522   4.313  1.00120.45           C  
ATOM   1246  N   GLU B 159      -1.774  -9.673   8.266  1.00102.60           N  
ATOM   1247  CA  GLU B 159      -2.643  -9.974   9.370  1.00102.60           C  
ATOM   1253  C   GLU B 159      -2.066  -9.376  10.616  1.00102.60           C  
ATOM   1254  O   GLU B 159      -2.781  -8.784  11.424  1.00102.60           O  
ATOM   1248  CB  GLU B 159      -2.811 -11.485   9.598  1.00102.60           C  
ATOM   1249  CG  GLU B 159      -3.979 -11.834  10.525  1.00102.60           C  
ATOM   1250  CD  GLU B 159      -5.265 -11.581   9.748  1.00102.60           C  
ATOM   1251  OE1 GLU B 159      -5.175 -11.005   8.631  1.00102.60           O  
ATOM   1252  OE2 GLU B 159      -6.352 -11.959  10.260  1.00102.60           O1-
ATOM   1255  N   THR B 160      -0.736  -9.497  10.785  1.00104.05           N  
ATOM   1256  CA  THR B 160      -0.086  -9.002  11.961  1.00104.05           C  
ATOM   1260  C   THR B 160      -0.262  -7.517  11.999  1.00104.05           C  
ATOM   1261  O   THR B 160      -0.400  -6.921  13.066  1.00104.05           O  
ATOM   1257  CB  THR B 160       1.381  -9.329  12.043  1.00104.05           C  
ATOM   1259  CG2 THR B 160       2.164  -8.505  11.014  1.00104.05           C  
ATOM   1258  OG1 THR B 160       1.858  -9.035  13.348  1.00104.05           O  
ATOM   1262  N   GLY B 161      -0.262  -6.885  10.816  1.00 33.92           N  
ATOM   1263  CA  GLY B 161      -0.453  -5.477  10.657  1.00 33.92           C  
ATOM   1264  C   GLY B 161       0.835  -4.858  10.221  1.00 33.92           C  
ATOM   1265  O   GLY B 161       1.917  -5.266  10.644  1.00 33.92           O  
ATOM   1266  N   ILE B 162       0.731  -3.872   9.305  1.00 65.74           N  
ATOM   1267  CA  ILE B 162       1.866  -3.137   8.833  1.00 65.74           C  
ATOM   1272  C   ILE B 162       1.407  -1.744   8.542  1.00 65.74           C  
ATOM   1273  O   ILE B 162       0.372  -1.539   7.912  1.00 65.74           O  
ATOM   1268  CB  ILE B 162       2.457  -3.706   7.568  1.00 65.74           C  
ATOM   1269  CG1 ILE B 162       3.754  -2.974   7.171  1.00 65.74           C  
ATOM   1270  CG2 ILE B 162       1.365  -3.712   6.487  1.00 65.74           C  
ATOM   1271  CD1 ILE B 162       4.536  -3.673   6.056  1.00 65.74           C  
ATOM   1274  N   SER B 163       2.179  -0.737   8.986  1.00 43.43           N  
ATOM   1275  CA  SER B 163       1.788   0.612   8.721  1.00 43.43           C  
ATOM   1278  C   SER B 163       2.137   0.895   7.299  1.00 43.43           C  
ATOM   1279  O   SER B 163       2.807   0.111   6.632  1.00 43.43           O  
ATOM   1276  CB  SER B 163       2.507   1.639   9.606  1.00 43.43           C  
ATOM   1277  OG  SER B 163       3.910   1.549   9.404  1.00 43.43           O  
ATOM   1280  N   PHE B 164       1.644   2.040   6.803  1.00103.21           N  
ATOM   1281  CA  PHE B 164       1.850   2.504   5.465  1.00103.21           C  
ATOM   1289  C   PHE B 164       3.315   2.761   5.301  1.00103.21           C  
ATOM   1290  O   PHE B 164       3.896   2.470   4.255  1.00103.21           O  
ATOM   1282  CB  PHE B 164       1.099   3.833   5.251  1.00103.21           C  
ATOM   1283  CG  PHE B 164       1.281   4.353   3.867  1.00103.21           C  
ATOM   1284  CD1 PHE B 164       2.381   5.112   3.543  1.00103.21           C  
ATOM   1285  CD2 PHE B 164       0.337   4.099   2.898  1.00103.21           C  
ATOM   1286  CE1 PHE B 164       2.542   5.599   2.266  1.00103.21           C  
ATOM   1287  CE2 PHE B 164       0.494   4.583   1.623  1.00103.21           C  
ATOM   1288  CZ  PHE B 164       1.599   5.336   1.303  1.00103.21           C  
ATOM   1291  N   THR B 165       3.954   3.315   6.349  1.00122.66           N  
ATOM   1292  CA  THR B 165       5.335   3.692   6.258  1.00122.66           C  
ATOM   1296  C   THR B 165       6.223   2.516   5.979  1.00122.66           C  
ATOM   1297  O   THR B 165       7.097   2.596   5.118  1.00122.66           O  
ATOM   1293  CB  THR B 165       5.857   4.391   7.481  1.00122.66           C  
ATOM   1295  CG2 THR B 165       5.078   5.700   7.666  1.00122.66           C  
ATOM   1294  OG1 THR B 165       5.722   3.566   8.626  1.00122.66           O  
ATOM   1298  N   GLU B 166       6.044   1.396   6.699  1.00 73.31           N  
ATOM   1299  CA  GLU B 166       6.901   0.264   6.477  1.00 73.31           C  
ATOM   1305  C   GLU B 166       6.606  -0.361   5.141  1.00 73.31           C  
ATOM   1306  O   GLU B 166       7.507  -0.872   4.476  1.00 73.31           O  
ATOM   1300  CB  GLU B 166       6.847  -0.751   7.632  1.00 73.31           C  
ATOM   1301  CG  GLU B 166       7.494  -0.139   8.883  1.00 73.31           C  
ATOM   1302  CD  GLU B 166       7.559  -1.144  10.021  1.00 73.31           C  
ATOM   1303  OE1 GLU B 166       7.288  -2.351   9.789  1.00 73.31           O  
ATOM   1304  OE2 GLU B 166       7.892  -0.700  11.152  1.00 73.31           O1-
ATOM   1307  N   PHE B 167       5.334  -0.305   4.700  1.00 77.21           N  
ATOM   1308  CA  PHE B 167       4.886  -0.866   3.452  1.00 77.21           C  
ATOM   1316  C   PHE B 167       5.629  -0.208   2.323  1.00 77.21           C  
ATOM   1317  O   PHE B 167       5.957  -0.860   1.332  1.00 77.21           O  
ATOM   1309  CB  PHE B 167       3.373  -0.621   3.239  1.00 77.21           C  
ATOM   1310  CG  PHE B 167       2.945  -1.074   1.880  1.00 77.21           C  
ATOM   1311  CD1 PHE B 167       2.629  -2.390   1.626  1.00 77.21           C  
ATOM   1312  CD2 PHE B 167       2.844  -0.160   0.855  1.00 77.21           C  
ATOM   1313  CE1 PHE B 167       2.231  -2.784   0.367  1.00 77.21           C  
ATOM   1314  CE2 PHE B 167       2.448  -0.547  -0.404  1.00 77.21           C  
ATOM   1315  CZ  PHE B 167       2.141  -1.863  -0.651  1.00 77.21           C  
ATOM   1318  N   SER B 168       5.858   1.116   2.430  1.00 69.76           N  
ATOM   1319  CA  SER B 168       6.517   1.919   1.429  1.00 69.76           C  
ATOM   1322  C   SER B 168       8.014   1.792   1.436  1.00 69.76           C  
ATOM   1323  O   SER B 168       8.672   2.261   0.507  1.00 69.76           O  
ATOM   1320  CB  SER B 168       6.214   3.414   1.566  1.00 69.76           C  
ATOM   1321  OG  SER B 168       4.851   3.653   1.256  1.00 69.76           O  
ATOM   1324  N   TYR B 169       8.595   1.131   2.449  1.00 78.43           N  
ATOM   1325  CA  TYR B 169      10.024   1.090   2.631  1.00 78.43           C  
ATOM   1334  C   TYR B 169      10.685   0.578   1.384  1.00 78.43           C  
ATOM   1335  O   TYR B 169      11.713   1.104   0.957  1.00 78.43           O  
ATOM   1326  CB  TYR B 169      10.383   0.151   3.801  1.00 78.43           C  
ATOM   1327  CG  TYR B 169      11.856   0.052   3.994  1.00 78.43           C  
ATOM   1328  CD1 TYR B 169      12.604  -0.825   3.240  1.00 78.43           C  
ATOM   1329  CD2 TYR B 169      12.490   0.819   4.944  1.00 78.43           C  
ATOM   1330  CE1 TYR B 169      13.964  -0.928   3.425  1.00 78.43           C  
ATOM   1331  CE2 TYR B 169      13.848   0.720   5.133  1.00 78.43           C  
ATOM   1332  CZ  TYR B 169      14.587  -0.153   4.374  1.00 78.43           C  
ATOM   1333  OH  TYR B 169      15.982  -0.249   4.575  1.00 78.43           O  
ATOM   1336  N   MET B 170      10.094  -0.435   0.733  1.00107.23           N  
ATOM   1337  CA  MET B 170      10.723  -1.056  -0.401  1.00107.23           C  
ATOM   1342  C   MET B 170      10.949  -0.059  -1.503  1.00107.23           C  
ATOM   1343  O   MET B 170      11.943  -0.157  -2.221  1.00107.23           O  
ATOM   1338  CB  MET B 170       9.908  -2.237  -0.951  1.00107.23           C  
ATOM   1339  CG  MET B 170       8.529  -1.841  -1.471  1.00107.23           C  
ATOM   1340  SD  MET B 170       7.557  -3.229  -2.124  1.00107.23           S  
ATOM   1341  CE  MET B 170       7.140  -3.915  -0.496  1.00107.23           C  
ATOM   1344  N   MET B 171      10.038   0.916  -1.679  1.00 54.77           N  
ATOM   1345  CA  MET B 171      10.165   1.882  -2.744  1.00 54.77           C  
ATOM   1350  C   MET B 171      11.427   2.672  -2.569  1.00 54.77           C  
ATOM   1351  O   MET B 171      12.145   2.930  -3.535  1.00 54.77           O  
ATOM   1346  CB  MET B 171       9.014   2.903  -2.741  1.00 54.77           C  
ATOM   1347  CG  MET B 171       7.637   2.301  -3.026  1.00 54.77           C  
ATOM   1348  SD  MET B 171       7.374   1.786  -4.748  1.00 54.77           S  
ATOM   1349  CE  MET B 171       8.445   0.325  -4.649  1.00 54.77           C  
ATOM   1352  N   LEU B 172      11.723   3.073  -1.320  1.00112.34           N  
ATOM   1353  CA  LEU B 172      12.833   3.918  -0.994  1.00112.34           C  
ATOM   1358  C   LEU B 172      14.102   3.192  -1.329  1.00112.34           C  
ATOM   1359  O   LEU B 172      15.010   3.757  -1.938  1.00112.34           O  
ATOM   1354  CB  LEU B 172      12.800   4.270   0.504  1.00112.34           C  
ATOM   1355  CG  LEU B 172      13.678   5.460   0.919  1.00112.34           C  
ATOM   1356  CD1 LEU B 172      13.574   5.714   2.433  1.00112.34           C  
ATOM   1357  CD2 LEU B 172      15.123   5.321   0.428  1.00112.34           C  
ATOM   1360  N   GLN B 173      14.190   1.910  -0.932  1.00 60.19           N  
ATOM   1361  CA  GLN B 173      15.342   1.105  -1.226  1.00 60.19           C  
ATOM   1367  C   GLN B 173      15.369   0.898  -2.707  1.00 60.19           C  
ATOM   1368  O   GLN B 173      16.430   0.874  -3.328  1.00 60.19           O  
ATOM   1362  CB  GLN B 173      15.310  -0.254  -0.512  1.00 60.19           C  
ATOM   1363  CG  GLN B 173      16.658  -0.973  -0.553  1.00 60.19           C  
ATOM   1364  CD  GLN B 173      16.627  -2.101   0.467  1.00 60.19           C  
ATOM   1366  NE2 GLN B 173      17.298  -3.236   0.136  1.00 60.19           N  
ATOM   1365  OE1 GLN B 173      16.028  -1.972   1.533  1.00 60.19           O  
ATOM   1369  N   ALA B 174      14.181   0.762  -3.322  1.00 35.79           N  
ATOM   1370  CA  ALA B 174      14.135   0.547  -4.739  1.00 35.79           C  
ATOM   1372  C   ALA B 174      14.795   1.724  -5.385  1.00 35.79           C  
ATOM   1373  O   ALA B 174      15.580   1.577  -6.322  1.00 35.79           O  
ATOM   1371  CB  ALA B 174      12.700   0.475  -5.287  1.00 35.79           C  
ATOM   1374  N   TYR B 175      14.503   2.924  -4.859  1.00 82.02           N  
ATOM   1375  CA  TYR B 175      14.970   4.175  -5.374  1.00 82.02           C  
ATOM   1384  C   TYR B 175      16.462   4.267  -5.232  1.00 82.02           C  
ATOM   1385  O   TYR B 175      17.138   4.786  -6.119  1.00 82.02           O  
ATOM   1376  CB  TYR B 175      14.279   5.346  -4.653  1.00 82.02           C  
ATOM   1377  CG  TYR B 175      14.538   6.609  -5.393  1.00 82.02           C  
ATOM   1378  CD1 TYR B 175      14.013   6.782  -6.652  1.00 82.02           C  
ATOM   1379  CD2 TYR B 175      15.262   7.631  -4.820  1.00 82.02           C  
ATOM   1380  CE1 TYR B 175      14.230   7.946  -7.346  1.00 82.02           C  
ATOM   1381  CE2 TYR B 175      15.483   8.799  -5.511  1.00 82.02           C  
ATOM   1382  CZ  TYR B 175      14.968   8.956  -6.775  1.00 82.02           C  
ATOM   1383  OH  TYR B 175      15.191  10.154  -7.485  1.00 82.02           O  
ATOM   1386  N   ASP B 176      17.024   3.763  -4.115  1.00 53.83           N  
ATOM   1387  CA  ASP B 176      18.444   3.861  -3.886  1.00 53.83           C  
ATOM   1392  C   ASP B 176      19.188   3.152  -4.981  1.00 53.83           C  
ATOM   1393  O   ASP B 176      20.190   3.651  -5.491  1.00 53.83           O  
ATOM   1388  CB  ASP B 176      18.878   3.211  -2.557  1.00 53.83           C  
ATOM   1389  CG  ASP B 176      18.310   4.016  -1.391  1.00 53.83           C  
ATOM   1390  OD1 ASP B 176      17.828   5.155  -1.629  1.00 53.83           O  
ATOM   1391  OD2 ASP B 176      18.352   3.500  -0.242  1.00 53.83           O1-
ATOM   1394  N   PHE B 177      18.701   1.971  -5.391  1.00 94.09           N  
ATOM   1395  CA  PHE B 177      19.381   1.190  -6.385  1.00 94.09           C  
ATOM   1403  C   PHE B 177      19.413   1.977  -7.662  1.00 94.09           C  
ATOM   1404  O   PHE B 177      20.416   1.966  -8.374  1.00 94.09           O  
ATOM   1396  CB  PHE B 177      18.695  -0.174  -6.601  1.00 94.09           C  
ATOM   1397  CG  PHE B 177      19.615  -1.045  -7.384  1.00 94.09           C  
ATOM   1398  CD1 PHE B 177      20.895  -1.262  -6.934  1.00 94.09           C  
ATOM   1399  CD2 PHE B 177      19.197  -1.690  -8.524  1.00 94.09           C  
ATOM   1400  CE1 PHE B 177      21.759  -2.072  -7.632  1.00 94.09           C  
ATOM   1401  CE2 PHE B 177      20.056  -2.502  -9.226  1.00 94.09           C  
ATOM   1402  CZ  PHE B 177      21.343  -2.691  -8.784  1.00 94.09           C  
ATOM   1405  N   LEU B 178      18.309   2.683  -7.986  1.00 61.61           N  
ATOM   1406  CA  LEU B 178      18.228   3.447  -9.200  1.00 61.61           C  
ATOM   1411  C   LEU B 178      19.223   4.571  -9.209  1.00 61.61           C  
ATOM   1412  O   LEU B 178      19.893   4.800 -10.215  1.00 61.61           O  
ATOM   1407  CB  LEU B 178      16.849   4.092  -9.407  1.00 61.61           C  
ATOM   1408  CG  LEU B 178      16.785   4.949 -10.684  1.00 61.61           C  
ATOM   1409  CD1 LEU B 178      17.082   4.103 -11.931  1.00 61.61           C  
ATOM   1410  CD2 LEU B 178      15.455   5.710 -10.783  1.00 61.61           C  
ATOM   1413  N   ARG B 179      19.341   5.315  -8.092  1.00139.82           N  
ATOM   1414  CA  ARG B 179      20.235   6.441  -8.075  1.00139.82           C  
ATOM   1422  C   ARG B 179      21.648   6.002  -8.267  1.00139.82           C  
ATOM   1423  O   ARG B 179      22.389   6.607  -9.040  1.00139.82           O  
ATOM   1415  CB  ARG B 179      20.185   7.252  -6.768  1.00139.82           C  
ATOM   1416  CG  ARG B 179      19.147   8.371  -6.804  1.00139.82           C  
ATOM   1417  CD  ARG B 179      19.704   9.662  -7.418  1.00139.82           C  
ATOM   1418  NE  ARG B 179      20.564  10.343  -6.401  1.00139.82           N  
ATOM   1419  CZ  ARG B 179      21.884  10.027  -6.245  1.00139.82           C  
ATOM   1420  NH1 ARG B 179      22.441   9.012  -6.966  1.00139.82           N1+
ATOM   1421  NH2 ARG B 179      22.654  10.734  -5.367  1.00139.82           N  
ATOM   1424  N   LEU B 180      22.046   4.934  -7.554  1.00 60.70           N  
ATOM   1425  CA  LEU B 180      23.371   4.383  -7.568  1.00 60.70           C  
ATOM   1430  C   LEU B 180      23.660   3.829  -8.919  1.00 60.70           C  
ATOM   1431  O   LEU B 180      24.790   3.895  -9.403  1.00 60.70           O  
ATOM   1426  CB  LEU B 180      23.529   3.250  -6.541  1.00 60.70           C  
ATOM   1427  CG  LEU B 180      23.460   3.745  -5.083  1.00 60.70           C  
ATOM   1428  CD1 LEU B 180      23.572   2.587  -4.078  1.00 60.70           C  
ATOM   1429  CD2 LEU B 180      24.517   4.833  -4.827  1.00 60.70           C  
ATOM   1432  N   TYR B 181      22.643   3.232  -9.555  1.00 64.19           N  
ATOM   1433  CA  TYR B 181      22.868   2.668 -10.847  1.00 64.19           C  
ATOM   1442  C   TYR B 181      23.239   3.788 -11.768  1.00 64.19           C  
ATOM   1443  O   TYR B 181      24.206   3.690 -12.523  1.00 64.19           O  
ATOM   1434  CB  TYR B 181      21.602   1.992 -11.406  1.00 64.19           C  
ATOM   1435  CG  TYR B 181      21.935   1.396 -12.731  1.00 64.19           C  
ATOM   1436  CD1 TYR B 181      21.947   2.171 -13.869  1.00 64.19           C  
ATOM   1437  CD2 TYR B 181      22.233   0.057 -12.836  1.00 64.19           C  
ATOM   1438  CE1 TYR B 181      22.252   1.614 -15.089  1.00 64.19           C  
ATOM   1439  CE2 TYR B 181      22.539  -0.506 -14.053  1.00 64.19           C  
ATOM   1440  CZ  TYR B 181      22.551   0.276 -15.184  1.00 64.19           C  
ATOM   1441  OH  TYR B 181      22.863  -0.293 -16.438  1.00 64.19           O  
ATOM   1444  N   GLU B 182      22.472   4.894 -11.740  1.00 66.16           N  
ATOM   1445  CA  GLU B 182      22.759   5.967 -12.646  1.00 66.16           C  
ATOM   1451  C   GLU B 182      24.033   6.688 -12.307  1.00 66.16           C  
ATOM   1452  O   GLU B 182      24.898   6.857 -13.165  1.00 66.16           O  
ATOM   1446  CB  GLU B 182      21.625   7.001 -12.698  1.00 66.16           C  
ATOM   1447  CG  GLU B 182      20.352   6.455 -13.350  1.00 66.16           C  
ATOM   1448  CD  GLU B 182      19.283   7.528 -13.250  1.00 66.16           C  
ATOM   1449  OE1 GLU B 182      19.514   8.517 -12.506  1.00 66.16           O  
ATOM   1450  OE2 GLU B 182      18.219   7.372 -13.908  1.00 66.16           O1-
ATOM   1453  N   THR B 183      24.190   7.135 -11.047  1.00127.78           N  
ATOM   1454  CA  THR B 183      25.332   7.940 -10.712  1.00127.78           C  
ATOM   1458  C   THR B 183      26.614   7.158 -10.790  1.00127.78           C  
ATOM   1459  O   THR B 183      27.540   7.540 -11.504  1.00127.78           O  
ATOM   1455  CB  THR B 183      25.230   8.476  -9.313  1.00127.78           C  
ATOM   1457  CG2 THR B 183      26.425   9.399  -9.046  1.00127.78           C  
ATOM   1456  OG1 THR B 183      24.026   9.209  -9.150  1.00127.78           O  
ATOM   1460  N   GLU B 184      26.682   6.057 -10.009  1.00141.99           N  
ATOM   1461  CA  GLU B 184      27.813   5.186  -9.806  1.00141.99           C  
ATOM   1467  C   GLU B 184      28.019   4.115 -10.842  1.00141.99           C  
ATOM   1468  O   GLU B 184      29.103   3.534 -10.909  1.00141.99           O  
ATOM   1462  CB  GLU B 184      27.818   4.517  -8.420  1.00141.99           C  
ATOM   1463  CG  GLU B 184      27.981   5.535  -7.287  1.00141.99           C  
ATOM   1464  CD  GLU B 184      29.246   6.344  -7.549  1.00141.99           C  
ATOM   1465  OE1 GLU B 184      30.080   5.892  -8.377  1.00141.99           O  
ATOM   1466  OE2 GLU B 184      29.394   7.430  -6.925  1.00141.99           O1-
ATOM   1469  N   GLY B 185      26.982   3.736 -11.610  1.00 41.39           N  
ATOM   1470  CA  GLY B 185      27.168   2.676 -12.564  1.00 41.39           C  
ATOM   1471  C   GLY B 185      27.020   1.361 -11.848  1.00 41.39           C  
ATOM   1472  O   GLY B 185      27.548   0.344 -12.297  1.00 41.39           O  
ATOM   1473  N   CYS B 186      26.284   1.350 -10.714  1.00 73.00           N  
ATOM   1474  CA  CYS B 186      26.127   0.181  -9.884  1.00 73.00           C  
ATOM   1477  C   CYS B 186      25.199  -0.825 -10.508  1.00 73.00           C  
ATOM   1478  O   CYS B 186      24.007  -0.583 -10.694  1.00 73.00           O  
ATOM   1475  CB  CYS B 186      25.603   0.523  -8.476  1.00 73.00           C  
ATOM   1476  SG  CYS B 186      25.446  -0.929  -7.396  1.00 73.00           S  
ATOM   1479  N   ARG B 187      25.799  -1.960 -10.916  1.00175.32           N  
ATOM   1480  CA  ARG B 187      25.251  -3.142 -11.528  1.00175.32           C  
ATOM   1488  C   ARG B 187      24.682  -4.183 -10.603  1.00175.32           C  
ATOM   1489  O   ARG B 187      23.852  -4.993 -11.020  1.00175.32           O  
ATOM   1481  CB  ARG B 187      26.321  -3.860 -12.363  1.00175.32           C  
ATOM   1482  CG  ARG B 187      26.800  -3.033 -13.554  1.00175.32           C  
ATOM   1483  CD  ARG B 187      25.968  -3.300 -14.805  1.00175.32           C  
ATOM   1484  NE  ARG B 187      26.398  -2.345 -15.861  1.00175.32           N  
ATOM   1485  CZ  ARG B 187      26.115  -2.633 -17.164  1.00175.32           C  
ATOM   1486  NH1 ARG B 187      25.502  -3.811 -17.475  1.00175.32           N1+
ATOM   1487  NH2 ARG B 187      26.437  -1.748 -18.152  1.00175.32           N  
ATOM   1490  N   LEU B 188      25.197  -4.276  -9.363  1.00 84.85           N  
ATOM   1491  CA  LEU B 188      24.822  -5.379  -8.520  1.00 84.85           C  
ATOM   1496  C   LEU B 188      24.547  -4.855  -7.142  1.00 84.85           C  
ATOM   1497  O   LEU B 188      25.219  -3.939  -6.679  1.00 84.85           O  
ATOM   1492  CB  LEU B 188      25.975  -6.391  -8.401  1.00 84.85           C  
ATOM   1493  CG  LEU B 188      25.691  -7.620  -7.524  1.00 84.85           C  
ATOM   1494  CD1 LEU B 188      24.614  -8.521  -8.144  1.00 84.85           C  
ATOM   1495  CD2 LEU B 188      26.998  -8.368  -7.207  1.00 84.85           C  
ATOM   1498  N   GLN B 189      23.527  -5.421  -6.462  1.00 77.23           N  
ATOM   1499  CA  GLN B 189      23.212  -5.068  -5.104  1.00 77.23           C  
ATOM   1505  C   GLN B 189      23.261  -6.360  -4.352  1.00 77.23           C  
ATOM   1506  O   GLN B 189      22.831  -7.384  -4.880  1.00 77.23           O  
ATOM   1500  CB  GLN B 189      21.784  -4.531  -4.925  1.00 77.23           C  
ATOM   1501  CG  GLN B 189      21.437  -4.198  -3.472  1.00 77.23           C  
ATOM   1502  CD  GLN B 189      19.998  -3.714  -3.461  1.00 77.23           C  
ATOM   1504  NE2 GLN B 189      19.460  -3.400  -4.670  1.00 77.23           N  
ATOM   1503  OE1 GLN B 189      19.364  -3.630  -2.411  1.00 77.23           O  
ATOM   1507  N   ILE B 190      23.794  -6.363  -3.111  1.00 56.18           N  
ATOM   1508  CA  ILE B 190      23.858  -7.596  -2.373  1.00 56.18           C  
ATOM   1513  C   ILE B 190      23.254  -7.344  -1.028  1.00 56.18           C  
ATOM   1514  O   ILE B 190      23.077  -6.198  -0.616  1.00 56.18           O  
ATOM   1509  CB  ILE B 190      25.246  -8.142  -2.139  1.00 56.18           C  
ATOM   1510  CG1 ILE B 190      26.080  -7.202  -1.255  1.00 56.18           C  
ATOM   1511  CG2 ILE B 190      25.894  -8.449  -3.500  1.00 56.18           C  
ATOM   1512  CD1 ILE B 190      27.366  -7.859  -0.749  1.00 56.18           C  
ATOM   1515  N   GLY B 191      22.876  -8.423  -0.315  1.00 22.44           N  
ATOM   1516  CA  GLY B 191      22.313  -8.222   0.985  1.00 22.44           C  
ATOM   1517  C   GLY B 191      22.062  -9.558   1.592  1.00 22.44           C  
ATOM   1518  O   GLY B 191      22.386 -10.591   1.007  1.00 22.44           O  
ATOM   1519  N   GLY B 192      21.457  -9.547   2.796  1.00 27.57           N  
ATOM   1520  CA  GLY B 192      21.155 -10.751   3.509  1.00 27.57           C  
ATOM   1521  C   GLY B 192      19.966 -11.368   2.837  1.00 27.57           C  
ATOM   1522  O   GLY B 192      19.417 -10.821   1.882  1.00 27.57           O  
ATOM   1523  N   SER B 193      19.533 -12.529   3.363  1.00 46.65           N  
ATOM   1524  CA  SER B 193      18.503 -13.364   2.809  1.00 46.65           C  
ATOM   1527  C   SER B 193      17.188 -12.647   2.719  1.00 46.65           C  
ATOM   1528  O   SER B 193      16.468 -12.784   1.732  1.00 46.65           O  
ATOM   1525  CB  SER B 193      18.263 -14.622   3.670  1.00 46.65           C  
ATOM   1526  OG  SER B 193      19.441 -15.414   3.740  1.00 46.65           O  
ATOM   1529  N   ASP B 194      16.843 -11.858   3.750  1.00 91.45           N  
ATOM   1530  CA  ASP B 194      15.566 -11.201   3.851  1.00 91.45           C  
ATOM   1535  C   ASP B 194      15.365 -10.110   2.838  1.00 91.45           C  
ATOM   1536  O   ASP B 194      14.230  -9.723   2.565  1.00 91.45           O  
ATOM   1531  CB  ASP B 194      15.272 -10.689   5.270  1.00 91.45           C  
ATOM   1532  CG  ASP B 194      16.413  -9.804   5.741  1.00 91.45           C  
ATOM   1533  OD1 ASP B 194      16.879  -8.930   4.963  1.00 91.45           O  
ATOM   1534  OD2 ASP B 194      16.854 -10.022   6.902  1.00 91.45           O1-
ATOM   1537  N   GLN B 195      16.470  -9.570   2.298  1.00102.04           N  
ATOM   1538  CA  GLN B 195      16.577  -8.465   1.380  1.00102.04           C  
ATOM   1544  C   GLN B 195      16.072  -8.735  -0.012  1.00102.04           C  
ATOM   1545  O   GLN B 195      15.943  -7.794  -0.792  1.00102.04           O  
ATOM   1539  CB  GLN B 195      18.009  -7.930   1.264  1.00102.04           C  
ATOM   1540  CG  GLN B 195      18.433  -7.248   2.559  1.00102.04           C  
ATOM   1541  CD  GLN B 195      17.368  -6.198   2.838  1.00102.04           C  
ATOM   1543  NE2 GLN B 195      17.006  -6.023   4.135  1.00102.04           N  
ATOM   1542  OE1 GLN B 195      16.861  -5.561   1.916  1.00102.04           O  
ATOM   1546  N   TRP B 196      15.830 -10.001  -0.399  1.00 81.67           N  
ATOM   1547  CA  TRP B 196      15.546 -10.298  -1.781  1.00 81.67           C  
ATOM   1558  C   TRP B 196      14.422  -9.465  -2.342  1.00 81.67           C  
ATOM   1559  O   TRP B 196      14.552  -8.954  -3.453  1.00 81.67           O  
ATOM   1548  CB  TRP B 196      15.205 -11.776  -2.041  1.00 81.67           C  
ATOM   1549  CG  TRP B 196      15.006 -12.084  -3.506  1.00 81.67           C  
ATOM   1551  CD1 TRP B 196      13.848 -12.186  -4.220  1.00 81.67           C  
ATOM   1550  CD2 TRP B 196      16.079 -12.310  -4.439  1.00 81.67           C  
ATOM   1553  CE2 TRP B 196      15.497 -12.541  -5.687  1.00 81.67           C  
ATOM   1554  CE3 TRP B 196      17.434 -12.319  -4.271  1.00 81.67           C  
ATOM   1552  NE1 TRP B 196      14.129 -12.463  -5.535  1.00 81.67           N  
ATOM   1555  CZ2 TRP B 196      16.266 -12.788  -6.788  1.00 81.67           C  
ATOM   1556  CZ3 TRP B 196      18.205 -12.571  -5.387  1.00 81.67           C  
ATOM   1557  CH2 TRP B 196      17.632 -12.802  -6.621  1.00 81.67           C  
ATOM   1560  N   GLY B 197      13.300  -9.286  -1.619  1.00 30.05           N  
ATOM   1561  CA  GLY B 197      12.192  -8.540  -2.160  1.00 30.05           C  
ATOM   1562  C   GLY B 197      12.583  -7.116  -2.453  1.00 30.05           C  
ATOM   1563  O   GLY B 197      12.179  -6.555  -3.471  1.00 30.05           O  
ATOM   1564  N   ASN B 198      13.356  -6.483  -1.547  1.00 55.17           N  
ATOM   1565  CA  ASN B 198      13.769  -5.110  -1.691  1.00 55.17           C  
ATOM   1570  C   ASN B 198      14.686  -4.977  -2.868  1.00 55.17           C  
ATOM   1571  O   ASN B 198      14.630  -3.984  -3.592  1.00 55.17           O  
ATOM   1566  CB  ASN B 198      14.515  -4.596  -0.449  1.00 55.17           C  
ATOM   1567  CG  ASN B 198      13.535  -4.638   0.714  1.00 55.17           C  
ATOM   1569  ND2 ASN B 198      14.070  -4.582   1.961  1.00 55.17           N  
ATOM   1568  OD1 ASN B 198      12.324  -4.717   0.517  1.00 55.17           O  
ATOM   1572  N   ILE B 199      15.587  -5.962  -3.066  1.00 44.73           N  
ATOM   1573  CA  ILE B 199      16.532  -5.914  -4.147  1.00 44.73           C  
ATOM   1578  C   ILE B 199      15.824  -6.048  -5.460  1.00 44.73           C  
ATOM   1579  O   ILE B 199      16.070  -5.277  -6.387  1.00 44.73           O  
ATOM   1574  CB  ILE B 199      17.578  -6.993  -4.086  1.00 44.73           C  
ATOM   1575  CG1 ILE B 199      18.426  -6.842  -2.811  1.00 44.73           C  
ATOM   1576  CG2 ILE B 199      18.410  -6.918  -5.380  1.00 44.73           C  
ATOM   1577  CD1 ILE B 199      19.324  -8.047  -2.535  1.00 44.73           C  
ATOM   1580  N   THR B 200      14.898  -7.021  -5.561  1.00 44.89           N  
ATOM   1581  CA  THR B 200      14.193  -7.268  -6.789  1.00 44.89           C  
ATOM   1585  C   THR B 200      13.384  -6.054  -7.128  1.00 44.89           C  
ATOM   1586  O   THR B 200      13.220  -5.717  -8.299  1.00 44.89           O  
ATOM   1582  CB  THR B 200      13.243  -8.433  -6.709  1.00 44.89           C  
ATOM   1584  CG2 THR B 200      14.031  -9.705  -6.348  1.00 44.89           C  
ATOM   1583  OG1 THR B 200      12.236  -8.190  -5.740  1.00 44.89           O  
ATOM   1587  N   ALA B 201      12.835  -5.373  -6.101  1.00 30.26           N  
ATOM   1588  CA  ALA B 201      12.032  -4.201  -6.309  1.00 30.26           C  
ATOM   1590  C   ALA B 201      12.885  -3.157  -6.955  1.00 30.26           C  
ATOM   1591  O   ALA B 201      12.429  -2.438  -7.841  1.00 30.26           O  
ATOM   1589  CB  ALA B 201      11.476  -3.613  -5.001  1.00 30.26           C  
ATOM   1592  N   GLY B 202      14.153  -3.046  -6.519  1.00 27.75           N  
ATOM   1593  CA  GLY B 202      15.047  -2.074  -7.086  1.00 27.75           C  
ATOM   1594  C   GLY B 202      15.244  -2.401  -8.534  1.00 27.75           C  
ATOM   1595  O   GLY B 202      15.348  -1.508  -9.374  1.00 27.75           O  
ATOM   1596  N   LEU B 203      15.341  -3.705  -8.856  1.00 61.76           N  
ATOM   1597  CA  LEU B 203      15.550  -4.154 -10.203  1.00 61.76           C  
ATOM   1602  C   LEU B 203      14.347  -3.836 -11.038  1.00 61.76           C  
ATOM   1603  O   LEU B 203      14.482  -3.453 -12.198  1.00 61.76           O  
ATOM   1598  CB  LEU B 203      15.864  -5.659 -10.292  1.00 61.76           C  
ATOM   1599  CG  LEU B 203      17.205  -6.002  -9.610  1.00 61.76           C  
ATOM   1600  CD1 LEU B 203      17.551  -7.496  -9.734  1.00 61.76           C  
ATOM   1601  CD2 LEU B 203      18.330  -5.071 -10.099  1.00 61.76           C  
ATOM   1604  N   GLU B 204      13.133  -3.989 -10.471  1.00119.88           N  
ATOM   1605  CA  GLU B 204      11.946  -3.707 -11.228  1.00119.88           C  
ATOM   1611  C   GLU B 204      11.966  -2.258 -11.585  1.00119.88           C  
ATOM   1612  O   GLU B 204      11.644  -1.879 -12.709  1.00119.88           O  
ATOM   1606  CB  GLU B 204      10.637  -3.945 -10.452  1.00119.88           C  
ATOM   1607  CG  GLU B 204      10.250  -5.415 -10.300  1.00119.88           C  
ATOM   1608  CD  GLU B 204       9.792  -5.904 -11.667  1.00119.88           C  
ATOM   1609  OE1 GLU B 204       8.586  -5.730 -11.989  1.00119.88           O  
ATOM   1610  OE2 GLU B 204      10.647  -6.450 -12.413  1.00119.88           O1-
ATOM   1613  N   LEU B 205      12.363  -1.403 -10.628  1.00122.12           N  
ATOM   1614  CA  LEU B 205      12.342   0.004 -10.884  1.00122.12           C  
ATOM   1619  C   LEU B 205      13.325   0.320 -11.975  1.00122.12           C  
ATOM   1620  O   LEU B 205      13.029   1.117 -12.862  1.00122.12           O  
ATOM   1615  CB  LEU B 205      12.629   0.833  -9.614  1.00122.12           C  
ATOM   1616  CG  LEU B 205      12.385   2.352  -9.750  1.00122.12           C  
ATOM   1617  CD1 LEU B 205      12.474   3.052  -8.390  1.00122.12           C  
ATOM   1618  CD2 LEU B 205      13.336   3.005 -10.756  1.00122.12           C  
ATOM   1621  N   ILE B 206      14.516  -0.315 -11.956  1.00114.21           N  
ATOM   1622  CA  ILE B 206      15.542  -0.048 -12.934  1.00114.21           C  
ATOM   1627  C   ILE B 206      15.046  -0.449 -14.293  1.00114.21           C  
ATOM   1628  O   ILE B 206      15.120   0.320 -15.251  1.00114.21           O  
ATOM   1623  CB  ILE B 206      16.782  -0.880 -12.714  1.00114.21           C  
ATOM   1624  CG1 ILE B 206      17.391  -0.680 -11.312  1.00114.21           C  
ATOM   1625  CG2 ILE B 206      17.766  -0.558 -13.853  1.00114.21           C  
ATOM   1626  CD1 ILE B 206      18.009   0.692 -11.053  1.00114.21           C  
ATOM   1629  N   ARG B 207      14.495  -1.672 -14.396  1.00110.41           N  
ATOM   1630  CA  ARG B 207      14.070  -2.208 -15.655  1.00110.41           C  
ATOM   1638  C   ARG B 207      13.004  -1.331 -16.214  1.00110.41           C  
ATOM   1639  O   ARG B 207      13.028  -0.968 -17.391  1.00110.41           O  
ATOM   1631  CB  ARG B 207      13.466  -3.613 -15.502  1.00110.41           C  
ATOM   1632  CG  ARG B 207      12.969  -4.221 -16.812  1.00110.41           C  
ATOM   1633  CD  ARG B 207      12.168  -5.508 -16.612  1.00110.41           C  
ATOM   1634  NE  ARG B 207      10.970  -5.151 -15.801  1.00110.41           N  
ATOM   1635  CZ  ARG B 207       9.806  -5.843 -15.965  1.00110.41           C  
ATOM   1636  NH1 ARG B 207       9.747  -6.856 -16.878  1.00110.41           N1+
ATOM   1637  NH2 ARG B 207       8.702  -5.518 -15.232  1.00110.41           N  
ATOM   1640  N   LYS B 208      12.041  -0.952 -15.361  1.00 86.37           N  
ATOM   1641  CA  LYS B 208      10.934  -0.172 -15.812  1.00 86.37           C  
ATOM   1647  C   LYS B 208      11.388   1.176 -16.271  1.00 86.37           C  
ATOM   1648  O   LYS B 208      10.844   1.706 -17.233  1.00 86.37           O  
ATOM   1642  CB  LYS B 208       9.861   0.049 -14.735  1.00 86.37           C  
ATOM   1643  CG  LYS B 208       9.031  -1.193 -14.403  1.00 86.37           C  
ATOM   1644  CD  LYS B 208       8.135  -0.981 -13.181  1.00 86.37           C  
ATOM   1645  CE  LYS B 208       7.150  -2.119 -12.917  1.00 86.37           C  
ATOM   1646  NZ  LYS B 208       7.784  -3.148 -12.066  1.00 86.37           N1+
ATOM   1649  N   THR B 209      12.324   1.819 -15.548  1.00142.10           N  
ATOM   1650  CA  THR B 209      12.762   3.119 -15.970  1.00142.10           C  
ATOM   1654  C   THR B 209      13.647   3.084 -17.188  1.00142.10           C  
ATOM   1655  O   THR B 209      13.358   3.725 -18.196  1.00142.10           O  
ATOM   1651  CB  THR B 209      13.504   3.848 -14.883  1.00142.10           C  
ATOM   1653  CG2 THR B 209      12.558   4.081 -13.695  1.00142.10           C  
ATOM   1652  OG1 THR B 209      14.623   3.089 -14.456  1.00142.10           O  
ATOM   1656  N   LYS B 210      14.769   2.342 -17.110  1.00110.63           N  
ATOM   1657  CA  LYS B 210      15.775   2.342 -18.140  1.00110.63           C  
ATOM   1663  C   LYS B 210      15.422   1.567 -19.366  1.00110.63           C  
ATOM   1664  O   LYS B 210      15.492   2.089 -20.478  1.00110.63           O  
ATOM   1658  CB  LYS B 210      17.103   1.816 -17.587  1.00110.63           C  
ATOM   1659  CG  LYS B 210      17.605   2.670 -16.422  1.00110.63           C  
ATOM   1660  CD  LYS B 210      18.646   1.986 -15.544  1.00110.63           C  
ATOM   1661  CE  LYS B 210      19.046   2.849 -14.352  1.00110.63           C  
ATOM   1662  NZ  LYS B 210      19.814   4.015 -14.833  1.00110.63           N1+
ATOM   1665  N   GLY B 211      15.013   0.298 -19.198  1.00 14.85           N  
ATOM   1666  CA  GLY B 211      14.742  -0.515 -20.346  1.00 14.85           C  
ATOM   1667  C   GLY B 211      16.007  -1.243 -20.713  1.00 14.85           C  
ATOM   1668  O   GLY B 211      15.977  -2.182 -21.508  1.00 14.85           O  
ATOM   1669  N   GLU B 212      17.162  -0.832 -20.146  1.00 66.61           N  
ATOM   1670  CA  GLU B 212      18.392  -1.515 -20.446  1.00 66.61           C  
ATOM   1676  C   GLU B 212      18.289  -2.888 -19.872  1.00 66.61           C  
ATOM   1677  O   GLU B 212      18.766  -3.861 -20.455  1.00 66.61           O  
ATOM   1671  CB  GLU B 212      19.658  -0.865 -19.859  1.00 66.61           C  
ATOM   1672  CG  GLU B 212      19.984   0.503 -20.460  1.00 66.61           C  
ATOM   1673  CD  GLU B 212      19.393   1.547 -19.531  1.00 66.61           C  
ATOM   1674  OE1 GLU B 212      19.724   1.494 -18.317  1.00 66.61           O  
ATOM   1675  OE2 GLU B 212      18.618   2.414 -20.016  1.00 66.61           O1-
ATOM   1678  N   ALA B 213      17.638  -2.995 -18.701  1.00111.64           N  
ATOM   1679  CA  ALA B 213      17.437  -4.271 -18.078  1.00111.64           C  
ATOM   1681  C   ALA B 213      18.729  -5.045 -17.885  1.00111.64           C  
ATOM   1682  O   ALA B 213      18.808  -6.189 -18.331  1.00111.64           O  
ATOM   1680  CB  ALA B 213      16.456  -5.168 -18.851  1.00111.64           C  
ATOM   1683  N   ARG B 214      19.783  -4.466 -17.240  1.00279.29           N  
ATOM   1684  CA  ARG B 214      20.985  -5.218 -16.966  1.00279.29           C  
ATOM   1692  C   ARG B 214      21.591  -4.897 -15.615  1.00279.29           C  
ATOM   1693  O   ARG B 214      22.634  -4.250 -15.526  1.00279.29           O  
ATOM   1685  CB  ARG B 214      22.059  -5.054 -18.061  1.00279.29           C  
ATOM   1686  CG  ARG B 214      22.488  -3.618 -18.372  1.00279.29           C  
ATOM   1687  CD  ARG B 214      23.457  -3.550 -19.559  1.00279.29           C  
ATOM   1688  NE  ARG B 214      23.810  -2.122 -19.795  1.00279.29           N  
ATOM   1689  CZ  ARG B 214      23.101  -1.372 -20.691  1.00279.29           C  
ATOM   1690  NH1 ARG B 214      22.092  -1.942 -21.414  1.00279.29           N1+
ATOM   1691  NH2 ARG B 214      23.401  -0.051 -20.854  1.00279.29           N  
ATOM   1694  N   ALA B 215      20.989  -5.415 -14.521  1.00 74.71           N  
ATOM   1695  CA  ALA B 215      21.492  -5.247 -13.181  1.00 74.71           C  
ATOM   1697  C   ALA B 215      21.226  -6.562 -12.506  1.00 74.71           C  
ATOM   1698  O   ALA B 215      20.395  -7.330 -12.986  1.00 74.71           O  
ATOM   1696  CB  ALA B 215      20.762  -4.151 -12.384  1.00 74.71           C  
ATOM   1699  N   PHE B 216      21.925  -6.880 -11.391  1.00 62.79           N  
ATOM   1700  CA  PHE B 216      21.729  -8.177 -10.793  1.00 62.79           C  
ATOM   1708  C   PHE B 216      21.580  -8.019  -9.311  1.00 62.79           C  
ATOM   1709  O   PHE B 216      21.802  -6.941  -8.762  1.00 62.79           O  
ATOM   1701  CB  PHE B 216      22.924  -9.131 -10.970  1.00 62.79           C  
ATOM   1702  CG  PHE B 216      23.200  -9.305 -12.422  1.00 62.79           C  
ATOM   1703  CD1 PHE B 216      24.029  -8.418 -13.069  1.00 62.79           C  
ATOM   1704  CD2 PHE B 216      22.642 -10.346 -13.134  1.00 62.79           C  
ATOM   1705  CE1 PHE B 216      24.300  -8.561 -14.409  1.00 62.79           C  
ATOM   1706  CE2 PHE B 216      22.909 -10.494 -14.475  1.00 62.79           C  
ATOM   1707  CZ  PHE B 216      23.737  -9.601 -15.111  1.00 62.79           C  
ATOM   1710  N   GLY B 217      21.184  -9.118  -8.627  1.00 27.04           N  
ATOM   1711  CA  GLY B 217      21.025  -9.083  -7.198  1.00 27.04           C  
ATOM   1712  C   GLY B 217      21.482 -10.395  -6.635  1.00 27.04           C  
ATOM   1713  O   GLY B 217      21.211 -11.457  -7.195  1.00 27.04           O  
ATOM   1714  N   LEU B 218      22.194 -10.333  -5.487  1.00 68.33           N  
ATOM   1715  CA  LEU B 218      22.702 -11.504  -4.825  1.00 68.33           C  
ATOM   1720  C   LEU B 218      22.373 -11.364  -3.370  1.00 68.33           C  
ATOM   1721  O   LEU B 218      22.483 -10.277  -2.803  1.00 68.33           O  
ATOM   1716  CB  LEU B 218      24.234 -11.614  -4.897  1.00 68.33           C  
ATOM   1717  CG  LEU B 218      24.803 -12.879  -4.225  1.00 68.33           C  
ATOM   1718  CD1 LEU B 218      24.595 -14.124  -5.101  1.00 68.33           C  
ATOM   1719  CD2 LEU B 218      26.258 -12.673  -3.781  1.00 68.33           C  
ATOM   1722  N   THR B 219      21.960 -12.477  -2.727  1.00 44.73           N  
ATOM   1723  CA  THR B 219      21.647 -12.462  -1.325  1.00 44.73           C  
ATOM   1727  C   THR B 219      22.517 -13.480  -0.651  1.00 44.73           C  
ATOM   1728  O   THR B 219      22.871 -14.504  -1.234  1.00 44.73           O  
ATOM   1724  CB  THR B 219      20.219 -12.828  -1.018  1.00 44.73           C  
ATOM   1726  CG2 THR B 219      19.287 -11.837  -1.733  1.00 44.73           C  
ATOM   1725  OG1 THR B 219      19.942 -14.154  -1.446  1.00 44.73           O  
ATOM   1729  N   ILE B 220      22.895 -13.189   0.611  1.00115.09           N  
ATOM   1730  CA  ILE B 220      23.705 -14.042   1.435  1.00115.09           C  
ATOM   1735  C   ILE B 220      22.723 -14.752   2.316  1.00115.09           C  
ATOM   1736  O   ILE B 220      21.707 -14.171   2.699  1.00115.09           O  
ATOM   1731  CB  ILE B 220      24.630 -13.274   2.334  1.00115.09           C  
ATOM   1732  CG1 ILE B 220      25.536 -12.341   1.514  1.00115.09           C  
ATOM   1733  CG2 ILE B 220      25.415 -14.289   3.181  1.00115.09           C  
ATOM   1734  CD1 ILE B 220      26.442 -13.074   0.526  1.00115.09           C  
ATOM   1737  N   PRO B 221      22.953 -16.002   2.607  1.00 77.65           N  
ATOM   1738  CA  PRO B 221      22.047 -16.786   3.406  1.00 77.65           C  
ATOM   1742  C   PRO B 221      22.157 -16.443   4.857  1.00 77.65           C  
ATOM   1743  O   PRO B 221      23.176 -15.892   5.269  1.00 77.65           O  
ATOM   1740  CB  PRO B 221      22.391 -18.248   3.108  1.00 77.65           C  
ATOM   1741  CG  PRO B 221      23.813 -18.195   2.520  1.00 77.65           C  
ATOM   1739  CD  PRO B 221      23.870 -16.820   1.837  1.00 77.65           C  
ATOM   1744  N   LEU B 222      21.113 -16.760   5.646  1.00 52.58           N  
ATOM   1745  CA  LEU B 222      21.143 -16.498   7.054  1.00 52.58           C  
ATOM   1750  C   LEU B 222      22.160 -17.444   7.626  1.00 52.58           C  
ATOM   1751  O   LEU B 222      22.227 -18.604   7.223  1.00 52.58           O  
ATOM   1746  CB  LEU B 222      19.786 -16.770   7.729  1.00 52.58           C  
ATOM   1747  CG  LEU B 222      19.714 -16.331   9.200  1.00 52.58           C  
ATOM   1748  CD1 LEU B 222      19.827 -14.803   9.320  1.00 52.58           C  
ATOM   1749  CD2 LEU B 222      18.469 -16.903   9.896  1.00 52.58           C  
ATOM   1752  N   VAL B 223      22.999 -16.981   8.573  1.00 57.54           N  
ATOM   1753  CA  VAL B 223      23.991 -17.871   9.110  1.00 57.54           C  
ATOM   1757  C   VAL B 223      23.294 -18.812  10.046  1.00 57.54           C  
ATOM   1758  O   VAL B 223      22.492 -18.386  10.878  1.00 57.54           O  
ATOM   1754  CB  VAL B 223      25.092 -17.163   9.854  1.00 57.54           C  
ATOM   1755  CG1 VAL B 223      26.017 -18.211  10.497  1.00 57.54           C  
ATOM   1756  CG2 VAL B 223      25.821 -16.226   8.874  1.00 57.54           C  
ATOM   1759  N   THR B 224      23.587 -20.127   9.940  1.00 63.41           N  
ATOM   1760  CA  THR B 224      22.871 -21.071  10.758  1.00 63.41           C  
ATOM   1764  C   THR B 224      23.758 -21.749  11.755  1.00 63.41           C  
ATOM   1765  O   THR B 224      24.986 -21.655  11.716  1.00 63.41           O  
ATOM   1761  CB  THR B 224      22.169 -22.156   9.986  1.00 63.41           C  
ATOM   1763  CG2 THR B 224      21.129 -21.507   9.059  1.00 63.41           C  
ATOM   1762  OG1 THR B 224      23.097 -22.930   9.238  1.00 63.41           O  
ATOM   1766  N   LYS B 225      23.103 -22.435  12.719  1.00 68.70           N  
ATOM   1767  CA  LYS B 225      23.761 -23.205  13.730  1.00 68.70           C  
ATOM   1773  C   LYS B 225      23.189 -24.593  13.687  1.00 68.70           C  
ATOM   1774  O   LYS B 225      22.038 -24.792  13.296  1.00 68.70           O  
ATOM   1768  CB  LYS B 225      23.560 -22.695  15.164  1.00 68.70           C  
ATOM   1769  CG  LYS B 225      24.264 -21.377  15.490  1.00 68.70           C  
ATOM   1770  CD  LYS B 225      23.983 -20.970  16.932  1.00 68.70           C  
ATOM   1771  CE  LYS B 225      24.647 -19.690  17.424  1.00 68.70           C  
ATOM   1772  NZ  LYS B 225      24.205 -19.435  18.813  1.00 68.70           N1+
ATOM   1775  N   ALA B 226      24.002 -25.597  14.075  1.00 30.48           N  
ATOM   1776  CA  ALA B 226      23.579 -26.972  14.085  1.00 30.48           C  
ATOM   1778  C   ALA B 226      22.476 -27.143  15.084  1.00 30.48           C  
ATOM   1779  O   ALA B 226      21.515 -27.874  14.845  1.00 30.48           O  
ATOM   1777  CB  ALA B 226      24.704 -27.944  14.483  1.00 30.48           C  
ATOM   1780  N   ASP B 227      22.604 -26.456  16.237  1.00 75.81           N  
ATOM   1781  CA  ASP B 227      21.680 -26.541  17.336  1.00 75.81           C  
ATOM   1786  C   ASP B 227      20.337 -26.001  16.945  1.00 75.81           C  
ATOM   1787  O   ASP B 227      19.327 -26.396  17.524  1.00 75.81           O  
ATOM   1782  CB  ASP B 227      22.194 -25.859  18.628  1.00 75.81           C  
ATOM   1783  CG  ASP B 227      22.470 -24.375  18.426  1.00 75.81           C  
ATOM   1784  OD1 ASP B 227      22.104 -23.829  17.351  1.00 75.81           O  
ATOM   1785  OD2 ASP B 227      23.077 -23.775  19.354  1.00 75.81           O1-
ATOM   1788  N   GLY B 228      20.276 -25.080  15.966  1.00 26.31           N  
ATOM   1789  CA  GLY B 228      18.995 -24.576  15.556  1.00 26.31           C  
ATOM   1790  C   GLY B 228      18.671 -23.350  16.343  1.00 26.31           C  
ATOM   1791  O   GLY B 228      17.522 -22.912  16.376  1.00 26.31           O  
ATOM   1792  N   THR B 229      19.679 -22.771  17.021  1.00114.25           N  
ATOM   1793  CA  THR B 229      19.446 -21.572  17.767  1.00114.25           C  
ATOM   1797  C   THR B 229      19.803 -20.412  16.879  1.00114.25           C  
ATOM   1798  O   THR B 229      20.245 -20.612  15.748  1.00114.25           O  
ATOM   1794  CB  THR B 229      20.235 -21.544  19.045  1.00114.25           C  
ATOM   1796  CG2 THR B 229      21.724 -21.488  18.731  1.00114.25           C  
ATOM   1795  OG1 THR B 229      19.872 -20.423  19.824  1.00114.25           O  
ATOM   1799  N   LYS B 230      19.600 -19.163  17.359  1.00 76.92           N  
ATOM   1800  CA  LYS B 230      19.847 -18.016  16.526  1.00 76.92           C  
ATOM   1806  C   LYS B 230      21.282 -17.607  16.621  1.00 76.92           C  
ATOM   1807  O   LYS B 230      21.816 -17.359  17.703  1.00 76.92           O  
ATOM   1801  CB  LYS B 230      19.010 -16.773  16.872  1.00 76.92           C  
ATOM   1802  CG  LYS B 230      19.327 -15.602  15.936  1.00 76.92           C  
ATOM   1803  CD  LYS B 230      18.363 -14.418  16.029  1.00 76.92           C  
ATOM   1804  CE  LYS B 230      18.712 -13.277  15.067  1.00 76.92           C  
ATOM   1805  NZ  LYS B 230      20.050 -12.723  15.381  1.00 76.92           N1+
ATOM   1808  N   PHE B 231      21.927 -17.497  15.442  1.00 71.53           N  
ATOM   1809  CA  PHE B 231      23.303 -17.115  15.362  1.00 71.53           C  
ATOM   1817  C   PHE B 231      23.427 -15.728  15.907  1.00 71.53           C  
ATOM   1818  O   PHE B 231      22.621 -14.848  15.609  1.00 71.53           O  
ATOM   1810  CB  PHE B 231      23.837 -17.161  13.917  1.00 71.53           C  
ATOM   1811  CG  PHE B 231      25.205 -16.574  13.862  1.00 71.53           C  
ATOM   1812  CD1 PHE B 231      26.305 -17.263  14.320  1.00 71.53           C  
ATOM   1813  CD2 PHE B 231      25.383 -15.321  13.321  1.00 71.53           C  
ATOM   1814  CE1 PHE B 231      27.558 -16.699  14.251  1.00 71.53           C  
ATOM   1815  CE2 PHE B 231      26.634 -14.755  13.248  1.00 71.53           C  
ATOM   1816  CZ  PHE B 231      27.724 -15.444  13.715  1.00 71.53           C  
ATOM   1819  N   GLY B 232      24.441 -15.529  16.770  1.00 29.73           N  
ATOM   1820  CA  GLY B 232      24.714 -14.244  17.347  1.00 29.73           C  
ATOM   1821  C   GLY B 232      23.936 -14.072  18.619  1.00 29.73           C  
ATOM   1822  O   GLY B 232      24.175 -13.125  19.368  1.00 29.73           O  
ATOM   1823  N   LYS B 233      22.996 -14.991  18.917  1.00118.24           N  
ATOM   1824  CA  LYS B 233      22.210 -14.820  20.108  1.00118.24           C  
ATOM   1830  C   LYS B 233      22.980 -15.394  21.255  1.00118.24           C  
ATOM   1831  O   LYS B 233      23.076 -16.611  21.411  1.00118.24           O  
ATOM   1825  CB  LYS B 233      20.855 -15.551  20.040  1.00118.24           C  
ATOM   1826  CG  LYS B 233      19.975 -15.401  21.286  1.00118.24           C  
ATOM   1827  CD  LYS B 233      19.376 -14.010  21.502  1.00118.24           C  
ATOM   1828  CE  LYS B 233      18.377 -13.978  22.661  1.00118.24           C  
ATOM   1829  NZ  LYS B 233      17.711 -12.659  22.727  1.00118.24           N1+
ATOM   1832  N   THR B 234      23.549 -14.512  22.100  1.00 45.55           N  
ATOM   1833  CA  THR B 234      24.308 -14.939  23.240  1.00 45.55           C  
ATOM   1837  C   THR B 234      23.560 -14.482  24.457  1.00 45.55           C  
ATOM   1838  O   THR B 234      22.669 -13.638  24.377  1.00 45.55           O  
ATOM   1834  CB  THR B 234      25.689 -14.343  23.270  1.00 45.55           C  
ATOM   1836  CG2 THR B 234      26.449 -14.871  24.500  1.00 45.55           C  
ATOM   1835  OG1 THR B 234      26.388 -14.693  22.084  1.00 45.55           O  
ATOM   1839  N   GLU B 235      23.871 -15.081  25.622  1.00 71.47           N  
ATOM   1840  CA  GLU B 235      23.228 -14.689  26.844  1.00 71.47           C  
ATOM   1846  C   GLU B 235      23.666 -13.298  27.159  1.00 71.47           C  
ATOM   1847  O   GLU B 235      22.904 -12.494  27.693  1.00 71.47           O  
ATOM   1841  CB  GLU B 235      23.600 -15.545  28.065  1.00 71.47           C  
ATOM   1842  CG  GLU B 235      22.758 -15.183  29.293  1.00 71.47           C  
ATOM   1843  CD  GLU B 235      23.207 -16.040  30.467  1.00 71.47           C  
ATOM   1844  OE1 GLU B 235      24.356 -16.551  30.424  1.00 71.47           O  
ATOM   1845  OE2 GLU B 235      22.405 -16.187  31.428  1.00 71.47           O1-
ATOM   1848  N   SER B 236      24.935 -12.995  26.831  1.00 26.79           N  
ATOM   1849  CA  SER B 236      25.512 -11.723  27.138  1.00 26.79           C  
ATOM   1852  C   SER B 236      24.764 -10.661  26.409  1.00 26.79           C  
ATOM   1853  O   SER B 236      24.613  -9.544  26.902  1.00 26.79           O  
ATOM   1850  CB  SER B 236      26.988 -11.623  26.717  1.00 26.79           C  
ATOM   1851  OG  SER B 236      27.103 -11.683  25.303  1.00 26.79           O  
ATOM   1854  N   GLY B 237      24.261 -10.991  25.209  1.00 40.84           N  
ATOM   1855  CA  GLY B 237      23.581 -10.018  24.414  1.00 40.84           C  
ATOM   1856  C   GLY B 237      24.329 -10.021  23.122  1.00 40.84           C  
ATOM   1857  O   GLY B 237      25.144 -10.912  22.888  1.00 40.84           O  
ATOM   1858  N   THR B 238      24.100  -9.002  22.271  1.00146.97           N  
ATOM   1859  CA  THR B 238      24.707  -8.942  20.973  1.00146.97           C  
ATOM   1863  C   THR B 238      26.189  -8.845  21.066  1.00146.97           C  
ATOM   1864  O   THR B 238      26.758  -8.309  22.016  1.00146.97           O  
ATOM   1860  CB  THR B 238      24.332  -7.736  20.168  1.00146.97           C  
ATOM   1862  CG2 THR B 238      22.900  -7.823  19.652  1.00146.97           C  
ATOM   1861  OG1 THR B 238      24.521  -6.581  20.963  1.00146.97           O  
ATOM   1865  N   ILE B 239      26.843  -9.377  20.019  1.00123.43           N  
ATOM   1866  CA  ILE B 239      28.263  -9.303  19.919  1.00123.43           C  
ATOM   1871  C   ILE B 239      28.489  -8.176  18.963  1.00123.43           C  
ATOM   1872  O   ILE B 239      28.368  -8.337  17.749  1.00123.43           O  
ATOM   1867  CB  ILE B 239      28.865 -10.548  19.326  1.00123.43           C  
ATOM   1868  CG1 ILE B 239      28.438 -11.790  20.133  1.00123.43           C  
ATOM   1869  CG2 ILE B 239      30.390 -10.357  19.267  1.00123.43           C  
ATOM   1870  CD1 ILE B 239      28.851 -11.750  21.603  1.00123.43           C  
ATOM   1873  N   TRP B 240      28.811  -6.992  19.520  1.00119.03           N  
ATOM   1874  CA  TRP B 240      28.969  -5.777  18.775  1.00119.03           C  
ATOM   1885  C   TRP B 240      30.357  -5.697  18.215  1.00119.03           C  
ATOM   1886  O   TRP B 240      31.289  -6.340  18.691  1.00119.03           O  
ATOM   1875  CB  TRP B 240      28.782  -4.520  19.637  1.00119.03           C  
ATOM   1876  CG  TRP B 240      27.420  -4.390  20.272  1.00119.03           C  
ATOM   1878  CD1 TRP B 240      27.053  -4.662  21.557  1.00119.03           C  
ATOM   1877  CD2 TRP B 240      26.238  -3.928  19.602  1.00119.03           C  
ATOM   1880  CE2 TRP B 240      25.205  -3.928  20.538  1.00119.03           C  
ATOM   1881  CE3 TRP B 240      26.025  -3.536  18.312  1.00119.03           C  
ATOM   1879  NE1 TRP B 240      25.722  -4.377  21.734  1.00119.03           N  
ATOM   1882  CZ2 TRP B 240      23.944  -3.535  20.200  1.00119.03           C  
ATOM   1883  CZ3 TRP B 240      24.749  -3.140  17.975  1.00119.03           C  
ATOM   1884  CH2 TRP B 240      23.727  -3.138  18.900  1.00119.03           C  
ATOM   1887  N   LEU B 241      30.468  -4.945  17.105  1.00 88.42           N  
ATOM   1888  CA  LEU B 241      31.661  -4.583  16.398  1.00 88.42           C  
ATOM   1893  C   LEU B 241      32.378  -3.506  17.158  1.00 88.42           C  
ATOM   1894  O   LEU B 241      33.565  -3.268  16.939  1.00 88.42           O  
ATOM   1889  CB  LEU B 241      31.358  -4.079  14.978  1.00 88.42           C  
ATOM   1890  CG  LEU B 241      30.749  -5.177  14.083  1.00 88.42           C  
ATOM   1891  CD1 LEU B 241      30.526  -4.688  12.642  1.00 88.42           C  
ATOM   1892  CD2 LEU B 241      31.574  -6.470  14.163  1.00 88.42           C  
ATOM   1895  N   ASP B 242      31.638  -2.755  18.000  1.00 60.01           N  
ATOM   1896  CA  ASP B 242      32.208  -1.690  18.779  1.00 60.01           C  
ATOM   1901  C   ASP B 242      32.881  -2.321  19.960  1.00 60.01           C  
ATOM   1902  O   ASP B 242      32.264  -3.064  20.722  1.00 60.01           O  
ATOM   1897  CB  ASP B 242      31.142  -0.691  19.277  1.00 60.01           C  
ATOM   1898  CG  ASP B 242      31.781   0.539  19.916  1.00 60.01           C  
ATOM   1899  OD1 ASP B 242      32.873   0.404  20.528  1.00 60.01           O  
ATOM   1900  OD2 ASP B 242      31.175   1.637  19.798  1.00 60.01           O1-
ATOM   1903  N   LYS B 243      34.187  -2.034  20.128  1.00116.25           N  
ATOM   1904  CA  LYS B 243      34.992  -2.596  21.175  1.00116.25           C  
ATOM   1910  C   LYS B 243      34.492  -2.119  22.502  1.00116.25           C  
ATOM   1911  O   LYS B 243      34.645  -2.799  23.515  1.00116.25           O  
ATOM   1905  CB  LYS B 243      36.483  -2.232  21.065  1.00116.25           C  
ATOM   1906  CG  LYS B 243      36.797  -0.756  21.312  1.00116.25           C  
ATOM   1907  CD  LYS B 243      38.283  -0.505  21.572  1.00116.25           C  
ATOM   1908  CE  LYS B 243      38.874  -1.463  22.607  1.00116.25           C  
ATOM   1909  NZ  LYS B 243      40.243  -1.039  22.966  1.00116.25           N1+
ATOM   1912  N   GLU B 244      33.934  -0.899  22.540  1.00 91.45           N  
ATOM   1913  CA  GLU B 244      33.428  -0.340  23.760  1.00 91.45           C  
ATOM   1919  C   GLU B 244      32.252  -1.149  24.231  1.00 91.45           C  
ATOM   1920  O   GLU B 244      32.048  -1.308  25.436  1.00 91.45           O  
ATOM   1914  CB  GLU B 244      32.940   1.105  23.574  1.00 91.45           C  
ATOM   1915  CG  GLU B 244      32.494   1.772  24.874  1.00 91.45           C  
ATOM   1916  CD  GLU B 244      32.033   3.183  24.538  1.00 91.45           C  
ATOM   1917  OE1 GLU B 244      30.819   3.348  24.245  1.00 91.45           O  
ATOM   1918  OE2 GLU B 244      32.884   4.112  24.565  1.00 91.45           O1-
ATOM   1921  N   LYS B 245      31.394  -1.589  23.288  1.00159.88           N  
ATOM   1922  CA  LYS B 245      30.240  -2.398  23.585  1.00159.88           C  
ATOM   1928  C   LYS B 245      30.648  -3.788  23.977  1.00159.88           C  
ATOM   1929  O   LYS B 245      30.261  -4.285  25.035  1.00159.88           O  
ATOM   1923  CB  LYS B 245      29.361  -2.574  22.340  1.00159.88           C  
ATOM   1924  CG  LYS B 245      28.778  -1.274  21.787  1.00159.88           C  
ATOM   1925  CD  LYS B 245      27.648  -0.692  22.633  1.00159.88           C  
ATOM   1926  CE  LYS B 245      26.402  -1.581  22.639  1.00159.88           C  
ATOM   1927  NZ  LYS B 245      25.209  -0.800  23.031  1.00159.88           N1+
ATOM   1930  N   THR B 246      31.440  -4.453  23.107  1.00 57.45           N  
ATOM   1931  CA  THR B 246      31.920  -5.789  23.334  1.00 57.45           C  
ATOM   1935  C   THR B 246      33.407  -5.740  23.193  1.00 57.45           C  
ATOM   1936  O   THR B 246      33.928  -5.385  22.137  1.00 57.45           O  
ATOM   1932  CB  THR B 246      31.396  -6.790  22.344  1.00 57.45           C  
ATOM   1934  CG2 THR B 246      32.030  -8.169  22.608  1.00 57.45           C  
ATOM   1933  OG1 THR B 246      29.982  -6.868  22.438  1.00 57.45           O  
ATOM   1937  N   SER B 247      34.129  -6.128  24.263  1.00 41.80           N  
ATOM   1938  CA  SER B 247      35.558  -6.033  24.263  1.00 41.80           C  
ATOM   1941  C   SER B 247      36.116  -7.079  23.350  1.00 41.80           C  
ATOM   1942  O   SER B 247      35.457  -8.069  23.030  1.00 41.80           O  
ATOM   1939  CB  SER B 247      36.180  -6.236  25.659  1.00 41.80           C  
ATOM   1940  OG  SER B 247      35.945  -7.558  26.124  1.00 41.80           O  
ATOM   1943  N   PRO B 248      37.333  -6.864  22.918  1.00 72.75           N  
ATOM   1944  CA  PRO B 248      37.979  -7.776  22.016  1.00 72.75           C  
ATOM   1948  C   PRO B 248      38.158  -9.127  22.623  1.00 72.75           C  
ATOM   1949  O   PRO B 248      38.202 -10.105  21.880  1.00 72.75           O  
ATOM   1946  CB  PRO B 248      39.278  -7.094  21.595  1.00 72.75           C  
ATOM   1947  CG  PRO B 248      38.937  -5.594  21.699  1.00 72.75           C  
ATOM   1945  CD  PRO B 248      37.864  -5.516  22.800  1.00 72.75           C  
ATOM   1950  N   TYR B 249      38.291  -9.200  23.960  1.00 62.09           N  
ATOM   1951  CA  TYR B 249      38.446 -10.448  24.651  1.00 62.09           C  
ATOM   1960  C   TYR B 249      37.185 -11.237  24.491  1.00 62.09           C  
ATOM   1961  O   TYR B 249      37.215 -12.423  24.172  1.00 62.09           O  
ATOM   1952  CB  TYR B 249      38.685 -10.225  26.155  1.00 62.09           C  
ATOM   1953  CG  TYR B 249      38.644 -11.527  26.879  1.00 62.09           C  
ATOM   1954  CD1 TYR B 249      39.703 -12.400  26.815  1.00 62.09           C  
ATOM   1955  CD2 TYR B 249      37.550 -11.860  27.644  1.00 62.09           C  
ATOM   1956  CE1 TYR B 249      39.662 -13.593  27.494  1.00 62.09           C  
ATOM   1957  CE2 TYR B 249      37.502 -13.052  28.327  1.00 62.09           C  
ATOM   1958  CZ  TYR B 249      38.564 -13.921  28.249  1.00 62.09           C  
ATOM   1959  OH  TYR B 249      38.537 -15.149  28.943  1.00 62.09           O  
ATOM   1962  N   GLU B 250      36.036 -10.573  24.712  1.00 61.73           N  
ATOM   1963  CA  GLU B 250      34.736 -11.180  24.632  1.00 61.73           C  
ATOM   1969  C   GLU B 250      34.433 -11.544  23.211  1.00 61.73           C  
ATOM   1970  O   GLU B 250      33.819 -12.576  22.940  1.00 61.73           O  
ATOM   1964  CB  GLU B 250      33.652 -10.254  25.196  1.00 61.73           C  
ATOM   1965  CG  GLU B 250      33.779 -10.119  26.716  1.00 61.73           C  
ATOM   1966  CD  GLU B 250      33.038  -8.870  27.156  1.00 61.73           C  
ATOM   1967  OE1 GLU B 250      33.236  -7.807  26.511  1.00 61.73           O  
ATOM   1968  OE2 GLU B 250      32.270  -8.962  28.150  1.00 61.73           O1-
ATOM   1971  N   PHE B 251      34.858 -10.693  22.261  1.00 60.83           N  
ATOM   1972  CA  PHE B 251      34.629 -10.933  20.864  1.00 60.83           C  
ATOM   1980  C   PHE B 251      35.361 -12.201  20.534  1.00 60.83           C  
ATOM   1981  O   PHE B 251      34.817 -13.093  19.882  1.00 60.83           O  
ATOM   1973  CB  PHE B 251      35.185  -9.779  20.008  1.00 60.83           C  
ATOM   1974  CG  PHE B 251      34.833  -9.954  18.569  1.00 60.83           C  
ATOM   1975  CD1 PHE B 251      33.603  -9.559  18.092  1.00 60.83           C  
ATOM   1976  CD2 PHE B 251      35.744 -10.497  17.693  1.00 60.83           C  
ATOM   1977  CE1 PHE B 251      33.281  -9.709  16.764  1.00 60.83           C  
ATOM   1978  CE2 PHE B 251      35.428 -10.649  16.364  1.00 60.83           C  
ATOM   1979  CZ  PHE B 251      34.196 -10.258  15.896  1.00 60.83           C  
ATOM   1982  N   TYR B 252      36.609 -12.313  21.033  1.00 68.13           N  
ATOM   1983  CA  TYR B 252      37.495 -13.429  20.834  1.00 68.13           C  
ATOM   1992  C   TYR B 252      36.875 -14.669  21.410  1.00 68.13           C  
ATOM   1993  O   TYR B 252      36.878 -15.721  20.772  1.00 68.13           O  
ATOM   1984  CB  TYR B 252      38.834 -13.191  21.571  1.00 68.13           C  
ATOM   1985  CG  TYR B 252      39.792 -14.324  21.393  1.00 68.13           C  
ATOM   1986  CD1 TYR B 252      40.676 -14.324  20.337  1.00 68.13           C  
ATOM   1987  CD2 TYR B 252      39.823 -15.371  22.289  1.00 68.13           C  
ATOM   1988  CE1 TYR B 252      41.567 -15.357  20.167  1.00 68.13           C  
ATOM   1989  CE2 TYR B 252      40.712 -16.408  22.124  1.00 68.13           C  
ATOM   1990  CZ  TYR B 252      41.587 -16.401  21.061  1.00 68.13           C  
ATOM   1991  OH  TYR B 252      42.503 -17.458  20.884  1.00 68.13           O  
ATOM   1994  N   GLN B 253      36.317 -14.580  22.636  1.00 53.24           N  
ATOM   1995  CA  GLN B 253      35.744 -15.722  23.300  1.00 53.24           C  
ATOM   2001  C   GLN B 253      34.550 -16.224  22.553  1.00 53.24           C  
ATOM   2002  O   GLN B 253      34.337 -17.432  22.456  1.00 53.24           O  
ATOM   1996  CB  GLN B 253      35.310 -15.429  24.745  1.00 53.24           C  
ATOM   1997  CG  GLN B 253      36.508 -15.317  25.688  1.00 53.24           C  
ATOM   1998  CD  GLN B 253      37.101 -16.716  25.777  1.00 53.24           C  
ATOM   2000  NE2 GLN B 253      38.454 -16.813  25.865  1.00 53.24           N  
ATOM   1999  OE1 GLN B 253      36.367 -17.700  25.749  1.00 53.24           O  
ATOM   2003  N   PHE B 254      33.747 -15.309  21.985  1.00 57.30           N  
ATOM   2004  CA  PHE B 254      32.548 -15.713  21.310  1.00 57.30           C  
ATOM   2012  C   PHE B 254      32.917 -16.692  20.238  1.00 57.30           C  
ATOM   2013  O   PHE B 254      32.316 -17.759  20.132  1.00 57.30           O  
ATOM   2005  CB  PHE B 254      31.849 -14.516  20.642  1.00 57.30           C  
ATOM   2006  CG  PHE B 254      30.696 -14.990  19.822  1.00 57.30           C  
ATOM   2007  CD1 PHE B 254      29.457 -15.199  20.384  1.00 57.30           C  
ATOM   2008  CD2 PHE B 254      30.861 -15.212  18.477  1.00 57.30           C  
ATOM   2009  CE1 PHE B 254      28.404 -15.628  19.609  1.00 57.30           C  
ATOM   2010  CE2 PHE B 254      29.813 -15.642  17.696  1.00 57.30           C  
ATOM   2011  CZ  PHE B 254      28.580 -15.851  18.266  1.00 57.30           C  
ATOM   2014  N   TRP B 255      33.932 -16.354  19.425  1.00 90.79           N  
ATOM   2015  CA  TRP B 255      34.362 -17.179  18.329  1.00 90.79           C  
ATOM   2026  C   TRP B 255      35.026 -18.446  18.797  1.00 90.79           C  
ATOM   2027  O   TRP B 255      34.806 -19.510  18.221  1.00 90.79           O  
ATOM   2016  CB  TRP B 255      35.253 -16.400  17.355  1.00 90.79           C  
ATOM   2017  CG  TRP B 255      34.445 -15.272  16.756  1.00 90.79           C  
ATOM   2019  CD1 TRP B 255      34.421 -13.956  17.114  1.00 90.79           C  
ATOM   2018  CD2 TRP B 255      33.469 -15.427  15.714  1.00 90.79           C  
ATOM   2021  CE2 TRP B 255      32.892 -14.175  15.499  1.00 90.79           C  
ATOM   2022  CE3 TRP B 255      33.075 -16.525  14.995  1.00 90.79           C  
ATOM   2020  NE1 TRP B 255      33.487 -13.283  16.367  1.00 90.79           N  
ATOM   2023  CZ2 TRP B 255      31.917 -13.999  14.565  1.00 90.79           C  
ATOM   2024  CZ3 TRP B 255      32.092 -16.345  14.049  1.00 90.79           C  
ATOM   2025  CH2 TRP B 255      31.527 -15.104  13.840  1.00 90.79           C  
ATOM   2028  N   ILE B 256      35.838 -18.373  19.870  1.00101.83           N  
ATOM   2029  CA  ILE B 256      36.568 -19.513  20.361  1.00101.83           C  
ATOM   2034  C   ILE B 256      35.590 -20.574  20.779  1.00101.83           C  
ATOM   2035  O   ILE B 256      35.844 -21.768  20.628  1.00101.83           O  
ATOM   2030  CB  ILE B 256      37.468 -19.191  21.527  1.00101.83           C  
ATOM   2031  CG1 ILE B 256      38.504 -20.308  21.728  1.00101.83           C  
ATOM   2032  CG2 ILE B 256      36.600 -18.946  22.770  1.00101.83           C  
ATOM   2033  CD1 ILE B 256      39.516 -20.402  20.588  1.00101.83           C  
ATOM   2036  N   ASN B 257      34.445 -20.147  21.335  1.00 79.83           N  
ATOM   2037  CA  ASN B 257      33.391 -20.985  21.838  1.00 79.83           C  
ATOM   2042  C   ASN B 257      32.668 -21.702  20.738  1.00 79.83           C  
ATOM   2043  O   ASN B 257      31.815 -22.536  21.034  1.00 79.83           O  
ATOM   2038  CB  ASN B 257      32.342 -20.231  22.666  1.00 79.83           C  
ATOM   2039  CG  ASN B 257      33.030 -19.787  23.943  1.00 79.83           C  
ATOM   2041  ND2 ASN B 257      32.578 -18.630  24.497  1.00 79.83           N  
ATOM   2040  OD1 ASN B 257      33.949 -20.441  24.434  1.00 79.83           O  
ATOM   2044  N   THR B 258      32.913 -21.354  19.456  1.00 57.21           N  
ATOM   2045  CA  THR B 258      32.174 -21.954  18.373  1.00 57.21           C  
ATOM   2049  C   THR B 258      32.175 -23.451  18.479  1.00 57.21           C  
ATOM   2050  O   THR B 258      33.188 -24.085  18.773  1.00 57.21           O  
ATOM   2046  CB  THR B 258      32.693 -21.596  17.006  1.00 57.21           C  
ATOM   2048  CG2 THR B 258      31.780 -22.252  15.953  1.00 57.21           C  
ATOM   2047  OG1 THR B 258      32.692 -20.188  16.832  1.00 57.21           O  
ATOM   2051  N   ASP B 259      30.983 -24.040  18.248  1.00 59.36           N  
ATOM   2052  CA  ASP B 259      30.740 -25.452  18.319  1.00 59.36           C  
ATOM   2057  C   ASP B 259      31.420 -26.092  17.148  1.00 59.36           C  
ATOM   2058  O   ASP B 259      31.473 -25.526  16.056  1.00 59.36           O  
ATOM   2053  CB  ASP B 259      29.230 -25.777  18.240  1.00 59.36           C  
ATOM   2054  CG  ASP B 259      28.944 -27.214  18.668  1.00 59.36           C  
ATOM   2055  OD1 ASP B 259      29.553 -28.161  18.105  1.00 59.36           O  
ATOM   2056  OD2 ASP B 259      28.094 -27.383  19.582  1.00 59.36           O1-
ATOM   2059  N   ASP B 260      31.904 -27.333  17.345  1.00 58.20           N  
ATOM   2060  CA  ASP B 260      32.632 -28.048  16.345  1.00 58.20           C  
ATOM   2065  C   ASP B 260      31.759 -28.157  15.141  1.00 58.20           C  
ATOM   2066  O   ASP B 260      32.248 -28.176  14.012  1.00 58.20           O  
ATOM   2061  CB  ASP B 260      33.010 -29.485  16.758  1.00 58.20           C  
ATOM   2062  CG  ASP B 260      34.085 -29.418  17.834  1.00 58.20           C  
ATOM   2063  OD1 ASP B 260      33.901 -28.645  18.812  1.00 58.20           O  
ATOM   2064  OD2 ASP B 260      35.117 -30.124  17.682  1.00 58.20           O1-
ATOM   2067  N   ARG B 261      30.437 -28.237  15.367  1.00104.37           N  
ATOM   2068  CA  ARG B 261      29.468 -28.390  14.321  1.00104.37           C  
ATOM   2076  C   ARG B 261      29.559 -27.229  13.370  1.00104.37           C  
ATOM   2077  O   ARG B 261      29.550 -27.422  12.157  1.00104.37           O  
ATOM   2069  CB  ARG B 261      28.034 -28.308  14.864  1.00104.37           C  
ATOM   2070  CG  ARG B 261      27.741 -29.203  16.068  1.00104.37           C  
ATOM   2071  CD  ARG B 261      26.449 -28.797  16.779  1.00104.37           C  
ATOM   2072  NE  ARG B 261      26.244 -29.696  17.946  1.00104.37           N  
ATOM   2073  CZ  ARG B 261      25.133 -29.516  18.716  1.00104.37           C  
ATOM   2074  NH1 ARG B 261      24.258 -28.512  18.411  1.00104.37           N1+
ATOM   2075  NH2 ARG B 261      24.889 -30.334  19.780  1.00104.37           N  
ATOM   2078  N   ASP B 262      29.560 -25.993  13.914  1.00 89.14           N  
ATOM   2079  CA  ASP B 262      29.552 -24.753  13.174  1.00 89.14           C  
ATOM   2084  C   ASP B 262      30.876 -24.252  12.659  1.00 89.14           C  
ATOM   2085  O   ASP B 262      30.911 -23.575  11.633  1.00 89.14           O  
ATOM   2080  CB  ASP B 262      28.878 -23.613  13.949  1.00 89.14           C  
ATOM   2081  CG  ASP B 262      27.390 -23.932  13.976  1.00 89.14           C  
ATOM   2082  OD1 ASP B 262      26.964 -24.841  13.213  1.00 89.14           O  
ATOM   2083  OD2 ASP B 262      26.659 -23.271  14.759  1.00 89.14           O1-
ATOM   2086  N   VAL B 263      32.000 -24.584  13.320  1.00119.48           N  
ATOM   2087  CA  VAL B 263      33.251 -23.907  13.075  1.00119.48           C  
ATOM   2091  C   VAL B 263      33.637 -23.887  11.626  1.00119.48           C  
ATOM   2092  O   VAL B 263      34.129 -22.868  11.145  1.00119.48           O  
ATOM   2088  CB  VAL B 263      34.392 -24.493  13.855  1.00119.48           C  
ATOM   2089  CG1 VAL B 263      34.747 -25.865  13.255  1.00119.48           C  
ATOM   2090  CG2 VAL B 263      35.549 -23.479  13.884  1.00119.48           C  
ATOM   2093  N   ILE B 264      33.453 -24.991  10.885  1.00 76.26           N  
ATOM   2094  CA  ILE B 264      33.846 -25.027   9.504  1.00 76.26           C  
ATOM   2099  C   ILE B 264      33.035 -24.079   8.670  1.00 76.26           C  
ATOM   2100  O   ILE B 264      33.575 -23.462   7.752  1.00 76.26           O  
ATOM   2095  CB  ILE B 264      33.786 -26.406   8.945  1.00 76.26           C  
ATOM   2096  CG1 ILE B 264      34.787 -27.259   9.743  1.00 76.26           C  
ATOM   2097  CG2 ILE B 264      34.077 -26.342   7.437  1.00 76.26           C  
ATOM   2098  CD1 ILE B 264      34.626 -28.759   9.556  1.00 76.26           C  
ATOM   2101  N   ARG B 265      31.716 -23.957   8.926  1.00156.78           N  
ATOM   2102  CA  ARG B 265      30.911 -23.048   8.150  1.00156.78           C  
ATOM   2110  C   ARG B 265      31.396 -21.659   8.395  1.00156.78           C  
ATOM   2111  O   ARG B 265      31.472 -20.852   7.471  1.00156.78           O  
ATOM   2103  CB  ARG B 265      29.417 -23.025   8.519  1.00156.78           C  
ATOM   2104  CG  ARG B 265      28.611 -24.208   7.988  1.00156.78           C  
ATOM   2105  CD  ARG B 265      27.105 -24.062   8.225  1.00156.78           C  
ATOM   2106  NE  ARG B 265      26.468 -25.379   7.938  1.00156.78           N  
ATOM   2107  CZ  ARG B 265      25.585 -25.930   8.824  1.00156.78           C  
ATOM   2108  NH1 ARG B 265      25.289 -25.297   9.998  1.00156.78           N1+
ATOM   2109  NH2 ARG B 265      25.003 -27.131   8.536  1.00156.78           N  
ATOM   2112  N   TYR B 266      31.730 -21.343   9.660  1.00115.67           N  
ATOM   2113  CA  TYR B 266      32.139 -20.016  10.023  1.00115.67           C  
ATOM   2122  C   TYR B 266      33.439 -19.631   9.388  1.00115.67           C  
ATOM   2123  O   TYR B 266      33.626 -18.471   9.028  1.00115.67           O  
ATOM   2114  CB  TYR B 266      32.282 -19.763  11.531  1.00115.67           C  
ATOM   2115  CG  TYR B 266      30.921 -19.883  12.116  1.00115.67           C  
ATOM   2116  CD1 TYR B 266      29.837 -19.337  11.468  1.00115.67           C  
ATOM   2117  CD2 TYR B 266      30.734 -20.479  13.340  1.00115.67           C  
ATOM   2118  CE1 TYR B 266      28.576 -19.433  12.007  1.00115.67           C  
ATOM   2119  CE2 TYR B 266      29.475 -20.576  13.884  1.00115.67           C  
ATOM   2120  CZ  TYR B 266      28.391 -20.058  13.217  1.00115.67           C  
ATOM   2121  OH  TYR B 266      27.097 -20.158  13.774  1.00115.67           O  
ATOM   2124  N   LEU B 267      34.398 -20.569   9.275  1.00 53.71           N  
ATOM   2125  CA  LEU B 267      35.670 -20.244   8.689  1.00 53.71           C  
ATOM   2130  C   LEU B 267      35.451 -19.853   7.265  1.00 53.71           C  
ATOM   2131  O   LEU B 267      36.088 -18.927   6.763  1.00 53.71           O  
ATOM   2126  CB  LEU B 267      36.652 -21.428   8.704  1.00 53.71           C  
ATOM   2127  CG  LEU B 267      37.112 -21.797  10.124  1.00 53.71           C  
ATOM   2128  CD1 LEU B 267      38.088 -22.983  10.118  1.00 53.71           C  
ATOM   2129  CD2 LEU B 267      37.700 -20.571  10.841  1.00 53.71           C  
ATOM   2132  N   LYS B 268      34.555 -20.568   6.561  1.00 55.92           N  
ATOM   2133  CA  LYS B 268      34.302 -20.266   5.182  1.00 55.92           C  
ATOM   2139  C   LYS B 268      33.638 -18.931   5.037  1.00 55.92           C  
ATOM   2140  O   LYS B 268      33.971 -18.175   4.125  1.00 55.92           O  
ATOM   2134  CB  LYS B 268      33.400 -21.301   4.489  1.00 55.92           C  
ATOM   2135  CG  LYS B 268      34.063 -22.669   4.327  1.00 55.92           C  
ATOM   2136  CD  LYS B 268      33.119 -23.758   3.814  1.00 55.92           C  
ATOM   2137  CE  LYS B 268      33.843 -25.054   3.443  1.00 55.92           C  
ATOM   2138  NZ  LYS B 268      32.876 -26.039   2.912  1.00 55.92           N1+
ATOM   2141  N   TYR B 269      32.642 -18.622   5.894  1.00140.73           N  
ATOM   2142  CA  TYR B 269      31.921 -17.383   5.764  1.00140.73           C  
ATOM   2151  C   TYR B 269      32.733 -16.164   6.128  1.00140.73           C  
ATOM   2152  O   TYR B 269      32.785 -15.189   5.380  1.00140.73           O  
ATOM   2143  CB  TYR B 269      30.656 -17.313   6.641  1.00140.73           C  
ATOM   2144  CG  TYR B 269      29.701 -18.395   6.251  1.00140.73           C  
ATOM   2145  CD1 TYR B 269      29.220 -18.486   4.966  1.00140.73           C  
ATOM   2146  CD2 TYR B 269      29.239 -19.291   7.188  1.00140.73           C  
ATOM   2147  CE1 TYR B 269      28.332 -19.477   4.617  1.00140.73           C  
ATOM   2148  CE2 TYR B 269      28.351 -20.285   6.847  1.00140.73           C  
ATOM   2149  CZ  TYR B 269      27.894 -20.379   5.554  1.00140.73           C  
ATOM   2150  OH  TYR B 269      26.980 -21.391   5.190  1.00140.73           O  
ATOM   2153  N   PHE B 270      33.327 -16.191   7.336  1.00129.90           N  
ATOM   2154  CA  PHE B 270      34.047 -15.138   8.005  1.00129.90           C  
ATOM   2162  C   PHE B 270      35.499 -14.957   7.636  1.00129.90           C  
ATOM   2163  O   PHE B 270      36.060 -13.907   7.947  1.00129.90           O  
ATOM   2155  CB  PHE B 270      33.969 -15.287   9.535  1.00129.90           C  
ATOM   2156  CG  PHE B 270      32.513 -15.245   9.850  1.00129.90           C  
ATOM   2157  CD1 PHE B 270      31.810 -14.067   9.759  1.00129.90           C  
ATOM   2158  CD2 PHE B 270      31.850 -16.386  10.237  1.00129.90           C  
ATOM   2159  CE1 PHE B 270      30.465 -14.023  10.046  1.00129.90           C  
ATOM   2160  CE2 PHE B 270      30.505 -16.347  10.526  1.00129.90           C  
ATOM   2161  CZ  PHE B 270      29.809 -15.167  10.430  1.00129.90           C  
ATOM   2164  N   THR B 271      36.205 -15.968   7.077  1.00 79.31           N  
ATOM   2165  CA  THR B 271      37.622 -15.731   6.957  1.00 79.31           C  
ATOM   2169  C   THR B 271      38.122 -15.783   5.543  1.00 79.31           C  
ATOM   2170  O   THR B 271      37.451 -16.231   4.616  1.00 79.31           O  
ATOM   2166  CB  THR B 271      38.489 -16.666   7.757  1.00 79.31           C  
ATOM   2168  CG2 THR B 271      37.997 -16.661   9.216  1.00 79.31           C  
ATOM   2167  OG1 THR B 271      38.438 -17.982   7.227  1.00 79.31           O  
ATOM   2171  N   PHE B 272      39.339 -15.226   5.379  1.00126.43           N  
ATOM   2172  CA  PHE B 272      40.111 -15.113   4.174  1.00126.43           C  
ATOM   2180  C   PHE B 272      40.822 -16.377   3.789  1.00126.43           C  
ATOM   2181  O   PHE B 272      41.267 -16.495   2.647  1.00126.43           O  
ATOM   2173  CB  PHE B 272      41.041 -13.891   4.164  1.00126.43           C  
ATOM   2174  CG  PHE B 272      40.081 -12.774   3.913  1.00126.43           C  
ATOM   2175  CD1 PHE B 272      39.405 -12.172   4.948  1.00126.43           C  
ATOM   2176  CD2 PHE B 272      39.835 -12.354   2.625  1.00126.43           C  
ATOM   2177  CE1 PHE B 272      38.509 -11.156   4.697  1.00126.43           C  
ATOM   2178  CE2 PHE B 272      38.942 -11.342   2.366  1.00126.43           C  
ATOM   2179  CZ  PHE B 272      38.277 -10.740   3.406  1.00126.43           C  
ATOM   2182  N   LEU B 273      40.995 -17.322   4.738  1.00 74.91           N  
ATOM   2183  CA  LEU B 273      41.744 -18.533   4.524  1.00 74.91           C  
ATOM   2188  C   LEU B 273      41.260 -19.248   3.300  1.00 74.91           C  
ATOM   2189  O   LEU B 273      40.098 -19.159   2.908  1.00 74.91           O  
ATOM   2184  CB  LEU B 273      41.664 -19.515   5.701  1.00 74.91           C  
ATOM   2185  CG  LEU B 273      42.252 -18.930   6.995  1.00 74.91           C  
ATOM   2186  CD1 LEU B 273      42.228 -19.962   8.132  1.00 74.91           C  
ATOM   2187  CD2 LEU B 273      43.648 -18.334   6.757  1.00 74.91           C  
ATOM   2190  N   SER B 274      42.198 -19.972   2.654  1.00 85.71           N  
ATOM   2191  CA  SER B 274      42.002 -20.684   1.424  1.00 85.71           C  
ATOM   2194  C   SER B 274      41.169 -21.906   1.664  1.00 85.71           C  
ATOM   2195  O   SER B 274      40.890 -22.274   2.805  1.00 85.71           O  
ATOM   2192  CB  SER B 274      43.337 -21.146   0.819  1.00 85.71           C  
ATOM   2193  OG  SER B 274      43.122 -21.863  -0.384  1.00 85.71           O  
ATOM   2196  N   LYS B 275      40.712 -22.543   0.558  1.00134.40           N  
ATOM   2197  CA  LYS B 275      39.941 -23.750   0.643  1.00134.40           C  
ATOM   2203  C   LYS B 275      40.813 -24.798   1.238  1.00134.40           C  
ATOM   2204  O   LYS B 275      40.400 -25.543   2.124  1.00134.40           O  
ATOM   2198  CB  LYS B 275      39.531 -24.359  -0.710  1.00134.40           C  
ATOM   2199  CG  LYS B 275      38.376 -23.692  -1.448  1.00134.40           C  
ATOM   2200  CD  LYS B 275      38.203 -24.233  -2.872  1.00134.40           C  
ATOM   2201  CE  LYS B 275      38.114 -25.763  -2.953  1.00134.40           C  
ATOM   2202  NZ  LYS B 275      39.460 -26.373  -2.827  1.00134.40           N1+
ATOM   2205  N   GLU B 276      42.065 -24.866   0.749  1.00 39.38           N  
ATOM   2206  CA  GLU B 276      42.987 -25.880   1.162  1.00 39.38           C  
ATOM   2212  C   GLU B 276      43.271 -25.721   2.612  1.00 39.38           C  
ATOM   2213  O   GLU B 276      43.424 -26.706   3.328  1.00 39.38           O  
ATOM   2207  CB  GLU B 276      44.344 -25.815   0.450  1.00 39.38           C  
ATOM   2208  CG  GLU B 276      44.284 -26.202  -1.025  1.00 39.38           C  
ATOM   2209  CD  GLU B 276      45.699 -26.089  -1.570  1.00 39.38           C  
ATOM   2210  OE1 GLU B 276      46.559 -26.907  -1.148  1.00 39.38           O  
ATOM   2211  OE2 GLU B 276      45.941 -25.177  -2.405  1.00 39.38           O1-
ATOM   2214  N   GLU B 277      43.394 -24.470   3.076  1.00 56.17           N  
ATOM   2215  CA  GLU B 277      43.678 -24.225   4.456  1.00 56.17           C  
ATOM   2221  C   GLU B 277      42.493 -24.664   5.263  1.00 56.17           C  
ATOM   2222  O   GLU B 277      42.627 -25.324   6.293  1.00 56.17           O  
ATOM   2216  CB  GLU B 277      43.947 -22.727   4.670  1.00 56.17           C  
ATOM   2217  CG  GLU B 277      45.185 -22.273   3.885  1.00 56.17           C  
ATOM   2218  CD  GLU B 277      45.121 -20.767   3.675  1.00 56.17           C  
ATOM   2219  OE1 GLU B 277      44.490 -20.078   4.517  1.00 56.17           O  
ATOM   2220  OE2 GLU B 277      45.695 -20.284   2.662  1.00 56.17           O1-
ATOM   2223  N   ILE B 278      41.284 -24.322   4.782  1.00 48.13           N  
ATOM   2224  CA  ILE B 278      40.069 -24.634   5.475  1.00 48.13           C  
ATOM   2229  C   ILE B 278      39.857 -26.115   5.516  1.00 48.13           C  
ATOM   2230  O   ILE B 278      39.412 -26.651   6.528  1.00 48.13           O  
ATOM   2225  CB  ILE B 278      38.865 -23.984   4.862  1.00 48.13           C  
ATOM   2226  CG1 ILE B 278      39.025 -22.454   4.931  1.00 48.13           C  
ATOM   2227  CG2 ILE B 278      37.615 -24.506   5.594  1.00 48.13           C  
ATOM   2228  CD1 ILE B 278      37.981 -21.676   4.132  1.00 48.13           C  
ATOM   2231  N   GLU B 279      40.153 -26.816   4.408  1.00 41.84           N  
ATOM   2232  CA  GLU B 279      39.936 -28.233   4.343  1.00 41.84           C  
ATOM   2238  C   GLU B 279      40.823 -28.913   5.344  1.00 41.84           C  
ATOM   2239  O   GLU B 279      40.395 -29.832   6.043  1.00 41.84           O  
ATOM   2233  CB  GLU B 279      40.242 -28.785   2.943  1.00 41.84           C  
ATOM   2234  CG  GLU B 279      39.313 -28.178   1.889  1.00 41.84           C  
ATOM   2235  CD  GLU B 279      39.692 -28.744   0.534  1.00 41.84           C  
ATOM   2236  OE1 GLU B 279      40.215 -29.890   0.503  1.00 41.84           O  
ATOM   2237  OE2 GLU B 279      39.469 -28.040  -0.486  1.00 41.84           O1-
ATOM   2240  N   ALA B 280      42.078 -28.438   5.465  1.00 26.76           N  
ATOM   2241  CA  ALA B 280      43.057 -29.029   6.333  1.00 26.76           C  
ATOM   2243  C   ALA B 280      42.556 -28.970   7.741  1.00 26.76           C  
ATOM   2244  O   ALA B 280      42.711 -29.923   8.505  1.00 26.76           O  
ATOM   2242  CB  ALA B 280      44.397 -28.273   6.298  1.00 26.76           C  
ATOM   2245  N   LEU B 281      41.934 -27.839   8.116  1.00 53.44           N  
ATOM   2246  CA  LEU B 281      41.425 -27.639   9.443  1.00 53.44           C  
ATOM   2251  C   LEU B 281      40.333 -28.627   9.691  1.00 53.44           C  
ATOM   2252  O   LEU B 281      40.127 -29.059  10.824  1.00 53.44           O  
ATOM   2247  CB  LEU B 281      40.841 -26.232   9.653  1.00 53.44           C  
ATOM   2248  CG  LEU B 281      41.919 -25.130   9.649  1.00 53.44           C  
ATOM   2249  CD1 LEU B 281      41.308 -23.737   9.862  1.00 53.44           C  
ATOM   2250  CD2 LEU B 281      43.028 -25.448  10.667  1.00 53.44           C  
ATOM   2253  N   GLU B 282      39.573 -28.973   8.637  1.00 85.18           N  
ATOM   2254  CA  GLU B 282      38.488 -29.899   8.771  1.00 85.18           C  
ATOM   2260  C   GLU B 282      39.021 -31.247   9.144  1.00 85.18           C  
ATOM   2261  O   GLU B 282      38.443 -31.938   9.982  1.00 85.18           O  
ATOM   2255  CB  GLU B 282      37.666 -30.018   7.484  1.00 85.18           C  
ATOM   2256  CG  GLU B 282      36.914 -28.718   7.203  1.00 85.18           C  
ATOM   2257  CD  GLU B 282      36.165 -28.832   5.888  1.00 85.18           C  
ATOM   2258  OE1 GLU B 282      36.835 -28.752   4.825  1.00 85.18           O  
ATOM   2259  OE2 GLU B 282      34.915 -28.984   5.926  1.00 85.18           O1-
ATOM   2262  N   GLN B 283      40.136 -31.669   8.520  1.00 78.09           N  
ATOM   2263  CA  GLN B 283      40.693 -32.945   8.865  1.00 78.09           C  
ATOM   2269  C   GLN B 283      41.193 -32.888  10.272  1.00 78.09           C  
ATOM   2270  O   GLN B 283      40.982 -33.817  11.051  1.00 78.09           O  
ATOM   2264  CB  GLN B 283      41.869 -33.379   7.970  1.00 78.09           C  
ATOM   2265  CG  GLN B 283      41.442 -33.834   6.575  1.00 78.09           C  
ATOM   2266  CD  GLN B 283      41.165 -32.614   5.711  1.00 78.09           C  
ATOM   2268  NE2 GLN B 283      39.931 -32.549   5.143  1.00 78.09           N  
ATOM   2267  OE1 GLN B 283      42.019 -31.745   5.539  1.00 78.09           O  
ATOM   2271  N   GLU B 284      41.854 -31.775  10.643  1.00 74.89           N  
ATOM   2272  CA  GLU B 284      42.387 -31.649  11.970  1.00 74.89           C  
ATOM   2278  C   GLU B 284      41.247 -31.639  12.940  1.00 74.89           C  
ATOM   2279  O   GLU B 284      41.365 -32.137  14.059  1.00 74.89           O  
ATOM   2273  CB  GLU B 284      43.233 -30.380  12.196  1.00 74.89           C  
ATOM   2274  CG  GLU B 284      43.859 -30.334  13.594  1.00 74.89           C  
ATOM   2275  CD  GLU B 284      44.843 -29.174  13.665  1.00 74.89           C  
ATOM   2276  OE1 GLU B 284      45.133 -28.567  12.599  1.00 74.89           O  
ATOM   2277  OE2 GLU B 284      45.322 -28.881  14.794  1.00 74.89           O1-
ATOM   2280  N   LEU B 285      40.104 -31.057  12.539  1.00 44.44           N  
ATOM   2281  CA  LEU B 285      38.956 -31.027  13.401  1.00 44.44           C  
ATOM   2286  C   LEU B 285      38.561 -32.445  13.662  1.00 44.44           C  
ATOM   2287  O   LEU B 285      38.190 -32.802  14.780  1.00 44.44           O  
ATOM   2282  CB  LEU B 285      37.762 -30.317  12.736  1.00 44.44           C  
ATOM   2283  CG  LEU B 285      36.484 -30.242  13.589  1.00 44.44           C  
ATOM   2284  CD1 LEU B 285      36.715 -29.457  14.891  1.00 44.44           C  
ATOM   2285  CD2 LEU B 285      35.312 -29.685  12.761  1.00 44.44           C  
ATOM   2288  N   ARG B 286      38.607 -33.278  12.605  1.00163.66           N  
ATOM   2289  CA  ARG B 286      38.270 -34.672  12.673  1.00163.66           C  
ATOM   2297  C   ARG B 286      39.247 -35.408  13.543  1.00163.66           C  
ATOM   2298  O   ARG B 286      38.855 -36.143  14.447  1.00163.66           O  
ATOM   2290  CB  ARG B 286      38.366 -35.345  11.291  1.00163.66           C  
ATOM   2291  CG  ARG B 286      37.367 -34.834  10.250  1.00163.66           C  
ATOM   2292  CD  ARG B 286      37.694 -35.282   8.821  1.00163.66           C  
ATOM   2293  NE  ARG B 286      36.500 -35.012   7.969  1.00163.66           N  
ATOM   2294  CZ  ARG B 286      36.598 -34.220   6.861  1.00163.66           C  
ATOM   2295  NH1 ARG B 286      37.775 -33.596   6.563  1.00163.66           N1+
ATOM   2296  NH2 ARG B 286      35.514 -34.046   6.052  1.00163.66           N  
ATOM   2299  N   GLU B 287      40.560 -35.218  13.287  1.00 94.50           N  
ATOM   2300  CA  GLU B 287      41.571 -35.973  13.976  1.00 94.50           C  
ATOM   2306  C   GLU B 287      41.595 -35.648  15.434  1.00 94.50           C  
ATOM   2307  O   GLU B 287      41.521 -36.555  16.264  1.00 94.50           O  
ATOM   2301  CB  GLU B 287      42.987 -35.706  13.432  1.00 94.50           C  
ATOM   2302  CG  GLU B 287      43.160 -36.120  11.971  1.00 94.50           C  
ATOM   2303  CD  GLU B 287      42.656 -37.550  11.826  1.00 94.50           C  
ATOM   2304  OE1 GLU B 287      43.431 -38.494  12.133  1.00 94.50           O  
ATOM   2305  OE2 GLU B 287      41.477 -37.711  11.413  1.00 94.50           O1-
ATOM   2308  N   ALA B 288      41.701 -34.351  15.801  1.00 66.79           N  
ATOM   2309  CA  ALA B 288      41.735 -34.072  17.207  1.00 66.79           C  
ATOM   2311  C   ALA B 288      40.958 -32.830  17.489  1.00 66.79           C  
ATOM   2312  O   ALA B 288      41.432 -31.704  17.335  1.00 66.79           O  
ATOM   2310  CB  ALA B 288      43.155 -33.840  17.750  1.00 66.79           C  
ATOM   2313  N   PRO B 289      39.769 -33.054  17.950  1.00 83.70           N  
ATOM   2314  CA  PRO B 289      38.860 -32.003  18.309  1.00 83.70           C  
ATOM   2318  C   PRO B 289      39.202 -31.315  19.599  1.00 83.70           C  
ATOM   2319  O   PRO B 289      38.634 -30.258  19.866  1.00 83.70           O  
ATOM   2316  CB  PRO B 289      37.469 -32.642  18.325  1.00 83.70           C  
ATOM   2317  CG  PRO B 289      37.734 -34.157  18.384  1.00 83.70           C  
ATOM   2315  CD  PRO B 289      39.090 -34.309  17.683  1.00 83.70           C  
ATOM   2320  N   GLU B 290      40.064 -31.928  20.433  1.00119.88           N  
ATOM   2321  CA  GLU B 290      40.477 -31.413  21.714  1.00119.88           C  
ATOM   2327  C   GLU B 290      41.324 -30.199  21.537  1.00119.88           C  
ATOM   2328  O   GLU B 290      41.272 -29.274  22.346  1.00119.88           O  
ATOM   2322  CB  GLU B 290      41.350 -32.419  22.492  1.00119.88           C  
ATOM   2323  CG  GLU B 290      42.053 -31.840  23.727  1.00119.88           C  
ATOM   2324  CD  GLU B 290      41.166 -32.003  24.955  1.00119.88           C  
ATOM   2325  OE1 GLU B 290      40.128 -32.709  24.847  1.00119.88           O  
ATOM   2326  OE2 GLU B 290      41.521 -31.430  26.019  1.00119.88           O1-
ATOM   2329  N   LYS B 291      42.154 -30.210  20.479  1.00 70.14           N  
ATOM   2330  CA  LYS B 291      43.104 -29.174  20.200  1.00 70.14           C  
ATOM   2336  C   LYS B 291      42.390 -27.882  19.929  1.00 70.14           C  
ATOM   2337  O   LYS B 291      42.821 -26.824  20.388  1.00 70.14           O  
ATOM   2331  CB  LYS B 291      44.005 -29.553  19.012  1.00 70.14           C  
ATOM   2332  CG  LYS B 291      44.876 -30.773  19.344  1.00 70.14           C  
ATOM   2333  CD  LYS B 291      45.513 -31.470  18.139  1.00 70.14           C  
ATOM   2334  CE  LYS B 291      46.217 -32.786  18.488  1.00 70.14           C  
ATOM   2335  NZ  LYS B 291      47.397 -32.516  19.339  1.00 70.14           N1+
ATOM   2338  N   ARG B 292      41.254 -27.944  19.207  1.00156.38           N  
ATOM   2339  CA  ARG B 292      40.455 -26.794  18.884  1.00156.38           C  
ATOM   2347  C   ARG B 292      41.226 -25.821  18.040  1.00156.38           C  
ATOM   2348  O   ARG B 292      41.166 -24.606  18.235  1.00156.38           O  
ATOM   2340  CB  ARG B 292      39.864 -26.119  20.133  1.00156.38           C  
ATOM   2341  CG  ARG B 292      38.892 -27.061  20.853  1.00156.38           C  
ATOM   2342  CD  ARG B 292      38.082 -26.426  21.986  1.00156.38           C  
ATOM   2343  NE  ARG B 292      37.232 -25.360  21.391  1.00156.38           N  
ATOM   2344  CZ  ARG B 292      35.882 -25.359  21.592  1.00156.38           C  
ATOM   2345  NH1 ARG B 292      35.288 -26.356  22.309  1.00156.38           N1+
ATOM   2346  NH2 ARG B 292      35.123 -24.361  21.052  1.00156.38           N  
ATOM   2349  N   ALA B 293      41.966 -26.363  17.052  1.00 37.42           N  
ATOM   2350  CA  ALA B 293      42.748 -25.601  16.120  1.00 37.42           C  
ATOM   2352  C   ALA B 293      41.865 -24.760  15.243  1.00 37.42           C  
ATOM   2353  O   ALA B 293      42.198 -23.619  14.932  1.00 37.42           O  
ATOM   2351  CB  ALA B 293      43.597 -26.489  15.196  1.00 37.42           C  
ATOM   2354  N   ALA B 294      40.728 -25.317  14.786  1.00 37.85           N  
ATOM   2355  CA  ALA B 294      39.828 -24.610  13.913  1.00 37.85           C  
ATOM   2357  C   ALA B 294      39.250 -23.433  14.636  1.00 37.85           C  
ATOM   2358  O   ALA B 294      39.112 -22.349  14.067  1.00 37.85           O  
ATOM   2356  CB  ALA B 294      38.659 -25.494  13.443  1.00 37.85           C  
ATOM   2359  N   GLN B 295      38.887 -23.633  15.918  1.00106.81           N  
ATOM   2360  CA  GLN B 295      38.274 -22.620  16.730  1.00106.81           C  
ATOM   2366  C   GLN B 295      39.208 -21.473  16.972  1.00106.81           C  
ATOM   2367  O   GLN B 295      38.786 -20.320  16.924  1.00106.81           O  
ATOM   2361  CB  GLN B 295      37.783 -23.136  18.101  1.00106.81           C  
ATOM   2362  CG  GLN B 295      36.460 -23.917  18.056  1.00106.81           C  
ATOM   2363  CD  GLN B 295      36.700 -25.411  17.859  1.00106.81           C  
ATOM   2365  NE2 GLN B 295      35.632 -26.225  18.078  1.00106.81           N  
ATOM   2364  OE1 GLN B 295      37.798 -25.848  17.522  1.00106.81           O  
ATOM   2368  N   LYS B 296      40.496 -21.744  17.266  1.00 88.38           N  
ATOM   2369  CA  LYS B 296      41.418 -20.669  17.515  1.00 88.38           C  
ATOM   2375  C   LYS B 296      41.675 -19.924  16.242  1.00 88.38           C  
ATOM   2376  O   LYS B 296      41.799 -18.700  16.249  1.00 88.38           O  
ATOM   2370  CB  LYS B 296      42.756 -21.129  18.123  1.00 88.38           C  
ATOM   2371  CG  LYS B 296      43.496 -22.170  17.286  1.00 88.38           C  
ATOM   2372  CD  LYS B 296      44.944 -22.408  17.725  1.00 88.38           C  
ATOM   2373  CE  LYS B 296      45.674 -23.419  16.837  1.00 88.38           C  
ATOM   2374  NZ  LYS B 296      47.078 -23.586  17.279  1.00 88.38           N1+
ATOM   2377  N   THR B 297      41.746 -20.646  15.106  1.00 35.39           N  
ATOM   2378  CA  THR B 297      42.050 -20.029  13.845  1.00 35.39           C  
ATOM   2382  C   THR B 297      40.975 -19.035  13.532  1.00 35.39           C  
ATOM   2383  O   THR B 297      41.250 -17.943  13.038  1.00 35.39           O  
ATOM   2379  CB  THR B 297      42.096 -21.013  12.707  1.00 35.39           C  
ATOM   2381  CG2 THR B 297      42.453 -20.259  11.412  1.00 35.39           C  
ATOM   2380  OG1 THR B 297      43.063 -22.019  12.965  1.00 35.39           O  
ATOM   2384  N   LEU B 298      39.711 -19.404  13.800  1.00 61.00           N  
ATOM   2385  CA  LEU B 298      38.601 -18.537  13.518  1.00 61.00           C  
ATOM   2390  C   LEU B 298      38.690 -17.297  14.352  1.00 61.00           C  
ATOM   2391  O   LEU B 298      38.603 -16.184  13.835  1.00 61.00           O  
ATOM   2386  CB  LEU B 298      37.254 -19.208  13.835  1.00 61.00           C  
ATOM   2387  CG  LEU B 298      36.023 -18.306  13.636  1.00 61.00           C  
ATOM   2388  CD1 LEU B 298      35.884 -17.836  12.178  1.00 61.00           C  
ATOM   2389  CD2 LEU B 298      34.758 -19.010  14.154  1.00 61.00           C  
ATOM   2392  N   ALA B 299      38.914 -17.464  15.666  1.00 39.55           N  
ATOM   2393  CA  ALA B 299      38.907 -16.359  16.582  1.00 39.55           C  
ATOM   2395  C   ALA B 299      39.991 -15.383  16.243  1.00 39.55           C  
ATOM   2396  O   ALA B 299      39.769 -14.174  16.288  1.00 39.55           O  
ATOM   2394  CB  ALA B 299      39.123 -16.800  18.040  1.00 39.55           C  
ATOM   2397  N   GLU B 300      41.196 -15.882  15.905  1.00 74.26           N  
ATOM   2398  CA  GLU B 300      42.321 -15.033  15.612  1.00 74.26           C  
ATOM   2404  C   GLU B 300      42.046 -14.237  14.370  1.00 74.26           C  
ATOM   2405  O   GLU B 300      42.262 -13.025  14.340  1.00 74.26           O  
ATOM   2399  CB  GLU B 300      43.590 -15.855  15.308  1.00 74.26           C  
ATOM   2400  CG  GLU B 300      44.130 -16.677  16.481  1.00 74.26           C  
ATOM   2401  CD  GLU B 300      45.383 -16.000  17.015  1.00 74.26           C  
ATOM   2402  OE1 GLU B 300      45.603 -14.806  16.679  1.00 74.26           O  
ATOM   2403  OE2 GLU B 300      46.144 -16.677  17.759  1.00 74.26           O1-
ATOM   2406  N   GLU B 301      41.553 -14.910  13.311  1.00 88.66           N  
ATOM   2407  CA  GLU B 301      41.345 -14.273  12.044  1.00 88.66           C  
ATOM   2413  C   GLU B 301      40.293 -13.218  12.138  1.00 88.66           C  
ATOM   2414  O   GLU B 301      40.495 -12.096  11.677  1.00 88.66           O  
ATOM   2408  CB  GLU B 301      40.901 -15.253  10.941  1.00 88.66           C  
ATOM   2409  CG  GLU B 301      42.045 -16.062  10.321  1.00 88.66           C  
ATOM   2410  CD  GLU B 301      42.708 -15.162   9.288  1.00 88.66           C  
ATOM   2411  OE1 GLU B 301      42.408 -13.939   9.309  1.00 88.66           O  
ATOM   2412  OE2 GLU B 301      43.511 -15.675   8.465  1.00 88.66           O1-
ATOM   2415  N   VAL B 302      39.135 -13.549  12.738  1.00127.89           N  
ATOM   2416  CA  VAL B 302      38.061 -12.603  12.776  1.00127.89           C  
ATOM   2420  C   VAL B 302      38.362 -11.451  13.681  1.00127.89           C  
ATOM   2421  O   VAL B 302      38.066 -10.305  13.349  1.00127.89           O  
ATOM   2417  CB  VAL B 302      36.741 -13.214  13.146  1.00127.89           C  
ATOM   2418  CG1 VAL B 302      36.748 -13.619  14.623  1.00127.89           C  
ATOM   2419  CG2 VAL B 302      35.640 -12.215  12.776  1.00127.89           C  
ATOM   2422  N   THR B 303      38.972 -11.718  14.849  1.00129.85           N  
ATOM   2423  CA  THR B 303      39.225 -10.664  15.789  1.00129.85           C  
ATOM   2427  C   THR B 303      40.179  -9.680  15.182  1.00129.85           C  
ATOM   2428  O   THR B 303      40.030  -8.476  15.375  1.00129.85           O  
ATOM   2424  CB  THR B 303      39.777 -11.181  17.081  1.00129.85           C  
ATOM   2426  CG2 THR B 303      41.209 -11.647  16.841  1.00129.85           C  
ATOM   2425  OG1 THR B 303      39.750 -10.174  18.078  1.00129.85           O  
ATOM   2429  N   LYS B 304      41.196 -10.163  14.442  1.00 87.42           N  
ATOM   2430  CA  LYS B 304      42.170  -9.281  13.864  1.00 87.42           C  
ATOM   2436  C   LYS B 304      41.516  -8.447  12.818  1.00 87.42           C  
ATOM   2437  O   LYS B 304      41.805  -7.257  12.686  1.00 87.42           O  
ATOM   2431  CB  LYS B 304      43.365 -10.028  13.243  1.00 87.42           C  
ATOM   2432  CG  LYS B 304      44.183 -10.770  14.302  1.00 87.42           C  
ATOM   2433  CD  LYS B 304      45.208 -11.759  13.744  1.00 87.42           C  
ATOM   2434  CE  LYS B 304      44.622 -12.792  12.784  1.00 87.42           C  
ATOM   2435  NZ  LYS B 304      45.667 -13.772  12.414  1.00 87.42           N1+
ATOM   2438  N   LEU B 305      40.602  -9.054  12.045  1.00145.44           N  
ATOM   2439  CA  LEU B 305      40.021  -8.319  10.970  1.00145.44           C  
ATOM   2444  C   LEU B 305      39.250  -7.170  11.542  1.00145.44           C  
ATOM   2445  O   LEU B 305      39.422  -6.025  11.122  1.00145.44           O  
ATOM   2440  CB  LEU B 305      39.075  -9.180  10.126  1.00145.44           C  
ATOM   2441  CG  LEU B 305      38.798  -8.535   8.763  1.00145.44           C  
ATOM   2442  CD1 LEU B 305      40.099  -8.483   7.953  1.00145.44           C  
ATOM   2443  CD2 LEU B 305      37.667  -9.240   8.003  1.00145.44           C  
ATOM   2446  N   VAL B 306      38.368  -7.461  12.518  1.00 74.78           N  
ATOM   2447  CA  VAL B 306      37.561  -6.442  13.125  1.00 74.78           C  
ATOM   2451  C   VAL B 306      38.386  -5.514  13.968  1.00 74.78           C  
ATOM   2452  O   VAL B 306      38.378  -4.303  13.766  1.00 74.78           O  
ATOM   2448  CB  VAL B 306      36.488  -7.032  13.997  1.00 74.78           C  
ATOM   2449  CG1 VAL B 306      35.721  -5.892  14.689  1.00 74.78           C  
ATOM   2450  CG2 VAL B 306      35.600  -7.943  13.132  1.00 74.78           C  
ATOM   2453  N   HIS B 307      39.068  -6.075  14.986  1.00107.49           N  
ATOM   2454  CA  HIS B 307      39.831  -5.337  15.961  1.00107.49           C  
ATOM   2461  C   HIS B 307      41.269  -5.029  15.639  1.00107.49           C  
ATOM   2462  O   HIS B 307      41.769  -3.972  16.025  1.00107.49           O  
ATOM   2457  CB  HIS B 307      39.699  -5.983  17.345  1.00107.49           C  
ATOM   2456  CG  HIS B 307      38.238  -5.998  17.699  1.00107.49           C  
ATOM   2459  CD2 HIS B 307      37.328  -7.007  17.625  1.00107.49           C  
ATOM   2455  ND1 HIS B 307      37.533  -4.884  18.101  1.00107.49           N  
ATOM   2460  CE1 HIS B 307      36.238  -5.272  18.243  1.00107.49           C  
ATOM   2458  NE2 HIS B 307      36.066  -6.550  17.964  1.00107.49           N  
ATOM   2463  N   GLY B 308      42.002  -5.933  14.958  1.00 33.31           N  
ATOM   2464  CA  GLY B 308      43.398  -5.662  14.724  1.00 33.31           C  
ATOM   2465  C   GLY B 308      44.232  -6.484  15.674  1.00 33.31           C  
ATOM   2466  O   GLY B 308      43.758  -6.959  16.705  1.00 33.31           O  
ATOM   2467  N   GLU B 309      45.536  -6.620  15.345  1.00 94.62           N  
ATOM   2468  CA  GLU B 309      46.496  -7.465  16.008  1.00 94.62           C  
ATOM   2474  C   GLU B 309      46.676  -7.072  17.445  1.00 94.62           C  
ATOM   2475  O   GLU B 309      46.781  -7.936  18.313  1.00 94.62           O  
ATOM   2469  CB  GLU B 309      47.897  -7.356  15.380  1.00 94.62           C  
ATOM   2470  CG  GLU B 309      47.941  -7.618  13.872  1.00 94.62           C  
ATOM   2471  CD  GLU B 309      47.717  -9.094  13.589  1.00 94.62           C  
ATOM   2472  OE1 GLU B 309      47.544  -9.883  14.556  1.00 94.62           O  
ATOM   2473  OE2 GLU B 309      47.716  -9.450  12.380  1.00 94.62           O1-
ATOM   2476  N   GLU B 310      46.729  -5.761  17.739  1.00 81.15           N  
ATOM   2477  CA  GLU B 310      46.965  -5.296  19.080  1.00 81.15           C  
ATOM   2483  C   GLU B 310      45.877  -5.832  19.949  1.00 81.15           C  
ATOM   2484  O   GLU B 310      46.126  -6.371  21.028  1.00 81.15           O  
ATOM   2478  CB  GLU B 310      46.862  -3.762  19.139  1.00 81.15           C  
ATOM   2479  CG  GLU B 310      47.071  -3.127  20.512  1.00 81.15           C  
ATOM   2480  CD  GLU B 310      46.727  -1.652  20.342  1.00 81.15           C  
ATOM   2481  OE1 GLU B 310      46.416  -1.259  19.186  1.00 81.15           O  
ATOM   2482  OE2 GLU B 310      46.761  -0.903  21.354  1.00 81.15           O1-
ATOM   2485  N   ALA B 311      44.631  -5.703  19.466  1.00 28.49           N  
ATOM   2486  CA  ALA B 311      43.472  -6.149  20.175  1.00 28.49           C  
ATOM   2488  C   ALA B 311      43.553  -7.635  20.321  1.00 28.49           C  
ATOM   2489  O   ALA B 311      43.167  -8.192  21.347  1.00 28.49           O  
ATOM   2487  CB  ALA B 311      42.164  -5.823  19.434  1.00 28.49           C  
ATOM   2490  N   LEU B 312      44.049  -8.312  19.270  1.00121.08           N  
ATOM   2491  CA  LEU B 312      44.179  -9.741  19.251  1.00121.08           C  
ATOM   2496  C   LEU B 312      45.120 -10.141  20.341  1.00121.08           C  
ATOM   2497  O   LEU B 312      44.845 -11.076  21.093  1.00121.08           O  
ATOM   2492  CB  LEU B 312      44.771 -10.217  17.905  1.00121.08           C  
ATOM   2493  CG  LEU B 312      45.011 -11.736  17.731  1.00121.08           C  
ATOM   2494  CD1 LEU B 312      46.174 -12.250  18.579  1.00121.08           C  
ATOM   2495  CD2 LEU B 312      43.746 -12.552  17.986  1.00121.08           C  
ATOM   2498  N   ARG B 313      46.253  -9.420  20.472  1.00 81.01           N  
ATOM   2499  CA  ARG B 313      47.238  -9.788  21.449  1.00 81.01           C  
ATOM   2507  C   ARG B 313      46.652  -9.689  22.813  1.00 81.01           C  
ATOM   2508  O   ARG B 313      46.868 -10.568  23.646  1.00 81.01           O  
ATOM   2500  CB  ARG B 313      48.502  -8.904  21.478  1.00 81.01           C  
ATOM   2501  CG  ARG B 313      49.462  -9.325  22.602  1.00 81.01           C  
ATOM   2502  CD  ARG B 313      50.767  -8.526  22.693  1.00 81.01           C  
ATOM   2503  NE  ARG B 313      51.554  -9.098  23.825  1.00 81.01           N  
ATOM   2504  CZ  ARG B 313      51.507  -8.523  25.061  1.00 81.01           C  
ATOM   2505  NH1 ARG B 313      50.828  -7.353  25.245  1.00 81.01           N1+
ATOM   2506  NH2 ARG B 313      52.138  -9.123  26.112  1.00 81.01           N  
ATOM   2509  N   GLN B 314      45.888  -8.616  23.079  1.00 79.02           N  
ATOM   2510  CA  GLN B 314      45.381  -8.449  24.406  1.00 79.02           C  
ATOM   2516  C   GLN B 314      44.453  -9.576  24.721  1.00 79.02           C  
ATOM   2517  O   GLN B 314      44.517 -10.152  25.806  1.00 79.02           O  
ATOM   2511  CB  GLN B 314      44.588  -7.149  24.610  1.00 79.02           C  
ATOM   2512  CG  GLN B 314      44.067  -7.015  26.043  1.00 79.02           C  
ATOM   2513  CD  GLN B 314      43.185  -5.780  26.135  1.00 79.02           C  
ATOM   2515  NE2 GLN B 314      42.851  -5.365  27.388  1.00 79.02           N  
ATOM   2514  OE1 GLN B 314      42.788  -5.203  25.124  1.00 79.02           O  
ATOM   2518  N   ALA B 315      43.592  -9.947  23.756  1.00 32.26           N  
ATOM   2519  CA  ALA B 315      42.588 -10.943  24.001  1.00 32.26           C  
ATOM   2521  C   ALA B 315      43.234 -12.238  24.375  1.00 32.26           C  
ATOM   2522  O   ALA B 315      42.777 -12.916  25.293  1.00 32.26           O  
ATOM   2520  CB  ALA B 315      41.699 -11.200  22.772  1.00 32.26           C  
ATOM   2523  N   ILE B 316      44.309 -12.622  23.663  1.00 40.26           N  
ATOM   2524  CA  ILE B 316      44.972 -13.862  23.947  1.00 40.26           C  
ATOM   2529  C   ILE B 316      45.618 -13.785  25.295  1.00 40.26           C  
ATOM   2530  O   ILE B 316      45.502 -14.707  26.101  1.00 40.26           O  
ATOM   2525  CB  ILE B 316      46.040 -14.190  22.948  1.00 40.26           C  
ATOM   2526  CG1 ILE B 316      45.421 -14.338  21.549  1.00 40.26           C  
ATOM   2527  CG2 ILE B 316      46.769 -15.455  23.425  1.00 40.26           C  
ATOM   2528  CD1 ILE B 316      46.457 -14.514  20.444  1.00 40.26           C  
ATOM   2531  N   ARG B 317      46.310 -12.666  25.587  1.00172.85           N  
ATOM   2532  CA  ARG B 317      47.002 -12.554  26.839  1.00172.85           C  
ATOM   2540  C   ARG B 317      45.994 -12.634  27.935  1.00172.85           C  
ATOM   2541  O   ARG B 317      46.201 -13.325  28.932  1.00172.85           O  
ATOM   2533  CB  ARG B 317      47.744 -11.215  27.019  1.00172.85           C  
ATOM   2534  CG  ARG B 317      48.452 -11.116  28.375  1.00172.85           C  
ATOM   2535  CD  ARG B 317      49.146  -9.779  28.656  1.00172.85           C  
ATOM   2536  NE  ARG B 317      48.084  -8.739  28.767  1.00172.85           N  
ATOM   2537  CZ  ARG B 317      47.370  -8.625  29.923  1.00172.85           C  
ATOM   2538  NH1 ARG B 317      47.613  -9.484  30.957  1.00172.85           N1+
ATOM   2539  NH2 ARG B 317      46.394  -7.676  30.038  1.00172.85           N  
ATOM   2542  N   ILE B 318      44.853 -11.944  27.764  1.00 27.51           N  
ATOM   2543  CA  ILE B 318      43.882 -11.946  28.814  1.00 27.51           C  
ATOM   2548  C   ILE B 318      43.422 -13.348  29.014  1.00 27.51           C  
ATOM   2549  O   ILE B 318      43.290 -13.806  30.147  1.00 27.51           O  
ATOM   2544  CB  ILE B 318      42.672 -11.117  28.519  1.00 27.51           C  
ATOM   2545  CG1 ILE B 318      43.056  -9.639  28.336  1.00 27.51           C  
ATOM   2546  CG2 ILE B 318      41.665 -11.360  29.656  1.00 27.51           C  
ATOM   2547  CD1 ILE B 318      41.900  -8.769  27.853  1.00 27.51           C  
ATOM   2550  N   SER B 319      43.161 -14.072  27.910  1.00 19.02           N  
ATOM   2551  CA  SER B 319      42.732 -15.431  28.042  1.00 19.02           C  
ATOM   2554  C   SER B 319      43.954 -16.266  28.422  1.00 19.02           C  
ATOM   2555  O   SER B 319      44.550 -16.935  27.536  1.00 19.02           O  
ATOM   2552  CB  SER B 319      42.093 -16.010  26.760  1.00 19.02           C  
ATOM   2553  OG  SER B 319      43.017 -16.015  25.682  1.00 19.02           O  
ATOM   2556  OXT SER B 319      44.306 -16.243  29.631  1.00 19.02           O1-
TER   
HEADER    1tya_chain_E
ATOM      1  N   MET E   1     -30.406  21.100  12.309  1.00117.82           N  
ATOM      2  CA  MET E   1     -31.649  20.313  12.368  1.00117.82           C  
ATOM      7  C   MET E   1     -32.490  20.641  11.189  1.00117.82           C  
ATOM      8  O   MET E   1     -32.805  19.763  10.391  1.00117.82           O  
ATOM      3  CB  MET E   1     -32.477  20.582  13.637  1.00117.82           C  
ATOM      4  CG  MET E   1     -33.762  19.741  13.655  1.00117.82           C  
ATOM      5  SD  MET E   1     -34.724  19.755  15.200  1.00117.82           S  
ATOM      6  CE  MET E   1     -33.589  18.651  16.094  1.00117.82           C  
ATOM      9  N   ASP E   2     -32.880  21.922  11.049  1.00 37.39           N  
ATOM     10  CA  ASP E   2     -33.684  22.290   9.922  1.00 37.39           C  
ATOM     15  C   ASP E   2     -32.854  22.099   8.689  1.00 37.39           C  
ATOM     16  O   ASP E   2     -33.326  21.573   7.681  1.00 37.39           O  
ATOM     11  CB  ASP E   2     -34.128  23.769   9.940  1.00 37.39           C  
ATOM     12  CG  ASP E   2     -35.230  23.923   8.901  1.00 37.39           C  
ATOM     13  OD1 ASP E   2     -35.970  22.923   8.700  1.00 37.39           O  
ATOM     14  OD2 ASP E   2     -35.349  25.020   8.287  1.00 37.39           O1-
ATOM     17  N   LEU E   3     -31.574  22.517   8.754  1.00118.70           N  
ATOM     18  CA  LEU E   3     -30.683  22.443   7.632  1.00118.70           C  
ATOM     23  C   LEU E   3     -30.500  21.002   7.256  1.00118.70           C  
ATOM     24  O   LEU E   3     -30.663  20.642   6.090  1.00118.70           O  
ATOM     19  CB  LEU E   3     -29.317  23.074   7.983  1.00118.70           C  
ATOM     20  CG  LEU E   3     -28.227  23.061   6.889  1.00118.70           C  
ATOM     21  CD1 LEU E   3     -27.688  21.643   6.651  1.00118.70           C  
ATOM     22  CD2 LEU E   3     -28.683  23.752   5.600  1.00118.70           C  
ATOM     25  N   LEU E   4     -30.197  20.125   8.235  1.00162.28           N  
ATOM     26  CA  LEU E   4     -30.017  18.737   7.898  1.00162.28           C  
ATOM     31  C   LEU E   4     -31.296  18.186   7.379  1.00162.28           C  
ATOM     32  O   LEU E   4     -31.299  17.414   6.424  1.00162.28           O  
ATOM     27  CB  LEU E   4     -29.659  17.786   9.056  1.00162.28           C  
ATOM     28  CG  LEU E   4     -28.206  17.855   9.546  1.00162.28           C  
ATOM     29  CD1 LEU E   4     -27.238  17.678   8.367  1.00162.28           C  
ATOM     30  CD2 LEU E   4     -27.934  19.077  10.431  1.00162.28           C  
ATOM     33  N   ALA E   5     -32.419  18.559   8.018  1.00 28.50           N  
ATOM     34  CA  ALA E   5     -33.708  18.042   7.662  1.00 28.50           C  
ATOM     36  C   ALA E   5     -34.024  18.434   6.256  1.00 28.50           C  
ATOM     37  O   ALA E   5     -34.609  17.650   5.511  1.00 28.50           O  
ATOM     35  CB  ALA E   5     -34.848  18.592   8.536  1.00 28.50           C  
ATOM     38  N   GLU E   6     -33.676  19.673   5.857  1.00 49.30           N  
ATOM     39  CA  GLU E   6     -33.984  20.102   4.520  1.00 49.30           C  
ATOM     45  C   GLU E   6     -33.192  19.290   3.551  1.00 49.30           C  
ATOM     46  O   GLU E   6     -33.702  18.902   2.502  1.00 49.30           O  
ATOM     40  CB  GLU E   6     -33.623  21.569   4.210  1.00 49.30           C  
ATOM     41  CG  GLU E   6     -33.870  21.943   2.735  1.00 49.30           C  
ATOM     42  CD  GLU E   6     -33.490  23.402   2.507  1.00 49.30           C  
ATOM     43  OE1 GLU E   6     -34.034  24.272   3.240  1.00 49.30           O  
ATOM     44  OE2 GLU E   6     -32.654  23.672   1.599  1.00 49.30           O1-
ATOM     47  N   LEU E   7     -31.918  19.019   3.885  1.00 46.88           N  
ATOM     48  CA  LEU E   7     -31.039  18.310   3.004  1.00 46.88           C  
ATOM     53  C   LEU E   7     -31.617  16.955   2.783  1.00 46.88           C  
ATOM     54  O   LEU E   7     -31.667  16.456   1.660  1.00 46.88           O  
ATOM     49  CB  LEU E   7     -29.640  18.107   3.625  1.00 46.88           C  
ATOM     50  CG  LEU E   7     -28.842  19.410   3.830  1.00 46.88           C  
ATOM     51  CD1 LEU E   7     -27.507  19.158   4.549  1.00 46.88           C  
ATOM     52  CD2 LEU E   7     -28.620  20.127   2.490  1.00 46.88           C  
ATOM     55  N   GLN E   8     -32.098  16.338   3.873  1.00 60.22           N  
ATOM     56  CA  GLN E   8     -32.617  15.011   3.819  1.00 60.22           C  
ATOM     62  C   GLN E   8     -33.808  15.009   2.917  1.00 60.22           C  
ATOM     63  O   GLN E   8     -33.928  14.147   2.049  1.00 60.22           O  
ATOM     57  CB  GLN E   8     -33.089  14.530   5.195  1.00 60.22           C  
ATOM     58  CG  GLN E   8     -33.144  13.011   5.318  1.00 60.22           C  
ATOM     59  CD  GLN E   8     -31.696  12.564   5.460  1.00 60.22           C  
ATOM     61  NE2 GLN E   8     -30.983  13.135   6.469  1.00 60.22           N  
ATOM     60  OE1 GLN E   8     -31.208  11.739   4.690  1.00 60.22           O  
ATOM     64  N   TRP E   9     -34.703  16.006   3.062  1.00 77.42           N  
ATOM     65  CA  TRP E   9     -35.892  16.007   2.258  1.00 77.42           C  
ATOM     76  C   TRP E   9     -35.524  16.124   0.810  1.00 77.42           C  
ATOM     77  O   TRP E   9     -36.150  15.491  -0.038  1.00 77.42           O  
ATOM     66  CB  TRP E   9     -36.907  17.108   2.604  1.00 77.42           C  
ATOM     67  CG  TRP E   9     -38.104  17.055   1.683  1.00 77.42           C  
ATOM     69  CD1 TRP E   9     -39.059  16.088   1.558  1.00 77.42           C  
ATOM     68  CD2 TRP E   9     -38.433  18.081   0.741  1.00 77.42           C  
ATOM     71  CE2 TRP E   9     -39.586  17.672   0.073  1.00 77.42           C  
ATOM     72  CE3 TRP E   9     -37.825  19.270   0.455  1.00 77.42           C  
ATOM     70  NE1 TRP E   9     -39.958  16.445   0.579  1.00 77.42           N  
ATOM     73  CZ2 TRP E   9     -40.149  18.452  -0.900  1.00 77.42           C  
ATOM     74  CZ3 TRP E   9     -38.395  20.053  -0.524  1.00 77.42           C  
ATOM     75  CH2 TRP E   9     -39.535  19.651  -1.189  1.00 77.42           C  
ATOM     78  N   ARG E  10     -34.514  16.953   0.479  1.00150.26           N  
ATOM     79  CA  ARG E  10     -34.066  17.154  -0.872  1.00150.26           C  
ATOM     87  C   ARG E  10     -33.403  15.910  -1.413  1.00150.26           C  
ATOM     88  O   ARG E  10     -33.427  15.679  -2.623  1.00150.26           O  
ATOM     80  CB  ARG E  10     -33.155  18.383  -1.031  1.00150.26           C  
ATOM     81  CG  ARG E  10     -33.956  19.667  -0.767  1.00150.26           C  
ATOM     82  CD  ARG E  10     -33.171  20.981  -0.812  1.00150.26           C  
ATOM     83  NE  ARG E  10     -33.550  21.717  -2.047  1.00150.26           N  
ATOM     84  CZ  ARG E  10     -34.075  22.972  -1.954  1.00150.26           C  
ATOM     85  NH1 ARG E  10     -34.209  23.577  -0.741  1.00150.26           N1+
ATOM     86  NH2 ARG E  10     -34.525  23.606  -3.069  1.00150.26           N  
ATOM     89  N   GLY E  11     -32.786  15.084  -0.536  1.00 44.01           N  
ATOM     90  CA  GLY E  11     -32.176  13.847  -0.965  1.00 44.01           C  
ATOM     91  C   GLY E  11     -30.693  14.005  -1.141  1.00 44.01           C  
ATOM     92  O   GLY E  11     -30.070  13.270  -1.906  1.00 44.01           O  
ATOM     93  N   LEU E  12     -30.113  15.018  -0.481  1.00109.02           N  
ATOM     94  CA  LEU E  12     -28.715  15.354  -0.492  1.00109.02           C  
ATOM     99  C   LEU E  12     -27.841  14.470   0.355  1.00109.02           C  
ATOM    100  O   LEU E  12     -26.626  14.468   0.155  1.00109.02           O  
ATOM     95  CB  LEU E  12     -28.459  16.801  -0.082  1.00109.02           C  
ATOM     96  CG  LEU E  12     -29.047  17.763  -1.120  1.00109.02           C  
ATOM     97  CD1 LEU E  12     -28.588  19.205  -0.861  1.00109.02           C  
ATOM     98  CD2 LEU E  12     -28.745  17.273  -2.544  1.00109.02           C  
ATOM    101  N   VAL E  13     -28.392  13.784   1.380  1.00 74.11           N  
ATOM    102  CA  VAL E  13     -27.569  13.036   2.289  1.00 74.11           C  
ATOM    106  C   VAL E  13     -27.571  11.575   1.955  1.00 74.11           C  
ATOM    107  O   VAL E  13     -28.581  10.897   2.145  1.00 74.11           O  
ATOM    103  CB  VAL E  13     -28.066  13.107   3.703  1.00 74.11           C  
ATOM    104  CG1 VAL E  13     -27.155  12.247   4.597  1.00 74.11           C  
ATOM    105  CG2 VAL E  13     -28.169  14.583   4.117  1.00 74.11           C  
ATOM    108  N   ASN E  14     -26.449  11.072   1.395  1.00 85.21           N  
ATOM    109  CA  ASN E  14     -26.286   9.661   1.169  1.00 85.21           C  
ATOM    114  C   ASN E  14     -25.895   9.005   2.467  1.00 85.21           C  
ATOM    115  O   ASN E  14     -26.476   7.999   2.874  1.00 85.21           O  
ATOM    110  CB  ASN E  14     -25.200   9.345   0.122  1.00 85.21           C  
ATOM    111  CG  ASN E  14     -25.450   7.955  -0.453  1.00 85.21           C  
ATOM    113  ND2 ASN E  14     -25.330   6.905   0.401  1.00 85.21           N  
ATOM    112  OD1 ASN E  14     -25.745   7.811  -1.638  1.00 85.21           O  
ATOM    116  N   GLN E  15     -24.897   9.582   3.173  1.00124.34           N  
ATOM    117  CA  GLN E  15     -24.455   8.999   4.408  1.00124.34           C  
ATOM    123  C   GLN E  15     -23.861  10.075   5.257  1.00124.34           C  
ATOM    124  O   GLN E  15     -23.414  11.103   4.749  1.00124.34           O  
ATOM    118  CB  GLN E  15     -23.364   7.931   4.230  1.00124.34           C  
ATOM    119  CG  GLN E  15     -22.834   7.411   5.561  1.00124.34           C  
ATOM    120  CD  GLN E  15     -21.826   6.303   5.277  1.00124.34           C  
ATOM    122  NE2 GLN E  15     -22.191   5.050   5.634  1.00124.34           N  
ATOM    121  OE1 GLN E  15     -20.748   6.555   4.752  1.00124.34           O  
ATOM    125  N   THR E  16     -23.885   9.874   6.594  1.00140.73           N  
ATOM    126  CA  THR E  16     -23.233  10.783   7.499  1.00140.73           C  
ATOM    130  C   THR E  16     -22.546   9.917   8.508  1.00140.73           C  
ATOM    131  O   THR E  16     -23.025   8.833   8.836  1.00140.73           O  
ATOM    127  CB  THR E  16     -24.133  11.671   8.313  1.00140.73           C  
ATOM    129  CG2 THR E  16     -25.123  12.414   7.404  1.00140.73           C  
ATOM    128  OG1 THR E  16     -24.850  10.899   9.264  1.00140.73           O  
ATOM    132  N   THR E  17     -21.388  10.372   9.022  1.00 55.33           N  
ATOM    133  CA  THR E  17     -20.657   9.623  10.002  1.00 55.33           C  
ATOM    137  C   THR E  17     -21.418   9.572  11.301  1.00 55.33           C  
ATOM    138  O   THR E  17     -21.420   8.540  11.971  1.00 55.33           O  
ATOM    134  CB  THR E  17     -19.272  10.160  10.235  1.00 55.33           C  
ATOM    136  CG2 THR E  17     -18.463  10.024   8.930  1.00 55.33           C  
ATOM    135  OG1 THR E  17     -19.327  11.521  10.636  1.00 55.33           O  
ATOM    139  N   ASP E  18     -22.064  10.686  11.714  1.00 82.02           N  
ATOM    140  CA  ASP E  18     -22.822  10.710  12.940  1.00 82.02           C  
ATOM    145  C   ASP E  18     -23.846  11.803  12.791  1.00 82.02           C  
ATOM    146  O   ASP E  18     -23.523  12.986  12.898  1.00 82.02           O  
ATOM    141  CB  ASP E  18     -21.937  11.042  14.161  1.00 82.02           C  
ATOM    142  CG  ASP E  18     -22.764  10.991  15.438  1.00 82.02           C  
ATOM    143  OD1 ASP E  18     -24.001  10.774  15.338  1.00 82.02           O  
ATOM    144  OD2 ASP E  18     -22.168  11.174  16.532  1.00 82.02           O1-
ATOM    147  N   GLU E  19     -25.111  11.421  12.523  1.00102.11           N  
ATOM    148  CA  GLU E  19     -26.172  12.361  12.276  1.00102.11           C  
ATOM    154  C   GLU E  19     -26.516  13.170  13.493  1.00102.11           C  
ATOM    155  O   GLU E  19     -26.652  14.391  13.409  1.00102.11           O  
ATOM    149  CB  GLU E  19     -27.462  11.673  11.798  1.00102.11           C  
ATOM    150  CG  GLU E  19     -28.559  12.660  11.396  1.00102.11           C  
ATOM    151  CD  GLU E  19     -28.068  13.410  10.169  1.00102.11           C  
ATOM    152  OE1 GLU E  19     -27.419  12.763   9.304  1.00102.11           O  
ATOM    153  OE2 GLU E  19     -28.326  14.641  10.089  1.00102.11           O1-
ATOM    156  N   ASP E  20     -26.672  12.525  14.667  1.00 76.66           N  
ATOM    157  CA  ASP E  20     -27.101  13.260  15.826  1.00 76.66           C  
ATOM    162  C   ASP E  20     -26.039  14.233  16.214  1.00 76.66           C  
ATOM    163  O   ASP E  20     -26.324  15.377  16.571  1.00 76.66           O  
ATOM    158  CB  ASP E  20     -27.367  12.380  17.065  1.00 76.66           C  
ATOM    159  CG  ASP E  20     -28.153  13.226  18.069  1.00 76.66           C  
ATOM    160  OD1 ASP E  20     -28.955  14.086  17.620  1.00 76.66           O  
ATOM    161  OD2 ASP E  20     -27.952  13.026  19.296  1.00 76.66           O1-
ATOM    164  N   GLY E  21     -24.770  13.793  16.158  1.00 23.45           N  
ATOM    165  CA  GLY E  21     -23.686  14.630  16.572  1.00 23.45           C  
ATOM    166  C   GLY E  21     -23.576  15.817  15.673  1.00 23.45           C  
ATOM    167  O   GLY E  21     -23.363  16.938  16.135  1.00 23.45           O  
ATOM    168  N   LEU E  22     -23.691  15.587  14.352  1.00 58.67           N  
ATOM    169  CA  LEU E  22     -23.563  16.636  13.386  1.00 58.67           C  
ATOM    174  C   LEU E  22     -24.686  17.608  13.503  1.00 58.67           C  
ATOM    175  O   LEU E  22     -24.479  18.817  13.402  1.00 58.67           O  
ATOM    170  CB  LEU E  22     -23.540  16.112  11.943  1.00 58.67           C  
ATOM    171  CG  LEU E  22     -23.491  17.255  10.916  1.00 58.67           C  
ATOM    172  CD1 LEU E  22     -22.232  18.118  11.093  1.00 58.67           C  
ATOM    173  CD2 LEU E  22     -23.669  16.723   9.486  1.00 58.67           C  
ATOM    176  N   ARG E  23     -25.924  17.124  13.714  1.00147.27           N  
ATOM    177  CA  ARG E  23     -26.995  18.078  13.724  1.00147.27           C  
ATOM    185  C   ARG E  23     -26.797  18.995  14.891  1.00147.27           C  
ATOM    186  O   ARG E  23     -26.979  20.205  14.770  1.00147.27           O  
ATOM    178  CB  ARG E  23     -28.404  17.477  13.821  1.00147.27           C  
ATOM    179  CG  ARG E  23     -28.743  16.824  15.156  1.00147.27           C  
ATOM    180  CD  ARG E  23     -29.927  15.862  15.075  1.00147.27           C  
ATOM    181  NE  ARG E  23     -31.015  16.496  14.273  1.00147.27           N  
ATOM    182  CZ  ARG E  23     -31.119  16.206  12.942  1.00147.27           C  
ATOM    183  NH1 ARG E  23     -30.196  15.392  12.349  1.00147.27           N1+
ATOM    184  NH2 ARG E  23     -32.150  16.707  12.204  1.00147.27           N  
ATOM    187  N   LYS E  24     -26.399  18.440  16.051  1.00118.17           N  
ATOM    188  CA  LYS E  24     -26.270  19.236  17.233  1.00118.17           C  
ATOM    194  C   LYS E  24     -25.226  20.289  17.047  1.00118.17           C  
ATOM    195  O   LYS E  24     -25.442  21.440  17.415  1.00118.17           O  
ATOM    189  CB  LYS E  24     -25.950  18.412  18.502  1.00118.17           C  
ATOM    190  CG  LYS E  24     -25.793  19.202  19.816  1.00118.17           C  
ATOM    191  CD  LYS E  24     -24.448  19.911  20.007  1.00118.17           C  
ATOM    192  CE  LYS E  24     -24.544  21.419  20.203  1.00118.17           C  
ATOM    193  NZ  LYS E  24     -23.402  21.874  21.028  1.00118.17           N1+
ATOM    196  N   LEU E  25     -24.068  19.947  16.455  1.00 67.62           N  
ATOM    197  CA  LEU E  25     -23.058  20.962  16.330  1.00 67.62           C  
ATOM    202  C   LEU E  25     -23.513  22.033  15.392  1.00 67.62           C  
ATOM    203  O   LEU E  25     -23.298  23.220  15.636  1.00 67.62           O  
ATOM    198  CB  LEU E  25     -21.697  20.439  15.843  1.00 67.62           C  
ATOM    199  CG  LEU E  25     -20.650  21.567  15.805  1.00 67.62           C  
ATOM    200  CD1 LEU E  25     -20.495  22.189  17.198  1.00 67.62           C  
ATOM    201  CD2 LEU E  25     -19.305  21.083  15.245  1.00 67.62           C  
ATOM    204  N   LEU E  26     -24.184  21.649  14.290  1.00 79.29           N  
ATOM    205  CA  LEU E  26     -24.616  22.610  13.318  1.00 79.29           C  
ATOM    210  C   LEU E  26     -25.543  23.573  13.991  1.00 79.29           C  
ATOM    211  O   LEU E  26     -25.510  24.768  13.707  1.00 79.29           O  
ATOM    206  CB  LEU E  26     -25.300  21.952  12.105  1.00 79.29           C  
ATOM    207  CG  LEU E  26     -24.282  21.236  11.185  1.00 79.29           C  
ATOM    208  CD1 LEU E  26     -24.958  20.512  10.008  1.00 79.29           C  
ATOM    209  CD2 LEU E  26     -23.211  22.230  10.704  1.00 79.29           C  
ATOM    212  N   ASN E  27     -26.385  23.073  14.911  1.00 76.81           N  
ATOM    213  CA  ASN E  27     -27.334  23.893  15.605  1.00 76.81           C  
ATOM    218  C   ASN E  27     -26.637  24.902  16.460  1.00 76.81           C  
ATOM    219  O   ASN E  27     -27.008  26.076  16.477  1.00 76.81           O  
ATOM    214  CB  ASN E  27     -28.196  23.064  16.567  1.00 76.81           C  
ATOM    215  CG  ASN E  27     -28.913  22.054  15.697  1.00 76.81           C  
ATOM    217  ND2 ASN E  27     -29.246  22.490  14.457  1.00 76.81           N  
ATOM    216  OD1 ASN E  27     -29.147  20.916  16.095  1.00 76.81           O  
ATOM    220  N   GLU E  28     -25.627  24.454  17.228  1.00117.47           N  
ATOM    221  CA  GLU E  28     -24.991  25.317  18.179  1.00117.47           C  
ATOM    227  C   GLU E  28     -24.036  26.322  17.600  1.00117.47           C  
ATOM    228  O   GLU E  28     -23.991  27.450  18.087  1.00117.47           O  
ATOM    222  CB  GLU E  28     -24.249  24.578  19.296  1.00117.47           C  
ATOM    223  CG  GLU E  28     -23.780  25.564  20.367  1.00117.47           C  
ATOM    224  CD  GLU E  28     -23.309  24.787  21.584  1.00117.47           C  
ATOM    225  OE1 GLU E  28     -22.129  24.350  21.601  1.00117.47           O  
ATOM    226  OE2 GLU E  28     -24.137  24.630  22.516  1.00117.47           O1-
ATOM    229  N   GLU E  29     -23.249  25.966  16.563  1.00 69.89           N  
ATOM    230  CA  GLU E  29     -22.191  26.864  16.198  1.00 69.89           C  
ATOM    236  C   GLU E  29     -22.121  27.088  14.719  1.00 69.89           C  
ATOM    237  O   GLU E  29     -22.814  26.444  13.932  1.00 69.89           O  
ATOM    231  CB  GLU E  29     -20.817  26.306  16.591  1.00 69.89           C  
ATOM    232  CG  GLU E  29     -20.619  26.175  18.099  1.00 69.89           C  
ATOM    233  CD  GLU E  29     -19.450  25.227  18.307  1.00 69.89           C  
ATOM    234  OE1 GLU E  29     -19.008  24.603  17.305  1.00 69.89           O  
ATOM    235  OE2 GLU E  29     -18.985  25.106  19.471  1.00 69.89           O1-
ATOM    238  N   ARG E  30     -21.272  28.070  14.330  1.00106.63           N  
ATOM    239  CA  ARG E  30     -20.963  28.326  12.958  1.00106.63           C  
ATOM    247  C   ARG E  30     -19.972  27.261  12.645  1.00106.63           C  
ATOM    248  O   ARG E  30     -18.932  27.169  13.296  1.00106.63           O  
ATOM    240  CB  ARG E  30     -20.231  29.662  12.742  1.00106.63           C  
ATOM    241  CG  ARG E  30     -21.070  30.890  13.094  1.00106.63           C  
ATOM    242  CD  ARG E  30     -20.315  32.221  12.999  1.00106.63           C  
ATOM    243  NE  ARG E  30     -21.326  33.306  13.153  1.00106.63           N  
ATOM    244  CZ  ARG E  30     -21.605  33.838  14.377  1.00106.63           C  
ATOM    245  NH1 ARG E  30     -20.844  33.496  15.459  1.00106.63           N1+
ATOM    246  NH2 ARG E  30     -22.647  34.707  14.528  1.00106.63           N  
ATOM    249  N   VAL E  31     -20.257  26.416  11.641  1.00 61.39           N  
ATOM    250  CA  VAL E  31     -19.344  25.342  11.406  1.00 61.39           C  
ATOM    254  C   VAL E  31     -18.626  25.585  10.121  1.00 61.39           C  
ATOM    255  O   VAL E  31     -19.174  26.108   9.150  1.00 61.39           O  
ATOM    251  CB  VAL E  31     -20.007  23.999  11.371  1.00 61.39           C  
ATOM    252  CG1 VAL E  31     -18.958  22.924  11.035  1.00 61.39           C  
ATOM    253  CG2 VAL E  31     -20.692  23.777  12.729  1.00 61.39           C  
ATOM    256  N   THR E  32     -17.337  25.208  10.115  1.00 64.11           N  
ATOM    257  CA  THR E  32     -16.492  25.364   8.967  1.00 64.11           C  
ATOM    261  C   THR E  32     -16.481  24.038   8.282  1.00 64.11           C  
ATOM    262  O   THR E  32     -16.208  23.017   8.908  1.00 64.11           O  
ATOM    258  CB  THR E  32     -15.078  25.667   9.355  1.00 64.11           C  
ATOM    260  CG2 THR E  32     -14.202  25.778   8.096  1.00 64.11           C  
ATOM    259  OG1 THR E  32     -15.036  26.874  10.098  1.00 64.11           O  
ATOM    263  N   LEU E  33     -16.825  23.996   6.979  1.00135.36           N  
ATOM    264  CA  LEU E  33     -16.762  22.733   6.296  1.00135.36           C  
ATOM    269  C   LEU E  33     -16.057  22.958   4.990  1.00135.36           C  
ATOM    270  O   LEU E  33     -15.958  24.096   4.539  1.00135.36           O  
ATOM    265  CB  LEU E  33     -18.115  22.083   5.990  1.00135.36           C  
ATOM    266  CG  LEU E  33     -18.997  22.889   5.019  1.00135.36           C  
ATOM    267  CD1 LEU E  33     -20.318  22.153   4.766  1.00135.36           C  
ATOM    268  CD2 LEU E  33     -19.223  24.333   5.492  1.00135.36           C  
ATOM    271  N   TYR E  34     -15.512  21.889   4.360  1.00111.01           N  
ATOM    272  CA  TYR E  34     -14.867  22.103   3.091  1.00111.01           C  
ATOM    281  C   TYR E  34     -15.247  21.001   2.145  1.00111.01           C  
ATOM    282  O   TYR E  34     -15.806  19.985   2.552  1.00111.01           O  
ATOM    273  CB  TYR E  34     -13.308  22.192   3.131  1.00111.01           C  
ATOM    274  CG  TYR E  34     -12.571  20.884   3.228  1.00111.01           C  
ATOM    275  CD1 TYR E  34     -12.570  20.123   4.379  1.00111.01           C  
ATOM    276  CD2 TYR E  34     -11.817  20.439   2.161  1.00111.01           C  
ATOM    277  CE1 TYR E  34     -11.866  18.941   4.445  1.00111.01           C  
ATOM    278  CE2 TYR E  34     -11.111  19.259   2.217  1.00111.01           C  
ATOM    279  CZ  TYR E  34     -11.134  18.505   3.363  1.00111.01           C  
ATOM    280  OH  TYR E  34     -10.413  17.294   3.431  1.00111.01           O  
ATOM    283  N   CYS E  35     -15.030  21.221   0.827  1.00 66.33           N  
ATOM    284  CA  CYS E  35     -15.217  20.168  -0.135  1.00 66.33           C  
ATOM    287  C   CYS E  35     -14.014  20.257  -1.023  1.00 66.33           C  
ATOM    288  O   CYS E  35     -13.435  21.334  -1.142  1.00 66.33           O  
ATOM    285  CB  CYS E  35     -16.460  20.265  -1.037  1.00 66.33           C  
ATOM    286  SG  CYS E  35     -16.642  18.765  -2.059  1.00 66.33           S  
ATOM    289  N   GLY E  36     -13.596  19.144  -1.674  1.00 38.35           N  
ATOM    290  CA  GLY E  36     -12.402  19.211  -2.479  1.00 38.35           C  
ATOM    291  C   GLY E  36     -12.756  19.031  -3.929  1.00 38.35           C  
ATOM    292  O   GLY E  36     -13.672  18.280  -4.263  1.00 38.35           O  
ATOM    293  N   PHE E  37     -12.026  19.735  -4.832  1.00 88.16           N  
ATOM    294  CA  PHE E  37     -12.231  19.638  -6.256  1.00 88.16           C  
ATOM    302  C   PHE E  37     -10.868  19.541  -6.908  1.00 88.16           C  
ATOM    303  O   PHE E  37     -10.025  20.416  -6.706  1.00 88.16           O  
ATOM    295  CB  PHE E  37     -12.886  20.909  -6.856  1.00 88.16           C  
ATOM    296  CG  PHE E  37     -14.177  21.233  -6.161  1.00 88.16           C  
ATOM    297  CD1 PHE E  37     -14.186  22.049  -5.051  1.00 88.16           C  
ATOM    298  CD2 PHE E  37     -15.378  20.737  -6.619  1.00 88.16           C  
ATOM    299  CE1 PHE E  37     -15.362  22.362  -4.409  1.00 88.16           C  
ATOM    300  CE2 PHE E  37     -16.557  21.044  -5.981  1.00 88.16           C  
ATOM    301  CZ  PHE E  37     -16.554  21.854  -4.870  1.00 88.16           C  
ATOM    304  N   ASP E  38     -10.630  18.494  -7.741  1.00 78.67           N  
ATOM    305  CA  ASP E  38      -9.342  18.267  -8.369  1.00 78.67           C  
ATOM    310  C   ASP E  38      -9.398  18.623  -9.823  1.00 78.67           C  
ATOM    311  O   ASP E  38     -10.342  18.268 -10.532  1.00 78.67           O  
ATOM    306  CB  ASP E  38      -8.881  16.790  -8.361  1.00 78.67           C  
ATOM    307  CG  ASP E  38      -8.395  16.371  -6.975  1.00 78.67           C  
ATOM    308  OD1 ASP E  38      -9.020  16.784  -5.966  1.00 78.67           O  
ATOM    309  OD2 ASP E  38      -7.373  15.639  -6.918  1.00 78.67           O1-
ATOM    312  N   PRO E  39      -8.402  19.344 -10.280  1.00144.65           N  
ATOM    313  CA  PRO E  39      -8.317  19.697 -11.670  1.00144.65           C  
ATOM    317  C   PRO E  39      -8.032  18.495 -12.527  1.00144.65           C  
ATOM    318  O   PRO E  39      -6.872  18.085 -12.607  1.00144.65           O  
ATOM    315  CB  PRO E  39      -7.228  20.763 -11.762  1.00144.65           C  
ATOM    316  CG  PRO E  39      -7.213  21.406 -10.361  1.00144.65           C  
ATOM    314  CD  PRO E  39      -7.699  20.288  -9.425  1.00144.65           C  
ATOM    319  N   THR E  40      -9.085  17.881 -13.100  1.00 95.30           N  
ATOM    320  CA  THR E  40      -9.020  16.839 -14.081  1.00 95.30           C  
ATOM    324  C   THR E  40      -9.080  17.445 -15.454  1.00 95.30           C  
ATOM    325  O   THR E  40      -8.702  16.822 -16.448  1.00 95.30           O  
ATOM    321  CB  THR E  40     -10.152  15.861 -13.974  1.00 95.30           C  
ATOM    323  CG2 THR E  40     -10.145  15.267 -12.553  1.00 95.30           C  
ATOM    322  OG1 THR E  40     -11.389  16.512 -14.229  1.00 95.30           O  
ATOM    326  N   ALA E  41      -9.665  18.656 -15.539  1.00 52.81           N  
ATOM    327  CA  ALA E  41      -9.875  19.326 -16.796  1.00 52.81           C  
ATOM    329  C   ALA E  41      -9.771  20.798 -16.543  1.00 52.81           C  
ATOM    330  O   ALA E  41      -9.536  21.231 -15.415  1.00 52.81           O  
ATOM    328  CB  ALA E  41     -11.268  19.077 -17.395  1.00 52.81           C  
ATOM    331  N   ASP E  42      -9.882  21.605 -17.623  1.00104.05           N  
ATOM    332  CA  ASP E  42      -9.824  23.038 -17.552  1.00104.05           C  
ATOM    337  C   ASP E  42     -11.102  23.601 -16.984  1.00104.05           C  
ATOM    338  O   ASP E  42     -11.179  24.792 -16.686  1.00104.05           O  
ATOM    333  CB  ASP E  42      -9.436  23.750 -18.876  1.00104.05           C  
ATOM    334  CG  ASP E  42     -10.496  23.635 -19.970  1.00104.05           C  
ATOM    335  OD1 ASP E  42     -11.714  23.607 -19.655  1.00104.05           O  
ATOM    336  OD2 ASP E  42     -10.083  23.592 -21.160  1.00104.05           O1-
ATOM    339  N   SER E  43     -12.188  22.801 -16.915  1.00 57.08           N  
ATOM    340  CA  SER E  43     -13.409  23.311 -16.354  1.00 57.08           C  
ATOM    343  C   SER E  43     -14.098  22.259 -15.525  1.00 57.08           C  
ATOM    344  O   SER E  43     -13.879  21.061 -15.692  1.00 57.08           O  
ATOM    341  CB  SER E  43     -14.431  23.763 -17.412  1.00 57.08           C  
ATOM    342  OG  SER E  43     -15.634  24.167 -16.778  1.00 57.08           O  
ATOM    345  N   LEU E  44     -14.942  22.714 -14.575  1.00 76.46           N  
ATOM    346  CA  LEU E  44     -15.746  21.852 -13.756  1.00 76.46           C  
ATOM    351  C   LEU E  44     -16.948  21.545 -14.600  1.00 76.46           C  
ATOM    352  O   LEU E  44     -17.088  22.107 -15.683  1.00 76.46           O  
ATOM    347  CB  LEU E  44     -16.192  22.515 -12.438  1.00 76.46           C  
ATOM    348  CG  LEU E  44     -15.039  22.833 -11.455  1.00 76.46           C  
ATOM    349  CD1 LEU E  44     -15.567  23.519 -10.187  1.00 76.46           C  
ATOM    350  CD2 LEU E  44     -14.217  21.578 -11.109  1.00 76.46           C  
ATOM    353  N   HIS E  45     -17.815  20.607 -14.169  1.00 73.40           N  
ATOM    354  CA  HIS E  45     -18.979  20.269 -14.944  1.00 73.40           C  
ATOM    361  C   HIS E  45     -20.141  20.113 -14.004  1.00 73.40           C  
ATOM    362  O   HIS E  45     -20.042  20.393 -12.815  1.00 73.40           O  
ATOM    357  CB  HIS E  45     -18.813  18.966 -15.739  1.00 73.40           C  
ATOM    356  CG  HIS E  45     -18.137  17.890 -14.945  1.00 73.40           C  
ATOM    359  CD2 HIS E  45     -16.843  17.457 -14.985  1.00 73.40           C  
ATOM    355  ND1 HIS E  45     -18.757  17.116 -13.995  1.00 73.40           N  
ATOM    360  CE1 HIS E  45     -17.828  16.266 -13.508  1.00 73.40           C  
ATOM    358  NE2 HIS E  45     -16.649  16.430 -14.073  1.00 73.40           N  
ATOM    363  N   ILE E  46     -21.284  19.646 -14.546  1.00 88.78           N  
ATOM    364  CA  ILE E  46     -22.516  19.401 -13.841  1.00 88.78           C  
ATOM    369  C   ILE E  46     -22.285  18.353 -12.786  1.00 88.78           C  
ATOM    370  O   ILE E  46     -23.049  18.246 -11.830  1.00 88.78           O  
ATOM    365  CB  ILE E  46     -23.639  18.967 -14.752  1.00 88.78           C  
ATOM    366  CG1 ILE E  46     -23.227  17.722 -15.548  1.00 88.78           C  
ATOM    367  CG2 ILE E  46     -24.118  20.155 -15.612  1.00 88.78           C  
ATOM    368  CD1 ILE E  46     -24.372  17.153 -16.383  1.00 88.78           C  
ATOM    371  N   GLY E  47     -21.274  17.489 -12.968  1.00 48.32           N  
ATOM    372  CA  GLY E  47     -21.004  16.458 -12.005  1.00 48.32           C  
ATOM    373  C   GLY E  47     -20.703  17.077 -10.665  1.00 48.32           C  
ATOM    374  O   GLY E  47     -21.024  16.499  -9.629  1.00 48.32           O  
ATOM    375  N   HIS E  48     -20.005  18.232 -10.669  1.00 87.12           N  
ATOM    376  CA  HIS E  48     -19.586  19.001  -9.523  1.00 87.12           C  
ATOM    383  C   HIS E  48     -20.677  19.818  -8.872  1.00 87.12           C  
ATOM    384  O   HIS E  48     -20.539  20.198  -7.711  1.00 87.12           O  
ATOM    379  CB  HIS E  48     -18.447  19.977  -9.853  1.00 87.12           C  
ATOM    378  CG  HIS E  48     -17.207  19.239 -10.224  1.00 87.12           C  
ATOM    381  CD2 HIS E  48     -16.776  18.811 -11.443  1.00 87.12           C  
ATOM    377  ND1 HIS E  48     -16.260  18.810  -9.319  1.00 87.12           N  
ATOM    382  CE1 HIS E  48     -15.311  18.152 -10.029  1.00 87.12           C  
ATOM    380  NE2 HIS E  48     -15.585  18.127 -11.326  1.00 87.12           N  
ATOM    385  N   LEU E  49     -21.761  20.146  -9.595  1.00 78.27           N  
ATOM    386  CA  LEU E  49     -22.753  21.093  -9.135  1.00 78.27           C  
ATOM    391  C   LEU E  49     -23.432  20.730  -7.839  1.00 78.27           C  
ATOM    392  O   LEU E  49     -23.663  21.614  -7.016  1.00 78.27           O  
ATOM    387  CB  LEU E  49     -23.858  21.351 -10.170  1.00 78.27           C  
ATOM    388  CG  LEU E  49     -23.418  22.181 -11.395  1.00 78.27           C  
ATOM    389  CD1 LEU E  49     -24.589  22.379 -12.372  1.00 78.27           C  
ATOM    390  CD2 LEU E  49     -22.790  23.517 -10.966  1.00 78.27           C  
ATOM    393  N   ALA E  50     -23.789  19.452  -7.609  1.00 41.95           N  
ATOM    394  CA  ALA E  50     -24.491  19.085  -6.406  1.00 41.95           C  
ATOM    396  C   ALA E  50     -23.651  19.422  -5.208  1.00 41.95           C  
ATOM    397  O   ALA E  50     -24.153  19.939  -4.209  1.00 41.95           O  
ATOM    395  CB  ALA E  50     -24.782  17.574  -6.345  1.00 41.95           C  
ATOM    398  N   ALA E  51     -22.336  19.130  -5.267  1.00 38.83           N  
ATOM    399  CA  ALA E  51     -21.461  19.389  -4.160  1.00 38.83           C  
ATOM    401  C   ALA E  51     -21.365  20.864  -3.912  1.00 38.83           C  
ATOM    402  O   ALA E  51     -21.411  21.300  -2.763  1.00 38.83           O  
ATOM    400  CB  ALA E  51     -20.019  18.900  -4.395  1.00 38.83           C  
ATOM    403  N   ILE E  52     -21.236  21.653  -4.999  1.00 57.84           N  
ATOM    404  CA  ILE E  52     -21.022  23.076  -4.969  1.00 57.84           C  
ATOM    409  C   ILE E  52     -22.196  23.785  -4.366  1.00 57.84           C  
ATOM    410  O   ILE E  52     -22.047  24.630  -3.485  1.00 57.84           O  
ATOM    405  CB  ILE E  52     -20.857  23.656  -6.354  1.00 57.84           C  
ATOM    406  CG1 ILE E  52     -19.614  23.084  -7.057  1.00 57.84           C  
ATOM    407  CG2 ILE E  52     -20.820  25.186  -6.221  1.00 57.84           C  
ATOM    408  CD1 ILE E  52     -19.561  23.387  -8.555  1.00 57.84           C  
ATOM    411  N   LEU E  53     -23.403  23.439  -4.834  1.00 70.20           N  
ATOM    412  CA  LEU E  53     -24.610  24.079  -4.402  1.00 70.20           C  
ATOM    417  C   LEU E  53     -24.871  23.733  -2.969  1.00 70.20           C  
ATOM    418  O   LEU E  53     -25.413  24.545  -2.225  1.00 70.20           O  
ATOM    413  CB  LEU E  53     -25.809  23.692  -5.287  1.00 70.20           C  
ATOM    414  CG  LEU E  53     -25.628  24.185  -6.743  1.00 70.20           C  
ATOM    415  CD1 LEU E  53     -26.831  23.796  -7.610  1.00 70.20           C  
ATOM    416  CD2 LEU E  53     -25.334  25.696  -6.807  1.00 70.20           C  
ATOM    419  N   THR E  54     -24.498  22.512  -2.540  1.00 52.08           N  
ATOM    420  CA  THR E  54     -24.701  22.099  -1.179  1.00 52.08           C  
ATOM    424  C   THR E  54     -23.884  22.986  -0.284  1.00 52.08           C  
ATOM    425  O   THR E  54     -24.324  23.328   0.813  1.00 52.08           O  
ATOM    421  CB  THR E  54     -24.273  20.685  -0.917  1.00 52.08           C  
ATOM    423  CG2 THR E  54     -24.497  20.360   0.570  1.00 52.08           C  
ATOM    422  OG1 THR E  54     -25.022  19.794  -1.735  1.00 52.08           O  
ATOM    426  N   MET E  55     -22.665  23.371  -0.715  1.00 60.09           N  
ATOM    427  CA  MET E  55     -21.863  24.208   0.127  1.00 60.09           C  
ATOM    432  C   MET E  55     -22.585  25.491   0.333  1.00 60.09           C  
ATOM    433  O   MET E  55     -22.654  26.017   1.443  1.00 60.09           O  
ATOM    428  CB  MET E  55     -20.491  24.609  -0.446  1.00 60.09           C  
ATOM    429  CG  MET E  55     -19.424  23.524  -0.338  1.00 60.09           C  
ATOM    430  SD  MET E  55     -17.739  24.171  -0.532  1.00 60.09           S  
ATOM    431  CE  MET E  55     -17.960  24.608  -2.279  1.00 60.09           C  
ATOM    434  N   ARG E  56     -23.186  26.003  -0.748  1.00 85.45           N  
ATOM    435  CA  ARG E  56     -23.854  27.267  -0.718  1.00 85.45           C  
ATOM    443  C   ARG E  56     -24.959  27.215   0.283  1.00 85.45           C  
ATOM    444  O   ARG E  56     -25.194  28.182   1.005  1.00 85.45           O  
ATOM    436  CB  ARG E  56     -24.437  27.654  -2.077  1.00 85.45           C  
ATOM    437  CG  ARG E  56     -25.203  28.973  -2.067  1.00 85.45           C  
ATOM    438  CD  ARG E  56     -25.495  29.453  -3.487  1.00 85.45           C  
ATOM    439  NE  ARG E  56     -26.442  30.594  -3.411  1.00 85.45           N  
ATOM    440  CZ  ARG E  56     -27.130  30.932  -4.540  1.00 85.45           C  
ATOM    441  NH1 ARG E  56     -26.888  30.239  -5.695  1.00 85.45           N1+
ATOM    442  NH2 ARG E  56     -28.059  31.930  -4.506  1.00 85.45           N  
ATOM    445  N   ARG E  57     -25.664  26.073   0.337  1.00 70.95           N  
ATOM    446  CA  ARG E  57     -26.779  25.870   1.215  1.00 70.95           C  
ATOM    454  C   ARG E  57     -26.277  25.940   2.621  1.00 70.95           C  
ATOM    455  O   ARG E  57     -26.932  26.509   3.493  1.00 70.95           O  
ATOM    447  CB  ARG E  57     -27.400  24.478   0.990  1.00 70.95           C  
ATOM    448  CG  ARG E  57     -27.748  24.221  -0.484  1.00 70.95           C  
ATOM    449  CD  ARG E  57     -28.362  22.845  -0.761  1.00 70.95           C  
ATOM    450  NE  ARG E  57     -28.604  22.760  -2.230  1.00 70.95           N  
ATOM    451  CZ  ARG E  57     -29.600  23.512  -2.784  1.00 70.95           C  
ATOM    452  NH1 ARG E  57     -30.255  24.428  -2.018  1.00 70.95           N1+
ATOM    453  NH2 ARG E  57     -29.944  23.357  -4.095  1.00 70.95           N  
ATOM    456  N   PHE E  58     -25.087  25.362   2.882  1.00148.76           N  
ATOM    457  CA  PHE E  58     -24.577  25.414   4.224  1.00148.76           C  
ATOM    465  C   PHE E  58     -24.313  26.857   4.545  1.00148.76           C  
ATOM    466  O   PHE E  58     -24.533  27.281   5.676  1.00148.76           O  
ATOM    458  CB  PHE E  58     -23.275  24.622   4.500  1.00148.76           C  
ATOM    459  CG  PHE E  58     -23.458  23.137   4.367  1.00148.76           C  
ATOM    460  CD1 PHE E  58     -24.078  22.392   5.348  1.00148.76           C  
ATOM    461  CD2 PHE E  58     -22.999  22.477   3.246  1.00148.76           C  
ATOM    462  CE1 PHE E  58     -24.229  21.029   5.206  1.00148.76           C  
ATOM    463  CE2 PHE E  58     -23.141  21.116   3.100  1.00148.76           C  
ATOM    464  CZ  PHE E  58     -23.758  20.385   4.084  1.00148.76           C  
ATOM    467  N   GLN E  59     -23.833  27.643   3.554  1.00 64.48           N  
ATOM    468  CA  GLN E  59     -23.476  29.030   3.732  1.00 64.48           C  
ATOM    474  C   GLN E  59     -24.663  29.862   4.150  1.00 64.48           C  
ATOM    475  O   GLN E  59     -24.558  30.682   5.059  1.00 64.48           O  
ATOM    469  CB  GLN E  59     -22.956  29.667   2.431  1.00 64.48           C  
ATOM    470  CG  GLN E  59     -22.563  31.135   2.572  1.00 64.48           C  
ATOM    471  CD  GLN E  59     -22.070  31.622   1.214  1.00 64.48           C  
ATOM    473  NE2 GLN E  59     -20.806  32.112   1.172  1.00 64.48           N  
ATOM    472  OE1 GLN E  59     -22.792  31.559   0.221  1.00 64.48           O  
ATOM    476  N   GLN E  60     -25.827  29.670   3.502  1.00 74.09           N  
ATOM    477  CA  GLN E  60     -26.999  30.463   3.789  1.00 74.09           C  
ATOM    483  C   GLN E  60     -27.477  30.183   5.182  1.00 74.09           C  
ATOM    484  O   GLN E  60     -28.039  31.051   5.849  1.00 74.09           O  
ATOM    478  CB  GLN E  60     -28.129  30.250   2.777  1.00 74.09           C  
ATOM    479  CG  GLN E  60     -27.724  30.772   1.395  1.00 74.09           C  
ATOM    480  CD  GLN E  60     -28.863  30.545   0.419  1.00 74.09           C  
ATOM    482  NE2 GLN E  60     -30.064  31.097   0.740  1.00 74.09           N  
ATOM    481  OE1 GLN E  60     -28.688  29.904  -0.616  1.00 74.09           O  
ATOM    485  N   ALA E  61     -27.273  28.934   5.636  1.00 74.72           N  
ATOM    486  CA  ALA E  61     -27.600  28.426   6.938  1.00 74.72           C  
ATOM    488  C   ALA E  61     -26.772  29.172   7.939  1.00 74.72           C  
ATOM    489  O   ALA E  61     -27.050  29.126   9.137  1.00 74.72           O  
ATOM    487  CB  ALA E  61     -27.304  26.925   7.110  1.00 74.72           C  
ATOM    490  N   GLY E  62     -25.669  29.804   7.480  1.00 48.21           N  
ATOM    491  CA  GLY E  62     -24.857  30.574   8.380  1.00 48.21           C  
ATOM    492  C   GLY E  62     -23.551  29.882   8.638  1.00 48.21           C  
ATOM    493  O   GLY E  62     -22.867  30.203   9.607  1.00 48.21           O  
ATOM    494  N   HIS E  63     -23.163  28.927   7.765  1.00 84.49           N  
ATOM    495  CA  HIS E  63     -21.942  28.191   7.954  1.00 84.49           C  
ATOM    502  C   HIS E  63     -20.867  28.695   7.028  1.00 84.49           C  
ATOM    503  O   HIS E  63     -21.153  29.363   6.032  1.00 84.49           O  
ATOM    498  CB  HIS E  63     -22.102  26.681   7.721  1.00 84.49           C  
ATOM    497  CG  HIS E  63     -23.079  26.093   8.695  1.00 84.49           C  
ATOM    500  CD2 HIS E  63     -24.274  25.471   8.498  1.00 84.49           C  
ATOM    496  ND1 HIS E  63     -22.894  26.136  10.057  1.00 84.49           N  
ATOM    501  CE1 HIS E  63     -23.972  25.535  10.617  1.00 84.49           C  
ATOM    499  NE2 HIS E  63     -24.837  25.115   9.714  1.00 84.49           N  
ATOM    504  N   ARG E  64     -19.581  28.386   7.348  1.00141.78           N  
ATOM    505  CA  ARG E  64     -18.496  28.900   6.548  1.00141.78           C  
ATOM    513  C   ARG E  64     -17.871  27.831   5.689  1.00141.78           C  
ATOM    514  O   ARG E  64     -17.254  26.880   6.167  1.00141.78           O  
ATOM    506  CB  ARG E  64     -17.352  29.534   7.361  1.00141.78           C  
ATOM    507  CG  ARG E  64     -16.227  30.073   6.474  1.00141.78           C  
ATOM    508  CD  ARG E  64     -15.064  30.672   7.261  1.00141.78           C  
ATOM    509  NE  ARG E  64     -14.503  29.571   8.087  1.00141.78           N  
ATOM    510  CZ  ARG E  64     -13.187  29.577   8.444  1.00141.78           C  
ATOM    511  NH1 ARG E  64     -12.352  30.556   7.987  1.00141.78           N1+
ATOM    512  NH2 ARG E  64     -12.704  28.601   9.272  1.00141.78           N  
ATOM    515  N   PRO E  65     -18.068  27.989   4.399  1.00114.38           N  
ATOM    516  CA  PRO E  65     -17.495  27.067   3.448  1.00114.38           C  
ATOM    520  C   PRO E  65     -16.121  27.377   2.922  1.00114.38           C  
ATOM    521  O   PRO E  65     -15.798  28.541   2.675  1.00114.38           O  
ATOM    518  CB  PRO E  65     -18.530  26.897   2.330  1.00114.38           C  
ATOM    519  CG  PRO E  65     -19.440  28.128   2.459  1.00114.38           C  
ATOM    517  CD  PRO E  65     -19.374  28.463   3.953  1.00114.38           C  
ATOM    522  N   ILE E  66     -15.308  26.322   2.700  1.00 64.12           N  
ATOM    523  CA  ILE E  66     -14.001  26.439   2.123  1.00 64.12           C  
ATOM    528  C   ILE E  66     -13.991  25.497   0.960  1.00 64.12           C  
ATOM    529  O   ILE E  66     -14.249  24.306   1.116  1.00 64.12           O  
ATOM    524  CB  ILE E  66     -12.901  26.037   3.056  1.00 64.12           C  
ATOM    525  CG1 ILE E  66     -12.923  26.981   4.273  1.00 64.12           C  
ATOM    526  CG2 ILE E  66     -11.557  26.013   2.296  1.00 64.12           C  
ATOM    527  CD1 ILE E  66     -12.072  26.516   5.450  1.00 64.12           C  
ATOM    530  N   ALA E  67     -13.704  26.020  -0.242  1.00 48.11           N  
ATOM    531  CA  ALA E  67     -13.643  25.189  -1.403  1.00 48.11           C  
ATOM    533  C   ALA E  67     -12.187  24.968  -1.647  1.00 48.11           C  
ATOM    534  O   ALA E  67     -11.407  25.915  -1.715  1.00 48.11           O  
ATOM    532  CB  ALA E  67     -14.267  25.859  -2.637  1.00 48.11           C  
ATOM    535  N   LEU E  68     -11.777  23.691  -1.781  1.00 77.62           N  
ATOM    536  CA  LEU E  68     -10.384  23.396  -1.884  1.00 77.62           C  
ATOM    541  C   LEU E  68     -10.076  22.959  -3.287  1.00 77.62           C  
ATOM    542  O   LEU E  68     -10.720  22.056  -3.818  1.00 77.62           O  
ATOM    537  CB  LEU E  68      -9.970  22.239  -0.965  1.00 77.62           C  
ATOM    538  CG  LEU E  68      -8.465  21.943  -0.969  1.00 77.62           C  
ATOM    539  CD1 LEU E  68      -7.699  22.977  -0.126  1.00 77.62           C  
ATOM    540  CD2 LEU E  68      -8.167  20.482  -0.601  1.00 77.62           C  
ATOM    543  N   VAL E  69      -9.069  23.590  -3.925  1.00135.45           N  
ATOM    544  CA  VAL E  69      -8.689  23.157  -5.245  1.00135.45           C  
ATOM    548  C   VAL E  69      -7.526  22.233  -5.082  1.00135.45           C  
ATOM    549  O   VAL E  69      -6.596  22.506  -4.322  1.00135.45           O  
ATOM    545  CB  VAL E  69      -8.281  24.228  -6.213  1.00135.45           C  
ATOM    546  CG1 VAL E  69      -9.503  25.077  -6.573  1.00135.45           C  
ATOM    547  CG2 VAL E  69      -7.127  25.035  -5.609  1.00135.45           C  
ATOM    550  N   GLY E  70      -7.537  21.108  -5.824  1.00 57.48           N  
ATOM    551  CA  GLY E  70      -6.526  20.115  -5.597  1.00 57.48           C  
ATOM    552  C   GLY E  70      -5.331  20.282  -6.486  1.00 57.48           C  
ATOM    553  O   GLY E  70      -5.126  19.513  -7.424  1.00 57.48           O  
ATOM    554  N   GLY E  71      -4.470  21.266  -6.171  1.00 48.01           N  
ATOM    555  CA  GLY E  71      -3.278  21.461  -6.939  1.00 48.01           C  
ATOM    556  C   GLY E  71      -2.349  20.291  -6.750  1.00 48.01           C  
ATOM    557  O   GLY E  71      -1.722  19.830  -7.702  1.00 48.01           O  
ATOM    558  N   ALA E  72      -2.158  19.848  -5.487  1.00 62.22           N  
ATOM    559  CA  ALA E  72      -1.280  18.741  -5.208  1.00 62.22           C  
ATOM    561  C   ALA E  72      -1.862  17.419  -5.637  1.00 62.22           C  
ATOM    562  O   ALA E  72      -1.250  16.667  -6.395  1.00 62.22           O  
ATOM    560  CB  ALA E  72      -0.923  18.623  -3.718  1.00 62.22           C  
ATOM    563  N   THR E  73      -3.103  17.134  -5.204  1.00 71.47           N  
ATOM    564  CA  THR E  73      -3.751  15.871  -5.443  1.00 71.47           C  
ATOM    568  C   THR E  73      -3.998  15.687  -6.906  1.00 71.47           C  
ATOM    569  O   THR E  73      -4.000  14.564  -7.409  1.00 71.47           O  
ATOM    565  CB  THR E  73      -5.050  15.763  -4.709  1.00 71.47           C  
ATOM    567  CG2 THR E  73      -4.728  15.723  -3.210  1.00 71.47           C  
ATOM    566  OG1 THR E  73      -5.889  16.865  -5.017  1.00 71.47           O  
ATOM    570  N   GLY E  74      -4.209  16.796  -7.626  1.00 47.71           N  
ATOM    571  CA  GLY E  74      -4.483  16.740  -9.032  1.00 47.71           C  
ATOM    572  C   GLY E  74      -3.323  16.073  -9.697  1.00 47.71           C  
ATOM    573  O   GLY E  74      -3.450  15.543 -10.800  1.00 47.71           O  
ATOM    574  N   LEU E  75      -2.129  16.203  -9.089  1.00 95.69           N  
ATOM    575  CA  LEU E  75      -0.934  15.586  -9.586  1.00 95.69           C  
ATOM    580  C   LEU E  75      -0.975  14.086  -9.409  1.00 95.69           C  
ATOM    581  O   LEU E  75      -0.442  13.354 -10.239  1.00 95.69           O  
ATOM    576  CB  LEU E  75       0.358  16.104  -8.916  1.00 95.69           C  
ATOM    577  CG  LEU E  75       0.519  17.640  -8.941  1.00 95.69           C  
ATOM    578  CD1 LEU E  75       1.983  18.062  -8.718  1.00 95.69           C  
ATOM    579  CD2 LEU E  75      -0.129  18.268 -10.179  1.00 95.69           C  
ATOM    582  N   ILE E  76      -1.499  13.574  -8.267  1.00131.63           N  
ATOM    583  CA  ILE E  76      -1.563  12.152  -7.978  1.00131.63           C  
ATOM    588  C   ILE E  76      -2.665  11.396  -8.696  1.00131.63           C  
ATOM    589  O   ILE E  76      -2.405  10.420  -9.401  1.00131.63           O  
ATOM    584  CB  ILE E  76      -1.796  11.929  -6.515  1.00131.63           C  
ATOM    585  CG1 ILE E  76      -0.670  12.557  -5.673  1.00131.63           C  
ATOM    586  CG2 ILE E  76      -1.962  10.416  -6.298  1.00131.63           C  
ATOM    587  CD1 ILE E  76       0.694  11.907  -5.891  1.00131.63           C  
ATOM    590  N   GLY E  77      -3.938  11.833  -8.519  1.00 45.50           N  
ATOM    591  CA  GLY E  77      -5.096  11.211  -9.127  1.00 45.50           C  
ATOM    592  C   GLY E  77      -5.817  10.323  -8.144  1.00 45.50           C  
ATOM    593  O   GLY E  77      -5.225   9.418  -7.558  1.00 45.50           O  
ATOM    594  N   ASP E  78      -7.153  10.528  -7.989  1.00 77.94           N  
ATOM    595  CA  ASP E  78      -7.975   9.785  -7.065  1.00 77.94           C  
ATOM    600  C   ASP E  78      -8.644   8.675  -7.830  1.00 77.94           C  
ATOM    601  O   ASP E  78      -9.317   8.910  -8.823  1.00 77.94           O  
ATOM    596  CB  ASP E  78      -9.071  10.653  -6.415  1.00 77.94           C  
ATOM    597  CG  ASP E  78      -9.674   9.921  -5.220  1.00 77.94           C  
ATOM    598  OD1 ASP E  78      -9.160   8.827  -4.864  1.00 77.94           O  
ATOM    599  OD2 ASP E  78     -10.663  10.453  -4.647  1.00 77.94           O1-
ATOM    602  N   PRO E  79      -8.416   7.463  -7.399  1.00 92.04           N  
ATOM    603  CA  PRO E  79      -8.997   6.305  -8.023  1.00 92.04           C  
ATOM    607  C   PRO E  79     -10.453   6.170  -7.735  1.00 92.04           C  
ATOM    608  O   PRO E  79     -11.124   5.401  -8.421  1.00 92.04           O  
ATOM    605  CB  PRO E  79      -8.168   5.108  -7.561  1.00 92.04           C  
ATOM    606  CG  PRO E  79      -7.391   5.624  -6.336  1.00 92.04           C  
ATOM    604  CD  PRO E  79      -7.237   7.128  -6.614  1.00 92.04           C  
ATOM    609  N   SER E  80     -10.977   6.883  -6.719  1.00112.85           N  
ATOM    610  CA  SER E  80     -12.346   6.679  -6.360  1.00112.85           C  
ATOM    613  C   SER E  80     -13.239   7.038  -7.506  1.00112.85           C  
ATOM    614  O   SER E  80     -13.101   8.088  -8.133  1.00112.85           O  
ATOM    611  CB  SER E  80     -12.777   7.473  -5.112  1.00112.85           C  
ATOM    612  OG  SER E  80     -12.711   8.862  -5.363  1.00112.85           O  
ATOM    615  N   GLY E  81     -14.175   6.119  -7.820  1.00 31.80           N  
ATOM    616  CA  GLY E  81     -15.156   6.341  -8.841  1.00 31.80           C  
ATOM    617  C   GLY E  81     -14.553   6.098 -10.191  1.00 31.80           C  
ATOM    618  O   GLY E  81     -15.231   6.254 -11.205  1.00 31.80           O  
ATOM    619  N   LYS E  82     -13.265   5.706 -10.245  1.00 93.63           N  
ATOM    620  CA  LYS E  82     -12.683   5.478 -11.532  1.00 93.63           C  
ATOM    626  C   LYS E  82     -12.320   4.037 -11.631  1.00 93.63           C  
ATOM    627  O   LYS E  82     -11.720   3.459 -10.727  1.00 93.63           O  
ATOM    621  CB  LYS E  82     -11.415   6.308 -11.800  1.00 93.63           C  
ATOM    622  CG  LYS E  82     -11.715   7.807 -11.860  1.00 93.63           C  
ATOM    623  CD  LYS E  82     -10.471   8.684 -11.978  1.00 93.63           C  
ATOM    624  CE  LYS E  82     -10.741  10.170 -11.723  1.00 93.63           C  
ATOM    625  NZ  LYS E  82     -11.972  10.598 -12.427  1.00 93.63           N1+
ATOM    628  N   LYS E  83     -12.741   3.418 -12.749  1.00 77.18           N  
ATOM    629  CA  LYS E  83     -12.508   2.047 -13.075  1.00 77.18           C  
ATOM    635  C   LYS E  83     -11.075   1.825 -13.411  1.00 77.18           C  
ATOM    636  O   LYS E  83     -10.541   0.745 -13.165  1.00 77.18           O  
ATOM    630  CB  LYS E  83     -13.289   1.603 -14.322  1.00 77.18           C  
ATOM    631  CG  LYS E  83     -14.804   1.615 -14.145  1.00 77.18           C  
ATOM    632  CD  LYS E  83     -15.553   1.480 -15.470  1.00 77.18           C  
ATOM    633  CE  LYS E  83     -17.074   1.439 -15.311  1.00 77.18           C  
ATOM    634  NZ  LYS E  83     -17.508   0.070 -14.960  1.00 77.18           N1+
ATOM    637  N   SER E  84     -10.408   2.827 -14.020  1.00 51.32           N  
ATOM    638  CA  SER E  84      -9.082   2.568 -14.504  1.00 51.32           C  
ATOM    641  C   SER E  84      -8.114   3.610 -14.056  1.00 51.32           C  
ATOM    642  O   SER E  84      -8.469   4.732 -13.693  1.00 51.32           O  
ATOM    639  CB  SER E  84      -8.995   2.548 -16.041  1.00 51.32           C  
ATOM    640  OG  SER E  84      -9.734   1.457 -16.571  1.00 51.32           O  
ATOM    643  N   GLU E  85      -6.823   3.227 -14.108  1.00129.95           N  
ATOM    644  CA  GLU E  85      -5.736   4.095 -13.768  1.00129.95           C  
ATOM    650  C   GLU E  85      -5.863   5.266 -14.656  1.00129.95           C  
ATOM    651  O   GLU E  85      -6.325   5.150 -15.790  1.00129.95           O  
ATOM    645  CB  GLU E  85      -4.364   3.519 -14.135  1.00129.95           C  
ATOM    646  CG  GLU E  85      -3.917   2.371 -13.256  1.00129.95           C  
ATOM    647  CD  GLU E  85      -3.210   3.010 -12.082  1.00129.95           C  
ATOM    648  OE1 GLU E  85      -2.241   3.773 -12.330  1.00129.95           O  
ATOM    649  OE2 GLU E  85      -3.633   2.749 -10.927  1.00129.95           O1-
ATOM    652  N   ARG E  86      -5.451   6.443 -14.154  1.00131.06           N  
ATOM    653  CA  ARG E  86      -5.525   7.611 -14.969  1.00131.06           C  
ATOM    661  C   ARG E  86      -4.142   8.086 -15.266  1.00131.06           C  
ATOM    662  O   ARG E  86      -3.184   7.734 -14.579  1.00131.06           O  
ATOM    654  CB  ARG E  86      -6.347   8.745 -14.338  1.00131.06           C  
ATOM    655  CG  ARG E  86      -7.823   8.361 -14.347  1.00131.06           C  
ATOM    656  CD  ARG E  86      -8.447   8.447 -15.739  1.00131.06           C  
ATOM    657  NE  ARG E  86      -9.069   9.791 -15.854  1.00131.06           N  
ATOM    658  CZ  ARG E  86     -10.384   9.931 -15.514  1.00131.06           C  
ATOM    659  NH1 ARG E  86     -11.116   8.826 -15.182  1.00131.06           N1+
ATOM    660  NH2 ARG E  86     -10.962  11.167 -15.474  1.00131.06           N  
ATOM    663  N   THR E  87      -4.027   8.864 -16.356  1.00 38.01           N  
ATOM    664  CA  THR E  87      -2.765   9.376 -16.801  1.00 38.01           C  
ATOM    668  C   THR E  87      -2.392  10.492 -15.897  1.00 38.01           C  
ATOM    669  O   THR E  87      -3.249  11.236 -15.420  1.00 38.01           O  
ATOM    665  CB  THR E  87      -2.832   9.950 -18.192  1.00 38.01           C  
ATOM    667  CG2 THR E  87      -3.417   8.889 -19.137  1.00 38.01           C  
ATOM    666  OG1 THR E  87      -3.664  11.104 -18.209  1.00 38.01           O  
ATOM    670  N   LEU E  88      -1.084  10.618 -15.603  1.00 89.03           N  
ATOM    671  CA  LEU E  88      -0.667  11.734 -14.812  1.00 89.03           C  
ATOM    676  C   LEU E  88      -0.615  12.909 -15.729  1.00 89.03           C  
ATOM    677  O   LEU E  88      -0.128  12.814 -16.854  1.00 89.03           O  
ATOM    672  CB  LEU E  88       0.732  11.581 -14.190  1.00 89.03           C  
ATOM    673  CG  LEU E  88       0.803  10.550 -13.054  1.00 89.03           C  
ATOM    674  CD1 LEU E  88       0.000  11.031 -11.838  1.00 89.03           C  
ATOM    675  CD2 LEU E  88       0.399   9.143 -13.528  1.00 89.03           C  
ATOM    678  N   ASN E  89      -1.148  14.052 -15.259  1.00 74.71           N  
ATOM    679  CA  ASN E  89      -1.124  15.285 -15.975  1.00 74.71           C  
ATOM    684  C   ASN E  89       0.101  15.998 -15.465  1.00 74.71           C  
ATOM    685  O   ASN E  89       0.563  15.716 -14.360  1.00 74.71           O  
ATOM    680  CB  ASN E  89      -2.382  16.112 -15.665  1.00 74.71           C  
ATOM    681  CG  ASN E  89      -3.574  15.195 -15.962  1.00 74.71           C  
ATOM    683  ND2 ASN E  89      -4.038  14.456 -14.924  1.00 74.71           N  
ATOM    682  OD1 ASN E  89      -4.055  15.121 -17.089  1.00 74.71           O  
ATOM    686  N   ALA E  90       0.681  16.919 -16.276  1.00 39.91           N  
ATOM    687  CA  ALA E  90       1.875  17.641 -15.913  1.00 39.91           C  
ATOM    689  C   ALA E  90       1.530  18.760 -14.986  1.00 39.91           C  
ATOM    690  O   ALA E  90       0.402  19.249 -14.958  1.00 39.91           O  
ATOM    688  CB  ALA E  90       2.619  18.250 -17.109  1.00 39.91           C  
ATOM    691  N   LYS E  91       2.538  19.226 -14.213  1.00 81.15           N  
ATOM    692  CA  LYS E  91       2.365  20.252 -13.223  1.00 81.15           C  
ATOM    698  C   LYS E  91       1.865  21.490 -13.899  1.00 81.15           C  
ATOM    699  O   LYS E  91       0.998  22.191 -13.377  1.00 81.15           O  
ATOM    693  CB  LYS E  91       3.681  20.601 -12.508  1.00 81.15           C  
ATOM    694  CG  LYS E  91       4.784  21.080 -13.461  1.00 81.15           C  
ATOM    695  CD  LYS E  91       6.038  21.602 -12.760  1.00 81.15           C  
ATOM    696  CE  LYS E  91       7.197  21.903 -13.707  1.00 81.15           C  
ATOM    697  NZ  LYS E  91       8.374  22.327 -12.914  1.00 81.15           N1+
ATOM    700  N   GLU E  92       2.402  21.787 -15.097  1.00 82.21           N  
ATOM    701  CA  GLU E  92       2.028  22.986 -15.776  1.00 82.21           C  
ATOM    707  C   GLU E  92       0.567  22.937 -16.092  1.00 82.21           C  
ATOM    708  O   GLU E  92      -0.154  23.908 -15.873  1.00 82.21           O  
ATOM    702  CB  GLU E  92       2.778  23.197 -17.104  1.00 82.21           C  
ATOM    703  CG  GLU E  92       4.279  23.385 -16.895  1.00 82.21           C  
ATOM    704  CD  GLU E  92       4.431  24.340 -15.723  1.00 82.21           C  
ATOM    705  OE1 GLU E  92       3.802  25.433 -15.750  1.00 82.21           O  
ATOM    706  OE2 GLU E  92       5.167  23.977 -14.767  1.00 82.21           O1-
ATOM    709  N   THR E  93       0.081  21.794 -16.604  1.00114.68           N  
ATOM    710  CA  THR E  93      -1.307  21.749 -16.946  1.00114.68           C  
ATOM    714  C   THR E  93      -2.138  21.858 -15.694  1.00114.68           C  
ATOM    715  O   THR E  93      -3.125  22.589 -15.661  1.00114.68           O  
ATOM    711  CB  THR E  93      -1.707  20.525 -17.726  1.00114.68           C  
ATOM    713  CG2 THR E  93      -1.780  19.311 -16.786  1.00114.68           C  
ATOM    712  OG1 THR E  93      -2.966  20.737 -18.331  1.00114.68           O  
ATOM    716  N   VAL E  94      -1.732  21.168 -14.614  1.00 53.21           N  
ATOM    717  CA  VAL E  94      -2.480  21.175 -13.383  1.00 53.21           C  
ATOM    721  C   VAL E  94      -2.574  22.589 -12.917  1.00 53.21           C  
ATOM    722  O   VAL E  94      -3.653  23.078 -12.580  1.00 53.21           O  
ATOM    718  CB  VAL E  94      -1.749  20.447 -12.295  1.00 53.21           C  
ATOM    719  CG1 VAL E  94      -2.572  20.485 -10.996  1.00 53.21           C  
ATOM    720  CG2 VAL E  94      -1.398  19.041 -12.798  1.00 53.21           C  
ATOM    723  N   GLU E  95      -1.429  23.295 -12.925  1.00 74.60           N  
ATOM    724  CA  GLU E  95      -1.370  24.627 -12.413  1.00 74.60           C  
ATOM    730  C   GLU E  95      -2.308  25.513 -13.173  1.00 74.60           C  
ATOM    731  O   GLU E  95      -3.020  26.320 -12.578  1.00 74.60           O  
ATOM    725  CB  GLU E  95       0.021  25.261 -12.564  1.00 74.60           C  
ATOM    726  CG  GLU E  95       1.073  24.663 -11.636  1.00 74.60           C  
ATOM    727  CD  GLU E  95       2.366  25.404 -11.924  1.00 74.60           C  
ATOM    728  OE1 GLU E  95       2.673  25.562 -13.134  1.00 74.60           O  
ATOM    729  OE2 GLU E  95       3.051  25.830 -10.956  1.00 74.60           O1-
ATOM    732  N   ALA E  96      -2.328  25.377 -14.510  1.00 33.01           N  
ATOM    733  CA  ALA E  96      -3.152  26.189 -15.360  1.00 33.01           C  
ATOM    735  C   ALA E  96      -4.590  25.935 -15.043  1.00 33.01           C  
ATOM    736  O   ALA E  96      -5.396  26.860 -14.950  1.00 33.01           O  
ATOM    734  CB  ALA E  96      -2.961  25.835 -16.847  1.00 33.01           C  
ATOM    737  N   TRP E  97      -4.937  24.652 -14.860  1.00 74.20           N  
ATOM    738  CA  TRP E  97      -6.284  24.202 -14.641  1.00 74.20           C  
ATOM    749  C   TRP E  97      -6.804  24.733 -13.341  1.00 74.20           C  
ATOM    750  O   TRP E  97      -7.969  25.116 -13.253  1.00 74.20           O  
ATOM    739  CB  TRP E  97      -6.380  22.664 -14.588  1.00 74.20           C  
ATOM    740  CG  TRP E  97      -6.073  21.981 -15.905  1.00 74.20           C  
ATOM    742  CD1 TRP E  97      -5.907  22.540 -17.135  1.00 74.20           C  
ATOM    741  CD2 TRP E  97      -5.893  20.563 -16.072  1.00 74.20           C  
ATOM    744  CE2 TRP E  97      -5.629  20.343 -17.426  1.00 74.20           C  
ATOM    745  CE3 TRP E  97      -5.932  19.532 -15.180  1.00 74.20           C  
ATOM    743  NE1 TRP E  97      -5.642  21.562 -18.065  1.00 74.20           N  
ATOM    746  CZ2 TRP E  97      -5.398  19.084 -17.905  1.00 74.20           C  
ATOM    747  CZ3 TRP E  97      -5.713  18.261 -15.670  1.00 74.20           C  
ATOM    748  CH2 TRP E  97      -5.453  18.043 -17.006  1.00 74.20           C  
ATOM    751  N   SER E  98      -5.963  24.759 -12.287  1.00 53.75           N  
ATOM    752  CA  SER E  98      -6.459  25.173 -11.005  1.00 53.75           C  
ATOM    755  C   SER E  98      -6.909  26.598 -11.041  1.00 53.75           C  
ATOM    756  O   SER E  98      -7.864  26.963 -10.356  1.00 53.75           O  
ATOM    753  CB  SER E  98      -5.459  25.059  -9.842  1.00 53.75           C  
ATOM    754  OG  SER E  98      -5.416  23.727  -9.349  1.00 53.75           O  
ATOM    757  N   ALA E  99      -6.236  27.445 -11.836  1.00 38.54           N  
ATOM    758  CA  ALA E  99      -6.545  28.844 -11.864  1.00 38.54           C  
ATOM    760  C   ALA E  99      -7.951  29.062 -12.336  1.00 38.54           C  
ATOM    761  O   ALA E  99      -8.666  29.894 -11.781  1.00 38.54           O  
ATOM    759  CB  ALA E  99      -5.603  29.627 -12.796  1.00 38.54           C  
ATOM    762  N   ARG E 100      -8.382  28.346 -13.394  1.00101.99           N  
ATOM    763  CA  ARG E 100      -9.712  28.538 -13.913  1.00101.99           C  
ATOM    771  C   ARG E 100     -10.764  28.010 -12.978  1.00101.99           C  
ATOM    772  O   ARG E 100     -11.806  28.637 -12.790  1.00101.99           O  
ATOM    764  CB  ARG E 100      -9.937  27.905 -15.291  1.00101.99           C  
ATOM    765  CG  ARG E 100      -9.053  28.479 -16.404  1.00101.99           C  
ATOM    766  CD  ARG E 100      -9.790  28.630 -17.741  1.00101.99           C  
ATOM    767  NE  ARG E 100     -10.671  27.435 -17.871  1.00101.99           N  
ATOM    768  CZ  ARG E 100     -11.472  27.242 -18.959  1.00101.99           C  
ATOM    769  NH1 ARG E 100     -11.368  28.045 -20.058  1.00101.99           N1+
ATOM    770  NH2 ARG E 100     -12.390  26.230 -18.940  1.00101.99           N  
ATOM    773  N   ILE E 101     -10.512  26.835 -12.361  1.00 56.73           N  
ATOM    774  CA  ILE E 101     -11.427  26.149 -11.490  1.00 56.73           C  
ATOM    779  C   ILE E 101     -11.694  27.029 -10.317  1.00 56.73           C  
ATOM    780  O   ILE E 101     -12.828  27.164  -9.856  1.00 56.73           O  
ATOM    775  CB  ILE E 101     -10.828  24.852 -11.002  1.00 56.73           C  
ATOM    776  CG1 ILE E 101     -10.511  23.944 -12.209  1.00 56.73           C  
ATOM    777  CG2 ILE E 101     -11.776  24.209  -9.977  1.00 56.73           C  
ATOM    778  CD1 ILE E 101      -9.603  22.768 -11.862  1.00 56.73           C  
ATOM    781  N   LYS E 102     -10.641  27.685  -9.809  1.00 47.01           N  
ATOM    782  CA  LYS E 102     -10.812  28.554  -8.688  1.00 47.01           C  
ATOM    788  C   LYS E 102     -11.778  29.610  -9.123  1.00 47.01           C  
ATOM    789  O   LYS E 102     -12.621  30.037  -8.338  1.00 47.01           O  
ATOM    783  CB  LYS E 102      -9.501  29.218  -8.255  1.00 47.01           C  
ATOM    784  CG  LYS E 102      -9.632  30.101  -7.016  1.00 47.01           C  
ATOM    785  CD  LYS E 102      -8.277  30.424  -6.391  1.00 47.01           C  
ATOM    786  CE  LYS E 102      -8.297  31.622  -5.448  1.00 47.01           C  
ATOM    787  NZ  LYS E 102      -6.970  31.760  -4.810  1.00 47.01           N1+
ATOM    790  N   GLU E 103     -11.681  30.045 -10.398  1.00 47.11           N  
ATOM    791  CA  GLU E 103     -12.519  31.090 -10.914  1.00 47.11           C  
ATOM    797  C   GLU E 103     -13.951  30.646 -10.881  1.00 47.11           C  
ATOM    798  O   GLU E 103     -14.817  31.353 -10.370  1.00 47.11           O  
ATOM    792  CB  GLU E 103     -12.216  31.421 -12.390  1.00 47.11           C  
ATOM    793  CG  GLU E 103     -10.797  31.924 -12.670  1.00 47.11           C  
ATOM    794  CD  GLU E 103     -10.696  32.168 -14.174  1.00 47.11           C  
ATOM    795  OE1 GLU E 103     -11.499  32.998 -14.675  1.00 47.11           O  
ATOM    796  OE2 GLU E 103      -9.836  31.531 -14.838  1.00 47.11           O1-
ATOM    799  N   GLN E 104     -14.230  29.439 -11.404  1.00 63.71           N  
ATOM    800  CA  GLN E 104     -15.567  28.926 -11.497  1.00 63.71           C  
ATOM    806  C   GLN E 104     -16.106  28.712 -10.107  1.00 63.71           C  
ATOM    807  O   GLN E 104     -17.284  28.954  -9.848  1.00 63.71           O  
ATOM    801  CB  GLN E 104     -15.599  27.616 -12.308  1.00 63.71           C  
ATOM    802  CG  GLN E 104     -15.179  27.841 -13.771  1.00 63.71           C  
ATOM    803  CD  GLN E 104     -14.900  26.503 -14.444  1.00 63.71           C  
ATOM    805  NE2 GLN E 104     -14.749  26.533 -15.795  1.00 63.71           N  
ATOM    804  OE1 GLN E 104     -14.813  25.466 -13.788  1.00 63.71           O  
ATOM    808  N   LEU E 105     -15.253  28.278  -9.159  1.00 72.99           N  
ATOM    809  CA  LEU E 105     -15.705  28.027  -7.814  1.00 72.99           C  
ATOM    814  C   LEU E 105     -16.266  29.278  -7.213  1.00 72.99           C  
ATOM    815  O   LEU E 105     -17.356  29.267  -6.648  1.00 72.99           O  
ATOM    810  CB  LEU E 105     -14.572  27.616  -6.849  1.00 72.99           C  
ATOM    811  CG  LEU E 105     -14.091  26.160  -6.968  1.00 72.99           C  
ATOM    812  CD1 LEU E 105     -12.942  25.865  -5.989  1.00 72.99           C  
ATOM    813  CD2 LEU E 105     -15.269  25.199  -6.750  1.00 72.99           C  
ATOM    816  N   GLY E 106     -15.570  30.411  -7.399  1.00 50.62           N  
ATOM    817  CA  GLY E 106     -15.869  31.654  -6.739  1.00 50.62           C  
ATOM    818  C   GLY E 106     -17.285  32.095  -6.978  1.00 50.62           C  
ATOM    819  O   GLY E 106     -17.858  32.792  -6.143  1.00 50.62           O  
ATOM    820  N   ARG E 107     -17.880  31.739  -8.130  1.00121.81           N  
ATOM    821  CA  ARG E 107     -19.186  32.210  -8.511  1.00121.81           C  
ATOM    829  C   ARG E 107     -20.246  31.832  -7.513  1.00121.81           C  
ATOM    830  O   ARG E 107     -21.126  32.634  -7.203  1.00121.81           O  
ATOM    822  CB  ARG E 107     -19.644  31.607  -9.850  1.00121.81           C  
ATOM    823  CG  ARG E 107     -18.800  32.083 -11.027  1.00121.81           C  
ATOM    824  CD  ARG E 107     -19.174  31.428 -12.356  1.00121.81           C  
ATOM    825  NE  ARG E 107     -18.771  29.996 -12.273  1.00121.81           N  
ATOM    826  CZ  ARG E 107     -19.088  29.112 -13.265  1.00121.81           C  
ATOM    827  NH1 ARG E 107     -19.915  29.476 -14.290  1.00121.81           N1+
ATOM    828  NH2 ARG E 107     -18.553  27.860 -13.241  1.00121.81           N  
ATOM    831  N   PHE E 108     -20.200  30.587  -7.015  1.00109.21           N  
ATOM    832  CA  PHE E 108     -21.194  30.005  -6.150  1.00109.21           C  
ATOM    840  C   PHE E 108     -21.196  30.541  -4.741  1.00109.21           C  
ATOM    841  O   PHE E 108     -22.231  30.485  -4.076  1.00109.21           O  
ATOM    833  CB  PHE E 108     -21.045  28.490  -6.031  1.00109.21           C  
ATOM    834  CG  PHE E 108     -21.149  28.032  -7.432  1.00109.21           C  
ATOM    835  CD1 PHE E 108     -22.358  28.059  -8.088  1.00109.21           C  
ATOM    836  CD2 PHE E 108     -20.033  27.587  -8.092  1.00109.21           C  
ATOM    837  CE1 PHE E 108     -22.442  27.637  -9.393  1.00109.21           C  
ATOM    838  CE2 PHE E 108     -20.114  27.164  -9.399  1.00109.21           C  
ATOM    839  CZ  PHE E 108     -21.322  27.189 -10.050  1.00109.21           C  
ATOM    842  N   LEU E 109     -20.040  30.981  -4.206  1.00119.31           N  
ATOM    843  CA  LEU E 109     -20.037  31.347  -2.816  1.00119.31           C  
ATOM    848  C   LEU E 109     -19.910  32.823  -2.597  1.00119.31           C  
ATOM    849  O   LEU E 109     -19.537  33.577  -3.494  1.00119.31           O  
ATOM    844  CB  LEU E 109     -18.958  30.647  -1.982  1.00119.31           C  
ATOM    845  CG  LEU E 109     -19.159  29.120  -1.997  1.00119.31           C  
ATOM    846  CD1 LEU E 109     -18.710  28.511  -3.327  1.00119.31           C  
ATOM    847  CD2 LEU E 109     -18.521  28.437  -0.786  1.00119.31           C  
ATOM    850  N   ASP E 110     -20.251  33.243  -1.351  1.00 68.20           N  
ATOM    851  CA  ASP E 110     -20.299  34.608  -0.889  1.00 68.20           C  
ATOM    856  C   ASP E 110     -19.052  34.932  -0.109  1.00 68.20           C  
ATOM    857  O   ASP E 110     -18.812  34.382   0.963  1.00 68.20           O  
ATOM    852  CB  ASP E 110     -21.501  34.854   0.049  1.00 68.20           C  
ATOM    853  CG  ASP E 110     -21.707  36.344   0.291  1.00 68.20           C  
ATOM    854  OD1 ASP E 110     -20.893  37.152  -0.228  1.00 68.20           O  
ATOM    855  OD2 ASP E 110     -22.688  36.695   1.002  1.00 68.20           O1-
ATOM    858  N   PHE E 111     -18.182  35.775  -0.703  1.00 89.43           N  
ATOM    859  CA  PHE E 111     -16.986  36.309  -0.110  1.00 89.43           C  
ATOM    867  C   PHE E 111     -17.252  37.503   0.764  1.00 89.43           C  
ATOM    868  O   PHE E 111     -16.513  37.757   1.714  1.00 89.43           O  
ATOM    860  CB  PHE E 111     -15.946  36.699  -1.170  1.00 89.43           C  
ATOM    861  CG  PHE E 111     -15.487  35.419  -1.784  1.00 89.43           C  
ATOM    862  CD1 PHE E 111     -16.288  34.756  -2.690  1.00 89.43           C  
ATOM    863  CD2 PHE E 111     -14.262  34.888  -1.469  1.00 89.43           C  
ATOM    864  CE1 PHE E 111     -15.882  33.576  -3.265  1.00 89.43           C  
ATOM    865  CE2 PHE E 111     -13.844  33.709  -2.046  1.00 89.43           C  
ATOM    866  CZ  PHE E 111     -14.651  33.055  -2.946  1.00 89.43           C  
ATOM    869  N   GLU E 112     -18.264  38.322   0.401  1.00126.12           N  
ATOM    870  CA  GLU E 112     -18.579  39.570   1.055  1.00126.12           C  
ATOM    876  C   GLU E 112     -19.176  39.398   2.420  1.00126.12           C  
ATOM    877  O   GLU E 112     -18.941  40.239   3.285  1.00126.12           O  
ATOM    871  CB  GLU E 112     -19.511  40.479   0.224  1.00126.12           C  
ATOM    872  CG  GLU E 112     -19.668  41.898   0.791  1.00126.12           C  
ATOM    873  CD  GLU E 112     -18.355  42.652   0.587  1.00126.12           C  
ATOM    874  OE1 GLU E 112     -17.320  41.972   0.357  1.00126.12           O  
ATOM    875  OE2 GLU E 112     -18.364  43.911   0.666  1.00126.12           O1-
ATOM    878  N   ALA E 113     -19.960  38.328   2.665  1.00 45.09           N  
ATOM    879  CA  ALA E 113     -20.632  38.210   3.936  1.00 45.09           C  
ATOM    881  C   ALA E 113     -19.632  38.254   5.044  1.00 45.09           C  
ATOM    882  O   ALA E 113     -18.507  37.782   4.909  1.00 45.09           O  
ATOM    880  CB  ALA E 113     -21.483  36.934   4.080  1.00 45.09           C  
ATOM    883  N   ASP E 114     -20.023  38.877   6.177  1.00 43.07           N  
ATOM    884  CA  ASP E 114     -19.153  39.005   7.312  1.00 43.07           C  
ATOM    889  C   ASP E 114     -19.579  37.972   8.301  1.00 43.07           C  
ATOM    890  O   ASP E 114     -20.765  37.837   8.595  1.00 43.07           O  
ATOM    885  CB  ASP E 114     -19.273  40.369   8.014  1.00 43.07           C  
ATOM    886  CG  ASP E 114     -18.108  40.595   8.972  1.00 43.07           C  
ATOM    887  OD1 ASP E 114     -17.207  39.720   9.087  1.00 43.07           O  
ATOM    888  OD2 ASP E 114     -18.114  41.683   9.608  1.00 43.07           O1-
ATOM    891  N   GLY E 115     -18.612  37.210   8.836  1.00 47.32           N  
ATOM    892  CA  GLY E 115     -18.914  36.201   9.811  1.00 47.32           C  
ATOM    893  C   GLY E 115     -18.717  34.856   9.191  1.00 47.32           C  
ATOM    894  O   GLY E 115     -18.113  33.979   9.806  1.00 47.32           O  
ATOM    895  N   ASN E 116     -19.221  34.648   7.957  1.00140.49           N  
ATOM    896  CA  ASN E 116     -19.003  33.366   7.334  1.00140.49           C  
ATOM    901  C   ASN E 116     -18.629  33.508   5.883  1.00140.49           C  
ATOM    902  O   ASN E 116     -19.228  32.844   5.034  1.00140.49           O  
ATOM    897  CB  ASN E 116     -20.250  32.470   7.403  1.00140.49           C  
ATOM    898  CG  ASN E 116     -21.396  33.179   6.686  1.00140.49           C  
ATOM    900  ND2 ASN E 116     -22.111  32.438   5.800  1.00140.49           N  
ATOM    899  OD1 ASN E 116     -21.649  34.361   6.912  1.00140.49           O  
ATOM    903  N   PRO E 117     -17.643  34.307   5.561  1.00 92.29           N  
ATOM    904  CA  PRO E 117     -17.173  34.472   4.210  1.00 92.29           C  
ATOM    908  C   PRO E 117     -16.517  33.184   3.830  1.00 92.29           C  
ATOM    909  O   PRO E 117     -15.968  32.524   4.709  1.00 92.29           O  
ATOM    906  CB  PRO E 117     -16.108  35.564   4.293  1.00 92.29           C  
ATOM    907  CG  PRO E 117     -15.521  35.364   5.704  1.00 92.29           C  
ATOM    905  CD  PRO E 117     -16.715  34.854   6.532  1.00 92.29           C  
ATOM    910  N   ALA E 118     -16.555  32.821   2.535  1.00 53.60           N  
ATOM    911  CA  ALA E 118     -15.940  31.618   2.054  1.00 53.60           C  
ATOM    913  C   ALA E 118     -14.486  31.861   1.807  1.00 53.60           C  
ATOM    914  O   ALA E 118     -14.021  33.000   1.766  1.00 53.60           O  
ATOM    912  CB  ALA E 118     -16.528  31.115   0.724  1.00 53.60           C  
ATOM    915  N   LYS E 119     -13.718  30.762   1.708  1.00154.41           N  
ATOM    916  CA  LYS E 119     -12.352  30.871   1.293  1.00154.41           C  
ATOM    922  C   LYS E 119     -12.145  29.759   0.316  1.00154.41           C  
ATOM    923  O   LYS E 119     -12.849  28.752   0.363  1.00154.41           O  
ATOM    917  CB  LYS E 119     -11.304  30.807   2.424  1.00154.41           C  
ATOM    918  CG  LYS E 119     -11.210  29.498   3.204  1.00154.41           C  
ATOM    919  CD  LYS E 119      -9.996  29.487   4.133  1.00154.41           C  
ATOM    920  CE  LYS E 119      -9.899  30.747   4.996  1.00154.41           C  
ATOM    921  NZ  LYS E 119      -8.587  30.803   5.677  1.00154.41           N1+
ATOM    924  N   ILE E 120     -11.227  29.955  -0.654  1.00 66.77           N  
ATOM    925  CA  ILE E 120     -10.876  28.917  -1.583  1.00 66.77           C  
ATOM    930  C   ILE E 120      -9.437  28.651  -1.271  1.00 66.77           C  
ATOM    931  O   ILE E 120      -8.680  29.585  -1.019  1.00 66.77           O  
ATOM    926  CB  ILE E 120     -10.972  29.282  -3.040  1.00 66.77           C  
ATOM    927  CG1 ILE E 120     -12.410  29.680  -3.413  1.00 66.77           C  
ATOM    928  CG2 ILE E 120     -10.445  28.091  -3.867  1.00 66.77           C  
ATOM    929  CD1 ILE E 120     -12.518  30.316  -4.800  1.00 66.77           C  
ATOM    932  N   LYS E 121      -9.015  27.372  -1.226  1.00 83.80           N  
ATOM    933  CA  LYS E 121      -7.642  27.112  -0.902  1.00 83.80           C  
ATOM    939  C   LYS E 121      -7.100  26.147  -1.903  1.00 83.80           C  
ATOM    940  O   LYS E 121      -7.868  25.510  -2.619  1.00 83.80           O  
ATOM    934  CB  LYS E 121      -7.426  26.401   0.439  1.00 83.80           C  
ATOM    935  CG  LYS E 121      -7.627  27.250   1.684  1.00 83.80           C  
ATOM    936  CD  LYS E 121      -7.624  26.364   2.925  1.00 83.80           C  
ATOM    937  CE  LYS E 121      -7.161  27.071   4.193  1.00 83.80           C  
ATOM    938  NZ  LYS E 121      -6.852  26.050   5.217  1.00 83.80           N1+
ATOM    941  N   ASN E 122      -5.754  26.044  -1.982  1.00 61.20           N  
ATOM    942  CA  ASN E 122      -5.098  25.093  -2.838  1.00 61.20           C  
ATOM    947  C   ASN E 122      -4.260  24.248  -1.916  1.00 61.20           C  
ATOM    948  O   ASN E 122      -3.497  24.769  -1.106  1.00 61.20           O  
ATOM    943  CB  ASN E 122      -4.145  25.745  -3.853  1.00 61.20           C  
ATOM    944  CG  ASN E 122      -3.866  24.744  -4.968  1.00 61.20           C  
ATOM    946  ND2 ASN E 122      -3.888  25.242  -6.231  1.00 61.20           N  
ATOM    945  OD1 ASN E 122      -3.651  23.557  -4.728  1.00 61.20           O  
ATOM    949  N   ASN E 123      -4.386  22.908  -2.014  1.00 87.37           N  
ATOM    950  CA  ASN E 123      -3.687  21.976  -1.162  1.00 87.37           C  
ATOM    955  C   ASN E 123      -2.218  21.972  -1.471  1.00 87.37           C  
ATOM    956  O   ASN E 123      -1.422  21.424  -0.712  1.00 87.37           O  
ATOM    951  CB  ASN E 123      -4.267  20.540  -1.178  1.00 87.37           C  
ATOM    952  CG  ASN E 123      -4.240  19.937  -2.578  1.00 87.37           C  
ATOM    954  ND2 ASN E 123      -4.573  18.623  -2.674  1.00 87.37           N  
ATOM    953  OD1 ASN E 123      -3.956  20.616  -3.561  1.00 87.37           O  
ATOM    957  N   TYR E 124      -1.829  22.543  -2.619  1.00 70.80           N  
ATOM    958  CA  TYR E 124      -0.461  22.596  -3.051  1.00 70.80           C  
ATOM    967  C   TYR E 124       0.324  23.347  -2.019  1.00 70.80           C  
ATOM    968  O   TYR E 124       1.484  23.040  -1.748  1.00 70.80           O  
ATOM    959  CB  TYR E 124      -0.320  23.389  -4.359  1.00 70.80           C  
ATOM    960  CG  TYR E 124       1.034  23.183  -4.941  1.00 70.80           C  
ATOM    961  CD1 TYR E 124       1.293  22.004  -5.593  1.00 70.80           C  
ATOM    962  CD2 TYR E 124       2.017  24.147  -4.867  1.00 70.80           C  
ATOM    963  CE1 TYR E 124       2.521  21.769  -6.164  1.00 70.80           C  
ATOM    964  CE2 TYR E 124       3.248  23.918  -5.438  1.00 70.80           C  
ATOM    965  CZ  TYR E 124       3.493  22.729  -6.085  1.00 70.80           C  
ATOM    966  OH  TYR E 124       4.757  22.500  -6.674  1.00 70.80           O  
ATOM    969  N   ASP E 125      -0.287  24.379  -1.418  1.00 62.50           N  
ATOM    970  CA  ASP E 125       0.448  25.191  -0.500  1.00 62.50           C  
ATOM    975  C   ASP E 125       0.991  24.373   0.640  1.00 62.50           C  
ATOM    976  O   ASP E 125       2.145  24.556   1.024  1.00 62.50           O  
ATOM    971  CB  ASP E 125      -0.390  26.354   0.057  1.00 62.50           C  
ATOM    972  CG  ASP E 125      -0.590  27.342  -1.085  1.00 62.50           C  
ATOM    973  OD1 ASP E 125      -0.013  27.095  -2.180  1.00 62.50           O  
ATOM    974  OD2 ASP E 125      -1.304  28.362  -0.886  1.00 62.50           O1-
ATOM    977  N   TRP E 126       0.171  23.517   1.283  1.00129.69           N  
ATOM    978  CA  TRP E 126       0.706  22.689   2.334  1.00129.69           C  
ATOM    989  C   TRP E 126       1.369  21.430   1.839  1.00129.69           C  
ATOM    990  O   TRP E 126       2.330  20.969   2.444  1.00129.69           O  
ATOM    979  CB  TRP E 126      -0.285  22.354   3.461  1.00129.69           C  
ATOM    980  CG  TRP E 126      -1.495  21.546   3.083  1.00129.69           C  
ATOM    982  CD1 TRP E 126      -1.602  20.210   2.855  1.00129.69           C  
ATOM    981  CD2 TRP E 126      -2.822  22.084   2.977  1.00129.69           C  
ATOM    984  CE2 TRP E 126      -3.674  21.020   2.694  1.00129.69           C  
ATOM    985  CE3 TRP E 126      -3.289  23.357   3.124  1.00129.69           C  
ATOM    983  NE1 TRP E 126      -2.910  19.876   2.623  1.00129.69           N  
ATOM    986  CZ2 TRP E 126      -5.018  21.204   2.549  1.00129.69           C  
ATOM    987  CZ3 TRP E 126      -4.642  23.545   2.959  1.00129.69           C  
ATOM    988  CH2 TRP E 126      -5.489  22.492   2.683  1.00129.69           C  
ATOM    991  N   ILE E 127       0.829  20.783   0.785  1.00 90.53           N  
ATOM    992  CA  ILE E 127       1.361  19.539   0.280  1.00 90.53           C  
ATOM    997  C   ILE E 127       2.657  19.732  -0.456  1.00 90.53           C  
ATOM    998  O   ILE E 127       3.588  18.938  -0.310  1.00 90.53           O  
ATOM    993  CB  ILE E 127       0.350  18.819  -0.576  1.00 90.53           C  
ATOM    994  CG1 ILE E 127      -0.891  18.545   0.292  1.00 90.53           C  
ATOM    995  CG2 ILE E 127       0.958  17.525  -1.141  1.00 90.53           C  
ATOM    996  CD1 ILE E 127      -2.115  18.098  -0.506  1.00 90.53           C  
ATOM    999  N   GLY E 128       2.770  20.810  -1.253  1.00 40.16           N  
ATOM   1000  CA  GLY E 128       3.908  20.962  -2.114  1.00 40.16           C  
ATOM   1001  C   GLY E 128       5.182  20.955  -1.323  1.00 40.16           C  
ATOM   1002  O   GLY E 128       6.149  20.297  -1.707  1.00 40.16           O  
ATOM   1003  N   PRO E 129       5.237  21.683  -0.253  1.00167.03           N  
ATOM   1004  CA  PRO E 129       6.450  21.742   0.523  1.00167.03           C  
ATOM   1008  C   PRO E 129       6.757  20.549   1.388  1.00167.03           C  
ATOM   1009  O   PRO E 129       7.884  20.478   1.874  1.00167.03           O  
ATOM   1006  CB  PRO E 129       6.364  23.038   1.328  1.00167.03           C  
ATOM   1007  CG  PRO E 129       5.432  23.933   0.494  1.00167.03           C  
ATOM   1005  CD  PRO E 129       4.510  22.941  -0.229  1.00167.03           C  
ATOM   1010  N   LEU E 130       5.814  19.615   1.603  1.00 79.90           N  
ATOM   1011  CA  LEU E 130       6.042  18.594   2.595  1.00 79.90           C  
ATOM   1016  C   LEU E 130       6.913  17.519   2.030  1.00 79.90           C  
ATOM   1017  O   LEU E 130       6.702  17.039   0.916  1.00 79.90           O  
ATOM   1012  CB  LEU E 130       4.731  17.952   3.090  1.00 79.90           C  
ATOM   1013  CG  LEU E 130       4.873  17.090   4.363  1.00 79.90           C  
ATOM   1014  CD1 LEU E 130       5.060  17.967   5.613  1.00 79.90           C  
ATOM   1015  CD2 LEU E 130       3.715  16.092   4.506  1.00 79.90           C  
ATOM   1018  N   ASP E 131       7.941  17.134   2.819  1.00 55.30           N  
ATOM   1019  CA  ASP E 131       8.907  16.131   2.471  1.00 55.30           C  
ATOM   1024  C   ASP E 131       8.317  14.774   2.692  1.00 55.30           C  
ATOM   1025  O   ASP E 131       7.404  14.582   3.495  1.00 55.30           O  
ATOM   1020  CB  ASP E 131      10.197  16.236   3.304  1.00 55.30           C  
ATOM   1021  CG  ASP E 131       9.801  16.134   4.768  1.00 55.30           C  
ATOM   1022  OD1 ASP E 131       8.979  16.977   5.218  1.00 55.30           O  
ATOM   1023  OD2 ASP E 131      10.299  15.206   5.460  1.00 55.30           O1-
ATOM   1026  N   VAL E 132       8.864  13.781   1.970  1.00 91.21           N  
ATOM   1027  CA  VAL E 132       8.378  12.437   2.034  1.00 91.21           C  
ATOM   1031  C   VAL E 132       8.576  11.894   3.419  1.00 91.21           C  
ATOM   1032  O   VAL E 132       7.721  11.170   3.925  1.00 91.21           O  
ATOM   1028  CB  VAL E 132       9.039  11.516   1.049  1.00 91.21           C  
ATOM   1029  CG1 VAL E 132      10.528  11.388   1.407  1.00 91.21           C  
ATOM   1030  CG2 VAL E 132       8.278  10.180   1.045  1.00 91.21           C  
ATOM   1033  N   ILE E 133       9.698  12.245   4.086  1.00 43.13           N  
ATOM   1034  CA  ILE E 133      10.012  11.693   5.376  1.00 43.13           C  
ATOM   1039  C   ILE E 133       8.924  12.045   6.349  1.00 43.13           C  
ATOM   1040  O   ILE E 133       8.446  11.183   7.088  1.00 43.13           O  
ATOM   1035  CB  ILE E 133      11.286  12.239   5.956  1.00 43.13           C  
ATOM   1036  CG1 ILE E 133      12.490  11.968   5.025  1.00 43.13           C  
ATOM   1037  CG2 ILE E 133      11.429  11.637   7.366  1.00 43.13           C  
ATOM   1038  CD1 ILE E 133      13.748  12.777   5.355  1.00 43.13           C  
ATOM   1041  N   THR E 134       8.493  13.320   6.370  1.00108.74           N  
ATOM   1042  CA  THR E 134       7.473  13.730   7.296  1.00108.74           C  
ATOM   1046  C   THR E 134       6.218  12.997   6.975  1.00108.74           C  
ATOM   1047  O   THR E 134       5.511  12.526   7.865  1.00108.74           O  
ATOM   1043  CB  THR E 134       7.133  15.196   7.216  1.00108.74           C  
ATOM   1045  CG2 THR E 134       8.319  16.034   7.709  1.00108.74           C  
ATOM   1044  OG1 THR E 134       6.772  15.545   5.890  1.00108.74           O  
ATOM   1048  N   PHE E 135       5.936  12.884   5.666  1.00 60.20           N  
ATOM   1049  CA  PHE E 135       4.748  12.286   5.133  1.00 60.20           C  
ATOM   1057  C   PHE E 135       4.646  10.843   5.532  1.00 60.20           C  
ATOM   1058  O   PHE E 135       3.613  10.415   6.046  1.00 60.20           O  
ATOM   1050  CB  PHE E 135       4.768  12.368   3.596  1.00 60.20           C  
ATOM   1051  CG  PHE E 135       3.616  11.623   3.024  1.00 60.20           C  
ATOM   1052  CD1 PHE E 135       2.389  12.219   2.844  1.00 60.20           C  
ATOM   1053  CD2 PHE E 135       3.782  10.309   2.660  1.00 60.20           C  
ATOM   1054  CE1 PHE E 135       1.334  11.512   2.314  1.00 60.20           C  
ATOM   1055  CE2 PHE E 135       2.735   9.598   2.129  1.00 60.20           C  
ATOM   1056  CZ  PHE E 135       1.511  10.200   1.952  1.00 60.20           C  
ATOM   1059  N   LEU E 136       5.718  10.049   5.336  1.00 59.25           N  
ATOM   1060  CA  LEU E 136       5.635   8.642   5.623  1.00 59.25           C  
ATOM   1065  C   LEU E 136       5.360   8.421   7.074  1.00 59.25           C  
ATOM   1066  O   LEU E 136       4.469   7.658   7.439  1.00 59.25           O  
ATOM   1061  CB  LEU E 136       6.960   7.902   5.350  1.00 59.25           C  
ATOM   1062  CG  LEU E 136       7.368   7.789   3.873  1.00 59.25           C  
ATOM   1063  CD1 LEU E 136       8.699   7.033   3.711  1.00 59.25           C  
ATOM   1064  CD2 LEU E 136       6.251   7.135   3.053  1.00 59.25           C  
ATOM   1067  N   ARG E 137       6.165   9.047   7.949  1.00142.48           N  
ATOM   1068  CA  ARG E 137       6.012   8.837   9.359  1.00142.48           C  
ATOM   1076  C   ARG E 137       4.795   9.495   9.930  1.00142.48           C  
ATOM   1077  O   ARG E 137       4.011   8.865  10.637  1.00142.48           O  
ATOM   1069  CB  ARG E 137       7.232   9.322  10.143  1.00142.48           C  
ATOM   1070  CG  ARG E 137       8.434   8.417   9.884  1.00142.48           C  
ATOM   1071  CD  ARG E 137       9.743   8.906  10.490  1.00142.48           C  
ATOM   1072  NE  ARG E 137       9.486   9.237  11.919  1.00142.48           N  
ATOM   1073  CZ  ARG E 137       9.442   8.224  12.827  1.00142.48           C  
ATOM   1074  NH1 ARG E 137       9.435   6.934  12.384  1.00142.48           N1+
ATOM   1075  NH2 ARG E 137       9.413   8.500  14.163  1.00142.48           N  
ATOM   1078  N   ASP E 138       4.605  10.794   9.629  1.00 76.89           N  
ATOM   1079  CA  ASP E 138       3.561  11.541  10.269  1.00 76.89           C  
ATOM   1084  C   ASP E 138       2.200  11.067   9.866  1.00 76.89           C  
ATOM   1085  O   ASP E 138       1.335  10.871  10.718  1.00 76.89           O  
ATOM   1080  CB  ASP E 138       3.668  13.039   9.956  1.00 76.89           C  
ATOM   1081  CG  ASP E 138       4.960  13.485  10.615  1.00 76.89           C  
ATOM   1082  OD1 ASP E 138       5.252  12.986  11.734  1.00 76.89           O  
ATOM   1083  OD2 ASP E 138       5.684  14.305   9.995  1.00 76.89           O1-
ATOM   1086  N   VAL E 139       1.943  10.963   8.549  1.00 84.17           N  
ATOM   1087  CA  VAL E 139       0.673  10.508   8.059  1.00 84.17           C  
ATOM   1091  C   VAL E 139       0.581   9.004   8.092  1.00 84.17           C  
ATOM   1092  O   VAL E 139      -0.327   8.420   8.680  1.00 84.17           O  
ATOM   1088  CB  VAL E 139       0.453  10.930   6.628  1.00 84.17           C  
ATOM   1089  CG1 VAL E 139      -0.931  10.442   6.161  1.00 84.17           C  
ATOM   1090  CG2 VAL E 139       0.687  12.445   6.510  1.00 84.17           C  
ATOM   1093  N   GLY E 140       1.595   8.347   7.498  1.00 46.20           N  
ATOM   1094  CA  GLY E 140       1.631   6.936   7.211  1.00 46.20           C  
ATOM   1095  C   GLY E 140       1.580   6.060   8.422  1.00 46.20           C  
ATOM   1096  O   GLY E 140       0.963   4.997   8.394  1.00 46.20           O  
ATOM   1097  N   LYS E 141       2.227   6.464   9.519  1.00123.46           N  
ATOM   1098  CA  LYS E 141       2.336   5.607  10.662  1.00123.46           C  
ATOM   1104  C   LYS E 141       0.963   5.276  11.166  1.00123.46           C  
ATOM   1105  O   LYS E 141       0.726   4.188  11.691  1.00123.46           O  
ATOM   1099  CB  LYS E 141       3.155   6.280  11.776  1.00123.46           C  
ATOM   1100  CG  LYS E 141       3.584   5.375  12.932  1.00123.46           C  
ATOM   1101  CD  LYS E 141       2.439   4.871  13.809  1.00123.46           C  
ATOM   1102  CE  LYS E 141       2.914   4.330  15.161  1.00123.46           C  
ATOM   1103  NZ  LYS E 141       2.925   5.420  16.166  1.00123.46           N1+
ATOM   1106  N   HIS E 142       0.023   6.225  11.005  1.00100.70           N  
ATOM   1107  CA  HIS E 142      -1.334   6.151  11.466  1.00100.70           C  
ATOM   1114  C   HIS E 142      -2.155   5.125  10.742  1.00100.70           C  
ATOM   1115  O   HIS E 142      -3.170   4.688  11.281  1.00100.70           O  
ATOM   1110  CB  HIS E 142      -2.082   7.488  11.363  1.00100.70           C  
ATOM   1109  CG  HIS E 142      -1.389   8.576  12.123  1.00100.70           C  
ATOM   1112  CD2 HIS E 142      -1.085   9.844  11.745  1.00100.70           C  
ATOM   1108  ND1 HIS E 142      -0.925   8.442  13.410  1.00100.70           N  
ATOM   1113  CE1 HIS E 142      -0.359   9.629  13.748  1.00100.70           C  
ATOM   1111  NE2 HIS E 142      -0.433  10.515  12.769  1.00100.70           N  
ATOM   1116  N   PHE E 143      -1.800   4.755   9.494  1.00157.53           N  
ATOM   1117  CA  PHE E 143      -2.663   3.871   8.744  1.00157.53           C  
ATOM   1125  C   PHE E 143      -2.046   2.520   8.542  1.00157.53           C  
ATOM   1126  O   PHE E 143      -0.828   2.368   8.474  1.00157.53           O  
ATOM   1118  CB  PHE E 143      -2.982   4.420   7.340  1.00157.53           C  
ATOM   1119  CG  PHE E 143      -3.882   5.607   7.456  1.00157.53           C  
ATOM   1120  CD1 PHE E 143      -3.400   6.819   7.900  1.00157.53           C  
ATOM   1121  CD2 PHE E 143      -5.213   5.510   7.138  1.00157.53           C  
ATOM   1122  CE1 PHE E 143      -4.222   7.916   8.010  1.00157.53           C  
ATOM   1123  CE2 PHE E 143      -6.038   6.608   7.238  1.00157.53           C  
ATOM   1124  CZ  PHE E 143      -5.552   7.814   7.676  1.00157.53           C  
ATOM   1127  N   SER E 144      -2.917   1.488   8.437  1.00102.64           N  
ATOM   1128  CA  SER E 144      -2.496   0.133   8.180  1.00102.64           C  
ATOM   1131  C   SER E 144      -2.836  -0.109   6.745  1.00102.64           C  
ATOM   1132  O   SER E 144      -3.783   0.466   6.211  1.00102.64           O  
ATOM   1129  CB  SER E 144      -3.307  -0.950   8.911  1.00102.64           C  
ATOM   1130  OG  SER E 144      -3.277  -0.753  10.313  1.00102.64           O  
ATOM   1133  N   VAL E 145      -2.062  -0.976   6.076  1.00105.43           N  
ATOM   1134  CA  VAL E 145      -2.322  -1.236   4.693  1.00105.43           C  
ATOM   1138  C   VAL E 145      -3.628  -1.969   4.573  1.00105.43           C  
ATOM   1139  O   VAL E 145      -4.329  -1.848   3.571  1.00105.43           O  
ATOM   1135  CB  VAL E 145      -1.202  -1.973   4.016  1.00105.43           C  
ATOM   1136  CG1 VAL E 145      -1.211  -3.453   4.423  1.00105.43           C  
ATOM   1137  CG2 VAL E 145      -1.300  -1.701   2.510  1.00105.43           C  
ATOM   1140  N   ASN E 146      -3.970  -2.761   5.608  1.00 58.14           N  
ATOM   1141  CA  ASN E 146      -5.171  -3.542   5.699  1.00 58.14           C  
ATOM   1146  C   ASN E 146      -6.358  -2.629   5.704  1.00 58.14           C  
ATOM   1147  O   ASN E 146      -7.381  -2.928   5.091  1.00 58.14           O  
ATOM   1142  CB  ASN E 146      -5.206  -4.353   7.005  1.00 58.14           C  
ATOM   1143  CG  ASN E 146      -6.391  -5.304   7.003  1.00 58.14           C  
ATOM   1145  ND2 ASN E 146      -7.631  -4.755   7.148  1.00 58.14           N  
ATOM   1144  OD1 ASN E 146      -6.225  -6.518   6.888  1.00 58.14           O  
ATOM   1148  N   TYR E 147      -6.253  -1.495   6.426  1.00 77.30           N  
ATOM   1149  CA  TYR E 147      -7.304  -0.518   6.564  1.00 77.30           C  
ATOM   1158  C   TYR E 147      -7.601   0.065   5.217  1.00 77.30           C  
ATOM   1159  O   TYR E 147      -8.760   0.225   4.836  1.00 77.30           O  
ATOM   1150  CB  TYR E 147      -6.836   0.626   7.487  1.00 77.30           C  
ATOM   1151  CG  TYR E 147      -7.829   1.740   7.594  1.00 77.30           C  
ATOM   1152  CD1 TYR E 147      -8.817   1.731   8.554  1.00 77.30           C  
ATOM   1153  CD2 TYR E 147      -7.748   2.818   6.743  1.00 77.30           C  
ATOM   1154  CE1 TYR E 147      -9.712   2.773   8.645  1.00 77.30           C  
ATOM   1155  CE2 TYR E 147      -8.642   3.863   6.829  1.00 77.30           C  
ATOM   1156  CZ  TYR E 147      -9.627   3.840   7.785  1.00 77.30           C  
ATOM   1157  OH  TYR E 147     -10.551   4.904   7.890  1.00 77.30           O  
ATOM   1160  N   MET E 148      -6.530   0.419   4.486  1.00 70.32           N  
ATOM   1161  CA  MET E 148      -6.548   1.050   3.198  1.00 70.32           C  
ATOM   1166  C   MET E 148      -7.054   0.154   2.098  1.00 70.32           C  
ATOM   1167  O   MET E 148      -7.733   0.620   1.185  1.00 70.32           O  
ATOM   1162  CB  MET E 148      -5.154   1.595   2.829  1.00 70.32           C  
ATOM   1163  CG  MET E 148      -4.716   2.700   3.800  1.00 70.32           C  
ATOM   1164  SD  MET E 148      -3.023   3.328   3.585  1.00 70.32           S  
ATOM   1165  CE  MET E 148      -3.392   4.111   1.992  1.00 70.32           C  
ATOM   1168  N   MET E 149      -6.721  -1.151   2.125  1.00114.77           N  
ATOM   1169  CA  MET E 149      -7.126  -2.036   1.059  1.00114.77           C  
ATOM   1174  C   MET E 149      -8.615  -2.205   1.051  1.00114.77           C  
ATOM   1175  O   MET E 149      -9.224  -2.398   0.000  1.00114.77           O  
ATOM   1170  CB  MET E 149      -6.429  -3.404   1.085  1.00114.77           C  
ATOM   1171  CG  MET E 149      -4.936  -3.278   0.773  1.00114.77           C  
ATOM   1172  SD  MET E 149      -4.121  -4.819   0.267  1.00114.77           S  
ATOM   1173  CE  MET E 149      -4.975  -4.958  -1.332  1.00114.77           C  
ATOM   1176  N   ALA E 150      -9.235  -2.153   2.243  1.00 49.66           N  
ATOM   1177  CA  ALA E 150     -10.646  -2.320   2.459  1.00 49.66           C  
ATOM   1179  C   ALA E 150     -11.418  -1.229   1.775  1.00 49.66           C  
ATOM   1180  O   ALA E 150     -12.562  -1.447   1.379  1.00 49.66           O  
ATOM   1178  CB  ALA E 150     -11.032  -2.277   3.946  1.00 49.66           C  
ATOM   1181  N   LYS E 151     -10.851  -0.014   1.663  1.00103.81           N  
ATOM   1182  CA  LYS E 151     -11.633   1.046   1.100  1.00103.81           C  
ATOM   1188  C   LYS E 151     -12.084   0.697  -0.273  1.00103.81           C  
ATOM   1189  O   LYS E 151     -11.370   0.099  -1.080  1.00103.81           O  
ATOM   1183  CB  LYS E 151     -10.969   2.436   1.106  1.00103.81           C  
ATOM   1184  CG  LYS E 151     -10.921   3.023   2.522  1.00103.81           C  
ATOM   1185  CD  LYS E 151     -10.088   4.295   2.652  1.00103.81           C  
ATOM   1186  CE  LYS E 151      -9.727   4.634   4.100  1.00103.81           C  
ATOM   1187  NZ  LYS E 151     -10.873   5.248   4.804  1.00103.81           N1+
ATOM   1190  N   GLU E 152     -13.332   1.111  -0.555  1.00 83.37           N  
ATOM   1191  CA  GLU E 152     -14.045   0.782  -1.738  1.00 83.37           C  
ATOM   1197  C   GLU E 152     -13.302   1.260  -2.949  1.00 83.37           C  
ATOM   1198  O   GLU E 152     -13.268   0.559  -3.959  1.00 83.37           O  
ATOM   1192  CB  GLU E 152     -15.492   1.316  -1.677  1.00 83.37           C  
ATOM   1193  CG  GLU E 152     -16.336   1.054  -2.915  1.00 83.37           C  
ATOM   1194  CD  GLU E 152     -16.512   2.405  -3.575  1.00 83.37           C  
ATOM   1195  OE1 GLU E 152     -16.431   3.428  -2.838  1.00 83.37           O  
ATOM   1196  OE2 GLU E 152     -16.738   2.441  -4.815  1.00 83.37           O1-
ATOM   1199  N   SER E 153     -12.651   2.437  -2.892  1.00 62.05           N  
ATOM   1200  CA  SER E 153     -11.963   2.904  -4.066  1.00 62.05           C  
ATOM   1203  C   SER E 153     -10.862   1.954  -4.452  1.00 62.05           C  
ATOM   1204  O   SER E 153     -10.645   1.716  -5.638  1.00 62.05           O  
ATOM   1201  CB  SER E 153     -11.320   4.286  -3.880  1.00 62.05           C  
ATOM   1202  OG  SER E 153     -10.252   4.187  -2.955  1.00 62.05           O  
ATOM   1205  N   VAL E 154     -10.080   1.472  -3.462  1.00 72.01           N  
ATOM   1206  CA  VAL E 154      -8.981   0.551  -3.639  1.00 72.01           C  
ATOM   1210  C   VAL E 154      -9.429  -0.863  -3.893  1.00 72.01           C  
ATOM   1211  O   VAL E 154      -8.978  -1.505  -4.839  1.00 72.01           O  
ATOM   1207  CB  VAL E 154      -8.082   0.553  -2.437  1.00 72.01           C  
ATOM   1208  CG1 VAL E 154      -6.938  -0.459  -2.627  1.00 72.01           C  
ATOM   1209  CG2 VAL E 154      -7.610   1.998  -2.214  1.00 72.01           C  
ATOM   1212  N   GLN E 155     -10.372  -1.373  -3.076  1.00129.71           N  
ATOM   1213  CA  GLN E 155     -10.754  -2.758  -3.158  1.00129.71           C  
ATOM   1219  C   GLN E 155     -11.256  -3.016  -4.544  1.00129.71           C  
ATOM   1220  O   GLN E 155     -11.002  -4.068  -5.129  1.00129.71           O  
ATOM   1214  CB  GLN E 155     -11.833  -3.133  -2.119  1.00129.71           C  
ATOM   1215  CG  GLN E 155     -12.341  -4.576  -2.203  1.00129.71           C  
ATOM   1216  CD  GLN E 155     -11.340  -5.533  -1.567  1.00129.71           C  
ATOM   1218  NE2 GLN E 155     -11.510  -6.848  -1.869  1.00129.71           N  
ATOM   1217  OE1 GLN E 155     -10.440  -5.137  -0.827  1.00129.71           O  
ATOM   1221  N   SER E 156     -11.947  -2.025  -5.127  1.00 68.52           N  
ATOM   1222  CA  SER E 156     -12.496  -2.133  -6.450  1.00 68.52           C  
ATOM   1225  C   SER E 156     -11.394  -2.303  -7.467  1.00 68.52           C  
ATOM   1226  O   SER E 156     -11.659  -2.745  -8.582  1.00 68.52           O  
ATOM   1223  CB  SER E 156     -13.276  -0.860  -6.840  1.00 68.52           C  
ATOM   1224  OG  SER E 156     -12.408   0.262  -6.857  1.00 68.52           O  
ATOM   1227  N   ARG E 157     -10.172  -1.826  -7.147  1.00162.46           N  
ATOM   1228  CA  ARG E 157      -8.989  -1.768  -7.976  1.00162.46           C  
ATOM   1236  C   ARG E 157      -8.012  -2.914  -8.084  1.00162.46           C  
ATOM   1237  O   ARG E 157      -7.365  -3.002  -9.127  1.00162.46           O  
ATOM   1229  CB  ARG E 157      -8.158  -0.518  -7.673  1.00162.46           C  
ATOM   1230  CG  ARG E 157      -8.936   0.745  -8.034  1.00162.46           C  
ATOM   1231  CD  ARG E 157      -9.366   0.748  -9.499  1.00162.46           C  
ATOM   1232  NE  ARG E 157      -8.132   0.964 -10.306  1.00162.46           N  
ATOM   1233  CZ  ARG E 157      -7.830   2.217 -10.750  1.00162.46           C  
ATOM   1234  NH1 ARG E 157      -8.722   3.238 -10.583  1.00162.46           N1+
ATOM   1235  NH2 ARG E 157      -6.644   2.469 -11.369  1.00162.46           N  
ATOM   1238  N   ILE E 158      -7.804  -3.786  -7.091  1.00162.58           N  
ATOM   1239  CA  ILE E 158      -6.635  -4.646  -7.144  1.00162.58           C  
ATOM   1244  C   ILE E 158      -6.563  -5.519  -8.373  1.00162.58           C  
ATOM   1245  O   ILE E 158      -5.487  -5.676  -8.954  1.00162.58           O  
ATOM   1240  CB  ILE E 158      -6.507  -5.503  -5.908  1.00162.58           C  
ATOM   1241  CG1 ILE E 158      -5.131  -6.189  -5.797  1.00162.58           C  
ATOM   1242  CG2 ILE E 158      -7.676  -6.498  -5.911  1.00162.58           C  
ATOM   1243  CD1 ILE E 158      -4.907  -7.348  -6.768  1.00162.58           C  
ATOM   1246  N   GLU E 159      -7.668  -6.160  -8.796  1.00 46.43           N  
ATOM   1247  CA  GLU E 159      -7.608  -7.018  -9.955  1.00 46.43           C  
ATOM   1253  C   GLU E 159      -7.299  -6.189 -11.164  1.00 46.43           C  
ATOM   1254  O   GLU E 159      -6.442  -6.541 -11.975  1.00 46.43           O  
ATOM   1248  CB  GLU E 159      -8.961  -7.706 -10.216  1.00 46.43           C  
ATOM   1249  CG  GLU E 159      -9.374  -8.608  -9.055  1.00 46.43           C  
ATOM   1250  CD  GLU E 159     -10.758  -9.181  -9.313  1.00 46.43           C  
ATOM   1251  OE1 GLU E 159     -11.538  -8.568 -10.092  1.00 46.43           O  
ATOM   1252  OE2 GLU E 159     -11.052 -10.247  -8.714  1.00 46.43           O1-
ATOM   1255  N   THR E 160      -7.984  -5.040 -11.301  1.00 40.87           N  
ATOM   1256  CA  THR E 160      -7.785  -4.181 -12.433  1.00 40.87           C  
ATOM   1260  C   THR E 160      -6.367  -3.705 -12.395  1.00 40.87           C  
ATOM   1261  O   THR E 160      -5.709  -3.573 -13.424  1.00 40.87           O  
ATOM   1257  CB  THR E 160      -8.662  -2.950 -12.452  1.00 40.87           C  
ATOM   1259  CG2 THR E 160      -8.362  -2.158 -13.741  1.00 40.87           C  
ATOM   1258  OG1 THR E 160     -10.035  -3.302 -12.422  1.00 40.87           O  
ATOM   1262  N   GLY E 161      -5.860  -3.440 -11.181  1.00 32.36           N  
ATOM   1263  CA  GLY E 161      -4.530  -2.958 -10.985  1.00 32.36           C  
ATOM   1264  C   GLY E 161      -4.627  -1.562 -10.468  1.00 32.36           C  
ATOM   1265  O   GLY E 161      -5.528  -0.809 -10.837  1.00 32.36           O  
ATOM   1266  N   ILE E 162      -3.707  -1.222  -9.542  1.00 80.10           N  
ATOM   1267  CA  ILE E 162      -3.639   0.091  -8.973  1.00 80.10           C  
ATOM   1272  C   ILE E 162      -2.180   0.365  -8.714  1.00 80.10           C  
ATOM   1273  O   ILE E 162      -1.460  -0.489  -8.198  1.00 80.10           O  
ATOM   1268  CB  ILE E 162      -4.414   0.187  -7.676  1.00 80.10           C  
ATOM   1269  CG1 ILE E 162      -4.786   1.638  -7.350  1.00 80.10           C  
ATOM   1270  CG2 ILE E 162      -3.623  -0.495  -6.537  1.00 80.10           C  
ATOM   1271  CD1 ILE E 162      -5.865   1.746  -6.276  1.00 80.10           C  
ATOM   1274  N   SER E 163      -1.685   1.561  -9.085  1.00 50.16           N  
ATOM   1275  CA  SER E 163      -0.322   1.862  -8.789  1.00 50.16           C  
ATOM   1278  C   SER E 163      -0.282   2.346  -7.371  1.00 50.16           C  
ATOM   1279  O   SER E 163      -1.316   2.631  -6.773  1.00 50.16           O  
ATOM   1276  CB  SER E 163       0.299   2.913  -9.738  1.00 50.16           C  
ATOM   1277  OG  SER E 163      -0.520   4.069  -9.802  1.00 50.16           O  
ATOM   1280  N   PHE E 164       0.928   2.416  -6.790  1.00 60.90           N  
ATOM   1281  CA  PHE E 164       1.145   2.841  -5.435  1.00 60.90           C  
ATOM   1289  C   PHE E 164       0.726   4.270  -5.339  1.00 60.90           C  
ATOM   1290  O   PHE E 164       0.220   4.712  -4.307  1.00 60.90           O  
ATOM   1282  CB  PHE E 164       2.633   2.712  -5.027  1.00 60.90           C  
ATOM   1283  CG  PHE E 164       2.884   3.213  -3.641  1.00 60.90           C  
ATOM   1284  CD1 PHE E 164       2.749   2.382  -2.544  1.00 60.90           C  
ATOM   1285  CD2 PHE E 164       3.276   4.513  -3.442  1.00 60.90           C  
ATOM   1286  CE1 PHE E 164       2.992   2.853  -1.273  1.00 60.90           C  
ATOM   1287  CE2 PHE E 164       3.522   4.991  -2.175  1.00 60.90           C  
ATOM   1288  CZ  PHE E 164       3.376   4.158  -1.091  1.00 60.90           C  
ATOM   1291  N   THR E 165       0.931   5.032  -6.431  1.00 50.64           N  
ATOM   1292  CA  THR E 165       0.644   6.438  -6.466  1.00 50.64           C  
ATOM   1296  C   THR E 165      -0.804   6.680  -6.140  1.00 50.64           C  
ATOM   1297  O   THR E 165      -1.121   7.501  -5.278  1.00 50.64           O  
ATOM   1293  CB  THR E 165       0.921   7.018  -7.828  1.00 50.64           C  
ATOM   1295  CG2 THR E 165       0.682   8.536  -7.794  1.00 50.64           C  
ATOM   1294  OG1 THR E 165       2.268   6.758  -8.210  1.00 50.64           O  
ATOM   1298  N   GLU E 166      -1.733   5.965  -6.810  1.00 66.76           N  
ATOM   1299  CA  GLU E 166      -3.150   6.135  -6.595  1.00 66.76           C  
ATOM   1305  C   GLU E 166      -3.534   5.620  -5.238  1.00 66.76           C  
ATOM   1306  O   GLU E 166      -4.394   6.191  -4.570  1.00 66.76           O  
ATOM   1300  CB  GLU E 166      -3.999   5.373  -7.615  1.00 66.76           C  
ATOM   1301  CG  GLU E 166      -3.926   5.959  -9.021  1.00 66.76           C  
ATOM   1302  CD  GLU E 166      -5.020   5.272  -9.816  1.00 66.76           C  
ATOM   1303  OE1 GLU E 166      -5.486   4.203  -9.342  1.00 66.76           O  
ATOM   1304  OE2 GLU E 166      -5.417   5.802 -10.887  1.00 66.76           O1-
ATOM   1307  N   PHE E 167      -2.884   4.530  -4.802  1.00 85.09           N  
ATOM   1308  CA  PHE E 167      -3.184   3.855  -3.567  1.00 85.09           C  
ATOM   1316  C   PHE E 167      -3.007   4.844  -2.455  1.00 85.09           C  
ATOM   1317  O   PHE E 167      -3.762   4.844  -1.484  1.00 85.09           O  
ATOM   1309  CB  PHE E 167      -2.196   2.683  -3.353  1.00 85.09           C  
ATOM   1310  CG  PHE E 167      -2.558   1.824  -2.181  1.00 85.09           C  
ATOM   1311  CD1 PHE E 167      -3.567   0.901  -2.293  1.00 85.09           C  
ATOM   1312  CD2 PHE E 167      -1.867   1.916  -0.989  1.00 85.09           C  
ATOM   1313  CE1 PHE E 167      -3.897   0.103  -1.224  1.00 85.09           C  
ATOM   1314  CE2 PHE E 167      -2.191   1.118   0.082  1.00 85.09           C  
ATOM   1315  CZ  PHE E 167      -3.215   0.211  -0.034  1.00 85.09           C  
ATOM   1318  N   SER E 168      -1.965   5.693  -2.569  1.00 68.57           N  
ATOM   1319  CA  SER E 168      -1.567   6.666  -1.585  1.00 68.57           C  
ATOM   1322  C   SER E 168      -2.436   7.902  -1.547  1.00 68.57           C  
ATOM   1323  O   SER E 168      -2.380   8.652  -0.571  1.00 68.57           O  
ATOM   1320  CB  SER E 168      -0.112   7.117  -1.791  1.00 68.57           C  
ATOM   1321  OG  SER E 168       0.755   5.997  -1.703  1.00 68.57           O  
ATOM   1324  N   TYR E 169      -3.298   8.134  -2.560  1.00 96.44           N  
ATOM   1325  CA  TYR E 169      -4.026   9.376  -2.683  1.00 96.44           C  
ATOM   1334  C   TYR E 169      -4.797   9.645  -1.419  1.00 96.44           C  
ATOM   1335  O   TYR E 169      -4.815  10.778  -0.940  1.00 96.44           O  
ATOM   1326  CB  TYR E 169      -5.051   9.372  -3.844  1.00 96.44           C  
ATOM   1327  CG  TYR E 169      -5.737  10.705  -4.018  1.00 96.44           C  
ATOM   1328  CD1 TYR E 169      -6.680  11.138  -3.107  1.00 96.44           C  
ATOM   1329  CD2 TYR E 169      -5.485  11.510  -5.108  1.00 96.44           C  
ATOM   1330  CE1 TYR E 169      -7.329  12.343  -3.245  1.00 96.44           C  
ATOM   1331  CE2 TYR E 169      -6.132  12.721  -5.255  1.00 96.44           C  
ATOM   1332  CZ  TYR E 169      -7.059  13.138  -4.330  1.00 96.44           C  
ATOM   1333  OH  TYR E 169      -7.725  14.376  -4.480  1.00 96.44           O  
ATOM   1336  N   MET E 170      -5.419   8.620  -0.820  1.00117.11           N  
ATOM   1337  CA  MET E 170      -6.295   8.854   0.296  1.00117.11           C  
ATOM   1342  C   MET E 170      -5.549   9.503   1.429  1.00117.11           C  
ATOM   1343  O   MET E 170      -6.135  10.284   2.177  1.00117.11           O  
ATOM   1338  CB  MET E 170      -7.013   7.584   0.781  1.00117.11           C  
ATOM   1339  CG  MET E 170      -6.096   6.534   1.397  1.00117.11           C  
ATOM   1340  SD  MET E 170      -6.945   4.980   1.793  1.00117.11           S  
ATOM   1341  CE  MET E 170      -7.234   4.613   0.039  1.00117.11           C  
ATOM   1344  N   MET E 171      -4.249   9.202   1.590  1.00 69.00           N  
ATOM   1345  CA  MET E 171      -3.446   9.761   2.652  1.00 69.00           C  
ATOM   1350  C   MET E 171      -3.404  11.260   2.523  1.00 69.00           C  
ATOM   1351  O   MET E 171      -3.503  11.975   3.519  1.00 69.00           O  
ATOM   1346  CB  MET E 171      -1.986   9.295   2.550  1.00 69.00           C  
ATOM   1347  CG  MET E 171      -1.814   7.789   2.732  1.00 69.00           C  
ATOM   1348  SD  MET E 171      -1.714   7.238   4.460  1.00 69.00           S  
ATOM   1349  CE  MET E 171      -3.317   7.907   4.985  1.00 69.00           C  
ATOM   1352  N   LEU E 172      -3.243  11.748   1.278  1.00 74.26           N  
ATOM   1353  CA  LEU E 172      -3.106  13.125   0.892  1.00 74.26           C  
ATOM   1358  C   LEU E 172      -4.355  13.858   1.270  1.00 74.26           C  
ATOM   1359  O   LEU E 172      -4.299  14.917   1.895  1.00 74.26           O  
ATOM   1354  CB  LEU E 172      -3.005  13.217  -0.642  1.00 74.26           C  
ATOM   1355  CG  LEU E 172      -1.863  12.369  -1.238  1.00 74.26           C  
ATOM   1356  CD1 LEU E 172      -1.875  12.401  -2.776  1.00 74.26           C  
ATOM   1357  CD2 LEU E 172      -0.505  12.785  -0.657  1.00 74.26           C  
ATOM   1360  N   GLN E 173      -5.521  13.299   0.885  1.00 58.44           N  
ATOM   1361  CA  GLN E 173      -6.782  13.889   1.219  1.00 58.44           C  
ATOM   1367  C   GLN E 173      -6.933  13.793   2.697  1.00 58.44           C  
ATOM   1368  O   GLN E 173      -7.456  14.704   3.338  1.00 58.44           O  
ATOM   1362  CB  GLN E 173      -8.022  13.196   0.606  1.00 58.44           C  
ATOM   1363  CG  GLN E 173      -9.345  13.839   1.058  1.00 58.44           C  
ATOM   1364  CD  GLN E 173     -10.507  13.267   0.254  1.00 58.44           C  
ATOM   1366  NE2 GLN E 173     -11.735  13.285   0.846  1.00 58.44           N  
ATOM   1365  OE1 GLN E 173     -10.339  12.823  -0.882  1.00 58.44           O  
ATOM   1369  N   ALA E 174      -6.448  12.682   3.278  1.00 37.95           N  
ATOM   1370  CA  ALA E 174      -6.591  12.504   4.693  1.00 37.95           C  
ATOM   1372  C   ALA E 174      -5.919  13.669   5.346  1.00 37.95           C  
ATOM   1373  O   ALA E 174      -6.471  14.274   6.265  1.00 37.95           O  
ATOM   1371  CB  ALA E 174      -5.903  11.230   5.215  1.00 37.95           C  
ATOM   1374  N   TYR E 175      -4.738  14.042   4.816  1.00 79.79           N  
ATOM   1375  CA  TYR E 175      -3.896  15.089   5.326  1.00 79.79           C  
ATOM   1384  C   TYR E 175      -4.603  16.403   5.207  1.00 79.79           C  
ATOM   1385  O   TYR E 175      -4.539  17.224   6.118  1.00 79.79           O  
ATOM   1376  CB  TYR E 175      -2.570  15.197   4.524  1.00 79.79           C  
ATOM   1377  CG  TYR E 175      -1.540  16.027   5.239  1.00 79.79           C  
ATOM   1378  CD1 TYR E 175      -0.731  15.450   6.191  1.00 79.79           C  
ATOM   1379  CD2 TYR E 175      -1.349  17.363   4.952  1.00 79.79           C  
ATOM   1380  CE1 TYR E 175       0.225  16.187   6.853  1.00 79.79           C  
ATOM   1381  CE2 TYR E 175      -0.392  18.109   5.612  1.00 79.79           C  
ATOM   1382  CZ  TYR E 175       0.398  17.518   6.569  1.00 79.79           C  
ATOM   1383  OH  TYR E 175       1.379  18.270   7.254  1.00 79.79           O  
ATOM   1386  N   ASP E 176      -5.311  16.641   4.086  1.00 55.45           N  
ATOM   1387  CA  ASP E 176      -5.952  17.914   3.880  1.00 55.45           C  
ATOM   1392  C   ASP E 176      -6.934  18.170   4.977  1.00 55.45           C  
ATOM   1393  O   ASP E 176      -7.011  19.279   5.502  1.00 55.45           O  
ATOM   1388  CB  ASP E 176      -6.742  17.989   2.563  1.00 55.45           C  
ATOM   1389  CG  ASP E 176      -5.775  18.026   1.385  1.00 55.45           C  
ATOM   1390  OD1 ASP E 176      -4.547  18.164   1.617  1.00 55.45           O  
ATOM   1391  OD2 ASP E 176      -6.262  17.919   0.231  1.00 55.45           O1-
ATOM   1394  N   PHE E 177      -7.706  17.148   5.379  1.00 93.80           N  
ATOM   1395  CA  PHE E 177      -8.713  17.339   6.386  1.00 93.80           C  
ATOM   1403  C   PHE E 177      -8.053  17.744   7.669  1.00 93.80           C  
ATOM   1404  O   PHE E 177      -8.561  18.606   8.385  1.00 93.80           O  
ATOM   1396  CB  PHE E 177      -9.542  16.058   6.614  1.00 93.80           C  
ATOM   1397  CG  PHE E 177     -10.620  16.306   7.615  1.00 93.80           C  
ATOM   1398  CD1 PHE E 177     -11.689  17.117   7.324  1.00 93.80           C  
ATOM   1399  CD2 PHE E 177     -10.581  15.693   8.846  1.00 93.80           C  
ATOM   1400  CE1 PHE E 177     -12.689  17.327   8.248  1.00 93.80           C  
ATOM   1401  CE2 PHE E 177     -11.576  15.898   9.770  1.00 93.80           C  
ATOM   1402  CZ  PHE E 177     -12.631  16.724   9.479  1.00 93.80           C  
ATOM   1405  N   LEU E 178      -6.903  17.128   7.998  1.00 63.51           N  
ATOM   1406  CA  LEU E 178      -6.235  17.413   9.238  1.00 63.51           C  
ATOM   1411  C   LEU E 178      -5.745  18.831   9.261  1.00 63.51           C  
ATOM   1412  O   LEU E 178      -5.868  19.506  10.283  1.00 63.51           O  
ATOM   1407  CB  LEU E 178      -5.026  16.497   9.477  1.00 63.51           C  
ATOM   1408  CG  LEU E 178      -4.338  16.743  10.825  1.00 63.51           C  
ATOM   1409  CD1 LEU E 178      -5.267  16.363  11.989  1.00 63.51           C  
ATOM   1410  CD2 LEU E 178      -2.965  16.051  10.894  1.00 63.51           C  
ATOM   1413  N   ARG E 179      -5.163  19.327   8.146  1.00145.75           N  
ATOM   1414  CA  ARG E 179      -4.635  20.668   8.145  1.00145.75           C  
ATOM   1422  C   ARG E 179      -5.730  21.663   8.349  1.00145.75           C  
ATOM   1423  O   ARG E 179      -5.580  22.586   9.148  1.00145.75           O  
ATOM   1415  CB  ARG E 179      -3.938  21.071   6.830  1.00145.75           C  
ATOM   1416  CG  ARG E 179      -2.525  20.515   6.681  1.00145.75           C  
ATOM   1417  CD  ARG E 179      -1.477  21.369   7.399  1.00145.75           C  
ATOM   1418  NE  ARG E 179      -1.260  22.626   6.612  1.00145.75           N  
ATOM   1419  CZ  ARG E 179      -2.033  23.735   6.792  1.00145.75           C  
ATOM   1420  NH1 ARG E 179      -3.108  23.694   7.633  1.00145.75           N1+
ATOM   1421  NH2 ARG E 179      -1.746  24.904   6.147  1.00145.75           N  
ATOM   1424  N   LEU E 180      -6.855  21.503   7.625  1.00117.32           N  
ATOM   1425  CA  LEU E 180      -7.969  22.410   7.704  1.00117.32           C  
ATOM   1430  C   LEU E 180      -8.597  22.328   9.056  1.00117.32           C  
ATOM   1431  O   LEU E 180      -9.110  23.315   9.582  1.00117.32           O  
ATOM   1426  CB  LEU E 180      -9.095  22.138   6.686  1.00117.32           C  
ATOM   1427  CG  LEU E 180      -8.826  22.580   5.233  1.00117.32           C  
ATOM   1428  CD1 LEU E 180      -7.794  21.710   4.503  1.00117.32           C  
ATOM   1429  CD2 LEU E 180     -10.151  22.685   4.471  1.00117.32           C  
ATOM   1432  N   TYR E 181      -8.613  21.124   9.641  1.00131.88           N  
ATOM   1433  CA  TYR E 181      -9.217  20.981  10.925  1.00131.88           C  
ATOM   1442  C   TYR E 181      -8.443  21.838  11.876  1.00131.88           C  
ATOM   1443  O   TYR E 181      -9.017  22.615  12.638  1.00131.88           O  
ATOM   1434  CB  TYR E 181      -9.141  19.521  11.406  1.00131.88           C  
ATOM   1435  CG  TYR E 181      -9.811  19.397  12.729  1.00131.88           C  
ATOM   1436  CD1 TYR E 181     -11.162  19.153  12.781  1.00131.88           C  
ATOM   1437  CD2 TYR E 181      -9.106  19.528  13.900  1.00131.88           C  
ATOM   1438  CE1 TYR E 181     -11.810  19.031  13.985  1.00131.88           C  
ATOM   1439  CE2 TYR E 181      -9.751  19.406  15.112  1.00131.88           C  
ATOM   1440  CZ  TYR E 181     -11.103  19.157  15.157  1.00131.88           C  
ATOM   1441  OH  TYR E 181     -11.768  19.033  16.393  1.00131.88           O  
ATOM   1444  N   GLU E 182      -7.102  21.727  11.858  1.00 75.75           N  
ATOM   1445  CA  GLU E 182      -6.343  22.491  12.803  1.00 75.75           C  
ATOM   1451  C   GLU E 182      -6.338  23.960  12.511  1.00 75.75           C  
ATOM   1452  O   GLU E 182      -6.630  24.767  13.391  1.00 75.75           O  
ATOM   1446  CB  GLU E 182      -4.888  22.016  12.900  1.00 75.75           C  
ATOM   1447  CG  GLU E 182      -4.804  20.609  13.485  1.00 75.75           C  
ATOM   1448  CD  GLU E 182      -3.344  20.207  13.542  1.00 75.75           C  
ATOM   1449  OE1 GLU E 182      -2.679  20.194  12.472  1.00 75.75           O  
ATOM   1450  OE2 GLU E 182      -2.878  19.910  14.671  1.00 75.75           O1-
ATOM   1453  N   THR E 183      -5.988  24.363  11.274  1.00 74.14           N  
ATOM   1454  CA  THR E 183      -5.871  25.773  11.008  1.00 74.14           C  
ATOM   1458  C   THR E 183      -7.196  26.487  10.972  1.00 74.14           C  
ATOM   1459  O   THR E 183      -7.375  27.502  11.644  1.00 74.14           O  
ATOM   1455  CB  THR E 183      -5.142  26.050   9.728  1.00 74.14           C  
ATOM   1457  CG2 THR E 183      -3.711  25.496   9.848  1.00 74.14           C  
ATOM   1456  OG1 THR E 183      -5.812  25.438   8.633  1.00 74.14           O  
ATOM   1460  N   GLU E 184      -8.130  25.983  10.142  1.00135.45           N  
ATOM   1461  CA  GLU E 184      -9.420  26.560   9.862  1.00135.45           C  
ATOM   1467  C   GLU E 184     -10.465  26.250  10.889  1.00135.45           C  
ATOM   1468  O   GLU E 184     -11.489  26.930  10.949  1.00135.45           O  
ATOM   1462  CB  GLU E 184      -9.975  26.133   8.491  1.00135.45           C  
ATOM   1463  CG  GLU E 184      -9.088  26.555   7.313  1.00135.45           C  
ATOM   1464  CD  GLU E 184      -8.936  28.077   7.296  1.00135.45           C  
ATOM   1465  OE1 GLU E 184      -9.974  28.785   7.363  1.00135.45           O  
ATOM   1466  OE2 GLU E 184      -7.772  28.544   7.216  1.00135.45           O1-
ATOM   1469  N   GLY E 185     -10.288  25.161  11.660  1.00 41.96           N  
ATOM   1470  CA  GLY E 185     -11.297  24.794  12.610  1.00 41.96           C  
ATOM   1471  C   GLY E 185     -12.379  24.065  11.867  1.00 41.96           C  
ATOM   1472  O   GLY E 185     -13.535  24.096  12.286  1.00 41.96           O  
ATOM   1473  N   CYS E 186     -12.037  23.393  10.740  1.00 72.65           N  
ATOM   1474  CA  CYS E 186     -13.029  22.711   9.947  1.00 72.65           C  
ATOM   1477  C   CYS E 186     -13.381  21.376  10.539  1.00 72.65           C  
ATOM   1478  O   CYS E 186     -12.555  20.473  10.665  1.00 72.65           O  
ATOM   1475  CB  CYS E 186     -12.625  22.500   8.474  1.00 72.65           C  
ATOM   1476  SG  CYS E 186     -13.921  21.658   7.511  1.00 72.65           S  
ATOM   1479  N   ARG E 187     -14.638  21.299  11.017  1.00199.37           N  
ATOM   1480  CA  ARG E 187     -15.328  20.192  11.628  1.00199.37           C  
ATOM   1488  C   ARG E 187     -16.019  19.240  10.678  1.00199.37           C  
ATOM   1489  O   ARG E 187     -16.370  18.129  11.075  1.00199.37           O  
ATOM   1481  CB  ARG E 187     -16.356  20.702  12.648  1.00199.37           C  
ATOM   1482  CG  ARG E 187     -15.730  21.574  13.743  1.00199.37           C  
ATOM   1483  CD  ARG E 187     -14.824  20.797  14.700  1.00199.37           C  
ATOM   1484  NE  ARG E 187     -14.445  21.693  15.827  1.00199.37           N  
ATOM   1485  CZ  ARG E 187     -15.333  21.853  16.850  1.00199.37           C  
ATOM   1486  NH1 ARG E 187     -16.582  21.322  16.707  1.00199.37           N1+
ATOM   1487  NH2 ARG E 187     -14.986  22.518  17.993  1.00199.37           N  
ATOM   1490  N   LEU E 188     -16.359  19.671   9.442  1.00 86.18           N  
ATOM   1491  CA  LEU E 188     -17.141  18.810   8.581  1.00 86.18           C  
ATOM   1496  C   LEU E 188     -16.552  18.826   7.202  1.00 86.18           C  
ATOM   1497  O   LEU E 188     -16.089  19.860   6.724  1.00 86.18           O  
ATOM   1492  CB  LEU E 188     -18.600  19.300   8.484  1.00 86.18           C  
ATOM   1493  CG  LEU E 188     -19.520  18.505   7.532  1.00 86.18           C  
ATOM   1494  CD1 LEU E 188     -19.717  17.058   8.007  1.00 86.18           C  
ATOM   1495  CD2 LEU E 188     -20.852  19.250   7.302  1.00 86.18           C  
ATOM   1498  N   GLN E 189     -16.533  17.654   6.532  1.00 86.59           N  
ATOM   1499  CA  GLN E 189     -16.093  17.583   5.168  1.00 86.59           C  
ATOM   1505  C   GLN E 189     -17.232  16.977   4.416  1.00 86.59           C  
ATOM   1506  O   GLN E 189     -17.944  16.129   4.951  1.00 86.59           O  
ATOM   1500  CB  GLN E 189     -14.891  16.681   4.917  1.00 86.59           C  
ATOM   1501  CG  GLN E 189     -14.549  16.701   3.431  1.00 86.59           C  
ATOM   1502  CD  GLN E 189     -13.361  15.795   3.206  1.00 86.59           C  
ATOM   1504  NE2 GLN E 189     -12.622  15.471   4.302  1.00 86.59           N  
ATOM   1503  OE1 GLN E 189     -13.098  15.379   2.079  1.00 86.59           O  
ATOM   1507  N   ILE E 190     -17.431  17.399   3.150  1.00 64.06           N  
ATOM   1508  CA  ILE E 190     -18.535  16.935   2.356  1.00 64.06           C  
ATOM   1513  C   ILE E 190     -18.002  16.481   1.032  1.00 64.06           C  
ATOM   1514  O   ILE E 190     -16.909  16.869   0.622  1.00 64.06           O  
ATOM   1509  CB  ILE E 190     -19.514  18.030   2.033  1.00 64.06           C  
ATOM   1510  CG1 ILE E 190     -18.830  19.128   1.199  1.00 64.06           C  
ATOM   1511  CG2 ILE E 190     -20.139  18.547   3.336  1.00 64.06           C  
ATOM   1512  CD1 ILE E 190     -19.825  20.125   0.604  1.00 64.06           C  
ATOM   1515  N   GLY E 191     -18.767  15.624   0.319  1.00 23.67           N  
ATOM   1516  CA  GLY E 191     -18.303  15.200  -0.970  1.00 23.67           C  
ATOM   1517  C   GLY E 191     -19.339  14.324  -1.587  1.00 23.67           C  
ATOM   1518  O   GLY E 191     -20.402  14.088  -1.010  1.00 23.67           O  
ATOM   1519  N   GLY E 192     -19.034  13.804  -2.794  1.00 24.44           N  
ATOM   1520  CA  GLY E 192     -19.946  12.945  -3.490  1.00 24.44           C  
ATOM   1521  C   GLY E 192     -19.882  11.604  -2.821  1.00 24.44           C  
ATOM   1522  O   GLY E 192     -19.133  11.405  -1.864  1.00 24.44           O  
ATOM   1523  N   SER E 193     -20.671  10.646  -3.346  1.00 93.24           N  
ATOM   1524  CA  SER E 193     -20.826   9.338  -2.770  1.00 93.24           C  
ATOM   1527  C   SER E 193     -19.543   8.569  -2.765  1.00 93.24           C  
ATOM   1528  O   SER E 193     -19.275   7.835  -1.816  1.00 93.24           O  
ATOM   1525  CB  SER E 193     -21.883   8.483  -3.509  1.00 93.24           C  
ATOM   1526  OG  SER E 193     -21.432   8.160  -4.816  1.00 93.24           O  
ATOM   1529  N   ASP E 194     -18.710   8.725  -3.816  1.00 82.35           N  
ATOM   1530  CA  ASP E 194     -17.481   7.994  -4.015  1.00 82.35           C  
ATOM   1535  C   ASP E 194     -16.413   8.358  -3.019  1.00 82.35           C  
ATOM   1536  O   ASP E 194     -15.468   7.594  -2.823  1.00 82.35           O  
ATOM   1531  CB  ASP E 194     -16.931   8.123  -5.450  1.00 82.35           C  
ATOM   1532  CG  ASP E 194     -16.726   9.592  -5.812  1.00 82.35           C  
ATOM   1533  OD1 ASP E 194     -16.791  10.447  -4.891  1.00 82.35           O  
ATOM   1534  OD2 ASP E 194     -16.522   9.877  -7.022  1.00 82.35           O1-
ATOM   1537  N   GLN E 195     -16.513   9.565  -2.432  1.00115.29           N  
ATOM   1538  CA  GLN E 195     -15.590  10.172  -1.509  1.00115.29           C  
ATOM   1544  C   GLN E 195     -15.593   9.629  -0.105  1.00115.29           C  
ATOM   1545  O   GLN E 195     -14.741  10.007   0.698  1.00115.29           O  
ATOM   1539  CB  GLN E 195     -15.645  11.707  -1.520  1.00115.29           C  
ATOM   1540  CG  GLN E 195     -15.176  12.273  -2.872  1.00115.29           C  
ATOM   1541  CD  GLN E 195     -13.673  12.028  -3.065  1.00115.29           C  
ATOM   1543  NE2 GLN E 195     -13.218  10.748  -2.982  1.00115.29           N  
ATOM   1542  OE1 GLN E 195     -12.913  12.963  -3.305  1.00115.29           O  
ATOM   1546  N   TRP E 196     -16.567   8.777   0.271  1.00115.80           N  
ATOM   1547  CA  TRP E 196     -16.693   8.313   1.627  1.00115.80           C  
ATOM   1558  C   TRP E 196     -15.390   7.783   2.169  1.00115.80           C  
ATOM   1559  O   TRP E 196     -15.001   8.149   3.279  1.00115.80           O  
ATOM   1548  CB  TRP E 196     -17.728   7.175   1.750  1.00115.80           C  
ATOM   1549  CG  TRP E 196     -17.680   6.457   3.071  1.00115.80           C  
ATOM   1551  CD1 TRP E 196     -17.205   5.211   3.377  1.00115.80           C  
ATOM   1550  CD2 TRP E 196     -18.083   7.052   4.310  1.00115.80           C  
ATOM   1553  CE2 TRP E 196     -17.817   6.125   5.318  1.00115.80           C  
ATOM   1554  CE3 TRP E 196     -18.609   8.280   4.580  1.00115.80           C  
ATOM   1552  NE1 TRP E 196     -17.284   4.998   4.729  1.00115.80           N  
ATOM   1555  CZ2 TRP E 196     -18.081   6.416   6.622  1.00115.80           C  
ATOM   1556  CZ3 TRP E 196     -18.887   8.565   5.897  1.00115.80           C  
ATOM   1557  CH2 TRP E 196     -18.624   7.652   6.896  1.00115.80           C  
ATOM   1560  N   GLY E 197     -14.672   6.932   1.418  1.00 33.42           N  
ATOM   1561  CA  GLY E 197     -13.475   6.333   1.947  1.00 33.42           C  
ATOM   1562  C   GLY E 197     -12.464   7.383   2.297  1.00 33.42           C  
ATOM   1563  O   GLY E 197     -11.826   7.308   3.345  1.00 33.42           O  
ATOM   1564  N   ASN E 198     -12.279   8.389   1.418  1.00 58.00           N  
ATOM   1565  CA  ASN E 198     -11.313   9.434   1.623  1.00 58.00           C  
ATOM   1570  C   ASN E 198     -11.683  10.246   2.822  1.00 58.00           C  
ATOM   1571  O   ASN E 198     -10.804  10.665   3.574  1.00 58.00           O  
ATOM   1566  CB  ASN E 198     -11.202  10.392   0.422  1.00 58.00           C  
ATOM   1567  CG  ASN E 198     -10.414   9.667  -0.663  1.00 58.00           C  
ATOM   1569  ND2 ASN E 198     -10.362  10.252  -1.886  1.00 58.00           N  
ATOM   1568  OD1 ASN E 198      -9.841   8.611  -0.413  1.00 58.00           O  
ATOM   1572  N   ILE E 199     -12.992  10.516   3.016  1.00 55.15           N  
ATOM   1573  CA  ILE E 199     -13.435  11.320   4.121  1.00 55.15           C  
ATOM   1578  C   ILE E 199     -13.181  10.614   5.416  1.00 55.15           C  
ATOM   1579  O   ILE E 199     -12.650  11.199   6.359  1.00 55.15           O  
ATOM   1574  CB  ILE E 199     -14.909  11.631   4.128  1.00 55.15           C  
ATOM   1575  CG1 ILE E 199     -15.348  12.416   2.880  1.00 55.15           C  
ATOM   1576  CG2 ILE E 199     -15.195  12.380   5.443  1.00 55.15           C  
ATOM   1577  CD1 ILE E 199     -16.869  12.530   2.748  1.00 55.15           C  
ATOM   1580  N   THR E 200     -13.541   9.321   5.488  1.00111.41           N  
ATOM   1581  CA  THR E 200     -13.419   8.578   6.712  1.00111.41           C  
ATOM   1585  C   THR E 200     -11.955   8.515   7.041  1.00111.41           C  
ATOM   1586  O   THR E 200     -11.562   8.563   8.206  1.00111.41           O  
ATOM   1582  CB  THR E 200     -13.922   7.171   6.560  1.00111.41           C  
ATOM   1584  CG2 THR E 200     -14.003   6.542   7.958  1.00111.41           C  
ATOM   1583  OG1 THR E 200     -15.223   7.174   5.998  1.00111.41           O  
ATOM   1587  N   ALA E 201     -11.113   8.410   5.999  1.00 38.76           N  
ATOM   1588  CA  ALA E 201      -9.692   8.320   6.167  1.00 38.76           C  
ATOM   1590  C   ALA E 201      -9.219   9.561   6.861  1.00 38.76           C  
ATOM   1591  O   ALA E 201      -8.362   9.491   7.738  1.00 38.76           O  
ATOM   1589  CB  ALA E 201      -8.959   8.185   4.817  1.00 38.76           C  
ATOM   1592  N   GLY E 202      -9.765  10.736   6.491  1.00 30.88           N  
ATOM   1593  CA  GLY E 202      -9.398  11.978   7.120  1.00 30.88           C  
ATOM   1594  C   GLY E 202      -9.806  11.948   8.568  1.00 30.88           C  
ATOM   1595  O   GLY E 202      -9.105  12.492   9.422  1.00 30.88           O  
ATOM   1596  N   LEU E 203     -10.977  11.354   8.879  1.00 61.75           N  
ATOM   1597  CA  LEU E 203     -11.434  11.273  10.242  1.00 61.75           C  
ATOM   1602  C   LEU E 203     -10.500  10.424  11.025  1.00 61.75           C  
ATOM   1603  O   LEU E 203     -10.194  10.735  12.176  1.00 61.75           O  
ATOM   1598  CB  LEU E 203     -12.808  10.598  10.429  1.00 61.75           C  
ATOM   1599  CG  LEU E 203     -14.024  11.453  10.070  1.00 61.75           C  
ATOM   1600  CD1 LEU E 203     -15.322  10.676  10.340  1.00 61.75           C  
ATOM   1601  CD2 LEU E 203     -13.986  12.814  10.797  1.00 61.75           C  
ATOM   1604  N   GLU E 204     -10.037   9.311  10.425  1.00 90.56           N  
ATOM   1605  CA  GLU E 204      -9.193   8.412  11.150  1.00 90.56           C  
ATOM   1611  C   GLU E 204      -7.937   9.151  11.480  1.00 90.56           C  
ATOM   1612  O   GLU E 204      -7.418   9.059  12.591  1.00 90.56           O  
ATOM   1606  CB  GLU E 204      -8.825   7.149  10.350  1.00 90.56           C  
ATOM   1607  CG  GLU E 204      -8.395   5.983  11.246  1.00 90.56           C  
ATOM   1608  CD  GLU E 204      -9.643   5.557  12.016  1.00 90.56           C  
ATOM   1609  OE1 GLU E 204     -10.727   6.138  11.743  1.00 90.56           O  
ATOM   1610  OE2 GLU E 204      -9.533   4.651  12.883  1.00 90.56           O1-
ATOM   1613  N   LEU E 205      -7.440   9.941  10.513  1.00125.75           N  
ATOM   1614  CA  LEU E 205      -6.223  10.678  10.685  1.00125.75           C  
ATOM   1619  C   LEU E 205      -6.411  11.631  11.835  1.00125.75           C  
ATOM   1620  O   LEU E 205      -5.563  11.713  12.723  1.00125.75           O  
ATOM   1615  CB  LEU E 205      -5.901  11.481   9.400  1.00125.75           C  
ATOM   1616  CG  LEU E 205      -4.553  12.237   9.348  1.00125.75           C  
ATOM   1617  CD1 LEU E 205      -4.451  13.319  10.427  1.00125.75           C  
ATOM   1618  CD2 LEU E 205      -3.353  11.282   9.341  1.00125.75           C  
ATOM   1621  N   ILE E 206      -7.549  12.357  11.865  1.00113.95           N  
ATOM   1622  CA  ILE E 206      -7.824  13.345  12.879  1.00113.95           C  
ATOM   1627  C   ILE E 206      -7.923  12.684  14.210  1.00113.95           C  
ATOM   1628  O   ILE E 206      -7.294  13.099  15.183  1.00113.95           O  
ATOM   1623  CB  ILE E 206      -9.170  14.008  12.673  1.00113.95           C  
ATOM   1624  CG1 ILE E 206      -9.238  14.789  11.345  1.00113.95           C  
ATOM   1625  CG2 ILE E 206      -9.492  14.853  13.919  1.00113.95           C  
ATOM   1626  CD1 ILE E 206      -8.322  16.007  11.270  1.00113.95           C  
ATOM   1629  N   ARG E 207      -8.704  11.598  14.274  1.00122.21           N  
ATOM   1630  CA  ARG E 207      -8.952  11.021  15.551  1.00122.21           C  
ATOM   1638  C   ARG E 207      -7.652  10.527  16.101  1.00122.21           C  
ATOM   1639  O   ARG E 207      -7.347  10.760  17.269  1.00122.21           O  
ATOM   1631  CB  ARG E 207      -9.964   9.868  15.480  1.00122.21           C  
ATOM   1632  CG  ARG E 207     -10.770   9.759  16.772  1.00122.21           C  
ATOM   1633  CD  ARG E 207     -11.180   8.330  17.096  1.00122.21           C  
ATOM   1634  NE  ARG E 207      -9.907   7.562  17.104  1.00122.21           N  
ATOM   1635  CZ  ARG E 207      -9.674   6.583  16.186  1.00122.21           C  
ATOM   1636  NH1 ARG E 207     -10.672   6.148  15.360  1.00122.21           N1+
ATOM   1637  NH2 ARG E 207      -8.424   6.038  16.098  1.00122.21           N  
ATOM   1640  N   LYS E 208      -6.827   9.863  15.274  1.00 94.72           N  
ATOM   1641  CA  LYS E 208      -5.589   9.327  15.756  1.00 94.72           C  
ATOM   1647  C   LYS E 208      -4.632  10.407  16.154  1.00 94.72           C  
ATOM   1648  O   LYS E 208      -3.815  10.206  17.049  1.00 94.72           O  
ATOM   1642  CB  LYS E 208      -4.898   8.388  14.769  1.00 94.72           C  
ATOM   1643  CG  LYS E 208      -5.592   7.029  14.738  1.00 94.72           C  
ATOM   1644  CD  LYS E 208      -5.108   6.110  13.625  1.00 94.72           C  
ATOM   1645  CE  LYS E 208      -5.533   4.658  13.841  1.00 94.72           C  
ATOM   1646  NZ  LYS E 208      -7.007   4.575  13.911  1.00 94.72           N1+
ATOM   1649  N   THR E 209      -4.614  11.547  15.448  1.00 57.93           N  
ATOM   1650  CA  THR E 209      -3.688  12.563  15.851  1.00 57.93           C  
ATOM   1654  C   THR E 209      -4.123  13.224  17.125  1.00 57.93           C  
ATOM   1655  O   THR E 209      -3.338  13.351  18.063  1.00 57.93           O  
ATOM   1651  CB  THR E 209      -3.540  13.622  14.806  1.00 57.93           C  
ATOM   1653  CG2 THR E 209      -2.487  14.639  15.273  1.00 57.93           C  
ATOM   1652  OG1 THR E 209      -3.126  13.017  13.585  1.00 57.93           O  
ATOM   1656  N   LYS E 210      -5.393  13.679  17.175  1.00123.13           N  
ATOM   1657  CA  LYS E 210      -5.918  14.379  18.315  1.00123.13           C  
ATOM   1663  C   LYS E 210      -6.044  13.463  19.475  1.00123.13           C  
ATOM   1664  O   LYS E 210      -5.491  13.710  20.544  1.00123.13           O  
ATOM   1658  CB  LYS E 210      -7.327  14.936  18.060  1.00123.13           C  
ATOM   1659  CG  LYS E 210      -7.313  16.213  17.223  1.00123.13           C  
ATOM   1660  CD  LYS E 210      -6.817  16.003  15.797  1.00123.13           C  
ATOM   1661  CE  LYS E 210      -6.322  17.289  15.133  1.00123.13           C  
ATOM   1662  NZ  LYS E 210      -4.867  17.453  15.362  1.00123.13           N1+
ATOM   1665  N   GLY E 211      -6.762  12.349  19.249  1.00 64.58           N  
ATOM   1666  CA  GLY E 211      -7.006  11.367  20.259  1.00 64.58           C  
ATOM   1667  C   GLY E 211      -8.451  11.417  20.664  1.00 64.58           C  
ATOM   1668  O   GLY E 211      -9.090  10.374  20.792  1.00 64.58           O  
ATOM   1669  N   GLU E 212      -9.005  12.628  20.878  1.00253.86           N  
ATOM   1670  CA  GLU E 212     -10.402  12.760  21.203  1.00253.86           C  
ATOM   1676  C   GLU E 212     -10.879  13.937  20.403  1.00253.86           C  
ATOM   1677  O   GLU E 212     -10.307  15.020  20.504  1.00253.86           O  
ATOM   1671  CB  GLU E 212     -10.644  13.048  22.705  1.00253.86           C  
ATOM   1672  CG  GLU E 212     -12.070  12.799  23.224  1.00253.86           C  
ATOM   1673  CD  GLU E 212     -12.077  13.060  24.731  1.00253.86           C  
ATOM   1674  OE1 GLU E 212     -11.005  13.450  25.270  1.00253.86           O  
ATOM   1675  OE2 GLU E 212     -13.149  12.876  25.368  1.00253.86           O1-
ATOM   1678  N   ALA E 213     -11.929  13.771  19.573  1.00282.28           N  
ATOM   1679  CA  ALA E 213     -12.306  14.906  18.774  1.00282.28           C  
ATOM   1681  C   ALA E 213     -13.631  14.667  18.133  1.00282.28           C  
ATOM   1682  O   ALA E 213     -14.169  13.561  18.158  1.00282.28           O  
ATOM   1680  CB  ALA E 213     -11.339  15.193  17.616  1.00282.28           C  
ATOM   1683  N   ARG E 214     -14.203  15.742  17.556  1.00360.93           N  
ATOM   1684  CA  ARG E 214     -15.446  15.595  16.885  1.00360.93           C  
ATOM   1692  C   ARG E 214     -15.419  16.273  15.552  1.00360.93           C  
ATOM   1693  O   ARG E 214     -15.549  17.492  15.452  1.00360.93           O  
ATOM   1685  CB  ARG E 214     -16.651  16.155  17.673  1.00360.93           C  
ATOM   1686  CG  ARG E 214     -16.581  17.639  18.051  1.00360.93           C  
ATOM   1687  CD  ARG E 214     -15.741  17.907  19.306  1.00360.93           C  
ATOM   1688  NE  ARG E 214     -16.051  19.268  19.832  1.00360.93           N  
ATOM   1689  CZ  ARG E 214     -15.635  19.605  21.091  1.00360.93           C  
ATOM   1690  NH1 ARG E 214     -14.926  18.702  21.828  1.00360.93           N1+
ATOM   1691  NH2 ARG E 214     -15.920  20.833  21.621  1.00360.93           N  
ATOM   1694  N   ALA E 215     -15.275  15.471  14.483  1.00 74.23           N  
ATOM   1695  CA  ALA E 215     -15.343  15.971  13.139  1.00 74.23           C  
ATOM   1697  C   ALA E 215     -16.294  15.049  12.439  1.00 74.23           C  
ATOM   1698  O   ALA E 215     -16.475  13.913  12.873  1.00 74.23           O  
ATOM   1696  CB  ALA E 215     -14.000  15.932  12.391  1.00 74.23           C  
ATOM   1699  N   PHE E 216     -16.953  15.509  11.348  1.00134.63           N  
ATOM   1700  CA  PHE E 216     -17.936  14.670  10.716  1.00134.63           C  
ATOM   1708  C   PHE E 216     -17.697  14.612   9.248  1.00134.63           C  
ATOM   1709  O   PHE E 216     -16.857  15.327   8.705  1.00134.63           O  
ATOM   1701  CB  PHE E 216     -19.381  15.180  10.821  1.00134.63           C  
ATOM   1702  CG  PHE E 216     -19.725  15.173  12.257  1.00134.63           C  
ATOM   1703  CD1 PHE E 216     -20.156  14.012  12.856  1.00134.63           C  
ATOM   1704  CD2 PHE E 216     -19.592  16.318  12.999  1.00134.63           C  
ATOM   1705  CE1 PHE E 216     -20.469  14.006  14.189  1.00134.63           C  
ATOM   1706  CE2 PHE E 216     -19.905  16.318  14.337  1.00134.63           C  
ATOM   1707  CZ  PHE E 216     -20.343  15.159  14.929  1.00134.63           C  
ATOM   1710  N   GLY E 217     -18.454  13.719   8.568  1.00 32.10           N  
ATOM   1711  CA  GLY E 217     -18.368  13.593   7.146  1.00 32.10           C  
ATOM   1712  C   GLY E 217     -19.755  13.406   6.614  1.00 32.10           C  
ATOM   1713  O   GLY E 217     -20.572  12.708   7.213  1.00 32.10           O  
ATOM   1714  N   LEU E 218     -20.040  14.039   5.450  1.00 86.89           N  
ATOM   1715  CA  LEU E 218     -21.328  13.994   4.814  1.00 86.89           C  
ATOM   1720  C   LEU E 218     -21.062  13.720   3.364  1.00 86.89           C  
ATOM   1721  O   LEU E 218     -20.182  14.334   2.762  1.00 86.89           O  
ATOM   1716  CB  LEU E 218     -22.029  15.372   4.841  1.00 86.89           C  
ATOM   1717  CG  LEU E 218     -23.507  15.385   4.409  1.00 86.89           C  
ATOM   1718  CD1 LEU E 218     -24.440  14.982   5.564  1.00 86.89           C  
ATOM   1719  CD2 LEU E 218     -23.903  16.720   3.754  1.00 86.89           C  
ATOM   1722  N   THR E 219     -21.818  12.787   2.758  1.00 50.06           N  
ATOM   1723  CA  THR E 219     -21.630  12.496   1.371  1.00 50.06           C  
ATOM   1727  C   THR E 219     -22.945  12.737   0.696  1.00 50.06           C  
ATOM   1728  O   THR E 219     -24.006  12.533   1.283  1.00 50.06           O  
ATOM   1724  CB  THR E 219     -21.221  11.067   1.137  1.00 50.06           C  
ATOM   1726  CG2 THR E 219     -19.919  10.810   1.920  1.00 50.06           C  
ATOM   1725  OG1 THR E 219     -22.232  10.186   1.589  1.00 50.06           O  
ATOM   1729  N   ILE E 220     -22.890  13.213  -0.558  1.00 73.31           N  
ATOM   1730  CA  ILE E 220     -24.052  13.473  -1.352  1.00 73.31           C  
ATOM   1735  C   ILE E 220     -24.160  12.310  -2.284  1.00 73.31           C  
ATOM   1736  O   ILE E 220     -23.152  11.779  -2.736  1.00 73.31           O  
ATOM   1731  CB  ILE E 220     -23.910  14.752  -2.116  1.00 73.31           C  
ATOM   1732  CG1 ILE E 220     -23.785  15.882  -1.078  1.00 73.31           C  
ATOM   1733  CG2 ILE E 220     -25.080  14.902  -3.103  1.00 73.31           C  
ATOM   1734  CD1 ILE E 220     -23.470  17.259  -1.650  1.00 73.31           C  
ATOM   1737  N   PRO E 221     -25.355  11.842  -2.528  1.00 77.35           N  
ATOM   1738  CA  PRO E 221     -25.610  10.691  -3.355  1.00 77.35           C  
ATOM   1742  C   PRO E 221     -25.372  10.969  -4.807  1.00 77.35           C  
ATOM   1743  O   PRO E 221     -25.435  12.129  -5.215  1.00 77.35           O  
ATOM   1740  CB  PRO E 221     -27.062  10.316  -3.090  1.00 77.35           C  
ATOM   1741  CG  PRO E 221     -27.696  11.613  -2.553  1.00 77.35           C  
ATOM   1739  CD  PRO E 221     -26.535  12.309  -1.823  1.00 77.35           C  
ATOM   1744  N   LEU E 222     -25.104   9.917  -5.611  1.00119.73           N  
ATOM   1745  CA  LEU E 222     -24.877  10.180  -7.002  1.00119.73           C  
ATOM   1750  C   LEU E 222     -26.229  10.485  -7.576  1.00119.73           C  
ATOM   1751  O   LEU E 222     -27.224   9.872  -7.190  1.00119.73           O  
ATOM   1746  CB  LEU E 222     -24.216   9.030  -7.775  1.00119.73           C  
ATOM   1747  CG  LEU E 222     -23.634   9.495  -9.124  1.00119.73           C  
ATOM   1748  CD1 LEU E 222     -24.707   9.836 -10.171  1.00119.73           C  
ATOM   1749  CD2 LEU E 222     -22.692  10.681  -8.877  1.00119.73           C  
ATOM   1752  N   VAL E 223     -26.306  11.456  -8.505  1.00 64.48           N  
ATOM   1753  CA  VAL E 223     -27.592  11.858  -8.990  1.00 64.48           C  
ATOM   1757  C   VAL E 223     -28.085  10.792  -9.927  1.00 64.48           C  
ATOM   1758  O   VAL E 223     -27.343  10.331 -10.792  1.00 64.48           O  
ATOM   1754  CB  VAL E 223     -27.566  13.168  -9.724  1.00 64.48           C  
ATOM   1755  CG1 VAL E 223     -29.019  13.589  -9.997  1.00 64.48           C  
ATOM   1756  CG2 VAL E 223     -26.727  14.186  -8.928  1.00 64.48           C  
ATOM   1759  N   THR E 224     -29.365  10.380  -9.771  1.00 56.76           N  
ATOM   1760  CA  THR E 224     -29.879   9.281 -10.548  1.00 56.76           C  
ATOM   1764  C   THR E 224     -30.805   9.731 -11.630  1.00 56.76           C  
ATOM   1765  O   THR E 224     -31.239  10.883 -11.700  1.00 56.76           O  
ATOM   1761  CB  THR E 224     -30.653   8.269  -9.742  1.00 56.76           C  
ATOM   1763  CG2 THR E 224     -29.750   7.742  -8.618  1.00 56.76           C  
ATOM   1762  OG1 THR E 224     -31.826   8.851  -9.189  1.00 56.76           O  
ATOM   1766  N   LYS E 225     -31.100   8.774 -12.531  1.00 82.51           N  
ATOM   1767  CA  LYS E 225     -32.054   8.961 -13.575  1.00 82.51           C  
ATOM   1773  C   LYS E 225     -32.967   7.780 -13.506  1.00 82.51           C  
ATOM   1774  O   LYS E 225     -32.561   6.689 -13.105  1.00 82.51           O  
ATOM   1768  CB  LYS E 225     -31.467   9.051 -14.997  1.00 82.51           C  
ATOM   1769  CG  LYS E 225     -30.503  10.228 -15.180  1.00 82.51           C  
ATOM   1770  CD  LYS E 225     -29.984  10.383 -16.610  1.00 82.51           C  
ATOM   1771  CE  LYS E 225     -30.873  11.322 -17.432  1.00 82.51           C  
ATOM   1772  NZ  LYS E 225     -30.607  11.175 -18.879  1.00 82.51           N1+
ATOM   1775  N   ALA E 226     -34.242   7.986 -13.871  1.00 31.42           N  
ATOM   1776  CA  ALA E 226     -35.216   6.931 -13.819  1.00 31.42           C  
ATOM   1778  C   ALA E 226     -34.813   5.848 -14.777  1.00 31.42           C  
ATOM   1779  O   ALA E 226     -34.933   4.663 -14.471  1.00 31.42           O  
ATOM   1777  CB  ALA E 226     -36.622   7.413 -14.211  1.00 31.42           C  
ATOM   1780  N   ASP E 227     -34.309   6.247 -15.960  1.00 64.28           N  
ATOM   1781  CA  ASP E 227     -33.940   5.361 -17.029  1.00 64.28           C  
ATOM   1786  C   ASP E 227     -32.790   4.476 -16.650  1.00 64.28           C  
ATOM   1787  O   ASP E 227     -32.660   3.373 -17.179  1.00 64.28           O  
ATOM   1782  CB  ASP E 227     -33.615   6.092 -18.346  1.00 64.28           C  
ATOM   1783  CG  ASP E 227     -32.478   7.093 -18.166  1.00 64.28           C  
ATOM   1784  OD1 ASP E 227     -31.910   7.194 -17.046  1.00 64.28           O  
ATOM   1785  OD2 ASP E 227     -32.169   7.795 -19.169  1.00 64.28           O1-
ATOM   1788  N   GLY E 228     -31.900   4.925 -15.747  1.00 28.58           N  
ATOM   1789  CA  GLY E 228     -30.816   4.056 -15.382  1.00 28.58           C  
ATOM   1790  C   GLY E 228     -29.587   4.431 -16.150  1.00 28.58           C  
ATOM   1791  O   GLY E 228     -28.554   3.772 -16.030  1.00 28.58           O  
ATOM   1792  N   THR E 229     -29.667   5.505 -16.968  1.00 43.83           N  
ATOM   1793  CA  THR E 229     -28.525   5.959 -17.708  1.00 43.83           C  
ATOM   1797  C   THR E 229     -27.679   6.772 -16.771  1.00 43.83           C  
ATOM   1798  O   THR E 229     -28.056   6.987 -15.619  1.00 43.83           O  
ATOM   1794  CB  THR E 229     -28.877   6.779 -18.925  1.00 43.83           C  
ATOM   1796  CG2 THR E 229     -29.712   5.906 -19.876  1.00 43.83           C  
ATOM   1795  OG1 THR E 229     -29.616   7.944 -18.562  1.00 43.83           O  
ATOM   1799  N   LYS E 230     -26.487   7.222 -17.222  1.00 80.36           N  
ATOM   1800  CA  LYS E 230     -25.643   7.954 -16.321  1.00 80.36           C  
ATOM   1806  C   LYS E 230     -25.937   9.419 -16.416  1.00 80.36           C  
ATOM   1807  O   LYS E 230     -25.943  10.007 -17.497  1.00 80.36           O  
ATOM   1801  CB  LYS E 230     -24.136   7.792 -16.577  1.00 80.36           C  
ATOM   1802  CG  LYS E 230     -23.313   8.519 -15.514  1.00 80.36           C  
ATOM   1803  CD  LYS E 230     -21.798   8.397 -15.687  1.00 80.36           C  
ATOM   1804  CE  LYS E 230     -21.115   7.418 -14.731  1.00 80.36           C  
ATOM   1805  NZ  LYS E 230     -19.664   7.714 -14.685  1.00 80.36           N1+
ATOM   1808  N   PHE E 231     -26.154  10.039 -15.240  1.00 79.71           N  
ATOM   1809  CA  PHE E 231     -26.470  11.431 -15.125  1.00 79.71           C  
ATOM   1817  C   PHE E 231     -25.340  12.237 -15.687  1.00 79.71           C  
ATOM   1818  O   PHE E 231     -24.169  11.988 -15.400  1.00 79.71           O  
ATOM   1810  CB  PHE E 231     -26.671  11.827 -13.653  1.00 79.71           C  
ATOM   1811  CG  PHE E 231     -26.708  13.306 -13.544  1.00 79.71           C  
ATOM   1812  CD1 PHE E 231     -27.853  14.004 -13.840  1.00 79.71           C  
ATOM   1813  CD2 PHE E 231     -25.589  13.989 -13.125  1.00 79.71           C  
ATOM   1814  CE1 PHE E 231     -27.865  15.375 -13.723  1.00 79.71           C  
ATOM   1815  CE2 PHE E 231     -25.592  15.356 -13.009  1.00 79.71           C  
ATOM   1816  CZ  PHE E 231     -26.738  16.049 -13.312  1.00 79.71           C  
ATOM   1819  N   GLY E 232     -25.695  13.223 -16.535  1.00 33.40           N  
ATOM   1820  CA  GLY E 232     -24.755  14.123 -17.129  1.00 33.40           C  
ATOM   1821  C   GLY E 232     -24.235  13.530 -18.395  1.00 33.40           C  
ATOM   1822  O   GLY E 232     -23.595  14.215 -19.191  1.00 33.40           O  
ATOM   1823  N   LYS E 233     -24.503  12.237 -18.645  1.00138.03           N  
ATOM   1824  CA  LYS E 233     -23.945  11.725 -19.860  1.00138.03           C  
ATOM   1830  C   LYS E 233     -24.899  12.007 -20.970  1.00138.03           C  
ATOM   1831  O   LYS E 233     -26.019  11.502 -21.012  1.00138.03           O  
ATOM   1825  CB  LYS E 233     -23.585  10.227 -19.814  1.00138.03           C  
ATOM   1826  CG  LYS E 233     -22.304   9.945 -19.019  1.00138.03           C  
ATOM   1827  CD  LYS E 233     -21.062  10.663 -19.568  1.00138.03           C  
ATOM   1828  CE  LYS E 233     -20.690  10.267 -20.999  1.00138.03           C  
ATOM   1829  NZ  LYS E 233     -19.567  11.105 -21.482  1.00138.03           N1+
ATOM   1832  N   THR E 234     -24.452  12.853 -21.918  1.00 52.52           N  
ATOM   1833  CA  THR E 234     -25.243  13.260 -23.042  1.00 52.52           C  
ATOM   1837  C   THR E 234     -24.533  12.791 -24.276  1.00 52.52           C  
ATOM   1838  O   THR E 234     -23.352  12.449 -24.230  1.00 52.52           O  
ATOM   1834  CB  THR E 234     -25.380  14.750 -23.100  1.00 52.52           C  
ATOM   1836  CG2 THR E 234     -26.172  15.168 -24.349  1.00 52.52           C  
ATOM   1835  OG1 THR E 234     -26.027  15.214 -21.920  1.00 52.52           O  
ATOM   1839  N   GLU E 235     -25.245  12.731 -25.420  1.00 86.29           N  
ATOM   1840  CA  GLU E 235     -24.601  12.312 -26.638  1.00 86.29           C  
ATOM   1846  C   GLU E 235     -23.596  13.362 -26.985  1.00 86.29           C  
ATOM   1847  O   GLU E 235     -22.538  13.064 -27.538  1.00 86.29           O  
ATOM   1841  CB  GLU E 235     -25.539  12.145 -27.850  1.00 86.29           C  
ATOM   1842  CG  GLU E 235     -26.202  13.436 -28.330  1.00 86.29           C  
ATOM   1843  CD  GLU E 235     -26.771  13.188 -29.727  1.00 86.29           C  
ATOM   1844  OE1 GLU E 235     -26.796  12.009 -30.167  1.00 86.29           O  
ATOM   1845  OE2 GLU E 235     -27.180  14.187 -30.370  1.00 86.29           O1-
ATOM   1848  N   SER E 236     -23.936  14.623 -26.654  1.00 69.11           N  
ATOM   1849  CA  SER E 236     -23.147  15.794 -26.915  1.00 69.11           C  
ATOM   1852  C   SER E 236     -21.834  15.678 -26.216  1.00 69.11           C  
ATOM   1853  O   SER E 236     -20.807  16.122 -26.725  1.00 69.11           O  
ATOM   1850  CB  SER E 236     -23.806  17.071 -26.364  1.00 69.11           C  
ATOM   1851  OG  SER E 236     -22.983  18.205 -26.613  1.00 69.11           O  
ATOM   1854  N   GLY E 237     -21.831  15.082 -25.015  1.00 42.99           N  
ATOM   1855  CA  GLY E 237     -20.607  15.017 -24.279  1.00 42.99           C  
ATOM   1856  C   GLY E 237     -20.918  15.682 -22.976  1.00 42.99           C  
ATOM   1857  O   GLY E 237     -22.087  15.881 -22.652  1.00 42.99           O  
ATOM   1858  N   THR E 238     -19.883  16.083 -22.214  1.00 51.84           N  
ATOM   1859  CA  THR E 238     -20.065  16.639 -20.898  1.00 51.84           C  
ATOM   1863  C   THR E 238     -20.730  17.988 -20.986  1.00 51.84           C  
ATOM   1864  O   THR E 238     -20.549  18.733 -21.948  1.00 51.84           O  
ATOM   1860  CB  THR E 238     -18.764  16.866 -20.169  1.00 51.84           C  
ATOM   1862  CG2 THR E 238     -19.055  17.405 -18.756  1.00 51.84           C  
ATOM   1861  OG1 THR E 238     -18.023  15.655 -20.076  1.00 51.84           O  
ATOM   1865  N   ILE E 239     -21.534  18.328 -19.952  1.00111.12           N  
ATOM   1866  CA  ILE E 239     -22.124  19.635 -19.859  1.00111.12           C  
ATOM   1871  C   ILE E 239     -21.239  20.377 -18.915  1.00111.12           C  
ATOM   1872  O   ILE E 239     -21.291  20.165 -17.704  1.00111.12           O  
ATOM   1867  CB  ILE E 239     -23.512  19.654 -19.272  1.00111.12           C  
ATOM   1868  CG1 ILE E 239     -24.484  18.937 -20.212  1.00111.12           C  
ATOM   1869  CG2 ILE E 239     -23.909  21.110 -18.976  1.00111.12           C  
ATOM   1870  CD1 ILE E 239     -24.208  17.443 -20.310  1.00111.12           C  
ATOM   1873  N   TRP E 240     -20.385  21.257 -19.473  1.00 96.70           N  
ATOM   1874  CA  TRP E 240     -19.404  21.987 -18.724  1.00 96.70           C  
ATOM   1885  C   TRP E 240     -20.002  23.254 -18.214  1.00 96.70           C  
ATOM   1886  O   TRP E 240     -21.009  23.744 -18.716  1.00 96.70           O  
ATOM   1875  CB  TRP E 240     -18.180  22.383 -19.558  1.00 96.70           C  
ATOM   1876  CG  TRP E 240     -17.458  21.182 -20.093  1.00 96.70           C  
ATOM   1878  CD1 TRP E 240     -17.531  20.629 -21.338  1.00 96.70           C  
ATOM   1877  CD2 TRP E 240     -16.565  20.354 -19.329  1.00 96.70           C  
ATOM   1880  CE2 TRP E 240     -16.144  19.323 -20.171  1.00 96.70           C  
ATOM   1881  CE3 TRP E 240     -16.142  20.444 -18.037  1.00 96.70           C  
ATOM   1879  NE1 TRP E 240     -16.742  19.507 -21.398  1.00 96.70           N  
ATOM   1882  CZ2 TRP E 240     -15.288  18.359 -19.724  1.00 96.70           C  
ATOM   1883  CZ3 TRP E 240     -15.272  19.470 -17.593  1.00 96.70           C  
ATOM   1884  CH2 TRP E 240     -14.854  18.450 -18.425  1.00 96.70           C  
ATOM   1887  N   LEU E 241     -19.413  23.750 -17.114  1.00 93.38           N  
ATOM   1888  CA  LEU E 241     -19.719  24.981 -16.450  1.00 93.38           C  
ATOM   1893  C   LEU E 241     -19.132  26.121 -17.228  1.00 93.38           C  
ATOM   1894  O   LEU E 241     -19.478  27.283 -17.016  1.00 93.38           O  
ATOM   1889  CB  LEU E 241     -19.190  24.979 -15.013  1.00 93.38           C  
ATOM   1890  CG  LEU E 241     -19.821  23.851 -14.161  1.00 93.38           C  
ATOM   1891  CD1 LEU E 241     -19.360  23.942 -12.697  1.00 93.38           C  
ATOM   1892  CD2 LEU E 241     -21.351  23.797 -14.322  1.00 93.38           C  
ATOM   1895  N   ASP E 242     -18.132  25.816 -18.075  1.00 73.57           N  
ATOM   1896  CA  ASP E 242     -17.474  26.824 -18.848  1.00 73.57           C  
ATOM   1901  C   ASP E 242     -18.323  27.094 -20.052  1.00 73.57           C  
ATOM   1902  O   ASP E 242     -18.705  26.180 -20.779  1.00 73.57           O  
ATOM   1897  CB  ASP E 242     -16.069  26.367 -19.288  1.00 73.57           C  
ATOM   1898  CG  ASP E 242     -15.339  27.566 -19.858  1.00 73.57           C  
ATOM   1899  OD1 ASP E 242     -15.515  27.823 -21.075  1.00 73.57           O  
ATOM   1900  OD2 ASP E 242     -14.615  28.249 -19.088  1.00 73.57           O1-
ATOM   1903  N   LYS E 243     -18.655  28.382 -20.275  1.00186.77           N  
ATOM   1904  CA  LYS E 243     -19.514  28.809 -21.349  1.00186.77           C  
ATOM   1910  C   LYS E 243     -18.854  28.496 -22.654  1.00186.77           C  
ATOM   1911  O   LYS E 243     -19.519  28.236 -23.654  1.00186.77           O  
ATOM   1905  CB  LYS E 243     -19.754  30.323 -21.339  1.00186.77           C  
ATOM   1906  CG  LYS E 243     -20.439  30.842 -20.078  1.00186.77           C  
ATOM   1907  CD  LYS E 243     -19.582  30.749 -18.812  1.00186.77           C  
ATOM   1908  CE  LYS E 243     -18.165  31.312 -18.961  1.00186.77           C  
ATOM   1909  NZ  LYS E 243     -18.198  32.639 -19.615  1.00186.77           N1+
ATOM   1912  N   GLU E 244     -17.513  28.573 -22.687  1.00 63.28           N  
ATOM   1913  CA  GLU E 244     -16.796  28.352 -23.910  1.00 63.28           C  
ATOM   1919  C   GLU E 244     -17.026  26.955 -24.393  1.00 63.28           C  
ATOM   1920  O   GLU E 244     -17.180  26.730 -25.594  1.00 63.28           O  
ATOM   1914  CB  GLU E 244     -15.268  28.455 -23.756  1.00 63.28           C  
ATOM   1915  CG  GLU E 244     -14.712  29.858 -23.543  1.00 63.28           C  
ATOM   1916  CD  GLU E 244     -13.199  29.723 -23.432  1.00 63.28           C  
ATOM   1917  OE1 GLU E 244     -12.726  28.796 -22.718  1.00 63.28           O  
ATOM   1918  OE2 GLU E 244     -12.494  30.542 -24.078  1.00 63.28           O1-
ATOM   1921  N   LYS E 245     -16.952  25.968 -23.476  1.00 94.61           N  
ATOM   1922  CA  LYS E 245     -17.151  24.595 -23.845  1.00 94.61           C  
ATOM   1928  C   LYS E 245     -18.590  24.286 -24.125  1.00 94.61           C  
ATOM   1929  O   LYS E 245     -18.911  23.716 -25.165  1.00 94.61           O  
ATOM   1923  CB  LYS E 245     -16.703  23.618 -22.753  1.00 94.61           C  
ATOM   1924  CG  LYS E 245     -15.217  23.752 -22.451  1.00 94.61           C  
ATOM   1925  CD  LYS E 245     -14.732  22.865 -21.310  1.00 94.61           C  
ATOM   1926  CE  LYS E 245     -13.980  21.628 -21.810  1.00 94.61           C  
ATOM   1927  NZ  LYS E 245     -13.026  21.178 -20.778  1.00 94.61           N1+
ATOM   1930  N   THR E 246     -19.484  24.654 -23.185  1.00 60.09           N  
ATOM   1931  CA  THR E 246     -20.890  24.369 -23.293  1.00 60.09           C  
ATOM   1935  C   THR E 246     -21.610  25.682 -23.190  1.00 60.09           C  
ATOM   1936  O   THR E 246     -21.520  26.366 -22.172  1.00 60.09           O  
ATOM   1932  CB  THR E 246     -21.361  23.467 -22.178  1.00 60.09           C  
ATOM   1934  CG2 THR E 246     -22.878  23.235 -22.271  1.00 60.09           C  
ATOM   1933  OG1 THR E 246     -20.670  22.227 -22.234  1.00 60.09           O  
ATOM   1937  N   SER E 247     -22.368  26.037 -24.249  1.00108.79           N  
ATOM   1938  CA  SER E 247     -23.042  27.302 -24.344  1.00108.79           C  
ATOM   1941  C   SER E 247     -24.148  27.325 -23.337  1.00108.79           C  
ATOM   1942  O   SER E 247     -24.673  26.286 -22.956  1.00108.79           O  
ATOM   1939  CB  SER E 247     -23.801  27.504 -25.673  1.00108.79           C  
ATOM   1940  OG  SER E 247     -22.934  27.400 -26.786  1.00108.79           O  
ATOM   1943  N   PRO E 248     -24.517  28.514 -22.928  1.00 79.20           N  
ATOM   1944  CA  PRO E 248     -25.594  28.679 -21.998  1.00 79.20           C  
ATOM   1948  C   PRO E 248     -26.853  28.169 -22.614  1.00 79.20           C  
ATOM   1949  O   PRO E 248     -27.742  27.726 -21.890  1.00 79.20           O  
ATOM   1946  CB  PRO E 248     -25.611  30.166 -21.638  1.00 79.20           C  
ATOM   1947  CG  PRO E 248     -24.136  30.582 -21.810  1.00 79.20           C  
ATOM   1945  CD  PRO E 248     -23.592  29.636 -22.897  1.00 79.20           C  
ATOM   1950  N   TYR E 249     -26.942  28.241 -23.953  1.00 75.43           N  
ATOM   1951  CA  TYR E 249     -28.068  27.772 -24.709  1.00 75.43           C  
ATOM   1960  C   TYR E 249     -28.182  26.288 -24.548  1.00 75.43           C  
ATOM   1961  O   TYR E 249     -29.267  25.771 -24.287  1.00 75.43           O  
ATOM   1952  CB  TYR E 249     -27.878  28.110 -26.192  1.00 75.43           C  
ATOM   1953  CG  TYR E 249     -28.767  27.263 -27.028  1.00 75.43           C  
ATOM   1954  CD1 TYR E 249     -30.109  27.532 -27.196  1.00 75.43           C  
ATOM   1955  CD2 TYR E 249     -28.212  26.179 -27.661  1.00 75.43           C  
ATOM   1956  CE1 TYR E 249     -30.887  26.716 -27.987  1.00 75.43           C  
ATOM   1957  CE2 TYR E 249     -28.982  25.365 -28.451  1.00 75.43           C  
ATOM   1958  CZ  TYR E 249     -30.316  25.634 -28.611  1.00 75.43           C  
ATOM   1959  OH  TYR E 249     -31.099  24.785 -29.428  1.00 75.43           O  
ATOM   1962  N   GLU E 250     -27.049  25.575 -24.708  1.00 72.89           N  
ATOM   1963  CA  GLU E 250     -26.982  24.142 -24.592  1.00 72.89           C  
ATOM   1969  C   GLU E 250     -27.204  23.750 -23.173  1.00 72.89           C  
ATOM   1970  O   GLU E 250     -27.827  22.729 -22.884  1.00 72.89           O  
ATOM   1964  CB  GLU E 250     -25.618  23.539 -24.922  1.00 72.89           C  
ATOM   1965  CG  GLU E 250     -25.264  23.460 -26.397  1.00 72.89           C  
ATOM   1966  CD  GLU E 250     -24.143  22.442 -26.442  1.00 72.89           C  
ATOM   1967  OE1 GLU E 250     -24.337  21.343 -25.850  1.00 72.89           O  
ATOM   1968  OE2 GLU E 250     -23.077  22.745 -27.043  1.00 72.89           O1-
ATOM   1971  N   PHE E 251     -26.653  24.552 -22.250  1.00 70.34           N  
ATOM   1972  CA  PHE E 251     -26.736  24.283 -20.851  1.00 70.34           C  
ATOM   1980  C   PHE E 251     -28.201  24.268 -20.528  1.00 70.34           C  
ATOM   1981  O   PHE E 251     -28.698  23.355 -19.870  1.00 70.34           O  
ATOM   1973  CB  PHE E 251     -26.055  25.421 -20.068  1.00 70.34           C  
ATOM   1974  CG  PHE E 251     -25.910  25.084 -18.625  1.00 70.34           C  
ATOM   1975  CD1 PHE E 251     -24.906  24.248 -18.199  1.00 70.34           C  
ATOM   1976  CD2 PHE E 251     -26.761  25.638 -17.700  1.00 70.34           C  
ATOM   1977  CE1 PHE E 251     -24.760  23.948 -16.866  1.00 70.34           C  
ATOM   1978  CE2 PHE E 251     -26.619  25.343 -16.366  1.00 70.34           C  
ATOM   1979  CZ  PHE E 251     -25.622  24.497 -15.946  1.00 70.34           C  
ATOM   1982  N   TYR E 252     -28.924  25.283 -21.044  1.00140.11           N  
ATOM   1983  CA  TYR E 252     -30.334  25.509 -20.854  1.00140.11           C  
ATOM   1992  C   TYR E 252     -31.119  24.358 -21.426  1.00140.11           C  
ATOM   1993  O   TYR E 252     -32.039  23.848 -20.786  1.00140.11           O  
ATOM   1984  CB  TYR E 252     -30.791  26.785 -21.601  1.00140.11           C  
ATOM   1985  CG  TYR E 252     -32.250  27.076 -21.402  1.00140.11           C  
ATOM   1986  CD1 TYR E 252     -33.216  26.338 -22.051  1.00140.11           C  
ATOM   1987  CD2 TYR E 252     -32.665  28.086 -20.562  1.00140.11           C  
ATOM   1988  CE1 TYR E 252     -34.556  26.603 -21.872  1.00140.11           C  
ATOM   1989  CE2 TYR E 252     -34.003  28.356 -20.380  1.00140.11           C  
ATOM   1990  CZ  TYR E 252     -34.956  27.618 -21.036  1.00140.11           C  
ATOM   1991  OH  TYR E 252     -36.328  27.894 -20.851  1.00140.11           O  
ATOM   1994  N   GLN E 253     -30.777  23.917 -22.655  1.00 64.76           N  
ATOM   1995  CA  GLN E 253     -31.520  22.859 -23.292  1.00 64.76           C  
ATOM   2001  C   GLN E 253     -31.371  21.596 -22.502  1.00 64.76           C  
ATOM   2002  O   GLN E 253     -32.340  20.853 -22.354  1.00 64.76           O  
ATOM   1996  CB  GLN E 253     -31.108  22.558 -24.752  1.00 64.76           C  
ATOM   1997  CG  GLN E 253     -31.481  23.643 -25.770  1.00 64.76           C  
ATOM   1998  CD  GLN E 253     -32.999  23.665 -25.921  1.00 64.76           C  
ATOM   2000  NE2 GLN E 253     -33.496  23.380 -27.153  1.00 64.76           N  
ATOM   1999  OE1 GLN E 253     -33.726  23.924 -24.964  1.00 64.76           O  
ATOM   2003  N   PHE E 254     -30.168  21.337 -21.938  1.00 70.35           N  
ATOM   2004  CA  PHE E 254     -29.944  20.105 -21.227  1.00 70.35           C  
ATOM   2012  C   PHE E 254     -30.980  19.996 -20.147  1.00 70.35           C  
ATOM   2013  O   PHE E 254     -31.609  18.951 -19.993  1.00 70.35           O  
ATOM   2005  CB  PHE E 254     -28.554  20.010 -20.557  1.00 70.35           C  
ATOM   2006  CG  PHE E 254     -28.515  18.797 -19.672  1.00 70.35           C  
ATOM   2007  CD1 PHE E 254     -28.189  17.553 -20.160  1.00 70.35           C  
ATOM   2008  CD2 PHE E 254     -28.806  18.915 -18.329  1.00 70.35           C  
ATOM   2009  CE1 PHE E 254     -28.164  16.458 -19.325  1.00 70.35           C  
ATOM   2010  CE2 PHE E 254     -28.782  17.828 -17.487  1.00 70.35           C  
ATOM   2011  CZ  PHE E 254     -28.457  16.590 -17.986  1.00 70.35           C  
ATOM   2014  N   TRP E 255     -31.199  21.078 -19.383  1.00 96.79           N  
ATOM   2015  CA  TRP E 255     -32.150  21.078 -18.302  1.00 96.79           C  
ATOM   2026  C   TRP E 255     -33.568  20.990 -18.783  1.00 96.79           C  
ATOM   2027  O   TRP E 255     -34.377  20.273 -18.197  1.00 96.79           O  
ATOM   2016  CB  TRP E 255     -32.046  22.332 -17.439  1.00 96.79           C  
ATOM   2017  CG  TRP E 255     -30.693  22.391 -16.809  1.00 96.79           C  
ATOM   2019  CD1 TRP E 255     -29.707  23.327 -16.915  1.00 96.79           C  
ATOM   2018  CD2 TRP E 255     -30.165  21.329 -16.004  1.00 96.79           C  
ATOM   2021  CE2 TRP E 255     -28.870  21.689 -15.643  1.00 96.79           C  
ATOM   2022  CE3 TRP E 255     -30.720  20.146 -15.605  1.00 96.79           C  
ATOM   2020  NE1 TRP E 255     -28.604  22.923 -16.206  1.00 96.79           N  
ATOM   2023  CZ2 TRP E 255     -28.105  20.869 -14.871  1.00 96.79           C  
ATOM   2024  CZ3 TRP E 255     -29.946  19.323 -14.820  1.00 96.79           C  
ATOM   2025  CH2 TRP E 255     -28.663  19.680 -14.458  1.00 96.79           C  
ATOM   2028  N   ILE E 256     -33.909  21.723 -19.862  1.00113.23           N  
ATOM   2029  CA  ILE E 256     -35.268  21.777 -20.330  1.00113.23           C  
ATOM   2034  C   ILE E 256     -35.679  20.390 -20.739  1.00113.23           C  
ATOM   2035  O   ILE E 256     -36.847  20.018 -20.625  1.00113.23           O  
ATOM   2030  CB  ILE E 256     -35.499  22.712 -21.488  1.00113.23           C  
ATOM   2031  CG1 ILE E 256     -36.972  23.154 -21.510  1.00113.23           C  
ATOM   2032  CG2 ILE E 256     -35.052  22.022 -22.789  1.00113.23           C  
ATOM   2033  CD1 ILE E 256     -37.313  24.119 -20.374  1.00113.23           C  
ATOM   2036  N   ASN E 257     -34.708  19.613 -21.253  1.00 96.82           N  
ATOM   2037  CA  ASN E 257     -34.839  18.269 -21.742  1.00 96.82           C  
ATOM   2042  C   ASN E 257     -35.163  17.294 -20.651  1.00 96.82           C  
ATOM   2043  O   ASN E 257     -35.526  16.160 -20.958  1.00 96.82           O  
ATOM   2038  CB  ASN E 257     -33.579  17.750 -22.470  1.00 96.82           C  
ATOM   2039  CG  ASN E 257     -33.582  18.284 -23.905  1.00 96.82           C  
ATOM   2041  ND2 ASN E 257     -34.380  17.632 -24.787  1.00 96.82           N  
ATOM   2040  OD1 ASN E 257     -32.891  19.247 -24.231  1.00 96.82           O  
ATOM   2044  N   THR E 258     -34.981  17.665 -19.365  1.00 65.41           N  
ATOM   2045  CA  THR E 258     -35.213  16.759 -18.267  1.00 65.41           C  
ATOM   2049  C   THR E 258     -36.519  16.036 -18.415  1.00 65.41           C  
ATOM   2050  O   THR E 258     -37.539  16.620 -18.776  1.00 65.41           O  
ATOM   2046  CB  THR E 258     -35.227  17.459 -16.937  1.00 65.41           C  
ATOM   2048  CG2 THR E 258     -35.597  16.466 -15.826  1.00 65.41           C  
ATOM   2047  OG1 THR E 258     -33.954  18.043 -16.692  1.00 65.41           O  
ATOM   2051  N   ASP E 259     -36.475  14.712 -18.159  1.00 57.12           N  
ATOM   2052  CA  ASP E 259     -37.606  13.827 -18.223  1.00 57.12           C  
ATOM   2057  C   ASP E 259     -38.471  14.121 -17.042  1.00 57.12           C  
ATOM   2058  O   ASP E 259     -37.980  14.429 -15.956  1.00 57.12           O  
ATOM   2053  CB  ASP E 259     -37.213  12.341 -18.122  1.00 57.12           C  
ATOM   2054  CG  ASP E 259     -38.416  11.455 -18.438  1.00 57.12           C  
ATOM   2055  OD1 ASP E 259     -39.457  11.990 -18.897  1.00 57.12           O  
ATOM   2056  OD2 ASP E 259     -38.300  10.218 -18.225  1.00 57.12           O1-
ATOM   2059  N   ASP E 260     -39.802  13.959 -17.209  1.00 69.24           N  
ATOM   2060  CA  ASP E 260     -40.742  14.265 -16.171  1.00 69.24           C  
ATOM   2065  C   ASP E 260     -40.458  13.436 -14.968  1.00 69.24           C  
ATOM   2066  O   ASP E 260     -40.722  13.867 -13.846  1.00 69.24           O  
ATOM   2061  CB  ASP E 260     -42.215  14.107 -16.575  1.00 69.24           C  
ATOM   2062  CG  ASP E 260     -42.629  15.441 -17.186  1.00 69.24           C  
ATOM   2063  OD1 ASP E 260     -42.054  16.481 -16.764  1.00 69.24           O  
ATOM   2064  OD2 ASP E 260     -43.527  15.442 -18.067  1.00 69.24           O1-
ATOM   2067  N   ARG E 261     -39.923  12.219 -15.169  1.00112.54           N  
ATOM   2068  CA  ARG E 261     -39.590  11.350 -14.078  1.00112.54           C  
ATOM   2076  C   ARG E 261     -38.542  11.998 -13.214  1.00112.54           C  
ATOM   2077  O   ARG E 261     -38.589  11.880 -11.992  1.00112.54           O  
ATOM   2069  CB  ARG E 261     -38.947  10.046 -14.548  1.00112.54           C  
ATOM   2070  CG  ARG E 261     -39.795   9.170 -15.466  1.00112.54           C  
ATOM   2071  CD  ARG E 261     -38.894   8.115 -16.095  1.00112.54           C  
ATOM   2072  NE  ARG E 261     -39.690   7.180 -16.922  1.00112.54           N  
ATOM   2073  CZ  ARG E 261     -38.989   6.312 -17.703  1.00112.54           C  
ATOM   2074  NH1 ARG E 261     -37.628   6.423 -17.747  1.00112.54           N1+
ATOM   2075  NH2 ARG E 261     -39.619   5.340 -18.422  1.00112.54           N  
ATOM   2078  N   ASP E 262     -37.519  12.614 -13.837  1.00 80.98           N  
ATOM   2079  CA  ASP E 262     -36.395  13.231 -13.174  1.00 80.98           C  
ATOM   2084  C   ASP E 262     -36.654  14.597 -12.590  1.00 80.98           C  
ATOM   2085  O   ASP E 262     -36.115  14.928 -11.535  1.00 80.98           O  
ATOM   2080  CB  ASP E 262     -35.192  13.401 -14.105  1.00 80.98           C  
ATOM   2081  CG  ASP E 262     -34.675  12.015 -14.443  1.00 80.98           C  
ATOM   2082  OD1 ASP E 262     -34.631  11.139 -13.537  1.00 80.98           O  
ATOM   2083  OD2 ASP E 262     -34.329  11.816 -15.635  1.00 80.98           O1-
ATOM   2086  N   VAL E 263     -37.515  15.413 -13.224  1.00123.96           N  
ATOM   2087  CA  VAL E 263     -37.570  16.829 -12.961  1.00123.96           C  
ATOM   2091  C   VAL E 263     -37.728  17.184 -11.505  1.00123.96           C  
ATOM   2092  O   VAL E 263     -37.049  18.097 -11.039  1.00123.96           O  
ATOM   2088  CB  VAL E 263     -38.670  17.486 -13.756  1.00123.96           C  
ATOM   2089  CG1 VAL E 263     -40.020  17.105 -13.129  1.00123.96           C  
ATOM   2090  CG2 VAL E 263     -38.413  18.995 -13.853  1.00123.96           C  
ATOM   2093  N   ILE E 264     -38.605  16.503 -10.738  1.00111.39           N  
ATOM   2094  CA  ILE E 264     -38.818  16.854  -9.353  1.00111.39           C  
ATOM   2099  C   ILE E 264     -37.565  16.659  -8.543  1.00111.39           C  
ATOM   2100  O   ILE E 264     -37.265  17.461  -7.659  1.00111.39           O  
ATOM   2095  CB  ILE E 264     -39.947  16.084  -8.714  1.00111.39           C  
ATOM   2096  CG1 ILE E 264     -41.275  16.431  -9.421  1.00111.39           C  
ATOM   2097  CG2 ILE E 264     -39.969  16.388  -7.205  1.00111.39           C  
ATOM   2098  CD1 ILE E 264     -41.604  17.922  -9.385  1.00111.39           C  
ATOM   2101  N   ARG E 265     -36.806  15.576  -8.801  1.00 97.53           N  
ATOM   2102  CA  ARG E 265     -35.600  15.273  -8.075  1.00 97.53           C  
ATOM   2110  C   ARG E 265     -34.580  16.354  -8.305  1.00 97.53           C  
ATOM   2111  O   ARG E 265     -33.884  16.775  -7.381  1.00 97.53           O  
ATOM   2103  CB  ARG E 265     -34.987  13.958  -8.570  1.00 97.53           C  
ATOM   2104  CG  ARG E 265     -33.767  13.493  -7.788  1.00 97.53           C  
ATOM   2105  CD  ARG E 265     -33.210  12.179  -8.333  1.00 97.53           C  
ATOM   2106  NE  ARG E 265     -34.329  11.195  -8.335  1.00 97.53           N  
ATOM   2107  CZ  ARG E 265     -34.971  10.881  -9.500  1.00 97.53           C  
ATOM   2108  NH1 ARG E 265     -34.543  11.418 -10.681  1.00 97.53           N1+
ATOM   2109  NH2 ARG E 265     -36.022  10.008  -9.492  1.00 97.53           N  
ATOM   2112  N   TYR E 266     -34.471  16.816  -9.562  1.00 85.03           N  
ATOM   2113  CA  TYR E 266     -33.534  17.815 -10.005  1.00 85.03           C  
ATOM   2122  C   TYR E 266     -33.816  19.139  -9.368  1.00 85.03           C  
ATOM   2123  O   TYR E 266     -32.889  19.858  -9.000  1.00 85.03           O  
ATOM   2114  CB  TYR E 266     -33.576  18.008 -11.530  1.00 85.03           C  
ATOM   2115  CG  TYR E 266     -32.895  16.832 -12.134  1.00 85.03           C  
ATOM   2116  CD1 TYR E 266     -33.301  15.559 -11.811  1.00 85.03           C  
ATOM   2117  CD2 TYR E 266     -31.880  16.999 -13.045  1.00 85.03           C  
ATOM   2118  CE1 TYR E 266     -32.682  14.465 -12.368  1.00 85.03           C  
ATOM   2119  CE2 TYR E 266     -31.259  15.906 -13.606  1.00 85.03           C  
ATOM   2120  CZ  TYR E 266     -31.655  14.639 -13.262  1.00 85.03           C  
ATOM   2121  OH  TYR E 266     -31.021  13.512 -13.831  1.00 85.03           O  
ATOM   2124  N   LEU E 267     -35.099  19.527  -9.239  1.00 56.32           N  
ATOM   2125  CA  LEU E 267     -35.382  20.809  -8.660  1.00 56.32           C  
ATOM   2130  C   LEU E 267     -34.904  20.800  -7.247  1.00 56.32           C  
ATOM   2131  O   LEU E 267     -34.388  21.800  -6.749  1.00 56.32           O  
ATOM   2126  CB  LEU E 267     -36.873  21.176  -8.672  1.00 56.32           C  
ATOM   2127  CG  LEU E 267     -37.429  21.351 -10.099  1.00 56.32           C  
ATOM   2128  CD1 LEU E 267     -38.892  21.813 -10.079  1.00 56.32           C  
ATOM   2129  CD2 LEU E 267     -36.541  22.282 -10.936  1.00 56.32           C  
ATOM   2132  N   LYS E 268     -35.083  19.670  -6.541  1.00 71.55           N  
ATOM   2133  CA  LYS E 268     -34.665  19.616  -5.174  1.00 71.55           C  
ATOM   2139  C   LYS E 268     -33.172  19.696  -5.057  1.00 71.55           C  
ATOM   2140  O   LYS E 268     -32.668  20.371  -4.163  1.00 71.55           O  
ATOM   2134  CB  LYS E 268     -35.044  18.323  -4.451  1.00 71.55           C  
ATOM   2135  CG  LYS E 268     -36.542  18.117  -4.254  1.00 71.55           C  
ATOM   2136  CD  LYS E 268     -36.864  16.765  -3.623  1.00 71.55           C  
ATOM   2137  CE  LYS E 268     -38.355  16.479  -3.476  1.00 71.55           C  
ATOM   2138  NZ  LYS E 268     -38.546  15.299  -2.605  1.00 71.55           N1+
ATOM   2141  N   TYR E 269     -32.417  18.955  -5.896  1.00144.02           N  
ATOM   2142  CA  TYR E 269     -30.992  18.982  -5.704  1.00144.02           C  
ATOM   2151  C   TYR E 269     -30.339  20.275  -6.103  1.00144.02           C  
ATOM   2152  O   TYR E 269     -29.528  20.827  -5.361  1.00144.02           O  
ATOM   2143  CB  TYR E 269     -30.181  17.896  -6.441  1.00144.02           C  
ATOM   2144  CG  TYR E 269     -30.531  16.533  -5.952  1.00144.02           C  
ATOM   2145  CD1 TYR E 269     -30.659  16.259  -4.610  1.00144.02           C  
ATOM   2146  CD2 TYR E 269     -30.659  15.506  -6.858  1.00144.02           C  
ATOM   2147  CE1 TYR E 269     -30.960  14.986  -4.176  1.00144.02           C  
ATOM   2148  CE2 TYR E 269     -30.956  14.237  -6.430  1.00144.02           C  
ATOM   2149  CZ  TYR E 269     -31.112  13.974  -5.089  1.00144.02           C  
ATOM   2150  OH  TYR E 269     -31.418  12.662  -4.665  1.00144.02           O  
ATOM   2153  N   PHE E 270     -30.645  20.734  -7.330  1.00130.74           N  
ATOM   2154  CA  PHE E 270     -30.082  21.861  -8.030  1.00130.74           C  
ATOM   2162  C   PHE E 270     -30.653  23.220  -7.692  1.00130.74           C  
ATOM   2163  O   PHE E 270     -30.019  24.228  -8.001  1.00130.74           O  
ATOM   2155  CB  PHE E 270     -30.162  21.648  -9.554  1.00130.74           C  
ATOM   2156  CG  PHE E 270     -29.404  20.382  -9.835  1.00130.74           C  
ATOM   2157  CD1 PHE E 270     -28.033  20.372  -9.952  1.00130.74           C  
ATOM   2158  CD2 PHE E 270     -30.084  19.192  -9.977  1.00130.74           C  
ATOM   2159  CE1 PHE E 270     -27.356  19.200 -10.206  1.00130.74           C  
ATOM   2160  CE2 PHE E 270     -29.416  18.017 -10.226  1.00130.74           C  
ATOM   2161  CZ  PHE E 270     -28.044  18.016 -10.342  1.00130.74           C  
ATOM   2164  N   THR E 271     -31.888  23.340  -7.154  1.00 78.66           N  
ATOM   2165  CA  THR E 271     -32.387  24.692  -7.037  1.00 78.66           C  
ATOM   2169  C   THR E 271     -32.599  25.113  -5.619  1.00 78.66           C  
ATOM   2170  O   THR E 271     -32.563  24.321  -4.687  1.00 78.66           O  
ATOM   2166  CB  THR E 271     -33.695  24.946  -7.730  1.00 78.66           C  
ATOM   2168  CG2 THR E 271     -33.615  24.372  -9.155  1.00 78.66           C  
ATOM   2167  OG1 THR E 271     -34.757  24.333  -7.022  1.00 78.66           O  
ATOM   2171  N   PHE E 272     -32.742  26.446  -5.451  1.00132.29           N  
ATOM   2172  CA  PHE E 272     -32.994  27.158  -4.229  1.00132.29           C  
ATOM   2180  C   PHE E 272     -34.454  27.175  -3.854  1.00132.29           C  
ATOM   2181  O   PHE E 272     -34.790  27.572  -2.740  1.00132.29           O  
ATOM   2173  CB  PHE E 272     -32.305  28.537  -4.181  1.00132.29           C  
ATOM   2174  CG  PHE E 272     -30.852  28.169  -4.144  1.00132.29           C  
ATOM   2175  CD1 PHE E 272     -30.185  27.884  -5.312  1.00132.29           C  
ATOM   2176  CD2 PHE E 272     -30.156  28.084  -2.953  1.00132.29           C  
ATOM   2177  CE1 PHE E 272     -28.854  27.531  -5.300  1.00132.29           C  
ATOM   2178  CE2 PHE E 272     -28.825  27.730  -2.933  1.00132.29           C  
ATOM   2179  CZ  PHE E 272     -28.173  27.453  -4.109  1.00132.29           C  
ATOM   2182  N   LEU E 273     -35.355  26.807  -4.791  1.00 87.59           N  
ATOM   2183  CA  LEU E 273     -36.793  26.852  -4.594  1.00 87.59           C  
ATOM   2188  C   LEU E 273     -37.175  26.228  -3.288  1.00 87.59           C  
ATOM   2189  O   LEU E 273     -36.542  25.304  -2.786  1.00 87.59           O  
ATOM   2184  CB  LEU E 273     -37.605  26.047  -5.627  1.00 87.59           C  
ATOM   2185  CG  LEU E 273     -37.665  26.607  -7.055  1.00 87.59           C  
ATOM   2186  CD1 LEU E 273     -38.407  25.611  -7.958  1.00 87.59           C  
ATOM   2187  CD2 LEU E 273     -38.315  27.998  -7.117  1.00 87.59           C  
ATOM   2190  N   SER E 274     -38.265  26.756  -2.700  1.00 81.65           N  
ATOM   2191  CA  SER E 274     -38.784  26.311  -1.443  1.00 81.65           C  
ATOM   2194  C   SER E 274     -39.467  24.987  -1.639  1.00 81.65           C  
ATOM   2195  O   SER E 274     -39.650  24.519  -2.762  1.00 81.65           O  
ATOM   2192  CB  SER E 274     -39.803  27.311  -0.870  1.00 81.65           C  
ATOM   2193  OG  SER E 274     -40.421  26.799   0.296  1.00 81.65           O  
ATOM   2196  N   LYS E 275     -39.809  24.322  -0.514  1.00 76.59           N  
ATOM   2197  CA  LYS E 275     -40.502  23.064  -0.526  1.00 76.59           C  
ATOM   2203  C   LYS E 275     -41.848  23.284  -1.137  1.00 76.59           C  
ATOM   2204  O   LYS E 275     -42.283  22.521  -1.998  1.00 76.59           O  
ATOM   2198  CB  LYS E 275     -40.755  22.522   0.891  1.00 76.59           C  
ATOM   2199  CG  LYS E 275     -41.580  21.230   0.938  1.00 76.59           C  
ATOM   2200  CD  LYS E 275     -41.690  20.622   2.338  1.00 76.59           C  
ATOM   2201  CE  LYS E 275     -42.712  19.487   2.445  1.00 76.59           C  
ATOM   2202  NZ  LYS E 275     -44.090  20.034   2.444  1.00 76.59           N1+
ATOM   2205  N   GLU E 276     -42.533  24.358  -0.707  1.00 52.13           N  
ATOM   2206  CA  GLU E 276     -43.857  24.624  -1.183  1.00 52.13           C  
ATOM   2212  C   GLU E 276     -43.798  24.900  -2.642  1.00 52.13           C  
ATOM   2213  O   GLU E 276     -44.693  24.516  -3.389  1.00 52.13           O  
ATOM   2207  CB  GLU E 276     -44.543  25.839  -0.528  1.00 52.13           C  
ATOM   2208  CG  GLU E 276     -44.990  25.588   0.915  1.00 52.13           C  
ATOM   2209  CD  GLU E 276     -46.070  26.605   1.261  1.00 52.13           C  
ATOM   2210  OE1 GLU E 276     -45.762  27.820   1.413  1.00 52.13           O  
ATOM   2211  OE2 GLU E 276     -47.244  26.162   1.373  1.00 52.13           O1-
ATOM   2214  N   GLU E 277     -42.743  25.606  -3.081  1.00 59.34           N  
ATOM   2215  CA  GLU E 277     -42.617  25.966  -4.458  1.00 59.34           C  
ATOM   2221  C   GLU E 277     -42.417  24.713  -5.259  1.00 59.34           C  
ATOM   2222  O   GLU E 277     -43.046  24.523  -6.299  1.00 59.34           O  
ATOM   2216  CB  GLU E 277     -41.439  26.944  -4.617  1.00 59.34           C  
ATOM   2217  CG  GLU E 277     -41.684  28.159  -3.710  1.00 59.34           C  
ATOM   2218  CD  GLU E 277     -40.503  29.114  -3.719  1.00 59.34           C  
ATOM   2219  OE1 GLU E 277     -39.503  28.837  -4.432  1.00 59.34           O  
ATOM   2220  OE2 GLU E 277     -40.593  30.145  -2.999  1.00 59.34           O1-
ATOM   2223  N   ILE E 278     -41.560  23.799  -4.765  1.00 50.98           N  
ATOM   2224  CA  ILE E 278     -41.294  22.575  -5.466  1.00 50.98           C  
ATOM   2229  C   ILE E 278     -42.526  21.719  -5.488  1.00 50.98           C  
ATOM   2230  O   ILE E 278     -42.806  21.053  -6.481  1.00 50.98           O  
ATOM   2225  CB  ILE E 278     -40.145  21.780  -4.914  1.00 50.98           C  
ATOM   2226  CG1 ILE E 278     -38.846  22.608  -4.973  1.00 50.98           C  
ATOM   2227  CG2 ILE E 278     -40.048  20.488  -5.739  1.00 50.98           C  
ATOM   2228  CD1 ILE E 278     -37.683  21.985  -4.204  1.00 50.98           C  
ATOM   2231  N   GLU E 279     -43.284  21.705  -4.380  1.00 52.95           N  
ATOM   2232  CA  GLU E 279     -44.477  20.917  -4.272  1.00 52.95           C  
ATOM   2238  C   GLU E 279     -45.449  21.374  -5.331  1.00 52.95           C  
ATOM   2239  O   GLU E 279     -46.056  20.554  -6.021  1.00 52.95           O  
ATOM   2233  CB  GLU E 279     -45.206  21.146  -2.930  1.00 52.95           C  
ATOM   2234  CG  GLU E 279     -44.451  20.710  -1.670  1.00 52.95           C  
ATOM   2235  CD  GLU E 279     -45.118  21.407  -0.474  1.00 52.95           C  
ATOM   2236  OE1 GLU E 279     -46.373  21.492  -0.459  1.00 52.95           O  
ATOM   2237  OE2 GLU E 279     -44.374  21.876   0.425  1.00 52.95           O1-
ATOM   2240  N   ALA E 280     -45.579  22.704  -5.502  1.00 34.61           N  
ATOM   2241  CA  ALA E 280     -46.541  23.296  -6.391  1.00 34.61           C  
ATOM   2243  C   ALA E 280     -46.274  22.819  -7.772  1.00 34.61           C  
ATOM   2244  O   ALA E 280     -47.193  22.486  -8.519  1.00 34.61           O  
ATOM   2242  CB  ALA E 280     -46.420  24.828  -6.437  1.00 34.61           C  
ATOM   2245  N   LEU E 281     -44.985  22.762  -8.144  1.00 64.61           N  
ATOM   2246  CA  LEU E 281     -44.581  22.365  -9.459  1.00 64.61           C  
ATOM   2251  C   LEU E 281     -44.958  20.927  -9.660  1.00 64.61           C  
ATOM   2252  O   LEU E 281     -45.233  20.496 -10.777  1.00 64.61           O  
ATOM   2247  CB  LEU E 281     -43.063  22.507  -9.666  1.00 64.61           C  
ATOM   2248  CG  LEU E 281     -42.555  23.938  -9.383  1.00 64.61           C  
ATOM   2249  CD1 LEU E 281     -41.109  24.147  -9.855  1.00 64.61           C  
ATOM   2250  CD2 LEU E 281     -43.512  24.995  -9.945  1.00 64.61           C  
ATOM   2253  N   GLU E 282     -44.932  20.137  -8.576  1.00 64.77           N  
ATOM   2254  CA  GLU E 282     -45.240  18.738  -8.632  1.00 64.77           C  
ATOM   2260  C   GLU E 282     -46.682  18.538  -9.027  1.00 64.77           C  
ATOM   2261  O   GLU E 282     -46.985  17.691  -9.868  1.00 64.77           O  
ATOM   2255  CB  GLU E 282     -44.974  18.079  -7.270  1.00 64.77           C  
ATOM   2256  CG  GLU E 282     -45.027  16.552  -7.215  1.00 64.77           C  
ATOM   2257  CD  GLU E 282     -44.293  16.190  -5.932  1.00 64.77           C  
ATOM   2258  OE1 GLU E 282     -43.554  17.078  -5.427  1.00 64.77           O  
ATOM   2259  OE2 GLU E 282     -44.446  15.041  -5.436  1.00 64.77           O1-
ATOM   2262  N   GLN E 283     -47.620  19.301  -8.425  1.00 89.76           N  
ATOM   2263  CA  GLN E 283     -49.000  19.159  -8.800  1.00 89.76           C  
ATOM   2269  C   GLN E 283     -49.203  19.669 -10.189  1.00 89.76           C  
ATOM   2270  O   GLN E 283     -49.939  19.080 -10.980  1.00 89.76           O  
ATOM   2264  CB  GLN E 283     -49.996  19.873  -7.872  1.00 89.76           C  
ATOM   2265  CG  GLN E 283     -50.187  19.116  -6.559  1.00 89.76           C  
ATOM   2266  CD  GLN E 283     -49.010  19.443  -5.662  1.00 89.76           C  
ATOM   2268  NE2 GLN E 283     -48.115  18.443  -5.427  1.00 89.76           N  
ATOM   2267  OE1 GLN E 283     -48.887  20.566  -5.175  1.00 89.76           O  
ATOM   2271  N   GLU E 284     -48.532  20.783 -10.538  1.00 39.43           N  
ATOM   2272  CA  GLU E 284     -48.679  21.346 -11.849  1.00 39.43           C  
ATOM   2278  C   GLU E 284     -48.190  20.342 -12.832  1.00 39.43           C  
ATOM   2279  O   GLU E 284     -48.735  20.201 -13.926  1.00 39.43           O  
ATOM   2273  CB  GLU E 284     -47.823  22.602 -12.051  1.00 39.43           C  
ATOM   2274  CG  GLU E 284     -48.292  23.798 -11.231  1.00 39.43           C  
ATOM   2275  CD  GLU E 284     -47.390  24.949 -11.620  1.00 39.43           C  
ATOM   2276  OE1 GLU E 284     -46.309  25.090 -10.986  1.00 39.43           O  
ATOM   2277  OE2 GLU E 284     -47.754  25.699 -12.568  1.00 39.43           O1-
ATOM   2280  N   LEU E 285     -47.113  19.636 -12.451  1.00 54.47           N  
ATOM   2281  CA  LEU E 285     -46.508  18.626 -13.259  1.00 54.47           C  
ATOM   2286  C   LEU E 285     -47.501  17.528 -13.464  1.00 54.47           C  
ATOM   2287  O   LEU E 285     -47.644  17.008 -14.570  1.00 54.47           O  
ATOM   2282  CB  LEU E 285     -45.288  18.022 -12.548  1.00 54.47           C  
ATOM   2283  CG  LEU E 285     -44.682  16.816 -13.280  1.00 54.47           C  
ATOM   2284  CD1 LEU E 285     -44.118  17.214 -14.650  1.00 54.47           C  
ATOM   2285  CD2 LEU E 285     -43.663  16.085 -12.391  1.00 54.47           C  
ATOM   2288  N   ARG E 286     -48.193  17.130 -12.379  1.00 93.02           N  
ATOM   2289  CA  ARG E 286     -49.144  16.060 -12.441  1.00 93.02           C  
ATOM   2297  C   ARG E 286     -50.324  16.469 -13.271  1.00 93.02           C  
ATOM   2298  O   ARG E 286     -50.758  15.722 -14.146  1.00 93.02           O  
ATOM   2290  CB  ARG E 286     -49.589  15.646 -11.022  1.00 93.02           C  
ATOM   2291  CG  ARG E 286     -50.556  14.467 -10.949  1.00 93.02           C  
ATOM   2292  CD  ARG E 286     -50.582  13.822  -9.559  1.00 93.02           C  
ATOM   2293  NE  ARG E 286     -50.402  14.904  -8.548  1.00 93.02           N  
ATOM   2294  CZ  ARG E 286     -49.207  15.082  -7.901  1.00 93.02           C  
ATOM   2295  NH1 ARG E 286     -48.143  14.268  -8.158  1.00 93.02           N1+
ATOM   2296  NH2 ARG E 286     -49.088  16.074  -6.971  1.00 93.02           N  
ATOM   2299  N   GLU E 287     -50.860  17.681 -13.022  1.00 91.82           N  
ATOM   2300  CA  GLU E 287     -52.026  18.153 -13.709  1.00 91.82           C  
ATOM   2306  C   GLU E 287     -51.774  18.408 -15.166  1.00 91.82           C  
ATOM   2307  O   GLU E 287     -52.545  17.928 -15.994  1.00 91.82           O  
ATOM   2301  CB  GLU E 287     -52.602  19.430 -13.071  1.00 91.82           C  
ATOM   2302  CG  GLU E 287     -53.285  19.146 -11.733  1.00 91.82           C  
ATOM   2303  CD  GLU E 287     -54.565  18.364 -12.023  1.00 91.82           C  
ATOM   2304  OE1 GLU E 287     -55.614  19.023 -12.239  1.00 91.82           O  
ATOM   2305  OE2 GLU E 287     -54.505  17.108 -12.035  1.00 91.82           O1-
ATOM   2308  N   ALA E 288     -50.709  19.159 -15.545  1.00 69.05           N  
ATOM   2309  CA  ALA E 288     -50.515  19.338 -16.965  1.00 69.05           C  
ATOM   2311  C   ALA E 288     -49.061  19.246 -17.326  1.00 69.05           C  
ATOM   2312  O   ALA E 288     -48.313  20.221 -17.269  1.00 69.05           O  
ATOM   2310  CB  ALA E 288     -51.012  20.698 -17.488  1.00 69.05           C  
ATOM   2313  N   PRO E 289     -48.687  18.079 -17.768  1.00166.70           N  
ATOM   2314  CA  PRO E 289     -47.332  17.797 -18.168  1.00166.70           C  
ATOM   2318  C   PRO E 289     -46.889  18.425 -19.454  1.00166.70           C  
ATOM   2319  O   PRO E 289     -45.684  18.482 -19.690  1.00166.70           O  
ATOM   2316  CB  PRO E 289     -47.224  16.275 -18.239  1.00166.70           C  
ATOM   2317  CG  PRO E 289     -48.309  15.780 -17.275  1.00166.70           C  
ATOM   2315  CD  PRO E 289     -49.374  16.884 -17.308  1.00166.70           C  
ATOM   2320  N   GLU E 290     -47.831  18.832 -20.326  1.00 95.82           N  
ATOM   2321  CA  GLU E 290     -47.520  19.371 -21.623  1.00 95.82           C  
ATOM   2327  C   GLU E 290     -46.886  20.714 -21.490  1.00 95.82           C  
ATOM   2328  O   GLU E 290     -46.060  21.103 -22.316  1.00 95.82           O  
ATOM   2322  CB  GLU E 290     -48.756  19.492 -22.538  1.00 95.82           C  
ATOM   2323  CG  GLU E 290     -49.887  20.348 -21.959  1.00 95.82           C  
ATOM   2324  CD  GLU E 290     -51.128  20.176 -22.830  1.00 95.82           C  
ATOM   2325  OE1 GLU E 290     -51.057  20.509 -24.044  1.00 95.82           O  
ATOM   2326  OE2 GLU E 290     -52.166  19.702 -22.292  1.00 95.82           O1-
ATOM   2329  N   LYS E 291     -47.291  21.461 -20.450  1.00112.18           N  
ATOM   2330  CA  LYS E 291     -46.846  22.800 -20.229  1.00112.18           C  
ATOM   2336  C   LYS E 291     -45.363  22.825 -19.995  1.00112.18           C  
ATOM   2337  O   LYS E 291     -44.675  23.723 -20.480  1.00112.18           O  
ATOM   2331  CB  LYS E 291     -47.540  23.448 -19.026  1.00112.18           C  
ATOM   2332  CG  LYS E 291     -47.332  24.957 -18.971  1.00112.18           C  
ATOM   2333  CD  LYS E 291     -47.984  25.708 -20.134  1.00112.18           C  
ATOM   2334  CE  LYS E 291     -47.893  27.225 -19.992  1.00112.18           C  
ATOM   2335  NZ  LYS E 291     -48.454  27.883 -21.192  1.00112.18           N1+
ATOM   2338  N   ARG E 292     -44.826  21.824 -19.269  1.00118.17           N  
ATOM   2339  CA  ARG E 292     -43.420  21.758 -18.965  1.00118.17           C  
ATOM   2347  C   ARG E 292     -42.998  22.886 -18.066  1.00118.17           C  
ATOM   2348  O   ARG E 292     -41.918  23.449 -18.231  1.00118.17           O  
ATOM   2340  CB  ARG E 292     -42.527  21.780 -20.217  1.00118.17           C  
ATOM   2341  CG  ARG E 292     -42.414  20.415 -20.897  1.00118.17           C  
ATOM   2342  CD  ARG E 292     -40.980  19.885 -20.919  1.00118.17           C  
ATOM   2343  NE  ARG E 292     -41.045  18.417 -21.160  1.00118.17           N  
ATOM   2344  CZ  ARG E 292     -39.912  17.730 -21.484  1.00118.17           C  
ATOM   2345  NH1 ARG E 292     -38.739  18.402 -21.680  1.00118.17           N1+
ATOM   2346  NH2 ARG E 292     -39.955  16.373 -21.610  1.00118.17           N  
ATOM   2349  N   ALA E 293     -43.842  23.221 -17.069  1.00 44.59           N  
ATOM   2350  CA  ALA E 293     -43.571  24.276 -16.131  1.00 44.59           C  
ATOM   2352  C   ALA E 293     -42.375  23.960 -15.275  1.00 44.59           C  
ATOM   2353  O   ALA E 293     -41.533  24.824 -15.048  1.00 44.59           O  
ATOM   2351  CB  ALA E 293     -44.752  24.522 -15.171  1.00 44.59           C  
ATOM   2354  N   ALA E 294     -42.275  22.712 -14.766  1.00 45.49           N  
ATOM   2355  CA  ALA E 294     -41.209  22.299 -13.888  1.00 45.49           C  
ATOM   2357  C   ALA E 294     -39.909  22.336 -14.624  1.00 45.49           C  
ATOM   2358  O   ALA E 294     -38.865  22.685 -14.074  1.00 45.49           O  
ATOM   2356  CB  ALA E 294     -41.384  20.860 -13.367  1.00 45.49           C  
ATOM   2359  N   GLN E 295     -39.949  21.933 -15.901  1.00116.72           N  
ATOM   2360  CA  GLN E 295     -38.785  21.819 -16.735  1.00116.72           C  
ATOM   2366  C   GLN E 295     -38.191  23.175 -16.957  1.00116.72           C  
ATOM   2367  O   GLN E 295     -36.976  23.349 -16.895  1.00116.72           O  
ATOM   2361  CB  GLN E 295     -39.143  21.285 -18.132  1.00116.72           C  
ATOM   2362  CG  GLN E 295     -40.044  20.045 -18.128  1.00116.72           C  
ATOM   2363  CD  GLN E 295     -39.221  18.792 -17.882  1.00116.72           C  
ATOM   2365  NE2 GLN E 295     -39.880  17.603 -17.918  1.00116.72           N  
ATOM   2364  OE1 GLN E 295     -38.015  18.872 -17.671  1.00116.72           O  
ATOM   2368  N   LYS E 296     -39.040  24.171 -17.260  1.00145.05           N  
ATOM   2369  CA  LYS E 296     -38.564  25.492 -17.533  1.00145.05           C  
ATOM   2375  C   LYS E 296     -38.061  26.121 -16.269  1.00145.05           C  
ATOM   2376  O   LYS E 296     -37.066  26.843 -16.293  1.00145.05           O  
ATOM   2370  CB  LYS E 296     -39.637  26.341 -18.220  1.00145.05           C  
ATOM   2371  CG  LYS E 296     -40.951  26.435 -17.457  1.00145.05           C  
ATOM   2372  CD  LYS E 296     -41.964  27.291 -18.211  1.00145.05           C  
ATOM   2373  CE  LYS E 296     -41.338  28.550 -18.818  1.00145.05           C  
ATOM   2374  NZ  LYS E 296     -42.066  28.943 -20.045  1.00145.05           N1+
ATOM   2377  N   THR E 297     -38.722  25.841 -15.123  1.00114.51           N  
ATOM   2378  CA  THR E 297     -38.332  26.440 -13.877  1.00114.51           C  
ATOM   2382  C   THR E 297     -36.938  25.988 -13.548  1.00114.51           C  
ATOM   2383  O   THR E 297     -36.130  26.763 -13.039  1.00114.51           O  
ATOM   2379  CB  THR E 297     -39.235  26.102 -12.711  1.00114.51           C
[truncated: 14,183 more chars]
