# Supplementary material for: Structural Descriptors for Subunit Interface Regions in Homodimers: Effect of Lipid Membrane and Secondary Structure Type
Source: J Chem Inf Model. 2025 Mar 27;65(7):3117–26. doi: 10.1021/acs.jcim.4c01233 (PMC12004529; doi:10.1021/acs.jcim.4c01233)
Supplement: Supplementary file 3 — ci4c01233_si_003.tar [file ci4c01233_si_003.tar › database/alpha/5ayp_cytop.pdb]

HEADER    5ayp_chain_A
ATOM      1  N   MET A   1      -8.048  -1.451  -0.289  1.00105.45           N  
ATOM      2  CA  MET A   1      -7.452  -1.732  -1.614  1.00105.45           C  
ATOM      7  C   MET A   1      -7.798  -0.643  -2.572  1.00105.45           C  
ATOM      8  O   MET A   1      -8.680   0.174  -2.309  1.00105.45           O  
ATOM      3  CB  MET A   1      -7.986  -3.066  -2.164  1.00105.45           C  
ATOM      4  CG  MET A   1      -7.345  -3.498  -3.484  1.00105.45           C  
ATOM      5  SD  MET A   1      -7.971  -5.078  -4.132  1.00105.45           S  
ATOM      6  CE  MET A   1      -6.766  -5.188  -5.486  1.00105.45           C  
ATOM      9  N   ALA A   2      -7.088  -0.597  -3.712  1.00199.42           N  
ATOM     10  CA  ALA A   2      -7.346   0.423  -4.681  1.00199.42           C  
ATOM     12  C   ALA A   2      -8.626   0.087  -5.365  1.00199.42           C  
ATOM     13  O   ALA A   2      -9.018  -1.077  -5.442  1.00199.42           O  
ATOM     11  CB  ALA A   2      -6.257   0.542  -5.761  1.00199.42           C  
ATOM     14  N   GLN A   3      -9.330   1.121  -5.862  1.00310.60           N  
ATOM     15  CA  GLN A   3     -10.553   0.886  -6.562  1.00310.60           C  
ATOM     21  C   GLN A   3     -10.170   0.520  -7.950  1.00310.60           C  
ATOM     22  O   GLN A   3      -9.447   1.249  -8.623  1.00310.60           O  
ATOM     16  CB  GLN A   3     -11.460   2.127  -6.634  1.00310.60           C  
ATOM     17  CG  GLN A   3     -12.817   1.875  -7.293  1.00310.60           C  
ATOM     18  CD  GLN A   3     -13.695   1.128  -6.298  1.00310.60           C  
ATOM     20  NE2 GLN A   3     -15.034   1.151  -6.538  1.00310.60           N  
ATOM     19  OE1 GLN A   3     -13.207   0.542  -5.334  1.00310.60           O  
ATOM     23  N   LEU A   4     -10.570  -0.696  -8.346  1.00195.53           N  
ATOM     24  CA  LEU A   4     -10.415  -1.276  -9.645  1.00195.53           C  
ATOM     29  C   LEU A   4     -11.397  -0.665 -10.579  1.00195.53           C  
ATOM     30  O   LEU A   4     -11.103  -0.445 -11.752  1.00195.53           O  
ATOM     25  CB  LEU A   4     -10.700  -2.788  -9.636  1.00195.53           C  
ATOM     26  CG  LEU A   4     -10.575  -3.464 -11.014  1.00195.53           C  
ATOM     27  CD1 LEU A   4      -9.129  -3.445 -11.528  1.00195.53           C  
ATOM     28  CD2 LEU A   4     -11.182  -4.875 -10.998  1.00195.53           C  
ATOM     31  N   SER A   5     -12.608  -0.380 -10.063  1.00 91.97           N  
ATOM     32  CA  SER A   5     -13.681   0.077 -10.891  1.00 91.97           C  
ATOM     35  C   SER A   5     -13.273   1.342 -11.566  1.00 91.97           C  
ATOM     36  O   SER A   5     -13.611   1.567 -12.726  1.00 91.97           O  
ATOM     33  CB  SER A   5     -14.971   0.366 -10.103  1.00 91.97           C  
ATOM     34  OG  SER A   5     -14.780   1.469  -9.231  1.00 91.97           O  
ATOM     37  N   VAL A   6     -12.524   2.200 -10.856  1.00 98.62           N  
ATOM     38  CA  VAL A   6     -12.132   3.460 -11.415  1.00 98.62           C  
ATOM     42  C   VAL A   6     -11.260   3.240 -12.608  1.00 98.62           C  
ATOM     43  O   VAL A   6     -11.428   3.902 -13.630  1.00 98.62           O  
ATOM     39  CB  VAL A   6     -11.375   4.318 -10.443  1.00 98.62           C  
ATOM     40  CG1 VAL A   6     -10.146   3.544  -9.950  1.00 98.62           C  
ATOM     41  CG2 VAL A   6     -11.006   5.633 -11.146  1.00 98.62           C  
ATOM     44  N   GLU A   7     -10.303   2.299 -12.519  1.00 68.78           N  
ATOM     45  CA  GLU A   7      -9.414   2.107 -13.623  1.00 68.78           C  
ATOM     51  C   GLU A   7     -10.174   1.595 -14.801  1.00 68.78           C  
ATOM     52  O   GLU A   7      -9.833   1.905 -15.939  1.00 68.78           O  
ATOM     46  CB  GLU A   7      -8.185   1.236 -13.303  1.00 68.78           C  
ATOM     47  CG  GLU A   7      -8.456  -0.124 -12.669  1.00 68.78           C  
ATOM     48  CD  GLU A   7      -7.094  -0.620 -12.201  1.00 68.78           C  
ATOM     49  OE1 GLU A   7      -6.086   0.064 -12.525  1.00 68.78           O  
ATOM     50  OE2 GLU A   7      -7.038  -1.671 -11.510  1.00 68.78           O1-
ATOM     53  N   GLN A   8     -11.223   0.789 -14.570  1.00 29.65           N  
ATOM     54  CA  GLN A   8     -11.997   0.326 -15.682  1.00 29.65           C  
ATOM     60  C   GLN A   8     -12.651   1.517 -16.313  1.00 29.65           C  
ATOM     61  O   GLN A   8     -12.718   1.634 -17.535  1.00 29.65           O  
ATOM     55  CB  GLN A   8     -13.106  -0.657 -15.277  1.00 29.65           C  
ATOM     56  CG  GLN A   8     -13.923  -1.151 -16.472  1.00 29.65           C  
ATOM     57  CD  GLN A   8     -12.984  -1.950 -17.364  1.00 29.65           C  
ATOM     59  NE2 GLN A   8     -13.217  -1.886 -18.703  1.00 29.65           N  
ATOM     58  OE1 GLN A   8     -12.061  -2.606 -16.885  1.00 29.65           O  
ATOM     62  N   PHE A   9     -13.138   2.446 -15.470  1.00 66.01           N  
ATOM     63  CA  PHE A   9     -13.820   3.642 -15.881  1.00 66.01           C  
ATOM     71  C   PHE A   9     -12.887   4.488 -16.688  1.00 66.01           C  
ATOM     72  O   PHE A   9     -13.251   5.001 -17.744  1.00 66.01           O  
ATOM     64  CB  PHE A   9     -14.278   4.452 -14.650  1.00 66.01           C  
ATOM     65  CG  PHE A   9     -14.919   5.734 -15.061  1.00 66.01           C  
ATOM     66  CD1 PHE A   9     -16.228   5.773 -15.483  1.00 66.01           C  
ATOM     67  CD2 PHE A   9     -14.205   6.908 -14.994  1.00 66.01           C  
ATOM     68  CE1 PHE A   9     -16.807   6.966 -15.848  1.00 66.01           C  
ATOM     69  CE2 PHE A   9     -14.778   8.104 -15.357  1.00 66.01           C  
ATOM     70  CZ  PHE A   9     -16.082   8.132 -15.787  1.00 66.01           C  
ATOM     73  N   LEU A  10     -11.644   4.641 -16.206  1.00143.19           N  
ATOM     74  CA  LEU A  10     -10.677   5.500 -16.818  1.00143.19           C  
ATOM     79  C   LEU A  10     -10.345   4.952 -18.179  1.00143.19           C  
ATOM     80  O   LEU A  10     -10.248   5.696 -19.154  1.00143.19           O  
ATOM     75  CB  LEU A  10      -9.411   5.579 -15.939  1.00143.19           C  
ATOM     76  CG  LEU A  10      -8.485   6.785 -16.182  1.00143.19           C  
ATOM     77  CD1 LEU A  10      -7.876   6.784 -17.587  1.00143.19           C  
ATOM     78  CD2 LEU A  10      -9.194   8.101 -15.819  1.00143.19           C  
ATOM     81  N   ASN A  11     -10.181   3.619 -18.280  1.00 41.02           N  
ATOM     82  CA  ASN A  11      -9.833   2.973 -19.514  1.00 41.02           C  
ATOM     87  C   ASN A  11     -10.947   3.137 -20.501  1.00 41.02           C  
ATOM     88  O   ASN A  11     -10.709   3.414 -21.675  1.00 41.02           O  
ATOM     83  CB  ASN A  11      -9.591   1.463 -19.340  1.00 41.02           C  
ATOM     84  CG  ASN A  11      -9.155   0.892 -20.681  1.00 41.02           C  
ATOM     86  ND2 ASN A  11      -9.950  -0.074 -21.213  1.00 41.02           N  
ATOM     85  OD1 ASN A  11      -8.134   1.290 -21.239  1.00 41.02           O  
ATOM     89  N   GLU A  12     -12.201   2.974 -20.043  1.00 65.05           N  
ATOM     90  CA  GLU A  12     -13.327   3.033 -20.929  1.00 65.05           C  
ATOM     96  C   GLU A  12     -13.424   4.408 -21.521  1.00 65.05           C  
ATOM     97  O   GLU A  12     -13.681   4.565 -22.714  1.00 65.05           O  
ATOM     91  CB  GLU A  12     -14.655   2.742 -20.209  1.00 65.05           C  
ATOM     92  CG  GLU A  12     -15.823   2.472 -21.158  1.00 65.05           C  
ATOM     93  CD  GLU A  12     -15.702   1.033 -21.640  1.00 65.05           C  
ATOM     94  OE1 GLU A  12     -15.632   0.124 -20.771  1.00 65.05           O  
ATOM     95  OE2 GLU A  12     -15.670   0.824 -22.882  1.00 65.05           O1-
ATOM     98  N   GLN A  13     -13.222   5.445 -20.688  1.00 46.91           N  
ATOM     99  CA  GLN A  13     -13.342   6.811 -21.111  1.00 46.91           C  
ATOM    105  C   GLN A  13     -12.250   7.154 -22.074  1.00 46.91           C  
ATOM    106  O   GLN A  13     -12.457   7.920 -23.014  1.00 46.91           O  
ATOM    100  CB  GLN A  13     -13.265   7.801 -19.937  1.00 46.91           C  
ATOM    101  CG  GLN A  13     -14.378   7.588 -18.910  1.00 46.91           C  
ATOM    102  CD  GLN A  13     -15.720   7.762 -19.612  1.00 46.91           C  
ATOM    104  NE2 GLN A  13     -16.716   6.913 -19.239  1.00 46.91           N  
ATOM    103  OE1 GLN A  13     -15.878   8.624 -20.475  1.00 46.91           O  
ATOM    107  N   LYS A  14     -11.043   6.611 -21.848  1.00111.40           N  
ATOM    108  CA  LYS A  14      -9.936   6.910 -22.708  1.00111.40           C  
ATOM    114  C   LYS A  14     -10.282   6.415 -24.075  1.00111.40           C  
ATOM    115  O   LYS A  14     -10.005   7.080 -25.072  1.00111.40           O  
ATOM    109  CB  LYS A  14      -8.636   6.219 -22.263  1.00111.40           C  
ATOM    110  CG  LYS A  14      -7.373   6.752 -22.947  1.00111.40           C  
ATOM    111  CD  LYS A  14      -7.362   6.586 -24.465  1.00111.40           C  
ATOM    112  CE  LYS A  14      -6.092   7.122 -25.125  1.00111.40           C  
ATOM    113  NZ  LYS A  14      -4.985   6.157 -24.956  1.00111.40           N1+
ATOM    116  N   GLN A  15     -10.906   5.224 -24.148  1.00 75.84           N  
ATOM    117  CA  GLN A  15     -11.251   4.640 -25.409  1.00 75.84           C  
ATOM    123  C   GLN A  15     -12.243   5.519 -26.104  1.00 75.84           C  
ATOM    124  O   GLN A  15     -12.103   5.814 -27.290  1.00 75.84           O  
ATOM    118  CB  GLN A  15     -11.928   3.267 -25.274  1.00 75.84           C  
ATOM    119  CG  GLN A  15     -11.029   2.175 -24.696  1.00 75.84           C  
ATOM    120  CD  GLN A  15     -11.856   0.899 -24.634  1.00 75.84           C  
ATOM    122  NE2 GLN A  15     -11.376  -0.167 -25.327  1.00 75.84           N  
ATOM    121  OE1 GLN A  15     -12.906   0.854 -23.995  1.00 75.84           O  
ATOM    125  N   ALA A  16     -13.263   5.987 -25.364  1.00 24.61           N  
ATOM    126  CA  ALA A  16     -14.299   6.785 -25.954  1.00 24.61           C  
ATOM    128  C   ALA A  16     -13.689   8.040 -26.488  1.00 24.61           C  
ATOM    129  O   ALA A  16     -14.056   8.512 -27.562  1.00 24.61           O  
ATOM    127  CB  ALA A  16     -15.385   7.195 -24.945  1.00 24.61           C  
ATOM    130  N   VAL A  17     -12.737   8.617 -25.736  1.00 35.52           N  
ATOM    131  CA  VAL A  17     -12.116   9.853 -26.114  1.00 35.52           C  
ATOM    135  C   VAL A  17     -11.355   9.686 -27.393  1.00 35.52           C  
ATOM    136  O   VAL A  17     -11.421  10.542 -28.275  1.00 35.52           O  
ATOM    132  CB  VAL A  17     -11.150  10.348 -25.076  1.00 35.52           C  
ATOM    133  CG1 VAL A  17     -10.427  11.590 -25.623  1.00 35.52           C  
ATOM    134  CG2 VAL A  17     -11.926  10.605 -23.773  1.00 35.52           C  
ATOM    137  N   GLU A  18     -10.596   8.582 -27.522  1.00 90.48           N  
ATOM    138  CA  GLU A  18      -9.787   8.387 -28.692  1.00 90.48           C  
ATOM    144  C   GLU A  18     -10.662   8.206 -29.890  1.00 90.48           C  
ATOM    145  O   GLU A  18     -10.384   8.756 -30.954  1.00 90.48           O  
ATOM    139  CB  GLU A  18      -8.874   7.151 -28.613  1.00 90.48           C  
ATOM    140  CG  GLU A  18      -7.801   7.236 -27.526  1.00 90.48           C  
ATOM    141  CD  GLU A  18      -6.909   8.436 -27.803  1.00 90.48           C  
ATOM    142  OE1 GLU A  18      -7.453   9.571 -27.861  1.00 90.48           O  
ATOM    143  OE2 GLU A  18      -5.674   8.240 -27.954  1.00 90.48           O1-
ATOM    146  N   THR A  19     -11.747   7.423 -29.746  1.00 24.63           N  
ATOM    147  CA  THR A  19     -12.598   7.158 -30.867  1.00 24.63           C  
ATOM    151  C   THR A  19     -13.214   8.446 -31.307  1.00 24.63           C  
ATOM    152  O   THR A  19     -13.273   8.742 -32.500  1.00 24.63           O  
ATOM    148  CB  THR A  19     -13.714   6.214 -30.532  1.00 24.63           C  
ATOM    150  CG2 THR A  19     -14.538   5.955 -31.805  1.00 24.63           C  
ATOM    149  OG1 THR A  19     -13.186   4.990 -30.042  1.00 24.63           O  
ATOM    153  N   ALA A  20     -13.675   9.257 -30.338  1.00 26.46           N  
ATOM    154  CA  ALA A  20     -14.330  10.493 -30.658  1.00 26.46           C  
ATOM    156  C   ALA A  20     -13.372  11.399 -31.366  1.00 26.46           C  
ATOM    157  O   ALA A  20     -13.717  12.011 -32.375  1.00 26.46           O  
ATOM    155  CB  ALA A  20     -14.833  11.236 -29.410  1.00 26.46           C  
ATOM    158  N   LEU A  21     -12.123  11.476 -30.873  1.00 46.53           N  
ATOM    159  CA  LEU A  21     -11.140  12.364 -31.431  1.00 46.53           C  
ATOM    164  C   LEU A  21     -10.894  11.985 -32.856  1.00 46.53           C  
ATOM    165  O   LEU A  21     -10.738  12.849 -33.720  1.00 46.53           O  
ATOM    160  CB  LEU A  21      -9.795  12.285 -30.689  1.00 46.53           C  
ATOM    161  CG  LEU A  21      -9.868  12.786 -29.237  1.00 46.53           C  
ATOM    162  CD1 LEU A  21      -8.503  12.687 -28.540  1.00 46.53           C  
ATOM    163  CD2 LEU A  21     -10.462  14.202 -29.167  1.00 46.53           C  
ATOM    166  N   SER A  22     -10.836  10.672 -33.135  1.00 25.18           N  
ATOM    167  CA  SER A  22     -10.597  10.206 -34.470  1.00 25.18           C  
ATOM    170  C   SER A  22     -11.751  10.595 -35.343  1.00 25.18           C  
ATOM    171  O   SER A  22     -11.560  11.029 -36.478  1.00 25.18           O  
ATOM    168  CB  SER A  22     -10.452   8.677 -34.546  1.00 25.18           C  
ATOM    169  OG  SER A  22     -10.217   8.275 -35.887  1.00 25.18           O  
ATOM    172  N   ARG A  23     -12.989  10.457 -34.829  1.00 71.68           N  
ATOM    173  CA  ARG A  23     -14.155  10.763 -35.609  1.00 71.68           C  
ATOM    181  C   ARG A  23     -14.162  12.222 -35.938  1.00 71.68           C  
ATOM    182  O   ARG A  23     -14.535  12.608 -37.044  1.00 71.68           O  
ATOM    174  CB  ARG A  23     -15.480  10.462 -34.887  1.00 71.68           C  
ATOM    175  CG  ARG A  23     -15.749   8.973 -34.662  1.00 71.68           C  
ATOM    176  CD  ARG A  23     -17.204   8.675 -34.291  1.00 71.68           C  
ATOM    177  NE  ARG A  23     -17.495   9.363 -33.003  1.00 71.68           N  
ATOM    178  CZ  ARG A  23     -17.387   8.684 -31.825  1.00 71.68           C  
ATOM    179  NH1 ARG A  23     -17.037   7.364 -31.828  1.00 71.68           N1+
ATOM    180  NH2 ARG A  23     -17.636   9.321 -30.644  1.00 71.68           N  
ATOM    183  N   TYR A  24     -13.750  13.077 -34.984  1.00 64.29           N  
ATOM    184  CA  TYR A  24     -13.809  14.488 -35.226  1.00 64.29           C  
ATOM    193  C   TYR A  24     -12.943  14.852 -36.386  1.00 64.29           C  
ATOM    194  O   TYR A  24     -13.377  15.607 -37.250  1.00 64.29           O  
ATOM    185  CB  TYR A  24     -13.367  15.354 -34.031  1.00 64.29           C  
ATOM    186  CG  TYR A  24     -14.437  15.318 -32.992  1.00 64.29           C  
ATOM    187  CD1 TYR A  24     -15.618  15.995 -33.196  1.00 64.29           C  
ATOM    188  CD2 TYR A  24     -14.258  14.640 -31.809  1.00 64.29           C  
ATOM    189  CE1 TYR A  24     -16.614  15.980 -32.247  1.00 64.29           C  
ATOM    190  CE2 TYR A  24     -15.250  14.621 -30.856  1.00 64.29           C  
ATOM    191  CZ  TYR A  24     -16.430  15.289 -31.075  1.00 64.29           C  
ATOM    192  OH  TYR A  24     -17.448  15.270 -30.097  1.00 64.29           O  
ATOM    195  N   ILE A  25     -11.697  14.340 -36.448  1.00 97.17           N  
ATOM    196  CA  ILE A  25     -10.829  14.697 -37.539  1.00 97.17           C  
ATOM    201  C   ILE A  25     -11.348  14.166 -38.843  1.00 97.17           C  
ATOM    202  O   ILE A  25     -11.370  14.881 -39.843  1.00 97.17           O  
ATOM    197  CB  ILE A  25      -9.409  14.239 -37.368  1.00 97.17           C  
ATOM    198  CG1 ILE A  25      -8.707  15.089 -36.293  1.00 97.17           C  
ATOM    199  CG2 ILE A  25      -8.724  14.326 -38.743  1.00 97.17           C  
ATOM    200  CD1 ILE A  25      -9.330  14.993 -34.904  1.00 97.17           C  
ATOM    203  N   GLU A  26     -11.823  12.910 -38.865  1.00 41.18           N  
ATOM    204  CA  GLU A  26     -12.237  12.279 -40.090  1.00 41.18           C  
ATOM    210  C   GLU A  26     -13.348  13.061 -40.730  1.00 41.18           C  
ATOM    211  O   GLU A  26     -13.438  13.119 -41.954  1.00 41.18           O  
ATOM    205  CB  GLU A  26     -12.732  10.837 -39.873  1.00 41.18           C  
ATOM    206  CG  GLU A  26     -11.614   9.876 -39.457  1.00 41.18           C  
ATOM    207  CD  GLU A  26     -12.213   8.489 -39.271  1.00 41.18           C  
ATOM    208  OE1 GLU A  26     -13.468   8.379 -39.272  1.00 41.18           O  
ATOM    209  OE2 GLU A  26     -11.422   7.520 -39.121  1.00 41.18           O1-
ATOM    212  N   ARG A  27     -14.226  13.681 -39.920  1.00193.12           N  
ATOM    213  CA  ARG A  27     -15.368  14.404 -40.413  1.00193.12           C  
ATOM    221  C   ARG A  27     -14.919  15.550 -41.266  1.00193.12           C  
ATOM    222  O   ARG A  27     -15.555  15.854 -42.274  1.00193.12           O  
ATOM    214  CB  ARG A  27     -16.183  15.093 -39.302  1.00193.12           C  
ATOM    215  CG  ARG A  27     -16.664  14.196 -38.164  1.00193.12           C  
ATOM    216  CD  ARG A  27     -17.607  14.924 -37.197  1.00193.12           C  
ATOM    217  NE  ARG A  27     -16.926  16.172 -36.744  1.00193.12           N  
ATOM    218  CZ  ARG A  27     -17.608  17.117 -36.029  1.00193.12           C  
ATOM    219  NH1 ARG A  27     -18.906  16.907 -35.668  1.00193.12           N1+
ATOM    220  NH2 ARG A  27     -16.998  18.282 -35.667  1.00193.12           N  
ATOM    223  N   LEU A  28     -13.805  16.211 -40.887  1.00117.22           N  
ATOM    224  CA  LEU A  28     -13.385  17.422 -41.537  1.00117.22           C  
ATOM    229  C   LEU A  28     -13.306  17.256 -43.015  1.00117.22           C  
ATOM    230  O   LEU A  28     -12.784  16.273 -43.537  1.00117.22           O  
ATOM    225  CB  LEU A  28     -11.991  17.938 -41.118  1.00117.22           C  
ATOM    226  CG  LEU A  28     -11.915  18.648 -39.753  1.00117.22           C  
ATOM    227  CD1 LEU A  28     -12.357  17.738 -38.610  1.00117.22           C  
ATOM    228  CD2 LEU A  28     -10.511  19.222 -39.508  1.00117.22           C  
ATOM    231  N   GLU A  29     -13.868  18.249 -43.732  1.00 50.90           N  
ATOM    232  CA  GLU A  29     -13.731  18.284 -45.152  1.00 50.90           C  
ATOM    238  C   GLU A  29     -12.809  19.429 -45.401  1.00 50.90           C  
ATOM    239  O   GLU A  29     -13.212  20.591 -45.369  1.00 50.90           O  
ATOM    233  CB  GLU A  29     -15.056  18.538 -45.887  1.00 50.90           C  
ATOM    234  CG  GLU A  29     -16.023  17.360 -45.752  1.00 50.90           C  
ATOM    235  CD  GLU A  29     -17.302  17.693 -46.504  1.00 50.90           C  
ATOM    236  OE1 GLU A  29     -17.205  18.071 -47.702  1.00 50.90           O  
ATOM    237  OE2 GLU A  29     -18.392  17.577 -45.885  1.00 50.90           O1-
ATOM    240  N   GLY A  30     -11.528  19.110 -45.656  1.00 24.74           N  
ATOM    241  CA  GLY A  30     -10.523  20.113 -45.842  1.00 24.74           C  
ATOM    242  C   GLY A  30      -9.330  19.409 -46.396  1.00 24.74           C  
ATOM    243  O   GLY A  30      -9.406  18.234 -46.754  1.00 24.74           O  
ATOM    244  N   PRO A  31      -8.212  20.074 -46.458  1.00 60.56           N  
ATOM    245  CA  PRO A  31      -7.067  19.439 -47.037  1.00 60.56           C  
ATOM    249  C   PRO A  31      -6.656  18.254 -46.231  1.00 60.56           C  
ATOM    250  O   PRO A  31      -6.717  18.306 -45.004  1.00 60.56           O  
ATOM    247  CB  PRO A  31      -6.012  20.533 -47.174  1.00 60.56           C  
ATOM    248  CG  PRO A  31      -6.856  21.810 -47.359  1.00 60.56           C  
ATOM    246  CD  PRO A  31      -8.172  21.518 -46.615  1.00 60.56           C  
ATOM    251  N   ALA A  32      -6.244  17.175 -46.919  1.00 23.46           N  
ATOM    252  CA  ALA A  32      -5.858  15.956 -46.277  1.00 23.46           C  
ATOM    254  C   ALA A  32      -4.645  16.207 -45.444  1.00 23.46           C  
ATOM    255  O   ALA A  32      -4.540  15.708 -44.326  1.00 23.46           O  
ATOM    253  CB  ALA A  32      -5.508  14.843 -47.280  1.00 23.46           C  
ATOM    256  N   LYS A  33      -3.693  17.003 -45.963  1.00 99.75           N  
ATOM    257  CA  LYS A  33      -2.475  17.226 -45.240  1.00 99.75           C  
ATOM    263  C   LYS A  33      -2.779  17.914 -43.946  1.00 99.75           C  
ATOM    264  O   LYS A  33      -2.170  17.614 -42.920  1.00 99.75           O  
ATOM    258  CB  LYS A  33      -1.455  18.098 -45.984  1.00 99.75           C  
ATOM    259  CG  LYS A  33      -0.773  17.391 -47.153  1.00 99.75           C  
ATOM    260  CD  LYS A  33       0.092  18.330 -47.994  1.00 99.75           C  
ATOM    261  CE  LYS A  33       1.381  18.754 -47.286  1.00 99.75           C  
ATOM    262  NZ  LYS A  33       2.166  19.658 -48.155  1.00 99.75           N1+
ATOM    265  N   LEU A  34      -3.722  18.872 -43.963  1.00101.43           N  
ATOM    266  CA  LEU A  34      -4.049  19.595 -42.768  1.00101.43           C  
ATOM    271  C   LEU A  34      -4.631  18.624 -41.785  1.00101.43           C  
ATOM    272  O   LEU A  34      -4.288  18.636 -40.603  1.00101.43           O  
ATOM    267  CB  LEU A  34      -5.087  20.704 -43.029  1.00101.43           C  
ATOM    268  CG  LEU A  34      -5.296  21.689 -41.858  1.00101.43           C  
ATOM    269  CD1 LEU A  34      -5.883  21.015 -40.611  1.00101.43           C  
ATOM    270  CD2 LEU A  34      -4.006  22.468 -41.562  1.00101.43           C  
ATOM    273  N   LYS A  35      -5.527  17.737 -42.260  1.00 35.54           N  
ATOM    274  CA  LYS A  35      -6.175  16.784 -41.404  1.00 35.54           C  
ATOM    280  C   LYS A  35      -5.129  15.876 -40.838  1.00 35.54           C  
ATOM    281  O   LYS A  35      -5.175  15.512 -39.664  1.00 35.54           O  
ATOM    275  CB  LYS A  35      -7.193  15.913 -42.158  1.00 35.54           C  
ATOM    276  CG  LYS A  35      -8.358  16.719 -42.734  1.00 35.54           C  
ATOM    277  CD  LYS A  35      -9.170  15.952 -43.778  1.00 35.54           C  
ATOM    278  CE  LYS A  35     -10.251  16.797 -44.451  1.00 35.54           C  
ATOM    279  NZ  LYS A  35     -10.937  16.002 -45.494  1.00 35.54           N1+
ATOM    282  N   LYS A  36      -4.147  15.490 -41.675  1.00116.50           N  
ATOM    283  CA  LYS A  36      -3.113  14.584 -41.261  1.00116.50           C  
ATOM    289  C   LYS A  36      -2.317  15.230 -40.167  1.00116.50           C  
ATOM    290  O   LYS A  36      -1.996  14.595 -39.164  1.00116.50           O  
ATOM    284  CB  LYS A  36      -2.112  14.278 -42.389  1.00116.50           C  
ATOM    285  CG  LYS A  36      -2.751  13.733 -43.667  1.00116.50           C  
ATOM    286  CD  LYS A  36      -3.504  12.415 -43.490  1.00116.50           C  
ATOM    287  CE  LYS A  36      -4.189  11.952 -44.776  1.00116.50           C  
ATOM    288  NZ  LYS A  36      -3.177  11.715 -45.829  1.00116.50           N1+
ATOM    291  N   ALA A  37      -1.981  16.523 -40.336  1.00 35.70           N  
ATOM    292  CA  ALA A  37      -1.172  17.224 -39.378  1.00 35.70           C  
ATOM    294  C   ALA A  37      -1.899  17.285 -38.067  1.00 35.70           C  
ATOM    295  O   ALA A  37      -1.297  17.121 -37.007  1.00 35.70           O  
ATOM    293  CB  ALA A  37      -0.864  18.670 -39.809  1.00 35.70           C  
ATOM    296  N   MET A  38      -3.219  17.547 -38.103  1.00 81.84           N  
ATOM    297  CA  MET A  38      -3.989  17.612 -36.890  1.00 81.84           C  
ATOM    302  C   MET A  38      -4.001  16.269 -36.221  1.00 81.84           C  
ATOM    303  O   MET A  38      -3.803  16.165 -35.013  1.00 81.84           O  
ATOM    298  CB  MET A  38      -5.474  17.937 -37.125  1.00 81.84           C  
ATOM    299  CG  MET A  38      -5.798  19.389 -37.466  1.00 81.84           C  
ATOM    300  SD  MET A  38      -7.577  19.656 -37.736  1.00 81.84           S  
ATOM    301  CE  MET A  38      -7.585  21.415 -37.295  1.00 81.84           C  
ATOM    304  N   ALA A  39      -4.240  15.204 -37.009  1.00 38.22           N  
ATOM    305  CA  ALA A  39      -4.381  13.863 -36.513  1.00 38.22           C  
ATOM    307  C   ALA A  39      -3.101  13.372 -35.917  1.00 38.22           C  
ATOM    308  O   ALA A  39      -3.102  12.705 -34.883  1.00 38.22           O  
ATOM    306  CB  ALA A  39      -4.790  12.866 -37.611  1.00 38.22           C  
ATOM    309  N   TYR A  40      -1.965  13.717 -36.544  1.00 63.69           N  
ATOM    310  CA  TYR A  40      -0.695  13.174 -36.161  1.00 63.69           C  
ATOM    319  C   TYR A  40      -0.432  13.461 -34.717  1.00 63.69           C  
ATOM    320  O   TYR A  40      -0.098  12.556 -33.954  1.00 63.69           O  
ATOM    311  CB  TYR A  40       0.439  13.816 -36.985  1.00 63.69           C  
ATOM    312  CG  TYR A  40       1.763  13.278 -36.563  1.00 63.69           C  
ATOM    313  CD1 TYR A  40       2.229  12.081 -37.056  1.00 63.69           C  
ATOM    314  CD2 TYR A  40       2.549  13.983 -35.681  1.00 63.69           C  
ATOM    315  CE1 TYR A  40       3.455  11.592 -36.670  1.00 63.69           C  
ATOM    316  CE2 TYR A  40       3.776  13.500 -35.291  1.00 63.69           C  
ATOM    317  CZ  TYR A  40       4.232  12.301 -35.785  1.00 63.69           C  
ATOM    318  OH  TYR A  40       5.490  11.802 -35.389  1.00 63.69           O  
ATOM    321  N   SER A  41      -0.575  14.728 -34.300  1.00 46.69           N  
ATOM    322  CA  SER A  41      -0.323  15.088 -32.937  1.00 46.69           C  
ATOM    325  C   SER A  41      -1.431  14.605 -32.051  1.00 46.69           C  
ATOM    326  O   SER A  41      -1.189  14.180 -30.922  1.00 46.69           O  
ATOM    323  CB  SER A  41      -0.208  16.609 -32.749  1.00 46.69           C  
ATOM    324  OG  SER A  41       0.899  17.104 -33.489  1.00 46.69           O  
ATOM    327  N   LEU A  42      -2.688  14.682 -32.528  1.00 75.36           N  
ATOM    328  CA  LEU A  42      -3.810  14.341 -31.699  1.00 75.36           C  
ATOM    333  C   LEU A  42      -3.806  12.877 -31.372  1.00 75.36           C  
ATOM    334  O   LEU A  42      -3.854  12.484 -30.208  1.00 75.36           O  
ATOM    329  CB  LEU A  42      -5.139  14.696 -32.389  1.00 75.36           C  
ATOM    330  CG  LEU A  42      -6.376  14.583 -31.483  1.00 75.36           C  
ATOM    331  CD1 LEU A  42      -6.285  15.564 -30.302  1.00 75.36           C  
ATOM    332  CD2 LEU A  42      -7.670  14.765 -32.293  1.00 75.36           C  
ATOM    335  N   GLU A  43      -3.703  12.038 -32.414  1.00137.83           N  
ATOM    336  CA  GLU A  43      -3.730  10.603 -32.369  1.00137.83           C  
ATOM    342  C   GLU A  43      -2.439  10.054 -31.855  1.00137.83           C  
ATOM    343  O   GLU A  43      -2.276   8.840 -31.771  1.00137.83           O  
ATOM    337  CB  GLU A  43      -4.077   9.942 -33.711  1.00137.83           C  
ATOM    338  CG  GLU A  43      -5.558  10.115 -34.054  1.00137.83           C  
ATOM    339  CD  GLU A  43      -6.371   9.586 -32.873  1.00137.83           C  
ATOM    340  OE1 GLU A  43      -5.984   8.526 -32.314  1.00137.83           O  
ATOM    341  OE2 GLU A  43      -7.383  10.243 -32.508  1.00137.83           O1-
ATOM    344  N   ALA A  44      -1.444  10.919 -31.610  1.00 48.91           N  
ATOM    345  CA  ALA A  44      -0.151  10.483 -31.161  1.00 48.91           C  
ATOM    347  C   ALA A  44      -0.288   9.746 -29.867  1.00 48.91           C  
ATOM    348  O   ALA A  44       0.454   8.796 -29.616  1.00 48.91           O  
ATOM    346  CB  ALA A  44       0.820  11.652 -30.919  1.00 48.91           C  
ATOM    349  N   GLY A  45      -1.206  10.183 -28.986  1.00 30.43           N  
ATOM    350  CA  GLY A  45      -1.370   9.481 -27.750  1.00 30.43           C  
ATOM    351  C   GLY A  45      -1.147  10.462 -26.655  1.00 30.43           C  
ATOM    352  O   GLY A  45      -1.044  11.665 -26.891  1.00 30.43           O  
ATOM    353  N   GLY A  46      -1.069   9.948 -25.416  1.00 29.26           N  
ATOM    354  CA  GLY A  46      -0.878  10.772 -24.267  1.00 29.26           C  
ATOM    355  C   GLY A  46      -1.771  10.206 -23.211  1.00 29.26           C  
ATOM    356  O   GLY A  46      -2.590   9.328 -23.480  1.00 29.26           O  
ATOM    357  N   LYS A  47      -1.625  10.707 -21.974  1.00 60.45           N  
ATOM    358  CA  LYS A  47      -2.390  10.265 -20.846  1.00 60.45           C  
ATOM    364  C   LYS A  47      -3.821  10.685 -20.995  1.00 60.45           C  
ATOM    365  O   LYS A  47      -4.715  10.045 -20.443  1.00 60.45           O  
ATOM    359  CB  LYS A  47      -1.877  10.837 -19.515  1.00 60.45           C  
ATOM    360  CG  LYS A  47      -0.499  10.310 -19.113  1.00 60.45           C  
ATOM    361  CD  LYS A  47       0.123  11.086 -17.951  1.00 60.45           C  
ATOM    362  CE  LYS A  47       1.469  10.529 -17.482  1.00 60.45           C  
ATOM    363  NZ  LYS A  47       1.986  11.342 -16.359  1.00 60.45           N1+
ATOM    366  N   ARG A  48      -4.076  11.789 -21.722  1.00132.82           N  
ATOM    367  CA  ARG A  48      -5.417  12.286 -21.858  1.00132.82           C  
ATOM    375  C   ARG A  48      -5.878  12.698 -20.496  1.00132.82           C  
ATOM    376  O   ARG A  48      -7.042  12.532 -20.137  1.00132.82           O  
ATOM    368  CB  ARG A  48      -6.408  11.226 -22.371  1.00132.82           C  
ATOM    369  CG  ARG A  48      -6.015  10.610 -23.715  1.00132.82           C  
ATOM    370  CD  ARG A  48      -5.792  11.630 -24.831  1.00132.82           C  
ATOM    371  NE  ARG A  48      -5.418  10.865 -26.053  1.00132.82           N  
ATOM    372  CZ  ARG A  48      -4.953  11.522 -27.154  1.00132.82           C  
ATOM    373  NH1 ARG A  48      -4.795  12.877 -27.124  1.00132.82           N1+
ATOM    374  NH2 ARG A  48      -4.647  10.820 -28.285  1.00132.82           N  
ATOM    377  N   ILE A  49      -4.973  13.299 -19.705  1.00101.68           N  
ATOM    378  CA  ILE A  49      -5.303  13.647 -18.355  1.00101.68           C  
ATOM    383  C   ILE A  49      -6.447  14.612 -18.322  1.00101.68           C  
ATOM    384  O   ILE A  49      -7.371  14.443 -17.528  1.00101.68           O  
ATOM    379  CB  ILE A  49      -4.177  14.328 -17.627  1.00101.68           C  
ATOM    380  CG1 ILE A  49      -2.962  13.399 -17.463  1.00101.68           C  
ATOM    381  CG2 ILE A  49      -4.737  14.826 -16.284  1.00101.68           C  
ATOM    382  CD1 ILE A  49      -3.222  12.217 -16.532  1.00101.68           C  
ATOM    385  N   ARG A  50      -6.421  15.662 -19.168  1.00222.84           N  
ATOM    386  CA  ARG A  50      -7.466  16.642 -19.067  1.00222.84           C  
ATOM    394  C   ARG A  50      -8.820  16.104 -19.423  1.00222.84           C  
ATOM    395  O   ARG A  50      -9.763  16.363 -18.678  1.00222.84           O  
ATOM    387  CB  ARG A  50      -7.173  17.982 -19.773  1.00222.84           C  
ATOM    388  CG  ARG A  50      -6.748  17.890 -21.232  1.00222.84           C  
ATOM    389  CD  ARG A  50      -5.254  17.602 -21.372  1.00222.84           C  
ATOM    390  NE  ARG A  50      -4.522  18.607 -20.548  1.00222.84           N  
ATOM    391  CZ  ARG A  50      -3.239  18.357 -20.153  1.00222.84           C  
ATOM    392  NH1 ARG A  50      -2.625  17.196 -20.526  1.00222.84           N1+
ATOM    393  NH2 ARG A  50      -2.565  19.265 -19.390  1.00222.84           N  
ATOM    396  N   PRO A  51      -9.006  15.366 -20.483  1.00158.95           N  
ATOM    397  CA  PRO A  51     -10.297  14.825 -20.800  1.00158.95           C  
ATOM    401  C   PRO A  51     -10.767  13.909 -19.712  1.00158.95           C  
ATOM    402  O   PRO A  51     -11.959  13.904 -19.407  1.00158.95           O  
ATOM    399  CB  PRO A  51     -10.146  14.149 -22.164  1.00158.95           C  
ATOM    400  CG  PRO A  51      -8.624  13.999 -22.354  1.00158.95           C  
ATOM    398  CD  PRO A  51      -8.030  15.159 -21.536  1.00158.95           C  
ATOM    403  N   LEU A  52      -9.857  13.122 -19.108  1.00104.61           N  
ATOM    404  CA  LEU A  52     -10.240  12.220 -18.060  1.00104.61           C  
ATOM    409  C   LEU A  52     -10.679  12.992 -16.851  1.00104.61           C  
ATOM    410  O   LEU A  52     -11.577  12.555 -16.133  1.00104.61           O  
ATOM    405  CB  LEU A  52      -9.143  11.215 -17.663  1.00104.61           C  
ATOM    406  CG  LEU A  52      -9.027  10.015 -18.632  1.00104.61           C  
ATOM    407  CD1 LEU A  52     -10.244   9.086 -18.508  1.00104.61           C  
ATOM    408  CD2 LEU A  52      -8.817  10.451 -20.088  1.00104.61           C  
ATOM    411  N   LEU A  53     -10.048  14.151 -16.572  1.00 68.85           N  
ATOM    412  CA  LEU A  53     -10.444  14.926 -15.424  1.00 68.85           C  
ATOM    417  C   LEU A  53     -11.861  15.381 -15.594  1.00 68.85           C  
ATOM    418  O   LEU A  53     -12.656  15.305 -14.659  1.00 68.85           O  
ATOM    413  CB  LEU A  53      -9.617  16.214 -15.217  1.00 68.85           C  
ATOM    414  CG  LEU A  53      -8.223  16.035 -14.585  1.00 68.85           C  
ATOM    415  CD1 LEU A  53      -7.482  17.380 -14.495  1.00 68.85           C  
ATOM    416  CD2 LEU A  53      -8.324  15.389 -13.196  1.00 68.85           C  
ATOM    419  N   LEU A  54     -12.217  15.872 -16.795  1.00101.59           N  
ATOM    420  CA  LEU A  54     -13.544  16.382 -16.997  1.00101.59           C  
ATOM    425  C   LEU A  54     -14.520  15.255 -16.851  1.00101.59           C  
ATOM    426  O   LEU A  54     -15.546  15.392 -16.188  1.00101.59           O  
ATOM    421  CB  LEU A  54     -13.724  17.023 -18.395  1.00101.59           C  
ATOM    422  CG  LEU A  54     -15.063  17.762 -18.669  1.00101.59           C  
ATOM    423  CD1 LEU A  54     -15.029  18.423 -20.056  1.00101.59           C  
ATOM    424  CD2 LEU A  54     -16.308  16.870 -18.520  1.00101.59           C  
ATOM    427  N   LEU A  55     -14.215  14.097 -17.460  1.00 50.60           N  
ATOM    428  CA  LEU A  55     -15.121  12.981 -17.459  1.00 50.60           C  
ATOM    433  C   LEU A  55     -15.317  12.466 -16.066  1.00 50.60           C  
ATOM    434  O   LEU A  55     -16.426  12.089 -15.688  1.00 50.60           O  
ATOM    429  CB  LEU A  55     -14.612  11.828 -18.340  1.00 50.60           C  
ATOM    430  CG  LEU A  55     -14.503  12.221 -19.827  1.00 50.60           C  
ATOM    431  CD1 LEU A  55     -13.991  11.055 -20.686  1.00 50.60           C  
ATOM    432  CD2 LEU A  55     -15.828  12.802 -20.348  1.00 50.60           C  
ATOM    435  N   SER A  56     -14.237  12.415 -15.268  1.00 45.30           N  
ATOM    436  CA  SER A  56     -14.320  11.898 -13.929  1.00 45.30           C  
ATOM    439  C   SER A  56     -15.132  12.826 -13.089  1.00 45.30           C  
ATOM    440  O   SER A  56     -15.826  12.391 -12.171  1.00 45.30           O  
ATOM    437  CB  SER A  56     -12.939  11.752 -13.268  1.00 45.30           C  
ATOM    438  OG  SER A  56     -12.153  10.812 -13.986  1.00 45.30           O  
ATOM    441  N   THR A  57     -15.040  14.143 -13.352  1.00137.33           N  
ATOM    442  CA  THR A  57     -15.784  15.055 -12.543  1.00137.33           C  
ATOM    446  C   THR A  57     -17.252  14.936 -12.836  1.00137.33           C  
ATOM    447  O   THR A  57     -18.069  15.002 -11.921  1.00137.33           O  
ATOM    443  CB  THR A  57     -15.283  16.469 -12.613  1.00137.33           C  
ATOM    445  CG2 THR A  57     -15.524  17.046 -14.003  1.00137.33           C  
ATOM    444  OG1 THR A  57     -15.915  17.260 -11.619  1.00137.33           O  
ATOM    448  N   VAL A  58     -17.637  14.739 -14.113  1.00102.97           N  
ATOM    449  CA  VAL A  58     -19.029  14.619 -14.455  1.00102.97           C  
ATOM    453  C   VAL A  58     -19.580  13.376 -13.813  1.00102.97           C  
ATOM    454  O   VAL A  58     -20.711  13.363 -13.327  1.00102.97           O  
ATOM    450  CB  VAL A  58     -19.266  14.567 -15.939  1.00102.97           C  
ATOM    451  CG1 VAL A  58     -18.876  13.184 -16.478  1.00102.97           C  
ATOM    452  CG2 VAL A  58     -20.720  14.971 -16.215  1.00102.97           C  
ATOM    455  N   ARG A  59     -18.782  12.291 -13.796  1.00111.72           N  
ATOM    456  CA  ARG A  59     -19.178  11.036 -13.213  1.00111.72           C  
ATOM    464  C   ARG A  59     -19.391  11.242 -11.744  1.00111.72           C  
ATOM    465  O   ARG A  59     -20.334  10.710 -11.158  1.00111.72           O  
ATOM    457  CB  ARG A  59     -18.103   9.946 -13.395  1.00111.72           C  
ATOM    458  CG  ARG A  59     -18.571   8.538 -13.019  1.00111.72           C  
ATOM    459  CD  ARG A  59     -18.202   8.111 -11.597  1.00111.72           C  
ATOM    460  NE  ARG A  59     -16.740   7.828 -11.545  1.00111.72           N  
ATOM    461  CZ  ARG A  59     -16.296   6.541 -11.628  1.00111.72           C  
ATOM    462  NH1 ARG A  59     -17.188   5.522 -11.803  1.00111.72           N1+
ATOM    463  NH2 ARG A  59     -14.962   6.272 -11.525  1.00111.72           N  
ATOM    466  N   ALA A  60     -18.524  12.054 -11.117  1.00 54.79           N  
ATOM    467  CA  ALA A  60     -18.570  12.297  -9.705  1.00 54.79           C  
ATOM    469  C   ALA A  60     -19.902  12.909  -9.366  1.00 54.79           C  
ATOM    470  O   ALA A  60     -20.459  12.655  -8.298  1.00 54.79           O  
ATOM    468  CB  ALA A  60     -17.445  13.249  -9.265  1.00 54.79           C  
ATOM    471  N   LEU A  61     -20.420  13.779 -10.252  1.00130.76           N  
ATOM    472  CA  LEU A  61     -21.698  14.419 -10.093  1.00130.76           C  
ATOM    477  C   LEU A  61     -22.850  13.480 -10.318  1.00130.76           C  
ATOM    478  O   LEU A  61     -23.968  13.788  -9.910  1.00130.76           O  
ATOM    473  CB  LEU A  61     -21.885  15.704 -10.918  1.00130.76           C  
ATOM    474  CG  LEU A  61     -21.113  16.893 -10.307  1.00130.76           C  
ATOM    475  CD1 LEU A  61     -19.593  16.746 -10.458  1.00130.76           C  
ATOM    476  CD2 LEU A  61     -21.645  18.237 -10.814  1.00130.76           C  
ATOM    479  N   GLY A  62     -22.647  12.350 -11.031  1.00 33.67           N  
ATOM    480  CA  GLY A  62     -23.725  11.412 -11.208  1.00 33.67           C  
ATOM    481  C   GLY A  62     -24.334  11.548 -12.572  1.00 33.67           C  
ATOM    482  O   GLY A  62     -25.359  10.931 -12.858  1.00 33.67           O  
ATOM    483  N   LYS A  63     -23.723  12.356 -13.459  1.00128.12           N  
ATOM    484  CA  LYS A  63     -24.271  12.527 -14.774  1.00128.12           C  
ATOM    490  C   LYS A  63     -23.476  11.657 -15.705  1.00128.12           C  
ATOM    491  O   LYS A  63     -22.294  11.413 -15.473  1.00128.12           O  
ATOM    485  CB  LYS A  63     -24.154  13.988 -15.254  1.00128.12           C  
ATOM    486  CG  LYS A  63     -25.152  14.404 -16.336  1.00128.12           C  
ATOM    487  CD  LYS A  63     -25.025  13.662 -17.663  1.00128.12           C  
ATOM    488  CE  LYS A  63     -26.133  14.016 -18.658  1.00128.12           C  
ATOM    489  NZ  LYS A  63     -27.435  13.507 -18.170  1.00128.12           N1+
ATOM    492  N   ASP A  64     -24.117  11.140 -16.777  1.00 54.57           N  
ATOM    493  CA  ASP A  64     -23.434  10.299 -17.725  1.00 54.57           C  
ATOM    498  C   ASP A  64     -22.347  11.124 -18.353  1.00 54.57           C  
ATOM    499  O   ASP A  64     -22.588  12.203 -18.892  1.00 54.57           O  
ATOM    494  CB  ASP A  64     -24.356   9.787 -18.848  1.00 54.57           C  
ATOM    495  CG  ASP A  64     -23.595   8.793 -19.717  1.00 54.57           C  
ATOM    496  OD1 ASP A  64     -22.363   8.633 -19.509  1.00 54.57           O  
ATOM    497  OD2 ASP A  64     -24.242   8.180 -20.608  1.00 54.57           O1-
ATOM    500  N   PRO A  65     -21.153  10.597 -18.315  1.00 74.89           N  
ATOM    501  CA  PRO A  65     -19.992  11.292 -18.814  1.00 74.89           C  
ATOM    505  C   PRO A  65     -20.059  11.527 -20.291  1.00 74.89           C  
ATOM    506  O   PRO A  65     -19.334  12.385 -20.794  1.00 74.89           O  
ATOM    503  CB  PRO A  65     -18.795  10.446 -18.384  1.00 74.89           C  
ATOM    504  CG  PRO A  65     -19.287   9.741 -17.107  1.00 74.89           C  
ATOM    502  CD  PRO A  65     -20.807   9.617 -17.300  1.00 74.89           C  
ATOM    507  N   ALA A  66     -20.930  10.791 -21.000  1.00 38.77           N  
ATOM    508  CA  ALA A  66     -21.033  10.882 -22.428  1.00 38.77           C  
ATOM    510  C   ALA A  66     -21.388  12.292 -22.798  1.00 38.77           C  
ATOM    511  O   ALA A  66     -20.922  12.807 -23.813  1.00 38.77           O  
ATOM    509  CB  ALA A  66     -22.127   9.965 -23.001  1.00 38.77           C  
ATOM    512  N   VAL A  67     -22.219  12.969 -21.984  1.00122.31           N  
ATOM    513  CA  VAL A  67     -22.632  14.303 -22.330  1.00122.31           C  
ATOM    517  C   VAL A  67     -21.437  15.198 -22.473  1.00122.31           C  
ATOM    518  O   VAL A  67     -21.427  16.094 -23.314  1.00122.31           O  
ATOM    514  CB  VAL A  67     -23.530  14.963 -21.322  1.00122.31           C  
ATOM    515  CG1 VAL A  67     -24.884  14.244 -21.318  1.00122.31           C  
ATOM    516  CG2 VAL A  67     -22.825  14.977 -19.955  1.00122.31           C  
ATOM    519  N   GLY A  68     -20.432  15.002 -21.607  1.00 63.76           N  
ATOM    520  CA  GLY A  68     -19.206  15.750 -21.514  1.00 63.76           C  
ATOM    521  C   GLY A  68     -18.247  15.517 -22.649  1.00 63.76           C  
ATOM    522  O   GLY A  68     -17.370  16.344 -22.886  1.00 63.76           O  
ATOM    523  N   LEU A  69     -18.357  14.379 -23.359  1.00 74.76           N  
ATOM    524  CA  LEU A  69     -17.326  13.934 -24.262  1.00 74.76           C  
ATOM    529  C   LEU A  69     -16.935  14.976 -25.276  1.00 74.76           C  
ATOM    530  O   LEU A  69     -15.736  15.117 -25.524  1.00 74.76           O  
ATOM    525  CB  LEU A  69     -17.731  12.659 -25.023  1.00 74.76           C  
ATOM    526  CG  LEU A  69     -16.625  12.099 -25.937  1.00 74.76           C  
ATOM    527  CD1 LEU A  69     -15.397  11.665 -25.120  1.00 74.76           C  
ATOM    528  CD2 LEU A  69     -17.164  10.976 -26.837  1.00 74.76           C  
ATOM    531  N   PRO A  70     -17.813  15.712 -25.901  1.00151.46           N  
ATOM    532  CA  PRO A  70     -17.364  16.682 -26.863  1.00151.46           C  
ATOM    536  C   PRO A  70     -16.527  17.758 -26.246  1.00151.46           C  
ATOM    537  O   PRO A  70     -15.617  18.258 -26.908  1.00151.46           O  
ATOM    534  CB  PRO A  70     -18.621  17.159 -27.597  1.00151.46           C  
ATOM    535  CG  PRO A  70     -19.798  16.521 -26.829  1.00151.46           C  
ATOM    533  CD  PRO A  70     -19.177  15.289 -26.149  1.00151.46           C  
ATOM    538  N   VAL A  71     -16.829  18.149 -24.996  1.00 51.05           N  
ATOM    539  CA  VAL A  71     -16.067  19.153 -24.313  1.00 51.05           C  
ATOM    543  C   VAL A  71     -14.706  18.605 -24.003  1.00 51.05           C  
ATOM    544  O   VAL A  71     -13.704  19.307 -24.116  1.00 51.05           O  
ATOM    540  CB  VAL A  71     -16.708  19.584 -23.023  1.00 51.05           C  
ATOM    541  CG1 VAL A  71     -15.817  20.648 -22.361  1.00 51.05           C  
ATOM    542  CG2 VAL A  71     -18.135  20.074 -23.326  1.00 51.05           C  
ATOM    545  N   ALA A  72     -14.644  17.320 -23.601  1.00 30.57           N  
ATOM    546  CA  ALA A  72     -13.400  16.695 -23.247  1.00 30.57           C  
ATOM    548  C   ALA A  72     -12.506  16.696 -24.449  1.00 30.57           C  
ATOM    549  O   ALA A  72     -11.306  16.949 -24.343  1.00 30.57           O  
ATOM    547  CB  ALA A  72     -13.576  15.236 -22.790  1.00 30.57           C  
ATOM    550  N   CYS A  73     -13.072  16.402 -25.634  1.00 32.29           N  
ATOM    551  CA  CYS A  73     -12.294  16.381 -26.841  1.00 32.29           C  
ATOM    554  C   CYS A  73     -11.786  17.765 -27.118  1.00 32.29           C  
ATOM    555  O   CYS A  73     -10.634  17.943 -27.510  1.00 32.29           O  
ATOM    552  CB  CYS A  73     -13.103  15.922 -28.065  1.00 32.29           C  
ATOM    553  SG  CYS A  73     -13.598  14.177 -27.945  1.00 32.29           S  
ATOM    556  N   ALA A  74     -12.632  18.791 -26.903  1.00 39.32           N  
ATOM    557  CA  ALA A  74     -12.230  20.138 -27.188  1.00 39.32           C  
ATOM    559  C   ALA A  74     -11.032  20.462 -26.347  1.00 39.32           C  
ATOM    560  O   ALA A  74     -10.068  21.038 -26.849  1.00 39.32           O  
ATOM    558  CB  ALA A  74     -13.331  21.165 -26.855  1.00 39.32           C  
ATOM    561  N   ILE A  75     -11.031  20.095 -25.046  1.00188.47           N  
ATOM    562  CA  ILE A  75      -9.857  20.432 -24.287  1.00188.47           C  
ATOM    567  C   ILE A  75      -8.651  19.703 -24.786  1.00188.47           C  
ATOM    568  O   ILE A  75      -7.561  20.273 -24.803  1.00188.47           O  
ATOM    563  CB  ILE A  75      -9.894  20.380 -22.773  1.00188.47           C  
ATOM    564  CG1 ILE A  75     -10.343  19.048 -22.177  1.00188.47           C  
ATOM    565  CG2 ILE A  75     -10.740  21.566 -22.295  1.00188.47           C  
ATOM    566  CD1 ILE A  75     -11.858  18.927 -22.127  1.00188.47           C  
ATOM    569  N   GLU A  76      -8.786  18.427 -25.195  1.00136.21           N  
ATOM    570  CA  GLU A  76      -7.635  17.727 -25.700  1.00136.21           C  
ATOM    576  C   GLU A  76      -7.121  18.419 -26.923  1.00136.21           C  
ATOM    577  O   GLU A  76      -5.914  18.470 -27.147  1.00136.21           O  
ATOM    571  CB  GLU A  76      -7.893  16.269 -26.116  1.00136.21           C  
ATOM    572  CG  GLU A  76      -7.774  15.274 -24.969  1.00136.21           C  
ATOM    573  CD  GLU A  76      -6.311  15.263 -24.544  1.00136.21           C  
ATOM    574  OE1 GLU A  76      -5.476  14.698 -25.302  1.00136.21           O  
ATOM    575  OE2 GLU A  76      -6.005  15.829 -23.461  1.00136.21           O1-
ATOM    578  N   MET A  77      -8.021  18.956 -27.764  1.00 81.64           N  
ATOM    579  CA  MET A  77      -7.591  19.626 -28.961  1.00 81.64           C  
ATOM    584  C   MET A  77      -6.752  20.799 -28.540  1.00 81.64           C  
ATOM    585  O   MET A  77      -5.712  21.077 -29.135  1.00 81.64           O  
ATOM    580  CB  MET A  77      -8.772  20.224 -29.748  1.00 81.64           C  
ATOM    581  CG  MET A  77      -9.827  19.215 -30.217  1.00 81.64           C  
ATOM    582  SD  MET A  77      -9.420  18.279 -31.719  1.00 81.64           S  
ATOM    583  CE  MET A  77     -11.021  17.424 -31.790  1.00 81.64           C  
ATOM    586  N   ILE A  78      -7.192  21.514 -27.484  1.00 88.03           N  
ATOM    587  CA  ILE A  78      -6.530  22.703 -27.013  1.00 88.03           C  
ATOM    592  C   ILE A  78      -5.160  22.357 -26.523  1.00 88.03           C  
ATOM    593  O   ILE A  78      -4.194  23.069 -26.791  1.00 88.03           O  
ATOM    588  CB  ILE A  78      -7.244  23.348 -25.857  1.00 88.03           C  
ATOM    589  CG1 ILE A  78      -8.665  23.778 -26.258  1.00 88.03           C  
ATOM    590  CG2 ILE A  78      -6.370  24.513 -25.361  1.00 88.03           C  
ATOM    591  CD1 ILE A  78      -8.698  24.821 -27.374  1.00 88.03           C  
ATOM    594  N   HIS A  79      -5.048  21.254 -25.766  1.00 51.11           N  
ATOM    595  CA  HIS A  79      -3.787  20.841 -25.224  1.00 51.11           C  
ATOM    602  C   HIS A  79      -2.853  20.502 -26.347  1.00 51.11           C  
ATOM    603  O   HIS A  79      -1.686  20.886 -26.327  1.00 51.11           O  
ATOM    598  CB  HIS A  79      -3.929  19.597 -24.330  1.00 51.11           C  
ATOM    597  CG  HIS A  79      -2.642  19.168 -23.696  1.00 51.11           C  
ATOM    600  CD2 HIS A  79      -1.912  18.034 -23.880  1.00 51.11           C  
ATOM    596  ND1 HIS A  79      -1.962  19.906 -22.755  1.00 51.11           N  
ATOM    601  CE1 HIS A  79      -0.860  19.189 -22.418  1.00 51.11           C  
ATOM    599  NE2 HIS A  79      -0.787  18.044 -23.075  1.00 51.11           N  
ATOM    604  N   THR A  80      -3.351  19.781 -27.370  1.00 40.66           N  
ATOM    605  CA  THR A  80      -2.531  19.335 -28.464  1.00 40.66           C  
ATOM    609  C   THR A  80      -1.987  20.514 -29.209  1.00 40.66           C  
ATOM    610  O   THR A  80      -0.805  20.565 -29.540  1.00 40.66           O  
ATOM    606  CB  THR A  80      -3.306  18.486 -29.430  1.00 40.66           C  
ATOM    608  CG2 THR A  80      -2.359  18.011 -30.544  1.00 40.66           C  
ATOM    607  OG1 THR A  80      -3.859  17.365 -28.755  1.00 40.66           O  
ATOM    611  N   TYR A  81      -2.837  21.519 -29.465  1.00 87.49           N  
ATOM    612  CA  TYR A  81      -2.458  22.706 -30.175  1.00 87.49           C  
ATOM    621  C   TYR A  81      -1.334  23.384 -29.456  1.00 87.49           C  
ATOM    622  O   TYR A  81      -0.360  23.813 -30.075  1.00 87.49           O  
ATOM    613  CB  TYR A  81      -3.672  23.651 -30.283  1.00 87.49           C  
ATOM    614  CG  TYR A  81      -3.275  25.063 -30.035  1.00 87.49           C  
ATOM    615  CD1 TYR A  81      -2.564  25.809 -30.944  1.00 87.49           C  
ATOM    616  CD2 TYR A  81      -3.662  25.647 -28.849  1.00 87.49           C  
ATOM    617  CE1 TYR A  81      -2.236  27.114 -30.654  1.00 87.49           C  
ATOM    618  CE2 TYR A  81      -3.338  26.948 -28.556  1.00 87.49           C  
ATOM    619  CZ  TYR A  81      -2.619  27.684 -29.462  1.00 87.49           C  
ATOM    620  OH  TYR A  81      -2.282  29.023 -29.167  1.00 87.49           O  
ATOM    623  N   SER A  82      -1.428  23.466 -28.119  1.00 90.94           N  
ATOM    624  CA  SER A  82      -0.448  24.133 -27.313  1.00 90.94           C  
ATOM    627  C   SER A  82       0.873  23.466 -27.512  1.00 90.94           C  
ATOM    628  O   SER A  82       1.897  24.131 -27.660  1.00 90.94           O  
ATOM    625  CB  SER A  82      -0.752  23.982 -25.817  1.00 90.94           C  
ATOM    626  OG  SER A  82      -2.116  24.279 -25.576  1.00 90.94           O  
ATOM    629  N   LEU A  83       0.880  22.120 -27.502  1.00115.23           N  
ATOM    630  CA  LEU A  83       2.104  21.390 -27.650  1.00115.23           C  
ATOM    635  C   LEU A  83       2.702  21.618 -29.000  1.00115.23           C  
ATOM    636  O   LEU A  83       3.916  21.786 -29.109  1.00115.23           O  
ATOM    631  CB  LEU A  83       1.961  19.869 -27.466  1.00115.23           C  
ATOM    632  CG  LEU A  83       1.885  19.423 -25.995  1.00115.23           C  
ATOM    633  CD1 LEU A  83       0.693  20.036 -25.265  1.00115.23           C  
ATOM    634  CD2 LEU A  83       1.924  17.893 -25.883  1.00115.23           C  
ATOM    637  N   ILE A  84       1.883  21.640 -30.071  1.00100.10           N  
ATOM    638  CA  ILE A  84       2.468  21.807 -31.373  1.00100.10           C  
ATOM    643  C   ILE A  84       3.180  23.120 -31.461  1.00100.10           C  
ATOM    644  O   ILE A  84       4.305  23.182 -31.954  1.00100.10           O  
ATOM    639  CB  ILE A  84       1.508  21.746 -32.534  1.00100.10           C  
ATOM    640  CG1 ILE A  84       1.109  20.299 -32.882  1.00100.10           C  
ATOM    641  CG2 ILE A  84       2.179  22.466 -33.716  1.00100.10           C  
ATOM    642  CD1 ILE A  84       0.247  19.579 -31.856  1.00100.10           C  
ATOM    645  N   HIS A  85       2.562  24.216 -30.986  1.00 71.24           N  
ATOM    646  CA  HIS A  85       3.225  25.486 -31.110  1.00 71.24           C  
ATOM    653  C   HIS A  85       4.458  25.539 -30.257  1.00 71.24           C  
ATOM    654  O   HIS A  85       5.461  26.131 -30.654  1.00 71.24           O  
ATOM    649  CB  HIS A  85       2.346  26.694 -30.759  1.00 71.24           C  
ATOM    648  CG  HIS A  85       1.368  27.008 -31.849  1.00 71.24           C  
ATOM    651  CD2 HIS A  85       1.269  26.493 -33.105  1.00 71.24           C  
ATOM    647  ND1 HIS A  85       0.355  27.935 -31.742  1.00 71.24           N  
ATOM    652  CE1 HIS A  85      -0.301  27.936 -32.929  1.00 71.24           C  
ATOM    650  NE2 HIS A  85       0.216  27.077 -33.788  1.00 71.24           N  
ATOM    655  N   ASP A  86       4.420  24.922 -29.059  1.00104.92           N  
ATOM    656  CA  ASP A  86       5.529  24.981 -28.140  1.00104.92           C  
ATOM    661  C   ASP A  86       6.760  24.382 -28.746  1.00104.92           C  
ATOM    662  O   ASP A  86       7.854  24.928 -28.617  1.00104.92           O  
ATOM    657  CB  ASP A  86       5.329  24.142 -26.868  1.00104.92           C  
ATOM    658  CG  ASP A  86       4.484  24.877 -25.851  1.00104.92           C  
ATOM    659  OD1 ASP A  86       4.186  26.082 -26.058  1.00104.92           O  
ATOM    660  OD2 ASP A  86       4.143  24.229 -24.828  1.00104.92           O1-
ATOM    663  N   ASP A  87       6.600  23.235 -29.424  1.00 72.66           N  
ATOM    664  CA  ASP A  87       7.673  22.431 -29.945  1.00 72.66           C  
ATOM    669  C   ASP A  87       8.416  23.126 -31.044  1.00 72.66           C  
ATOM    670  O   ASP A  87       9.565  22.800 -31.332  1.00 72.66           O  
ATOM    665  CB  ASP A  87       7.166  21.094 -30.513  1.00 72.66           C  
ATOM    666  CG  ASP A  87       6.645  20.265 -29.349  1.00 72.66           C  
ATOM    667  OD1 ASP A  87       7.025  20.578 -28.189  1.00 72.66           O  
ATOM    668  OD2 ASP A  87       5.860  19.312 -29.600  1.00 72.66           O1-
ATOM    671  N   LEU A  88       7.758  24.089 -31.699  1.00191.39           N  
ATOM    672  CA  LEU A  88       8.222  24.752 -32.880  1.00191.39           C  
ATOM    677  C   LEU A  88       9.571  25.376 -32.647  1.00191.39           C  
ATOM    678  O   LEU A  88       9.806  26.025 -31.630  1.00191.39           O  
ATOM    673  CB  LEU A  88       7.121  25.766 -33.264  1.00191.39           C  
ATOM    674  CG  LEU A  88       7.155  26.428 -34.643  1.00191.39           C  
ATOM    675  CD1 LEU A  88       8.127  27.604 -34.690  1.00191.39           C  
ATOM    676  CD2 LEU A  88       7.383  25.385 -35.748  1.00191.39           C  
ATOM    679  N   PRO A  89      10.501  25.116 -33.549  1.00294.65           N  
ATOM    680  CA  PRO A  89      11.812  25.702 -33.485  1.00294.65           C  
ATOM    684  C   PRO A  89      11.510  27.147 -33.578  1.00294.65           C  
ATOM    685  O   PRO A  89      10.855  27.514 -34.536  1.00294.65           O  
ATOM    682  CB  PRO A  89      12.538  25.209 -34.733  1.00294.65           C  
ATOM    683  CG  PRO A  89      11.394  25.019 -35.747  1.00294.65           C  
ATOM    681  CD  PRO A  89      10.185  24.623 -34.880  1.00294.65           C  
ATOM    686  N   SER A  90      11.977  27.970 -32.638  1.00235.05           N  
ATOM    687  CA  SER A  90      11.707  29.378 -32.539  1.00235.05           C  
ATOM    690  C   SER A  90      11.189  29.464 -31.158  1.00235.05           C  
ATOM    691  O   SER A  90      11.519  30.351 -30.373  1.00235.05           O  
ATOM    688  CB  SER A  90      10.620  29.994 -33.452  1.00235.05           C  
ATOM    689  OG  SER A  90       9.318  29.613 -33.035  1.00235.05           O  
ATOM    692  N   MET A  91      10.337  28.474 -30.857  1.00133.70           N  
ATOM    693  CA  MET A  91       9.700  28.310 -29.595  1.00133.70           C  
ATOM    698  C   MET A  91      10.643  27.490 -28.772  1.00133.70           C  
ATOM    699  O   MET A  91      11.818  27.821 -28.613  1.00133.70           O  
ATOM    694  CB  MET A  91       8.385  27.525 -29.726  1.00133.70           C  
ATOM    695  CG  MET A  91       7.301  27.956 -28.743  1.00133.70           C  
ATOM    696  SD  MET A  91       6.511  29.526 -29.214  1.00133.70           S  
ATOM    697  CE  MET A  91       5.710  28.866 -30.705  1.00133.70           C  
ATOM    700  N   ASP A  92      10.101  26.409 -28.187  1.00 88.18           N  
ATOM    701  CA  ASP A  92      10.785  25.463 -27.349  1.00 88.18           C  
ATOM    706  C   ASP A  92      11.773  24.675 -28.176  1.00 88.18           C  
ATOM    707  O   ASP A  92      12.736  24.137 -27.632  1.00 88.18           O  
ATOM    702  CB  ASP A  92       9.800  24.493 -26.661  1.00 88.18           C  
ATOM    703  CG  ASP A  92       8.964  25.287 -25.657  1.00 88.18           C  
ATOM    704  OD1 ASP A  92       9.237  26.506 -25.489  1.00 88.18           O  
ATOM    705  OD2 ASP A  92       8.042  24.687 -25.041  1.00 88.18           O1-
ATOM    708  N   ASN A  93      11.568  24.576 -29.515  1.00103.88           N  
ATOM    709  CA  ASN A  93      12.492  23.840 -30.347  1.00103.88           C  
ATOM    714  C   ASN A  93      12.631  22.410 -29.907  1.00103.88           C  
ATOM    715  O   ASN A  93      13.721  21.978 -29.529  1.00103.88           O  
ATOM    710  CB  ASN A  93      13.917  24.423 -30.335  1.00103.88           C  
ATOM    711  CG  ASN A  93      13.998  25.608 -31.280  1.00103.88           C  
ATOM    713  ND2 ASN A  93      13.639  26.820 -30.779  1.00103.88           N  
ATOM    712  OD1 ASN A  93      14.377  25.457 -32.440  1.00103.88           O  
ATOM    716  N   ASP A  94      11.532  21.627 -29.948  1.00 62.89           N  
ATOM    717  CA  ASP A  94      11.599  20.242 -29.534  1.00 62.89           C  
ATOM    722  C   ASP A  94      11.680  19.330 -30.731  1.00 62.89           C  
ATOM    723  O   ASP A  94      10.894  19.444 -31.669  1.00 62.89           O  
ATOM    718  CB  ASP A  94      10.371  19.782 -28.725  1.00 62.89           C  
ATOM    719  CG  ASP A  94      10.425  20.403 -27.336  1.00 62.89           C  
ATOM    720  OD1 ASP A  94      11.558  20.614 -26.826  1.00 62.89           O  
ATOM    721  OD2 ASP A  94       9.334  20.676 -26.767  1.00 62.89           O1-
ATOM    724  N   ASP A  95      12.700  18.441 -30.748  1.00 66.92           N  
ATOM    725  CA  ASP A  95      12.908  17.447 -31.773  1.00 66.92           C  
ATOM    730  C   ASP A  95      11.947  16.286 -31.689  1.00 66.92           C  
ATOM    731  O   ASP A  95      11.317  15.924 -32.683  1.00 66.92           O  
ATOM    726  CB  ASP A  95      14.331  16.864 -31.724  1.00 66.92           C  
ATOM    727  CG  ASP A  95      15.292  17.946 -32.195  1.00 66.92           C  
ATOM    728  OD1 ASP A  95      14.802  18.998 -32.684  1.00 66.92           O  
ATOM    729  OD2 ASP A  95      16.528  17.730 -32.081  1.00 66.92           O1-
ATOM    732  N   LEU A  96      11.796  15.663 -30.498  1.00108.27           N  
ATOM    733  CA  LEU A  96      10.980  14.476 -30.414  1.00108.27           C  
ATOM    738  C   LEU A  96      10.025  14.582 -29.271  1.00108.27           C  
ATOM    739  O   LEU A  96      10.206  15.391 -28.362  1.00108.27           O  
ATOM    734  CB  LEU A  96      11.751  13.164 -30.194  1.00108.27           C  
ATOM    735  CG  LEU A  96      12.617  12.716 -31.383  1.00108.27           C  
ATOM    736  CD1 LEU A  96      13.871  13.590 -31.546  1.00108.27           C  
ATOM    737  CD2 LEU A  96      12.918  11.214 -31.297  1.00108.27           C  
ATOM    740  N   ARG A  97       8.947  13.769 -29.324  1.00166.04           N  
ATOM    741  CA  ARG A  97       7.988  13.742 -28.263  1.00166.04           C  
ATOM    749  C   ARG A  97       7.429  12.355 -28.202  1.00166.04           C  
ATOM    750  O   ARG A  97       6.982  11.815 -29.211  1.00166.04           O  
ATOM    742  CB  ARG A  97       6.807  14.695 -28.518  1.00166.04           C  
ATOM    743  CG  ARG A  97       7.251  16.128 -28.823  1.00166.04           C  
ATOM    744  CD  ARG A  97       7.405  17.029 -27.597  1.00166.04           C  
ATOM    745  NE  ARG A  97       6.049  17.495 -27.197  1.00166.04           N  
ATOM    746  CZ  ARG A  97       5.921  18.391 -26.175  1.00166.04           C  
ATOM    747  NH1 ARG A  97       7.012  18.779 -25.456  1.00166.04           N1+
ATOM    748  NH2 ARG A  97       4.703  18.921 -25.880  1.00166.04           N  
ATOM    751  N   ARG A  98       7.446  11.738 -27.005  1.00137.80           N  
ATOM    752  CA  ARG A  98       6.865  10.439 -26.822  1.00137.80           C  
ATOM    760  C   ARG A  98       7.425   9.484 -27.829  1.00137.80           C  
ATOM    761  O   ARG A  98       6.720   8.593 -28.300  1.00137.80           O  
ATOM    753  CB  ARG A  98       5.331  10.443 -26.966  1.00137.80           C  
ATOM    754  CG  ARG A  98       4.603  11.228 -25.869  1.00137.80           C  
ATOM    755  CD  ARG A  98       4.685  12.751 -26.006  1.00137.80           C  
ATOM    756  NE  ARG A  98       3.405  13.229 -26.605  1.00137.80           N  
ATOM    757  CZ  ARG A  98       3.039  14.539 -26.471  1.00137.80           C  
ATOM    758  NH1 ARG A  98       3.851  15.407 -25.800  1.00137.80           N1+
ATOM    759  NH2 ARG A  98       1.863  14.983 -27.002  1.00137.80           N  
ATOM    762  N   GLY A  99       8.707   9.649 -28.201  1.00 23.32           N  
ATOM    763  CA  GLY A  99       9.340   8.718 -29.091  1.00 23.32           C  
ATOM    764  C   GLY A  99       9.014   9.054 -30.516  1.00 23.32           C  
ATOM    765  O   GLY A  99       9.563   8.445 -31.433  1.00 23.32           O  
ATOM    766  N   LYS A 100       8.123  10.035 -30.755  1.00 93.33           N  
ATOM    767  CA  LYS A 100       7.788  10.358 -32.115  1.00 93.33           C  
ATOM    773  C   LYS A 100       8.418  11.669 -32.459  1.00 93.33           C  
ATOM    774  O   LYS A 100       8.721  12.486 -31.593  1.00 93.33           O  
ATOM    768  CB  LYS A 100       6.282  10.532 -32.381  1.00 93.33           C  
ATOM    769  CG  LYS A 100       5.466   9.243 -32.305  1.00 93.33           C  
ATOM    770  CD  LYS A 100       3.958   9.488 -32.345  1.00 93.33           C  
ATOM    771  CE  LYS A 100       3.367   9.473 -33.755  1.00 93.33           C  
ATOM    772  NZ  LYS A 100       3.280   8.081 -34.252  1.00 93.33           N1+
ATOM    775  N   PRO A 101       8.632  11.882 -33.728  1.00152.16           N  
ATOM    776  CA  PRO A 101       9.190  13.133 -34.154  1.00152.16           C  
ATOM    780  C   PRO A 101       8.146  14.185 -33.970  1.00152.16           C  
ATOM    781  O   PRO A 101       6.960  13.859 -34.006  1.00152.16           O  
ATOM    778  CB  PRO A 101       9.618  12.926 -35.605  1.00152.16           C  
ATOM    779  CG  PRO A 101       9.912  11.417 -35.681  1.00152.16           C  
ATOM    777  CD  PRO A 101       8.990  10.792 -34.620  1.00152.16           C  
ATOM    782  N   THR A 102       8.560  15.450 -33.784  1.00116.08           N  
ATOM    783  CA  THR A 102       7.628  16.504 -33.513  1.00116.08           C  
ATOM    787  C   THR A 102       6.869  16.786 -34.774  1.00116.08           C  
ATOM    788  O   THR A 102       7.270  16.390 -35.866  1.00116.08           O  
ATOM    784  CB  THR A 102       8.302  17.778 -33.109  1.00116.08           C  
ATOM    786  CG2 THR A 102       7.234  18.748 -32.581  1.00116.08           C  
ATOM    785  OG1 THR A 102       9.226  17.520 -32.069  1.00116.08           O  
ATOM    789  N   ASN A 103       5.748  17.518 -34.640  1.00 56.82           N  
ATOM    790  CA  ASN A 103       4.840  17.767 -35.721  1.00 56.82           C  
ATOM    795  C   ASN A 103       5.515  18.475 -36.858  1.00 56.82           C  
ATOM    796  O   ASN A 103       5.371  18.070 -38.009  1.00 56.82           O  
ATOM    791  CB  ASN A 103       3.643  18.622 -35.269  1.00 56.82           C  
ATOM    792  CG  ASN A 103       2.572  18.583 -36.348  1.00 56.82           C  
ATOM    794  ND2 ASN A 103       1.378  18.037 -35.993  1.00 56.82           N  
ATOM    793  OD1 ASN A 103       2.790  19.022 -37.476  1.00 56.82           O  
ATOM    797  N   HIS A 104       6.292  19.533 -36.567  1.00 63.94           N  
ATOM    798  CA  HIS A 104       6.923  20.318 -37.594  1.00 63.94           C  
ATOM    805  C   HIS A 104       7.917  19.474 -38.324  1.00 63.94           C  
ATOM    806  O   HIS A 104       8.159  19.678 -39.512  1.00 63.94           O  
ATOM    801  CB  HIS A 104       7.653  21.556 -37.043  1.00 63.94           C  
ATOM    800  CG  HIS A 104       8.722  21.233 -36.042  1.00 63.94           C  
ATOM    803  CD2 HIS A 104      10.063  21.075 -36.208  1.00 63.94           C  
ATOM    799  ND1 HIS A 104       8.485  21.038 -34.699  1.00 63.94           N  
ATOM    804  CE1 HIS A 104       9.686  20.775 -34.125  1.00 63.94           C  
ATOM    802  NE2 HIS A 104      10.674  20.787 -35.001  1.00 63.94           N  
ATOM    807  N   LYS A 105       8.546  18.509 -37.635  1.00 67.33           N  
ATOM    808  CA  LYS A 105       9.522  17.708 -38.309  1.00 67.33           C  
ATOM    814  C   LYS A 105       8.884  16.987 -39.459  1.00 67.33           C  
ATOM    815  O   LYS A 105       9.506  16.841 -40.509  1.00 67.33           O  
ATOM    809  CB  LYS A 105      10.163  16.637 -37.417  1.00 67.33           C  
ATOM    810  CG  LYS A 105      11.194  17.189 -36.435  1.00 67.33           C  
ATOM    811  CD  LYS A 105      11.717  16.125 -35.476  1.00 67.33           C  
ATOM    812  CE  LYS A 105      13.006  16.530 -34.762  1.00 67.33           C  
ATOM    813  NZ  LYS A 105      13.598  15.350 -34.094  1.00 67.33           N1+
ATOM    816  N   VAL A 106       7.671  16.428 -39.262  1.00 68.35           N  
ATOM    817  CA  VAL A 106       7.003  15.722 -40.325  1.00 68.35           C  
ATOM    821  C   VAL A 106       6.386  16.630 -41.363  1.00 68.35           C  
ATOM    822  O   VAL A 106       6.618  16.481 -42.560  1.00 68.35           O  
ATOM    818  CB  VAL A 106       5.907  14.837 -39.804  1.00 68.35           C  
ATOM    819  CG1 VAL A 106       5.229  14.134 -40.991  1.00 68.35           C  
ATOM    820  CG2 VAL A 106       6.512  13.875 -38.766  1.00 68.35           C  
ATOM    823  N   PHE A 107       5.523  17.561 -40.912  1.00 96.51           N  
ATOM    824  CA  PHE A 107       4.749  18.454 -41.739  1.00 96.51           C  
ATOM    832  C   PHE A 107       5.469  19.678 -42.206  1.00 96.51           C  
ATOM    833  O   PHE A 107       5.117  20.249 -43.236  1.00 96.51           O  
ATOM    825  CB  PHE A 107       3.438  18.876 -41.061  1.00 96.51           C  
ATOM    826  CG  PHE A 107       2.644  17.620 -40.984  1.00 96.51           C  
ATOM    827  CD1 PHE A 107       1.890  17.205 -42.058  1.00 96.51           C  
ATOM    828  CD2 PHE A 107       2.669  16.849 -39.844  1.00 96.51           C  
ATOM    829  CE1 PHE A 107       1.162  16.040 -41.987  1.00 96.51           C  
ATOM    830  CE2 PHE A 107       1.942  15.684 -39.768  1.00 96.51           C  
ATOM    831  CZ  PHE A 107       1.187  15.279 -40.843  1.00 96.51           C  
ATOM    834  N   GLY A 108       6.452  20.163 -41.433  1.00 31.25           N  
ATOM    835  CA  GLY A 108       7.077  21.404 -41.777  1.00 31.25           C  
ATOM    836  C   GLY A 108       6.503  22.402 -40.826  1.00 31.25           C  
ATOM    837  O   GLY A 108       5.460  22.170 -40.217  1.00 31.25           O  
ATOM    838  N   GLU A 109       7.182  23.549 -40.674  1.00 50.89           N  
ATOM    839  CA  GLU A 109       6.796  24.526 -39.698  1.00 50.89           C  
ATOM    845  C   GLU A 109       5.465  25.127 -40.021  1.00 50.89           C  
ATOM    846  O   GLU A 109       4.630  25.280 -39.133  1.00 50.89           O  
ATOM    840  CB  GLU A 109       7.812  25.676 -39.574  1.00 50.89           C  
ATOM    841  CG  GLU A 109       9.157  25.227 -38.994  1.00 50.89           C  
ATOM    842  CD  GLU A 109      10.076  26.437 -38.919  1.00 50.89           C  
ATOM    843  OE1 GLU A 109       9.635  27.482 -38.370  1.00 50.89           O  
ATOM    844  OE2 GLU A 109      11.232  26.334 -39.411  1.00 50.89           O1-
ATOM    847  N   ALA A 110       5.217  25.468 -41.299  1.00 35.76           N  
ATOM    848  CA  ALA A 110       4.011  26.168 -41.640  1.00 35.76           C  
ATOM    850  C   ALA A 110       2.802  25.338 -41.333  1.00 35.76           C  
ATOM    851  O   ALA A 110       1.846  25.833 -40.738  1.00 35.76           O  
ATOM    849  CB  ALA A 110       3.945  26.535 -43.133  1.00 35.76           C  
ATOM    852  N   MET A 111       2.810  24.050 -41.722  1.00145.03           N  
ATOM    853  CA  MET A 111       1.660  23.219 -41.495  1.00145.03           C  
ATOM    858  C   MET A 111       1.445  22.976 -40.035  1.00145.03           C  
ATOM    859  O   MET A 111       0.305  22.855 -39.590  1.00145.03           O  
ATOM    854  CB  MET A 111       1.707  21.844 -42.174  1.00145.03           C  
ATOM    855  CG  MET A 111       1.428  21.903 -43.671  1.00145.03           C  
ATOM    856  SD  MET A 111       0.821  20.339 -44.355  1.00145.03           S  
ATOM    857  CE  MET A 111      -0.770  20.429 -43.484  1.00145.03           C  
ATOM    860  N   ALA A 112       2.534  22.850 -39.257  1.00 31.46           N  
ATOM    861  CA  ALA A 112       2.406  22.582 -37.850  1.00 31.46           C  
ATOM    863  C   ALA A 112       1.694  23.726 -37.199  1.00 31.46           C  
ATOM    864  O   ALA A 112       0.813  23.527 -36.363  1.00 31.46           O  
ATOM    862  CB  ALA A 112       3.765  22.424 -37.148  1.00 31.46           C  
ATOM    865  N   ILE A 113       2.053  24.968 -37.573  1.00 90.90           N  
ATOM    866  CA  ILE A 113       1.395  26.100 -36.990  1.00 90.90           C  
ATOM    871  C   ILE A 113      -0.058  26.060 -37.356  1.00 90.90           C  
ATOM    872  O   ILE A 113      -0.918  26.323 -36.517  1.00 90.90           O  
ATOM    867  CB  ILE A 113       1.975  27.427 -37.400  1.00 90.90           C  
ATOM    868  CG1 ILE A 113       3.269  27.727 -36.617  1.00 90.90           C  
ATOM    869  CG2 ILE A 113       0.888  28.496 -37.199  1.00 90.90           C  
ATOM    870  CD1 ILE A 113       4.411  26.742 -36.834  1.00 90.90           C  
ATOM    873  N   LEU A 114      -0.366  25.716 -38.620  1.00 46.89           N  
ATOM    874  CA  LEU A 114      -1.716  25.679 -39.115  1.00 46.89           C  
ATOM    879  C   LEU A 114      -2.488  24.618 -38.397  1.00 46.89           C  
ATOM    880  O   LEU A 114      -3.671  24.794 -38.108  1.00 46.89           O  
ATOM    875  CB  LEU A 114      -1.781  25.322 -40.610  1.00 46.89           C  
ATOM    876  CG  LEU A 114      -1.081  26.344 -41.525  1.00 46.89           C  
ATOM    877  CD1 LEU A 114      -1.186  25.932 -43.002  1.00 46.89           C  
ATOM    878  CD2 LEU A 114      -1.591  27.772 -41.260  1.00 46.89           C  
ATOM    881  N   ALA A 115      -1.848  23.468 -38.117  1.00 23.63           N  
ATOM    882  CA  ALA A 115      -2.545  22.402 -37.461  1.00 23.63           C  
ATOM    884  C   ALA A 115      -2.976  22.888 -36.117  1.00 23.63           C  
ATOM    885  O   ALA A 115      -4.100  22.635 -35.687  1.00 23.63           O  
ATOM    883  CB  ALA A 115      -1.665  21.159 -37.241  1.00 23.63           C  
ATOM    886  N   GLY A 116      -2.083  23.615 -35.420  1.00 21.99           N  
ATOM    887  CA  GLY A 116      -2.396  24.105 -34.108  1.00 21.99           C  
ATOM    888  C   GLY A 116      -3.558  25.045 -34.191  1.00 21.99           C  
ATOM    889  O   GLY A 116      -4.479  24.977 -33.378  1.00 21.99           O  
ATOM    890  N   ASP A 117      -3.550  25.945 -35.192  1.00 27.91           N  
ATOM    891  CA  ASP A 117      -4.585  26.930 -35.326  1.00 27.91           C  
ATOM    896  C   ASP A 117      -5.887  26.237 -35.575  1.00 27.91           C  
ATOM    897  O   ASP A 117      -6.919  26.634 -35.037  1.00 27.91           O  
ATOM    892  CB  ASP A 117      -4.344  27.892 -36.502  1.00 27.91           C  
ATOM    893  CG  ASP A 117      -3.161  28.784 -36.151  1.00 27.91           C  
ATOM    894  OD1 ASP A 117      -2.704  28.726 -34.977  1.00 27.91           O  
ATOM    895  OD2 ASP A 117      -2.701  29.536 -37.049  1.00 27.91           O1-
ATOM    898  N   GLY A 118      -5.872  25.183 -36.410  1.00 20.40           N  
ATOM    899  CA  GLY A 118      -7.080  24.483 -36.739  1.00 20.40           C  
ATOM    900  C   GLY A 118      -7.654  23.834 -35.513  1.00 20.40           C  
ATOM    901  O   GLY A 118      -8.860  23.888 -35.283  1.00 20.40           O  
ATOM    902  N   LEU A 119      -6.798  23.194 -34.694  1.00 49.30           N  
ATOM    903  CA  LEU A 119      -7.253  22.503 -33.517  1.00 49.30           C  
ATOM    908  C   LEU A 119      -7.849  23.479 -32.551  1.00 49.30           C  
ATOM    909  O   LEU A 119      -8.879  23.203 -31.938  1.00 49.30           O  
ATOM    904  CB  LEU A 119      -6.121  21.761 -32.782  1.00 49.30           C  
ATOM    905  CG  LEU A 119      -5.605  20.510 -33.518  1.00 49.30           C  
ATOM    906  CD1 LEU A 119      -4.477  19.826 -32.728  1.00 49.30           C  
ATOM    907  CD2 LEU A 119      -6.753  19.533 -33.827  1.00 49.30           C  
ATOM    910  N   LEU A 120      -7.212  24.652 -32.386  1.00 48.45           N  
ATOM    911  CA  LEU A 120      -7.681  25.609 -31.424  1.00 48.45           C  
ATOM    916  C   LEU A 120      -9.050  26.080 -31.807  1.00 48.45           C  
ATOM    917  O   LEU A 120      -9.944  26.155 -30.966  1.00 48.45           O  
ATOM    912  CB  LEU A 120      -6.751  26.829 -31.315  1.00 48.45           C  
ATOM    913  CG  LEU A 120      -7.210  27.882 -30.292  1.00 48.45           C  
ATOM    914  CD1 LEU A 120      -7.336  27.282 -28.884  1.00 48.45           C  
ATOM    915  CD2 LEU A 120      -6.291  29.113 -30.322  1.00 48.45           C  
ATOM    918  N   THR A 121      -9.249  26.402 -33.097  1.00105.23           N  
ATOM    919  CA  THR A 121     -10.510  26.907 -33.557  1.00105.23           C  
ATOM    923  C   THR A 121     -11.569  25.849 -33.469  1.00105.23           C  
ATOM    924  O   THR A 121     -12.699  26.110 -33.060  1.00105.23           O  
ATOM    920  CB  THR A 121     -10.454  27.397 -34.977  1.00105.23           C  
ATOM    922  CG2 THR A 121     -10.184  26.213 -35.919  1.00105.23           C  
ATOM    921  OG1 THR A 121     -11.677  28.033 -35.317  1.00105.23           O  
ATOM    925  N   TYR A 122     -11.199  24.609 -33.823  1.00 93.22           N  
ATOM    926  CA  TYR A 122     -12.065  23.470 -33.928  1.00 93.22           C  
ATOM    935  C   TYR A 122     -12.666  23.184 -32.582  1.00 93.22           C  
ATOM    936  O   TYR A 122     -13.847  22.860 -32.479  1.00 93.22           O  
ATOM    927  CB  TYR A 122     -11.237  22.267 -34.422  1.00 93.22           C  
ATOM    928  CG  TYR A 122     -12.080  21.110 -34.830  1.00 93.22           C  
ATOM    929  CD1 TYR A 122     -12.987  21.232 -35.858  1.00 93.22           C  
ATOM    930  CD2 TYR A 122     -11.913  19.884 -34.231  1.00 93.22           C  
ATOM    931  CE1 TYR A 122     -13.748  20.157 -36.254  1.00 93.22           C  
ATOM    932  CE2 TYR A 122     -12.668  18.806 -34.623  1.00 93.22           C  
ATOM    933  CZ  TYR A 122     -13.590  18.942 -35.632  1.00 93.22           C  
ATOM    934  OH  TYR A 122     -14.362  17.832 -36.033  1.00 93.22           O  
ATOM    937  N   ALA A 123     -11.872  23.330 -31.506  1.00 35.83           N  
ATOM    938  CA  ALA A 123     -12.331  23.008 -30.182  1.00 35.83           C  
ATOM    940  C   ALA A 123     -13.533  23.837 -29.843  1.00 35.83           C  
ATOM    941  O   ALA A 123     -14.475  23.341 -29.226  1.00 35.83           O  
ATOM    939  CB  ALA A 123     -11.264  23.274 -29.107  1.00 35.83           C  
ATOM    942  N   PHE A 124     -13.540  25.124 -30.235  1.00 48.84           N  
ATOM    943  CA  PHE A 124     -14.646  25.989 -29.934  1.00 48.84           C  
ATOM    951  C   PHE A 124     -15.881  25.489 -30.620  1.00 48.84           C  
ATOM    952  O   PHE A 124     -16.967  25.535 -30.048  1.00 48.84           O  
ATOM    944  CB  PHE A 124     -14.406  27.451 -30.349  1.00 48.84           C  
ATOM    945  CG  PHE A 124     -13.421  28.010 -29.380  1.00 48.84           C  
ATOM    946  CD1 PHE A 124     -13.847  28.475 -28.155  1.00 48.84           C  
ATOM    947  CD2 PHE A 124     -12.080  28.073 -29.685  1.00 48.84           C  
ATOM    948  CE1 PHE A 124     -12.952  28.991 -27.248  1.00 48.84           C  
ATOM    949  CE2 PHE A 124     -11.180  28.588 -28.781  1.00 48.84           C  
ATOM    950  CZ  PHE A 124     -11.616  29.049 -27.562  1.00 48.84           C  
ATOM    953  N   GLN A 125     -15.750  25.002 -31.869  1.00 50.07           N  
ATOM    954  CA  GLN A 125     -16.875  24.527 -32.628  1.00 50.07           C  
ATOM    960  C   GLN A 125     -17.511  23.360 -31.933  1.00 50.07           C  
ATOM    961  O   GLN A 125     -18.736  23.271 -31.857  1.00 50.07           O  
ATOM    955  CB  GLN A 125     -16.468  24.006 -34.017  1.00 50.07           C  
ATOM    956  CG  GLN A 125     -17.641  23.452 -34.828  1.00 50.07           C  
ATOM    957  CD  GLN A 125     -17.078  22.748 -36.055  1.00 50.07           C  
ATOM    959  NE2 GLN A 125     -17.667  21.572 -36.402  1.00 50.07           N  
ATOM    958  OE1 GLN A 125     -16.132  23.224 -36.682  1.00 50.07           O  
ATOM    962  N   LEU A 126     -16.696  22.439 -31.385  1.00109.61           N  
ATOM    963  CA  LEU A 126     -17.228  21.241 -30.791  1.00109.61           C  
ATOM    968  C   LEU A 126     -18.135  21.570 -29.648  1.00109.61           C  
ATOM    969  O   LEU A 126     -19.156  20.912 -29.452  1.00109.61           O  
ATOM    964  CB  LEU A 126     -16.150  20.271 -30.265  1.00109.61           C  
ATOM    965  CG  LEU A 126     -15.455  19.417 -31.348  1.00109.61           C  
ATOM    966  CD1 LEU A 126     -14.756  20.274 -32.410  1.00109.61           C  
ATOM    967  CD2 LEU A 126     -14.507  18.388 -30.712  1.00109.61           C  
ATOM    970  N   ILE A 127     -17.776  22.576 -28.840  1.00172.63           N  
ATOM    971  CA  ILE A 127     -18.568  22.885 -27.688  1.00172.63           C  
ATOM    976  C   ILE A 127     -19.916  23.435 -28.104  1.00172.63           C  
ATOM    977  O   ILE A 127     -20.949  23.031 -27.570  1.00172.63           O  
ATOM    972  CB  ILE A 127     -17.821  23.839 -26.779  1.00172.63           C  
ATOM    973  CG1 ILE A 127     -18.331  23.784 -25.334  1.00172.63           C  
ATOM    974  CG2 ILE A 127     -17.866  25.248 -27.385  1.00172.63           C  
ATOM    975  CD1 ILE A 127     -19.743  24.319 -25.155  1.00172.63           C  
ATOM    978  N   THR A 128     -19.936  24.370 -29.078  1.00 66.17           N  
ATOM    979  CA  THR A 128     -21.109  25.087 -29.514  1.00 66.17           C  
ATOM    983  C   THR A 128     -22.067  24.291 -30.344  1.00 66.17           C  
ATOM    984  O   THR A 128     -23.283  24.413 -30.194  1.00 66.17           O  
ATOM    980  CB  THR A 128     -20.763  26.311 -30.311  1.00 66.17           C  
ATOM    982  CG2 THR A 128     -19.861  27.217 -29.455  1.00 66.17           C  
ATOM    981  OG1 THR A 128     -20.093  25.943 -31.508  1.00 66.17           O  
ATOM    985  N   GLU A 129     -21.543  23.422 -31.216  1.00 74.75           N  
ATOM    986  CA  GLU A 129     -22.332  22.802 -32.239  1.00 74.75           C  
ATOM    992  C   GLU A 129     -23.478  22.040 -31.669  1.00 74.75           C  
ATOM    993  O   GLU A 129     -24.528  21.970 -32.301  1.00 74.75           O  
ATOM    987  CB  GLU A 129     -21.506  21.852 -33.126  1.00 74.75           C  
ATOM    988  CG  GLU A 129     -20.843  20.701 -32.367  1.00 74.75           C  
ATOM    989  CD  GLU A 129     -20.064  19.863 -33.375  1.00 74.75           C  
ATOM    990  OE1 GLU A 129     -20.006  20.271 -34.566  1.00 74.75           O  
ATOM    991  OE2 GLU A 129     -19.509  18.808 -32.966  1.00 74.75           O1-
ATOM    994  N   ILE A 130     -23.369  21.435 -30.478  1.00155.59           N  
ATOM    995  CA  ILE A 130     -24.513  20.630 -30.219  1.00155.59           C  
ATOM   1000  C   ILE A 130     -25.454  21.334 -29.301  1.00155.59           C  
ATOM   1001  O   ILE A 130     -25.434  21.153 -28.083  1.00155.59           O  
ATOM    996  CB  ILE A 130     -24.161  19.292 -29.667  1.00155.59           C  
ATOM    997  CG1 ILE A 130     -23.011  18.667 -30.474  1.00155.59           C  
ATOM    998  CG2 ILE A 130     -25.422  18.447 -29.852  1.00155.59           C  
ATOM    999  CD1 ILE A 130     -23.347  18.463 -31.950  1.00155.59           C  
ATOM   1002  N   ASP A 131     -26.306  22.185 -29.903  1.00 71.81           N  
ATOM   1003  CA  ASP A 131     -27.358  22.850 -29.199  1.00 71.81           C  
ATOM   1008  C   ASP A 131     -28.344  21.784 -28.868  1.00 71.81           C  
ATOM   1009  O   ASP A 131     -28.902  21.733 -27.772  1.00 71.81           O  
ATOM   1004  CB  ASP A 131     -28.073  23.894 -30.078  1.00 71.81           C  
ATOM   1005  CG  ASP A 131     -29.169  24.585 -29.273  1.00 71.81           C  
ATOM   1006  OD1 ASP A 131     -29.387  24.203 -28.094  1.00 71.81           O  
ATOM   1007  OD2 ASP A 131     -29.810  25.511 -29.840  1.00 71.81           O1-
ATOM   1010  N   ASP A 132     -28.542  20.869 -29.834  1.00 19.55           N  
ATOM   1011  CA  ASP A 132     -29.500  19.815 -29.703  1.00 19.55           C  
ATOM   1016  C   ASP A 132     -29.108  18.971 -28.542  1.00 19.55           C  
ATOM   1017  O   ASP A 132     -29.961  18.552 -27.761  1.00 19.55           O  
ATOM   1012  CB  ASP A 132     -29.562  18.903 -30.940  1.00 19.55           C  
ATOM   1013  CG  ASP A 132     -30.178  19.697 -32.082  1.00 19.55           C  
ATOM   1014  OD1 ASP A 132     -30.549  20.880 -31.848  1.00 19.55           O  
ATOM   1015  OD2 ASP A 132     -30.287  19.133 -33.203  1.00 19.55           O1-
ATOM   1018  N   GLU A 133     -27.799  18.708 -28.372  1.00112.63           N  
ATOM   1019  CA  GLU A 133     -27.468  17.862 -27.275  1.00112.63           C  
ATOM   1025  C   GLU A 133     -27.828  18.553 -26.020  1.00112.63           C  
ATOM   1026  O   GLU A 133     -27.931  19.780 -25.961  1.00112.63           O  
ATOM   1020  CB  GLU A 133     -26.000  17.408 -27.159  1.00112.63           C  
ATOM   1021  CG  GLU A 133     -25.666  16.175 -28.006  1.00112.63           C  
ATOM   1022  CD  GLU A 133     -26.279  14.959 -27.326  1.00112.63           C  
ATOM   1023  OE1 GLU A 133     -26.656  15.078 -26.131  1.00112.63           O  
ATOM   1024  OE2 GLU A 133     -26.373  13.894 -27.994  1.00112.63           O1-
ATOM   1027  N   ARG A 134     -28.046  17.747 -24.969  1.00226.02           N  
ATOM   1028  CA  ARG A 134     -28.516  18.325 -23.761  1.00226.02           C  
ATOM   1036  C   ARG A 134     -27.382  18.786 -22.921  1.00226.02           C  
ATOM   1037  O   ARG A 134     -26.996  18.144 -21.946  1.00226.02           O  
ATOM   1029  CB  ARG A 134     -29.362  17.362 -22.912  1.00226.02           C  
ATOM   1030  CG  ARG A 134     -30.089  18.059 -21.763  1.00226.02           C  
ATOM   1031  CD  ARG A 134     -31.113  19.088 -22.249  1.00226.02           C  
ATOM   1032  NE  ARG A 134     -31.956  18.420 -23.278  1.00226.02           N  
ATOM   1033  CZ  ARG A 134     -33.049  17.694 -22.902  1.00226.02           C  
ATOM   1034  NH1 ARG A 134     -33.382  17.597 -21.581  1.00226.02           N1+
ATOM   1035  NH2 ARG A 134     -33.808  17.064 -23.846  1.00226.02           N  
ATOM   1038  N   ILE A 135     -26.808  19.925 -23.329  1.00197.45           N  
ATOM   1039  CA  ILE A 135     -25.905  20.670 -22.522  1.00197.45           C  
ATOM   1044  C   ILE A 135     -26.579  22.011 -22.692  1.00197.45           C  
ATOM   1045  O   ILE A 135     -26.858  22.411 -23.821  1.00197.45           O  
ATOM   1040  CB  ILE A 135     -24.487  20.586 -23.056  1.00197.45           C  
ATOM   1041  CG1 ILE A 135     -23.453  20.639 -21.921  1.00197.45           C  
ATOM   1042  CG2 ILE A 135     -24.256  21.655 -24.131  1.00197.45           C  
ATOM   1043  CD1 ILE A 135     -23.451  21.925 -21.112  1.00197.45           C  
ATOM   1046  N   PRO A 136     -26.923  22.710 -21.647  1.00167.86           N  
ATOM   1047  CA  PRO A 136     -27.734  23.892 -21.834  1.00167.86           C  
ATOM   1051  C   PRO A 136     -27.008  24.993 -22.534  1.00167.86           C  
ATOM   1052  O   PRO A 136     -25.786  25.063 -22.432  1.00167.86           O  
ATOM   1049  CB  PRO A 136     -28.240  24.264 -20.441  1.00167.86           C  
ATOM   1050  CG  PRO A 136     -28.282  22.913 -19.702  1.00167.86           C  
ATOM   1048  CD  PRO A 136     -27.181  22.071 -20.368  1.00167.86           C  
ATOM   1053  N   PRO A 137     -27.718  25.825 -23.248  1.00 67.73           N  
ATOM   1054  CA  PRO A 137     -27.078  26.905 -23.939  1.00 67.73           C  
ATOM   1058  C   PRO A 137     -26.434  27.876 -23.005  1.00 67.73           C  
ATOM   1059  O   PRO A 137     -25.408  28.451 -23.364  1.00 67.73           O  
ATOM   1056  CB  PRO A 137     -28.145  27.504 -24.851  1.00 67.73           C  
ATOM   1057  CG  PRO A 137     -29.055  26.300 -25.164  1.00 67.73           C  
ATOM   1055  CD  PRO A 137     -28.926  25.389 -23.930  1.00 67.73           C  
ATOM   1060  N   SER A 138     -27.015  28.079 -21.809  1.00 79.70           N  
ATOM   1061  CA  SER A 138     -26.460  29.010 -20.872  1.00 79.70           C  
ATOM   1064  C   SER A 138     -25.138  28.484 -20.426  1.00 79.70           C  
ATOM   1065  O   SER A 138     -24.145  29.209 -20.388  1.00 79.70           O  
ATOM   1062  CB  SER A 138     -27.322  29.154 -19.611  1.00 79.70           C  
ATOM   1063  OG  SER A 138     -28.618  29.608 -19.964  1.00 79.70           O  
ATOM   1066  N   VAL A 139     -25.108  27.189 -20.070  1.00117.12           N  
ATOM   1067  CA  VAL A 139     -23.911  26.574 -19.581  1.00117.12           C  
ATOM   1071  C   VAL A 139     -22.901  26.491 -20.683  1.00117.12           C  
ATOM   1072  O   VAL A 139     -21.702  26.625 -20.444  1.00117.12           O  
ATOM   1068  CB  VAL A 139     -24.140  25.219 -18.973  1.00117.12           C  
ATOM   1069  CG1 VAL A 139     -24.788  24.294 -20.004  1.00117.12           C  
ATOM   1070  CG2 VAL A 139     -22.800  24.699 -18.437  1.00117.12           C  
ATOM   1073  N   ARG A 140     -23.359  26.274 -21.930  1.00109.59           N  
ATOM   1074  CA  ARG A 140     -22.461  26.150 -23.043  1.00109.59           C  
ATOM   1082  C   ARG A 140     -21.677  27.415 -23.178  1.00109.59           C  
ATOM   1083  O   ARG A 140     -20.471  27.384 -23.418  1.00109.59           O  
ATOM   1075  CB  ARG A 140     -23.221  25.933 -24.360  1.00109.59           C  
ATOM   1076  CG  ARG A 140     -23.898  24.566 -24.420  1.00109.59           C  
ATOM   1077  CD  ARG A 140     -25.111  24.509 -25.349  1.00109.59           C  
ATOM   1078  NE  ARG A 140     -24.689  24.947 -26.707  1.00109.59           N  
ATOM   1079  CZ  ARG A 140     -25.647  25.174 -27.652  1.00109.59           C  
ATOM   1080  NH1 ARG A 140     -26.962  24.996 -27.335  1.00109.59           N1+
ATOM   1081  NH2 ARG A 140     -25.298  25.584 -28.905  1.00109.59           N  
ATOM   1084  N   LEU A 141     -22.343  28.572 -23.027  1.00122.99           N  
ATOM   1085  CA  LEU A 141     -21.652  29.818 -23.172  1.00122.99           C  
ATOM   1090  C   LEU A 141     -20.631  29.956 -22.084  1.00122.99           C  
ATOM   1091  O   LEU A 141     -19.518  30.418 -22.327  1.00122.99           O  
ATOM   1086  CB  LEU A 141     -22.584  31.037 -23.102  1.00122.99           C  
ATOM   1087  CG  LEU A 141     -21.836  32.372 -23.259  1.00122.99           C  
ATOM   1088  CD1 LEU A 141     -21.144  32.466 -24.628  1.00122.99           C  
ATOM   1089  CD2 LEU A 141     -22.764  33.562 -22.984  1.00122.99           C  
ATOM   1092  N   ARG A 142     -20.976  29.560 -20.844  1.00110.13           N  
ATOM   1093  CA  ARG A 142     -20.041  29.737 -19.769  1.00110.13           C  
ATOM   1101  C   ARG A 142     -18.840  28.881 -20.015  1.00110.13           C  
ATOM   1102  O   ARG A 142     -17.711  29.291 -19.745  1.00110.13           O  
ATOM   1094  CB  ARG A 142     -20.607  29.400 -18.376  1.00110.13           C  
ATOM   1095  CG  ARG A 142     -19.724  29.953 -17.252  1.00110.13           C  
ATOM   1096  CD  ARG A 142     -20.365  29.940 -15.863  1.00110.13           C  
ATOM   1097  NE  ARG A 142     -19.689  28.889 -15.050  1.00110.13           N  
ATOM   1098  CZ  ARG A 142     -19.631  29.023 -13.692  1.00110.13           C  
ATOM   1099  NH1 ARG A 142     -20.186  30.116 -13.092  1.00110.13           N1+
ATOM   1100  NH2 ARG A 142     -19.015  28.069 -12.934  1.00110.13           N  
ATOM   1103  N   LEU A 143     -19.048  27.661 -20.547  1.00 54.48           N  
ATOM   1104  CA  LEU A 143     -17.954  26.766 -20.793  1.00 54.48           C  
ATOM   1109  C   LEU A 143     -17.021  27.421 -21.762  1.00 54.48           C  
ATOM   1110  O   LEU A 143     -15.806  27.423 -21.562  1.00 54.48           O  
ATOM   1105  CB  LEU A 143     -18.407  25.458 -21.465  1.00 54.48           C  
ATOM   1106  CG  LEU A 143     -19.320  24.574 -20.597  1.00 54.48           C  
ATOM   1107  CD1 LEU A 143     -19.720  23.293 -21.347  1.00 54.48           C  
ATOM   1108  CD2 LEU A 143     -18.672  24.277 -19.235  1.00 54.48           C  
ATOM   1111  N   ILE A 144     -17.569  28.005 -22.843  1.00113.73           N  
ATOM   1112  CA  ILE A 144     -16.730  28.598 -23.841  1.00113.73           C  
ATOM   1117  C   ILE A 144     -16.007  29.778 -23.281  1.00113.73           C  
ATOM   1118  O   ILE A 144     -14.814  29.947 -23.531  1.00113.73           O  
ATOM   1113  CB  ILE A 144     -17.453  28.981 -25.105  1.00113.73           C  
ATOM   1114  CG1 ILE A 144     -18.553  30.018 -24.862  1.00113.73           C  
ATOM   1115  CG2 ILE A 144     -17.972  27.690 -25.744  1.00113.73           C  
ATOM   1116  CD1 ILE A 144     -19.161  30.546 -26.160  1.00113.73           C  
ATOM   1119  N   GLU A 145     -16.691  30.625 -22.493  1.00 84.74           N  
ATOM   1120  CA  GLU A 145     -15.999  31.782 -22.011  1.00 84.74           C  
ATOM   1126  C   GLU A 145     -14.856  31.341 -21.148  1.00 84.74           C  
ATOM   1127  O   GLU A 145     -13.739  31.827 -21.299  1.00 84.74           O  
ATOM   1121  CB  GLU A 145     -16.857  32.731 -21.158  1.00 84.74           C  
ATOM   1122  CG  GLU A 145     -17.276  32.146 -19.810  1.00 84.74           C  
ATOM   1123  CD  GLU A 145     -17.751  33.299 -18.939  1.00 84.74           C  
ATOM   1124  OE1 GLU A 145     -17.726  34.460 -19.428  1.00 84.74           O  
ATOM   1125  OE2 GLU A 145     -18.141  33.035 -17.771  1.00 84.74           O1-
ATOM   1128  N   ARG A 146     -15.098  30.372 -20.247  1.00126.44           N  
ATOM   1129  CA  ARG A 146     -14.101  29.940 -19.306  1.00126.44           C  
ATOM   1137  C   ARG A 146     -12.958  29.335 -20.057  1.00126.44           C  
ATOM   1138  O   ARG A 146     -11.803  29.451 -19.651  1.00126.44           O  
ATOM   1130  CB  ARG A 146     -14.630  28.875 -18.327  1.00126.44           C  
ATOM   1131  CG  ARG A 146     -15.923  29.282 -17.613  1.00126.44           C  
ATOM   1132  CD  ARG A 146     -15.865  30.644 -16.917  1.00126.44           C  
ATOM   1133  NE  ARG A 146     -15.125  30.498 -15.633  1.00126.44           N  
ATOM   1134  CZ  ARG A 146     -15.820  30.350 -14.469  1.00126.44           C  
ATOM   1135  NH1 ARG A 146     -17.184  30.295 -14.490  1.00126.44           N1+
ATOM   1136  NH2 ARG A 146     -15.156  30.268 -13.279  1.00126.44           N  
ATOM   1139  N   LEU A 147     -13.264  28.629 -21.160  1.00 57.14           N  
ATOM   1140  CA  LEU A 147     -12.254  27.998 -21.956  1.00 57.14           C  
ATOM   1145  C   LEU A 147     -11.363  29.048 -22.553  1.00 57.14           C  
ATOM   1146  O   LEU A 147     -10.140  28.923 -22.525  1.00 57.14           O  
ATOM   1141  CB  LEU A 147     -12.882  27.156 -23.085  1.00 57.14           C  
ATOM   1142  CG  LEU A 147     -11.883  26.427 -24.000  1.00 57.14           C  
ATOM   1143  CD1 LEU A 147     -11.000  25.446 -23.212  1.00 57.14           C  
ATOM   1144  CD2 LEU A 147     -12.617  25.746 -25.168  1.00 57.14           C  
ATOM   1147  N   ALA A 148     -11.950  30.134 -23.089  1.00 28.49           N  
ATOM   1148  CA  ALA A 148     -11.163  31.153 -23.724  1.00 28.49           C  
ATOM   1150  C   ALA A 148     -10.245  31.770 -22.716  1.00 28.49           C  
ATOM   1151  O   ALA A 148      -9.066  31.988 -22.994  1.00 28.49           O  
ATOM   1149  CB  ALA A 148     -12.020  32.285 -24.317  1.00 28.49           C  
ATOM   1152  N   LYS A 149     -10.763  32.054 -21.508  1.00104.97           N  
ATOM   1153  CA  LYS A 149      -9.956  32.689 -20.507  1.00104.97           C  
ATOM   1159  C   LYS A 149      -8.815  31.796 -20.135  1.00104.97           C  
ATOM   1160  O   LYS A 149      -7.676  32.248 -20.048  1.00104.97           O  
ATOM   1154  CB  LYS A 149     -10.720  33.008 -19.206  1.00104.97           C  
ATOM   1155  CG  LYS A 149     -11.601  34.261 -19.262  1.00104.97           C  
ATOM   1156  CD  LYS A 149     -12.821  34.144 -20.174  1.00104.97           C  
ATOM   1157  CE  LYS A 149     -13.765  35.347 -20.108  1.00104.97           C  
ATOM   1158  NZ  LYS A 149     -14.433  35.395 -18.788  1.00104.97           N1+
ATOM   1161  N   ALA A 150      -9.085  30.494 -19.921  1.00 42.81           N  
ATOM   1162  CA  ALA A 150      -8.045  29.607 -19.475  1.00 42.81           C  
ATOM   1164  C   ALA A 150      -6.961  29.510 -20.509  1.00 42.81           C  
ATOM   1165  O   ALA A 150      -5.777  29.500 -20.178  1.00 42.81           O  
ATOM   1163  CB  ALA A 150      -8.551  28.176 -19.218  1.00 42.81           C  
ATOM   1166  N   ALA A 151      -7.361  29.361 -21.784  1.00 63.48           N  
ATOM   1167  CA  ALA A 151      -6.504  29.214 -22.931  1.00 63.48           C  
ATOM   1169  C   ALA A 151      -5.809  30.479 -23.370  1.00 63.48           C  
ATOM   1170  O   ALA A 151      -4.700  30.422 -23.900  1.00 63.48           O  
ATOM   1168  CB  ALA A 151      -7.258  28.671 -24.157  1.00 63.48           C  
ATOM   1171  N   GLY A 152      -6.450  31.652 -23.189  1.00 49.03           N  
ATOM   1172  CA  GLY A 152      -6.022  32.869 -23.839  1.00 49.03           C  
ATOM   1173  C   GLY A 152      -4.850  33.562 -23.204  1.00 49.03           C  
ATOM   1174  O   GLY A 152      -4.081  33.027 -22.408  1.00 49.03           O  
ATOM   1175  N   PRO A 153      -4.734  34.795 -23.650  1.00 83.48           N  
ATOM   1176  CA  PRO A 153      -3.675  35.713 -23.305  1.00 83.48           C  
ATOM   1180  C   PRO A 153      -3.585  35.945 -21.828  1.00 83.48           C  
ATOM   1181  O   PRO A 153      -2.551  36.426 -21.366  1.00 83.48           O  
ATOM   1178  CB  PRO A 153      -4.009  37.007 -24.046  1.00 83.48           C  
ATOM   1179  CG  PRO A 153      -5.544  36.971 -24.151  1.00 83.48           C  
ATOM   1177  CD  PRO A 153      -5.869  35.472 -24.256  1.00 83.48           C  
ATOM   1182  N   GLU A 154      -4.700  35.772 -21.102  1.00103.60           N  
ATOM   1183  CA  GLU A 154      -4.733  35.843 -19.668  1.00103.60           C  
ATOM   1189  C   GLU A 154      -4.281  34.541 -19.081  1.00103.60           C  
ATOM   1190  O   GLU A 154      -3.854  34.491 -17.930  1.00103.60           O  
ATOM   1184  CB  GLU A 154      -6.139  36.125 -19.110  1.00103.60           C  
ATOM   1185  CG  GLU A 154      -6.657  37.531 -19.420  1.00103.60           C  
ATOM   1186  CD  GLU A 154      -7.160  37.551 -20.857  1.00103.60           C  
ATOM   1187  OE1 GLU A 154      -8.203  36.899 -21.127  1.00103.60           O  
ATOM   1188  OE2 GLU A 154      -6.504  38.216 -21.703  1.00103.60           O1-
ATOM   1191  N   GLY A 155      -4.439  33.441 -19.844  1.00 46.82           N  
ATOM   1192  CA  GLY A 155      -4.224  32.111 -19.343  1.00 46.82           C  
ATOM   1193  C   GLY A 155      -2.980  31.483 -19.888  1.00 46.82           C  
ATOM   1194  O   GLY A 155      -1.867  31.963 -19.683  1.00 46.82           O  
ATOM   1195  N   MET A 156      -3.175  30.356 -20.601  1.00 56.01           N  
ATOM   1196  CA  MET A 156      -2.119  29.509 -21.076  1.00 56.01           C  
ATOM   1201  C   MET A 156      -1.179  30.268 -21.966  1.00 56.01           C  
ATOM   1202  O   MET A 156       0.037  30.131 -21.835  1.00 56.01           O  
ATOM   1197  CB  MET A 156      -2.668  28.310 -21.864  1.00 56.01           C  
ATOM   1198  CG  MET A 156      -1.607  27.295 -22.281  1.00 56.01           C  
ATOM   1199  SD  MET A 156      -2.295  25.854 -23.142  1.00 56.01           S  
ATOM   1200  CE  MET A 156      -2.817  26.795 -24.608  1.00 56.01           C  
ATOM   1203  N   VAL A 157      -1.700  31.100 -22.886  1.00 30.69           N  
ATOM   1204  CA  VAL A 157      -0.846  31.823 -23.790  1.00 30.69           C  
ATOM   1208  C   VAL A 157       0.028  32.748 -23.003  1.00 30.69           C  
ATOM   1209  O   VAL A 157       1.207  32.912 -23.309  1.00 30.69           O  
ATOM   1205  CB  VAL A 157      -1.615  32.647 -24.782  1.00 30.69           C  
ATOM   1206  CG1 VAL A 157      -0.616  33.463 -25.620  1.00 30.69           C  
ATOM   1207  CG2 VAL A 157      -2.501  31.705 -25.616  1.00 30.69           C  
ATOM   1210  N   ALA A 158      -0.539  33.385 -21.965  1.00 26.54           N  
ATOM   1211  CA  ALA A 158       0.203  34.301 -21.148  1.00 26.54           C  
ATOM   1213  C   ALA A 158       1.316  33.549 -20.489  1.00 26.54           C  
ATOM   1214  O   ALA A 158       2.432  34.053 -20.368  1.00 26.54           O  
ATOM   1212  CB  ALA A 158      -0.653  34.930 -20.035  1.00 26.54           C  
ATOM   1215  N   GLY A 159       1.037  32.313 -20.038  1.00 24.55           N  
ATOM   1216  CA  GLY A 159       2.032  31.538 -19.362  1.00 24.55           C  
ATOM   1217  C   GLY A 159       3.161  31.248 -20.299  1.00 24.55           C  
ATOM   1218  O   GLY A 159       4.326  31.327 -19.915  1.00 24.55           O  
ATOM   1219  N   GLN A 160       2.837  30.884 -21.554  1.00116.59           N  
ATOM   1220  CA  GLN A 160       3.844  30.514 -22.503  1.00116.59           C  
ATOM   1226  C   GLN A 160       4.712  31.696 -22.809  1.00116.59           C  
ATOM   1227  O   GLN A 160       5.930  31.567 -22.914  1.00116.59           O  
ATOM   1221  CB  GLN A 160       3.257  29.999 -23.825  1.00116.59           C  
ATOM   1222  CG  GLN A 160       4.305  29.301 -24.688  1.00116.59           C  
ATOM   1223  CD  GLN A 160       4.704  28.024 -23.963  1.00116.59           C  
ATOM   1225  NE2 GLN A 160       5.820  27.386 -24.408  1.00116.59           N  
ATOM   1224  OE1 GLN A 160       4.038  27.604 -23.020  1.00116.59           O  
ATOM   1228  N   ALA A 161       4.107  32.890 -22.953  1.00 27.65           N  
ATOM   1229  CA  ALA A 161       4.874  34.058 -23.278  1.00 27.65           C  
ATOM   1231  C   ALA A 161       5.847  34.316 -22.171  1.00 27.65           C  
ATOM   1232  O   ALA A 161       7.015  34.619 -22.412  1.00 27.65           O  
ATOM   1230  CB  ALA A 161       4.005  35.318 -23.435  1.00 27.65           C  
ATOM   1233  N   ALA A 162       5.384  34.178 -20.915  1.00 33.81           N  
ATOM   1234  CA  ALA A 162       6.210  34.446 -19.774  1.00 33.81           C  
ATOM   1236  C   ALA A 162       7.368  33.494 -19.765  1.00 33.81           C  
ATOM   1237  O   ALA A 162       8.499  33.900 -19.504  1.00 33.81           O  
ATOM   1235  CB  ALA A 162       5.458  34.276 -18.442  1.00 33.81           C  
ATOM   1238  N   ASP A 163       7.120  32.198 -20.053  1.00 98.98           N  
ATOM   1239  CA  ASP A 163       8.187  31.234 -20.077  1.00 98.98           C  
ATOM   1244  C   ASP A 163       9.190  31.571 -21.124  1.00 98.98           C  
ATOM   1245  O   ASP A 163      10.393  31.473 -20.892  1.00 98.98           O  
ATOM   1240  CB  ASP A 163       7.772  29.788 -20.406  1.00 98.98           C  
ATOM   1241  CG  ASP A 163       7.499  29.029 -19.125  1.00 98.98           C  
ATOM   1242  OD1 ASP A 163       7.785  29.589 -18.035  1.00 98.98           O  
ATOM   1243  OD2 ASP A 163       7.049  27.857 -19.224  1.00 98.98           O1-
ATOM   1246  N   MET A 164       8.732  31.970 -22.317  1.00143.14           N  
ATOM   1247  CA  MET A 164       9.672  32.215 -23.369  1.00143.14           C  
ATOM   1252  C   MET A 164      10.548  33.368 -23.019  1.00143.14           C  
ATOM   1253  O   MET A 164      11.744  33.369 -23.309  1.00143.14           O  
ATOM   1248  CB  MET A 164       8.992  32.436 -24.721  1.00143.14           C  
ATOM   1249  CG  MET A 164       8.441  31.095 -25.187  1.00143.14           C  
ATOM   1250  SD  MET A 164       7.260  31.123 -26.551  1.00143.14           S  
ATOM   1251  CE  MET A 164       6.853  29.397 -26.168  1.00143.14           C  
ATOM   1254  N   GLU A 165       9.978  34.366 -22.334  1.00 75.63           N  
ATOM   1255  CA  GLU A 165      10.715  35.538 -21.985  1.00 75.63           C  
ATOM   1261  C   GLU A 165      11.880  35.115 -21.149  1.00 75.63           C  
ATOM   1262  O   GLU A 165      12.914  35.779 -21.143  1.00 75.63           O  
ATOM   1256  CB  GLU A 165       9.878  36.534 -21.164  1.00 75.63           C  
ATOM   1257  CG  GLU A 165       8.720  37.143 -21.959  1.00 75.63           C  
ATOM   1258  CD  GLU A 165       7.938  38.068 -21.038  1.00 75.63           C  
ATOM   1259  OE1 GLU A 165       8.585  38.797 -20.239  1.00 75.63           O  
ATOM   1260  OE2 GLU A 165       6.681  38.053 -21.117  1.00 75.63           O1-
ATOM   1263  N   GLY A 166      11.756  34.002 -20.406  1.00 51.84           N  
ATOM   1264  CA  GLY A 166      12.834  33.650 -19.529  1.00 51.84           C  
ATOM   1265  C   GLY A 166      13.982  33.029 -20.264  1.00 51.84           C  
ATOM   1266  O   GLY A 166      13.951  31.859 -20.639  1.00 51.84           O  
ATOM   1267  N   GLU A 167      15.077  33.793 -20.444  1.00111.86           N  
ATOM   1268  CA  GLU A 167      16.201  33.182 -21.084  1.00111.86           C  
ATOM   1274  C   GLU A 167      17.278  33.005 -20.074  1.00111.86           C  
ATOM   1275  O   GLU A 167      17.928  33.970 -19.675  1.00111.86           O  
ATOM   1269  CB  GLU A 167      16.813  33.984 -22.242  1.00111.86           C  
ATOM   1270  CG  GLU A 167      15.962  33.959 -23.509  1.00111.86           C  
ATOM   1271  CD  GLU A 167      16.800  34.522 -24.646  1.00111.86           C  
ATOM   1272  OE1 GLU A 167      17.983  34.872 -24.393  1.00111.86           O  
ATOM   1273  OE2 GLU A 167      16.269  34.603 -25.787  1.00111.86           O1-
ATOM   1276  N   GLY A 168      17.447  31.752 -19.612  1.00 35.27           N  
ATOM   1277  CA  GLY A 168      18.526  31.386 -18.744  1.00 35.27           C  
ATOM   1278  C   GLY A 168      18.571  32.330 -17.589  1.00 35.27           C  
ATOM   1279  O   GLY A 168      19.640  32.591 -17.039  1.00 35.27           O  
ATOM   1280  N   LYS A 169      17.413  32.882 -17.193  1.00 98.35           N  
ATOM   1281  CA  LYS A 169      17.449  33.843 -16.131  1.00 98.35           C  
ATOM   1287  C   LYS A 169      16.746  33.301 -14.930  1.00 98.35           C  
ATOM   1288  O   LYS A 169      15.668  32.721 -15.040  1.00 98.35           O  
ATOM   1282  CB  LYS A 169      16.771  35.170 -16.514  1.00 98.35           C  
ATOM   1283  CG  LYS A 169      16.521  36.083 -15.316  1.00 98.35           C  
ATOM   1284  CD  LYS A 169      17.790  36.520 -14.590  1.00 98.35           C  
ATOM   1285  CE  LYS A 169      17.494  37.173 -13.241  1.00 98.35           C  
ATOM   1286  NZ  LYS A 169      18.721  37.219 -12.418  1.00 98.35           N1+
ATOM   1289  N   THR A 170      17.364  33.463 -13.739  1.00140.23           N  
ATOM   1290  CA  THR A 170      16.697  33.047 -12.539  1.00140.23           C  
ATOM   1294  C   THR A 170      15.548  33.998 -12.388  1.00140.23           C  
ATOM   1295  O   THR A 170      15.712  35.155 -12.004  1.00140.23           O  
ATOM   1291  CB  THR A 170      17.576  33.052 -11.311  1.00140.23           C  
ATOM   1293  CG2 THR A 170      18.181  34.447 -11.076  1.00140.23           C  
ATOM   1292  OG1 THR A 170      16.834  32.625 -10.180  1.00140.23           O  
ATOM   1296  N   LEU A 171      14.338  33.527 -12.745  1.00134.70           N  
ATOM   1297  CA  LEU A 171      13.223  34.424 -12.813  1.00134.70           C  
ATOM   1302  C   LEU A 171      12.823  34.982 -11.482  1.00134.70           C  
ATOM   1303  O   LEU A 171      12.992  36.177 -11.250  1.00134.70           O  
ATOM   1298  CB  LEU A 171      11.979  33.741 -13.404  1.00134.70           C  
ATOM   1299  CG  LEU A 171      12.137  33.175 -14.827  1.00134.70           C  
ATOM   1300  CD1 LEU A 171      13.047  31.938 -14.848  1.00134.70           C  
ATOM   1301  CD2 LEU A 171      10.766  32.910 -15.467  1.00134.70           C  
ATOM   1304  N   THR A 172      12.291  34.122 -10.583  1.00159.88           N  
ATOM   1305  CA  THR A 172      11.873  34.478  -9.248  1.00159.88           C  
ATOM   1309  C   THR A 172      10.736  33.554  -8.908  1.00159.88           C  
ATOM   1310  O   THR A 172      10.057  33.041  -9.794  1.00159.88           O  
ATOM   1306  CB  THR A 172      11.379  35.889  -9.069  1.00159.88           C  
ATOM   1308  CG2 THR A 172       9.886  35.957  -9.416  1.00159.88           C  
ATOM   1307  OG1 THR A 172      11.548  36.285  -7.722  1.00159.88           O  
ATOM   1311  N   LEU A 173      10.458  33.342  -7.611  1.00 45.55           N  
ATOM   1312  CA  LEU A 173       9.430  32.409  -7.242  1.00 45.55           C  
ATOM   1317  C   LEU A 173       8.102  32.877  -7.742  1.00 45.55           C  
ATOM   1318  O   LEU A 173       7.325  32.099  -8.294  1.00 45.55           O  
ATOM   1313  CB  LEU A 173       9.309  32.242  -5.717  1.00 45.55           C  
ATOM   1314  CG  LEU A 173       8.213  31.247  -5.296  1.00 45.55           C  
ATOM   1315  CD1 LEU A 173       8.512  29.835  -5.825  1.00 45.55           C  
ATOM   1316  CD2 LEU A 173       7.980  31.283  -3.776  1.00 45.55           C  
ATOM   1319  N   SER A 174       7.817  34.178  -7.572  1.00 79.81           N  
ATOM   1320  CA  SER A 174       6.548  34.725  -7.949  1.00 79.81           C  
ATOM   1323  C   SER A 174       6.351  34.575  -9.417  1.00 79.81           C  
ATOM   1324  O   SER A 174       5.278  34.172  -9.864  1.00 79.81           O  
ATOM   1321  CB  SER A 174       6.464  36.226  -7.642  1.00 79.81           C  
ATOM   1322  OG  SER A 174       5.268  36.759  -8.184  1.00 79.81           O  
ATOM   1325  N   GLU A 175       7.383  34.907 -10.212  1.00126.11           N  
ATOM   1326  CA  GLU A 175       7.199  34.830 -11.625  1.00126.11           C  
ATOM   1332  C   GLU A 175       7.047  33.402 -12.051  1.00126.11           C  
ATOM   1333  O   GLU A 175       6.322  33.132 -13.003  1.00126.11           O  
ATOM   1327  CB  GLU A 175       8.252  35.589 -12.454  1.00126.11           C  
ATOM   1328  CG  GLU A 175       9.699  35.177 -12.243  1.00126.11           C  
ATOM   1329  CD  GLU A 175      10.555  36.292 -12.832  1.00126.11           C  
ATOM   1330  OE1 GLU A 175      10.850  37.263 -12.085  1.00126.11           O  
ATOM   1331  OE2 GLU A 175      10.920  36.193 -14.034  1.00126.11           O1-
ATOM   1334  N   LEU A 176       7.734  32.450 -11.386  1.00117.88           N  
ATOM   1335  CA  LEU A 176       7.590  31.049 -11.699  1.00117.88           C  
ATOM   1340  C   LEU A 176       6.232  30.527 -11.342  1.00117.88           C  
ATOM   1341  O   LEU A 176       5.699  29.657 -12.029  1.00117.88           O  
ATOM   1336  CB  LEU A 176       8.662  30.149 -11.065  1.00117.88           C  
ATOM   1337  CG  LEU A 176       9.974  30.150 -11.874  1.00117.88           C  
ATOM   1338  CD1 LEU A 176      10.562  31.554 -12.030  1.00117.88           C  
ATOM   1339  CD2 LEU A 176      10.986  29.162 -11.291  1.00117.88           C  
ATOM   1342  N   GLU A 177       5.644  31.011 -10.238  1.00 34.82           N  
ATOM   1343  CA  GLU A 177       4.327  30.577  -9.868  1.00 34.82           C  
ATOM   1349  C   GLU A 177       3.418  31.006 -10.974  1.00 34.82           C  
ATOM   1350  O   GLU A 177       2.484  30.296 -11.344  1.00 34.82           O  
ATOM   1344  CB  GLU A 177       3.825  31.255  -8.581  1.00 34.82           C  
ATOM   1345  CG  GLU A 177       4.635  30.889  -7.336  1.00 34.82           C  
ATOM   1346  CD  GLU A 177       4.044  31.640  -6.151  1.00 34.82           C  
ATOM   1347  OE1 GLU A 177       3.581  32.795  -6.352  1.00 34.82           O  
ATOM   1348  OE2 GLU A 177       4.047  31.069  -5.028  1.00 34.82           O1-
ATOM   1351  N   TYR A 178       3.687  32.202 -11.527  1.00 47.09           N  
ATOM   1352  CA  TYR A 178       2.898  32.774 -12.576  1.00 47.09           C  
ATOM   1361  C   TYR A 178       2.971  31.882 -13.779  1.00 47.09           C  
ATOM   1362  O   TYR A 178       1.943  31.555 -14.370  1.00 47.09           O  
ATOM   1353  CB  TYR A 178       3.431  34.166 -12.966  1.00 47.09           C  
ATOM   1354  CG  TYR A 178       2.600  34.752 -14.054  1.00 47.09           C  
ATOM   1355  CD1 TYR A 178       2.840  34.442 -15.374  1.00 47.09           C  
ATOM   1356  CD2 TYR A 178       1.585  35.627 -13.749  1.00 47.09           C  
ATOM   1357  CE1 TYR A 178       2.073  34.993 -16.372  1.00 47.09           C  
ATOM   1358  CE2 TYR A 178       0.813  36.182 -14.741  1.00 47.09           C  
ATOM   1359  CZ  TYR A 178       1.056  35.864 -16.055  1.00 47.09           C  
ATOM   1360  OH  TYR A 178       0.266  36.432 -17.077  1.00 47.09           O  
ATOM   1363  N   ILE A 179       4.187  31.434 -14.163  1.00 97.51           N  
ATOM   1364  CA  ILE A 179       4.278  30.603 -15.330  1.00 97.51           C  
ATOM   1369  C   ILE A 179       3.536  29.328 -15.101  1.00 97.51           C  
ATOM   1370  O   ILE A 179       2.760  28.898 -15.952  1.00 97.51           O  
ATOM   1365  CB  ILE A 179       5.671  30.217 -15.746  1.00 97.51           C  
ATOM   1366  CG1 ILE A 179       6.396  31.363 -16.476  1.00 97.51           C  
ATOM   1367  CG2 ILE A 179       5.547  28.936 -16.584  1.00 97.51           C  
ATOM   1368  CD1 ILE A 179       6.871  32.512 -15.599  1.00 97.51           C  
ATOM   1371  N   HIS A 180       3.739  28.701 -13.931  1.00108.42           N  
ATOM   1372  CA  HIS A 180       3.096  27.453 -13.642  1.00108.42           C  
ATOM   1379  C   HIS A 180       1.618  27.546 -13.751  1.00108.42           C  
ATOM   1380  O   HIS A 180       1.001  26.808 -14.519  1.00108.42           O  
ATOM   1375  CB  HIS A 180       3.387  26.971 -12.201  1.00108.42           C  
ATOM   1374  CG  HIS A 180       2.258  26.248 -11.493  1.00108.42           C  
ATOM   1377  CD2 HIS A 180       1.881  26.384 -10.191  1.00108.42           C  
ATOM   1373  ND1 HIS A 180       1.383  25.324 -12.030  1.00108.42           N  
ATOM   1378  CE1 HIS A 180       0.535  24.956 -11.039  1.00108.42           C  
ATOM   1376  NE2 HIS A 180       0.797  25.574  -9.904  1.00108.42           N  
ATOM   1381  N   ARG A 181       1.005  28.448 -12.979  1.00 50.59           N  
ATOM   1382  CA  ARG A 181      -0.420  28.408 -12.903  1.00 50.59           C  
ATOM   1390  C   ARG A 181      -1.016  28.650 -14.248  1.00 50.59           C  
ATOM   1391  O   ARG A 181      -1.926  27.936 -14.665  1.00 50.59           O  
ATOM   1383  CB  ARG A 181      -0.994  29.449 -11.928  1.00 50.59           C  
ATOM   1384  CG  ARG A 181      -0.640  29.157 -10.468  1.00 50.59           C  
ATOM   1385  CD  ARG A 181      -1.311  30.106  -9.472  1.00 50.59           C  
ATOM   1386  NE  ARG A 181      -0.925  29.670  -8.101  1.00 50.59           N  
ATOM   1387  CZ  ARG A 181      -1.613  28.660  -7.492  1.00 50.59           C  
ATOM   1388  NH1 ARG A 181      -2.599  28.002  -8.167  1.00 50.59           N1+
ATOM   1389  NH2 ARG A 181      -1.314  28.304  -6.208  1.00 50.59           N  
ATOM   1392  N   HIS A 182      -0.516  29.671 -14.960  1.00 62.83           N  
ATOM   1393  CA  HIS A 182      -1.089  30.040 -16.221  1.00 62.83           C  
ATOM   1400  C   HIS A 182      -0.854  29.031 -17.305  1.00 62.83           C  
ATOM   1401  O   HIS A 182      -1.790  28.662 -18.013  1.00 62.83           O  
ATOM   1396  CB  HIS A 182      -0.596  31.411 -16.706  1.00 62.83           C  
ATOM   1395  CG  HIS A 182      -1.084  32.505 -15.805  1.00 62.83           C  
ATOM   1398  CD2 HIS A 182      -0.476  33.113 -14.750  1.00 62.83           C  
ATOM   1394  ND1 HIS A 182      -2.331  33.082 -15.903  1.00 62.83           N  
ATOM   1399  CE1 HIS A 182      -2.415  34.002 -14.910  1.00 62.83           C  
ATOM   1397  NE2 HIS A 182      -1.314  34.058 -14.183  1.00 62.83           N  
ATOM   1402  N   LYS A 183       0.399  28.566 -17.490  1.00174.89           N  
ATOM   1403  CA  LYS A 183       0.637  27.683 -18.598  1.00174.89           C  
ATOM   1409  C   LYS A 183      -0.053  26.363 -18.437  1.00174.89           C  
ATOM   1410  O   LYS A 183      -0.732  25.906 -19.353  1.00174.89           O  
ATOM   1404  CB  LYS A 183       2.114  27.340 -18.833  1.00174.89           C  
ATOM   1405  CG  LYS A 183       2.860  28.403 -19.627  1.00174.89           C  
ATOM   1406  CD  LYS A 183       4.367  28.182 -19.684  1.00174.89           C  
ATOM   1407  CE  LYS A 183       4.781  26.934 -20.467  1.00174.89           C  
ATOM   1408  NZ  LYS A 183       4.410  25.715 -19.717  1.00174.89           N1+
ATOM   1411  N   THR A 184       0.237  25.656 -17.331  1.00170.52           N  
ATOM   1412  CA  THR A 184      -0.323  24.358 -17.043  1.00170.52           C  
ATOM   1416  C   THR A 184      -1.586  24.348 -16.224  1.00170.52           C  
ATOM   1417  O   THR A 184      -2.540  23.632 -16.522  1.00170.52           O  
ATOM   1413  CB  THR A 184       0.610  23.526 -16.219  1.00170.52           C  
ATOM   1415  CG2 THR A 184      -0.006  22.126 -16.091  1.00170.52           C  
ATOM   1414  OG1 THR A 184       1.888  23.433 -16.825  1.00170.52           O  
ATOM   1418  N   GLY A 185      -1.592  25.138 -15.132  1.00 44.94           N  
ATOM   1419  CA  GLY A 185      -2.597  25.032 -14.108  1.00 44.94           C  
ATOM   1420  C   GLY A 185      -3.966  25.353 -14.609  1.00 44.94           C  
ATOM   1421  O   GLY A 185      -4.927  24.653 -14.291  1.00 44.94           O  
ATOM   1422  N   LYS A 186      -4.091  26.411 -15.419  1.00121.00           N  
ATOM   1423  CA  LYS A 186      -5.389  26.879 -15.812  1.00121.00           C  
ATOM   1429  C   LYS A 186      -6.153  25.821 -16.550  1.00121.00           C  
ATOM   1430  O   LYS A 186      -7.336  25.619 -16.291  1.00121.00           O  
ATOM   1424  CB  LYS A 186      -5.326  28.125 -16.711  1.00121.00           C  
ATOM   1425  CG  LYS A 186      -4.832  29.371 -15.974  1.00121.00           C  
ATOM   1426  CD  LYS A 186      -5.716  29.766 -14.789  1.00121.00           C  
ATOM   1427  CE  LYS A 186      -5.230  31.013 -14.045  1.00121.00           C  
ATOM   1428  NZ  LYS A 186      -3.930  30.741 -13.391  1.00121.00           N1+
ATOM   1431  N   MET A 187      -5.501  25.122 -17.493  1.00143.67           N  
ATOM   1432  CA  MET A 187      -6.155  24.138 -18.310  1.00143.67           C  
ATOM   1437  C   MET A 187      -6.598  22.977 -17.469  1.00143.67           C  
ATOM   1438  O   MET A 187      -7.668  22.413 -17.695  1.00143.67           O  
ATOM   1433  CB  MET A 187      -5.215  23.609 -19.407  1.00143.67           C  
ATOM   1434  CG  MET A 187      -5.927  23.005 -20.615  1.00143.67           C  
ATOM   1435  SD  MET A 187      -6.763  24.220 -21.679  1.00143.67           S  
ATOM   1436  CE  MET A 187      -8.326  24.203 -20.759  1.00143.67           C  
ATOM   1439  N   LEU A 188      -5.770  22.553 -16.495  1.00118.36           N  
ATOM   1440  CA  LEU A 188      -6.181  21.450 -15.676  1.00118.36           C  
ATOM   1445  C   LEU A 188      -7.332  21.862 -14.819  1.00118.36           C  
ATOM   1446  O   LEU A 188      -8.238  21.070 -14.564  1.00118.36           O  
ATOM   1441  CB  LEU A 188      -5.073  20.797 -14.836  1.00118.36           C  
ATOM   1442  CG  LEU A 188      -4.086  20.019 -15.733  1.00118.36           C  
ATOM   1443  CD1 LEU A 188      -3.058  20.942 -16.398  1.00118.36           C  
ATOM   1444  CD2 LEU A 188      -3.471  18.820 -15.009  1.00118.36           C  
ATOM   1447  N   GLN A 189      -7.325  23.114 -14.335  1.00 81.11           N  
ATOM   1448  CA  GLN A 189      -8.411  23.600 -13.535  1.00 81.11           C  
ATOM   1454  C   GLN A 189      -9.649  23.652 -14.385  1.00 81.11           C  
ATOM   1455  O   GLN A 189     -10.734  23.272 -13.948  1.00 81.11           O  
ATOM   1449  CB  GLN A 189      -8.131  25.010 -12.991  1.00 81.11           C  
ATOM   1450  CG  GLN A 189      -9.154  25.496 -11.968  1.00 81.11           C  
ATOM   1451  CD  GLN A 189      -8.735  26.894 -11.533  1.00 81.11           C  
ATOM   1453  NE2 GLN A 189      -8.680  27.122 -10.192  1.00 81.11           N  
ATOM   1452  OE1 GLN A 189      -8.451  27.756 -12.362  1.00 81.11           O  
ATOM   1456  N   TYR A 190      -9.513  24.090 -15.650  1.00 70.86           N  
ATOM   1457  CA  TYR A 190     -10.647  24.233 -16.521  1.00 70.86           C  
ATOM   1466  C   TYR A 190     -11.313  22.904 -16.717  1.00 70.86           C  
ATOM   1467  O   TYR A 190     -12.541  22.811 -16.705  1.00 70.86           O  
ATOM   1458  CB  TYR A 190     -10.266  24.760 -17.918  1.00 70.86           C  
ATOM   1459  CG  TYR A 190     -11.450  24.606 -18.815  1.00 70.86           C  
ATOM   1460  CD1 TYR A 190     -12.510  25.480 -18.747  1.00 70.86           C  
ATOM   1461  CD2 TYR A 190     -11.492  23.583 -19.739  1.00 70.86           C  
ATOM   1462  CE1 TYR A 190     -13.595  25.330 -19.580  1.00 70.86           C  
ATOM   1463  CE2 TYR A 190     -12.574  23.427 -20.575  1.00 70.86           C  
ATOM   1464  CZ  TYR A 190     -13.630  24.303 -20.494  1.00 70.86           C  
ATOM   1465  OH  TYR A 190     -14.745  24.154 -21.347  1.00 70.86           O  
ATOM   1468  N   SER A 191     -10.522  21.832 -16.897  1.00 45.98           N  
ATOM   1469  CA  SER A 191     -11.098  20.547 -17.176  1.00 45.98           C  
ATOM   1472  C   SER A 191     -12.003  20.133 -16.055  1.00 45.98           C  
ATOM   1473  O   SER A 191     -13.106  19.644 -16.300  1.00 45.98           O  
ATOM   1470  CB  SER A 191     -10.038  19.448 -17.365  1.00 45.98           C  
ATOM   1471  OG  SER A 191      -9.254  19.723 -18.515  1.00 45.98           O  
ATOM   1474  N   VAL A 192     -11.560  20.293 -14.795  1.00110.02           N  
ATOM   1475  CA  VAL A 192     -12.395  19.894 -13.699  1.00110.02           C  
ATOM   1479  C   VAL A 192     -13.579  20.820 -13.615  1.00110.02           C  
ATOM   1480  O   VAL A 192     -14.711  20.379 -13.421  1.00110.02           O  
ATOM   1476  CB  VAL A 192     -11.678  19.847 -12.374  1.00110.02           C  
ATOM   1477  CG1 VAL A 192     -11.668  21.235 -11.719  1.00110.02           C  
ATOM   1478  CG2 VAL A 192     -12.311  18.739 -11.523  1.00110.02           C  
ATOM   1481  N   HIS A 193     -13.346  22.136 -13.802  1.00 55.36           N  
ATOM   1482  CA  HIS A 193     -14.372  23.135 -13.665  1.00 55.36           C  
ATOM   1489  C   HIS A 193     -15.442  22.902 -14.686  1.00 55.36           C  
ATOM   1490  O   HIS A 193     -16.630  23.019 -14.387  1.00 55.36           O  
ATOM   1485  CB  HIS A 193     -13.842  24.568 -13.860  1.00 55.36           C  
ATOM   1484  CG  HIS A 193     -14.861  25.627 -13.556  1.00 55.36           C  
ATOM   1487  CD2 HIS A 193     -15.736  26.264 -14.384  1.00 55.36           C  
ATOM   1483  ND1 HIS A 193     -15.077  26.157 -12.303  1.00 55.36           N  
ATOM   1488  CE1 HIS A 193     -16.064  27.079 -12.432  1.00 55.36           C  
ATOM   1486  NE2 HIS A 193     -16.495  27.180 -13.676  1.00 55.36           N  
ATOM   1491  N   ALA A 194     -15.045  22.563 -15.925  1.00 30.56           N  
ATOM   1492  CA  ALA A 194     -15.999  22.340 -16.974  1.00 30.56           C  
ATOM   1494  C   ALA A 194     -16.873  21.188 -16.586  1.00 30.56           C  
ATOM   1495  O   ALA A 194     -18.081  21.210 -16.810  1.00 30.56           O  
ATOM   1493  CB  ALA A 194     -15.339  21.983 -18.318  1.00 30.56           C  
ATOM   1496  N   GLY A 195     -16.277  20.140 -15.993  1.00 25.95           N  
ATOM   1497  CA  GLY A 195     -17.029  18.978 -15.613  1.00 25.95           C  
ATOM   1498  C   GLY A 195     -18.032  19.335 -14.561  1.00 25.95           C  
ATOM   1499  O   GLY A 195     -19.137  18.795 -14.540  1.00 25.95           O  
ATOM   1500  N   ALA A 196     -17.651  20.226 -13.628  1.00 36.52           N  
ATOM   1501  CA  ALA A 196     -18.527  20.623 -12.559  1.00 36.52           C  
ATOM   1503  C   ALA A 196     -19.740  21.306 -13.125  1.00 36.52           C  
ATOM   1504  O   ALA A 196     -20.858  21.073 -12.669  1.00 36.52           O  
ATOM   1502  CB  ALA A 196     -17.859  21.598 -11.575  1.00 36.52           C  
ATOM   1505  N   LEU A 197     -19.549  22.183 -14.130  1.00 56.89           N  
ATOM   1506  CA  LEU A 197     -20.640  22.896 -14.739  1.00 56.89           C  
ATOM   1511  C   LEU A 197     -21.550  21.932 -15.440  1.00 56.89           C  
ATOM   1512  O   LEU A 197     -22.772  22.025 -15.331  1.00 56.89           O  
ATOM   1507  CB  LEU A 197     -20.170  23.912 -15.794  1.00 56.89           C  
ATOM   1508  CG  LEU A 197     -19.437  25.120 -15.190  1.00 56.89           C  
ATOM   1509  CD1 LEU A 197     -18.984  26.105 -16.278  1.00 56.89           C  
ATOM   1510  CD2 LEU A 197     -20.305  25.799 -14.120  1.00 56.89           C  
ATOM   1513  N   ILE A 198     -20.968  20.974 -16.183  1.00106.02           N  
ATOM   1514  CA  ILE A 198     -21.739  20.013 -16.923  1.00106.02           C  
ATOM   1519  C   ILE A 198     -22.519  19.196 -15.935  1.00106.02           C  
ATOM   1520  O   ILE A 198     -23.704  18.927 -16.124  1.00106.02           O  
ATOM   1515  CB  ILE A 198     -20.872  19.029 -17.664  1.00106.02           C  
ATOM   1516  CG1 ILE A 198     -19.925  19.731 -18.655  1.00106.02           C  
ATOM   1517  CG2 ILE A 198     -21.801  17.996 -18.326  1.00106.02           C  
ATOM   1518  CD1 ILE A 198     -20.628  20.426 -19.816  1.00106.02           C  
ATOM   1521  N   GLY A 199     -21.844  18.786 -14.845  1.00 37.12           N  
ATOM   1522  CA  GLY A 199     -22.374  17.932 -13.817  1.00 37.12           C  
ATOM   1523  C   GLY A 199     -23.498  18.595 -13.082  1.00 37.12           C  
ATOM   1524  O   GLY A 199     -24.417  17.915 -12.629  1.00 37.12           O  
ATOM   1525  N   GLY A 200     -23.449  19.933 -12.915  1.00 29.75           N  
ATOM   1526  CA  GLY A 200     -24.497  20.591 -12.185  1.00 29.75           C  
ATOM   1527  C   GLY A 200     -24.089  20.771 -10.754  1.00 29.75           C  
ATOM   1528  O   GLY A 200     -24.926  20.770  -9.853  1.00 29.75           O  
ATOM   1529  N   ALA A 201     -22.774  20.923 -10.509  1.00 38.37           N  
ATOM   1530  CA  ALA A 201     -22.287  21.109  -9.173  1.00 38.37           C  
ATOM   1532  C   ALA A 201     -22.695  22.457  -8.662  1.00 38.37           C  
ATOM   1533  O   ALA A 201     -22.907  23.407  -9.414  1.00 38.37           O  
ATOM   1531  CB  ALA A 201     -20.754  21.011  -9.062  1.00 38.37           C  
ATOM   1534  N   ASP A 202     -22.824  22.530  -7.325  1.00138.40           N  
ATOM   1535  CA  ASP A 202     -23.166  23.683  -6.545  1.00138.40           C  
ATOM   1540  C   ASP A 202     -21.953  24.573  -6.548  1.00138.40           C  
ATOM   1541  O   ASP A 202     -20.851  24.128  -6.857  1.00138.40           O  
ATOM   1536  CB  ASP A 202     -23.478  23.210  -5.111  1.00138.40           C  
ATOM   1537  CG  ASP A 202     -23.795  24.347  -4.171  1.00138.40           C  
ATOM   1538  OD1 ASP A 202     -22.855  25.107  -3.821  1.00138.40           O  
ATOM   1539  OD2 ASP A 202     -24.981  24.453  -3.766  1.00138.40           O1-
ATOM   1542  N   ALA A 203     -22.132  25.867  -6.212  1.00 29.06           N  
ATOM   1543  CA  ALA A 203     -21.064  26.830  -6.241  1.00 29.06           C  
ATOM   1545  C   ALA A 203     -19.979  26.435  -5.283  1.00 29.06           C  
ATOM   1546  O   ALA A 203     -18.797  26.569  -5.595  1.00 29.06           O  
ATOM   1544  CB  ALA A 203     -21.531  28.242  -5.847  1.00 29.06           C  
ATOM   1547  N   ARG A 204     -20.345  25.956  -4.080  1.00127.70           N  
ATOM   1548  CA  ARG A 204     -19.357  25.576  -3.107  1.00127.70           C  
ATOM   1556  C   ARG A 204     -18.586  24.411  -3.630  1.00127.70           C  
ATOM   1557  O   ARG A 204     -17.363  24.342  -3.505  1.00127.70           O  
ATOM   1549  CB  ARG A 204     -19.964  25.083  -1.787  1.00127.70           C  
ATOM   1550  CG  ARG A 204     -20.680  26.151  -0.967  1.00127.70           C  
ATOM   1551  CD  ARG A 204     -21.346  25.578   0.285  1.00127.70           C  
ATOM   1552  NE  ARG A 204     -22.421  24.648  -0.169  1.00127.70           N  
ATOM   1553  CZ  ARG A 204     -22.144  23.336  -0.425  1.00127.70           C  
ATOM   1554  NH1 ARG A 204     -20.881  22.851  -0.239  1.00127.70           N1+
ATOM   1555  NH2 ARG A 204     -23.134  22.505  -0.863  1.00127.70           N  
ATOM   1558  N   GLN A 205     -19.306  23.455  -4.235  1.00 65.64           N  
ATOM   1559  CA  GLN A 205     -18.710  22.246  -4.711  1.00 65.64           C  
ATOM   1565  C   GLN A 205     -17.714  22.596  -5.768  1.00 65.64           C  
ATOM   1566  O   GLN A 205     -16.607  22.060  -5.793  1.00 65.64           O  
ATOM   1560  CB  GLN A 205     -19.761  21.317  -5.342  1.00 65.64           C  
ATOM   1561  CG  GLN A 205     -20.825  20.843  -4.349  1.00 65.64           C  
ATOM   1562  CD  GLN A 205     -21.801  19.943  -5.091  1.00 65.64           C  
ATOM   1564  NE2 GLN A 205     -21.622  18.603  -4.947  1.00 65.64           N  
ATOM   1563  OE1 GLN A 205     -22.702  20.417  -5.781  1.00 65.64           O  
ATOM   1567  N   THR A 206     -18.075  23.537  -6.657  1.00110.98           N  
ATOM   1568  CA  THR A 206     -17.211  23.878  -7.747  1.00110.98           C  
ATOM   1572  C   THR A 206     -15.946  24.476  -7.219  1.00110.98           C  
ATOM   1573  O   THR A 206     -14.860  24.195  -7.725  1.00110.98           O  
ATOM   1569  CB  THR A 206     -17.829  24.833  -8.731  1.00110.98           C  
ATOM   1571  CG2 THR A 206     -17.843  26.254  -8.149  1.00110.98           C  
ATOM   1570  OG1 THR A 206     -17.078  24.824  -9.933  1.00110.98           O  
ATOM   1574  N   ARG A 207     -16.049  25.317  -6.177  1.00 71.38           N  
ATOM   1575  CA  ARG A 207     -14.888  25.969  -5.646  1.00 71.38           C  
ATOM   1583  C   ARG A 207     -13.951  24.944  -5.086  1.00 71.38           C  
ATOM   1584  O   ARG A 207     -12.737  25.042  -5.258  1.00 71.38           O  
ATOM   1576  CB  ARG A 207     -15.228  26.949  -4.514  1.00 71.38           C  
ATOM   1577  CG  ARG A 207     -14.009  27.682  -3.955  1.00 71.38           C  
ATOM   1578  CD  ARG A 207     -14.338  28.548  -2.739  1.00 71.38           C  
ATOM   1579  NE  ARG A 207     -15.316  29.582  -3.176  1.00 71.38           N  
ATOM   1580  CZ  ARG A 207     -14.878  30.806  -3.596  1.00 71.38           C  
ATOM   1581  NH1 ARG A 207     -13.543  31.089  -3.594  1.00 71.38           N1+
ATOM   1582  NH2 ARG A 207     -15.775  31.745  -4.013  1.00 71.38           N  
ATOM   1585  N   GLU A 208     -14.497  23.931  -4.391  1.00129.00           N  
ATOM   1586  CA  GLU A 208     -13.687  22.933  -3.758  1.00129.00           C  
ATOM   1592  C   GLU A 208     -12.971  22.137  -4.811  1.00129.00           C  
ATOM   1593  O   GLU A 208     -11.806  21.777  -4.635  1.00129.00           O  
ATOM   1587  CB  GLU A 208     -14.536  21.992  -2.891  1.00129.00           C  
ATOM   1588  CG  GLU A 208     -13.739  21.332  -1.773  1.00129.00           C  
ATOM   1589  CD  GLU A 208     -13.371  22.406  -0.759  1.00129.00           C  
ATOM   1590  OE1 GLU A 208     -14.257  22.778   0.057  1.00129.00           O  
ATOM   1591  OE2 GLU A 208     -12.201  22.871  -0.789  1.00129.00           O1-
ATOM   1594  N   LEU A 209     -13.654  21.823  -5.930  1.00110.11           N  
ATOM   1595  CA  LEU A 209     -13.013  21.095  -6.993  1.00110.11           C  
ATOM   1600  C   LEU A 209     -11.955  21.936  -7.627  1.00110.11           C  
ATOM   1601  O   LEU A 209     -10.941  21.415  -8.088  1.00110.11           O  
ATOM   1596  CB  LEU A 209     -13.922  20.585  -8.127  1.00110.11           C  
ATOM   1597  CG  LEU A 209     -14.733  19.325  -7.772  1.00110.11           C  
ATOM   1598  CD1 LEU A 209     -15.919  19.630  -6.853  1.00110.11           C  
ATOM   1599  CD2 LEU A 209     -15.124  18.543  -9.031  1.00110.11           C  
ATOM   1602  N   ASP A 210     -12.175  23.260  -7.708  1.00 40.67           N  
ATOM   1603  CA  ASP A 210     -11.195  24.118  -8.310  1.00 40.67           C  
ATOM   1608  C   ASP A 210      -9.924  24.016  -7.515  1.00 40.67           C  
ATOM   1609  O   ASP A 210      -8.839  23.908  -8.085  1.00 40.67           O  
ATOM   1604  CB  ASP A 210     -11.622  25.598  -8.305  1.00 40.67           C  
ATOM   1605  CG  ASP A 210     -12.798  25.770  -9.259  1.00 40.67           C  
ATOM   1606  OD1 ASP A 210     -13.033  24.852 -10.090  1.00 40.67           O  
ATOM   1607  OD2 ASP A 210     -13.479  26.827  -9.169  1.00 40.67           O1-
ATOM   1610  N   GLU A 211     -10.028  24.029  -6.169  1.00 79.31           N  
ATOM   1611  CA  GLU A 211      -8.877  23.972  -5.302  1.00 79.31           C  
ATOM   1617  C   GLU A 211      -8.190  22.654  -5.471  1.00 79.31           C  
ATOM   1618  O   GLU A 211      -6.964  22.571  -5.464  1.00 79.31           O  
ATOM   1612  CB  GLU A 211      -9.243  24.118  -3.817  1.00 79.31           C  
ATOM   1613  CG  GLU A 211      -9.793  25.502  -3.471  1.00 79.31           C  
ATOM   1614  CD  GLU A 211      -8.741  26.525  -3.877  1.00 79.31           C  
ATOM   1615  OE1 GLU A 211      -7.638  26.517  -3.269  1.00 79.31           O  
ATOM   1616  OE2 GLU A 211      -9.026  27.324  -4.808  1.00 79.31           O1-
ATOM   1619  N   PHE A 212      -8.981  21.582  -5.632  1.00 76.31           N  
ATOM   1620  CA  PHE A 212      -8.466  20.260  -5.826  1.00 76.31           C  
ATOM   1628  C   PHE A 212      -7.586  20.296  -7.038  1.00 76.31           C  
ATOM   1629  O   PHE A 212      -6.449  19.831  -7.007  1.00 76.31           O  
ATOM   1621  CB  PHE A 212      -9.645  19.296  -6.079  1.00 76.31           C  
ATOM   1622  CG  PHE A 212      -9.211  17.999  -6.670  1.00 76.31           C  
ATOM   1623  CD1 PHE A 212      -8.646  17.007  -5.904  1.00 76.31           C  
ATOM   1624  CD2 PHE A 212      -9.408  17.776  -8.015  1.00 76.31           C  
ATOM   1625  CE1 PHE A 212      -8.269  15.815  -6.481  1.00 76.31           C  
ATOM   1626  CE2 PHE A 212      -9.034  16.589  -8.596  1.00 76.31           C  
ATOM   1627  CZ  PHE A 212      -8.460  15.606  -7.827  1.00 76.31           C  
ATOM   1630  N   ALA A 213      -8.089  20.900  -8.127  1.00 40.45           N  
ATOM   1631  CA  ALA A 213      -7.404  20.961  -9.387  1.00 40.45           C  
ATOM   1633  C   ALA A 213      -6.133  21.744  -9.282  1.00 40.45           C  
ATOM   1634  O   ALA A 213      -5.141  21.404  -9.928  1.00 40.45           O  
ATOM   1632  CB  ALA A 213      -8.256  21.612 -10.490  1.00 40.45           C  
ATOM   1635  N   ALA A 214      -6.133  22.842  -8.503  1.00 37.38           N  
ATOM   1636  CA  ALA A 214      -4.950  23.644  -8.406  1.00 37.38           C  
ATOM   1638  C   ALA A 214      -3.858  22.823  -7.798  1.00 37.38           C  
ATOM   1639  O   ALA A 214      -2.744  22.792  -8.313  1.00 37.38           O  
ATOM   1637  CB  ALA A 214      -5.149  24.896  -7.532  1.00 37.38           C  
ATOM   1640  N   HIS A 215      -4.150  22.099  -6.703  1.00 64.77           N  
ATOM   1641  CA  HIS A 215      -3.123  21.314  -6.086  1.00 64.77           C  
ATOM   1648  C   HIS A 215      -2.696  20.243  -7.035  1.00 64.77           C  
ATOM   1649  O   HIS A 215      -1.506  19.958  -7.147  1.00 64.77           O  
ATOM   1644  CB  HIS A 215      -3.512  20.699  -4.734  1.00 64.77           C  
ATOM   1643  CG  HIS A 215      -3.368  21.707  -3.632  1.00 64.77           C  
ATOM   1646  CD2 HIS A 215      -4.297  22.482  -3.008  1.00 64.77           C  
ATOM   1642  ND1 HIS A 215      -2.158  22.035  -3.061  1.00 64.77           N  
ATOM   1647  CE1 HIS A 215      -2.411  22.985  -2.126  1.00 64.77           C  
ATOM   1645  NE2 HIS A 215      -3.695  23.289  -2.057  1.00 64.77           N  
ATOM   1650  N   LEU A 216      -3.646  19.633  -7.771  1.00162.65           N  
ATOM   1651  CA  LEU A 216      -3.243  18.624  -8.706  1.00162.65           C  
ATOM   1656  C   LEU A 216      -2.299  19.247  -9.679  1.00162.65           C  
ATOM   1657  O   LEU A 216      -1.301  18.633 -10.051  1.00162.65           O  
ATOM   1652  CB  LEU A 216      -4.360  18.018  -9.582  1.00162.65           C  
ATOM   1653  CG  LEU A 216      -5.143  16.839  -8.980  1.00162.65           C  
ATOM   1654  CD1 LEU A 216      -4.204  15.658  -8.688  1.00162.65           C  
ATOM   1655  CD2 LEU A 216      -6.007  17.244  -7.786  1.00162.65           C  
ATOM   1658  N   GLY A 217      -2.591  20.486 -10.115  1.00 30.28           N  
ATOM   1659  CA  GLY A 217      -1.758  21.148 -11.073  1.00 30.28           C  
ATOM   1660  C   GLY A 217      -0.380  21.301 -10.504  1.00 30.28           C  
ATOM   1661  O   GLY A 217       0.610  21.069 -11.197  1.00 30.28           O  
ATOM   1662  N   LEU A 218      -0.277  21.686  -9.218  1.00109.09           N  
ATOM   1663  CA  LEU A 218       1.007  21.859  -8.594  1.00109.09           C  
ATOM   1668  C   LEU A 218       1.733  20.550  -8.642  1.00109.09           C  
ATOM   1669  O   LEU A 218       2.903  20.503  -9.014  1.00109.09           O  
ATOM   1664  CB  LEU A 218       0.912  22.239  -7.101  1.00109.09           C  
ATOM   1665  CG  LEU A 218       0.624  23.720  -6.784  1.00109.09           C  
ATOM   1666  CD1 LEU A 218       1.881  24.574  -6.973  1.00109.09           C  
ATOM   1667  CD2 LEU A 218      -0.563  24.271  -7.580  1.00109.09           C  
ATOM   1670  N   ALA A 219       1.038  19.447  -8.306  1.00 36.41           N  
ATOM   1671  CA  ALA A 219       1.640  18.143  -8.275  1.00 36.41           C  
ATOM   1673  C   ALA A 219       2.142  17.868  -9.653  1.00 36.41           C  
ATOM   1674  O   ALA A 219       3.214  17.292  -9.838  1.00 36.41           O  
ATOM   1672  CB  ALA A 219       0.630  17.037  -7.922  1.00 36.41           C  
ATOM   1675  N   PHE A 220       1.362  18.282 -10.666  1.00 98.87           N  
ATOM   1676  CA  PHE A 220       1.773  18.123 -12.028  1.00 98.87           C  
ATOM   1684  C   PHE A 220       3.010  18.928 -12.238  1.00 98.87           C  
ATOM   1685  O   PHE A 220       3.919  18.508 -12.949  1.00 98.87           O  
ATOM   1677  CB  PHE A 220       0.742  18.621 -13.060  1.00 98.87           C  
ATOM   1678  CG  PHE A 220      -0.250  17.540 -13.329  1.00 98.87           C  
ATOM   1679  CD1 PHE A 220      -1.313  17.302 -12.490  1.00 98.87           C  
ATOM   1680  CD2 PHE A 220      -0.105  16.763 -14.457  1.00 98.87           C  
ATOM   1681  CE1 PHE A 220      -2.209  16.297 -12.774  1.00 98.87           C  
ATOM   1682  CE2 PHE A 220      -0.997  15.759 -14.745  1.00 98.87           C  
ATOM   1683  CZ  PHE A 220      -2.054  15.522 -13.900  1.00 98.87           C  
ATOM   1686  N   GLN A 221       3.085  20.116 -11.618  1.00107.52           N  
ATOM   1687  CA  GLN A 221       4.216  20.958 -11.854  1.00107.52           C  
ATOM   1693  C   GLN A 221       5.453  20.231 -11.467  1.00107.52           C  
ATOM   1694  O   GLN A 221       6.462  20.374 -12.137  1.00107.52           O  
ATOM   1688  CB  GLN A 221       4.177  22.252 -11.048  1.00107.52           C  
ATOM   1689  CG  GLN A 221       2.939  23.033 -11.421  1.00107.52           C  
ATOM   1690  CD  GLN A 221       2.864  23.050 -12.943  1.00107.52           C  
ATOM   1692  NE2 GLN A 221       1.654  22.749 -13.484  1.00107.52           N  
ATOM   1691  OE1 GLN A 221       3.847  23.314 -13.632  1.00107.52           O  
ATOM   1695  N   ILE A 222       5.470  19.485 -10.354  1.00117.40           N  
ATOM   1696  CA  ILE A 222       6.667  18.740 -10.076  1.00117.40           C  
ATOM   1701  C   ILE A 222       6.766  17.612 -11.056  1.00117.40           C  
ATOM   1702  O   ILE A 222       7.794  17.419 -11.704  1.00117.40           O  
ATOM   1697  CB  ILE A 222       6.659  18.118  -8.710  1.00117.40           C  
ATOM   1698  CG1 ILE A 222       6.591  19.200  -7.618  1.00117.40           C  
ATOM   1699  CG2 ILE A 222       7.898  17.213  -8.604  1.00117.40           C  
ATOM   1700  CD1 ILE A 222       5.264  19.958  -7.575  1.00117.40           C  
ATOM   1703  N   ARG A 223       5.668  16.834 -11.162  1.00132.41           N  
ATOM   1704  CA  ARG A 223       5.514  15.720 -12.055  1.00132.41           C  
ATOM   1712  C   ARG A 223       6.755  14.917 -12.137  1.00132.41           C  
ATOM   1713  O   ARG A 223       7.337  14.854 -13.208  1.00132.41           O  
ATOM   1705  CB  ARG A 223       5.076  16.092 -13.483  1.00132.41           C  
ATOM   1706  CG  ARG A 223       6.030  17.042 -14.209  1.00132.41           C  
ATOM   1707  CD  ARG A 223       5.605  17.354 -15.644  1.00132.41           C  
ATOM   1708  NE  ARG A 223       6.668  18.210 -16.241  1.00132.41           N  
ATOM   1709  CZ  ARG A 223       6.540  19.568 -16.249  1.00132.41           C  
ATOM   1710  NH1 ARG A 223       5.408  20.151 -15.756  1.00132.41           N1+
ATOM   1711  NH2 ARG A 223       7.543  20.341 -16.758  1.00132.41           N  
ATOM   1714  N   ASP A 224       7.219  14.280 -11.049  1.00157.71           N  
ATOM   1715  CA  ASP A 224       8.394  13.483 -11.250  1.00157.71           C  
ATOM   1720  C   ASP A 224       8.010  12.404 -12.212  1.00157.71           C  
ATOM   1721  O   ASP A 224       7.161  11.567 -11.918  1.00157.71           O  
ATOM   1716  CB  ASP A 224       8.933  12.835  -9.968  1.00157.71           C  
ATOM   1717  CG  ASP A 224       9.581  13.940  -9.147  1.00157.71           C  
ATOM   1718  OD1 ASP A 224       9.839  15.028  -9.730  1.00157.71           O  
ATOM   1719  OD2 ASP A 224       9.826  13.716  -7.933  1.00157.71           O1-
ATOM   1722  N   ASP A 225       8.629  12.426 -13.408  1.00175.95           N  
ATOM   1723  CA  ASP A 225       8.272  11.519 -14.459  1.00175.95           C  
ATOM   1728  C   ASP A 225       9.123  10.293 -14.352  1.00175.95           C  
ATOM   1729  O   ASP A 225       9.658   9.973 -13.292  1.00175.95           O  
ATOM   1724  CB  ASP A 225       8.441  12.124 -15.870  1.00175.95           C  
ATOM   1725  CG  ASP A 225       7.564  11.356 -16.858  1.00175.95           C  
ATOM   1726  OD1 ASP A 225       6.875  10.400 -16.410  1.00175.95           O  
ATOM   1727  OD2 ASP A 225       7.569  11.713 -18.066  1.00175.95           O1-
ATOM   1730  N   ILE A 226       9.244   9.571 -15.483  1.00146.23           N  
ATOM   1731  CA  ILE A 226       9.951   8.333 -15.581  1.00146.23           C  
ATOM   1736  C   ILE A 226      11.325   8.491 -15.032  1.00146.23           C  
ATOM   1737  O   ILE A 226      12.051   9.429 -15.359  1.00146.23           O  
ATOM   1732  CB  ILE A 226      10.083   7.850 -16.999  1.00146.23           C  
ATOM   1733  CG1 ILE A 226      10.682   6.435 -17.049  1.00146.23           C  
ATOM   1734  CG2 ILE A 226      10.891   8.895 -17.788  1.00146.23           C  
ATOM   1735  CD1 ILE A 226      10.603   5.795 -18.435  1.00146.23           C  
ATOM   1738  N   LEU A 227      11.687   7.562 -14.133  1.00297.69           N  
ATOM   1739  CA  LEU A 227      12.997   7.480 -13.572  1.00297.69           C  
ATOM   1744  C   LEU A 227      13.363   6.039 -13.698  1.00297.69           C  
ATOM   1745  O   LEU A 227      12.509   5.210 -14.009  1.00297.69           O  
ATOM   1740  CB  LEU A 227      13.065   7.892 -12.095  1.00297.69           C  
ATOM   1741  CG  LEU A 227      14.473   7.758 -11.484  1.00297.69           C  
ATOM   1742  CD1 LEU A 227      15.481   8.686 -12.178  1.00297.69           C  
ATOM   1743  CD2 LEU A 227      14.431   7.952  -9.959  1.00297.69           C  
ATOM   1746  N   ASP A 228      14.644   5.684 -13.492  1.00176.05           N  
ATOM   1747  CA  ASP A 228      14.958   4.299 -13.676  1.00176.05           C  
ATOM   1752  C   ASP A 228      14.626   3.563 -12.419  1.00176.05           C  
ATOM   1753  O   ASP A 228      15.490   3.336 -11.573  1.00176.05           O  
ATOM   1748  CB  ASP A 228      16.440   4.030 -13.994  1.00176.05           C  
ATOM   1749  CG  ASP A 228      16.566   2.564 -14.388  1.00176.05           C  
ATOM   1750  OD1 ASP A 228      15.522   1.858 -14.378  1.00176.05           O  
ATOM   1751  OD2 ASP A 228      17.704   2.129 -14.714  1.00176.05           O1-
ATOM   1754  N   ILE A 229      13.345   3.178 -12.264  1.00102.51           N  
ATOM   1755  CA  ILE A 229      12.956   2.399 -11.128  1.00102.51           C  
ATOM   1760  C   ILE A 229      12.302   1.179 -11.668  1.00102.51           C  
ATOM   1761  O   ILE A 229      11.456   1.255 -12.559  1.00102.51           O  
ATOM   1756  CB  ILE A 229      11.962   3.066 -10.220  1.00102.51           C  
ATOM   1757  CG1 ILE A 229      12.596   4.299  -9.559  1.00102.51           C  
ATOM   1758  CG2 ILE A 229      11.470   2.019  -9.206  1.00102.51           C  
ATOM   1759  CD1 ILE A 229      12.967   5.394 -10.552  1.00102.51           C  
ATOM   1762  N   GLU A 230      12.697   0.007 -11.145  1.00205.83           N  
ATOM   1763  CA  GLU A 230      12.126  -1.206 -11.634  1.00205.83           C  
ATOM   1769  C   GLU A 230      11.403  -1.841 -10.495  1.00205.83           C  
ATOM   1770  O   GLU A 230      11.703  -1.584  -9.329  1.00205.83           O  
ATOM   1764  CB  GLU A 230      13.179  -2.185 -12.180  1.00205.83           C  
ATOM   1765  CG  GLU A 230      13.861  -1.651 -13.444  1.00205.83           C  
ATOM   1766  CD  GLU A 230      15.000  -2.585 -13.825  1.00205.83           C  
ATOM   1767  OE1 GLU A 230      15.168  -3.629 -13.139  1.00205.83           O  
ATOM   1768  OE2 GLU A 230      15.722  -2.263 -14.806  1.00205.83           O1-
ATOM   1771  N   GLY A 231      10.409  -2.683 -10.820  1.00 75.40           N  
ATOM   1772  CA  GLY A 231       9.609  -3.327  -9.823  1.00 75.40           C  
ATOM   1773  C   GLY A 231       8.240  -2.748  -9.940  1.00 75.40           C  
ATOM   1774  O   GLY A 231       8.051  -1.535  -9.876  1.00 75.40           O  
ATOM   1775  N   ALA A 232       7.238  -3.631 -10.109  1.00 51.79           N  
ATOM   1776  CA  ALA A 232       5.889  -3.192 -10.294  1.00 51.79           C  
ATOM   1778  C   ALA A 232       5.439  -2.481  -9.066  1.00 51.79           C  
ATOM   1779  O   ALA A 232       4.828  -1.416  -9.148  1.00 51.79           O  
ATOM   1777  CB  ALA A 232       4.911  -4.353 -10.536  1.00 51.79           C  
ATOM   1780  N   GLU A 233       5.747  -3.038  -7.882  1.00234.69           N  
ATOM   1781  CA  GLU A 233       5.263  -2.400  -6.698  1.00234.69           C  
ATOM   1787  C   GLU A 233       6.416  -1.882  -5.914  1.00234.69           C  
ATOM   1788  O   GLU A 233       7.469  -2.512  -5.824  1.00234.69           O  
ATOM   1782  CB  GLU A 233       4.480  -3.332  -5.756  1.00234.69           C  
ATOM   1783  CG  GLU A 233       3.111  -3.754  -6.294  1.00234.69           C  
ATOM   1784  CD  GLU A 233       2.446  -4.629  -5.240  1.00234.69           C  
ATOM   1785  OE1 GLU A 233       3.166  -5.443  -4.602  1.00234.69           O  
ATOM   1786  OE2 GLU A 233       1.205  -4.499  -5.063  1.00234.69           O1-
ATOM   1789  N   GLU A 234       6.232  -0.679  -5.341  1.00269.44           N  
ATOM   1790  CA  GLU A 234       7.216  -0.115  -4.474  1.00269.44           C  
ATOM   1796  C   GLU A 234       6.717  -0.430  -3.107  1.00269.44           C  
ATOM   1797  O   GLU A 234       5.509  -0.464  -2.880  1.00269.44           O  
ATOM   1791  CB  GLU A 234       7.316   1.418  -4.555  1.00269.44           C  
ATOM   1792  CG  GLU A 234       7.828   1.953  -5.893  1.00269.44           C  
ATOM   1793  CD  GLU A 234       6.687   1.892  -6.899  1.00269.44           C  
ATOM   1794  OE1 GLU A 234       6.480   0.801  -7.493  1.00269.44           O  
ATOM   1795  OE2 GLU A 234       6.007   2.936  -7.086  1.00269.44           O1-
ATOM   1798  N   LYS A 235       7.624  -0.693  -2.153  1.00185.21           N  
ATOM   1799  CA  LYS A 235       7.114  -0.977  -0.848  1.00185.21           C  
ATOM   1805  C   LYS A 235       6.446   0.273  -0.396  1.00185.21           C  
ATOM   1806  O   LYS A 235       6.877   1.375  -0.733  1.00185.21           O  
ATOM   1800  CB  LYS A 235       8.188  -1.380   0.176  1.00185.21           C  
ATOM   1801  CG  LYS A 235       8.804  -2.749  -0.123  1.00185.21           C  
ATOM   1802  CD  LYS A 235      10.041  -3.066   0.720  1.00185.21           C  
ATOM   1803  CE  LYS A 235      11.272  -2.247   0.331  1.00185.21           C  
ATOM   1804  NZ  LYS A 235      12.365  -2.494   1.297  1.00185.21           N1+
ATOM   1807  N   ILE A 236       5.347   0.135   0.368  1.00130.00           N  
ATOM   1808  CA  ILE A 236       4.628   1.308   0.752  1.00130.00           C  
ATOM   1813  C   ILE A 236       5.448   2.042   1.751  1.00130.00           C  
ATOM   1814  O   ILE A 236       5.904   1.475   2.744  1.00130.00           O  
ATOM   1809  CB  ILE A 236       3.287   1.025   1.371  1.00130.00           C  
ATOM   1810  CG1 ILE A 236       3.441   0.253   2.692  1.00130.00           C  
ATOM   1811  CG2 ILE A 236       2.432   0.293   0.324  1.00130.00           C  
ATOM   1812  CD1 ILE A 236       2.152   0.197   3.510  1.00130.00           C  
ATOM   1815  N   GLY A 237       5.670   3.342   1.488  1.00132.33           N  
ATOM   1816  CA  GLY A 237       6.427   4.153   2.388  1.00132.33           C  
ATOM   1817  C   GLY A 237       5.586   5.353   2.644  1.00132.33           C  
ATOM   1818  O   GLY A 237       4.763   5.732   1.812  1.00132.33           O  
ATOM   1819  N   LYS A 238       5.766   5.987   3.814  1.00241.86           N  
ATOM   1820  CA  LYS A 238       4.947   7.123   4.098  1.00241.86           C  
ATOM   1826  C   LYS A 238       5.837   8.275   4.413  1.00241.86           C  
ATOM   1827  O   LYS A 238       6.949   8.124   4.914  1.00241.86           O  
ATOM   1821  CB  LYS A 238       4.015   6.911   5.300  1.00241.86           C  
ATOM   1822  CG  LYS A 238       2.898   5.903   5.023  1.00241.86           C  
ATOM   1823  CD  LYS A 238       2.185   5.407   6.283  1.00241.86           C  
ATOM   1824  CE  LYS A 238       1.784   6.526   7.247  1.00241.86           C  
ATOM   1825  NZ  LYS A 238       2.966   6.982   8.010  1.00241.86           N1+
ATOM   1828  N   PRO A 239       5.349   9.433   4.075  1.00 82.04           N  
ATOM   1829  CA  PRO A 239       6.060  10.641   4.371  1.00 82.04           C  
ATOM   1833  C   PRO A 239       5.861  10.944   5.815  1.00 82.04           C  
ATOM   1834  O   PRO A 239       4.879  10.475   6.389  1.00 82.04           O  
ATOM   1831  CB  PRO A 239       5.503  11.710   3.427  1.00 82.04           C  
ATOM   1832  CG  PRO A 239       4.219  11.090   2.846  1.00 82.04           C  
ATOM   1830  CD  PRO A 239       4.485   9.580   2.918  1.00 82.04           C  
ATOM   1835  N   VAL A 240       6.778  11.710   6.429  1.00 86.96           N  
ATOM   1836  CA  VAL A 240       6.612  12.016   7.816  1.00 86.96           C  
ATOM   1840  C   VAL A 240       5.831  13.283   7.882  1.00 86.96           C  
ATOM   1841  O   VAL A 240       6.017  14.178   7.059  1.00 86.96           O  
ATOM   1837  CB  VAL A 240       7.910  12.223   8.536  1.00 86.96           C  
ATOM   1838  CG1 VAL A 240       8.700  10.904   8.486  1.00 86.96           C  
ATOM   1839  CG2 VAL A 240       8.648  13.411   7.897  1.00 86.96           C  
ATOM   1842  N   GLY A 241       4.916  13.388   8.863  1.00 56.89           N  
ATOM   1843  CA  GLY A 241       4.110  14.569   8.935  1.00 56.89           C  
ATOM   1844  C   GLY A 241       5.032  15.721   9.136  1.00 56.89           C  
ATOM   1845  O   GLY A 241       5.922  15.685   9.984  1.00 56.89           O  
ATOM   1846  N   SER A 242       4.837  16.790   8.344  1.00121.45           N  
ATOM   1847  CA  SER A 242       5.694  17.922   8.488  1.00121.45           C  
ATOM   1850  C   SER A 242       5.121  18.790   9.553  1.00121.45           C  
ATOM   1851  O   SER A 242       3.921  18.748   9.826  1.00121.45           O  
ATOM   1848  CB  SER A 242       5.808  18.779   7.216  1.00121.45           C  
ATOM   1849  OG  SER A 242       4.563  19.406   6.941  1.00121.45           O  
ATOM   1852  N   ASP A 243       5.987  19.591  10.201  1.00165.67           N  
ATOM   1853  CA  ASP A 243       5.517  20.525  11.177  1.00165.67           C  
ATOM   1858  C   ASP A 243       5.021  21.676  10.368  1.00165.67           C  
ATOM   1859  O   ASP A 243       5.255  21.724   9.161  1.00165.67           O  
ATOM   1854  CB  ASP A 243       6.624  21.089  12.090  1.00165.67           C  
ATOM   1855  CG  ASP A 243       7.236  19.961  12.909  1.00165.67           C  
ATOM   1856  OD1 ASP A 243       7.904  19.084  12.300  1.00165.67           O  
ATOM   1857  OD2 ASP A 243       7.065  19.976  14.157  1.00165.67           O1-
ATOM   1860  N   GLN A 244       4.289  22.624  10.986  1.00102.68           N  
ATOM   1861  CA  GLN A 244       3.902  23.745  10.183  1.00102.68           C  
ATOM   1867  C   GLN A 244       5.197  24.385   9.823  1.00102.68           C  
ATOM   1868  O   GLN A 244       5.425  24.773   8.678  1.00102.68           O  
ATOM   1862  CB  GLN A 244       3.046  24.790  10.923  1.00102.68           C  
ATOM   1863  CG  GLN A 244       1.695  24.252  11.406  1.00102.68           C  
ATOM   1864  CD  GLN A 244       0.898  23.746  10.206  1.00102.68           C  
ATOM   1866  NE2 GLN A 244       0.264  24.682   9.449  1.00102.68           N  
ATOM   1865  OE1 GLN A 244       0.840  22.545   9.951  1.00102.68           O  
ATOM   1869  N   SER A 245       6.092  24.485  10.822  1.00108.81           N  
ATOM   1870  CA  SER A 245       7.410  24.987  10.594  1.00108.81           C  
ATOM   1873  C   SER A 245       8.330  23.959  11.168  1.00108.81           C  
ATOM   1874  O   SER A 245       8.248  23.640  12.353  1.00108.81           O  
ATOM   1871  CB  SER A 245       7.671  26.328  11.303  1.00108.81           C  
ATOM   1872  OG  SER A 245       7.470  26.189  12.703  1.00108.81           O  
ATOM   1875  N   ASN A 246       9.238  23.405  10.338  1.00228.03           N  
ATOM   1876  CA  ASN A 246      10.101  22.367  10.825  1.00228.03           C  
ATOM   1881  C   ASN A 246      11.251  22.974  11.558  1.00228.03           C  
ATOM   1882  O   ASN A 246      11.728  24.057  11.224  1.00228.03           O  
ATOM   1877  CB  ASN A 246      10.621  21.413   9.730  1.00228.03           C  
ATOM   1878  CG  ASN A 246      11.381  22.198   8.669  1.00228.03           C  
ATOM   1880  ND2 ASN A 246      12.469  21.585   8.131  1.00228.03           N  
ATOM   1879  OD1 ASN A 246      11.009  23.317   8.316  1.00228.03           O  
ATOM   1883  N   ASN A 247      11.711  22.271  12.610  1.00161.95           N  
ATOM   1884  CA  ASN A 247      12.781  22.746  13.431  1.00161.95           C  
ATOM   1889  C   ASN A 247      14.048  22.224  12.848  1.00161.95           C  
ATOM   1890  O   ASN A 247      14.093  21.980  11.643  1.00161.95           O  
ATOM   1885  CB  ASN A 247      12.606  22.363  14.907  1.00161.95           C  
ATOM   1886  CG  ASN A 247      11.391  23.190  15.309  1.00161.95           C  
ATOM   1888  ND2 ASN A 247      10.451  22.601  16.097  1.00161.95           N  
ATOM   1887  OD1 ASN A 247      11.270  24.342  14.894  1.00161.95           O  
ATOM   1891  N   LYS A 248      15.120  22.095  13.661  1.00247.03           N  
ATOM   1892  CA  LYS A 248      16.369  21.666  13.101  1.00247.03           C  
ATOM   1898  C   LYS A 248      16.319  20.197  12.841  1.00247.03           C  
ATOM   1899  O   LYS A 248      17.088  19.426  13.410  1.00247.03           O  
ATOM   1893  CB  LYS A 248      17.599  21.969  13.999  1.00247.03           C  
ATOM   1894  CG  LYS A 248      17.664  21.256  15.358  1.00247.03           C  
ATOM   1895  CD  LYS A 248      16.506  21.584  16.301  1.00247.03           C  
ATOM   1896  CE  LYS A 248      16.740  22.821  17.166  1.00247.03           C  
ATOM   1897  NZ  LYS A 248      15.518  23.106  17.946  1.00247.03           N1+
ATOM   1900  N   ALA A 249      15.427  19.771  11.926  1.00225.31           N  
ATOM   1901  CA  ALA A 249      15.381  18.390  11.580  1.00225.31           C  
ATOM   1903  C   ALA A 249      16.683  18.171  10.892  1.00225.31           C  
ATOM   1904  O   ALA A 249      17.209  19.081  10.252  1.00225.31           O  
ATOM   1902  CB  ALA A 249      14.215  18.029  10.639  1.00225.31           C  
ATOM   1905  N   THR A 250      17.270  16.970  11.016  1.00211.27           N  
ATOM   1906  CA  THR A 250      18.576  16.863  10.447  1.00211.27           C  
ATOM   1910  C   THR A 250      18.546  16.237   9.104  1.00211.27           C  
ATOM   1911  O   THR A 250      17.958  15.175   8.894  1.00211.27           O  
ATOM   1907  CB  THR A 250      19.555  16.064  11.248  1.00211.27           C  
ATOM   1909  CG2 THR A 250      20.854  15.950  10.426  1.00211.27           C  
ATOM   1908  OG1 THR A 250      19.798  16.695  12.496  1.00211.27           O  
ATOM   1912  N   TYR A 251      19.169  16.959   8.151  1.00252.76           N  
ATOM   1913  CA  TYR A 251      19.398  16.464   6.834  1.00252.76           C  
ATOM   1922  C   TYR A 251      20.706  17.082   6.441  1.00252.76           C  
ATOM   1923  O   TYR A 251      20.766  18.285   6.198  1.00252.76           O  
ATOM   1914  CB  TYR A 251      18.339  16.962   5.843  1.00252.76           C  
ATOM   1915  CG  TYR A 251      18.491  16.226   4.563  1.00252.76           C  
ATOM   1916  CD1 TYR A 251      17.857  15.018   4.395  1.00252.76           C  
ATOM   1917  CD2 TYR A 251      19.255  16.737   3.540  1.00252.76           C  
ATOM   1918  CE1 TYR A 251      17.975  14.320   3.219  1.00252.76           C  
ATOM   1919  CE2 TYR A 251      19.377  16.043   2.360  1.00252.76           C  
ATOM   1920  CZ  TYR A 251      18.739  14.834   2.199  1.00252.76           C  
ATOM   1921  OH  TYR A 251      18.865  14.128   0.987  1.00252.76           O  
ATOM   1924  N   PRO A 252      21.766  16.325   6.376  1.00202.14           N  
ATOM   1925  CA  PRO A 252      23.005  16.948   5.986  1.00202.14           C  
ATOM   1929  C   PRO A 252      23.063  17.132   4.505  1.00202.14           C  
ATOM   1930  O   PRO A 252      22.367  16.394   3.810  1.00202.14           O  
ATOM   1927  CB  PRO A 252      24.119  16.056   6.535  1.00202.14           C  
ATOM   1928  CG  PRO A 252      23.474  15.379   7.757  1.00202.14           C  
ATOM   1926  CD  PRO A 252      21.980  15.312   7.399  1.00202.14           C  
ATOM   1931  N   ALA A 253      23.853  18.130   4.035  1.00258.28           N  
ATOM   1932  CA  ALA A 253      24.157  18.411   2.656  1.00258.28           C  
ATOM   1934  C   ALA A 253      23.520  19.696   2.246  1.00258.28           C  
ATOM   1935  O   ALA A 253      22.533  20.134   2.834  1.00258.28           O  
ATOM   1933  CB  ALA A 253      23.732  17.332   1.645  1.00258.28           C  
ATOM   1936  N   LEU A 254      24.094  20.337   1.213  1.00130.68           N  
ATOM   1937  CA  LEU A 254      23.539  21.546   0.688  1.00130.68           C  
ATOM   1942  C   LEU A 254      22.214  21.191   0.081  1.00130.68           C  
ATOM   1943  O   LEU A 254      21.268  21.975   0.141  1.00130.68           O  
ATOM   1938  CB  LEU A 254      24.432  22.230  -0.371  1.00130.68           C  
ATOM   1939  CG  LEU A 254      25.722  22.841   0.223  1.00130.68           C  
ATOM   1940  CD1 LEU A 254      26.657  21.762   0.796  1.00130.68           C  
ATOM   1941  CD2 LEU A 254      26.434  23.760  -0.789  1.00130.68           C  
ATOM   1944  N   LEU A 255      22.113  19.977  -0.500  1.00196.31           N  
ATOM   1945  CA  LEU A 255      20.906  19.551  -1.156  1.00196.31           C  
ATOM   1950  C   LEU A 255      19.808  19.429  -0.138  1.00196.31           C  
ATOM   1951  O   LEU A 255      20.046  18.999   0.991  1.00196.31           O  
ATOM   1946  CB  LEU A 255      21.053  18.195  -1.874  1.00196.31           C  
ATOM   1947  CG  LEU A 255      22.146  18.208  -2.972  1.00196.31           C  
ATOM   1948  CD1 LEU A 255      22.124  16.911  -3.802  1.00196.31           C  
ATOM   1949  CD2 LEU A 255      22.087  19.488  -3.835  1.00196.31           C  
ATOM   1952  N   SER A 256      18.564  19.819  -0.527  1.00194.02           N  
ATOM   1953  CA  SER A 256      17.483  19.821   0.425  1.00194.02           C  
ATOM   1956  C   SER A 256      16.120  20.053  -0.190  1.00194.02           C  
ATOM   1957  O   SER A 256      15.274  19.162  -0.201  1.00194.02           O  
ATOM   1954  CB  SER A 256      17.631  20.910   1.499  1.00194.02           C  
ATOM   1955  OG  SER A 256      18.586  20.514   2.469  1.00194.02           O  
ATOM   1958  N   LEU A 257      15.886  21.277  -0.712  1.00158.35           N  
ATOM   1959  CA  LEU A 257      14.601  21.825  -1.086  1.00158.35           C  
ATOM   1964  C   LEU A 257      13.855  21.082  -2.128  1.00158.35           C  
ATOM   1965  O   LEU A 257      12.624  21.149  -2.094  1.00158.35           O  
ATOM   1960  CB  LEU A 257      14.666  23.283  -1.581  1.00158.35           C  
ATOM   1961  CG  LEU A 257      15.027  24.309  -0.491  1.00158.35           C  
ATOM   1962  CD1 LEU A 257      13.946  24.371   0.601  1.00158.35           C  
ATOM   1963  CD2 LEU A 257      16.434  24.059   0.068  1.00158.35           C  
ATOM   1966  N   ALA A 258      14.543  20.403  -3.074  1.00105.90           N  
ATOM   1967  CA  ALA A 258      13.822  19.819  -4.165  1.00105.90           C  
ATOM   1969  C   ALA A 258      12.787  18.931  -3.592  1.00105.90           C  
ATOM   1970  O   ALA A 258      11.615  19.264  -3.785  1.00105.90           O  
ATOM   1968  CB  ALA A 258      14.727  18.977  -5.077  1.00105.90           C  
ATOM   1971  N   GLY A 259      13.216  17.909  -2.794  1.00188.36           N  
ATOM   1972  CA  GLY A 259      12.363  16.999  -2.070  1.00188.36           C  
ATOM   1973  C   GLY A 259      11.207  16.786  -2.965  1.00188.36           C  
ATOM   1974  O   GLY A 259      10.063  16.952  -2.555  1.00188.36           O  
ATOM   1975  N   ALA A 260      11.511  16.507  -4.245  1.00 69.49           N  
ATOM   1976  CA  ALA A 260      10.516  16.582  -5.266  1.00 69.49           C  
ATOM   1978  C   ALA A 260       9.420  15.673  -4.885  1.00 69.49           C  
ATOM   1979  O   ALA A 260       8.244  16.011  -5.006  1.00 69.49           O  
ATOM   1977  CB  ALA A 260      11.037  16.137  -6.643  1.00 69.49           C  
ATOM   1980  N   LYS A 261       9.792  14.502  -4.370  1.00166.10           N  
ATOM   1981  CA  LYS A 261       8.790  13.570  -3.987  1.00166.10           C  
ATOM   1987  C   LYS A 261       7.962  14.160  -2.889  1.00166.10           C  
ATOM   1988  O   LYS A 261       6.747  13.990  -2.864  1.00166.10           O  
ATOM   1982  CB  LYS A 261       9.360  12.225  -3.505  1.00166.10           C  
ATOM   1983  CG  LYS A 261      10.448  12.339  -2.437  1.00166.10           C  
ATOM   1984  CD  LYS A 261      11.724  13.018  -2.935  1.00166.10           C  
ATOM   1985  CE  LYS A 261      12.897  12.896  -1.962  1.00166.10           C  
ATOM   1986  NZ  LYS A 261      13.472  11.533  -2.035  1.00166.10           N1+
ATOM   1989  N   GLU A 262       8.597  14.887  -1.956  1.00 92.78           N  
ATOM   1990  CA  GLU A 262       7.917  15.403  -0.800  1.00 92.78           C  
ATOM   1996  C   GLU A 262       6.845  16.388  -1.160  1.00 92.78           C  
ATOM   1997  O   GLU A 262       5.703  16.257  -0.720  1.00 92.78           O  
ATOM   1991  CB  GLU A 262       8.886  16.168   0.117  1.00 92.78           C  
ATOM   1992  CG  GLU A 262      10.008  15.313   0.709  1.00 92.78           C  
ATOM   1993  CD  GLU A 262       9.612  14.938   2.128  1.00 92.78           C  
ATOM   1994  OE1 GLU A 262       9.303  15.872   2.914  1.00 92.78           O  
ATOM   1995  OE2 GLU A 262       9.620  13.719   2.447  1.00 92.78           O1-
ATOM   1998  N   LYS A 263       7.182  17.398  -1.982  1.00 79.28           N  
ATOM   1999  CA  LYS A 263       6.245  18.447  -2.262  1.00 79.28           C  
ATOM   2005  C   LYS A 263       5.105  17.869  -3.022  1.00 79.28           C  
ATOM   2006  O   LYS A 263       3.945  18.189  -2.766  1.00 79.28           O  
ATOM   2000  CB  LYS A 263       6.857  19.590  -3.094  1.00 79.28           C  
ATOM   2001  CG  LYS A 263       6.026  20.876  -3.065  1.00 79.28           C  
ATOM   2002  CD  LYS A 263       6.782  22.102  -3.584  1.00 79.28           C  
ATOM   2003  CE  LYS A 263       6.095  23.435  -3.273  1.00 79.28           C  
ATOM   2004  NZ  LYS A 263       4.973  23.668  -4.207  1.00 79.28           N1+
ATOM   2007  N   LEU A 264       5.417  16.962  -3.963  1.00 55.51           N  
ATOM   2008  CA  LEU A 264       4.395  16.372  -4.762  1.00 55.51           C  
ATOM   2013  C   LEU A 264       3.437  15.686  -3.844  1.00 55.51           C  
ATOM   2014  O   LEU A 264       2.222  15.844  -3.950  1.00 55.51           O  
ATOM   2009  CB  LEU A 264       4.966  15.312  -5.720  1.00 55.51           C  
ATOM   2010  CG  LEU A 264       3.907  14.613  -6.590  1.00 55.51           C  
ATOM   2011  CD1 LEU A 264       3.188  15.615  -7.504  1.00 55.51           C  
ATOM   2012  CD2 LEU A 264       4.515  13.432  -7.364  1.00 55.51           C  
ATOM   2015  N   ALA A 265       3.979  14.950  -2.863  1.00 50.73           N  
ATOM   2016  CA  ALA A 265       3.161  14.180  -1.969  1.00 50.73           C  
ATOM   2018  C   ALA A 265       2.222  15.082  -1.227  1.00 50.73           C  
ATOM   2019  O   ALA A 265       1.055  14.746  -1.029  1.00 50.73           O  
ATOM   2017  CB  ALA A 265       3.993  13.420  -0.919  1.00 50.73           C  
ATOM   2020  N   PHE A 266       2.708  16.257  -0.791  1.00 41.72           N  
ATOM   2021  CA  PHE A 266       1.898  17.164  -0.032  1.00 41.72           C  
ATOM   2029  C   PHE A 266       0.733  17.642  -0.852  1.00 41.72           C  
ATOM   2030  O   PHE A 266      -0.402  17.653  -0.378  1.00 41.72           O  
ATOM   2022  CB  PHE A 266       2.685  18.407   0.411  1.00 41.72           C  
ATOM   2023  CG  PHE A 266       1.743  19.265   1.177  1.00 41.72           C  
ATOM   2024  CD1 PHE A 266       1.476  19.004   2.500  1.00 41.72           C  
ATOM   2025  CD2 PHE A 266       1.127  20.330   0.564  1.00 41.72           C  
ATOM   2026  CE1 PHE A 266       0.603  19.800   3.203  1.00 41.72           C  
ATOM   2027  CE2 PHE A 266       0.254  21.129   1.262  1.00 41.72           C  
ATOM   2028  CZ  PHE A 266      -0.009  20.863   2.584  1.00 41.72           C  
ATOM   2031  N   HIS A 267       0.986  18.039  -2.113  1.00 53.21           N  
ATOM   2032  CA  HIS A 267      -0.043  18.590  -2.954  1.00 53.21           C  
ATOM   2039  C   HIS A 267      -1.096  17.565  -3.223  1.00 53.21           C  
ATOM   2040  O   HIS A 267      -2.284  17.882  -3.252  1.00 53.21           O  
ATOM   2035  CB  HIS A 267       0.473  19.030  -4.332  1.00 53.21           C  
ATOM   2034  CG  HIS A 267       1.445  20.165  -4.273  1.00 53.21           C  
ATOM   2037  CD2 HIS A 267       2.802  20.160  -4.365  1.00 53.21           C  
ATOM   2033  ND1 HIS A 267       1.083  21.484  -4.115  1.00 53.21           N  
ATOM   2038  CE1 HIS A 267       2.232  22.206  -4.119  1.00 53.21           C  
ATOM   2036  NE2 HIS A 267       3.301  21.444  -4.269  1.00 53.21           N  
ATOM   2041  N   ILE A 268      -0.682  16.305  -3.444  1.00 91.98           N  
ATOM   2042  CA  ILE A 268      -1.625  15.267  -3.748  1.00 91.98           C  
ATOM   2047  C   ILE A 268      -2.573  15.124  -2.605  1.00 91.98           C  
ATOM   2048  O   ILE A 268      -3.781  15.001  -2.801  1.00 91.98           O  
ATOM   2043  CB  ILE A 268      -0.966  13.930  -3.919  1.00 91.98           C  
ATOM   2044  CG1 ILE A 268      -0.005  13.957  -5.118  1.00 91.98           C  
ATOM   2045  CG2 ILE A 268      -2.069  12.863  -4.026  1.00 91.98           C  
ATOM   2046  CD1 ILE A 268      -0.698  14.253  -6.447  1.00 91.98           C  
ATOM   2049  N   GLU A 269      -2.040  15.127  -1.372  1.00 31.31           N  
ATOM   2050  CA  GLU A 269      -2.860  14.958  -0.210  1.00 31.31           C  
ATOM   2056  C   GLU A 269      -3.780  16.128  -0.073  1.00 31.31           C  
ATOM   2057  O   GLU A 269      -4.948  15.968   0.281  1.00 31.31           O  
ATOM   2051  CB  GLU A 269      -2.042  14.850   1.086  1.00 31.31           C  
ATOM   2052  CG  GLU A 269      -2.874  14.411   2.292  1.00 31.31           C  
ATOM   2053  CD  GLU A 269      -1.951  14.339   3.499  1.00 31.31           C  
ATOM   2054  OE1 GLU A 269      -0.723  14.560   3.323  1.00 31.31           O  
ATOM   2055  OE2 GLU A 269      -2.463  14.060   4.616  1.00 31.31           O1-
ATOM   2058  N   ALA A 270      -3.275  17.345  -0.346  1.00 24.94           N  
ATOM   2059  CA  ALA A 270      -4.080  18.524  -0.202  1.00 24.94           C  
ATOM   2061  C   ALA A 270      -5.221  18.458  -1.167  1.00 24.94           C  
ATOM   2062  O   ALA A 270      -6.352  18.808  -0.833  1.00 24.94           O  
ATOM   2060  CB  ALA A 270      -3.302  19.818  -0.495  1.00 24.94           C  
ATOM   2063  N   ALA A 271      -4.952  17.994  -2.399  1.00 27.12           N  
ATOM   2064  CA  ALA A 271      -5.973  17.957  -3.405  1.00 27.12           C  
ATOM   2066  C   ALA A 271      -7.071  17.048  -2.952  1.00 27.12           C  
ATOM   2067  O   ALA A 271      -8.251  17.369  -3.085  1.00 27.12           O  
ATOM   2065  CB  ALA A 271      -5.454  17.424  -4.752  1.00 27.12           C  
ATOM   2068  N   GLN A 272      -6.701  15.889  -2.380  1.00 56.86           N  
ATOM   2069  CA  GLN A 272      -7.658  14.905  -1.964  1.00 56.86           C  
ATOM   2075  C   GLN A 272      -8.495  15.440  -0.849  1.00 56.86           C  
ATOM   2076  O   GLN A 272      -9.668  15.093  -0.732  1.00 56.86           O  
ATOM   2070  CB  GLN A 272      -7.015  13.580  -1.526  1.00 56.86           C  
ATOM   2071  CG  GLN A 272      -6.377  12.836  -2.702  1.00 56.86           C  
ATOM   2072  CD  GLN A 272      -5.830  11.513  -2.196  1.00 56.86           C  
ATOM   2074  NE2 GLN A 272      -6.414  10.392  -2.699  1.00 56.86           N  
ATOM   2073  OE1 GLN A 272      -4.913  11.473  -1.376  1.00 56.86           O  
ATOM   2077  N   ARG A 273      -7.908  16.274   0.025  1.00 49.06           N  
ATOM   2078  CA  ARG A 273      -8.683  16.813   1.102  1.00 49.06           C  
ATOM   2086  C   ARG A 273      -9.792  17.633   0.513  1.00 49.06           C  
ATOM   2087  O   ARG A 273     -10.945  17.528   0.931  1.00 49.06           O  
ATOM   2079  CB  ARG A 273      -7.871  17.736   2.024  1.00 49.06           C  
ATOM   2080  CG  ARG A 273      -8.697  18.311   3.176  1.00 49.06           C  
ATOM   2081  CD  ARG A 273      -7.910  19.253   4.088  1.00 49.06           C  
ATOM   2082  NE  ARG A 273      -6.865  18.447   4.778  1.00 49.06           N  
ATOM   2083  CZ  ARG A 273      -5.951  19.064   5.581  1.00 49.06           C  
ATOM   2084  NH1 ARG A 273      -5.994  20.419   5.746  1.00 49.06           N1+
ATOM   2085  NH2 ARG A 273      -4.996  18.329   6.220  1.00 49.06           N  
ATOM   2088  N   HIS A 274      -9.471  18.460  -0.500  1.00 50.42           N  
ATOM   2089  CA  HIS A 274     -10.439  19.323  -1.116  1.00 50.42           C  
ATOM   2096  C   HIS A 274     -11.491  18.497  -1.789  1.00 50.42           C  
ATOM   2097  O   HIS A 274     -12.676  18.814  -1.725  1.00 50.42           O  
ATOM   2092  CB  HIS A 274      -9.827  20.242  -2.187  1.00 50.42           C  
ATOM   2091  CG  HIS A 274      -8.917  21.282  -1.608  1.00 50.42           C  
ATOM   2094  CD2 HIS A 274      -7.561  21.307  -1.504  1.00 50.42           C  
ATOM   2090  ND1 HIS A 274      -9.360  22.458  -1.045  1.00 50.42           N  
ATOM   2095  CE1 HIS A 274      -8.257  23.133  -0.632  1.00 50.42           C  
ATOM   2093  NE2 HIS A 274      -7.142  22.473  -0.890  1.00 50.42           N  
ATOM   2098  N   LEU A 275     -11.087  17.399  -2.447  1.00102.38           N  
ATOM   2099  CA  LEU A 275     -12.024  16.595  -3.176  1.00102.38           C  
ATOM   2104  C   LEU A 275     -13.036  16.080  -2.197  1.00102.38           C  
ATOM   2105  O   LEU A 275     -14.231  16.037  -2.485  1.00102.38           O  
ATOM   2100  CB  LEU A 275     -11.352  15.382  -3.850  1.00102.38           C  
ATOM   2101  CG  LEU A 275     -12.223  14.643  -4.890  1.00102.38           C  
ATOM   2102  CD1 LEU A 275     -13.499  14.049  -4.280  1.00102.38           C  
ATOM   2103  CD2 LEU A 275     -12.503  15.534  -6.109  1.00102.38           C  
ATOM   2106  N   ARG A 276     -12.573  15.681  -0.998  1.00 94.97           N  
ATOM   2107  CA  ARG A 276     -13.444  15.153   0.013  1.00 94.97           C  
ATOM   2115  C   ARG A 276     -14.417  16.217   0.419  1.00 94.97           C  
ATOM   2116  O   ARG A 276     -15.594  15.939   0.642  1.00 94.97           O  
ATOM   2108  CB  ARG A 276     -12.697  14.710   1.282  1.00 94.97           C  
ATOM   2109  CG  ARG A 276     -13.588  13.957   2.271  1.00 94.97           C  
ATOM   2110  CD  ARG A 276     -13.921  12.529   1.829  1.00 94.97           C  
ATOM   2111  NE  ARG A 276     -14.658  12.608   0.537  1.00 94.97           N  
ATOM   2112  CZ  ARG A 276     -16.023  12.663   0.526  1.00 94.97           C  
ATOM   2113  NH1 ARG A 276     -16.717  12.640   1.701  1.00 94.97           N1+
ATOM   2114  NH2 ARG A 276     -16.692  12.737  -0.662  1.00 94.97           N  
ATOM   2117  N   ASN A 277     -13.948  17.476   0.516  1.00 37.70           N  
ATOM   2118  CA  ASN A 277     -14.800  18.549   0.942  1.00 37.70           C  
ATOM   2123  C   ASN A 277     -15.937  18.646  -0.024  1.00 37.70           C  
ATOM   2124  O   ASN A 277     -17.079  18.863   0.380  1.00 37.70           O  
ATOM   2119  CB  ASN A 277     -14.079  19.907   0.979  1.00 37.70           C  
ATOM   2120  CG  ASN A 277     -13.074  19.866   2.122  1.00 37.70           C  
ATOM   2122  ND2 ASN A 277     -11.857  20.424   1.886  1.00 37.70           N  
ATOM   2121  OD1 ASN A 277     -13.363  19.344   3.199  1.00 37.70           O  
ATOM   2125  N   ALA A 278     -15.669  18.516  -1.337  1.00 47.38           N  
ATOM   2126  CA  ALA A 278     -16.791  18.497  -2.225  1.00 47.38           C  
ATOM   2128  C   ALA A 278     -17.473  17.196  -1.939  1.00 47.38           C  
ATOM   2129  O   ALA A 278     -16.821  16.158  -1.851  1.00 47.38           O  
ATOM   2127  CB  ALA A 278     -16.406  18.515  -3.715  1.00 47.38           C  
ATOM   2130  N   ASP A 279     -18.810  17.206  -1.783  1.00 57.81           N  
ATOM   2131  CA  ASP A 279     -19.477  15.977  -1.461  1.00 57.81           C  
ATOM   2136  C   ASP A 279     -19.828  15.341  -2.763  1.00 57.81           C  
ATOM   2137  O   ASP A 279     -20.946  15.494  -3.251  1.00 57.81           O  
ATOM   2132  CB  ASP A 279     -20.789  16.189  -0.684  1.00 57.81           C  
ATOM   2133  CG  ASP A 279     -21.329  14.832  -0.254  1.00 57.81           C  
ATOM   2134  OD1 ASP A 279     -20.642  13.807  -0.511  1.00 57.81           O  
ATOM   2135  OD2 ASP A 279     -22.441  14.802   0.339  1.00 57.81           O1-
ATOM   2138  N   VAL A 280     -18.881  14.578  -3.346  1.00128.38           N  
ATOM   2139  CA  VAL A 280     -19.137  14.078  -4.659  1.00128.38           C  
ATOM   2143  C   VAL A 280     -18.619  12.667  -4.719  1.00128.38           C  
ATOM   2144  O   VAL A 280     -18.016  12.182  -3.764  1.00128.38           O  
ATOM   2140  CB  VAL A 280     -18.385  14.882  -5.677  1.00128.38           C  
ATOM   2141  CG1 VAL A 280     -18.902  14.531  -7.061  1.00128.38           C  
ATOM   2142  CG2 VAL A 280     -18.502  16.371  -5.347  1.00128.38           C  
ATOM   2145  N   ASP A 281     -18.880  11.956  -5.839  1.00 66.71           N  
ATOM   2146  CA  ASP A 281     -18.388  10.612  -6.012  1.00 66.71           C  
ATOM   2151  C   ASP A 281     -17.102  10.736  -6.785  1.00 66.71           C  
ATOM   2152  O   ASP A 281     -17.043  10.500  -7.989  1.00 66.71           O  
ATOM   2147  CB  ASP A 281     -19.343   9.729  -6.835  1.00 66.71           C  
ATOM   2148  CG  ASP A 281     -18.900   8.278  -6.706  1.00 66.71           C  
ATOM   2149  OD1 ASP A 281     -17.904   8.024  -5.979  1.00 66.71           O  
ATOM   2150  OD2 ASP A 281     -19.555   7.404  -7.335  1.00 66.71           O1-
ATOM   2153  N   GLY A 282     -16.053  11.145  -6.052  1.00102.89           N  
ATOM   2154  CA  GLY A 282     -14.694  11.489  -6.379  1.00102.89           C  
ATOM   2155  C   GLY A 282     -13.725  10.383  -6.685  1.00102.89           C  
ATOM   2156  O   GLY A 282     -12.585  10.691  -7.027  1.00102.89           O  
ATOM   2157  N   ALA A 283     -14.069   9.097  -6.476  1.00 58.01           N  
ATOM   2158  CA  ALA A 283     -13.077   8.048  -6.510  1.00 58.01           C  
ATOM   2160  C   ALA A 283     -12.258   8.079  -7.768  1.00 58.01           C  
ATOM   2161  O   ALA A 283     -11.044   7.877  -7.705  1.00 58.01           O  
ATOM   2159  CB  ALA A 283     -13.696   6.643  -6.411  1.00 58.01           C  
ATOM   2162  N   ALA A 284     -12.864   8.325  -8.940  1.00 39.86           N  
ATOM   2163  CA  ALA A 284     -12.067   8.332 -10.138  1.00 39.86           C  
ATOM   2165  C   ALA A 284     -11.058   9.446 -10.072  1.00 39.86           C  
ATOM   2166  O   ALA A 284      -9.890   9.248 -10.401  1.00 39.86           O  
ATOM   2164  CB  ALA A 284     -12.904   8.534 -11.412  1.00 39.86           C  
ATOM   2167  N   LEU A 285     -11.487  10.644  -9.623  1.00 55.33           N  
ATOM   2168  CA  LEU A 285     -10.635  11.800  -9.540  1.00 55.33           C  
ATOM   2173  C   LEU A 285      -9.532  11.540  -8.557  1.00 55.33           C  
ATOM   2174  O   LEU A 285      -8.386  11.938  -8.775  1.00 55.33           O  
ATOM   2169  CB  LEU A 285     -11.372  13.057  -9.036  1.00 55.33           C  
ATOM   2170  CG  LEU A 285     -12.437  13.613 -10.002  1.00 55.33           C  
ATOM   2171  CD1 LEU A 285     -13.120  14.859  -9.416  1.00 55.33           C  
ATOM   2172  CD2 LEU A 285     -11.845  13.879 -11.395  1.00 55.33           C  
ATOM   2175  N   ALA A 286      -9.855  10.881  -7.431  1.00 30.04           N  
ATOM   2176  CA  ALA A 286      -8.874  10.620  -6.413  1.00 30.04           C  
ATOM   2178  C   ALA A 286      -7.804   9.732  -6.975  1.00 30.04           C  
ATOM   2179  O   ALA A 286      -6.620   9.933  -6.714  1.00 30.04           O  
ATOM   2177  CB  ALA A 286      -9.473   9.909  -5.188  1.00 30.04           C  
ATOM   2180  N   TYR A 287      -8.204   8.724  -7.773  1.00 76.16           N  
ATOM   2181  CA  TYR A 287      -7.290   7.773  -8.346  1.00 76.16           C  
ATOM   2190  C   TYR A 287      -6.338   8.476  -9.255  1.00 76.16           C  
ATOM   2191  O   TYR A 287      -5.134   8.231  -9.211  1.00 76.16           O  
ATOM   2182  CB  TYR A 287      -8.029   6.712  -9.189  1.00 76.16           C  
ATOM   2183  CG  TYR A 287      -7.044   5.905  -9.972  1.00 76.16           C  
ATOM   2184  CD1 TYR A 287      -6.336   4.887  -9.378  1.00 76.16           C  
ATOM   2185  CD2 TYR A 287      -6.842   6.159 -11.312  1.00 76.16           C  
ATOM   2186  CE1 TYR A 287      -5.434   4.144 -10.105  1.00 76.16           C  
ATOM   2187  CE2 TYR A 287      -5.942   5.420 -12.044  1.00 76.16           C  
ATOM   2188  CZ  TYR A 287      -5.237   4.409 -11.439  1.00 76.16           C  
ATOM   2189  OH  TYR A 287      -4.313   3.645 -12.183  1.00 76.16           O  
ATOM   2192  N   ILE A 288      -6.854   9.381 -10.105  1.00134.34           N  
ATOM   2193  CA  ILE A 288      -6.000  10.083 -11.014  1.00134.34           C  
ATOM   2198  C   ILE A 288      -5.030  10.906 -10.231  1.00134.34           C  
ATOM   2199  O   ILE A 288      -3.864  11.027 -10.608  1.00134.34           O  
ATOM   2194  CB  ILE A 288      -6.761  10.852 -12.059  1.00134.34           C  
ATOM   2195  CG1 ILE A 288      -7.797  11.793 -11.449  1.00134.34           C  
ATOM   2196  CG2 ILE A 288      -7.365   9.847 -13.043  1.00134.34           C  
ATOM   2197  CD1 ILE A 288      -8.576  12.540 -12.525  1.00134.34           C  
ATOM   2200  N   CYS A 289      -5.484  11.480  -9.106  1.00 46.66           N  
ATOM   2201  CA  CYS A 289      -4.617  12.273  -8.282  1.00 46.66           C  
ATOM   2204  C   CYS A 289      -3.486  11.416  -7.785  1.00 46.66           C  
ATOM   2205  O   CYS A 289      -2.322  11.807  -7.853  1.00 46.66           O  
ATOM   2202  CB  CYS A 289      -5.352  12.841  -7.056  1.00 46.66           C  
ATOM   2203  SG  CYS A 289      -4.303  13.919  -6.037  1.00 46.66           S  
ATOM   2206  N   GLU A 290      -3.801  10.202  -7.299  1.00115.56           N  
ATOM   2207  CA  GLU A 290      -2.833   9.302  -6.728  1.00115.56           C  
ATOM   2213  C   GLU A 290      -1.863   8.877  -7.784  1.00115.56           C  
ATOM   2214  O   GLU A 290      -0.685   8.659  -7.508  1.00115.56           O  
ATOM   2208  CB  GLU A 290      -3.475   8.022  -6.168  1.00115.56           C  
ATOM   2209  CG  GLU A 290      -4.393   8.270  -4.970  1.00115.56           C  
ATOM   2210  CD  GLU A 290      -3.525   8.671  -3.788  1.00115.56           C  
ATOM   2211  OE1 GLU A 290      -2.275   8.576  -3.912  1.00115.56           O  
ATOM   2212  OE2 GLU A 290      -4.098   9.080  -2.745  1.00115.56           O1-
ATOM   2215  N   LEU A 291      -2.345   8.740  -9.031  1.00 52.18           N  
ATOM   2216  CA  LEU A 291      -1.525   8.264 -10.107  1.00 52.18           C  
ATOM   2221  C   LEU A 291      -0.391   9.224 -10.280  1.00 52.18           C  
ATOM   2222  O   LEU A 291       0.751   8.820 -10.496  1.00 52.18           O  
ATOM   2217  CB  LEU A 291      -2.305   8.214 -11.431  1.00 52.18           C  
ATOM   2218  CG  LEU A 291      -1.545   7.542 -12.587  1.00 52.18           C  
ATOM   2219  CD1 LEU A 291      -1.359   6.041 -12.315  1.00 52.18           C  
ATOM   2220  CD2 LEU A 291      -2.217   7.825 -13.939  1.00 52.18           C  
ATOM   2223  N   VAL A 292      -0.688  10.534 -10.184  1.00 35.63           N  
ATOM   2224  CA  VAL A 292       0.318  11.546 -10.322  1.00 35.63           C  
ATOM   2228  C   VAL A 292       1.308  11.359  -9.218  1.00 35.63           C  
ATOM   2229  O   VAL A 292       2.514  11.493  -9.419  1.00 35.63           O  
ATOM   2225  CB  VAL A 292      -0.236  12.936 -10.192  1.00 35.63           C  
ATOM   2226  CG1 VAL A 292       0.924  13.938 -10.320  1.00 35.63           C  
ATOM   2227  CG2 VAL A 292      -1.353  13.127 -11.231  1.00 35.63           C  
ATOM   2230  N   ALA A 293       0.811  11.026  -8.014  1.00 34.24           N  
ATOM   2231  CA  ALA A 293       1.652  10.879  -6.862  1.00 34.24           C  
ATOM   2233  C   ALA A 293       2.643   9.787  -7.108  1.00 34.24           C  
ATOM   2234  O   ALA A 293       3.814   9.917  -6.757  1.00 34.24           O  
ATOM   2232  CB  ALA A 293       0.858  10.508  -5.596  1.00 34.24           C  
ATOM   2235  N   ALA A 294       2.208   8.676  -7.729  1.00 41.34           N  
ATOM   2236  CA  ALA A 294       3.120   7.591  -7.947  1.00 41.34           C  
ATOM   2238  C   ALA A 294       4.130   8.020  -8.957  1.00 41.34           C  
ATOM   2239  O   ALA A 294       3.846   8.871  -9.799  1.00 41.34           O  
ATOM   2237  CB  ALA A 294       2.443   6.314  -8.473  1.00 41.34           C  
ATOM   2240  N   ARG A 295       5.354   7.459  -8.829  1.00134.30           N  
ATOM   2241  CA  ARG A 295       6.491   7.656  -9.687  1.00134.30           C  
ATOM   2249  C   ARG A 295       7.679   7.775  -8.799  1.00134.30           C  
ATOM   2250  O   ARG A 295       7.635   7.381  -7.635  1.00134.30           O  
ATOM   2242  CB  ARG A 295       6.434   8.859 -10.651  1.00134.30           C  
ATOM   2243  CG  ARG A 295       5.620   8.519 -11.904  1.00134.30           C  
ATOM   2244  CD  ARG A 295       5.494   9.641 -12.936  1.00134.30           C  
ATOM   2245  NE  ARG A 295       4.321  10.478 -12.558  1.00134.30           N  
ATOM   2246  CZ  ARG A 295       3.089  10.156 -13.052  1.00134.30           C  
ATOM   2247  NH1 ARG A 295       2.946   9.072 -13.870  1.00134.30           N1+
ATOM   2248  NH2 ARG A 295       2.001  10.915 -12.731  1.00134.30           N  
ATOM   2251  N   ASP A 296       8.799   8.294  -9.334  1.00152.73           N  
ATOM   2252  CA  ASP A 296       9.961   8.437  -8.507  1.00152.73           C  
ATOM   2257  C   ASP A 296      10.362   7.088  -8.010  1.00152.73           C  
ATOM   2258  O   ASP A 296       9.770   6.067  -8.357  1.00152.73           O  
ATOM   2253  CB  ASP A 296       9.731   9.334  -7.276  1.00152.73           C  
ATOM   2254  CG  ASP A 296       9.613  10.780  -7.734  1.00152.73           C  
ATOM   2255  OD1 ASP A 296      10.556  11.257  -8.421  1.00152.73           O  
ATOM   2256  OD2 ASP A 296       8.590  11.431  -7.389  1.00152.73           O1-
ATOM   2259  N   HIS A 297      11.434   7.049  -7.201  1.00 96.08           N  
ATOM   2260  CA  HIS A 297      11.864   5.793  -6.672  1.00 96.08           C  
ATOM   2267  C   HIS A 297      10.689   5.233  -5.883  1.00 96.08           C  
ATOM   2268  O   HIS A 297      10.680   4.000  -5.626  1.00 96.08           O  
ATOM   2263  CB  HIS A 297      13.065   5.914  -5.718  1.00 96.08           C  
ATOM   2262  CG  HIS A 297      13.522   4.595  -5.169  1.00 96.08           C  
ATOM   2265  CD2 HIS A 297      13.354   4.052  -3.933  1.00 96.08           C  
ATOM   2261  ND1 HIS A 297      14.241   3.668  -5.893  1.00 96.08           N  
ATOM   2266  CE1 HIS A 297      14.469   2.619  -5.063  1.00 96.08           C  
ATOM   2264  NE2 HIS A 297      13.951   2.806  -3.863  1.00 96.08           N  
ATOM   2269  OXT HIS A 297       9.782   6.033  -5.529  1.00 96.08           O1-
TER   
HEADER    5ayp_chain_B
ATOM      1  N   MET B   1     -26.504  54.337 -53.317  1.00 73.06           N  
ATOM      2  CA  MET B   1     -25.415  55.081 -53.991  1.00 73.06           C  
ATOM      7  C   MET B   1     -24.343  55.410 -53.011  1.00 73.06           C  
ATOM      8  O   MET B   1     -24.254  54.813 -51.939  1.00 73.06           O  
ATOM      3  CB  MET B   1     -25.944  56.403 -54.571  1.00 73.06           C  
ATOM      4  CG  MET B   1     -26.948  56.217 -55.709  1.00 73.06           C  
ATOM      5  SD  MET B   1     -27.623  57.768 -56.371  1.00 73.06           S  
ATOM      6  CE  MET B   1     -28.712  58.073 -54.950  1.00 73.06           C  
ATOM      9  N   ALA B   2     -23.483  56.376 -53.377  1.00214.13           N  
ATOM     10  CA  ALA B   2     -22.440  56.789 -52.491  1.00214.13           C  
ATOM     12  C   ALA B   2     -22.929  58.046 -51.864  1.00214.13           C  
ATOM     13  O   ALA B   2     -23.495  58.905 -52.537  1.00214.13           O  
ATOM     11  CB  ALA B   2     -21.118  57.108 -53.209  1.00214.13           C  
ATOM     14  N   GLN B   3     -22.749  58.183 -50.539  1.00344.21           N  
ATOM     15  CA  GLN B   3     -23.266  59.366 -49.928  1.00344.21           C  
ATOM     21  C   GLN B   3     -22.295  59.857 -48.910  1.00344.21           C  
ATOM     22  O   GLN B   3     -21.441  59.117 -48.420  1.00344.21           O  
ATOM     16  CB  GLN B   3     -24.578  59.116 -49.174  1.00344.21           C  
ATOM     17  CG  GLN B   3     -25.735  58.671 -50.065  1.00344.21           C  
ATOM     18  CD  GLN B   3     -26.854  58.236 -49.135  1.00344.21           C  
ATOM     20  NE2 GLN B   3     -28.097  58.140 -49.678  1.00344.21           N  
ATOM     19  OE1 GLN B   3     -26.626  57.984 -47.952  1.00344.21           O  
ATOM     23  N   LEU B   4     -22.400  61.158 -48.592  1.00108.23           N  
ATOM     24  CA  LEU B   4     -21.605  61.751 -47.562  1.00108.23           C  
ATOM     29  C   LEU B   4     -22.065  61.154 -46.270  1.00108.23           C  
ATOM     30  O   LEU B   4     -21.273  60.931 -45.357  1.00108.23           O  
ATOM     25  CB  LEU B   4     -21.772  63.278 -47.472  1.00108.23           C  
ATOM     26  CG  LEU B   4     -21.307  64.017 -48.742  1.00108.23           C  
ATOM     27  CD1 LEU B   4     -22.197  63.669 -49.948  1.00108.23           C  
ATOM     28  CD2 LEU B   4     -21.186  65.529 -48.498  1.00108.23           C  
ATOM     31  N   SER B   5     -23.382  60.880 -46.175  1.00 33.62           N  
ATOM     32  CA  SER B   5     -23.984  60.361 -44.981  1.00 33.62           C  
ATOM     35  C   SER B   5     -23.355  59.046 -44.633  1.00 33.62           C  
ATOM     36  O   SER B   5     -22.993  58.819 -43.480  1.00 33.62           O  
ATOM     33  CB  SER B   5     -25.497  60.137 -45.146  1.00 33.62           C  
ATOM     34  OG  SER B   5     -26.141  61.372 -45.424  1.00 33.62           O  
ATOM     37  N   VAL B   6     -23.193  58.141 -45.616  1.00107.53           N  
ATOM     38  CA  VAL B   6     -22.602  56.870 -45.298  1.00107.53           C  
ATOM     42  C   VAL B   6     -21.192  57.091 -44.863  1.00107.53           C  
ATOM     43  O   VAL B   6     -20.710  56.444 -43.935  1.00107.53           O  
ATOM     39  CB  VAL B   6     -22.529  55.894 -46.441  1.00107.53           C  
ATOM     40  CG1 VAL B   6     -23.944  55.475 -46.844  1.00107.53           C  
ATOM     41  CG2 VAL B   6     -21.724  56.520 -47.588  1.00107.53           C  
ATOM     44  N   GLU B   7     -20.498  58.035 -45.519  1.00 74.00           N  
ATOM     45  CA  GLU B   7     -19.111  58.252 -45.235  1.00 74.00           C  
ATOM     51  C   GLU B   7     -18.983  58.598 -43.791  1.00 74.00           C  
ATOM     52  O   GLU B   7     -18.085  58.113 -43.105  1.00 74.00           O  
ATOM     46  CB  GLU B   7     -18.526  59.419 -46.047  1.00 74.00           C  
ATOM     47  CG  GLU B   7     -18.424  59.136 -47.547  1.00 74.00           C  
ATOM     48  CD  GLU B   7     -17.122  58.393 -47.788  1.00 74.00           C  
ATOM     49  OE1 GLU B   7     -16.070  59.072 -47.930  1.00 74.00           O  
ATOM     50  OE2 GLU B   7     -17.158  57.133 -47.826  1.00 74.00           O1-
ATOM     53  N   GLN B   8     -19.893  59.446 -43.289  1.00 83.72           N  
ATOM     54  CA  GLN B   8     -19.855  59.848 -41.916  1.00 83.72           C  
ATOM     60  C   GLN B   8     -20.113  58.644 -41.065  1.00 83.72           C  
ATOM     61  O   GLN B   8     -19.504  58.472 -40.011  1.00 83.72           O  
ATOM     55  CB  GLN B   8     -20.900  60.932 -41.621  1.00 83.72           C  
ATOM     56  CG  GLN B   8     -20.567  62.227 -42.364  1.00 83.72           C  
ATOM     57  CD  GLN B   8     -21.757  63.166 -42.286  1.00 83.72           C  
ATOM     59  NE2 GLN B   8     -21.690  64.150 -41.351  1.00 83.72           N  
ATOM     58  OE1 GLN B   8     -22.717  63.035 -43.046  1.00 83.72           O  
ATOM     62  N   PHE B   9     -21.031  57.769 -41.514  1.00 52.44           N  
ATOM     63  CA  PHE B   9     -21.379  56.581 -40.787  1.00 52.44           C  
ATOM     71  C   PHE B   9     -20.187  55.678 -40.681  1.00 52.44           C  
ATOM     72  O   PHE B   9     -19.891  55.153 -39.609  1.00 52.44           O  
ATOM     64  CB  PHE B   9     -22.511  55.804 -41.486  1.00 52.44           C  
ATOM     65  CG  PHE B   9     -22.674  54.482 -40.820  1.00 52.44           C  
ATOM     66  CD1 PHE B   9     -23.361  54.358 -39.634  1.00 52.44           C  
ATOM     67  CD2 PHE B   9     -22.141  53.356 -41.403  1.00 52.44           C  
ATOM     68  CE1 PHE B   9     -23.502  53.126 -39.037  1.00 52.44           C  
ATOM     69  CE2 PHE B   9     -22.279  52.124 -40.812  1.00 52.44           C  
ATOM     70  CZ  PHE B   9     -22.961  52.008 -39.624  1.00 52.44           C  
ATOM     73  N   LEU B  10     -19.466  55.469 -41.799  1.00 55.56           N  
ATOM     74  CA  LEU B  10     -18.350  54.564 -41.814  1.00 55.56           C  
ATOM     79  C   LEU B  10     -17.239  55.079 -40.950  1.00 55.56           C  
ATOM     80  O   LEU B  10     -16.608  54.317 -40.220  1.00 55.56           O  
ATOM     75  CB  LEU B  10     -17.813  54.333 -43.237  1.00 55.56           C  
ATOM     76  CG  LEU B  10     -18.864  53.693 -44.168  1.00 55.56           C  
ATOM     77  CD1 LEU B  10     -18.303  53.459 -45.580  1.00 55.56           C  
ATOM     78  CD2 LEU B  10     -19.461  52.420 -43.546  1.00 55.56           C  
ATOM     81  N   ASN B  11     -16.973  56.397 -41.008  1.00 64.50           N  
ATOM     82  CA  ASN B  11     -15.894  56.992 -40.267  1.00 64.50           C  
ATOM     87  C   ASN B  11     -16.160  56.839 -38.804  1.00 64.50           C  
ATOM     88  O   ASN B  11     -15.246  56.580 -38.024  1.00 64.50           O  
ATOM     83  CB  ASN B  11     -15.740  58.497 -40.544  1.00 64.50           C  
ATOM     84  CG  ASN B  11     -15.314  58.674 -41.995  1.00 64.50           C  
ATOM     86  ND2 ASN B  11     -15.391  59.934 -42.499  1.00 64.50           N  
ATOM     85  OD1 ASN B  11     -14.918  57.719 -42.664  1.00 64.50           O  
ATOM     89  N   GLU B  12     -17.429  57.007 -38.397  1.00 70.81           N  
ATOM     90  CA  GLU B  12     -17.807  56.917 -37.016  1.00 70.81           C  
ATOM     96  C   GLU B  12     -17.549  55.519 -36.536  1.00 70.81           C  
ATOM     97  O   GLU B  12     -17.064  55.313 -35.425  1.00 70.81           O  
ATOM     91  CB  GLU B  12     -19.308  57.201 -36.823  1.00 70.81           C  
ATOM     92  CG  GLU B  12     -19.697  58.636 -37.186  1.00 70.81           C  
ATOM     93  CD  GLU B  12     -21.216  58.718 -37.299  1.00 70.81           C  
ATOM     94  OE1 GLU B  12     -21.873  57.644 -37.264  1.00 70.81           O  
ATOM     95  OE2 GLU B  12     -21.738  59.858 -37.424  1.00 70.81           O1-
ATOM     98  N   GLN B  13     -17.883  54.517 -37.368  1.00 56.47           N  
ATOM     99  CA  GLN B  13     -17.737  53.135 -37.009  1.00 56.47           C  
ATOM    105  C   GLN B  13     -16.285  52.774 -36.893  1.00 56.47           C  
ATOM    106  O   GLN B  13     -15.892  52.028 -35.998  1.00 56.47           O  
ATOM    100  CB  GLN B  13     -18.360  52.196 -38.057  1.00 56.47           C  
ATOM    101  CG  GLN B  13     -19.842  52.482 -38.310  1.00 56.47           C  
ATOM    102  CD  GLN B  13     -20.596  52.341 -36.993  1.00 56.47           C  
ATOM    104  NE2 GLN B  13     -21.371  53.395 -36.624  1.00 56.47           N  
ATOM    103  OE1 GLN B  13     -20.496  51.324 -36.309  1.00 56.47           O  
ATOM    107  N   LYS B  14     -15.447  53.294 -37.811  1.00 64.17           N  
ATOM    108  CA  LYS B  14     -14.048  52.979 -37.831  1.00 64.17           C  
ATOM    114  C   LYS B  14     -13.427  53.445 -36.553  1.00 64.17           C  
ATOM    115  O   LYS B  14     -12.628  52.733 -35.947  1.00 64.17           O  
ATOM    109  CB  LYS B  14     -13.320  53.684 -38.991  1.00 64.17           C  
ATOM    110  CG  LYS B  14     -11.838  53.328 -39.125  1.00 64.17           C  
ATOM    111  CD  LYS B  14     -11.221  53.800 -40.445  1.00 64.17           C  
ATOM    112  CE  LYS B  14      -9.724  53.505 -40.570  1.00 64.17           C  
ATOM    113  NZ  LYS B  14      -8.974  54.240 -39.526  1.00 64.17           N1+
ATOM    116  N   GLN B  15     -13.780  54.664 -36.108  1.00 86.28           N  
ATOM    117  CA  GLN B  15     -13.197  55.194 -34.912  1.00 86.28           C  
ATOM    123  C   GLN B  15     -13.627  54.383 -33.727  1.00 86.28           C  
ATOM    124  O   GLN B  15     -12.824  54.116 -32.838  1.00 86.28           O  
ATOM    118  CB  GLN B  15     -13.545  56.671 -34.642  1.00 86.28           C  
ATOM    119  CG  GLN B  15     -15.017  56.949 -34.341  1.00 86.28           C  
ATOM    120  CD  GLN B  15     -15.153  58.447 -34.103  1.00 86.28           C  
ATOM    122  NE2 GLN B  15     -14.672  58.914 -32.917  1.00 86.28           N  
ATOM    121  OE1 GLN B  15     -15.656  59.179 -34.949  1.00 86.28           O  
ATOM    125  N   ALA B  16     -14.905  53.964 -33.681  1.00 29.43           N  
ATOM    126  CA  ALA B  16     -15.400  53.224 -32.555  1.00 29.43           C  
ATOM    128  C   ALA B  16     -14.655  51.931 -32.457  1.00 29.43           C  
ATOM    129  O   ALA B  16     -14.299  51.484 -31.367  1.00 29.43           O  
ATOM    127  CB  ALA B  16     -16.891  52.874 -32.687  1.00 29.43           C  
ATOM    130  N   VAL B  17     -14.412  51.288 -33.610  1.00 38.34           N  
ATOM    131  CA  VAL B  17     -13.759  50.014 -33.645  1.00 38.34           C  
ATOM    135  C   VAL B  17     -12.355  50.136 -33.145  1.00 38.34           C  
ATOM    136  O   VAL B  17     -11.897  49.307 -32.362  1.00 38.34           O  
ATOM    132  CB  VAL B  17     -13.679  49.449 -35.033  1.00 38.34           C  
ATOM    133  CG1 VAL B  17     -12.859  48.149 -34.987  1.00 38.34           C  
ATOM    134  CG2 VAL B  17     -15.107  49.271 -35.576  1.00 38.34           C  
ATOM    137  N   GLU B  18     -11.626  51.171 -33.598  1.00 61.56           N  
ATOM    138  CA  GLU B  18     -10.248  51.305 -33.232  1.00 61.56           C  
ATOM    144  C   GLU B  18     -10.118  51.593 -31.773  1.00 61.56           C  
ATOM    145  O   GLU B  18      -9.228  51.060 -31.111  1.00 61.56           O  
ATOM    139  CB  GLU B  18      -9.528  52.362 -34.081  1.00 61.56           C  
ATOM    140  CG  GLU B  18      -9.490  51.905 -35.544  1.00 61.56           C  
ATOM    141  CD  GLU B  18      -8.675  52.877 -36.374  1.00 61.56           C  
ATOM    142  OE1 GLU B  18      -8.882  54.111 -36.229  1.00 61.56           O  
ATOM    143  OE2 GLU B  18      -7.828  52.390 -37.170  1.00 61.56           O1-
ATOM    146  N   THR B  19     -11.002  52.442 -31.224  1.00 32.01           N  
ATOM    147  CA  THR B  19     -10.937  52.737 -29.823  1.00 32.01           C  
ATOM    151  C   THR B  19     -11.250  51.484 -29.062  1.00 32.01           C  
ATOM    152  O   THR B  19     -10.597  51.174 -28.067  1.00 32.01           O  
ATOM    148  CB  THR B  19     -11.918  53.790 -29.399  1.00 32.01           C  
ATOM    150  CG2 THR B  19     -11.766  54.026 -27.885  1.00 32.01           C  
ATOM    149  OG1 THR B  19     -11.677  54.997 -30.110  1.00 32.01           O  
ATOM    153  N   ALA B  20     -12.260  50.720 -29.525  1.00 36.65           N  
ATOM    154  CA  ALA B  20     -12.689  49.530 -28.842  1.00 36.65           C  
ATOM    156  C   ALA B  20     -11.571  48.534 -28.815  1.00 36.65           C  
ATOM    157  O   ALA B  20     -11.310  47.905 -27.791  1.00 36.65           O  
ATOM    155  CB  ALA B  20     -13.896  48.861 -29.527  1.00 36.65           C  
ATOM    158  N   LEU B  21     -10.862  48.365 -29.943  1.00 56.26           N  
ATOM    159  CA  LEU B  21      -9.821  47.381 -29.964  1.00 56.26           C  
ATOM    164  C   LEU B  21      -8.742  47.767 -29.009  1.00 56.26           C  
ATOM    165  O   LEU B  21      -8.175  46.914 -28.329  1.00 56.26           O  
ATOM    160  CB  LEU B  21      -9.188  47.163 -31.344  1.00 56.26           C  
ATOM    161  CG  LEU B  21     -10.137  46.466 -32.333  1.00 56.26           C  
ATOM    162  CD1 LEU B  21      -9.408  46.113 -33.635  1.00 56.26           C  
ATOM    163  CD2 LEU B  21     -10.821  45.245 -31.696  1.00 56.26           C  
ATOM    166  N   SER B  22      -8.427  49.071 -28.936  1.00 80.64           N  
ATOM    167  CA  SER B  22      -7.382  49.525 -28.067  1.00 80.64           C  
ATOM    170  C   SER B  22      -7.768  49.161 -26.667  1.00 80.64           C  
ATOM    171  O   SER B  22      -6.958  48.647 -25.897  1.00 80.64           O  
ATOM    168  CB  SER B  22      -7.222  51.053 -28.093  1.00 80.64           C  
ATOM    169  OG  SER B  22      -7.007  51.496 -29.423  1.00 80.64           O  
ATOM    172  N   ARG B  23      -9.037  49.413 -26.305  1.00175.42           N  
ATOM    173  CA  ARG B  23      -9.483  49.168 -24.965  1.00175.42           C  
ATOM    181  C   ARG B  23      -9.480  47.697 -24.663  1.00175.42           C  
ATOM    182  O   ARG B  23      -9.188  47.305 -23.534  1.00175.42           O  
ATOM    174  CB  ARG B  23     -10.872  49.764 -24.666  1.00175.42           C  
ATOM    175  CG  ARG B  23     -12.028  49.196 -25.487  1.00175.42           C  
ATOM    176  CD  ARG B  23     -13.187  50.182 -25.626  1.00175.42           C  
ATOM    177  NE  ARG B  23     -13.434  50.763 -24.279  1.00175.42           N  
ATOM    178  CZ  ARG B  23     -13.430  52.120 -24.128  1.00175.42           C  
ATOM    179  NH1 ARG B  23     -13.238  52.918 -25.218  1.00175.42           N1+
ATOM    180  NH2 ARG B  23     -13.599  52.674 -22.894  1.00175.42           N  
ATOM    183  N   TYR B  24      -9.798  46.830 -25.647  1.00 83.78           N  
ATOM    184  CA  TYR B  24      -9.816  45.425 -25.342  1.00 83.78           C  
ATOM    193  C   TYR B  24      -8.463  44.966 -24.901  1.00 83.78           C  
ATOM    194  O   TYR B  24      -8.361  44.145 -23.992  1.00 83.78           O  
ATOM    185  CB  TYR B  24     -10.272  44.490 -26.475  1.00 83.78           C  
ATOM    186  CG  TYR B  24     -11.757  44.420 -26.412  1.00 83.78           C  
ATOM    187  CD1 TYR B  24     -12.352  43.575 -25.503  1.00 83.78           C  
ATOM    188  CD2 TYR B  24     -12.550  45.175 -27.245  1.00 83.78           C  
ATOM    189  CE1 TYR B  24     -13.722  43.481 -25.417  1.00 83.78           C  
ATOM    190  CE2 TYR B  24     -13.919  45.085 -27.163  1.00 83.78           C  
ATOM    191  CZ  TYR B  24     -14.506  44.240 -26.251  1.00 83.78           C  
ATOM    192  OH  TYR B  24     -15.914  44.153 -26.173  1.00 83.78           O  
ATOM    195  N   ILE B  25      -7.387  45.436 -25.559  1.00107.92           N  
ATOM    196  CA  ILE B  25      -6.060  45.041 -25.170  1.00107.92           C  
ATOM    201  C   ILE B  25      -5.663  45.584 -23.825  1.00107.92           C  
ATOM    202  O   ILE B  25      -5.049  44.873 -23.033  1.00107.92           O  
ATOM    197  CB  ILE B  25      -4.995  45.416 -26.160  1.00107.92           C  
ATOM    198  CG1 ILE B  25      -5.099  44.508 -27.394  1.00107.92           C  
ATOM    199  CG2 ILE B  25      -3.632  45.314 -25.457  1.00107.92           C  
ATOM    200  CD1 ILE B  25      -6.450  44.576 -28.095  1.00107.92           C  
ATOM    203  N   GLU B  26      -6.004  46.853 -23.524  1.00 43.50           N  
ATOM    204  CA  GLU B  26      -5.534  47.498 -22.324  1.00 43.50           C  
ATOM    210  C   GLU B  26      -6.012  46.796 -21.083  1.00 43.50           C  
ATOM    211  O   GLU B  26      -5.270  46.670 -20.111  1.00 43.50           O  
ATOM    205  CB  GLU B  26      -5.983  48.963 -22.208  1.00 43.50           C  
ATOM    206  CG  GLU B  26      -5.441  49.655 -20.955  1.00 43.50           C  
ATOM    207  CD  GLU B  26      -5.968  51.083 -20.935  1.00 43.50           C  
ATOM    208  OE1 GLU B  26      -5.668  51.842 -21.895  1.00 43.50           O  
ATOM    209  OE2 GLU B  26      -6.684  51.431 -19.959  1.00 43.50           O1-
ATOM    212  N   ARG B  27      -7.268  46.319 -21.086  1.00123.22           N  
ATOM    213  CA  ARG B  27      -7.894  45.716 -19.940  1.00123.22           C  
ATOM    221  C   ARG B  27      -7.182  44.462 -19.533  1.00123.22           C  
ATOM    222  O   ARG B  27      -7.058  44.163 -18.346  1.00123.22           O  
ATOM    214  CB  ARG B  27      -9.352  45.324 -20.241  1.00123.22           C  
ATOM    215  CG  ARG B  27      -9.461  44.323 -21.397  1.00123.22           C  
ATOM    216  CD  ARG B  27     -10.870  44.138 -21.968  1.00123.22           C  
ATOM    217  NE  ARG B  27     -11.690  43.417 -20.956  1.00123.22           N  
ATOM    218  CZ  ARG B  27     -12.683  42.568 -21.357  1.00123.22           C  
ATOM    219  NH1 ARG B  27     -12.885  42.318 -22.684  1.00123.22           N1+
ATOM    220  NH2 ARG B  27     -13.471  41.962 -20.423  1.00123.22           N  
ATOM    223  N   LEU B  28      -6.677  43.711 -20.522  1.00170.14           N  
ATOM    224  CA  LEU B  28      -6.142  42.395 -20.347  1.00170.14           C  
ATOM    229  C   LEU B  28      -5.057  42.391 -19.318  1.00170.14           C  
ATOM    230  O   LEU B  28      -4.156  43.228 -19.328  1.00170.14           O  
ATOM    225  CB  LEU B  28      -5.628  41.887 -21.709  1.00170.14           C  
ATOM    226  CG  LEU B  28      -5.223  40.412 -21.793  1.00170.14           C  
ATOM    227  CD1 LEU B  28      -3.934  40.149 -21.014  1.00170.14           C  
ATOM    228  CD2 LEU B  28      -6.388  39.486 -21.403  1.00170.14           C  
ATOM    231  N   GLU B  29      -5.155  41.443 -18.360  1.00129.58           N  
ATOM    232  CA  GLU B  29      -4.141  41.308 -17.358  1.00129.58           C  
ATOM    238  C   GLU B  29      -3.271  40.189 -17.827  1.00129.58           C  
ATOM    239  O   GLU B  29      -3.693  39.034 -17.882  1.00129.58           O  
ATOM    233  CB  GLU B  29      -4.684  40.962 -15.956  1.00129.58           C  
ATOM    234  CG  GLU B  29      -5.428  39.626 -15.852  1.00129.58           C  
ATOM    235  CD  GLU B  29      -6.772  39.721 -16.562  1.00129.58           C  
ATOM    236  OE1 GLU B  29      -7.526  40.688 -16.278  1.00129.58           O  
ATOM    237  OE2 GLU B  29      -7.061  38.819 -17.393  1.00129.58           O1-
ATOM    240  N   GLY B  30      -2.019  40.521 -18.194  1.00 20.74           N  
ATOM    241  CA  GLY B  30      -1.134  39.516 -18.696  1.00 20.74           C  
ATOM    242  C   GLY B  30       0.198  40.160 -18.901  1.00 20.74           C  
ATOM    243  O   GLY B  30       0.404  41.321 -18.551  1.00 20.74           O  
ATOM    244  N   PRO B  31       1.102  39.426 -19.487  1.00 61.70           N  
ATOM    245  CA  PRO B  31       2.429  39.936 -19.676  1.00 61.70           C  
ATOM    249  C   PRO B  31       2.438  41.104 -20.612  1.00 61.70           C  
ATOM    250  O   PRO B  31       1.690  41.102 -21.589  1.00 61.70           O  
ATOM    247  CB  PRO B  31       3.264  38.743 -20.134  1.00 61.70           C  
ATOM    248  CG  PRO B  31       2.551  37.539 -19.487  1.00 61.70           C  
ATOM    246  CD  PRO B  31       1.080  37.976 -19.379  1.00 61.70           C  
ATOM    251  N   ALA B  32       3.297  42.102 -20.327  1.00 26.41           N  
ATOM    252  CA  ALA B  32       3.377  43.327 -21.070  1.00 26.41           C  
ATOM    254  C   ALA B  32       3.800  43.055 -22.478  1.00 26.41           C  
ATOM    255  O   ALA B  32       3.291  43.666 -23.414  1.00 26.41           O  
ATOM    253  CB  ALA B  32       4.400  44.312 -20.479  1.00 26.41           C  
ATOM    256  N   LYS B  33       4.752  42.124 -22.656  1.00 73.89           N  
ATOM    257  CA  LYS B  33       5.316  41.837 -23.943  1.00 73.89           C  
ATOM    263  C   LYS B  33       4.238  41.331 -24.850  1.00 73.89           C  
ATOM    264  O   LYS B  33       4.159  41.712 -26.018  1.00 73.89           O  
ATOM    258  CB  LYS B  33       6.377  40.729 -23.850  1.00 73.89           C  
ATOM    259  CG  LYS B  33       7.517  41.039 -22.876  1.00 73.89           C  
ATOM    260  CD  LYS B  33       8.284  39.788 -22.435  1.00 73.89           C  
ATOM    261  CE  LYS B  33       9.422  40.059 -21.448  1.00 73.89           C  
ATOM    262  NZ  LYS B  33      10.006  38.774 -20.996  1.00 73.89           N1+
ATOM    265  N   LEU B  34       3.384  40.435 -24.329  1.00 49.89           N  
ATOM    266  CA  LEU B  34       2.353  39.860 -25.140  1.00 49.89           C  
ATOM    271  C   LEU B  34       1.350  40.906 -25.521  1.00 49.89           C  
ATOM    272  O   LEU B  34       0.852  40.918 -26.645  1.00 49.89           O  
ATOM    267  CB  LEU B  34       1.613  38.696 -24.464  1.00 49.89           C  
ATOM    268  CG  LEU B  34       0.556  38.057 -25.383  1.00 49.89           C  
ATOM    269  CD1 LEU B  34       1.207  37.476 -26.651  1.00 49.89           C  
ATOM    270  CD2 LEU B  34      -0.298  37.026 -24.628  1.00 49.89           C  
ATOM    273  N   LYS B  35       1.015  41.815 -24.587  1.00 61.71           N  
ATOM    274  CA  LYS B  35       0.021  42.821 -24.850  1.00 61.71           C  
ATOM    280  C   LYS B  35       0.500  43.712 -25.951  1.00 61.71           C  
ATOM    281  O   LYS B  35      -0.262  44.074 -26.848  1.00 61.71           O  
ATOM    275  CB  LYS B  35      -0.253  43.723 -23.632  1.00 61.71           C  
ATOM    276  CG  LYS B  35      -0.917  42.997 -22.460  1.00 61.71           C  
ATOM    277  CD  LYS B  35      -0.903  43.797 -21.156  1.00 61.71           C  
ATOM    278  CE  LYS B  35      -1.856  44.994 -21.161  1.00 61.71           C  
ATOM    279  NZ  LYS B  35      -1.804  45.683 -19.852  1.00 61.71           N1+
ATOM    282  N   LYS B  36       1.791  44.090 -25.904  1.00 62.01           N  
ATOM    283  CA  LYS B  36       2.341  44.980 -26.883  1.00 62.01           C  
ATOM    289  C   LYS B  36       2.274  44.311 -28.216  1.00 62.01           C  
ATOM    290  O   LYS B  36       1.869  44.914 -29.209  1.00 62.01           O  
ATOM    284  CB  LYS B  36       3.831  45.281 -26.641  1.00 62.01           C  
ATOM    285  CG  LYS B  36       4.120  46.026 -25.337  1.00 62.01           C  
ATOM    286  CD  LYS B  36       5.598  45.993 -24.940  1.00 62.01           C  
ATOM    287  CE  LYS B  36       6.023  44.689 -24.262  1.00 62.01           C  
ATOM    288  NZ  LYS B  36       7.493  44.670 -24.095  1.00 62.01           N1+
ATOM    291  N   ALA B  37       2.660  43.023 -28.259  1.00 36.05           N  
ATOM    292  CA  ALA B  37       2.705  42.317 -29.505  1.00 36.05           C  
ATOM    294  C   ALA B  37       1.320  42.266 -30.074  1.00 36.05           C  
ATOM    295  O   ALA B  37       1.112  42.503 -31.263  1.00 36.05           O  
ATOM    293  CB  ALA B  37       3.207  40.869 -29.349  1.00 36.05           C  
ATOM    296  N   MET B  38       0.321  41.974 -29.224  1.00 64.52           N  
ATOM    297  CA  MET B  38      -1.035  41.889 -29.689  1.00 64.52           C  
ATOM    302  C   MET B  38      -1.474  43.219 -30.242  1.00 64.52           C  
ATOM    303  O   MET B  38      -2.054  43.289 -31.324  1.00 64.52           O  
ATOM    298  CB  MET B  38      -2.030  41.570 -28.560  1.00 64.52           C  
ATOM    299  CG  MET B  38      -1.906  40.165 -27.973  1.00 64.52           C  
ATOM    300  SD  MET B  38      -2.843  39.926 -26.431  1.00 64.52           S  
ATOM    301  CE  MET B  38      -4.479  40.223 -27.162  1.00 64.52           C  
ATOM    304  N   ALA B  39      -1.189  44.315 -29.512  1.00 47.71           N  
ATOM    305  CA  ALA B  39      -1.630  45.641 -29.868  1.00 47.71           C  
ATOM    307  C   ALA B  39      -1.017  46.080 -31.162  1.00 47.71           C  
ATOM    308  O   ALA B  39      -1.666  46.713 -31.993  1.00 47.71           O  
ATOM    306  CB  ALA B  39      -1.261  46.693 -28.807  1.00 47.71           C  
ATOM    309  N   TYR B  40       0.257  45.724 -31.367  1.00 93.57           N  
ATOM    310  CA  TYR B  40       1.024  46.171 -32.495  1.00 93.57           C  
ATOM    319  C   TYR B  40       0.334  45.799 -33.777  1.00 93.57           C  
ATOM    320  O   TYR B  40       0.111  46.638 -34.650  1.00 93.57           O  
ATOM    311  CB  TYR B  40       2.400  45.475 -32.439  1.00 93.57           C  
ATOM    312  CG  TYR B  40       3.194  45.607 -33.692  1.00 93.57           C  
ATOM    313  CD1 TYR B  40       4.068  46.652 -33.858  1.00 93.57           C  
ATOM    314  CD2 TYR B  40       3.082  44.670 -34.692  1.00 93.57           C  
ATOM    315  CE1 TYR B  40       4.810  46.764 -35.008  1.00 93.57           C  
ATOM    316  CE2 TYR B  40       3.824  44.778 -35.846  1.00 93.57           C  
ATOM    317  CZ  TYR B  40       4.692  45.828 -36.006  1.00 93.57           C  
ATOM    318  OH  TYR B  40       5.457  45.948 -37.186  1.00 93.57           O  
ATOM    321  N   SER B  41      -0.026  44.520 -33.933  1.00 78.68           N  
ATOM    322  CA  SER B  41      -0.660  44.092 -35.140  1.00 78.68           C  
ATOM    325  C   SER B  41      -2.086  44.525 -35.201  1.00 78.68           C  
ATOM    326  O   SER B  41      -2.563  44.941 -36.258  1.00 78.68           O  
ATOM    323  CB  SER B  41      -0.641  42.562 -35.292  1.00 78.68           C  
ATOM    324  OG  SER B  41       0.700  42.099 -35.352  1.00 78.68           O  
ATOM    327  N   LEU B  42      -2.794  44.411 -34.058  1.00 92.76           N  
ATOM    328  CA  LEU B  42      -4.209  44.644 -33.971  1.00 92.76           C  
ATOM    333  C   LEU B  42      -4.537  46.080 -34.236  1.00 92.76           C  
ATOM    334  O   LEU B  42      -5.448  46.381 -35.005  1.00 92.76           O  
ATOM    329  CB  LEU B  42      -4.765  44.250 -32.591  1.00 92.76           C  
ATOM    330  CG  LEU B  42      -6.292  44.379 -32.458  1.00 92.76           C  
ATOM    331  CD1 LEU B  42      -7.020  43.433 -33.428  1.00 92.76           C  
ATOM    332  CD2 LEU B  42      -6.739  44.175 -31.002  1.00 92.76           C  
ATOM    335  N   GLU B  43      -3.781  46.996 -33.608  1.00108.13           N  
ATOM    336  CA  GLU B  43      -3.950  48.425 -33.683  1.00108.13           C  
ATOM    342  C   GLU B  43      -3.501  48.972 -35.017  1.00108.13           C  
ATOM    343  O   GLU B  43      -3.735  50.137 -35.319  1.00108.13           O  
ATOM    337  CB  GLU B  43      -3.246  49.189 -32.551  1.00108.13           C  
ATOM    338  CG  GLU B  43      -3.949  48.986 -31.206  1.00108.13           C  
ATOM    339  CD  GLU B  43      -3.228  49.805 -30.146  1.00108.13           C  
ATOM    340  OE1 GLU B  43      -2.445  50.713 -30.531  1.00108.13           O  
ATOM    341  OE2 GLU B  43      -3.457  49.537 -28.936  1.00108.13           O1-
ATOM    344  N   ALA B  44      -2.865  48.154 -35.874  1.00107.76           N  
ATOM    345  CA  ALA B  44      -2.221  48.597 -37.090  1.00107.76           C  
ATOM    347  C   ALA B  44      -3.120  49.466 -37.923  1.00107.76           C  
ATOM    348  O   ALA B  44      -2.607  50.228 -38.742  1.00107.76           O  
ATOM    346  CB  ALA B  44      -1.759  47.427 -37.976  1.00107.76           C  
ATOM    349  N   GLY B  45      -4.459  49.316 -37.835  1.00 80.90           N  
ATOM    350  CA  GLY B  45      -5.325  50.287 -38.462  1.00 80.90           C  
ATOM    351  C   GLY B  45      -5.428  50.134 -39.952  1.00 80.90           C  
ATOM    352  O   GLY B  45      -4.956  50.982 -40.705  1.00 80.90           O  
ATOM    353  N   GLY B  46      -6.041  49.042 -40.441  1.00 52.15           N  
ATOM    354  CA  GLY B  46      -6.214  48.919 -41.864  1.00 52.15           C  
ATOM    355  C   GLY B  46      -7.575  49.452 -42.204  1.00 52.15           C  
ATOM    356  O   GLY B  46      -8.096  50.321 -41.511  1.00 52.15           O  
ATOM    357  N   LYS B  47      -8.177  48.947 -43.304  1.00179.28           N  
ATOM    358  CA  LYS B  47      -9.474  49.374 -43.756  1.00179.28           C  
ATOM    364  C   LYS B  47     -10.556  48.975 -42.794  1.00179.28           C  
ATOM    365  O   LYS B  47     -11.589  49.641 -42.717  1.00179.28           O  
ATOM    359  CB  LYS B  47      -9.850  48.925 -45.185  1.00179.28           C  
ATOM    360  CG  LYS B  47      -9.508  47.483 -45.572  1.00179.28           C  
ATOM    361  CD  LYS B  47      -8.007  47.203 -45.643  1.00179.28           C  
ATOM    362  CE  LYS B  47      -7.662  45.962 -46.470  1.00179.28           C  
ATOM    363  NZ  LYS B  47      -7.871  46.241 -47.911  1.00179.28           N1+
ATOM    366  N   ARG B  48     -10.369  47.872 -42.040  1.00148.30           N  
ATOM    367  CA  ARG B  48     -11.382  47.465 -41.107  1.00148.30           C  
ATOM    375  C   ARG B  48     -12.605  47.079 -41.884  1.00148.30           C  
ATOM    376  O   ARG B  48     -13.734  47.317 -41.455  1.00148.30           O  
ATOM    368  CB  ARG B  48     -11.819  48.616 -40.181  1.00148.30           C  
ATOM    369  CG  ARG B  48     -10.677  49.252 -39.392  1.00148.30           C  
ATOM    370  CD  ARG B  48     -10.172  48.331 -38.291  1.00148.30           C  
ATOM    371  NE  ARG B  48      -9.041  49.004 -37.604  1.00148.30           N  
ATOM    372  CZ  ARG B  48      -8.417  48.311 -36.610  1.00148.30           C  
ATOM    373  NH1 ARG B  48      -8.885  47.076 -36.280  1.00148.30           N1+
ATOM    374  NH2 ARG B  48      -7.340  48.827 -35.959  1.00148.30           N  
ATOM    377  N   ILE B  49     -12.417  46.430 -43.044  1.00114.42           N  
ATOM    378  CA  ILE B  49     -13.542  46.111 -43.876  1.00114.42           C  
ATOM    383  C   ILE B  49     -14.494  45.209 -43.150  1.00114.42           C  
ATOM    384  O   ILE B  49     -15.703  45.417 -43.214  1.00114.42           O  
ATOM    379  CB  ILE B  49     -13.167  45.384 -45.141  1.00114.42           C  
ATOM    380  CG1 ILE B  49     -12.317  46.273 -46.060  1.00114.42           C  
ATOM    381  CG2 ILE B  49     -14.467  44.892 -45.801  1.00114.42           C  
ATOM    382  CD1 ILE B  49     -13.047  47.528 -46.530  1.00114.42           C  
ATOM    385  N   ARG B  50     -13.981  44.175 -42.452  1.00195.04           N  
ATOM    386  CA  ARG B  50     -14.855  43.222 -41.820  1.00195.04           C  
ATOM    394  C   ARG B  50     -15.701  43.851 -40.755  1.00195.04           C  
ATOM    395  O   ARG B  50     -16.917  43.650 -40.764  1.00195.04           O  
ATOM    387  CB  ARG B  50     -14.117  42.034 -41.168  1.00195.04           C  
ATOM    388  CG  ARG B  50     -13.810  40.848 -42.084  1.00195.04           C  
ATOM    389  CD  ARG B  50     -12.963  41.167 -43.313  1.00195.04           C  
ATOM    390  NE  ARG B  50     -11.735  41.884 -42.882  1.00195.04           N  
ATOM    391  CZ  ARG B  50     -10.722  42.037 -43.784  1.00195.04           C  
ATOM    392  NH1 ARG B  50     -10.834  41.482 -45.025  1.00195.04           N1+
ATOM    393  NH2 ARG B  50      -9.606  42.750 -43.456  1.00195.04           N  
ATOM    396  N   PRO B  51     -15.157  44.604 -39.835  1.00 80.18           N  
ATOM    397  CA  PRO B  51     -15.996  45.174 -38.821  1.00 80.18           C  
ATOM    401  C   PRO B  51     -16.985  46.134 -39.405  1.00 80.18           C  
ATOM    402  O   PRO B  51     -18.113  46.192 -38.921  1.00 80.18           O  
ATOM    399  CB  PRO B  51     -15.050  45.784 -37.789  1.00 80.18           C  
ATOM    400  CG  PRO B  51     -13.779  44.922 -37.917  1.00 80.18           C  
ATOM    398  CD  PRO B  51     -13.782  44.445 -39.380  1.00 80.18           C  
ATOM    403  N   LEU B  52     -16.596  46.895 -40.444  1.00112.76           N  
ATOM    404  CA  LEU B  52     -17.508  47.839 -41.025  1.00112.76           C  
ATOM    409  C   LEU B  52     -18.637  47.133 -41.706  1.00112.76           C  
ATOM    410  O   LEU B  52     -19.757  47.643 -41.740  1.00112.76           O  
ATOM    405  CB  LEU B  52     -16.857  48.850 -41.980  1.00112.76           C  
ATOM    406  CG  LEU B  52     -16.146  49.980 -41.209  1.00112.76           C  
ATOM    407  CD1 LEU B  52     -15.021  49.451 -40.310  1.00112.76           C  
ATOM    408  CD2 LEU B  52     -15.688  51.096 -42.155  1.00112.76           C  
ATOM    411  N   LEU B  53     -18.362  45.960 -42.305  1.00 51.54           N  
ATOM    412  CA  LEU B  53     -19.386  45.197 -42.955  1.00 51.54           C  
ATOM    417  C   LEU B  53     -20.383  44.737 -41.937  1.00 51.54           C  
ATOM    418  O   LEU B  53     -21.590  44.825 -42.157  1.00 51.54           O  
ATOM    413  CB  LEU B  53     -18.832  43.943 -43.650  1.00 51.54           C  
ATOM    414  CG  LEU B  53     -17.965  44.245 -44.886  1.00 51.54           C  
ATOM    415  CD1 LEU B  53     -17.445  42.950 -45.529  1.00 51.54           C  
ATOM    416  CD2 LEU B  53     -18.727  45.123 -45.890  1.00 51.54           C  
ATOM    419  N   LEU B  54     -19.904  44.233 -40.784  1.00102.62           N  
ATOM    420  CA  LEU B  54     -20.807  43.759 -39.775  1.00102.62           C  
ATOM    425  C   LEU B  54     -21.622  44.927 -39.298  1.00102.62           C  
ATOM    426  O   LEU B  54     -22.843  44.837 -39.182  1.00102.62           O  
ATOM    421  CB  LEU B  54     -20.050  43.122 -38.585  1.00102.62           C  
ATOM    422  CG  LEU B  54     -20.907  42.422 -37.504  1.00102.62           C  
ATOM    423  CD1 LEU B  54     -20.005  41.744 -36.460  1.00102.62           C  
ATOM    424  CD2 LEU B  54     -21.913  43.369 -36.830  1.00102.62           C  
ATOM    427  N   LEU B  55     -20.967  46.075 -39.041  1.00 53.93           N  
ATOM    428  CA  LEU B  55     -21.622  47.228 -38.485  1.00 53.93           C  
ATOM    433  C   LEU B  55     -22.647  47.778 -39.430  1.00 53.93           C  
ATOM    434  O   LEU B  55     -23.727  48.188 -39.006  1.00 53.93           O  
ATOM    429  CB  LEU B  55     -20.624  48.351 -38.156  1.00 53.93           C  
ATOM    430  CG  LEU B  55     -19.592  47.933 -37.091  1.00 53.93           C  
ATOM    431  CD1 LEU B  55     -18.609  49.074 -36.780  1.00 53.93           C  
ATOM    432  CD2 LEU B  55     -20.282  47.379 -35.831  1.00 53.93           C  
ATOM    435  N   SER B  56     -22.325  47.823 -40.735  1.00 44.45           N  
ATOM    436  CA  SER B  56     -23.225  48.353 -41.724  1.00 44.45           C  
ATOM    439  C   SER B  56     -24.419  47.459 -41.848  1.00 44.45           C  
ATOM    440  O   SER B  56     -25.527  47.930 -42.103  1.00 44.45           O  
ATOM    437  CB  SER B  56     -22.586  48.442 -43.120  1.00 44.45           C  
ATOM    438  OG  SER B  56     -21.493  49.348 -43.104  1.00 44.45           O  
ATOM    441  N   THR B  57     -24.224  46.136 -41.708  1.00128.47           N  
ATOM    442  CA  THR B  57     -25.332  45.242 -41.868  1.00128.47           C  
ATOM    446  C   THR B  57     -26.273  45.400 -40.709  1.00128.47           C  
ATOM    447  O   THR B  57     -27.490  45.324 -40.875  1.00128.47           O  
ATOM    443  CB  THR B  57     -24.915  43.818 -42.083  1.00128.47           C  
ATOM    445  CG2 THR B  57     -24.392  43.229 -40.776  1.00128.47           C  
ATOM    444  OG1 THR B  57     -26.008  43.058 -42.568  1.00128.47           O  
ATOM    448  N   VAL B  58     -25.733  45.624 -39.494  1.00 38.81           N  
ATOM    449  CA  VAL B  58     -26.564  45.842 -38.343  1.00 38.81           C  
ATOM    453  C   VAL B  58     -27.361  47.099 -38.557  1.00 38.81           C  
ATOM    454  O   VAL B  58     -28.549  47.142 -38.240  1.00 38.81           O  
ATOM    450  CB  VAL B  58     -25.781  46.021 -37.073  1.00 38.81           C  
ATOM    451  CG1 VAL B  58     -26.765  46.332 -35.933  1.00 38.81           C  
ATOM    452  CG2 VAL B  58     -24.936  44.760 -36.830  1.00 38.81           C  
ATOM    455  N   ARG B  59     -26.735  48.167 -39.098  1.00170.66           N  
ATOM    456  CA  ARG B  59     -27.461  49.397 -39.299  1.00170.66           C  
ATOM    464  C   ARG B  59     -28.539  49.165 -40.311  1.00170.66           C  
ATOM    465  O   ARG B  59     -29.645  49.689 -40.186  1.00170.66           O  
ATOM    457  CB  ARG B  59     -26.628  50.607 -39.777  1.00170.66           C  
ATOM    458  CG  ARG B  59     -25.976  50.459 -41.151  1.00170.66           C  
ATOM    459  CD  ARG B  59     -25.517  51.785 -41.770  1.00170.66           C  
ATOM    460  NE  ARG B  59     -26.736  52.570 -42.125  1.00170.66           N  
ATOM    461  CZ  ARG B  59     -27.181  53.582 -41.321  1.00170.66           C  
ATOM    462  NH1 ARG B  59     -26.473  53.943 -40.212  1.00170.66           N1+
ATOM    463  NH2 ARG B  59     -28.332  54.245 -41.637  1.00170.66           N  
ATOM    466  N   ALA B  60     -28.254  48.341 -41.333  1.00 57.90           N  
ATOM    467  CA  ALA B  60     -29.194  48.092 -42.390  1.00 57.90           C  
ATOM    469  C   ALA B  60     -30.438  47.511 -41.776  1.00 57.90           C  
ATOM    470  O   ALA B  60     -31.557  47.766 -42.220  1.00 57.90           O  
ATOM    468  CB  ALA B  60     -28.636  47.098 -43.423  1.00 57.90           C  
ATOM    471  N   LEU B  61     -30.265  46.670 -40.747  1.00 92.34           N  
ATOM    472  CA  LEU B  61     -31.324  46.021 -40.031  1.00 92.34           C  
ATOM    477  C   LEU B  61     -32.075  46.976 -39.140  1.00 92.34           C  
ATOM    478  O   LEU B  61     -33.188  46.667 -38.720  1.00 92.34           O  
ATOM    473  CB  LEU B  61     -30.830  44.803 -39.239  1.00 92.34           C  
ATOM    474  CG  LEU B  61     -30.313  43.703 -40.189  1.00 92.34           C  
ATOM    475  CD1 LEU B  61     -29.824  42.468 -39.420  1.00 92.34           C  
ATOM    476  CD2 LEU B  61     -31.357  43.357 -41.262  1.00 92.34           C  
ATOM    479  N   GLY B  62     -31.471  48.120 -38.758  1.00 39.39           N  
ATOM    480  CA  GLY B  62     -32.204  49.078 -37.972  1.00 39.39           C  
ATOM    481  C   GLY B  62     -31.756  49.070 -36.540  1.00 39.39           C  
ATOM    482  O   GLY B  62     -32.275  49.841 -35.733  1.00 39.39           O  
ATOM    483  N   LYS B  63     -30.780  48.218 -36.171  1.00 81.42           N  
ATOM    484  CA  LYS B  63     -30.369  48.192 -34.794  1.00 81.42           C  
ATOM    490  C   LYS B  63     -29.120  48.996 -34.610  1.00 81.42           C  
ATOM    491  O   LYS B  63     -28.338  49.188 -35.540  1.00 81.42           O  
ATOM    485  CB  LYS B  63     -30.053  46.791 -34.246  1.00 81.42           C  
ATOM    486  CG  LYS B  63     -31.267  45.884 -34.058  1.00 81.42           C  
ATOM    487  CD  LYS B  63     -30.878  44.508 -33.517  1.00 81.42           C  
ATOM    488  CE  LYS B  63     -30.221  44.597 -32.135  1.00 81.42           C  
ATOM    489  NZ  LYS B  63     -29.842  43.253 -31.647  1.00 81.42           N1+
ATOM    492  N   ASP B  64     -28.910  49.495 -33.372  1.00 48.16           N  
ATOM    493  CA  ASP B  64     -27.743  50.275 -33.071  1.00 48.16           C  
ATOM    498  C   ASP B  64     -26.554  49.373 -33.228  1.00 48.16           C  
ATOM    499  O   ASP B  64     -26.497  48.280 -32.667  1.00 48.16           O  
ATOM    494  CB  ASP B  64     -27.755  50.853 -31.644  1.00 48.16           C  
ATOM    495  CG  ASP B  64     -26.642  51.889 -31.537  1.00 48.16           C  
ATOM    496  OD1 ASP B  64     -25.722  51.864 -32.397  1.00 48.16           O  
ATOM    497  OD2 ASP B  64     -26.696  52.723 -30.595  1.00 48.16           O1-
ATOM    500  N   PRO B  65     -25.606  49.832 -33.999  1.00107.21           N  
ATOM    501  CA  PRO B  65     -24.416  49.066 -34.289  1.00107.21           C  
ATOM    505  C   PRO B  65     -23.518  48.863 -33.108  1.00107.21           C  
ATOM    506  O   PRO B  65     -22.669  47.973 -33.156  1.00107.21           O  
ATOM    503  CB  PRO B  65     -23.729  49.786 -35.445  1.00107.21           C  
ATOM    504  CG  PRO B  65     -24.884  50.490 -36.176  1.00107.21           C  
ATOM    502  CD  PRO B  65     -25.928  50.753 -35.078  1.00107.21           C  
ATOM    507  N   ALA B  66     -23.676  49.665 -32.043  1.00 41.03           N  
ATOM    508  CA  ALA B  66     -22.829  49.564 -30.892  1.00 41.03           C  
ATOM    510  C   ALA B  66     -22.962  48.178 -30.333  1.00 41.03           C  
ATOM    511  O   ALA B  66     -21.990  47.600 -29.850  1.00 41.03           O  
ATOM    509  CB  ALA B  66     -23.224  50.556 -29.783  1.00 41.03           C  
ATOM    512  N   VAL B  67     -24.174  47.595 -30.398  1.00109.65           N  
ATOM    513  CA  VAL B  67     -24.419  46.297 -29.832  1.00109.65           C  
ATOM    517  C   VAL B  67     -23.524  45.271 -30.473  1.00109.65           C  
ATOM    518  O   VAL B  67     -23.119  44.304 -29.832  1.00109.65           O  
ATOM    514  CB  VAL B  67     -25.844  45.850 -30.003  1.00109.65           C  
ATOM    515  CG1 VAL B  67     -26.109  45.604 -31.497  1.00109.65           C  
ATOM    516  CG2 VAL B  67     -26.083  44.620 -29.112  1.00109.65           C  
ATOM    519  N   GLY B  68     -23.262  45.421 -31.781  1.00 69.60           N  
ATOM    520  CA  GLY B  68     -22.428  44.586 -32.609  1.00 69.60           C  
ATOM    521  C   GLY B  68     -20.956  44.755 -32.341  1.00 69.60           C  
ATOM    522  O   GLY B  68     -20.160  43.911 -32.747  1.00 69.60           O  
ATOM    523  N   LEU B  69     -20.531  45.871 -31.719  1.00178.04           N  
ATOM    524  CA  LEU B  69     -19.124  46.175 -31.636  1.00178.04           C  
ATOM    529  C   LEU B  69     -18.304  45.073 -31.047  1.00178.04           C  
ATOM    530  O   LEU B  69     -17.194  44.859 -31.537  1.00178.04           O  
ATOM    525  CB  LEU B  69     -18.783  47.458 -30.852  1.00178.04           C  
ATOM    526  CG  LEU B  69     -18.858  48.751 -31.684  1.00178.04           C  
ATOM    527  CD1 LEU B  69     -17.722  48.799 -32.721  1.00178.04           C  
ATOM    528  CD2 LEU B  69     -20.244  48.951 -32.311  1.00178.04           C  
ATOM    531  N   PRO B  70     -18.710  44.372 -30.033  1.00 83.31           N  
ATOM    532  CA  PRO B  70     -17.853  43.327 -29.556  1.00 83.31           C  
ATOM    536  C   PRO B  70     -17.619  42.263 -30.595  1.00 83.31           C  
ATOM    537  O   PRO B  70     -16.504  41.747 -30.659  1.00 83.31           O  
ATOM    534  CB  PRO B  70     -18.486  42.850 -28.254  1.00 83.31           C  
ATOM    535  CG  PRO B  70     -19.185  44.117 -27.717  1.00 83.31           C  
ATOM    533  CD  PRO B  70     -19.536  44.931 -28.977  1.00 83.31           C  
ATOM    538  N   VAL B  71     -18.639  41.899 -31.404  1.00136.17           N  
ATOM    539  CA  VAL B  71     -18.413  40.903 -32.419  1.00136.17           C  
ATOM    543  C   VAL B  71     -17.532  41.432 -33.509  1.00136.17           C  
ATOM    544  O   VAL B  71     -16.696  40.702 -34.034  1.00136.17           O  
ATOM    540  CB  VAL B  71     -19.635  40.276 -33.051  1.00136.17           C  
ATOM    541  CG1 VAL B  71     -20.314  39.367 -32.024  1.00136.17           C  
ATOM    542  CG2 VAL B  71     -20.579  41.350 -33.588  1.00136.17           C  
ATOM    545  N   ALA B  72     -17.687  42.715 -33.886  1.00 37.89           N  
ATOM    546  CA  ALA B  72     -16.892  43.263 -34.951  1.00 37.89           C  
ATOM    548  C   ALA B  72     -15.451  43.191 -34.548  1.00 37.89           C  
ATOM    549  O   ALA B  72     -14.581  42.925 -35.376  1.00 37.89           O  
ATOM    547  CB  ALA B  72     -17.223  44.738 -35.244  1.00 37.89           C  
ATOM    550  N   CYS B  73     -15.170  43.461 -33.257  1.00 40.06           N  
ATOM    551  CA  CYS B  73     -13.842  43.430 -32.708  1.00 40.06           C  
ATOM    554  C   CYS B  73     -13.314  42.026 -32.722  1.00 40.06           C  
ATOM    555  O   CYS B  73     -12.135  41.800 -32.992  1.00 40.06           O  
ATOM    552  CB  CYS B  73     -13.798  43.925 -31.253  1.00 40.06           C  
ATOM    553  SG  CYS B  73     -14.266  45.675 -31.100  1.00 40.06           S  
ATOM    556  N   ALA B  74     -14.169  41.037 -32.404  1.00 34.32           N  
ATOM    557  CA  ALA B  74     -13.727  39.672 -32.378  1.00 34.32           C  
ATOM    559  C   ALA B  74     -13.292  39.270 -33.756  1.00 34.32           C  
ATOM    560  O   ALA B  74     -12.269  38.606 -33.918  1.00 34.32           O  
ATOM    558  CB  ALA B  74     -14.832  38.696 -31.937  1.00 34.32           C  
ATOM    561  N   ILE B  75     -14.055  39.675 -34.790  1.00 55.49           N  
ATOM    562  CA  ILE B  75     -13.761  39.306 -36.150  1.00 55.49           C  
ATOM    567  C   ILE B  75     -12.438  39.889 -36.543  1.00 55.49           C  
ATOM    568  O   ILE B  75     -11.638  39.233 -37.208  1.00 55.49           O  
ATOM    563  CB  ILE B  75     -14.797  39.791 -37.129  1.00 55.49           C  
ATOM    564  CG1 ILE B  75     -16.183  39.221 -36.773  1.00 55.49           C  
ATOM    565  CG2 ILE B  75     -14.335  39.406 -38.546  1.00 55.49           C  
ATOM    566  CD1 ILE B  75     -17.329  39.861 -37.557  1.00 55.49           C  
ATOM    569  N   GLU B  76     -12.176  41.149 -36.154  1.00 88.82           N  
ATOM    570  CA  GLU B  76     -10.940  41.797 -36.488  1.00 88.82           C  
ATOM    576  C   GLU B  76      -9.811  41.066 -35.822  1.00 88.82           C  
ATOM    577  O   GLU B  76      -8.738  40.918 -36.404  1.00 88.82           O  
ATOM    571  CB  GLU B  76     -10.901  43.262 -36.006  1.00 88.82           C  
ATOM    572  CG  GLU B  76      -9.675  44.050 -36.476  1.00 88.82           C  
ATOM    573  CD  GLU B  76      -9.875  44.407 -37.943  1.00 88.82           C  
ATOM    574  OE1 GLU B  76     -10.561  43.626 -38.653  1.00 88.82           O  
ATOM    575  OE2 GLU B  76      -9.340  45.465 -38.372  1.00 88.82           O1-
ATOM    578  N   MET B  77     -10.019  40.594 -34.575  1.00 62.84           N  
ATOM    579  CA  MET B  77      -8.991  39.892 -33.856  1.00 62.84           C  
ATOM    584  C   MET B  77      -8.657  38.628 -34.583  1.00 62.84           C  
ATOM    585  O   MET B  77      -7.492  38.242 -34.639  1.00 62.84           O  
ATOM    580  CB  MET B  77      -9.397  39.471 -32.432  1.00 62.84           C  
ATOM    581  CG  MET B  77      -9.523  40.613 -31.421  1.00 62.84           C  
ATOM    582  SD  MET B  77     -10.005  40.043 -29.759  1.00 62.84           S  
ATOM    583  CE  MET B  77      -9.961  41.675 -28.967  1.00 62.84           C  
ATOM    586  N   ILE B  78      -9.671  37.917 -35.115  1.00154.27           N  
ATOM    587  CA  ILE B  78      -9.371  36.715 -35.836  1.00154.27           C  
ATOM    592  C   ILE B  78      -8.663  37.058 -37.100  1.00154.27           C  
ATOM    593  O   ILE B  78      -7.737  36.364 -37.513  1.00154.27           O  
ATOM    588  CB  ILE B  78     -10.530  35.799 -36.105  1.00154.27           C  
ATOM    589  CG1 ILE B  78     -11.639  36.464 -36.908  1.00154.27           C  
ATOM    590  CG2 ILE B  78     -11.002  35.202 -34.776  1.00154.27           C  
ATOM    591  CD1 ILE B  78     -12.706  35.436 -37.244  1.00154.27           C  
ATOM    594  N   HIS B  79      -9.082  38.149 -37.756  1.00 81.70           N  
ATOM    595  CA  HIS B  79      -8.445  38.555 -38.969  1.00 81.70           C  
ATOM    602  C   HIS B  79      -7.006  38.843 -38.656  1.00 81.70           C  
ATOM    603  O   HIS B  79      -6.107  38.478 -39.411  1.00 81.70           O  
ATOM    598  CB  HIS B  79      -9.100  39.823 -39.549  1.00 81.70           C  
ATOM    597  CG  HIS B  79      -8.518  40.273 -40.851  1.00 81.70           C  
ATOM    600  CD2 HIS B  79      -8.776  39.862 -42.123  1.00 81.70           C  
ATOM    596  ND1 HIS B  79      -7.556  41.250 -40.958  1.00 81.70           N  
ATOM    601  CE1 HIS B  79      -7.277  41.381 -42.278  1.00 81.70           C  
ATOM    599  NE2 HIS B  79      -7.994  40.559 -43.026  1.00 81.70           N  
ATOM    604  N   THR B  80      -6.753  39.508 -37.517  1.00 72.38           N  
ATOM    605  CA  THR B  80      -5.425  39.884 -37.127  1.00 72.38           C  
ATOM    609  C   THR B  80      -4.570  38.694 -36.795  1.00 72.38           C  
ATOM    610  O   THR B  80      -3.396  38.669 -37.156  1.00 72.38           O  
ATOM    606  CB  THR B  80      -5.408  40.783 -35.929  1.00 72.38           C  
ATOM    608  CG2 THR B  80      -3.948  41.167 -35.633  1.00 72.38           C  
ATOM    607  OG1 THR B  80      -6.171  41.954 -36.189  1.00 72.38           O  
ATOM    611  N   TYR B  81      -5.106  37.683 -36.078  1.00 99.59           N  
ATOM    612  CA  TYR B  81      -4.259  36.588 -35.686  1.00 99.59           C  
ATOM    621  C   TYR B  81      -3.866  35.842 -36.913  1.00 99.59           C  
ATOM    622  O   TYR B  81      -2.726  35.400 -37.054  1.00 99.59           O  
ATOM    613  CB  TYR B  81      -4.880  35.598 -34.677  1.00 99.59           C  
ATOM    614  CG  TYR B  81      -5.706  34.540 -35.327  1.00 99.59           C  
ATOM    615  CD1 TYR B  81      -5.100  33.390 -35.776  1.00 99.59           C  
ATOM    616  CD2 TYR B  81      -7.068  34.670 -35.465  1.00 99.59           C  
ATOM    617  CE1 TYR B  81      -5.835  32.389 -36.361  1.00 99.59           C  
ATOM    618  CE2 TYR B  81      -7.808  33.672 -36.053  1.00 99.59           C  
ATOM    619  CZ  TYR B  81      -7.193  32.528 -36.501  1.00 99.59           C  
ATOM    620  OH  TYR B  81      -7.950  31.500 -37.100  1.00 99.59           O  
ATOM    623  N   SER B  82      -4.816  35.691 -37.850  1.00 71.02           N  
ATOM    624  CA  SER B  82      -4.522  34.952 -39.030  1.00 71.02           C  
ATOM    627  C   SER B  82      -3.405  35.649 -39.717  1.00 71.02           C  
ATOM    628  O   SER B  82      -2.484  35.019 -40.230  1.00 71.02           O  
ATOM    625  CB  SER B  82      -5.704  34.869 -40.012  1.00 71.02           C  
ATOM    626  OG  SER B  82      -5.999  36.156 -40.534  1.00 71.02           O  
ATOM    629  N   LEU B  83      -3.463  36.987 -39.729  1.00123.63           N  
ATOM    630  CA  LEU B  83      -2.439  37.756 -40.361  1.00123.63           C  
ATOM    635  C   LEU B  83      -1.145  37.578 -39.630  1.00123.63           C  
ATOM    636  O   LEU B  83      -0.101  37.497 -40.258  1.00123.63           O  
ATOM    631  CB  LEU B  83      -2.742  39.264 -40.410  1.00123.63           C  
ATOM    632  CG  LEU B  83      -3.917  39.627 -41.337  1.00123.63           C  
ATOM    633  CD1 LEU B  83      -4.138  41.147 -41.393  1.00123.63           C  
ATOM    634  CD2 LEU B  83      -3.738  39.002 -42.730  1.00123.63           C  
ATOM    637  N   ILE B  84      -1.135  37.515 -38.289  1.00 83.84           N  
ATOM    638  CA  ILE B  84       0.139  37.408 -37.626  1.00 83.84           C  
ATOM    643  C   ILE B  84       0.796  36.122 -38.010  1.00 83.84           C  
ATOM    644  O   ILE B  84       1.986  36.093 -38.320  1.00 83.84           O  
ATOM    639  CB  ILE B  84       0.037  37.441 -36.128  1.00 83.84           C  
ATOM    640  CG1 ILE B  84      -0.540  38.789 -35.657  1.00 83.84           C  
ATOM    641  CG2 ILE B  84       1.432  37.141 -35.555  1.00 83.84           C  
ATOM    642  CD1 ILE B  84      -0.896  38.828 -34.171  1.00 83.84           C  
ATOM    645  N   HIS B  85       0.035  35.015 -38.004  1.00 77.35           N  
ATOM    646  CA  HIS B  85       0.626  33.753 -38.328  1.00 77.35           C  
ATOM    653  C   HIS B  85       1.053  33.817 -39.755  1.00 77.35           C  
ATOM    654  O   HIS B  85       2.120  33.341 -40.138  1.00 77.35           O  
ATOM    649  CB  HIS B  85      -0.356  32.580 -38.182  1.00 77.35           C  
ATOM    648  CG  HIS B  85      -0.822  32.394 -36.769  1.00 77.35           C  
ATOM    651  CD2 HIS B  85      -0.480  33.070 -35.639  1.00 77.35           C  
ATOM    647  ND1 HIS B  85      -1.737  31.443 -36.377  1.00 77.35           N  
ATOM    652  CE1 HIS B  85      -1.900  31.587 -35.038  1.00 77.35           C  
ATOM    650  NE2 HIS B  85      -1.159  32.563 -34.544  1.00 77.35           N  
ATOM    655  N   ASP B  86       0.213  34.438 -40.591  1.00140.38           N  
ATOM    656  CA  ASP B  86       0.513  34.495 -41.981  1.00140.38           C  
ATOM    661  C   ASP B  86       1.761  35.281 -42.199  1.00140.38           C  
ATOM    662  O   ASP B  86       2.605  34.910 -43.008  1.00140.38           O  
ATOM    657  CB  ASP B  86      -0.599  35.165 -42.800  1.00140.38           C  
ATOM    658  CG  ASP B  86      -1.773  34.202 -42.834  1.00140.38           C  
ATOM    659  OD1 ASP B  86      -1.522  32.972 -42.939  1.00140.38           O  
ATOM    660  OD2 ASP B  86      -2.934  34.680 -42.742  1.00140.38           O1-
ATOM    663  N   ASP B  87       1.924  36.339 -41.397  1.00189.96           N  
ATOM    664  CA  ASP B  87       2.869  37.410 -41.495  1.00189.96           C  
ATOM    669  C   ASP B  87       4.263  36.931 -41.407  1.00189.96           C  
ATOM    670  O   ASP B  87       5.142  37.728 -41.738  1.00189.96           O  
ATOM    665  CB  ASP B  87       2.679  38.481 -40.410  1.00189.96           C  
ATOM    666  CG  ASP B  87       3.403  39.720 -40.902  1.00189.96           C  
ATOM    667  OD1 ASP B  87       3.702  39.780 -42.124  1.00189.96           O  
ATOM    668  OD2 ASP B  87       3.667  40.621 -40.063  1.00189.96           O1-
ATOM    671  N   LEU B  88       4.489  35.674 -40.930  1.00139.78           N  
ATOM    672  CA  LEU B  88       5.803  35.080 -40.881  1.00139.78           C  
ATOM    677  C   LEU B  88       6.339  35.407 -42.232  1.00139.78           C  
ATOM    678  O   LEU B  88       5.586  35.367 -43.202  1.00139.78           O  
ATOM    673  CB  LEU B  88       5.785  33.559 -40.674  1.00139.78           C  
ATOM    674  CG  LEU B  88       5.154  33.159 -39.322  1.00139.78           C  
ATOM    675  CD1 LEU B  88       5.239  31.644 -39.090  1.00139.78           C  
ATOM    676  CD2 LEU B  88       5.732  33.979 -38.155  1.00139.78           C  
ATOM    679  N   PRO B  89       7.608  35.636 -42.348  1.00154.26           N  
ATOM    680  CA  PRO B  89       8.161  36.548 -43.318  1.00154.26           C  
ATOM    684  C   PRO B  89       7.373  37.007 -44.524  1.00154.26           C  
ATOM    685  O   PRO B  89       7.315  38.220 -44.717  1.00154.26           O  
ATOM    682  CB  PRO B  89       9.547  35.990 -43.648  1.00154.26           C  
ATOM    683  CG  PRO B  89       9.934  35.186 -42.390  1.00154.26           C  
ATOM    681  CD  PRO B  89       8.590  34.701 -41.826  1.00154.26           C  
ATOM    686  N   SER B  90       6.784  36.143 -45.354  1.00161.16           N  
ATOM    687  CA  SER B  90       6.119  36.586 -46.553  1.00161.16           C  
ATOM    690  C   SER B  90       4.701  37.223 -46.553  1.00161.16           C  
ATOM    691  O   SER B  90       4.353  37.817 -47.572  1.00161.16           O  
ATOM    688  CB  SER B  90       6.053  35.444 -47.580  1.00161.16           C  
ATOM    689  OG  SER B  90       5.310  34.359 -47.042  1.00161.16           O  
ATOM    692  N   MET B  91       3.793  37.057 -45.551  1.00234.00           N  
ATOM    693  CA  MET B  91       2.381  37.495 -45.656  1.00234.00           C  
ATOM    698  C   MET B  91       1.792  38.995 -45.586  1.00234.00           C  
ATOM    699  O   MET B  91       1.045  39.224 -46.537  1.00234.00           O  
ATOM    694  CB  MET B  91       1.442  36.640 -44.791  1.00234.00           C  
ATOM    695  CG  MET B  91       1.251  35.228 -45.360  1.00234.00           C  
ATOM    696  SD  MET B  91       0.194  35.112 -46.834  1.00234.00           S  
ATOM    697  CE  MET B  91      -1.316  34.721 -45.906  1.00234.00           C  
ATOM    700  N   ASP B  92       2.046  40.005 -44.600  1.00250.41           N  
ATOM    701  CA  ASP B  92       1.510  41.373 -44.328  1.00250.41           C  
ATOM    706  C   ASP B  92       1.849  42.336 -45.402  1.00250.41           C  
ATOM    707  O   ASP B  92       1.304  43.441 -45.389  1.00250.41           O  
ATOM    702  CB  ASP B  92       1.965  41.965 -42.988  1.00250.41           C  
ATOM    703  CG  ASP B  92       1.083  41.334 -41.927  1.00250.41           C  
ATOM    704  OD1 ASP B  92       0.110  40.638 -42.322  1.00250.41           O  
ATOM    705  OD2 ASP B  92       1.358  41.539 -40.715  1.00250.41           O1-
ATOM    708  N   ASN B  93       2.824  41.973 -46.267  1.00230.80           N  
ATOM    709  CA  ASN B  93       3.190  42.728 -47.435  1.00230.80           C  
ATOM    714  C   ASN B  93       3.234  44.197 -47.176  1.00230.80           C  
ATOM    715  O   ASN B  93       2.225  44.892 -47.286  1.00230.80           O  
ATOM    710  CB  ASN B  93       2.314  42.453 -48.672  1.00230.80           C  
ATOM    711  CG  ASN B  93       2.747  41.122 -49.276  1.00230.80           C  
ATOM    713  ND2 ASN B  93       1.753  40.274 -49.654  1.00230.80           N  
ATOM    712  OD1 ASN B  93       3.938  40.846 -49.410  1.00230.80           O  
ATOM    716  N   ASP B  94       4.445  44.656 -46.798  1.00256.84           N  
ATOM    717  CA  ASP B  94       4.876  45.991 -46.485  1.00256.84           C  
ATOM    722  C   ASP B  94       3.937  47.008 -47.053  1.00256.84           C  
ATOM    723  O   ASP B  94       3.875  47.209 -48.264  1.00256.84           O  
ATOM    718  CB  ASP B  94       6.279  46.248 -47.080  1.00256.84           C  
ATOM    719  CG  ASP B  94       6.771  47.655 -46.770  1.00256.84           C  
ATOM    720  OD1 ASP B  94       6.067  48.391 -46.033  1.00256.84           O  
ATOM    721  OD2 ASP B  94       7.863  48.019 -47.280  1.00256.84           O1-
ATOM    724  N   ASP B  95       3.168  47.673 -46.164  1.00166.77           N  
ATOM    725  CA  ASP B  95       2.281  48.716 -46.590  1.00166.77           C  
ATOM    730  C   ASP B  95       3.053  49.992 -46.613  1.00166.77           C  
ATOM    731  O   ASP B  95       4.172  50.079 -46.111  1.00166.77           O  
ATOM    726  CB  ASP B  95       1.045  48.935 -45.696  1.00166.77           C  
ATOM    727  CG  ASP B  95       0.014  47.857 -46.008  1.00166.77           C  
ATOM    728  OD1 ASP B  95       0.365  46.893 -46.738  1.00166.77           O  
ATOM    729  OD2 ASP B  95      -1.143  47.990 -45.524  1.00166.77           O1-
ATOM    732  N   LEU B  96       2.449  51.028 -47.218  1.00 70.45           N  
ATOM    733  CA  LEU B  96       3.076  52.303 -47.359  1.00 70.45           C  
ATOM    738  C   LEU B  96       3.272  52.904 -46.002  1.00 70.45           C  
ATOM    739  O   LEU B  96       4.321  53.472 -45.707  1.00 70.45           O  
ATOM    734  CB  LEU B  96       2.203  53.274 -48.163  1.00 70.45           C  
ATOM    735  CG  LEU B  96       1.822  52.734 -49.552  1.00 70.45           C  
ATOM    736  CD1 LEU B  96       0.990  53.764 -50.327  1.00 70.45           C  
ATOM    737  CD2 LEU B  96       3.050  52.233 -50.329  1.00 70.45           C  
ATOM    740  N   ARG B  97       2.257  52.772 -45.128  1.00200.79           N  
ATOM    741  CA  ARG B  97       2.303  53.407 -43.844  1.00200.79           C  
ATOM    749  C   ARG B  97       2.869  52.468 -42.838  1.00200.79           C  
ATOM    750  O   ARG B  97       2.351  51.372 -42.624  1.00200.79           O  
ATOM    742  CB  ARG B  97       0.911  53.779 -43.324  1.00200.79           C  
ATOM    743  CG  ARG B  97       0.248  54.937 -44.061  1.00200.79           C  
ATOM    744  CD  ARG B  97      -1.264  54.947 -43.849  1.00200.79           C  
ATOM    745  NE  ARG B  97      -1.763  56.297 -44.218  1.00200.79           N  
ATOM    746  CZ  ARG B  97      -2.624  56.920 -43.362  1.00200.79           C  
ATOM    747  NH1 ARG B  97      -3.034  56.266 -42.236  1.00200.79           N1+
ATOM    748  NH2 ARG B  97      -3.072  58.181 -43.624  1.00200.79           N  
ATOM    751  N   ARG B  98       3.980  52.884 -42.197  1.00205.29           N  
ATOM    752  CA  ARG B  98       4.596  52.124 -41.149  1.00205.29           C  
ATOM    760  C   ARG B  98       4.993  50.794 -41.688  1.00205.29           C  
ATOM    761  O   ARG B  98       5.307  49.878 -40.929  1.00205.29           O  
ATOM    753  CB  ARG B  98       3.649  51.875 -39.963  1.00205.29           C  
ATOM    754  CG  ARG B  98       3.266  53.146 -39.204  1.00205.29           C  
ATOM    755  CD  ARG B  98       2.230  52.910 -38.103  1.00205.29           C  
ATOM    756  NE  ARG B  98       2.043  54.203 -37.388  1.00205.29           N  
ATOM    757  CZ  ARG B  98       2.819  54.496 -36.305  1.00205.29           C  
ATOM    758  NH1 ARG B  98       3.747  53.592 -35.871  1.00205.29           N1+
ATOM    759  NH2 ARG B  98       2.672  55.687 -35.658  1.00205.29           N  
ATOM    762  N   GLY B  99       5.010  50.653 -43.024  1.00 97.56           N  
ATOM    763  CA  GLY B  99       5.366  49.397 -43.593  1.00 97.56           C  
ATOM    764  C   GLY B  99       4.271  48.445 -43.251  1.00 97.56           C  
ATOM    765  O   GLY B  99       3.288  48.817 -42.610  1.00 97.56           O  
ATOM    766  N   LYS B 100       4.422  47.177 -43.674  1.00258.21           N  
ATOM    767  CA  LYS B 100       3.461  46.183 -43.312  1.00258.21           C  
ATOM    773  C   LYS B 100       3.703  45.953 -41.862  1.00258.21           C  
ATOM    774  O   LYS B 100       4.860  45.880 -41.449  1.00258.21           O  
ATOM    768  CB  LYS B 100       3.688  44.844 -44.036  1.00258.21           C  
ATOM    769  CG  LYS B 100       5.089  44.280 -43.782  1.00258.21           C  
ATOM    770  CD  LYS B 100       5.260  42.803 -44.146  1.00258.21           C  
ATOM    771  CE  LYS B 100       5.862  42.569 -45.533  1.00258.21           C  
ATOM    772  NZ  LYS B 100       7.257  43.063 -45.574  1.00258.21           N1+
ATOM    775  N   PRO B 101       2.694  45.862 -41.043  1.00210.89           N  
ATOM    776  CA  PRO B 101       3.044  45.654 -39.679  1.00210.89           C  
ATOM    780  C   PRO B 101       3.600  44.279 -39.534  1.00210.89           C  
ATOM    781  O   PRO B 101       2.841  43.321 -39.674  1.00210.89           O  
ATOM    778  CB  PRO B 101       1.784  45.957 -38.873  1.00210.89           C  
ATOM    779  CG  PRO B 101       1.049  46.993 -39.749  1.00210.89           C  
ATOM    777  CD  PRO B 101       1.490  46.665 -41.188  1.00210.89           C  
ATOM    782  N   THR B 102       4.896  44.168 -39.186  1.00135.48           N  
ATOM    783  CA  THR B 102       5.517  42.882 -39.074  1.00135.48           C  
ATOM    787  C   THR B 102       5.761  42.640 -37.624  1.00135.48           C  
ATOM    788  O   THR B 102       6.768  43.084 -37.077  1.00135.48           O  
ATOM    784  CB  THR B 102       6.869  42.829 -39.725  1.00135.48           C  
ATOM    786  CG2 THR B 102       7.466  41.429 -39.517  1.00135.48           C  
ATOM    785  OG1 THR B 102       6.770  43.132 -41.111  1.00135.48           O  
ATOM    789  N   ASN B 103       4.849  41.891 -36.981  1.00 79.65           N  
ATOM    790  CA  ASN B 103       4.925  41.632 -35.576  1.00 79.65           C  
ATOM    795  C   ASN B 103       6.185  40.889 -35.256  1.00 79.65           C  
ATOM    796  O   ASN B 103       6.967  41.308 -34.404  1.00 79.65           O  
ATOM    791  CB  ASN B 103       3.730  40.787 -35.099  1.00 79.65           C  
ATOM    792  CG  ASN B 103       3.798  40.628 -33.592  1.00 79.65           C  
ATOM    794  ND2 ASN B 103       2.824  41.249 -32.875  1.00 79.65           N  
ATOM    793  OD1 ASN B 103       4.695  39.970 -33.065  1.00 79.65           O  
ATOM    797  N   HIS B 104       6.456  39.809 -36.004  1.00 72.09           N  
ATOM    798  CA  HIS B 104       7.566  38.945 -35.726  1.00 72.09           C  
ATOM    805  C   HIS B 104       8.836  39.727 -35.822  1.00 72.09           C  
ATOM    806  O   HIS B 104       9.796  39.464 -35.098  1.00 72.09           O  
ATOM    801  CB  HIS B 104       7.628  37.744 -36.690  1.00 72.09           C  
ATOM    800  CG  HIS B 104       7.621  38.127 -38.144  1.00 72.09           C  
ATOM    803  CD2 HIS B 104       6.582  38.438 -38.963  1.00 72.09           C  
ATOM    799  ND1 HIS B 104       8.756  38.225 -38.921  1.00 72.09           N  
ATOM    804  CE1 HIS B 104       8.345  38.588 -40.165  1.00 72.09           C  
ATOM    802  NE2 HIS B 104       7.037  38.730 -40.237  1.00 72.09           N  
ATOM    807  N   LYS B 105       8.889  40.719 -36.720  1.00 68.11           N  
ATOM    808  CA  LYS B 105      10.101  41.459 -36.891  1.00 68.11           C  
ATOM    814  C   LYS B 105      10.482  42.077 -35.579  1.00 68.11           C  
ATOM    815  O   LYS B 105      11.615  41.923 -35.122  1.00 68.11           O  
ATOM    809  CB  LYS B 105       9.874  42.585 -37.911  1.00 68.11           C  
ATOM    810  CG  LYS B 105      11.075  43.471 -38.224  1.00 68.11           C  
ATOM    811  CD  LYS B 105      10.809  44.366 -39.435  1.00 68.11           C  
ATOM    812  CE  LYS B 105      11.830  45.486 -39.624  1.00 68.11           C  
ATOM    813  NZ  LYS B 105      11.328  46.444 -40.631  1.00 68.11           N1+
ATOM    816  N   VAL B 106       9.547  42.809 -34.947  1.00 75.92           N  
ATOM    817  CA  VAL B 106       9.829  43.466 -33.699  1.00 75.92           C  
ATOM    821  C   VAL B 106       9.934  42.511 -32.538  1.00 75.92           C  
ATOM    822  O   VAL B 106      10.925  42.490 -31.815  1.00 75.92           O  
ATOM    818  CB  VAL B 106       8.760  44.459 -33.354  1.00 75.92           C  
ATOM    819  CG1 VAL B 106       9.109  45.120 -32.011  1.00 75.92           C  
ATOM    820  CG2 VAL B 106       8.617  45.448 -34.523  1.00 75.92           C  
ATOM    823  N   PHE B 107       8.874  41.709 -32.325  1.00 97.60           N  
ATOM    824  CA  PHE B 107       8.701  40.829 -31.197  1.00 97.60           C  
ATOM    832  C   PHE B 107       9.451  39.533 -31.296  1.00 97.60           C  
ATOM    833  O   PHE B 107       9.735  38.909 -30.276  1.00 97.60           O  
ATOM    825  CB  PHE B 107       7.220  40.557 -30.912  1.00 97.60           C  
ATOM    826  CG  PHE B 107       6.660  41.906 -30.612  1.00 97.60           C  
ATOM    827  CD1 PHE B 107       6.766  42.454 -29.353  1.00 97.60           C  
ATOM    828  CD2 PHE B 107       6.040  42.629 -31.605  1.00 97.60           C  
ATOM    829  CE1 PHE B 107       6.250  43.703 -29.093  1.00 97.60           C  
ATOM    830  CE2 PHE B 107       5.522  43.878 -31.352  1.00 97.60           C  
ATOM    831  CZ  PHE B 107       5.627  44.414 -30.092  1.00 97.60           C  
ATOM    834  N   GLY B 108       9.727  39.047 -32.518  1.00 31.41           N  
ATOM    835  CA  GLY B 108      10.359  37.767 -32.666  1.00 31.41           C  
ATOM    836  C   GLY B 108       9.264  36.836 -33.080  1.00 31.41           C  
ATOM    837  O   GLY B 108       8.096  37.089 -32.796  1.00 31.41           O  
ATOM    838  N   GLU B 109       9.617  35.728 -33.762  1.00 78.17           N  
ATOM    839  CA  GLU B 109       8.609  34.844 -34.277  1.00 78.17           C  
ATOM    845  C   GLU B 109       7.846  34.183 -33.171  1.00 78.17           C  
ATOM    846  O   GLU B 109       6.639  33.986 -33.309  1.00 78.17           O  
ATOM    840  CB  GLU B 109       9.133  33.759 -35.235  1.00 78.17           C  
ATOM    841  CG  GLU B 109       9.509  34.325 -36.608  1.00 78.17           C  
ATOM    842  CD  GLU B 109       9.561  33.179 -37.609  1.00 78.17           C  
ATOM    843  OE1 GLU B 109      10.119  32.106 -37.260  1.00 78.17           O  
ATOM    844  OE2 GLU B 109       9.028  33.360 -38.737  1.00 78.17           O1-
ATOM    847  N   ALA B 110       8.520  33.814 -32.059  1.00 44.53           N  
ATOM    848  CA  ALA B 110       7.867  33.102 -30.993  1.00 44.53           C  
ATOM    850  C   ALA B 110       6.778  33.935 -30.371  1.00 44.53           C  
ATOM    851  O   ALA B 110       5.659  33.457 -30.186  1.00 44.53           O  
ATOM    849  CB  ALA B 110       8.837  32.711 -29.864  1.00 44.53           C  
ATOM    852  N   MET B 111       7.064  35.211 -30.046  1.00160.17           N  
ATOM    853  CA  MET B 111       6.073  36.067 -29.448  1.00160.17           C  
ATOM    858  C   MET B 111       4.972  36.295 -30.424  1.00160.17           C  
ATOM    859  O   MET B 111       3.807  36.407 -30.042  1.00160.17           O  
ATOM    854  CB  MET B 111       6.596  37.450 -29.025  1.00160.17           C  
ATOM    855  CG  MET B 111       7.194  37.470 -27.621  1.00160.17           C  
ATOM    856  SD  MET B 111       5.940  37.238 -26.322  1.00160.17           S  
ATOM    857  CE  MET B 111       7.089  37.444 -24.933  1.00160.17           C  
ATOM    860  N   ALA B 112       5.320  36.397 -31.716  1.00 42.17           N  
ATOM    861  CA  ALA B 112       4.324  36.643 -32.720  1.00 42.17           C  
ATOM    863  C   ALA B 112       3.347  35.508 -32.737  1.00 42.17           C  
ATOM    864  O   ALA B 112       2.137  35.722 -32.796  1.00 42.17           O  
ATOM    862  CB  ALA B 112       4.918  36.756 -34.133  1.00 42.17           C  
ATOM    865  N   ILE B 113       3.843  34.260 -32.661  1.00 51.27           N  
ATOM    866  CA  ILE B 113       2.944  33.144 -32.727  1.00 51.27           C  
ATOM    871  C   ILE B 113       2.028  33.205 -31.532  1.00 51.27           C  
ATOM    872  O   ILE B 113       0.826  32.970 -31.643  1.00 51.27           O  
ATOM    867  CB  ILE B 113       3.638  31.813 -32.699  1.00 51.27           C  
ATOM    868  CG1 ILE B 113       4.546  31.653 -33.930  1.00 51.27           C  
ATOM    869  CG2 ILE B 113       2.560  30.723 -32.584  1.00 51.27           C  
ATOM    870  CD1 ILE B 113       5.519  30.479 -33.822  1.00 51.27           C  
ATOM    873  N   LEU B 114       2.580  33.525 -30.345  1.00 46.47           N  
ATOM    874  CA  LEU B 114       1.812  33.577 -29.129  1.00 46.47           C  
ATOM    879  C   LEU B 114       0.789  34.669 -29.223  1.00 46.47           C  
ATOM    880  O   LEU B 114      -0.332  34.523 -28.736  1.00 46.47           O  
ATOM    875  CB  LEU B 114       2.681  33.879 -27.895  1.00 46.47           C  
ATOM    876  CG  LEU B 114       3.760  32.815 -27.616  1.00 46.47           C  
ATOM    877  CD1 LEU B 114       4.532  33.130 -26.324  1.00 46.47           C  
ATOM    878  CD2 LEU B 114       3.171  31.396 -27.631  1.00 46.47           C  
ATOM    881  N   ALA B 115       1.155  35.807 -29.842  1.00 34.65           N  
ATOM    882  CA  ALA B 115       0.247  36.916 -29.938  1.00 34.65           C  
ATOM    884  C   ALA B 115      -0.956  36.480 -30.711  1.00 34.65           C  
ATOM    885  O   ALA B 115      -2.087  36.801 -30.346  1.00 34.65           O  
ATOM    883  CB  ALA B 115       0.856  38.120 -30.676  1.00 34.65           C  
ATOM    886  N   GLY B 116      -0.734  35.726 -31.804  1.00 26.69           N  
ATOM    887  CA  GLY B 116      -1.813  35.271 -32.635  1.00 26.69           C  
ATOM    888  C   GLY B 116      -2.705  34.367 -31.842  1.00 26.69           C  
ATOM    889  O   GLY B 116      -3.929  34.446 -31.932  1.00 26.69           O  
ATOM    890  N   ASP B 117      -2.102  33.481 -31.030  1.00 36.66           N  
ATOM    891  CA  ASP B 117      -2.856  32.527 -30.272  1.00 36.66           C  
ATOM    896  C   ASP B 117      -3.746  33.276 -29.332  1.00 36.66           C  
ATOM    897  O   ASP B 117      -4.899  32.901 -29.120  1.00 36.66           O  
ATOM    892  CB  ASP B 117      -1.961  31.626 -29.402  1.00 36.66           C  
ATOM    893  CG  ASP B 117      -1.121  30.749 -30.319  1.00 36.66           C  
ATOM    894  OD1 ASP B 117      -1.395  30.739 -31.549  1.00 36.66           O  
ATOM    895  OD2 ASP B 117      -0.193  30.076 -29.799  1.00 36.66           O1-
ATOM    898  N   GLY B 118      -3.221  34.360 -28.733  1.00 26.99           N  
ATOM    899  CA  GLY B 118      -3.970  35.113 -27.771  1.00 26.99           C  
ATOM    900  C   GLY B 118      -5.167  35.751 -28.410  1.00 26.99           C  
ATOM    901  O   GLY B 118      -6.249  35.776 -27.828  1.00 26.99           O  
ATOM    902  N   LEU B 119      -4.990  36.307 -29.622  1.00 57.47           N  
ATOM    903  CA  LEU B 119      -6.042  37.004 -30.304  1.00 57.47           C  
ATOM    908  C   LEU B 119      -7.163  36.074 -30.659  1.00 57.47           C  
ATOM    909  O   LEU B 119      -8.332  36.418 -30.485  1.00 57.47           O  
ATOM    904  CB  LEU B 119      -5.565  37.644 -31.619  1.00 57.47           C  
ATOM    905  CG  LEU B 119      -4.562  38.797 -31.438  1.00 57.47           C  
ATOM    906  CD1 LEU B 119      -4.139  39.372 -32.800  1.00 57.47           C  
ATOM    907  CD2 LEU B 119      -5.118  39.880 -30.499  1.00 57.47           C  
ATOM    910  N   LEU B 120      -6.840  34.870 -31.174  1.00123.06           N  
ATOM    911  CA  LEU B 120      -7.872  33.978 -31.632  1.00123.06           C  
ATOM    916  C   LEU B 120      -8.722  33.547 -30.479  1.00123.06           C  
ATOM    917  O   LEU B 120      -9.948  33.520 -30.582  1.00123.06           O  
ATOM    912  CB  LEU B 120      -7.321  32.724 -32.344  1.00123.06           C  
ATOM    913  CG  LEU B 120      -8.391  31.770 -32.921  1.00123.06           C  
ATOM    914  CD1 LEU B 120      -9.120  30.967 -31.837  1.00123.06           C  
ATOM    915  CD2 LEU B 120      -9.365  32.524 -33.838  1.00123.06           C  
ATOM    918  N   THR B 121      -8.088  33.195 -29.345  1.00 38.26           N  
ATOM    919  CA  THR B 121      -8.805  32.723 -28.194  1.00 38.26           C  
ATOM    923  C   THR B 121      -9.634  33.832 -27.624  1.00 38.26           C  
ATOM    924  O   THR B 121     -10.796  33.643 -27.269  1.00 38.26           O  
ATOM    920  CB  THR B 121      -7.894  32.265 -27.093  1.00 38.26           C  
ATOM    922  CG2 THR B 121      -8.757  31.742 -25.932  1.00 38.26           C  
ATOM    921  OG1 THR B 121      -7.033  31.237 -27.558  1.00 38.26           O  
ATOM    925  N   TYR B 122      -9.040  35.037 -27.566  1.00144.62           N  
ATOM    926  CA  TYR B 122      -9.596  36.200 -26.937  1.00144.62           C  
ATOM    935  C   TYR B 122     -10.874  36.544 -27.651  1.00144.62           C  
ATOM    936  O   TYR B 122     -11.852  36.955 -27.029  1.00144.62           O  
ATOM    927  CB  TYR B 122      -8.650  37.410 -27.086  1.00144.62           C  
ATOM    928  CG  TYR B 122      -8.873  38.418 -26.006  1.00144.62           C  
ATOM    929  CD1 TYR B 122     -10.129  38.761 -25.568  1.00144.62           C  
ATOM    930  CD2 TYR B 122      -7.792  39.077 -25.462  1.00144.62           C  
ATOM    931  CE1 TYR B 122     -10.307  39.707 -24.584  1.00144.62           C  
ATOM    932  CE2 TYR B 122      -7.960  40.026 -24.480  1.00144.62           C  
ATOM    933  CZ  TYR B 122      -9.221  40.342 -24.034  1.00144.62           C  
ATOM    934  OH  TYR B 122      -9.400  41.314 -23.027  1.00144.62           O  
ATOM    937  N   ALA B 123     -10.896  36.379 -28.990  1.00 44.48           N  
ATOM    938  CA  ALA B 123     -12.025  36.751 -29.803  1.00 44.48           C  
ATOM    940  C   ALA B 123     -13.251  36.012 -29.362  1.00 44.48           C  
ATOM    941  O   ALA B 123     -14.340  36.582 -29.309  1.00 44.48           O  
ATOM    939  CB  ALA B 123     -11.814  36.432 -31.296  1.00 44.48           C  
ATOM    942  N   PHE B 124     -13.117  34.716 -29.035  1.00 53.51           N  
ATOM    943  CA  PHE B 124     -14.262  33.961 -28.618  1.00 53.51           C  
ATOM    951  C   PHE B 124     -14.772  34.530 -27.327  1.00 53.51           C  
ATOM    952  O   PHE B 124     -15.979  34.622 -27.111  1.00 53.51           O  
ATOM    944  CB  PHE B 124     -13.974  32.460 -28.444  1.00 53.51           C  
ATOM    945  CG  PHE B 124     -13.776  31.912 -29.818  1.00 53.51           C  
ATOM    946  CD1 PHE B 124     -14.861  31.652 -30.624  1.00 53.51           C  
ATOM    947  CD2 PHE B 124     -12.514  31.652 -30.301  1.00 53.51           C  
ATOM    948  CE1 PHE B 124     -14.694  31.146 -31.892  1.00 53.51           C  
ATOM    949  CE2 PHE B 124     -12.340  31.146 -31.569  1.00 53.51           C  
ATOM    950  CZ  PHE B 124     -13.430  30.894 -32.367  1.00 53.51           C  
ATOM    953  N   GLN B 125     -13.857  34.944 -26.434  1.00 56.08           N  
ATOM    954  CA  GLN B 125     -14.210  35.468 -25.144  1.00 56.08           C  
ATOM    960  C   GLN B 125     -15.029  36.724 -25.305  1.00 56.08           C  
ATOM    961  O   GLN B 125     -15.972  36.961 -24.551  1.00 56.08           O  
ATOM    955  CB  GLN B 125     -12.960  35.824 -24.330  1.00 56.08           C  
ATOM    956  CG  GLN B 125     -13.240  36.302 -22.908  1.00 56.08           C  
ATOM    957  CD  GLN B 125     -11.890  36.608 -22.273  1.00 56.08           C  
ATOM    959  NE2 GLN B 125     -11.775  37.813 -21.658  1.00 56.08           N  
ATOM    958  OE1 GLN B 125     -10.960  35.802 -22.338  1.00 56.08           O  
ATOM    962  N   LEU B 126     -14.705  37.571 -26.299  1.00122.78           N  
ATOM    963  CA  LEU B 126     -15.423  38.809 -26.463  1.00122.78           C  
ATOM    968  C   LEU B 126     -16.870  38.555 -26.746  1.00122.78           C  
ATOM    969  O   LEU B 126     -17.728  39.327 -26.322  1.00122.78           O  
ATOM    964  CB  LEU B 126     -14.939  39.710 -27.618  1.00122.78           C  
ATOM    965  CG  LEU B 126     -13.672  40.532 -27.335  1.00122.78           C  
ATOM    966  CD1 LEU B 126     -12.452  39.634 -27.132  1.00122.78           C  
ATOM    967  CD2 LEU B 126     -13.447  41.594 -28.424  1.00122.78           C  
ATOM    970  N   ILE B 127     -17.175  37.503 -27.522  1.00117.07           N  
ATOM    971  CA  ILE B 127     -18.526  37.221 -27.919  1.00117.07           C  
ATOM    976  C   ILE B 127     -19.358  36.813 -26.736  1.00117.07           C  
ATOM    977  O   ILE B 127     -20.495  37.252 -26.575  1.00117.07           O  
ATOM    972  CB  ILE B 127     -18.604  36.086 -28.901  1.00117.07           C  
ATOM    973  CG1 ILE B 127     -17.758  36.356 -30.158  1.00117.07           C  
ATOM    974  CG2 ILE B 127     -20.091  35.863 -29.218  1.00117.07           C  
ATOM    975  CD1 ILE B 127     -18.263  37.505 -31.021  1.00117.07           C  
ATOM    978  N   THR B 128     -18.803  35.943 -25.875  1.00117.65           N  
ATOM    979  CA  THR B 128     -19.520  35.388 -24.763  1.00117.65           C  
ATOM    983  C   THR B 128     -19.905  36.427 -23.745  1.00117.65           C  
ATOM    984  O   THR B 128     -20.975  36.341 -23.144  1.00117.65           O  
ATOM    980  CB  THR B 128     -18.750  34.310 -24.064  1.00117.65           C  
ATOM    982  CG2 THR B 128     -17.405  34.850 -23.564  1.00117.65           C  
ATOM    981  OG1 THR B 128     -19.513  33.823 -22.979  1.00117.65           O  
ATOM    985  N   GLU B 129     -19.042  37.434 -23.527  1.00121.58           N  
ATOM    986  CA  GLU B 129     -19.199  38.439 -22.503  1.00121.58           C  
ATOM    992  C   GLU B 129     -20.449  39.241 -22.700  1.00121.58           C  
ATOM    993  O   GLU B 129     -21.120  39.593 -21.734  1.00121.58           O  
ATOM    987  CB  GLU B 129     -18.057  39.468 -22.542  1.00121.58           C  
ATOM    988  CG  GLU B 129     -16.675  38.873 -22.281  1.00121.58           C  
ATOM    989  CD  GLU B 129     -15.625  39.901 -22.689  1.00121.58           C  
ATOM    990  OE1 GLU B 129     -16.004  40.962 -23.253  1.00121.58           O  
ATOM    991  OE2 GLU B 129     -14.420  39.630 -22.442  1.00121.58           O1-
ATOM    994  N   ILE B 130     -20.775  39.565 -23.962  1.00120.79           N  
ATOM    995  CA  ILE B 130     -21.890  40.397 -24.331  1.00120.79           C  
ATOM   1000  C   ILE B 130     -23.113  39.973 -23.581  1.00120.79           C  
ATOM   1001  O   ILE B 130     -23.175  38.847 -23.098  1.00120.79           O  
ATOM    996  CB  ILE B 130     -22.214  40.302 -25.799  1.00120.79           C  
ATOM    997  CG1 ILE B 130     -20.990  40.693 -26.640  1.00120.79           C  
ATOM    998  CG2 ILE B 130     -23.445  41.169 -26.109  1.00120.79           C  
ATOM    999  CD1 ILE B 130     -21.152  40.341 -28.118  1.00120.79           C  
ATOM   1002  N   ASP B 131     -24.047  40.933 -23.368  1.00187.76           N  
ATOM   1003  CA  ASP B 131     -25.381  40.729 -22.855  1.00187.76           C  
ATOM   1008  C   ASP B 131     -25.608  41.550 -21.656  1.00187.76           C  
ATOM   1009  O   ASP B 131     -26.317  41.108 -20.752  1.00187.76           O  
ATOM   1004  CB  ASP B 131     -25.754  39.313 -22.396  1.00187.76           C  
ATOM   1005  CG  ASP B 131     -25.889  38.541 -23.672  1.00187.76           C  
ATOM   1006  OD1 ASP B 131     -25.500  39.134 -24.715  1.00187.76           O  
ATOM   1007  OD2 ASP B 131     -26.396  37.388 -23.648  1.00187.76           O1-
ATOM   1010  N   ASP B 132     -25.028  42.755 -21.584  1.00162.19           N  
ATOM   1011  CA  ASP B 132     -25.368  43.435 -20.387  1.00162.19           C  
ATOM   1016  C   ASP B 132     -26.827  43.776 -20.438  1.00162.19           C  
ATOM   1017  O   ASP B 132     -27.544  43.451 -19.494  1.00162.19           O  
ATOM   1012  CB  ASP B 132     -24.577  44.733 -20.108  1.00162.19           C  
ATOM   1013  CG  ASP B 132     -23.106  44.388 -19.926  1.00162.19           C  
ATOM   1014  OD1 ASP B 132     -22.793  43.176 -19.784  1.00162.19           O  
ATOM   1015  OD2 ASP B 132     -22.275  45.334 -19.929  1.00162.19           O1-
ATOM   1018  N   GLU B 133     -27.353  44.429 -21.512  1.00242.58           N  
ATOM   1019  CA  GLU B 133     -26.847  44.820 -22.810  1.00242.58           C  
ATOM   1025  C   GLU B 133     -27.048  43.901 -23.985  1.00242.58           C  
ATOM   1026  O   GLU B 133     -26.169  43.868 -24.845  1.00242.58           O  
ATOM   1020  CB  GLU B 133     -25.372  45.251 -22.868  1.00242.58           C  
ATOM   1021  CG  GLU B 133     -25.111  46.643 -22.290  1.00242.58           C  
ATOM   1022  CD  GLU B 133     -25.461  47.665 -23.363  1.00242.58           C  
ATOM   1023  OE1 GLU B 133     -26.455  47.434 -24.102  1.00242.58           O  
ATOM   1024  OE2 GLU B 133     -24.732  48.688 -23.461  1.00242.58           O1-
ATOM   1027  N   ARG B 134     -28.155  43.111 -24.031  1.00153.02           N  
ATOM   1028  CA  ARG B 134     -28.643  42.592 -25.299  1.00153.02           C  
ATOM   1036  C   ARG B 134     -28.485  41.132 -25.583  1.00153.02           C  
ATOM   1037  O   ARG B 134     -28.840  40.254 -24.799  1.00153.02           O  
ATOM   1029  CB  ARG B 134     -28.179  43.333 -26.573  1.00153.02           C  
ATOM   1030  CG  ARG B 134     -28.585  44.805 -26.587  1.00153.02           C  
ATOM   1031  CD  ARG B 134     -30.024  45.043 -27.043  1.00153.02           C  
ATOM   1032  NE  ARG B 134     -30.324  46.480 -26.789  1.00153.02           N  
ATOM   1033  CZ  ARG B 134     -30.807  46.855 -25.574  1.00153.02           C  
ATOM   1034  NH1 ARG B 134     -31.043  45.905 -24.612  1.00153.02           N1+
ATOM   1035  NH2 ARG B 134     -31.053  48.168 -25.301  1.00153.02           N  
ATOM   1038  N   ILE B 135     -27.981  40.905 -26.821  1.00131.53           N  
ATOM   1039  CA  ILE B 135     -27.836  39.686 -27.577  1.00131.53           C  
ATOM   1044  C   ILE B 135     -28.199  38.472 -26.776  1.00131.53           C  
ATOM   1045  O   ILE B 135     -27.585  38.159 -25.767  1.00131.53           O  
ATOM   1040  CB  ILE B 135     -26.457  39.515 -28.160  1.00131.53           C  
ATOM   1041  CG1 ILE B 135     -26.161  40.657 -29.148  1.00131.53           C  
ATOM   1042  CG2 ILE B 135     -26.358  38.121 -28.798  1.00131.53           C  
ATOM   1043  CD1 ILE B 135     -24.716  40.691 -29.646  1.00131.53           C  
ATOM   1046  N   PRO B 136     -29.181  37.746 -27.246  1.00 81.49           N  
ATOM   1047  CA  PRO B 136     -29.635  36.591 -26.514  1.00 81.49           C  
ATOM   1051  C   PRO B 136     -28.658  35.457 -26.550  1.00 81.49           C  
ATOM   1052  O   PRO B 136     -27.892  35.352 -27.505  1.00 81.49           O  
ATOM   1049  CB  PRO B 136     -30.999  36.233 -27.101  1.00 81.49           C  
ATOM   1050  CG  PRO B 136     -31.534  37.578 -27.622  1.00 81.49           C  
ATOM   1048  CD  PRO B 136     -30.271  38.380 -27.975  1.00 81.49           C  
ATOM   1053  N   PRO B 137     -28.675  34.606 -25.562  1.00 70.79           N  
ATOM   1054  CA  PRO B 137     -27.712  33.545 -25.523  1.00 70.79           C  
ATOM   1058  C   PRO B 137     -27.767  32.598 -26.678  1.00 70.79           C  
ATOM   1059  O   PRO B 137     -26.710  32.126 -27.092  1.00 70.79           O  
ATOM   1056  CB  PRO B 137     -27.863  32.902 -24.149  1.00 70.79           C  
ATOM   1057  CG  PRO B 137     -28.332  34.073 -23.265  1.00 70.79           C  
ATOM   1055  CD  PRO B 137     -29.093  35.004 -24.228  1.00 70.79           C  
ATOM   1060  N   SER B 138     -28.960  32.312 -27.230  1.00 31.21           N  
ATOM   1061  CA  SER B 138     -29.028  31.360 -28.300  1.00 31.21           C  
ATOM   1064  C   SER B 138     -28.248  31.876 -29.470  1.00 31.21           C  
ATOM   1065  O   SER B 138     -27.473  31.140 -30.079  1.00 31.21           O  
ATOM   1062  CB  SER B 138     -30.471  31.098 -28.768  1.00 31.21           C  
ATOM   1063  OG  SER B 138     -31.040  32.291 -29.287  1.00 31.21           O  
ATOM   1066  N   VAL B 139     -28.432  33.167 -29.814  1.00113.85           N  
ATOM   1067  CA  VAL B 139     -27.764  33.738 -30.951  1.00113.85           C  
ATOM   1071  C   VAL B 139     -26.292  33.808 -30.704  1.00113.85           C  
ATOM   1072  O   VAL B 139     -25.498  33.656 -31.630  1.00113.85           O  
ATOM   1068  CB  VAL B 139     -28.220  35.120 -31.327  1.00113.85           C  
ATOM   1069  CG1 VAL B 139     -29.678  35.053 -31.795  1.00113.85           C  
ATOM   1070  CG2 VAL B 139     -27.987  36.068 -30.149  1.00113.85           C  
ATOM   1073  N   ARG B 140     -25.886  34.059 -29.447  1.00119.93           N  
ATOM   1074  CA  ARG B 140     -24.488  34.206 -29.153  1.00119.93           C  
ATOM   1082  C   ARG B 140     -23.767  32.938 -29.498  1.00119.93           C  
ATOM   1083  O   ARG B 140     -22.666  32.984 -30.043  1.00119.93           O  
ATOM   1075  CB  ARG B 140     -24.193  34.494 -27.671  1.00119.93           C  
ATOM   1076  CG  ARG B 140     -24.656  35.871 -27.192  1.00119.93           C  
ATOM   1077  CD  ARG B 140     -24.160  36.205 -25.782  1.00119.93           C  
ATOM   1078  NE  ARG B 140     -24.627  35.108 -24.886  1.00119.93           N  
ATOM   1079  CZ  ARG B 140     -24.441  35.180 -23.535  1.00119.93           C  
ATOM   1080  NH1 ARG B 140     -23.859  36.278 -22.975  1.00119.93           N1+
ATOM   1081  NH2 ARG B 140     -24.845  34.145 -22.740  1.00119.93           N  
ATOM   1084  N   LEU B 141     -24.356  31.769 -29.176  1.00 84.50           N  
ATOM   1085  CA  LEU B 141     -23.701  30.527 -29.488  1.00 84.50           C  
ATOM   1090  C   LEU B 141     -23.602  30.370 -30.968  1.00 84.50           C  
ATOM   1091  O   LEU B 141     -22.604  29.868 -31.481  1.00 84.50           O  
ATOM   1086  CB  LEU B 141     -24.388  29.275 -28.923  1.00 84.50           C  
ATOM   1087  CG  LEU B 141     -24.161  29.093 -27.412  1.00 84.50           C  
ATOM   1088  CD1 LEU B 141     -24.838  30.193 -26.586  1.00 84.50           C  
ATOM   1089  CD2 LEU B 141     -24.544  27.678 -26.966  1.00 84.50           C  
ATOM   1092  N   ARG B 142     -24.644  30.800 -31.693  1.00100.37           N  
ATOM   1093  CA  ARG B 142     -24.692  30.675 -33.119  1.00100.37           C  
ATOM   1101  C   ARG B 142     -23.552  31.458 -33.698  1.00100.37           C  
ATOM   1102  O   ARG B 142     -22.885  31.009 -34.629  1.00100.37           O  
ATOM   1094  CB  ARG B 142     -25.988  31.288 -33.664  1.00100.37           C  
ATOM   1095  CG  ARG B 142     -26.357  30.917 -35.096  1.00100.37           C  
ATOM   1096  CD  ARG B 142     -27.615  31.664 -35.536  1.00100.37           C  
ATOM   1097  NE  ARG B 142     -28.224  30.937 -36.679  1.00100.37           N  
ATOM   1098  CZ  ARG B 142     -29.407  31.387 -37.183  1.00100.37           C  
ATOM   1099  NH1 ARG B 142     -29.987  32.499 -36.648  1.00100.37           N1+
ATOM   1100  NH2 ARG B 142     -30.008  30.729 -38.212  1.00100.37           N  
ATOM   1103  N   LEU B 143     -23.299  32.661 -33.147  1.00 49.59           N  
ATOM   1104  CA  LEU B 143     -22.257  33.511 -33.653  1.00 49.59           C  
ATOM   1109  C   LEU B 143     -20.928  32.837 -33.480  1.00 49.59           C  
ATOM   1110  O   LEU B 143     -20.090  32.863 -34.380  1.00 49.59           O  
ATOM   1105  CB  LEU B 143     -22.200  34.873 -32.935  1.00 49.59           C  
ATOM   1106  CG  LEU B 143     -23.419  35.772 -33.222  1.00 49.59           C  
ATOM   1107  CD1 LEU B 143     -23.318  37.117 -32.485  1.00 49.59           C  
ATOM   1108  CD2 LEU B 143     -23.620  35.953 -34.734  1.00 49.59           C  
ATOM   1111  N   ILE B 144     -20.708  32.211 -32.308  1.00 99.38           N  
ATOM   1112  CA  ILE B 144     -19.467  31.555 -32.009  1.00 99.38           C  
ATOM   1117  C   ILE B 144     -19.269  30.405 -32.954  1.00 99.38           C  
ATOM   1118  O   ILE B 144     -18.191  30.234 -33.522  1.00 99.38           O  
ATOM   1113  CB  ILE B 144     -19.459  30.968 -30.622  1.00 99.38           C  
ATOM   1114  CG1 ILE B 144     -19.653  32.051 -29.544  1.00 99.38           C  
ATOM   1115  CG2 ILE B 144     -18.154  30.171 -30.457  1.00 99.38           C  
ATOM   1116  CD1 ILE B 144     -18.498  33.043 -29.442  1.00 99.38           C  
ATOM   1119  N   GLU B 145     -20.326  29.595 -33.162  1.00 57.41           N  
ATOM   1120  CA  GLU B 145     -20.220  28.396 -33.948  1.00 57.41           C  
ATOM   1126  C   GLU B 145     -19.830  28.720 -35.359  1.00 57.41           C  
ATOM   1127  O   GLU B 145     -18.911  28.120 -35.916  1.00 57.41           O  
ATOM   1121  CB  GLU B 145     -21.551  27.631 -34.026  1.00 57.41           C  
ATOM   1122  CG  GLU B 145     -21.455  26.297 -34.766  1.00 57.41           C  
ATOM   1123  CD  GLU B 145     -22.856  25.711 -34.828  1.00 57.41           C  
ATOM   1124  OE1 GLU B 145     -23.243  24.993 -33.868  1.00 57.41           O  
ATOM   1125  OE2 GLU B 145     -23.565  25.987 -35.835  1.00 57.41           O1-
ATOM   1128  N   ARG B 146     -20.520  29.697 -35.968  1.00151.02           N  
ATOM   1129  CA  ARG B 146     -20.294  30.068 -37.335  1.00151.02           C  
ATOM   1137  C   ARG B 146     -18.938  30.682 -37.494  1.00151.02           C  
ATOM   1138  O   ARG B 146     -18.320  30.572 -38.552  1.00151.02           O  
ATOM   1130  CB  ARG B 146     -21.385  31.016 -37.868  1.00151.02           C  
ATOM   1131  CG  ARG B 146     -21.598  32.271 -37.021  1.00151.02           C  
ATOM   1132  CD  ARG B 146     -22.741  33.158 -37.524  1.00151.02           C  
ATOM   1133  NE  ARG B 146     -24.020  32.455 -37.233  1.00151.02           N  
ATOM   1134  CZ  ARG B 146     -24.537  31.568 -38.137  1.00151.02           C  
ATOM   1135  NH1 ARG B 146     -23.862  31.292 -39.289  1.00151.02           N1+
ATOM   1136  NH2 ARG B 146     -25.729  30.957 -37.896  1.00151.02           N  
ATOM   1139  N   LEU B 147     -18.459  31.391 -36.459  1.00 59.16           N  
ATOM   1140  CA  LEU B 147     -17.164  31.998 -36.523  1.00 59.16           C  
ATOM   1145  C   LEU B 147     -16.119  30.922 -36.581  1.00 59.16           C  
ATOM   1146  O   LEU B 147     -15.176  30.992 -37.370  1.00 59.16           O  
ATOM   1141  CB  LEU B 147     -16.887  32.889 -35.299  1.00 59.16           C  
ATOM   1142  CG  LEU B 147     -15.517  33.583 -35.340  1.00 59.16           C  
ATOM   1143  CD1 LEU B 147     -15.428  34.532 -36.546  1.00 59.16           C  
ATOM   1144  CD2 LEU B 147     -15.202  34.278 -34.005  1.00 59.16           C  
ATOM   1147  N   ALA B 148     -16.277  29.871 -35.756  1.00 38.08           N  
ATOM   1148  CA  ALA B 148     -15.296  28.825 -35.691  1.00 38.08           C  
ATOM   1150  C   ALA B 148     -15.194  28.161 -37.030  1.00 38.08           C  
ATOM   1151  O   ALA B 148     -14.097  27.886 -37.517  1.00 38.08           O  
ATOM   1149  CB  ALA B 148     -15.658  27.742 -34.661  1.00 38.08           C  
ATOM   1152  N   LYS B 149     -16.349  27.894 -37.666  1.00 68.81           N  
ATOM   1153  CA  LYS B 149     -16.366  27.223 -38.933  1.00 68.81           C  
ATOM   1159  C   LYS B 149     -15.709  28.089 -39.958  1.00 68.81           C  
ATOM   1160  O   LYS B 149     -14.945  27.608 -40.791  1.00 68.81           O  
ATOM   1154  CB  LYS B 149     -17.785  26.954 -39.455  1.00 68.81           C  
ATOM   1155  CG  LYS B 149     -18.620  26.024 -38.578  1.00 68.81           C  
ATOM   1156  CD  LYS B 149     -20.099  26.029 -38.967  1.00 68.81           C  
ATOM   1157  CE  LYS B 149     -20.980  25.161 -38.068  1.00 68.81           C  
ATOM   1158  NZ  LYS B 149     -20.682  23.731 -38.290  1.00 68.81           N1+
ATOM   1161  N   ALA B 150     -16.010  29.399 -39.935  1.00 47.43           N  
ATOM   1162  CA  ALA B 150     -15.464  30.274 -40.933  1.00 47.43           C  
ATOM   1164  C   ALA B 150     -13.969  30.326 -40.802  1.00 47.43           C  
ATOM   1165  O   ALA B 150     -13.245  30.301 -41.796  1.00 47.43           O  
ATOM   1163  CB  ALA B 150     -15.977  31.719 -40.800  1.00 47.43           C  
ATOM   1166  N   ALA B 151     -13.493  30.451 -39.551  1.00 74.92           N  
ATOM   1167  CA  ALA B 151     -12.114  30.575 -39.159  1.00 74.92           C  
ATOM   1169  C   ALA B 151     -11.290  29.316 -39.294  1.00 74.92           C  
ATOM   1170  O   ALA B 151     -10.095  29.391 -39.577  1.00 74.92           O  
ATOM   1168  CB  ALA B 151     -11.972  31.052 -37.702  1.00 74.92           C  
ATOM   1171  N   GLY B 152     -11.889  28.127 -39.090  1.00 62.15           N  
ATOM   1172  CA  GLY B 152     -11.123  26.918 -38.883  1.00 62.15           C  
ATOM   1173  C   GLY B 152     -10.552  26.276 -40.119  1.00 62.15           C  
ATOM   1174  O   GLY B 152     -10.391  26.865 -41.186  1.00 62.15           O  
ATOM   1175  N   PRO B 153     -10.191  25.029 -39.898  1.00 99.82           N  
ATOM   1176  CA  PRO B 153      -9.560  24.161 -40.864  1.00 99.82           C  
ATOM   1180  C   PRO B 153     -10.433  23.906 -42.049  1.00 99.82           C  
ATOM   1181  O   PRO B 153      -9.941  23.391 -43.054  1.00 99.82           O  
ATOM   1178  CB  PRO B 153      -9.150  22.899 -40.097  1.00 99.82           C  
ATOM   1179  CG  PRO B 153      -9.929  22.977 -38.770  1.00 99.82           C  
ATOM   1177  CD  PRO B 153     -10.135  24.484 -38.554  1.00 99.82           C  
ATOM   1182  N   GLU B 154     -11.746  24.119 -41.896  1.00 80.41           N  
ATOM   1183  CA  GLU B 154     -12.693  24.062 -42.967  1.00 80.41           C  
ATOM   1189  C   GLU B 154     -12.689  25.354 -43.715  1.00 80.41           C  
ATOM   1190  O   GLU B 154     -13.007  25.397 -44.901  1.00 80.41           O  
ATOM   1184  CB  GLU B 154     -14.130  23.890 -42.456  1.00 80.41           C  
ATOM   1185  CG  GLU B 154     -14.374  22.579 -41.711  1.00 80.41           C  
ATOM   1186  CD  GLU B 154     -15.779  22.659 -41.138  1.00 80.41           C  
ATOM   1187  OE1 GLU B 154     -16.231  23.800 -40.855  1.00 80.41           O  
ATOM   1188  OE2 GLU B 154     -16.421  21.586 -40.974  1.00 80.41           O1-
ATOM   1191  N   GLY B 155     -12.384  26.456 -43.006  1.00 53.26           N  
ATOM   1192  CA  GLY B 155     -12.527  27.771 -43.557  1.00 53.26           C  
ATOM   1193  C   GLY B 155     -11.200  28.377 -43.869  1.00 53.26           C  
ATOM   1194  O   GLY B 155     -10.444  27.904 -44.715  1.00 53.26           O  
ATOM   1195  N   MET B 156     -10.902  29.472 -43.150  1.00 71.51           N  
ATOM   1196  CA  MET B 156      -9.757  30.300 -43.369  1.00 71.51           C  
ATOM   1201  C   MET B 156      -8.482  29.511 -43.288  1.00 71.51           C  
ATOM   1202  O   MET B 156      -7.600  29.685 -44.127  1.00 71.51           O  
ATOM   1197  CB  MET B 156      -9.674  31.401 -42.292  1.00 71.51           C  
ATOM   1198  CG  MET B 156      -8.421  32.277 -42.349  1.00 71.51           C  
ATOM   1199  SD  MET B 156      -8.395  33.626 -41.126  1.00 71.51           S  
ATOM   1200  CE  MET B 156      -8.294  32.553 -39.663  1.00 71.51           C  
ATOM   1203  N   VAL B 157      -8.346  28.614 -42.296  1.00 46.75           N  
ATOM   1204  CA  VAL B 157      -7.117  27.886 -42.123  1.00 46.75           C  
ATOM   1208  C   VAL B 157      -6.851  27.060 -43.336  1.00 46.75           C  
ATOM   1209  O   VAL B 157      -5.714  26.962 -43.797  1.00 46.75           O  
ATOM   1205  CB  VAL B 157      -7.150  26.979 -40.929  1.00 46.75           C  
ATOM   1206  CG1 VAL B 157      -5.833  26.186 -40.872  1.00 46.75           C  
ATOM   1207  CG2 VAL B 157      -7.419  27.838 -39.678  1.00 46.75           C  
ATOM   1210  N   ALA B 158      -7.900  26.436 -43.891  1.00 41.56           N  
ATOM   1211  CA  ALA B 158      -7.709  25.625 -45.054  1.00 41.56           C  
ATOM   1213  C   ALA B 158      -7.191  26.505 -46.146  1.00 41.56           C  
ATOM   1214  O   ALA B 158      -6.266  26.142 -46.874  1.00 41.56           O  
ATOM   1212  CB  ALA B 158      -9.014  24.983 -45.555  1.00 41.56           C  
ATOM   1215  N   GLY B 159      -7.759  27.716 -46.260  1.00 37.96           N  
ATOM   1216  CA  GLY B 159      -7.400  28.584 -47.334  1.00 37.96           C  
ATOM   1217  C   GLY B 159      -5.948  28.941 -47.270  1.00 37.96           C  
ATOM   1218  O   GLY B 159      -5.258  28.918 -48.286  1.00 37.96           O  
ATOM   1219  N   GLN B 160      -5.437  29.280 -46.074  1.00146.27           N  
ATOM   1220  CA  GLN B 160      -4.086  29.740 -45.946  1.00146.27           C  
ATOM   1226  C   GLN B 160      -3.093  28.673 -46.244  1.00146.27           C  
ATOM   1227  O   GLN B 160      -2.036  28.949 -46.808  1.00146.27           O  
ATOM   1221  CB  GLN B 160      -3.803  30.368 -44.572  1.00146.27           C  
ATOM   1222  CG  GLN B 160      -4.012  29.437 -43.386  1.00146.27           C  
ATOM   1223  CD  GLN B 160      -3.889  30.299 -42.138  1.00146.27           C  
ATOM   1225  NE2 GLN B 160      -4.431  31.545 -42.200  1.00146.27           N  
ATOM   1224  OE1 GLN B 160      -3.330  29.876 -41.129  1.00146.27           O  
ATOM   1228  N   ALA B 161      -3.387  27.424 -45.859  1.00 66.38           N  
ATOM   1229  CA  ALA B 161      -2.432  26.387 -46.093  1.00 66.38           C  
ATOM   1231  C   ALA B 161      -2.240  26.265 -47.561  1.00 66.38           C  
ATOM   1232  O   ALA B 161      -1.113  26.256 -48.052  1.00 66.38           O  
ATOM   1230  CB  ALA B 161      -2.889  25.017 -45.562  1.00 66.38           C  
ATOM   1233  N   ALA B 162      -3.362  26.247 -48.298  1.00 54.50           N  
ATOM   1234  CA  ALA B 162      -3.330  26.058 -49.712  1.00 54.50           C  
ATOM   1236  C   ALA B 162      -2.551  27.175 -50.332  1.00 54.50           C  
ATOM   1237  O   ALA B 162      -1.771  26.961 -51.256  1.00 54.50           O  
ATOM   1235  CB  ALA B 162      -4.731  26.059 -50.351  1.00 54.50           C  
ATOM   1238  N   ASP B 163      -2.750  28.402 -49.829  1.00 76.69           N  
ATOM   1239  CA  ASP B 163      -2.127  29.586 -50.343  1.00 76.69           C  
ATOM   1244  C   ASP B 163      -0.645  29.504 -50.165  1.00 76.69           C  
ATOM   1245  O   ASP B 163       0.127  29.798 -51.077  1.00 76.69           O  
ATOM   1240  CB  ASP B 163      -2.625  30.827 -49.570  1.00 76.69           C  
ATOM   1241  CG  ASP B 163      -2.061  32.116 -50.152  1.00 76.69           C  
ATOM   1242  OD1 ASP B 163      -1.370  32.056 -51.204  1.00 76.69           O  
ATOM   1243  OD2 ASP B 163      -2.320  33.186 -49.539  1.00 76.69           O1-
ATOM   1246  N   MET B 164      -0.211  29.088 -48.968  1.00144.59           N  
ATOM   1247  CA  MET B 164       1.179  29.032 -48.634  1.00144.59           C  
ATOM   1252  C   MET B 164       1.887  28.013 -49.442  1.00144.59           C  
ATOM   1253  O   MET B 164       3.031  28.209 -49.847  1.00144.59           O  
ATOM   1248  CB  MET B 164       1.429  28.693 -47.154  1.00144.59           C  
ATOM   1249  CG  MET B 164       2.911  28.723 -46.774  1.00144.59           C  
ATOM   1250  SD  MET B 164       3.257  28.342 -45.031  1.00144.59           S  
ATOM   1251  CE  MET B 164       2.830  26.582 -45.156  1.00144.59           C  
ATOM   1254  N   GLU B 165       1.212  26.894 -49.715  1.00151.39           N  
ATOM   1255  CA  GLU B 165       1.894  25.806 -50.346  1.00151.39           C  
ATOM   1261  C   GLU B 165       2.431  26.242 -51.678  1.00151.39           C  
ATOM   1262  O   GLU B 165       3.477  25.779 -52.114  1.00151.39           O  
ATOM   1256  CB  GLU B 165       0.996  24.576 -50.594  1.00151.39           C  
ATOM   1257  CG  GLU B 165      -0.057  24.750 -51.696  1.00151.39           C  
ATOM   1258  CD  GLU B 165       0.587  24.384 -53.031  1.00151.39           C  
ATOM   1259  OE1 GLU B 165       1.324  23.363 -53.072  1.00151.39           O  
ATOM   1260  OE2 GLU B 165       0.355  25.123 -54.026  1.00151.39           O1-
ATOM   1263  N   GLY B 166       1.661  27.087 -52.372  1.00176.49           N  
ATOM   1264  CA  GLY B 166       1.799  27.585 -53.712  1.00176.49           C  
ATOM   1265  C   GLY B 166       2.761  28.670 -54.058  1.00176.49           C  
ATOM   1266  O   GLY B 166       2.954  28.859 -55.251  1.00176.49           O  
ATOM   1267  N   GLU B 167       3.258  29.516 -53.136  1.00142.81           N  
ATOM   1268  CA  GLU B 167       4.074  30.593 -53.633  1.00142.81           C  
ATOM   1274  C   GLU B 167       5.250  30.090 -54.410  1.00142.81           C  
ATOM   1275  O   GLU B 167       5.968  29.181 -53.995  1.00142.81           O  
ATOM   1269  CB  GLU B 167       4.593  31.539 -52.536  1.00142.81           C  
ATOM   1270  CG  GLU B 167       3.547  32.563 -52.102  1.00142.81           C  
ATOM   1271  CD  GLU B 167       2.308  31.796 -51.682  1.00142.81           C  
ATOM   1272  OE1 GLU B 167       2.338  31.163 -50.594  1.00142.81           O  
ATOM   1273  OE2 GLU B 167       1.316  31.825 -52.458  1.00142.81           O1-
ATOM   1276  N   GLY B 168       5.465  30.713 -55.589  1.00 26.61           N  
ATOM   1277  CA  GLY B 168       6.534  30.342 -56.466  1.00 26.61           C  
ATOM   1278  C   GLY B 168       5.989  29.369 -57.460  1.00 26.61           C  
ATOM   1279  O   GLY B 168       6.625  29.079 -58.471  1.00 26.61           O  
ATOM   1280  N   LYS B 169       4.782  28.843 -57.185  1.00 99.04           N  
ATOM   1281  CA  LYS B 169       4.142  27.891 -58.042  1.00 99.04           C  
ATOM   1287  C   LYS B 169       3.149  28.640 -58.869  1.00 99.04           C  
ATOM   1288  O   LYS B 169       2.575  29.633 -58.417  1.00 99.04           O  
ATOM   1282  CB  LYS B 169       3.342  26.823 -57.277  1.00 99.04           C  
ATOM   1283  CG  LYS B 169       4.181  25.954 -56.336  1.00 99.04           C  
ATOM   1284  CD  LYS B 169       5.262  25.130 -57.037  1.00 99.04           C  
ATOM   1285  CE  LYS B 169       6.028  24.207 -56.085  1.00 99.04           C  
ATOM   1286  NZ  LYS B 169       6.928  23.318 -56.854  1.00 99.04           N1+
ATOM   1289  N   THR B 170       2.917  28.169 -60.112  1.00 46.01           N  
ATOM   1290  CA  THR B 170       1.970  28.827 -60.958  1.00 46.01           C  
ATOM   1294  C   THR B 170       0.622  28.444 -60.447  1.00 46.01           C  
ATOM   1295  O   THR B 170       0.449  27.350 -59.917  1.00 46.01           O  
ATOM   1291  CB  THR B 170       2.041  28.407 -62.397  1.00 46.01           C  
ATOM   1293  CG2 THR B 170       1.070  29.281 -63.211  1.00 46.01           C  
ATOM   1292  OG1 THR B 170       3.357  28.594 -62.888  1.00 46.01           O  
ATOM   1296  N   LEU B 171      -0.382  29.332 -60.586  1.00 92.04           N  
ATOM   1297  CA  LEU B 171      -1.653  29.008 -60.007  1.00 92.04           C  
ATOM   1302  C   LEU B 171      -2.669  28.888 -61.075  1.00 92.04           C  
ATOM   1303  O   LEU B 171      -2.804  29.795 -61.888  1.00 92.04           O  
ATOM   1298  CB  LEU B 171      -2.222  30.127 -59.113  1.00 92.04           C  
ATOM   1299  CG  LEU B 171      -1.445  30.416 -57.821  1.00 92.04           C  
ATOM   1300  CD1 LEU B 171      -2.116  31.552 -57.029  1.00 92.04           C  
ATOM   1301  CD2 LEU B 171      -1.268  29.141 -56.981  1.00 92.04           C  
ATOM   1304  N   THR B 172      -3.434  27.781 -61.064  1.00 59.60           N  
ATOM   1305  CA  THR B 172      -4.527  27.620 -61.978  1.00 59.60           C  
ATOM   1309  C   THR B 172      -5.624  28.506 -61.462  1.00 59.60           C  
ATOM   1310  O   THR B 172      -5.502  29.108 -60.394  1.00 59.60           O  
ATOM   1306  CB  THR B 172      -5.047  26.213 -62.053  1.00 59.60           C  
ATOM   1308  CG2 THR B 172      -3.934  25.295 -62.587  1.00 59.60           C  
ATOM   1307  OG1 THR B 172      -5.477  25.774 -60.772  1.00 59.60           O  
ATOM   1311  N   LEU B 173      -6.712  28.641 -62.244  1.00142.85           N  
ATOM   1312  CA  LEU B 173      -7.822  29.473 -61.872  1.00142.85           C  
ATOM   1317  C   LEU B 173      -8.428  28.898 -60.643  1.00142.85           C  
ATOM   1318  O   LEU B 173      -8.713  29.623 -59.688  1.00142.85           O  
ATOM   1313  CB  LEU B 173      -8.934  29.464 -62.945  1.00142.85           C  
ATOM   1314  CG  LEU B 173     -10.037  30.536 -62.794  1.00142.85           C  
ATOM   1315  CD1 LEU B 173     -10.795  30.443 -61.465  1.00142.85           C  
ATOM   1316  CD2 LEU B 173      -9.482  31.937 -63.052  1.00142.85           C  
ATOM   1319  N   SER B 174      -8.606  27.561 -60.661  1.00 45.44           N  
ATOM   1320  CA  SER B 174      -9.272  26.831 -59.623  1.00 45.44           C  
ATOM   1323  C   SER B 174      -8.520  26.985 -58.342  1.00 45.44           C  
ATOM   1324  O   SER B 174      -9.110  27.246 -57.294  1.00 45.44           O  
ATOM   1321  CB  SER B 174      -9.354  25.326 -59.933  1.00 45.44           C  
ATOM   1322  OG  SER B 174     -10.022  24.646 -58.881  1.00 45.44           O  
ATOM   1325  N   GLU B 175      -7.181  26.852 -58.399  1.00 59.16           N  
ATOM   1326  CA  GLU B 175      -6.377  26.929 -57.220  1.00 59.16           C  
ATOM   1332  C   GLU B 175      -6.572  28.288 -56.646  1.00 59.16           C  
ATOM   1333  O   GLU B 175      -6.651  28.481 -55.435  1.00 59.16           O  
ATOM   1327  CB  GLU B 175      -4.879  26.797 -57.546  1.00 59.16           C  
ATOM   1328  CG  GLU B 175      -4.516  25.443 -58.158  1.00 59.16           C  
ATOM   1329  CD  GLU B 175      -3.097  25.535 -58.698  1.00 59.16           C  
ATOM   1330  OE1 GLU B 175      -2.425  26.566 -58.433  1.00 59.16           O  
ATOM   1331  OE2 GLU B 175      -2.667  24.573 -59.387  1.00 59.16           O1-
ATOM   1334  N   LEU B 176      -6.645  29.275 -57.539  1.00158.86           N  
ATOM   1335  CA  LEU B 176      -6.795  30.652 -57.182  1.00158.86           C  
ATOM   1340  C   LEU B 176      -8.120  30.899 -56.504  1.00158.86           C  
ATOM   1341  O   LEU B 176      -8.170  31.602 -55.494  1.00158.86           O  
ATOM   1336  CB  LEU B 176      -6.745  31.544 -58.447  1.00158.86           C  
ATOM   1337  CG  LEU B 176      -6.725  33.081 -58.258  1.00158.86           C  
ATOM   1338  CD1 LEU B 176      -7.982  33.632 -57.573  1.00158.86           C  
ATOM   1339  CD2 LEU B 176      -5.420  33.555 -57.613  1.00158.86           C  
ATOM   1342  N   GLU B 177      -9.232  30.358 -57.050  1.00121.57           N  
ATOM   1343  CA  GLU B 177     -10.531  30.667 -56.506  1.00121.57           C  
ATOM   1349  C   GLU B 177     -10.697  30.055 -55.154  1.00121.57           C  
ATOM   1350  O   GLU B 177     -11.229  30.673 -54.232  1.00121.57           O  
ATOM   1344  CB  GLU B 177     -11.702  30.201 -57.392  1.00121.57           C  
ATOM   1345  CG  GLU B 177     -11.862  31.051 -58.652  1.00121.57           C  
ATOM   1346  CD  GLU B 177     -13.142  30.640 -59.363  1.00121.57           C  
ATOM   1347  OE1 GLU B 177     -13.685  29.552 -59.032  1.00121.57           O  
ATOM   1348  OE2 GLU B 177     -13.593  31.415 -60.247  1.00121.57           O1-
ATOM   1351  N   TYR B 178     -10.223  28.809 -55.005  1.00129.61           N  
ATOM   1352  CA  TYR B 178     -10.386  28.077 -53.786  1.00129.61           C  
ATOM   1361  C   TYR B 178      -9.682  28.796 -52.683  1.00129.61           C  
ATOM   1362  O   TYR B 178     -10.231  28.969 -51.594  1.00129.61           O  
ATOM   1353  CB  TYR B 178      -9.792  26.664 -53.922  1.00129.61           C  
ATOM   1354  CG  TYR B 178      -9.873  25.951 -52.617  1.00129.61           C  
ATOM   1355  CD1 TYR B 178     -10.976  25.197 -52.296  1.00129.61           C  
ATOM   1356  CD2 TYR B 178      -8.838  26.039 -51.715  1.00129.61           C  
ATOM   1357  CE1 TYR B 178     -11.044  24.537 -51.093  1.00129.61           C  
ATOM   1358  CE2 TYR B 178      -8.899  25.385 -50.509  1.00129.61           C  
ATOM   1359  CZ  TYR B 178     -10.005  24.633 -50.200  1.00129.61           C  
ATOM   1360  OH  TYR B 178     -10.071  23.957 -48.964  1.00129.61           O  
ATOM   1363  N   ILE B 179      -8.451  29.267 -52.952  1.00 52.32           N  
ATOM   1364  CA  ILE B 179      -7.698  29.904 -51.917  1.00 52.32           C  
ATOM   1369  C   ILE B 179      -8.438  31.116 -51.457  1.00 52.32           C  
ATOM   1370  O   ILE B 179      -8.587  31.336 -50.257  1.00 52.32           O  
ATOM   1365  CB  ILE B 179      -6.336  30.341 -52.374  1.00 52.32           C  
ATOM   1366  CG1 ILE B 179      -5.498  29.117 -52.784  1.00 52.32           C  
ATOM   1367  CG2 ILE B 179      -5.705  31.178 -51.247  1.00 52.32           C  
ATOM   1368  CD1 ILE B 179      -4.212  29.470 -53.530  1.00 52.32           C  
ATOM   1371  N   HIS B 180      -8.942  31.929 -52.402  1.00 70.76           N  
ATOM   1372  CA  HIS B 180      -9.629  33.133 -52.037  1.00 70.76           C  
ATOM   1379  C   HIS B 180     -10.889  32.829 -51.297  1.00 70.76           C  
ATOM   1380  O   HIS B 180     -11.208  33.495 -50.315  1.00 70.76           O  
ATOM   1375  CB  HIS B 180     -10.002  34.014 -53.240  1.00 70.76           C  
ATOM   1374  CG  HIS B 180      -8.839  34.793 -53.767  1.00 70.76           C  
ATOM   1377  CD2 HIS B 180      -7.710  35.217 -53.133  1.00 70.76           C  
ATOM   1373  ND1 HIS B 180      -8.741  35.257 -55.059  1.00 70.76           N  
ATOM   1378  CE1 HIS B 180      -7.567  35.932 -55.144  1.00 70.76           C  
ATOM   1376  NE2 HIS B 180      -6.907  35.935 -53.999  1.00 70.76           N  
ATOM   1381  N   ARG B 181     -11.649  31.813 -51.738  1.00159.79           N  
ATOM   1382  CA  ARG B 181     -12.909  31.591 -51.092  1.00159.79           C  
ATOM   1390  C   ARG B 181     -12.690  31.285 -49.640  1.00159.79           C  
ATOM   1391  O   ARG B 181     -13.332  31.867 -48.766  1.00159.79           O  
ATOM   1383  CB  ARG B 181     -13.692  30.421 -51.712  1.00159.79           C  
ATOM   1384  CG  ARG B 181     -15.146  30.325 -51.242  1.00159.79           C  
ATOM   1385  CD  ARG B 181     -16.018  31.486 -51.727  1.00159.79           C  
ATOM   1386  NE  ARG B 181     -15.912  31.537 -53.214  1.00159.79           N  
ATOM   1387  CZ  ARG B 181     -16.731  30.771 -53.988  1.00159.79           C  
ATOM   1388  NH1 ARG B 181     -17.655  29.950 -53.406  1.00159.79           N1+
ATOM   1389  NH2 ARG B 181     -16.632  30.825 -55.349  1.00159.79           N  
ATOM   1392  N   HIS B 182     -11.782  30.341 -49.339  1.00 80.22           N  
ATOM   1393  CA  HIS B 182     -11.555  29.965 -47.969  1.00 80.22           C  
ATOM   1400  C   HIS B 182     -10.786  30.991 -47.191  1.00 80.22           C  
ATOM   1401  O   HIS B 182     -11.157  31.339 -46.071  1.00 80.22           O  
ATOM   1396  CB  HIS B 182     -10.831  28.618 -47.848  1.00 80.22           C  
ATOM   1395  CG  HIS B 182     -11.720  27.483 -48.252  1.00 80.22           C  
ATOM   1398  CD2 HIS B 182     -11.980  26.968 -49.485  1.00 80.22           C  
ATOM   1394  ND1 HIS B 182     -12.482  26.751 -47.368  1.00 80.22           N  
ATOM   1399  CE1 HIS B 182     -13.161  25.835 -48.104  1.00 80.22           C  
ATOM   1397  NE2 HIS B 182     -12.888  25.930 -49.394  1.00 80.22           N  
ATOM   1402  N   LYS B 183      -9.676  31.493 -47.765  1.00168.38           N  
ATOM   1403  CA  LYS B 183      -8.784  32.357 -47.047  1.00168.38           C  
ATOM   1409  C   LYS B 183      -9.421  33.671 -46.702  1.00168.38           C  
ATOM   1410  O   LYS B 183      -9.403  34.094 -45.547  1.00168.38           O  
ATOM   1404  CB  LYS B 183      -7.549  32.687 -47.902  1.00168.38           C  
ATOM   1405  CG  LYS B 183      -6.386  33.347 -47.161  1.00168.38           C  
ATOM   1406  CD  LYS B 183      -5.545  32.371 -46.345  1.00168.38           C  
ATOM   1407  CE  LYS B 183      -4.200  32.959 -45.919  1.00168.38           C  
ATOM   1408  NZ  LYS B 183      -4.407  34.034 -44.924  1.00168.38           N1+
ATOM   1411  N   THR B 184      -9.867  34.413 -47.737  1.00 91.67           N  
ATOM   1412  CA  THR B 184     -10.512  35.688 -47.572  1.00 91.67           C  
ATOM   1416  C   THR B 184     -12.015  35.640 -47.474  1.00 91.67           C  
ATOM   1417  O   THR B 184     -12.618  36.359 -46.681  1.00 91.67           O  
ATOM   1413  CB  THR B 184     -10.179  36.635 -48.684  1.00 91.67           C  
ATOM   1415  CG2 THR B 184     -10.847  37.988 -48.387  1.00 91.67           C  
ATOM   1414  OG1 THR B 184      -8.772  36.803 -48.770  1.00 91.67           O  
ATOM   1418  N   GLY B 185     -12.657  34.788 -48.300  1.00 44.30           N  
ATOM   1419  CA  GLY B 185     -14.086  34.810 -48.501  1.00 44.30           C  
ATOM   1420  C   GLY B 185     -14.887  34.496 -47.274  1.00 44.30           C  
ATOM   1421  O   GLY B 185     -15.914  35.127 -47.028  1.00 44.30           O  
ATOM   1422  N   LYS B 186     -14.458  33.508 -46.475  1.00123.96           N  
ATOM   1423  CA  LYS B 186     -15.258  33.054 -45.371  1.00123.96           C  
ATOM   1429  C   LYS B 186     -15.495  34.139 -44.354  1.00123.96           C  
ATOM   1430  O   LYS B 186     -16.612  34.288 -43.861  1.00123.96           O  
ATOM   1424  CB  LYS B 186     -14.618  31.869 -44.625  1.00123.96           C  
ATOM   1425  CG  LYS B 186     -14.562  30.585 -45.454  1.00123.96           C  
ATOM   1426  CD  LYS B 186     -15.937  30.042 -45.850  1.00123.96           C  
ATOM   1427  CE  LYS B 186     -15.867  28.816 -46.760  1.00123.96           C  
ATOM   1428  NZ  LYS B 186     -15.310  29.199 -48.077  1.00123.96           N1+
ATOM   1431  N   MET B 187     -14.449  34.908 -43.991  1.00102.19           N  
ATOM   1432  CA  MET B 187     -14.536  35.909 -42.957  1.00102.19           C  
ATOM   1437  C   MET B 187     -15.399  37.068 -43.347  1.00102.19           C  
ATOM   1438  O   MET B 187     -16.094  37.631 -42.502  1.00102.19           O  
ATOM   1433  CB  MET B 187     -13.172  36.470 -42.525  1.00102.19           C  
ATOM   1434  CG  MET B 187     -12.297  35.442 -41.804  1.00102.19           C  
ATOM   1435  SD  MET B 187     -13.116  34.619 -40.404  1.00102.19           S  
ATOM   1436  CE  MET B 187     -13.955  36.116 -39.820  1.00102.19           C  
ATOM   1439  N   LEU B 188     -15.330  37.495 -44.622  1.00 61.85           N  
ATOM   1440  CA  LEU B 188     -16.142  38.578 -45.097  1.00 61.85           C  
ATOM   1445  C   LEU B 188     -17.573  38.140 -45.031  1.00 61.85           C  
ATOM   1446  O   LEU B 188     -18.445  38.891 -44.599  1.00 61.85           O  
ATOM   1441  CB  LEU B 188     -15.857  38.936 -46.565  1.00 61.85           C  
ATOM   1442  CG  LEU B 188     -14.494  39.610 -46.797  1.00 61.85           C  
ATOM   1443  CD1 LEU B 188     -14.289  39.922 -48.286  1.00 61.85           C  
ATOM   1444  CD2 LEU B 188     -14.332  40.862 -45.916  1.00 61.85           C  
ATOM   1447  N   GLN B 189     -17.848  36.888 -45.446  1.00 55.14           N  
ATOM   1448  CA  GLN B 189     -19.188  36.376 -45.470  1.00 55.14           C  
ATOM   1454  C   GLN B 189     -19.707  36.378 -44.064  1.00 55.14           C  
ATOM   1455  O   GLN B 189     -20.817  36.834 -43.796  1.00 55.14           O  
ATOM   1449  CB  GLN B 189     -19.244  34.911 -45.955  1.00 55.14           C  
ATOM   1450  CG  GLN B 189     -18.703  34.691 -47.372  1.00 55.14           C  
ATOM   1451  CD  GLN B 189     -18.789  33.203 -47.698  1.00 55.14           C  
ATOM   1453  NE2 GLN B 189     -19.465  32.422 -46.815  1.00 55.14           N  
ATOM   1452  OE1 GLN B 189     -18.264  32.745 -48.713  1.00 55.14           O  
ATOM   1456  N   TYR B 190     -18.875  35.915 -43.118  1.00 67.99           N  
ATOM   1457  CA  TYR B 190     -19.265  35.801 -41.742  1.00 67.99           C  
ATOM   1466  C   TYR B 190     -19.598  37.151 -41.180  1.00 67.99           C  
ATOM   1467  O   TYR B 190     -20.525  37.278 -40.382  1.00 67.99           O  
ATOM   1458  CB  TYR B 190     -18.168  35.178 -40.859  1.00 67.99           C  
ATOM   1459  CG  TYR B 190     -18.591  35.314 -39.433  1.00 67.99           C  
ATOM   1460  CD1 TYR B 190     -19.543  34.484 -38.890  1.00 67.99           C  
ATOM   1461  CD2 TYR B 190     -18.016  36.277 -38.633  1.00 67.99           C  
ATOM   1462  CE1 TYR B 190     -19.916  34.623 -37.572  1.00 67.99           C  
ATOM   1463  CE2 TYR B 190     -18.386  36.419 -37.316  1.00 67.99           C  
ATOM   1464  CZ  TYR B 190     -19.340  35.589 -36.782  1.00 67.99           C  
ATOM   1465  OH  TYR B 190     -19.728  35.726 -35.432  1.00 67.99           O  
ATOM   1468  N   SER B 191     -18.844  38.200 -41.557  1.00 94.87           N  
ATOM   1469  CA  SER B 191     -19.100  39.491 -40.980  1.00 94.87           C  
ATOM   1472  C   SER B 191     -20.500  39.940 -41.287  1.00 94.87           C  
ATOM   1473  O   SER B 191     -21.190  40.451 -40.406  1.00 94.87           O  
ATOM   1470  CB  SER B 191     -18.087  40.573 -41.405  1.00 94.87           C  
ATOM   1471  OG  SER B 191     -18.042  40.705 -42.815  1.00 94.87           O  
ATOM   1474  N   VAL B 192     -20.960  39.768 -42.540  1.00 46.53           N  
ATOM   1475  CA  VAL B 192     -22.295  40.156 -42.909  1.00 46.53           C  
ATOM   1479  C   VAL B 192     -23.276  39.261 -42.219  1.00 46.53           C  
ATOM   1480  O   VAL B 192     -24.306  39.717 -41.727  1.00 46.53           O  
ATOM   1476  CB  VAL B 192     -22.529  40.063 -44.390  1.00 46.53           C  
ATOM   1477  CG1 VAL B 192     -24.016  40.321 -44.682  1.00 46.53           C  
ATOM   1478  CG2 VAL B 192     -21.590  41.062 -45.087  1.00 46.53           C  
ATOM   1481  N   HIS B 193     -22.972  37.951 -42.159  1.00 61.00           N  
ATOM   1482  CA  HIS B 193     -23.907  37.018 -41.606  1.00 61.00           C  
ATOM   1489  C   HIS B 193     -24.152  37.328 -40.162  1.00 61.00           C  
ATOM   1490  O   HIS B 193     -25.299  37.403 -39.727  1.00 61.00           O  
ATOM   1485  CB  HIS B 193     -23.434  35.562 -41.718  1.00 61.00           C  
ATOM   1484  CG  HIS B 193     -24.527  34.609 -41.354  1.00 61.00           C  
ATOM   1487  CD2 HIS B 193     -24.732  33.909 -40.207  1.00 61.00           C  
ATOM   1483  ND1 HIS B 193     -25.580  34.293 -42.183  1.00 61.00           N  
ATOM   1488  CE1 HIS B 193     -26.365  33.422 -41.499  1.00 61.00           C  
ATOM   1486  NE2 HIS B 193     -25.893  33.162 -40.295  1.00 61.00           N  
ATOM   1491  N   ALA B 194     -23.076  37.556 -39.385  1.00 34.31           N  
ATOM   1492  CA  ALA B 194     -23.192  37.819 -37.978  1.00 34.31           C  
ATOM   1494  C   ALA B 194     -23.995  39.067 -37.795  1.00 34.31           C  
ATOM   1495  O   ALA B 194     -24.817  39.163 -36.884  1.00 34.31           O  
ATOM   1493  CB  ALA B 194     -21.829  38.039 -37.295  1.00 34.31           C  
ATOM   1496  N   GLY B 195     -23.780  40.061 -38.672  1.00 29.81           N  
ATOM   1497  CA  GLY B 195     -24.502  41.295 -38.574  1.00 29.81           C  
ATOM   1498  C   GLY B 195     -25.966  41.017 -38.705  1.00 29.81           C  
ATOM   1499  O   GLY B 195     -26.781  41.642 -38.029  1.00 29.81           O  
ATOM   1500  N   ALA B 196     -26.332  40.092 -39.611  1.00 40.02           N  
ATOM   1501  CA  ALA B 196     -27.708  39.749 -39.843  1.00 40.02           C  
ATOM   1503  C   ALA B 196     -28.297  39.134 -38.606  1.00 40.02           C  
ATOM   1504  O   ALA B 196     -29.436  39.440 -38.252  1.00 40.02           O  
ATOM   1502  CB  ALA B 196     -27.881  38.740 -40.992  1.00 40.02           C  
ATOM   1505  N   LEU B 197     -27.557  38.235 -37.921  1.00114.78           N  
ATOM   1506  CA  LEU B 197     -28.116  37.615 -36.748  1.00114.78           C  
ATOM   1511  C   LEU B 197     -28.294  38.644 -35.678  1.00114.78           C  
ATOM   1512  O   LEU B 197     -29.328  38.690 -35.015  1.00114.78           O  
ATOM   1507  CB  LEU B 197     -27.276  36.502 -36.089  1.00114.78           C  
ATOM   1508  CG  LEU B 197     -27.010  35.251 -36.947  1.00114.78           C  
ATOM   1509  CD1 LEU B 197     -28.289  34.728 -37.619  1.00114.78           C  
ATOM   1510  CD2 LEU B 197     -25.822  35.448 -37.888  1.00114.78           C  
ATOM   1513  N   ILE B 198     -27.276  39.504 -35.490  1.00 44.95           N  
ATOM   1514  CA  ILE B 198     -27.308  40.505 -34.464  1.00 44.95           C  
ATOM   1519  C   ILE B 198     -28.459  41.426 -34.736  1.00 44.95           C  
ATOM   1520  O   ILE B 198     -29.200  41.793 -33.827  1.00 44.95           O  
ATOM   1515  CB  ILE B 198     -26.056  41.327 -34.446  1.00 44.95           C  
ATOM   1516  CG1 ILE B 198     -24.854  40.438 -34.087  1.00 44.95           C  
ATOM   1517  CG2 ILE B 198     -26.271  42.509 -33.486  1.00 44.95           C  
ATOM   1518  CD1 ILE B 198     -23.504  41.097 -34.363  1.00 44.95           C  
ATOM   1521  N   GLY B 199     -28.634  41.811 -36.012  1.00 46.53           N  
ATOM   1522  CA  GLY B 199     -29.655  42.713 -36.472  1.00 46.53           C  
ATOM   1523  C   GLY B 199     -31.021  42.119 -36.283  1.00 46.53           C  
ATOM   1524  O   GLY B 199     -32.001  42.857 -36.194  1.00 46.53           O  
ATOM   1525  N   GLY B 200     -31.143  40.777 -36.295  1.00 28.69           N  
ATOM   1526  CA  GLY B 200     -32.437  40.171 -36.132  1.00 28.69           C  
ATOM   1527  C   GLY B 200     -33.104  40.086 -37.466  1.00 28.69           C  
ATOM   1528  O   GLY B 200     -34.323  40.209 -37.577  1.00 28.69           O  
ATOM   1529  N   ALA B 201     -32.305  39.859 -38.525  1.00 38.81           N  
ATOM   1530  CA  ALA B 201     -32.832  39.801 -39.855  1.00 38.81           C  
ATOM   1532  C   ALA B 201     -33.743  38.628 -40.008  1.00 38.81           C  
ATOM   1533  O   ALA B 201     -33.646  37.623 -39.304  1.00 38.81           O  
ATOM   1531  CB  ALA B 201     -31.753  39.681 -40.944  1.00 38.81           C  
ATOM   1534  N   ASP B 202     -34.689  38.771 -40.952  1.00 57.40           N  
ATOM   1535  CA  ASP B 202     -35.602  37.733 -41.314  1.00 57.40           C  
ATOM   1540  C   ASP B 202     -34.747  36.692 -41.967  1.00 57.40           C  
ATOM   1541  O   ASP B 202     -33.651  36.990 -42.437  1.00 57.40           O  
ATOM   1536  CB  ASP B 202     -36.646  38.256 -42.324  1.00 57.40           C  
ATOM   1537  CG  ASP B 202     -37.654  37.182 -42.711  1.00 57.40           C  
ATOM   1538  OD1 ASP B 202     -37.268  36.212 -43.415  1.00 57.40           O  
ATOM   1539  OD2 ASP B 202     -38.840  37.333 -42.313  1.00 57.40           O1-
ATOM   1542  N   ALA B 203     -35.217  35.433 -41.993  1.00 28.82           N  
ATOM   1543  CA  ALA B 203     -34.451  34.353 -42.548  1.00 28.82           C  
ATOM   1545  C   ALA B 203     -34.194  34.622 -43.999  1.00 28.82           C  
ATOM   1546  O   ALA B 203     -33.118  34.314 -44.509  1.00 28.82           O  
ATOM   1544  CB  ALA B 203     -35.180  33.001 -42.452  1.00 28.82           C  
ATOM   1547  N   ARG B 204     -35.188  35.185 -44.710  1.00 57.94           N  
ATOM   1548  CA  ARG B 204     -35.058  35.441 -46.118  1.00 57.94           C  
ATOM   1556  C   ARG B 204     -33.956  36.431 -46.347  1.00 57.94           C  
ATOM   1557  O   ARG B 204     -33.116  36.251 -47.229  1.00 57.94           O  
ATOM   1549  CB  ARG B 204     -36.328  36.081 -46.707  1.00 57.94           C  
ATOM   1550  CG  ARG B 204     -37.581  35.210 -46.593  1.00 57.94           C  
ATOM   1551  CD  ARG B 204     -38.872  35.965 -46.916  1.00 57.94           C  
ATOM   1552  NE  ARG B 204     -38.993  37.073 -45.926  1.00 57.94           N  
ATOM   1553  CZ  ARG B 204     -40.218  37.598 -45.629  1.00 57.94           C  
ATOM   1554  NH1 ARG B 204     -41.336  37.100 -46.234  1.00 57.94           N1+
ATOM   1555  NH2 ARG B 204     -40.326  38.614 -44.725  1.00 57.94           N  
ATOM   1558  N   GLN B 205     -33.935  37.505 -45.540  1.00 54.46           N  
ATOM   1559  CA  GLN B 205     -32.982  38.560 -45.706  1.00 54.46           C  
ATOM   1565  C   GLN B 205     -31.599  38.050 -45.450  1.00 54.46           C  
ATOM   1566  O   GLN B 205     -30.657  38.452 -46.132  1.00 54.46           O  
ATOM   1560  CB  GLN B 205     -33.236  39.747 -44.760  1.00 54.46           C  
ATOM   1561  CG  GLN B 205     -34.538  40.485 -45.083  1.00 54.46           C  
ATOM   1562  CD  GLN B 205     -34.707  41.635 -44.102  1.00 54.46           C  
ATOM   1564  NE2 GLN B 205     -34.056  42.794 -44.394  1.00 54.46           N  
ATOM   1563  OE1 GLN B 205     -35.406  41.506 -43.097  1.00 54.46           O  
ATOM   1567  N   THR B 206     -31.434  37.151 -44.460  1.00122.13           N  
ATOM   1568  CA  THR B 206     -30.118  36.664 -44.144  1.00122.13           C  
ATOM   1572  C   THR B 206     -29.531  35.954 -45.319  1.00122.13           C  
ATOM   1573  O   THR B 206     -28.351  36.125 -45.620  1.00122.13           O  
ATOM   1569  CB  THR B 206     -30.046  35.709 -42.982  1.00122.13           C  
ATOM   1571  CG2 THR B 206     -30.359  36.444 -41.675  1.00122.13           C  
ATOM   1570  OG1 THR B 206     -30.925  34.611 -43.177  1.00122.13           O  
ATOM   1574  N   ARG B 207     -30.334  35.133 -46.015  1.00105.75           N  
ATOM   1575  CA  ARG B 207     -29.818  34.374 -47.116  1.00105.75           C  
ATOM   1583  C   ARG B 207     -29.355  35.307 -48.191  1.00105.75           C  
ATOM   1584  O   ARG B 207     -28.313  35.092 -48.808  1.00105.75           O  
ATOM   1576  CB  ARG B 207     -30.872  33.438 -47.731  1.00105.75           C  
ATOM   1577  CG  ARG B 207     -31.336  32.343 -46.768  1.00105.75           C  
ATOM   1578  CD  ARG B 207     -30.513  31.058 -46.856  1.00105.75           C  
ATOM   1579  NE  ARG B 207     -30.860  30.394 -48.143  1.00105.75           N  
ATOM   1580  CZ  ARG B 207     -30.605  29.063 -48.311  1.00105.75           C  
ATOM   1581  NH1 ARG B 207     -30.009  28.353 -47.309  1.00105.75           N1+
ATOM   1582  NH2 ARG B 207     -30.954  28.444 -49.475  1.00105.75           N  
ATOM   1585  N   GLU B 208     -30.126  36.375 -48.448  1.00123.01           N  
ATOM   1586  CA  GLU B 208     -29.796  37.275 -49.510  1.00123.01           C  
ATOM   1592  C   GLU B 208     -28.513  37.990 -49.195  1.00123.01           C  
ATOM   1593  O   GLU B 208     -27.673  38.191 -50.072  1.00123.01           O  
ATOM   1587  CB  GLU B 208     -30.903  38.309 -49.734  1.00123.01           C  
ATOM   1588  CG  GLU B 208     -30.927  38.805 -51.171  1.00123.01           C  
ATOM   1589  CD  GLU B 208     -31.477  37.673 -52.025  1.00123.01           C  
ATOM   1590  OE1 GLU B 208     -32.564  37.144 -51.672  1.00123.01           O  
ATOM   1591  OE2 GLU B 208     -30.819  37.322 -53.040  1.00123.01           O1-
ATOM   1594  N   LEU B 209     -28.330  38.398 -47.923  1.00 56.49           N  
ATOM   1595  CA  LEU B 209     -27.148  39.093 -47.493  1.00 56.49           C  
ATOM   1600  C   LEU B 209     -25.961  38.188 -47.624  1.00 56.49           C  
ATOM   1601  O   LEU B 209     -24.864  38.638 -47.950  1.00 56.49           O  
ATOM   1596  CB  LEU B 209     -27.239  39.564 -46.028  1.00 56.49           C  
ATOM   1597  CG  LEU B 209     -28.229  40.727 -45.815  1.00 56.49           C  
ATOM   1598  CD1 LEU B 209     -28.287  41.164 -44.340  1.00 56.49           C  
ATOM   1599  CD2 LEU B 209     -27.895  41.906 -46.747  1.00 56.49           C  
ATOM   1602  N   ASP B 210     -26.145  36.887 -47.343  1.00 35.59           N  
ATOM   1603  CA  ASP B 210     -25.071  35.939 -47.425  1.00 35.59           C  
ATOM   1608  C   ASP B 210     -24.620  35.850 -48.854  1.00 35.59           C  
ATOM   1609  O   ASP B 210     -23.424  35.780 -49.134  1.00 35.59           O  
ATOM   1604  CB  ASP B 210     -25.511  34.538 -46.965  1.00 35.59           C  
ATOM   1605  CG  ASP B 210     -25.835  34.622 -45.477  1.00 35.59           C  
ATOM   1606  OD1 ASP B 210     -25.538  35.680 -44.860  1.00 35.59           O  
ATOM   1607  OD2 ASP B 210     -26.388  33.629 -44.935  1.00 35.59           O1-
ATOM   1610  N   GLU B 211     -25.576  35.848 -49.803  1.00 66.14           N  
ATOM   1611  CA  GLU B 211     -25.242  35.766 -51.196  1.00 66.14           C  
ATOM   1617  C   GLU B 211     -24.489  37.004 -51.570  1.00 66.14           C  
ATOM   1618  O   GLU B 211     -23.503  36.950 -52.302  1.00 66.14           O  
ATOM   1612  CB  GLU B 211     -26.481  35.685 -52.100  1.00 66.14           C  
ATOM   1613  CG  GLU B 211     -27.235  34.363 -51.966  1.00 66.14           C  
ATOM   1614  CD  GLU B 211     -26.381  33.276 -52.600  1.00 66.14           C  
ATOM   1615  OE1 GLU B 211     -25.974  33.456 -53.779  1.00 66.14           O  
ATOM   1616  OE2 GLU B 211     -26.117  32.253 -51.913  1.00 66.14           O1-
ATOM   1619  N   PHE B 212     -24.940  38.156 -51.044  1.00 62.43           N  
ATOM   1620  CA  PHE B 212     -24.351  39.439 -51.304  1.00 62.43           C  
ATOM   1628  C   PHE B 212     -22.917  39.421 -50.873  1.00 62.43           C  
ATOM   1629  O   PHE B 212     -22.027  39.806 -51.629  1.00 62.43           O  
ATOM   1621  CB  PHE B 212     -25.086  40.518 -50.485  1.00 62.43           C  
ATOM   1622  CG  PHE B 212     -24.315  41.790 -50.432  1.00 62.43           C  
ATOM   1623  CD1 PHE B 212     -24.395  42.722 -51.441  1.00 62.43           C  
ATOM   1624  CD2 PHE B 212     -23.515  42.055 -49.342  1.00 62.43           C  
ATOM   1625  CE1 PHE B 212     -23.678  43.892 -51.361  1.00 62.43           C  
ATOM   1626  CE2 PHE B 212     -22.797  43.224 -49.257  1.00 62.43           C  
ATOM   1627  CZ  PHE B 212     -22.878  44.146 -50.272  1.00 62.43           C  
ATOM   1630  N   ALA B 213     -22.661  38.947 -49.642  1.00 31.91           N  
ATOM   1631  CA  ALA B 213     -21.336  38.942 -49.089  1.00 31.91           C  
ATOM   1633  C   ALA B 213     -20.440  38.057 -49.902  1.00 31.91           C  
ATOM   1634  O   ALA B 213     -19.279  38.392 -50.132  1.00 31.91           O  
ATOM   1632  CB  ALA B 213     -21.295  38.441 -47.634  1.00 31.91           C  
ATOM   1635  N   ALA B 214     -20.951  36.895 -50.354  1.00 35.75           N  
ATOM   1636  CA  ALA B 214     -20.122  35.978 -51.083  1.00 35.75           C  
ATOM   1638  C   ALA B 214     -19.624  36.623 -52.340  1.00 35.75           C  
ATOM   1639  O   ALA B 214     -18.429  36.575 -52.628  1.00 35.75           O  
ATOM   1637  CB  ALA B 214     -20.866  34.695 -51.486  1.00 35.75           C  
ATOM   1640  N   HIS B 215     -20.515  37.277 -53.109  1.00 51.70           N  
ATOM   1641  CA  HIS B 215     -20.105  37.887 -54.345  1.00 51.70           C  
ATOM   1648  C   HIS B 215     -19.165  39.016 -54.069  1.00 51.70           C  
ATOM   1649  O   HIS B 215     -18.216  39.242 -54.818  1.00 51.70           O  
ATOM   1644  CB  HIS B 215     -21.266  38.438 -55.190  1.00 51.70           C  
ATOM   1643  CG  HIS B 215     -21.977  37.365 -55.956  1.00 51.70           C  
ATOM   1646  CD2 HIS B 215     -23.182  36.768 -55.740  1.00 51.70           C  
ATOM   1642  ND1 HIS B 215     -21.467  36.779 -57.094  1.00 51.70           N  
ATOM   1647  CE1 HIS B 215     -22.378  35.864 -57.506  1.00 51.70           C  
ATOM   1645  NE2 HIS B 215     -23.436  35.821 -56.715  1.00 51.70           N  
ATOM   1650  N   LEU B 216     -19.421  39.770 -52.987  1.00 47.68           N  
ATOM   1651  CA  LEU B 216     -18.609  40.901 -52.648  1.00 47.68           C  
ATOM   1656  C   LEU B 216     -17.215  40.461 -52.333  1.00 47.68           C  
ATOM   1657  O   LEU B 216     -16.247  41.113 -52.728  1.00 47.68           O  
ATOM   1652  CB  LEU B 216     -19.147  41.655 -51.422  1.00 47.68           C  
ATOM   1653  CG  LEU B 216     -18.307  42.880 -51.019  1.00 47.68           C  
ATOM   1654  CD1 LEU B 216     -18.236  43.916 -52.152  1.00 47.68           C  
ATOM   1655  CD2 LEU B 216     -18.818  43.478 -49.699  1.00 47.68           C  
ATOM   1658  N   GLY B 217     -17.065  39.337 -51.612  1.00 30.28           N  
ATOM   1659  CA  GLY B 217     -15.750  38.907 -51.238  1.00 30.28           C  
ATOM   1660  C   GLY B 217     -14.960  38.624 -52.474  1.00 30.28           C  
ATOM   1661  O   GLY B 217     -13.793  38.996 -52.577  1.00 30.28           O  
ATOM   1662  N   LEU B 218     -15.593  37.966 -53.456  1.00146.64           N  
ATOM   1663  CA  LEU B 218     -14.900  37.576 -54.647  1.00146.64           C  
ATOM   1668  C   LEU B 218     -14.452  38.807 -55.383  1.00146.64           C  
ATOM   1669  O   LEU B 218     -13.347  38.853 -55.925  1.00146.64           O  
ATOM   1664  CB  LEU B 218     -15.779  36.693 -55.545  1.00146.64           C  
ATOM   1665  CG  LEU B 218     -15.013  36.030 -56.696  1.00146.64           C  
ATOM   1666  CD1 LEU B 218     -13.793  35.261 -56.178  1.00146.64           C  
ATOM   1667  CD2 LEU B 218     -15.937  35.088 -57.476  1.00146.64           C  
ATOM   1670  N   ALA B 219     -15.309  39.847 -55.407  1.00 44.86           N  
ATOM   1671  CA  ALA B 219     -14.994  41.084 -56.064  1.00 44.86           C  
ATOM   1673  C   ALA B 219     -13.817  41.707 -55.375  1.00 44.86           C  
ATOM   1674  O   ALA B 219     -12.955  42.293 -56.029  1.00 44.86           O  
ATOM   1672  CB  ALA B 219     -16.143  42.106 -56.009  1.00 44.86           C  
ATOM   1675  N   PHE B 220     -13.740  41.589 -54.032  1.00135.05           N  
ATOM   1676  CA  PHE B 220     -12.669  42.231 -53.318  1.00135.05           C  
ATOM   1684  C   PHE B 220     -11.359  41.750 -53.844  1.00135.05           C  
ATOM   1685  O   PHE B 220     -10.466  42.548 -54.114  1.00135.05           O  
ATOM   1677  CB  PHE B 220     -12.629  41.959 -51.799  1.00135.05           C  
ATOM   1678  CG  PHE B 220     -13.607  42.816 -51.066  1.00135.05           C  
ATOM   1679  CD1 PHE B 220     -13.404  44.174 -50.979  1.00135.05           C  
ATOM   1680  CD2 PHE B 220     -14.693  42.269 -50.425  1.00135.05           C  
ATOM   1681  CE1 PHE B 220     -14.283  44.980 -50.294  1.00135.05           C  
ATOM   1682  CE2 PHE B 220     -15.575  43.071 -49.737  1.00135.05           C  
ATOM   1683  CZ  PHE B 220     -15.376  44.428 -49.673  1.00135.05           C  
ATOM   1686  N   GLN B 221     -11.189  40.427 -53.986  1.00166.16           N  
ATOM   1687  CA  GLN B 221      -9.934  39.932 -54.468  1.00166.16           C  
ATOM   1693  C   GLN B 221      -9.718  40.270 -55.911  1.00166.16           C  
ATOM   1694  O   GLN B 221      -8.581  40.457 -56.334  1.00166.16           O  
ATOM   1688  CB  GLN B 221      -9.718  38.424 -54.290  1.00166.16           C  
ATOM   1689  CG  GLN B 221      -9.344  38.074 -52.851  1.00166.16           C  
ATOM   1690  CD  GLN B 221      -8.151  38.942 -52.463  1.00166.16           C  
ATOM   1692  NE2 GLN B 221      -7.243  39.215 -53.440  1.00166.16           N  
ATOM   1691  OE1 GLN B 221      -8.028  39.370 -51.317  1.00166.16           O  
ATOM   1695  N   ILE B 222     -10.785  40.344 -56.723  1.00137.99           N  
ATOM   1696  CA  ILE B 222     -10.593  40.556 -58.137  1.00137.99           C  
ATOM   1701  C   ILE B 222      -9.912  41.876 -58.356  1.00137.99           C  
ATOM   1702  O   ILE B 222      -9.010  41.975 -59.191  1.00137.99           O  
ATOM   1697  CB  ILE B 222     -11.899  40.626 -58.881  1.00137.99           C  
ATOM   1698  CG1 ILE B 222     -12.706  39.319 -58.744  1.00137.99           C  
ATOM   1699  CG2 ILE B 222     -11.585  40.994 -60.340  1.00137.99           C  
ATOM   1700  CD1 ILE B 222     -12.079  38.109 -59.436  1.00137.99           C  
ATOM   1703  N   ARG B 223     -10.362  42.932 -57.642  1.00141.99           N  
ATOM   1704  CA  ARG B 223      -9.802  44.252 -57.758  1.00141.99           C  
ATOM   1712  C   ARG B 223      -8.397  44.280 -57.238  1.00141.99           C  
ATOM   1713  O   ARG B 223      -7.507  44.859 -57.858  1.00141.99           O  
ATOM   1705  CB  ARG B 223     -10.574  45.293 -56.927  1.00141.99           C  
ATOM   1706  CG  ARG B 223     -10.563  44.944 -55.438  1.00141.99           C  
ATOM   1707  CD  ARG B 223     -11.187  45.972 -54.495  1.00141.99           C  
ATOM   1708  NE  ARG B 223     -11.094  45.398 -53.120  1.00141.99           N  
ATOM   1709  CZ  ARG B 223     -10.842  46.197 -52.041  1.00141.99           C  
ATOM   1710  NH1 ARG B 223     -10.682  47.542 -52.206  1.00141.99           N1+
ATOM   1711  NH2 ARG B 223     -10.740  45.650 -50.795  1.00141.99           N  
ATOM   1714  N   ASP B 224      -8.147  43.638 -56.083  1.00 64.80           N  
ATOM   1715  CA  ASP B 224      -6.846  43.728 -55.484  1.00 64.80           C  
ATOM   1720  C   ASP B 224      -5.866  43.170 -56.455  1.00 64.80           C  
ATOM   1721  O   ASP B 224      -4.798  43.742 -56.669  1.00 64.80           O  
ATOM   1716  CB  ASP B 224      -6.736  42.906 -54.187  1.00 64.80           C  
ATOM   1717  CG  ASP B 224      -5.372  43.146 -53.545  1.00 64.80           C  
ATOM   1718  OD1 ASP B 224      -4.539  43.873 -54.150  1.00 64.80           O  
ATOM   1719  OD2 ASP B 224      -5.148  42.599 -52.433  1.00 64.80           O1-
ATOM   1722  N   ASP B 225      -6.264  42.054 -57.092  1.00142.22           N  
ATOM   1723  CA  ASP B 225      -5.488  41.286 -58.027  1.00142.22           C  
ATOM   1728  C   ASP B 225      -5.254  42.003 -59.286  1.00142.22           C  
ATOM   1729  O   ASP B 225      -4.309  41.640 -59.984  1.00142.22           O  
ATOM   1724  CB  ASP B 225      -6.057  39.896 -58.366  1.00142.22           C  
ATOM   1725  CG  ASP B 225      -5.653  38.956 -57.237  1.00142.22           C  
ATOM   1726  OD1 ASP B 225      -5.361  39.465 -56.123  1.00142.22           O  
ATOM   1727  OD2 ASP B 225      -5.611  37.719 -57.478  1.00142.22           O1-
ATOM   1730  N   ILE B 226      -6.061  43.047 -59.596  1.00116.03           N  
ATOM   1731  CA  ILE B 226      -5.844  43.823 -60.786  1.00116.03           C  
ATOM   1736  C   ILE B 226      -4.426  44.240 -60.642  1.00116.03           C  
ATOM   1737  O   ILE B 226      -3.696  44.396 -61.617  1.00116.03           O  
ATOM   1732  CB  ILE B 226      -6.718  45.039 -60.935  1.00116.03           C  
ATOM   1733  CG1 ILE B 226      -6.680  45.530 -62.394  1.00116.03           C  
ATOM   1734  CG2 ILE B 226      -6.254  46.111 -59.939  1.00116.03           C  
ATOM   1735  CD1 ILE B 226      -7.772  46.543 -62.734  1.00116.03           C  
ATOM   1738  N   LEU B 227      -3.989  44.451 -59.392  1.00196.68           N  
ATOM   1739  CA  LEU B 227      -2.579  44.568 -59.314  1.00196.68           C  
ATOM   1744  C   LEU B 227      -1.865  43.244 -59.773  1.00196.68           C  
ATOM   1745  O   LEU B 227      -1.269  43.247 -60.849  1.00196.68           O  
ATOM   1740  CB  LEU B 227      -2.118  44.903 -57.878  1.00196.68           C  
ATOM   1741  CG  LEU B 227      -0.683  45.465 -57.765  1.00196.68           C  
ATOM   1742  CD1 LEU B 227       0.378  44.519 -58.344  1.00196.68           C  
ATOM   1743  CD2 LEU B 227      -0.600  46.883 -58.352  1.00196.68           C  
ATOM   1746  N   ASP B 228      -1.914  42.092 -59.007  1.00169.63           N  
ATOM   1747  CA  ASP B 228      -1.138  40.842 -59.229  1.00169.63           C  
ATOM   1752  C   ASP B 228      -1.464  39.751 -60.288  1.00169.63           C  
ATOM   1753  O   ASP B 228      -1.003  39.861 -61.426  1.00169.63           O  
ATOM   1748  CB  ASP B 228      -0.962  40.057 -57.914  1.00169.63           C  
ATOM   1749  CG  ASP B 228      -0.065  40.877 -57.003  1.00169.63           C  
ATOM   1750  OD1 ASP B 228      -0.121  42.131 -57.096  1.00169.63           O  
ATOM   1751  OD2 ASP B 228       0.693  40.264 -56.205  1.00169.63           O1-
ATOM   1754  N   ILE B 229      -2.256  38.654 -59.940  1.00237.91           N  
ATOM   1755  CA  ILE B 229      -2.667  37.576 -60.821  1.00237.91           C  
ATOM   1760  C   ILE B 229      -4.117  37.283 -60.616  1.00237.91           C  
ATOM   1761  O   ILE B 229      -4.522  36.600 -59.686  1.00237.91           O  
ATOM   1756  CB  ILE B 229      -1.846  36.319 -60.613  1.00237.91           C  
ATOM   1757  CG1 ILE B 229      -2.219  35.260 -61.658  1.00237.91           C  
ATOM   1758  CG2 ILE B 229      -1.948  35.862 -59.150  1.00237.91           C  
ATOM   1759  CD1 ILE B 229      -1.216  34.105 -61.716  1.00237.91           C  
ATOM   1762  N   GLU B 230      -4.926  37.667 -61.599  1.00217.36           N  
ATOM   1763  CA  GLU B 230      -6.346  37.736 -61.477  1.00217.36           C  
ATOM   1769  C   GLU B 230      -7.052  36.453 -61.410  1.00217.36           C  
ATOM   1770  O   GLU B 230      -8.228  36.447 -61.772  1.00217.36           O  
ATOM   1764  CB  GLU B 230      -7.050  38.767 -62.361  1.00217.36           C  
ATOM   1765  CG  GLU B 230      -6.662  40.185 -61.917  1.00217.36           C  
ATOM   1766  CD  GLU B 230      -7.725  41.184 -62.352  1.00217.36           C  
ATOM   1767  OE1 GLU B 230      -8.860  41.117 -61.808  1.00217.36           O  
ATOM   1768  OE2 GLU B 230      -7.410  42.041 -63.220  1.00217.36           O1-
ATOM   1771  N   GLY B 231      -6.321  35.345 -61.132  1.00 70.01           N  
ATOM   1772  CA  GLY B 231      -6.959  34.066 -61.019  1.00 70.01           C  
ATOM   1773  C   GLY B 231      -6.063  32.959 -61.512  1.00 70.01           C  
ATOM   1774  O   GLY B 231      -5.052  32.636 -60.892  1.00 70.01           O  
ATOM   1775  N   ALA B 232      -6.443  32.354 -62.663  1.00195.78           N  
ATOM   1776  CA  ALA B 232      -5.822  31.177 -63.218  1.00195.78           C  
ATOM   1778  C   ALA B 232      -4.428  31.419 -63.695  1.00195.78           C  
ATOM   1779  O   ALA B 232      -3.878  32.515 -63.603  1.00195.78           O  
ATOM   1777  CB  ALA B 232      -6.583  30.493 -64.374  1.00195.78           C  
ATOM   1780  N   GLU B 233      -3.846  30.320 -64.219  1.00279.74           N  
ATOM   1781  CA  GLU B 233      -2.468  30.140 -64.579  1.00279.74           C  
ATOM   1787  C   GLU B 233      -1.976  31.102 -65.599  1.00279.74           C  
ATOM   1788  O   GLU B 233      -2.720  31.665 -66.400  1.00279.74           O  
ATOM   1782  CB  GLU B 233      -2.154  28.733 -65.111  1.00279.74           C  
ATOM   1783  CG  GLU B 233      -2.907  28.392 -66.397  1.00279.74           C  
ATOM   1784  CD  GLU B 233      -2.447  27.018 -66.859  1.00279.74           C  
ATOM   1785  OE1 GLU B 233      -2.152  26.169 -65.977  1.00279.74           O  
ATOM   1786  OE2 GLU B 233      -2.381  26.802 -68.099  1.00279.74           O1-
ATOM   1789  N   GLU B 234      -0.648  31.305 -65.529  1.00288.54           N  
ATOM   1790  CA  GLU B 234       0.141  32.136 -66.382  1.00288.54           C  
ATOM   1796  C   GLU B 234       1.068  31.193 -67.081  1.00288.54           C  
ATOM   1797  O   GLU B 234       1.428  30.158 -66.522  1.00288.54           O  
ATOM   1791  CB  GLU B 234       0.994  33.111 -65.552  1.00288.54           C  
ATOM   1792  CG  GLU B 234       1.904  34.055 -66.335  1.00288.54           C  
ATOM   1793  CD  GLU B 234       2.633  34.913 -65.304  1.00288.54           C  
ATOM   1794  OE1 GLU B 234       2.260  34.845 -64.101  1.00288.54           O  
ATOM   1795  OE2 GLU B 234       3.569  35.655 -65.705  1.00288.54           O1-
ATOM   1798  N   LYS B 235       1.465  31.491 -68.334  1.00183.61           N  
ATOM   1799  CA  LYS B 235       2.353  30.553 -68.959  1.00183.61           C  
ATOM   1805  C   LYS B 235       3.732  30.875 -68.511  1.00183.61           C  
ATOM   1806  O   LYS B 235       4.521  31.449 -69.261  1.00183.61           O  
ATOM   1800  CB  LYS B 235       2.414  30.629 -70.495  1.00183.61           C  
ATOM   1801  CG  LYS B 235       3.393  29.606 -71.088  1.00183.61           C  
ATOM   1802  CD  LYS B 235       3.501  29.625 -72.615  1.00183.61           C  
ATOM   1803  CE  LYS B 235       2.254  29.131 -73.346  1.00183.61           C  
ATOM   1804  NZ  LYS B 235       2.487  29.159 -74.807  1.00183.61           N1+
ATOM   1807  N   ILE B 236       4.071  30.534 -67.259  1.00155.57           N  
ATOM   1808  CA  ILE B 236       5.425  30.753 -66.865  1.00155.57           C  
ATOM   1813  C   ILE B 236       5.807  29.597 -66.006  1.00155.57           C  
ATOM   1814  O   ILE B 236       5.076  29.216 -65.092  1.00155.57           O  
ATOM   1809  CB  ILE B 236       5.628  32.042 -66.113  1.00155.57           C  
ATOM   1810  CG1 ILE B 236       7.122  32.402 -66.003  1.00155.57           C  
ATOM   1811  CG2 ILE B 236       4.898  31.936 -64.766  1.00155.57           C  
ATOM   1812  CD1 ILE B 236       7.961  31.426 -65.179  1.00155.57           C  
ATOM   1815  N   GLY B 237       6.973  28.987 -66.284  1.00112.70           N  
ATOM   1816  CA  GLY B 237       7.352  27.893 -65.450  1.00112.70           C  
ATOM   1817  C   GLY B 237       8.815  27.663 -65.608  1.00112.70           C  
ATOM   1818  O   GLY B 237       9.309  27.374 -66.698  1.00112.70           O  
ATOM   1819  N   LYS B 238       9.544  27.777 -64.487  1.00264.78           N  
ATOM   1820  CA  LYS B 238      10.947  27.513 -64.495  1.00264.78           C  
ATOM   1826  C   LYS B 238      11.153  26.567 -63.368  1.00264.78           C  
ATOM   1827  O   LYS B 238      10.497  26.688 -62.334  1.00264.78           O  
ATOM   1821  CB  LYS B 238      11.814  28.755 -64.219  1.00264.78           C  
ATOM   1822  CG  LYS B 238      13.297  28.538 -64.524  1.00264.78           C  
ATOM   1823  CD  LYS B 238      14.122  29.827 -64.503  1.00264.78           C  
ATOM   1824  CE  LYS B 238      13.482  30.984 -65.276  1.00264.78           C  
ATOM   1825  NZ  LYS B 238      12.410  31.604 -64.464  1.00264.78           N1+
ATOM   1828  N   PRO B 239      12.013  25.607 -63.519  1.00100.68           N  
ATOM   1829  CA  PRO B 239      12.225  24.716 -62.424  1.00100.68           C  
ATOM   1833  C   PRO B 239      12.929  25.501 -61.381  1.00100.68           C  
ATOM   1834  O   PRO B 239      13.730  26.362 -61.741  1.00100.68           O  
ATOM   1831  CB  PRO B 239      12.979  23.510 -62.990  1.00100.68           C  
ATOM   1832  CG  PRO B 239      13.312  23.902 -64.445  1.00100.68           C  
ATOM   1830  CD  PRO B 239      12.256  24.962 -64.795  1.00100.68           C  
ATOM   1835  N   VAL B 240      12.618  25.249 -60.094  1.00148.21           N  
ATOM   1836  CA  VAL B 240      13.207  25.971 -59.006  1.00148.21           C  
ATOM   1840  C   VAL B 240      13.147  27.442 -59.276  1.00148.21           C  
ATOM   1841  O   VAL B 240      12.460  27.912 -60.182  1.00148.21           O  
ATOM   1837  CB  VAL B 240      14.608  25.558 -58.639  1.00148.21           C  
ATOM   1838  CG1 VAL B 240      14.553  24.092 -58.182  1.00148.21           C  
ATOM   1839  CG2 VAL B 240      15.577  25.826 -59.801  1.00148.21           C  
ATOM   1842  N   GLY B 241      13.843  28.224 -58.435  1.00 74.13           N  
ATOM   1843  CA  GLY B 241      13.824  29.646 -58.581  1.00 74.13           C  
ATOM   1844  C   GLY B 241      12.981  30.162 -57.467  1.00 74.13           C  
ATOM   1845  O   GLY B 241      12.044  29.503 -57.022  1.00 74.13           O  
ATOM   1846  N   SER B 242      13.300  31.378 -56.987  1.00157.06           N  
ATOM   1847  CA  SER B 242      12.583  31.929 -55.880  1.00157.06           C  
ATOM   1850  C   SER B 242      11.227  32.329 -56.346  1.00157.06           C  
ATOM   1851  O   SER B 242      11.009  32.583 -57.529  1.00157.06           O  
ATOM   1848  CB  SER B 242      13.256  33.180 -55.287  1.00157.06           C  
ATOM   1849  OG  SER B 242      12.494  33.678 -54.197  1.00157.06           O  
ATOM   1852  N   ASP B 243      10.263  32.349 -55.406  1.00238.38           N  
ATOM   1853  CA  ASP B 243       8.953  32.819 -55.729  1.00238.38           C  
ATOM   1858  C   ASP B 243       9.122  34.285 -55.936  1.00238.38           C  
ATOM   1859  O   ASP B 243       9.781  34.952 -55.139  1.00238.38           O  
ATOM   1854  CB  ASP B 243       7.927  32.584 -54.601  1.00238.38           C  
ATOM   1855  CG  ASP B 243       8.385  33.320 -53.344  1.00238.38           C  
ATOM   1856  OD1 ASP B 243       9.612  33.304 -53.058  1.00238.38           O  
ATOM   1857  OD2 ASP B 243       7.512  33.895 -52.639  1.00238.38           O1-
ATOM   1860  N   GLN B 244       8.546  34.842 -57.018  1.00279.06           N  
ATOM   1861  CA  GLN B 244       8.821  36.229 -57.238  1.00279.06           C  
ATOM   1867  C   GLN B 244       7.553  37.009 -57.253  1.00279.06           C  
ATOM   1868  O   GLN B 244       6.584  36.648 -57.919  1.00279.06           O  
ATOM   1862  CB  GLN B 244       9.553  36.504 -58.560  1.00279.06           C  
ATOM   1863  CG  GLN B 244       9.885  37.981 -58.766  1.00279.06           C  
ATOM   1864  CD  GLN B 244      10.864  38.394 -57.675  1.00279.06           C  
ATOM   1866  NE2 GLN B 244      11.418  37.396 -56.936  1.00279.06           N  
ATOM   1865  OE1 GLN B 244      11.128  39.579 -57.481  1.00279.06           O  
ATOM   1869  N   SER B 245       7.540  38.107 -56.476  1.00112.02           N  
ATOM   1870  CA  SER B 245       6.411  38.980 -56.405  1.00112.02           C  
ATOM   1873  C   SER B 245       6.288  39.718 -57.700  1.00112.02           C  
ATOM   1874  O   SER B 245       5.192  39.854 -58.244  1.00112.02           O  
ATOM   1871  CB  SER B 245       6.553  40.038 -55.297  1.00112.02           C  
ATOM   1872  OG  SER B 245       6.603  39.405 -54.027  1.00112.02           O  
ATOM   1875  N   ASN B 246       7.425  40.194 -58.246  1.00238.84           N  
ATOM   1876  CA  ASN B 246       7.354  41.023 -59.415  1.00238.84           C  
ATOM   1881  C   ASN B 246       7.598  40.220 -60.646  1.00238.84           C  
ATOM   1882  O   ASN B 246       8.333  39.234 -60.647  1.00238.84           O  
ATOM   1877  CB  ASN B 246       8.373  42.177 -59.422  1.00238.84           C  
ATOM   1878  CG  ASN B 246       8.111  43.050 -60.646  1.00238.84           C  
ATOM   1880  ND2 ASN B 246       6.812  43.355 -60.917  1.00238.84           N  
ATOM   1879  OD1 ASN B 246       9.041  43.455 -61.341  1.00238.84           O  
ATOM   1883  N   ASN B 247       6.927  40.642 -61.731  1.00218.50           N  
ATOM   1884  CA  ASN B 247       7.065  40.081 -63.037  1.00218.50           C  
ATOM   1889  C   ASN B 247       6.870  41.248 -63.941  1.00218.50           C  
ATOM   1890  O   ASN B 247       6.662  42.366 -63.473  1.00218.50           O  
ATOM   1885  CB  ASN B 247       5.979  39.052 -63.394  1.00218.50           C  
ATOM   1886  CG  ASN B 247       6.197  37.818 -62.532  1.00218.50           C  
ATOM   1888  ND2 ASN B 247       5.086  37.253 -61.989  1.00218.50           N  
ATOM   1887  OD1 ASN B 247       7.327  37.372 -62.340  1.00218.50           O  
ATOM   1891  N   LYS B 248       6.954  41.038 -65.264  1.00271.02           N  
ATOM   1892  CA  LYS B 248       6.700  42.164 -66.106  1.00271.02           C  
ATOM   1898  C   LYS B 248       5.265  42.491 -65.851  1.00271.02           C  
ATOM   1899  O   LYS B 248       4.488  41.610 -65.488  1.00271.02           O  
ATOM   1893  CB  LYS B 248       6.869  41.876 -67.606  1.00271.02           C  
ATOM   1894  CG  LYS B 248       7.055  43.136 -68.456  1.00271.02           C  
ATOM   1895  CD  LYS B 248       8.434  43.793 -68.310  1.00271.02           C  
ATOM   1896  CE  LYS B 248       8.645  44.568 -67.006  1.00271.02           C  
ATOM   1897  NZ  LYS B 248       9.978  45.219 -67.020  1.00271.02           N1+
ATOM   1900  N   ALA B 249       4.877  43.771 -66.008  1.00235.76           N  
ATOM   1901  CA  ALA B 249       3.525  44.136 -65.704  1.00235.76           C  
ATOM   1903  C   ALA B 249       2.634  43.317 -66.568  1.00235.76           C  
ATOM   1904  O   ALA B 249       2.899  43.125 -67.754  1.00235.76           O  
ATOM   1902  CB  ALA B 249       3.206  45.615 -65.976  1.00235.76           C  
ATOM   1905  N   THR B 250       1.544  42.793 -65.979  1.00230.22           N  
ATOM   1906  CA  THR B 250       0.669  41.980 -66.759  1.00230.22           C  
ATOM   1910  C   THR B 250      -0.711  42.249 -66.227  1.00230.22           C  
ATOM   1911  O   THR B 250      -0.948  43.261 -65.569  1.00230.22           O  
ATOM   1907  CB  THR B 250       1.004  40.512 -66.643  1.00230.22           C  
ATOM   1909  CG2 THR B 250       0.270  39.713 -67.739  1.00230.22           C  
ATOM   1908  OG1 THR B 250       2.395  40.332 -66.862  1.00230.22           O  
ATOM   1912  N   TYR B 251      -1.655  41.346 -66.528  1.00277.78           N  
ATOM   1913  CA  TYR B 251      -3.042  41.398 -66.184  1.00277.78           C  
ATOM   1922  C   TYR B 251      -3.420  40.017 -65.759  1.00277.78           C  
ATOM   1923  O   TYR B 251      -2.549  39.191 -65.493  1.00277.78           O  
ATOM   1914  CB  TYR B 251      -3.881  41.778 -67.409  1.00277.78           C  
ATOM   1915  CG  TYR B 251      -3.147  41.113 -68.525  1.00277.78           C  
ATOM   1916  CD1 TYR B 251      -3.228  39.759 -68.758  1.00277.78           C  
ATOM   1917  CD2 TYR B 251      -2.343  41.876 -69.338  1.00277.78           C  
ATOM   1918  CE1 TYR B 251      -2.518  39.188 -69.792  1.00277.78           C  
ATOM   1919  CE2 TYR B 251      -1.633  41.312 -70.372  1.00277.78           C  
ATOM   1920  CZ  TYR B 251      -1.720  39.962 -70.601  1.00277.78           C  
ATOM   1921  OH  TYR B 251      -0.993  39.377 -71.660  1.00277.78           O  
ATOM   1924  N   PRO B 252      -4.702  39.775 -65.642  1.00260.86           N  
ATOM   1925  CA  PRO B 252      -5.147  38.467 -65.334  1.00260.86           C  
ATOM   1929  C   PRO B 252      -4.546  37.534 -66.341  1.00260.86           C  
ATOM   1930  O   PRO B 252      -4.878  37.603 -67.520  1.00260.86           O  
ATOM   1927  CB  PRO B 252      -6.665  38.566 -65.341  1.00260.86           C  
ATOM   1928  CG  PRO B 252      -6.947  40.089 -65.222  1.00260.86           C  
ATOM   1926  CD  PRO B 252      -5.577  40.743 -65.031  1.00260.86           C  
ATOM   1931  N   ALA B 253      -3.626  36.668 -65.894  1.00 92.43           N  
ATOM   1932  CA  ALA B 253      -2.950  35.746 -66.762  1.00 92.43           C  
ATOM   1934  C   ALA B 253      -3.908  34.704 -67.242  1.00 92.43           C  
ATOM   1935  O   ALA B 253      -3.791  34.168 -68.342  1.00 92.43           O  
ATOM   1933  CB  ALA B 253      -1.787  35.008 -66.077  1.00 92.43           C  
ATOM   1936  N   LEU B 254      -4.818  34.324 -66.341  1.00178.75           N  
ATOM   1937  CA  LEU B 254      -5.795  33.290 -66.497  1.00178.75           C  
ATOM   1942  C   LEU B 254      -6.775  33.655 -67.556  1.00178.75           C  
ATOM   1943  O   LEU B 254      -6.893  32.979 -68.572  1.00178.75           O  
ATOM   1938  CB  LEU B 254      -6.792  33.238 -65.345  1.00178.75           C  
ATOM   1939  CG  LEU B 254      -6.867  34.522 -64.507  1.00178.75           C  
ATOM   1940  CD1 LEU B 254      -8.132  34.475 -63.652  1.00178.75           C  
ATOM   1941  CD2 LEU B 254      -5.575  34.828 -63.736  1.00178.75           C  
ATOM   1944  N   LEU B 255      -7.584  34.686 -67.213  1.00126.90           N  
ATOM   1945  CA  LEU B 255      -8.679  35.284 -67.922  1.00126.90           C  
ATOM   1950  C   LEU B 255      -8.300  36.337 -68.911  1.00126.90           C  
ATOM   1951  O   LEU B 255      -8.974  36.483 -69.926  1.00126.90           O  
ATOM   1946  CB  LEU B 255      -9.722  35.883 -66.963  1.00126.90           C  
ATOM   1947  CG  LEU B 255     -10.382  34.819 -66.064  1.00126.90           C  
ATOM   1948  CD1 LEU B 255     -11.425  35.440 -65.121  1.00126.90           C  
ATOM   1949  CD2 LEU B 255     -10.947  33.660 -66.901  1.00126.90           C  
ATOM   1952  N   SER B 256      -7.265  37.140 -68.581  1.00186.56           N  
ATOM   1953  CA  SER B 256      -6.817  38.299 -69.316  1.00186.56           C  
ATOM   1956  C   SER B 256      -7.333  39.447 -68.511  1.00186.56           C  
ATOM   1957  O   SER B 256      -8.160  39.246 -67.625  1.00186.56           O  
ATOM   1954  CB  SER B 256      -7.304  38.463 -70.773  1.00186.56           C  
ATOM   1955  OG  SER B 256      -8.660  38.882 -70.811  1.00186.56           O  
ATOM   1958  N   LEU B 257      -6.876  40.682 -68.783  1.00 69.52           N  
ATOM   1959  CA  LEU B 257      -7.297  41.788 -67.969  1.00 69.52           C  
ATOM   1964  C   LEU B 257      -8.765  41.990 -68.134  1.00 69.52           C  
ATOM   1965  O   LEU B 257      -9.473  42.276 -67.171  1.00 69.52           O  
ATOM   1960  CB  LEU B 257      -6.610  43.121 -68.320  1.00 69.52           C  
ATOM   1961  CG  LEU B 257      -7.074  44.290 -67.428  1.00 69.52           C  
ATOM   1962  CD1 LEU B 257      -6.724  44.030 -65.952  1.00 69.52           C  
ATOM   1963  CD2 LEU B 257      -6.533  45.637 -67.934  1.00 69.52           C  
ATOM   1966  N   ALA B 258      -9.253  41.851 -69.379  1.00 39.43           N  
ATOM   1967  CA  ALA B 258     -10.640  42.050 -69.679  1.00 39.43           C  
ATOM   1969  C   ALA B 258     -11.467  41.029 -68.959  1.00 39.43           C  
ATOM   1970  O   ALA B 258     -12.533  41.352 -68.435  1.00 39.43           O  
ATOM   1968  CB  ALA B 258     -10.948  41.896 -71.178  1.00 39.43           C  
ATOM   1971  N   GLY B 259     -10.997  39.765 -68.929  1.00 37.07           N  
ATOM   1972  CA  GLY B 259     -11.747  38.692 -68.343  1.00 37.07           C  
ATOM   1973  C   GLY B 259     -11.919  38.890 -66.873  1.00 37.07           C  
ATOM   1974  O   GLY B 259     -13.016  38.730 -66.343  1.00 37.07           O  
ATOM   1975  N   ALA B 260     -10.838  39.240 -66.160  1.00 54.38           N  
ATOM   1976  CA  ALA B 260     -10.973  39.411 -64.745  1.00 54.38           C  
ATOM   1978  C   ALA B 260     -11.882  40.561 -64.485  1.00 54.38           C  
ATOM   1979  O   ALA B 260     -12.643  40.547 -63.520  1.00 54.38           O  
ATOM   1977  CB  ALA B 260      -9.666  39.683 -63.999  1.00 54.38           C  
ATOM   1980  N   LYS B 261     -11.794  41.608 -65.325  1.00164.09           N  
ATOM   1981  CA  LYS B 261     -12.611  42.776 -65.164  1.00164.09           C  
ATOM   1987  C   LYS B 261     -14.055  42.418 -65.355  1.00164.09           C  
ATOM   1988  O   LYS B 261     -14.921  42.928 -64.647  1.00164.09           O  
ATOM   1982  CB  LYS B 261     -12.256  43.891 -66.161  1.00164.09           C  
ATOM   1983  CG  LYS B 261     -10.944  44.590 -65.814  1.00164.09           C  
ATOM   1984  CD  LYS B 261     -10.969  45.203 -64.412  1.00164.09           C  
ATOM   1985  CE  LYS B 261     -12.198  46.081 -64.164  1.00164.09           C  
ATOM   1986  NZ  LYS B 261     -12.282  46.452 -62.734  1.00164.09           N1+
ATOM   1989  N   GLU B 262     -14.357  41.542 -66.333  1.00 70.31           N  
ATOM   1990  CA  GLU B 262     -15.714  41.161 -66.597  1.00 70.31           C  
ATOM   1996  C   GLU B 262     -16.253  40.412 -65.423  1.00 70.31           C  
ATOM   1997  O   GLU B 262     -17.396  40.605 -65.013  1.00 70.31           O  
ATOM   1991  CB  GLU B 262     -15.847  40.237 -67.820  1.00 70.31           C  
ATOM   1992  CG  GLU B 262     -15.564  40.939 -69.149  1.00 70.31           C  
ATOM   1993  CD  GLU B 262     -16.720  41.890 -69.418  1.00 70.31           C  
ATOM   1994  OE1 GLU B 262     -17.263  42.464 -68.436  1.00 70.31           O  
ATOM   1995  OE2 GLU B 262     -17.083  42.055 -70.613  1.00 70.31           O1-
ATOM   1998  N   LYS B 263     -15.413  39.535 -64.853  1.00114.91           N  
ATOM   1999  CA  LYS B 263     -15.765  38.708 -63.738  1.00114.91           C  
ATOM   2005  C   LYS B 263     -16.102  39.599 -62.579  1.00114.91           C  
ATOM   2006  O   LYS B 263     -17.083  39.374 -61.870  1.00114.91           O  
ATOM   2000  CB  LYS B 263     -14.565  37.829 -63.335  1.00114.91           C  
ATOM   2001  CG  LYS B 263     -14.834  36.738 -62.299  1.00114.91           C  
ATOM   2002  CD  LYS B 263     -15.644  35.556 -62.830  1.00114.91           C  
ATOM   2003  CE  LYS B 263     -15.626  34.340 -61.900  1.00114.91           C  
ATOM   2004  NZ  LYS B 263     -14.281  33.718 -61.905  1.00114.91           N1+
ATOM   2007  N   LEU B 264     -15.299  40.661 -62.378  1.00120.05           N  
ATOM   2008  CA  LEU B 264     -15.459  41.547 -61.260  1.00120.05           C  
ATOM   2013  C   LEU B 264     -16.799  42.210 -61.386  1.00120.05           C  
ATOM   2014  O   LEU B 264     -17.556  42.290 -60.419  1.00120.05           O  
ATOM   2009  CB  LEU B 264     -14.394  42.667 -61.249  1.00120.05           C  
ATOM   2010  CG  LEU B 264     -14.233  43.458 -59.929  1.00120.05           C  
ATOM   2011  CD1 LEU B 264     -13.390  44.724 -60.149  1.00120.05           C  
ATOM   2012  CD2 LEU B 264     -15.558  43.740 -59.208  1.00120.05           C  
ATOM   2015  N   ALA B 265     -17.132  42.684 -62.599  1.00 31.25           N  
ATOM   2016  CA  ALA B 265     -18.361  43.389 -62.828  1.00 31.25           C  
ATOM   2018  C   ALA B 265     -19.510  42.485 -62.528  1.00 31.25           C  
ATOM   2019  O   ALA B 265     -20.504  42.911 -61.943  1.00 31.25           O  
ATOM   2017  CB  ALA B 265     -18.515  43.859 -64.285  1.00 31.25           C  
ATOM   2020  N   PHE B 266     -19.404  41.204 -62.918  1.00 40.23           N  
ATOM   2021  CA  PHE B 266     -20.499  40.306 -62.704  1.00 40.23           C  
ATOM   2029  C   PHE B 266     -20.765  40.186 -61.238  1.00 40.23           C  
ATOM   2030  O   PHE B 266     -21.913  40.265 -60.803  1.00 40.23           O  
ATOM   2022  CB  PHE B 266     -20.238  38.892 -63.245  1.00 40.23           C  
ATOM   2023  CG  PHE B 266     -21.425  38.068 -62.878  1.00 40.23           C  
ATOM   2024  CD1 PHE B 266     -22.618  38.223 -63.544  1.00 40.23           C  
ATOM   2025  CD2 PHE B 266     -21.337  37.133 -61.873  1.00 40.23           C  
ATOM   2026  CE1 PHE B 266     -23.711  37.461 -63.204  1.00 40.23           C  
ATOM   2027  CE2 PHE B 266     -22.425  36.366 -61.530  1.00 40.23           C  
ATOM   2028  CZ  PHE B 266     -23.616  36.531 -62.195  1.00 40.23           C  
ATOM   2031  N   HIS B 267     -19.701  40.006 -60.433  1.00 64.83           N  
ATOM   2032  CA  HIS B 267     -19.848  39.814 -59.019  1.00 64.83           C  
ATOM   2039  C   HIS B 267     -20.428  41.051 -58.410  1.00 64.83           C  
ATOM   2040  O   HIS B 267     -21.254  40.972 -57.502  1.00 64.83           O  
ATOM   2035  CB  HIS B 267     -18.519  39.505 -58.308  1.00 64.83           C  
ATOM   2034  CG  HIS B 267     -17.821  38.328 -58.930  1.00 64.83           C  
ATOM   2037  CD2 HIS B 267     -16.547  38.217 -59.397  1.00 64.83           C  
ATOM   2033  ND1 HIS B 267     -18.417  37.112 -59.155  1.00 64.83           N  
ATOM   2038  CE1 HIS B 267     -17.484  36.325 -59.753  1.00 64.83           C  
ATOM   2036  NE2 HIS B 267     -16.336  36.952 -59.917  1.00 64.83           N  
ATOM   2041  N   ILE B 268     -19.998  42.236 -58.876  1.00 53.81           N  
ATOM   2042  CA  ILE B 268     -20.530  43.448 -58.324  1.00 53.81           C  
ATOM   2047  C   ILE B 268     -21.989  43.538 -58.641  1.00 53.81           C  
ATOM   2048  O   ILE B 268     -22.780  43.972 -57.807  1.00 53.81           O  
ATOM   2043  CB  ILE B 268     -19.847  44.690 -58.811  1.00 53.81           C  
ATOM   2044  CG1 ILE B 268     -18.399  44.712 -58.295  1.00 53.81           C  
ATOM   2045  CG2 ILE B 268     -20.681  45.902 -58.359  1.00 53.81           C  
ATOM   2046  CD1 ILE B 268     -17.568  45.870 -58.835  1.00 53.81           C  
ATOM   2049  N   GLU B 269     -22.381  43.157 -59.871  1.00 64.65           N  
ATOM   2050  CA  GLU B 269     -23.759  43.219 -60.270  1.00 64.65           C  
ATOM   2056  C   GLU B 269     -24.566  42.265 -59.440  1.00 64.65           C  
ATOM   2057  O   GLU B 269     -25.650  42.605 -58.968  1.00 64.65           O  
ATOM   2051  CB  GLU B 269     -23.943  42.845 -61.754  1.00 64.65           C  
ATOM   2052  CG  GLU B 269     -25.391  42.888 -62.244  1.00 64.65           C  
ATOM   2053  CD  GLU B 269     -25.834  44.340 -62.358  1.00 64.65           C  
ATOM   2054  OE1 GLU B 269     -25.096  45.142 -62.990  1.00 64.65           O  
ATOM   2055  OE2 GLU B 269     -26.922  44.664 -61.813  1.00 64.65           O1-
ATOM   2058  N   ALA B 270     -24.047  41.041 -59.228  1.00 25.98           N  
ATOM   2059  CA  ALA B 270     -24.763  40.044 -58.482  1.00 25.98           C  
ATOM   2061  C   ALA B 270     -24.955  40.507 -57.071  1.00 25.98           C  
ATOM   2062  O   ALA B 270     -26.031  40.346 -56.497  1.00 25.98           O  
ATOM   2060  CB  ALA B 270     -24.022  38.695 -58.422  1.00 25.98           C  
ATOM   2063  N   ALA B 271     -23.909  41.108 -56.477  1.00 26.46           N  
ATOM   2064  CA  ALA B 271     -23.974  41.527 -55.106  1.00 26.46           C  
ATOM   2066  C   ALA B 271     -25.046  42.558 -54.959  1.00 26.46           C  
ATOM   2067  O   ALA B 271     -25.829  42.525 -54.011  1.00 26.46           O  
ATOM   2065  CB  ALA B 271     -22.659  42.157 -54.616  1.00 26.46           C  
ATOM   2068  N   GLN B 272     -25.119  43.500 -55.916  1.00 79.19           N  
ATOM   2069  CA  GLN B 272     -26.069  44.566 -55.827  1.00 79.19           C  
ATOM   2075  C   GLN B 272     -27.455  44.002 -55.898  1.00 79.19           C  
ATOM   2076  O   GLN B 272     -28.352  44.461 -55.192  1.00 79.19           O  
ATOM   2070  CB  GLN B 272     -25.911  45.620 -56.936  1.00 79.19           C  
ATOM   2071  CG  GLN B 272     -26.925  46.760 -56.811  1.00 79.19           C  
ATOM   2072  CD  GLN B 272     -26.783  47.357 -55.415  1.00 79.19           C  
ATOM   2074  NE2 GLN B 272     -27.933  47.517 -54.708  1.00 79.19           N  
ATOM   2073  OE1 GLN B 272     -25.681  47.659 -54.960  1.00 79.19           O  
ATOM   2077  N   ARG B 273     -27.665  42.981 -56.751  1.00111.14           N  
ATOM   2078  CA  ARG B 273     -28.969  42.405 -56.923  1.00111.14           C  
ATOM   2086  C   ARG B 273     -29.432  41.825 -55.620  1.00111.14           C  
ATOM   2087  O   ARG B 273     -30.565  42.048 -55.199  1.00111.14           O  
ATOM   2079  CB  ARG B 273     -28.968  41.259 -57.951  1.00111.14           C  
ATOM   2080  CG  ARG B 273     -30.351  40.653 -58.196  1.00111.14           C  
ATOM   2081  CD  ARG B 273     -31.239  41.504 -59.107  1.00111.14           C  
ATOM   2082  NE  ARG B 273     -32.630  40.996 -58.973  1.00111.14           N  
ATOM   2083  CZ  ARG B 273     -33.417  41.516 -57.989  1.00111.14           C  
ATOM   2084  NH1 ARG B 273     -32.919  42.500 -57.182  1.00111.14           N1+
ATOM   2085  NH2 ARG B 273     -34.693  41.065 -57.813  1.00111.14           N  
ATOM   2088  N   HIS B 274     -28.552  41.070 -54.938  1.00 55.48           N  
ATOM   2089  CA  HIS B 274     -28.909  40.424 -53.705  1.00 55.48           C  
ATOM   2096  C   HIS B 274     -29.184  41.455 -52.660  1.00 55.48           C  
ATOM   2097  O   HIS B 274     -30.118  41.318 -51.873  1.00 55.48           O  
ATOM   2092  CB  HIS B 274     -27.804  39.504 -53.164  1.00 55.48           C  
ATOM   2091  CG  HIS B 274     -27.559  38.320 -54.049  1.00 55.48           C  
ATOM   2094  CD2 HIS B 274     -26.559  38.085 -54.938  1.00 55.48           C  
ATOM   2090  ND1 HIS B 274     -28.379  37.216 -54.099  1.00 55.48           N  
ATOM   2095  CE1 HIS B 274     -27.837  36.371 -55.013  1.00 55.48           C  
ATOM   2093  NE2 HIS B 274     -26.732  36.855 -55.549  1.00 55.48           N  
ATOM   2098  N   LEU B 275     -28.383  42.532 -52.619  1.00 54.16           N  
ATOM   2099  CA  LEU B 275     -28.602  43.507 -51.593  1.00 54.16           C  
ATOM   2104  C   LEU B 275     -29.984  44.056 -51.741  1.00 54.16           C  
ATOM   2105  O   LEU B 275     -30.710  44.174 -50.755  1.00 54.16           O  
ATOM   2100  CB  LEU B 275     -27.625  44.694 -51.644  1.00 54.16           C  
ATOM   2101  CG  LEU B 275     -27.902  45.759 -50.564  1.00 54.16           C  
ATOM   2102  CD1 LEU B 275     -27.822  45.163 -49.148  1.00 54.16           C  
ATOM   2103  CD2 LEU B 275     -26.982  46.977 -50.739  1.00 54.16           C  
ATOM   2106  N   ARG B 276     -30.400  44.370 -52.981  1.00138.57           N  
ATOM   2107  CA  ARG B 276     -31.699  44.942 -53.207  1.00138.57           C  
ATOM   2115  C   ARG B 276     -32.745  43.966 -52.776  1.00138.57           C  
ATOM   2116  O   ARG B 276     -33.756  44.336 -52.182  1.00138.57           O  
ATOM   2108  CB  ARG B 276     -31.953  45.309 -54.679  1.00138.57           C  
ATOM   2109  CG  ARG B 276     -31.078  46.468 -55.159  1.00138.57           C  
ATOM   2110  CD  ARG B 276     -31.439  47.817 -54.528  1.00138.57           C  
ATOM   2111  NE  ARG B 276     -31.111  47.738 -53.076  1.00138.57           N  
ATOM   2112  CZ  ARG B 276     -30.653  48.840 -52.410  1.00138.57           C  
ATOM   2113  NH1 ARG B 276     -30.474  50.015 -53.080  1.00138.57           N1+
ATOM   2114  NH2 ARG B 276     -30.370  48.760 -51.077  1.00138.57           N  
ATOM   2117  N   ASN B 277     -32.500  42.675 -53.037  1.00 80.28           N  
ATOM   2118  CA  ASN B 277     -33.408  41.616 -52.714  1.00 80.28           C  
ATOM   2123  C   ASN B 277     -33.573  41.538 -51.232  1.00 80.28           C  
ATOM   2124  O   ASN B 277     -34.514  40.890 -50.777  1.00 80.28           O  
ATOM   2119  CB  ASN B 277     -32.934  40.229 -53.181  1.00 80.28           C  
ATOM   2120  CG  ASN B 277     -33.188  40.109 -54.676  1.00 80.28           C  
ATOM   2122  ND2 ASN B 277     -32.607  39.054 -55.305  1.00 80.28           N  
ATOM   2121  OD1 ASN B 277     -33.898  40.924 -55.266  1.00 80.28           O  
ATOM   2125  N   ALA B 278     -32.693  42.213 -50.454  1.00162.84           N  
ATOM   2126  CA  ALA B 278     -32.603  41.979 -49.035  1.00162.84           C  
ATOM   2128  C   ALA B 278     -33.948  42.011 -48.360  1.00162.84           C  
ATOM   2129  O   ALA B 278     -34.342  40.976 -47.828  1.00162.84           O  
ATOM   2127  CB  ALA B 278     -31.715  43.018 -48.327  1.00162.84           C  
ATOM   2130  N   ASP B 279     -34.733  43.111 -48.347  1.00219.62           N  
ATOM   2131  CA  ASP B 279     -34.423  44.431 -48.789  1.00219.62           C  
ATOM   2136  C   ASP B 279     -34.210  45.131 -47.491  1.00219.62           C  
ATOM   2137  O   ASP B 279     -35.004  44.989 -46.563  1.00219.62           O  
ATOM   2132  CB  ASP B 279     -35.609  45.175 -49.427  1.00219.62           C  
ATOM   2133  CG  ASP B 279     -36.168  44.355 -50.578  1.00219.62           C  
ATOM   2134  OD1 ASP B 279     -36.574  43.191 -50.320  1.00219.62           O  
ATOM   2135  OD2 ASP B 279     -36.199  44.875 -51.724  1.00219.62           O1-
ATOM   2138  N   VAL B 280     -33.135  45.915 -47.395  1.00160.74           N  
ATOM   2139  CA  VAL B 280     -32.755  46.489 -46.147  1.00160.74           C  
ATOM   2143  C   VAL B 280     -32.282  47.868 -46.508  1.00160.74           C  
ATOM   2144  O   VAL B 280     -32.273  48.200 -47.692  1.00160.74           O  
ATOM   2140  CB  VAL B 280     -31.661  45.598 -45.630  1.00160.74           C  
ATOM   2141  CG1 VAL B 280     -30.533  45.564 -46.664  1.00160.74           C  
ATOM   2142  CG2 VAL B 280     -31.237  45.993 -44.236  1.00160.74           C  
ATOM   2145  N   ASP B 281     -31.969  48.755 -45.536  1.00 81.28           N  
ATOM   2146  CA  ASP B 281     -31.428  50.015 -45.982  1.00 81.28           C  
ATOM   2151  C   ASP B 281     -29.936  49.870 -45.947  1.00 81.28           C  
ATOM   2152  O   ASP B 281     -29.247  50.191 -44.980  1.00 81.28           O  
ATOM   2147  CB  ASP B 281     -31.881  51.270 -45.197  1.00 81.28           C  
ATOM   2148  CG  ASP B 281     -31.467  51.202 -43.737  1.00 81.28           C  
ATOM   2149  OD1 ASP B 281     -31.644  50.117 -43.130  1.00 81.28           O  
ATOM   2150  OD2 ASP B 281     -30.964  52.229 -43.211  1.00 81.28           O1-
ATOM   2153  N   GLY B 282     -29.455  49.305 -47.062  1.00108.47           N  
ATOM   2154  CA  GLY B 282     -28.166  48.876 -47.511  1.00108.47           C  
ATOM   2155  C   GLY B 282     -27.216  49.952 -47.921  1.00108.47           C  
ATOM   2156  O   GLY B 282     -26.143  49.603 -48.404  1.00108.47           O  
ATOM   2157  N   ALA B 283     -27.587  51.246 -47.881  1.00 57.49           N  
ATOM   2158  CA  ALA B 283     -26.776  52.275 -48.482  1.00 57.49           C  
ATOM   2160  C   ALA B 283     -25.343  52.176 -48.032  1.00 57.49           C  
ATOM   2161  O   ALA B 283     -24.438  52.346 -48.849  1.00 57.49           O  
ATOM   2159  CB  ALA B 283     -27.261  53.693 -48.130  1.00 57.49           C  
ATOM   2162  N   ALA B 284     -25.080  51.900 -46.742  1.00 40.35           N  
ATOM   2163  CA  ALA B 284     -23.718  51.761 -46.301  1.00 40.35           C  
ATOM   2165  C   ALA B 284     -23.076  50.565 -46.952  1.00 40.35           C  
ATOM   2166  O   ALA B 284     -21.917  50.617 -47.358  1.00 40.35           O  
ATOM   2164  CB  ALA B 284     -23.602  51.574 -44.779  1.00 40.35           C  
ATOM   2167  N   LEU B 285     -23.808  49.436 -47.044  1.00 52.98           N  
ATOM   2168  CA  LEU B 285     -23.278  48.243 -47.647  1.00 52.98           C  
ATOM   2173  C   LEU B 285     -23.036  48.477 -49.109  1.00 52.98           C  
ATOM   2174  O   LEU B 285     -22.009  48.071 -49.651  1.00 52.98           O  
ATOM   2169  CB  LEU B 285     -24.202  47.021 -47.490  1.00 52.98           C  
ATOM   2170  CG  LEU B 285     -24.274  46.490 -46.044  1.00 52.98           C  
ATOM   2171  CD1 LEU B 285     -25.209  45.276 -45.928  1.00 52.98           C  
ATOM   2172  CD2 LEU B 285     -22.869  46.183 -45.497  1.00 52.98           C  
ATOM   2175  N   ALA B 286     -23.975  49.163 -49.784  1.00 30.74           N  
ATOM   2176  CA  ALA B 286     -23.866  49.425 -51.190  1.00 30.74           C  
ATOM   2178  C   ALA B 286     -22.635  50.247 -51.402  1.00 30.74           C  
ATOM   2179  O   ALA B 286     -21.894  50.036 -52.358  1.00 30.74           O  
ATOM   2177  CB  ALA B 286     -25.069  50.213 -51.738  1.00 30.74           C  
ATOM   2180  N   TYR B 287     -22.386  51.203 -50.490  1.00 57.75           N  
ATOM   2181  CA  TYR B 287     -21.259  52.086 -50.579  1.00 57.75           C  
ATOM   2190  C   TYR B 287     -20.007  51.270 -50.464  1.00 57.75           C  
ATOM   2191  O   TYR B 287     -19.036  51.507 -51.179  1.00 57.75           O  
ATOM   2182  CB  TYR B 287     -21.265  53.154 -49.469  1.00 57.75           C  
ATOM   2183  CG  TYR B 287     -20.131  54.093 -49.703  1.00 57.75           C  
ATOM   2184  CD1 TYR B 287     -18.886  53.828 -49.185  1.00 57.75           C  
ATOM   2185  CD2 TYR B 287     -20.315  55.241 -50.440  1.00 57.75           C  
ATOM   2186  CE1 TYR B 287     -17.841  54.697 -49.404  1.00 57.75           C  
ATOM   2187  CE2 TYR B 287     -19.275  56.112 -50.662  1.00 57.75           C  
ATOM   2188  CZ  TYR B 287     -18.035  55.839 -50.143  1.00 57.75           C  
ATOM   2189  OH  TYR B 287     -16.961  56.729 -50.368  1.00 57.75           O  
ATOM   2192  N   ILE B 288     -19.996  50.275 -49.558  1.00100.39           N  
ATOM   2193  CA  ILE B 288     -18.841  49.439 -49.394  1.00100.39           C  
ATOM   2198  C   ILE B 288     -18.623  48.757 -50.706  1.00100.39           C  
ATOM   2199  O   ILE B 288     -17.494  48.642 -51.180  1.00100.39           O  
ATOM   2194  CB  ILE B 288     -19.072  48.332 -48.403  1.00100.39           C  
ATOM   2195  CG1 ILE B 288     -19.465  48.880 -47.021  1.00100.39           C  
ATOM   2196  CG2 ILE B 288     -17.810  47.452 -48.381  1.00100.39           C  
ATOM   2197  CD1 ILE B 288     -18.361  49.660 -46.314  1.00100.39           C  
ATOM   2200  N   CYS B 289     -19.726  48.278 -51.314  1.00 42.94           N  
ATOM   2201  CA  CYS B 289     -19.694  47.545 -52.547  1.00 42.94           C  
ATOM   2204  C   CYS B 289     -19.191  48.409 -53.668  1.00 42.94           C  
ATOM   2205  O   CYS B 289     -18.354  47.986 -54.462  1.00 42.94           O  
ATOM   2202  CB  CYS B 289     -21.081  47.014 -52.950  1.00 42.94           C  
ATOM   2203  SG  CYS B 289     -21.039  46.062 -54.497  1.00 42.94           S  
ATOM   2206  N   GLU B 290     -19.671  49.663 -53.747  1.00118.99           N  
ATOM   2207  CA  GLU B 290     -19.319  50.554 -54.817  1.00118.99           C  
ATOM   2213  C   GLU B 290     -17.848  50.823 -54.758  1.00118.99           C  
ATOM   2214  O   GLU B 290     -17.211  51.055 -55.782  1.00118.99           O  
ATOM   2208  CB  GLU B 290     -20.040  51.910 -54.733  1.00118.99           C  
ATOM   2209  CG  GLU B 290     -21.557  51.785 -54.879  1.00118.99           C  
ATOM   2210  CD  GLU B 290     -21.840  51.019 -56.164  1.00118.99           C  
ATOM   2211  OE1 GLU B 290     -21.540  51.563 -57.259  1.00118.99           O  
ATOM   2212  OE2 GLU B 290     -22.356  49.872 -56.064  1.00118.99           O1-
ATOM   2215  N   LEU B 291     -17.268  50.812 -53.547  1.00152.24           N  
ATOM   2216  CA  LEU B 291     -15.870  51.100 -53.407  1.00152.24           C  
ATOM   2221  C   LEU B 291     -15.103  50.089 -54.199  1.00152.24           C  
ATOM   2222  O   LEU B 291     -14.126  50.420 -54.869  1.00152.24           O  
ATOM   2217  CB  LEU B 291     -15.379  50.976 -51.955  1.00152.24           C  
ATOM   2218  CG  LEU B 291     -16.029  51.980 -50.989  1.00152.24           C  
ATOM   2219  CD1 LEU B 291     -15.490  51.798 -49.564  1.00152.24           C  
ATOM   2220  CD2 LEU B 291     -15.878  53.421 -51.497  1.00152.24           C  
ATOM   2223  N   VAL B 292     -15.534  48.817 -54.139  1.00 48.38           N  
ATOM   2224  CA  VAL B 292     -14.857  47.767 -54.842  1.00 48.38           C  
ATOM   2228  C   VAL B 292     -14.944  48.052 -56.311  1.00 48.38           C  
ATOM   2229  O   VAL B 292     -13.999  47.819 -57.062  1.00 48.38           O  
ATOM   2225  CB  VAL B 292     -15.480  46.421 -54.623  1.00 48.38           C  
ATOM   2226  CG1 VAL B 292     -14.696  45.380 -55.442  1.00 48.38           C  
ATOM   2227  CG2 VAL B 292     -15.519  46.137 -53.112  1.00 48.38           C  
ATOM   2230  N   ALA B 293     -16.118  48.543 -56.744  1.00 59.73           N  
ATOM   2231  CA  ALA B 293     -16.471  48.878 -58.096  1.00 59.73           C  
ATOM   2233  C   ALA B 293     -15.678  50.050 -58.613  1.00 59.73           C  
ATOM   2234  O   ALA B 293     -15.452  50.169 -59.816  1.00 59.73           O  
ATOM   2232  CB  ALA B 293     -17.958  49.248 -58.232  1.00 59.73           C  
ATOM   2235  N   ALA B 294     -15.251  50.955 -57.715  1.00 73.05           N  
ATOM   2236  CA  ALA B 294     -14.730  52.251 -58.066  1.00 73.05           C  
ATOM   2238  C   ALA B 294     -13.551  52.252 -58.995  1.00 73.05           C  
ATOM   2239  O   ALA B 294     -13.556  53.033 -59.942  1.00 73.05           O  
ATOM   2237  CB  ALA B 294     -14.311  53.064 -56.828  1.00 73.05           C  
ATOM   2240  N   ARG B 295     -12.528  51.400 -58.804  1.00220.10           N  
ATOM   2241  CA  ARG B 295     -11.368  51.490 -59.658  1.00220.10           C  
ATOM   2249  C   ARG B 295     -11.802  51.285 -61.073  1.00220.10           C  
ATOM   2250  O   ARG B 295     -11.333  51.973 -61.978  1.00220.10           O  
ATOM   2242  CB  ARG B 295     -10.324  50.391 -59.404  1.00220.10           C  
ATOM   2243  CG  ARG B 295     -10.903  48.981 -59.553  1.00220.10           C  
ATOM   2244  CD  ARG B 295      -9.945  47.959 -60.169  1.00220.10           C  
ATOM   2245  NE  ARG B 295     -10.149  48.002 -61.648  1.00220.10           N  
ATOM   2246  CZ  ARG B 295      -9.531  48.941 -62.419  1.00220.10           C  
ATOM   2247  NH1 ARG B 295      -8.711  49.868 -61.842  1.00220.10           N1+
ATOM   2248  NH2 ARG B 295      -9.730  48.961 -63.769  1.00220.10           N  
ATOM   2251  N   ASP B 296     -12.730  50.340 -61.306  1.00181.64           N  
ATOM   2252  CA  ASP B 296     -13.158  50.120 -62.653  1.00181.64           C  
ATOM   2257  C   ASP B 296     -13.933  51.328 -63.059  1.00181.64           C  
ATOM   2258  O   ASP B 296     -14.393  52.101 -62.219  1.00181.64           O  
ATOM   2253  CB  ASP B 296     -14.072  48.894 -62.825  1.00181.64           C  
ATOM   2254  CG  ASP B 296     -14.163  48.554 -64.307  1.00181.64           C  
ATOM   2255  OD1 ASP B 296     -13.355  49.108 -65.100  1.00181.64           O  
ATOM   2256  OD2 ASP B 296     -15.041  47.724 -64.667  1.00181.64           O1-
ATOM   2259  N   HIS B 297     -14.078  51.526 -64.382  1.00 81.44           N  
ATOM   2260  CA  HIS B 297     -14.770  52.668 -64.899  1.00 81.44           C  
ATOM   2267  C   HIS B 297     -16.214  52.593 -64.416  1.00 81.44           C  
ATOM   2268  O   HIS B 297     -16.571  51.579 -63.757  1.00 81.44           O  
ATOM   2263  CB  HIS B 297     -14.796  52.705 -66.437  1.00 81.44           C  
ATOM   2262  CG  HIS B 297     -15.181  54.040 -67.005  1.00 81.44           C  
ATOM   2265  CD2 HIS B 297     -15.271  55.258 -66.402  1.00 81.44           C  
ATOM   2261  ND1 HIS B 297     -15.489  54.255 -68.330  1.00 81.44           N  
ATOM   2266  CE1 HIS B 297     -15.748  55.580 -68.463  1.00 81.44           C  
ATOM   2264  NE2 HIS B 297     -15.628  56.230 -67.319  1.00 81.44           N  
ATOM   2269  OXT HIS B 297     -16.982  53.547 -64.706  1.00 81.44           O1-
TER   
