# Supplementary material for: Structural Descriptors for Subunit Interface Regions in Homodimers: Effect of Lipid Membrane and Secondary Structure Type
Source: J Chem Inf Model. 2025 Mar 27;65(7):3117–26. doi: 10.1021/acs.jcim.4c01233 (PMC12004529; doi:10.1021/acs.jcim.4c01233)
Supplement: Supplementary file 3 — ci4c01233_si_003.tar [file ci4c01233_si_003.tar › database/alpha/1ubv_cytop.pdb]

ATOM      1  N   SER A   1      26.051  19.875  85.960  1.00 76.13           N  
ATOM      2  CA  SER A   1      27.492  20.070  86.141  1.00 70.08           C  
ATOM      3  C   SER A   1      27.835  21.280  87.022  1.00 70.74           C  
ATOM      4  O   SER A   1      27.348  22.407  86.811  1.00 68.99           O  
ATOM      5  CB  SER A   1      28.226  20.178  84.789  1.00 61.83           C  
ATOM      6  OG  SER A   1      29.290  21.127  84.833  1.00 55.77           O  
ATOM      7  N   PRO A   2      28.684  21.026  88.016  1.00 66.54           N  
ATOM      8  CA  PRO A   2      29.129  22.088  88.905  1.00 61.89           C  
ATOM      9  C   PRO A   2      29.585  23.330  88.125  1.00 67.68           C  
ATOM     10  O   PRO A   2      29.003  24.405  88.322  1.00 68.73           O  
ATOM     11  CB  PRO A   2      30.322  21.471  89.650  1.00 55.94           C  
ATOM     12  CG  PRO A   2      30.617  20.131  88.994  1.00 54.37           C  
ATOM     13  CD  PRO A   2      29.384  19.743  88.247  1.00 61.00           C  
ATOM     14  N   VAL A   3      30.608  23.162  87.271  1.00 70.41           N  
ATOM     15  CA  VAL A   3      31.237  24.224  86.456  1.00 70.03           C  
ATOM     16  C   VAL A   3      30.254  25.141  85.748  1.00 63.67           C  
ATOM     17  O   VAL A   3      30.442  26.376  85.689  1.00 56.17           O  
ATOM     18  CB  VAL A   3      32.142  23.658  85.341  1.00 71.41           C  
ATOM     19  CG1 VAL A   3      32.965  24.790  84.686  1.00 69.70           C  
ATOM     20  CG2 VAL A   3      33.030  22.572  85.903  1.00 73.07           C  
ATOM     21  N   VAL A   4      29.230  24.505  85.184  1.00 59.40           N  
ATOM     22  CA  VAL A   4      28.205  25.229  84.470  1.00 59.07           C  
ATOM     23  C   VAL A   4      27.133  25.788  85.382  1.00 51.28           C  
ATOM     24  O   VAL A   4      26.851  26.994  85.344  1.00 43.49           O  
ATOM     25  CB  VAL A   4      27.575  24.350  83.414  1.00 63.91           C  
ATOM     26  CG1 VAL A   4      26.203  24.931  82.998  1.00 62.95           C  
ATOM     27  CG2 VAL A   4      28.544  24.231  82.251  1.00 68.04           C  
ATOM     28  N   VAL A   5      26.534  24.892  86.164  1.00 49.19           N  
ATOM     29  CA  VAL A   5      25.519  25.232  87.134  1.00 46.64           C  
ATOM     30  C   VAL A   5      26.046  26.421  87.955  1.00 46.40           C  
ATOM     31  O   VAL A   5      25.332  27.447  88.147  1.00 44.61           O  
ATOM     32  CB  VAL A   5      25.279  24.008  88.002  1.00 51.71           C  
ATOM     33  CG1 VAL A   5      25.102  24.358  89.477  1.00 56.27           C  
ATOM     34  CG2 VAL A   5      24.127  23.197  87.427  1.00 49.96           C  
ATOM     35  N   GLU A   6      27.298  26.324  88.402  1.00 44.24           N  
ATOM     36  CA  GLU A   6      27.841  27.435  89.179  1.00 49.37           C  
ATOM     37  C   GLU A   6      27.930  28.725  88.424  1.00 44.08           C  
ATOM     38  O   GLU A   6      27.470  29.768  88.908  1.00 42.75           O  
ATOM     39  CB  GLU A   6      29.161  27.131  89.879  1.00 60.66           C  
ATOM     40  CG  GLU A   6      29.428  28.107  91.056  1.00 65.90           C  
ATOM     41  CD  GLU A   6      28.801  27.675  92.388  1.00 68.96           C  
ATOM     42  OE1 GLU A   6      27.565  27.708  92.507  1.00 67.18           O  
ATOM     43  OE2 GLU A   6      29.526  27.293  93.333  1.00 75.22           O1-
ATOM     44  N   ARG A   7      28.545  28.638  87.248  1.00 44.88           N  
ATOM     45  CA  ARG A   7      28.676  29.799  86.370  1.00 49.50           C  
ATOM     46  C   ARG A   7      27.304  30.492  86.284  1.00 33.58           C  
ATOM     47  O   ARG A   7      27.206  31.697  86.501  1.00 31.66           O  
ATOM     48  CB  ARG A   7      29.119  29.420  84.929  1.00 60.01           C  
ATOM     49  CG  ARG A   7      30.598  29.043  84.688  1.00 74.94           C  
ATOM     50  CD  ARG A   7      30.845  28.620  83.198  1.00 84.60           C  
ATOM     51  NE  ARG A   7      32.075  27.842  82.940  1.00 89.88           N  
ATOM     52  CZ  ARG A   7      32.237  26.994  81.921  1.00 91.05           C  
ATOM     53  NH1 ARG A   7      31.246  26.792  81.057  1.00 87.82           N1+
ATOM     54  NH2 ARG A   7      33.389  26.345  81.769  1.00 93.28           N  
ATOM     55  N   GLU A   8      26.261  29.734  85.958  1.00 27.83           N  
ATOM     56  CA  GLU A   8      24.996  30.395  85.741  1.00 33.04           C  
ATOM     57  C   GLU A   8      24.682  31.028  87.044  1.00 37.39           C  
ATOM     58  O   GLU A   8      24.487  32.257  87.076  1.00 37.78           O  
ATOM     59  CB  GLU A   8      23.892  29.460  85.285  1.00 41.71           C  
ATOM     60  CG  GLU A   8      24.060  28.892  83.858  1.00 54.12           C  
ATOM     61  CD  GLU A   8      22.760  28.262  83.313  1.00 65.87           C  
ATOM     62  OE1 GLU A   8      21.805  28.049  84.110  1.00 71.81           O  
ATOM     63  OE2 GLU A   8      22.701  27.971  82.095  1.00 67.14           O1-
ATOM     64  N   ARG A   9      24.830  30.226  88.110  1.00 36.19           N  
ATOM     65  CA  ARG A   9      24.573  30.677  89.490  1.00 35.04           C  
ATOM     66  C   ARG A   9      25.215  32.035  89.743  1.00 29.93           C  
ATOM     67  O   ARG A   9      24.588  33.043  90.076  1.00 33.00           O  
ATOM     68  CB  ARG A   9      25.170  29.709  90.499  1.00 35.78           C  
ATOM     69  CG  ARG A   9      24.362  28.459  90.784  1.00 50.40           C  
ATOM     70  CD  ARG A   9      24.281  28.156  92.313  1.00 67.68           C  
ATOM     71  NE  ARG A   9      24.019  26.739  92.639  1.00 81.82           N  
ATOM     72  CZ  ARG A   9      24.803  25.932  93.373  1.00 86.64           C  
ATOM     73  NH1 ARG A   9      25.958  26.340  93.901  1.00 81.27           N1+
ATOM     74  NH2 ARG A   9      24.419  24.681  93.579  1.00 91.68           N  
ATOM     75  N   GLU A  10      26.502  32.101  89.511  1.00 29.73           N  
ATOM     76  CA  GLU A  10      27.129  33.378  89.776  1.00 38.88           C  
ATOM     77  C   GLU A  10      26.827  34.559  88.906  1.00 34.13           C  
ATOM     78  O   GLU A  10      27.111  35.690  89.311  1.00 28.99           O  
ATOM     79  CB  GLU A  10      28.616  33.293  90.058  1.00 51.38           C  
ATOM     80  CG  GLU A  10      29.317  32.180  89.333  1.00 65.36           C  
ATOM     81  CD  GLU A  10      30.796  32.176  89.678  1.00 75.03           C  
ATOM     82  OE1 GLU A  10      31.091  32.076  90.902  1.00 75.21           O  
ATOM     83  OE2 GLU A  10      31.640  32.393  88.762  1.00 76.75           O1-
ATOM     84  N   GLU A  11      26.323  34.294  87.702  1.00 33.79           N  
ATOM     85  CA  GLU A  11      26.016  35.332  86.724  1.00 30.24           C  
ATOM     86  C   GLU A  11      24.734  35.996  87.207  1.00 29.15           C  
ATOM     87  O   GLU A  11      24.581  37.234  87.122  1.00 30.84           O  
ATOM     88  CB  GLU A  11      25.792  34.655  85.384  1.00 45.43           C  
ATOM     89  CG  GLU A  11      26.001  35.565  84.192  1.00 68.34           C  
ATOM     90  CD  GLU A  11      25.556  34.918  82.865  1.00 89.19           C  
ATOM     91  OE1 GLU A  11      25.731  33.676  82.721  1.00 96.61           O  
ATOM     92  OE2 GLU A  11      25.019  35.648  81.976  1.00 93.84           O1-
ATOM     93  N   PHE A  12      23.843  35.166  87.767  1.00 20.28           N  
ATOM     94  CA  PHE A  12      22.578  35.640  88.309  1.00 25.22           C  
ATOM     95  C   PHE A  12      22.821  36.624  89.441  1.00 26.35           C  
ATOM     96  O   PHE A  12      22.482  37.794  89.339  1.00 31.90           O  
ATOM     97  CB  PHE A  12      21.702  34.459  88.781  1.00 26.61           C  
ATOM     98  CG  PHE A  12      20.234  34.824  89.050  1.00 33.33           C  
ATOM     99  CD1 PHE A  12      19.381  35.185  88.020  1.00 37.87           C  
ATOM    100  CD2 PHE A  12      19.673  34.743  90.319  1.00 27.37           C  
ATOM    101  CE1 PHE A  12      18.043  35.462  88.254  1.00 35.84           C  
ATOM    102  CE2 PHE A  12      18.341  35.007  90.538  1.00 26.58           C  
ATOM    103  CZ  PHE A  12      17.531  35.391  89.530  1.00 34.10           C  
ATOM    104  N   VAL A  13      23.452  36.125  90.492  1.00 22.87           N  
ATOM    105  CA  VAL A  13      23.751  36.896  91.693  1.00 25.64           C  
ATOM    106  C   VAL A  13      24.392  38.185  91.320  1.00 24.71           C  
ATOM    107  O   VAL A  13      24.109  39.217  91.920  1.00 37.67           O  
ATOM    108  CB  VAL A  13      24.828  36.148  92.554  1.00 30.95           C  
ATOM    109  CG1 VAL A  13      25.463  37.036  93.583  1.00 33.08           C  
ATOM    110  CG2 VAL A  13      24.254  34.905  93.204  1.00 26.89           C  
ATOM    111  N   GLY A  14      25.354  38.108  90.412  1.00 12.37           N  
ATOM    112  CA  GLY A  14      26.136  39.287  90.089  1.00 11.39           C  
ATOM    113  C   GLY A  14      25.366  40.312  89.316  1.00 19.17           C  
ATOM    114  O   GLY A  14      25.904  41.371  88.934  1.00 25.40           O  
ATOM    115  N   PHE A  15      24.125  39.963  89.013  1.00 22.07           N  
ATOM    116  CA  PHE A  15      23.266  40.884  88.262  1.00 33.06           C  
ATOM    117  C   PHE A  15      22.380  41.792  89.177  1.00 36.13           C  
ATOM    118  O   PHE A  15      21.811  42.818  88.743  1.00 35.09           O  
ATOM    119  CB  PHE A  15      22.458  40.061  87.224  1.00 34.38           C  
ATOM    120  CG  PHE A  15      21.710  40.895  86.205  1.00 35.93           C  
ATOM    121  CD1 PHE A  15      22.333  41.895  85.465  1.00 31.37           C  
ATOM    122  CD2 PHE A  15      20.340  40.704  86.000  1.00 38.64           C  
ATOM    123  CE1 PHE A  15      21.582  42.661  84.536  1.00 31.13           C  
ATOM    124  CE2 PHE A  15      19.581  41.507  85.101  1.00 34.00           C  
ATOM    125  CZ  PHE A  15      20.210  42.480  84.370  1.00 29.33           C  
ATOM    126  N   PHE A  16      22.284  41.430  90.455  1.00 35.28           N  
ATOM    127  CA  PHE A  16      21.432  42.164  91.373  1.00 31.36           C  
ATOM    128  C   PHE A  16      21.504  43.709  91.471  1.00 28.46           C  
ATOM    129  O   PHE A  16      20.513  44.471  91.477  1.00 24.00           O  
ATOM    130  CB  PHE A  16      21.454  41.505  92.736  1.00 43.09           C  
ATOM    131  CG  PHE A  16      20.568  42.203  93.736  1.00 49.22           C  
ATOM    132  CD1 PHE A  16      19.206  41.942  93.752  1.00 45.96           C  
ATOM    133  CD2 PHE A  16      21.059  43.221  94.550  1.00 50.54           C  
ATOM    134  CE1 PHE A  16      18.362  42.621  94.597  1.00 44.30           C  
ATOM    135  CE2 PHE A  16      20.231  43.869  95.425  1.00 51.91           C  
ATOM    136  CZ  PHE A  16      18.872  43.585  95.433  1.00 49.95           C  
ATOM    137  N   PRO A  17      22.705  44.212  91.559  1.00 26.17           N  
ATOM    138  CA  PRO A  17      22.853  45.671  91.666  1.00 25.03           C  
ATOM    139  C   PRO A  17      22.227  46.320  90.489  1.00 20.80           C  
ATOM    140  O   PRO A  17      21.748  47.432  90.555  1.00 23.05           O  
ATOM    141  CB  PRO A  17      24.350  45.873  91.509  1.00 29.60           C  
ATOM    142  CG  PRO A  17      24.979  44.515  91.992  1.00 30.26           C  
ATOM    143  CD  PRO A  17      23.921  43.427  91.820  1.00 19.21           C  
ATOM    144  N   GLN A  18      22.328  45.617  89.375  1.00 26.23           N  
ATOM    145  CA  GLN A  18      21.828  46.124  88.140  1.00 29.11           C  
ATOM    146  C   GLN A  18      20.367  46.365  88.330  1.00 26.49           C  
ATOM    147  O   GLN A  18      19.915  47.477  88.049  1.00 19.30           O  
ATOM    148  CB  GLN A  18      22.031  45.098  87.044  1.00 31.80           C  
ATOM    149  CG  GLN A  18      21.729  45.692  85.691  1.00 36.08           C  
ATOM    150  CD  GLN A  18      22.550  46.931  85.457  1.00 38.65           C  
ATOM    151  NE2 GLN A  18      23.854  46.780  85.630  1.00 45.90           N  
ATOM    152  OE1 GLN A  18      22.028  48.036  85.283  1.00 31.95           O  
ATOM    153  N   ILE A  19      19.669  45.331  88.812  1.00 22.58           N  
ATOM    154  CA  ILE A  19      18.216  45.435  88.985  1.00 23.32           C  
ATOM    155  C   ILE A  19      18.078  46.588  89.945  1.00 29.12           C  
ATOM    156  O   ILE A  19      17.192  47.436  89.837  1.00 28.02           O  
ATOM    157  CB  ILE A  19      17.605  44.238  89.762  1.00 18.79           C  
ATOM    158  CG1 ILE A  19      17.590  42.955  88.953  1.00 19.62           C  
ATOM    159  CG2 ILE A  19      16.250  44.630  90.361  1.00 11.85           C  
ATOM    160  CD1 ILE A  19      17.272  43.248  87.573  1.00 23.55           C  
ATOM    161  N   VAL A  20      18.992  46.599  90.903  1.00 31.47           N  
ATOM    162  CA  VAL A  20      18.923  47.642  91.887  1.00 31.02           C  
ATOM    163  C   VAL A  20      19.069  49.030  91.293  1.00 26.60           C  
ATOM    164  O   VAL A  20      18.268  49.889  91.598  1.00 26.99           O  
ATOM    165  CB  VAL A  20      19.818  47.371  93.082  1.00 32.17           C  
ATOM    166  CG1 VAL A  20      19.699  48.504  94.048  1.00 32.27           C  
ATOM    167  CG2 VAL A  20      19.418  46.085  93.774  1.00 22.42           C  
ATOM    168  N   ARG A  21      20.045  49.258  90.416  1.00 28.66           N  
ATOM    169  CA  ARG A  21      20.208  50.589  89.807  1.00 28.97           C  
ATOM    170  C   ARG A  21      18.958  50.915  89.034  1.00 31.87           C  
ATOM    171  O   ARG A  21      18.458  52.022  89.088  1.00 34.57           O  
ATOM    172  CB  ARG A  21      21.374  50.621  88.840  1.00 42.79           C  
ATOM    173  CG  ARG A  21      22.755  50.358  89.450  1.00 55.80           C  
ATOM    174  CD  ARG A  21      23.906  50.813  88.499  1.00 66.87           C  
ATOM    175  NE  ARG A  21      24.682  49.680  87.984  1.00 76.12           N  
ATOM    176  CZ  ARG A  21      25.301  48.770  88.746  1.00 77.45           C  
ATOM    177  NH1 ARG A  21      25.234  48.866  90.077  1.00 77.35           N1+
ATOM    178  NH2 ARG A  21      25.968  47.749  88.183  1.00 71.00           N  
ATOM    179  N   ASP A  22      18.462  49.918  88.304  1.00 38.65           N  
ATOM    180  CA  ASP A  22      17.255  50.011  87.482  1.00 35.08           C  
ATOM    181  C   ASP A  22      16.170  50.678  88.256  1.00 39.34           C  
ATOM    182  O   ASP A  22      15.802  51.836  87.983  1.00 47.24           O  
ATOM    183  CB  ASP A  22      16.770  48.622  87.075  1.00 29.10           C  
ATOM    184  CG  ASP A  22      17.694  47.985  86.034  1.00 35.83           C  
ATOM    185  OD1 ASP A  22      18.520  48.720  85.453  1.00 35.17           O  
ATOM    186  OD2 ASP A  22      17.669  46.749  85.835  1.00 38.82           O1-
ATOM    187  N   LEU A  23      15.727  49.945  89.264  1.00 33.01           N  
ATOM    188  CA  LEU A  23      14.661  50.357  90.145  1.00 22.06           C  
ATOM    189  C   LEU A  23      14.751  51.728  90.815  1.00 30.70           C  
ATOM    190  O   LEU A  23      13.741  52.420  90.968  1.00 41.46           O  
ATOM    191  CB  LEU A  23      14.458  49.246  91.160  1.00 23.76           C  
ATOM    192  CG  LEU A  23      13.987  47.956  90.460  1.00 21.05           C  
ATOM    193  CD1 LEU A  23      13.941  46.696  91.353  1.00 16.47           C  
ATOM    194  CD2 LEU A  23      12.699  48.097  89.644  1.00 13.17           C  
ATOM    195  N   THR A  24      15.959  52.156  91.169  1.00 37.45           N  
ATOM    196  CA  THR A  24      16.151  53.369  91.969  1.00 36.56           C  
ATOM    197  C   THR A  24      16.969  54.511  91.477  1.00 39.55           C  
ATOM    198  O   THR A  24      16.771  55.602  91.956  1.00 42.10           O  
ATOM    199  CB  THR A  24      16.981  52.953  93.160  1.00 38.72           C  
ATOM    200  CG2 THR A  24      16.093  52.223  94.206  1.00 37.86           C  
ATOM    201  OG1 THR A  24      18.021  52.082  92.680  1.00 41.68           O  
ATOM    202  N   GLU A  25      18.003  54.216  90.700  1.00 47.56           N  
ATOM    203  CA  GLU A  25      18.957  55.191  90.217  1.00 47.19           C  
ATOM    204  C   GLU A  25      18.388  56.525  89.919  1.00 44.32           C  
ATOM    205  O   GLU A  25      18.947  57.539  90.335  1.00 53.15           O  
ATOM    206  CB  GLU A  25      19.601  54.728  88.936  1.00 60.78           C  
ATOM    207  CG  GLU A  25      20.746  55.600  88.508  1.00 69.29           C  
ATOM    208  CD  GLU A  25      22.058  54.839  88.559  1.00 78.19           C  
ATOM    209  OE1 GLU A  25      22.084  53.690  88.035  1.00 81.06           O  
ATOM    210  OE2 GLU A  25      23.038  55.360  89.156  1.00 80.12           O1-
ATOM    211  N   ASP A  26      17.315  56.554  89.148  1.00 42.23           N  
ATOM    212  CA  ASP A  26      16.766  57.863  88.798  1.00 52.10           C  
ATOM    213  C   ASP A  26      15.818  58.373  89.869  1.00 49.18           C  
ATOM    214  O   ASP A  26      15.489  59.560  89.947  1.00 51.65           O  
ATOM    215  CB  ASP A  26      16.086  57.857  87.427  1.00 66.44           C  
ATOM    216  CG  ASP A  26      17.073  57.685  86.269  1.00 74.87           C  
ATOM    217  OD1 ASP A  26      18.210  58.244  86.305  1.00 73.15           O  
ATOM    218  OD2 ASP A  26      16.709  56.911  85.348  1.00 79.41           O1-
ATOM    219  N   GLY A  27      15.373  57.460  90.704  1.00 48.77           N  
ATOM    220  CA  GLY A  27      14.498  57.848  91.788  1.00 48.85           C  
ATOM    221  C   GLY A  27      15.298  58.505  92.898  1.00 46.95           C  
ATOM    222  O   GLY A  27      14.801  59.403  93.554  1.00 46.17           O  
ATOM    223  N   ILE A  28      16.513  58.018  93.127  1.00 51.07           N  
ATOM    224  CA  ILE A  28      17.406  58.512  94.174  1.00 52.67           C  
ATOM    225  C   ILE A  28      17.573  60.004  94.404  1.00 58.09           C  
ATOM    226  O   ILE A  28      17.691  60.422  95.557  1.00 56.68           O  
ATOM    227  CB  ILE A  28      18.776  57.854  94.156  1.00 47.80           C  
ATOM    228  CG1 ILE A  28      19.059  57.311  95.528  1.00 48.06           C  
ATOM    229  CG2 ILE A  28      19.854  58.819  93.808  1.00 50.46           C  
ATOM    230  CD1 ILE A  28      18.746  55.870  95.544  1.00 47.19           C  
ATOM    231  N   GLY A  29      17.612  60.816  93.348  1.00 59.59           N  
ATOM    232  CA  GLY A  29      17.751  62.261  93.570  1.00 57.01           C  
ATOM    233  C   GLY A  29      16.502  63.150  93.327  1.00 59.33           C  
ATOM    234  O   GLY A  29      16.624  64.378  93.217  1.00 60.78           O  
ATOM    235  N   HIS A  30      15.314  62.543  93.234  1.00 54.23           N  
ATOM    236  CA  HIS A  30      14.105  63.299  92.903  1.00 50.29           C  
ATOM    237  C   HIS A  30      13.801  64.290  93.977  1.00 48.65           C  
ATOM    238  O   HIS A  30      13.700  63.930  95.159  1.00 42.76           O  
ATOM    239  CB  HIS A  30      12.851  62.421  92.586  1.00 44.14           C  
ATOM    240  CG  HIS A  30      11.910  63.029  91.588  1.00 41.84           C  
ATOM    241  CD2 HIS A  30      12.061  63.330  90.277  1.00 49.85           C  
ATOM    242  ND1 HIS A  30      10.590  63.293  91.887  1.00 46.51           N  
ATOM    243  CE1 HIS A  30       9.977  63.775  90.819  1.00 55.81           C  
ATOM    244  NE2 HIS A  30      10.850  63.813  89.828  1.00 58.00           N  
ATOM    245  N   PRO A  31      13.668  65.543  93.556  1.00 49.16           N  
ATOM    246  CA  PRO A  31      13.329  66.574  94.521  1.00 46.65           C  
ATOM    247  C   PRO A  31      12.055  66.213  95.345  1.00 42.94           C  
ATOM    248  O   PRO A  31      11.865  66.714  96.434  1.00 49.67           O  
ATOM    249  CB  PRO A  31      13.114  67.817  93.641  1.00 47.55           C  
ATOM    250  CG  PRO A  31      12.672  67.269  92.278  1.00 46.88           C  
ATOM    251  CD  PRO A  31      13.170  65.840  92.189  1.00 47.22           C  
ATOM    252  N   GLU A  32      11.164  65.359  94.850  1.00 36.77           N  
ATOM    253  CA  GLU A  32       9.927  65.059  95.581  1.00 43.03           C  
ATOM    254  C   GLU A  32       9.893  63.768  96.345  1.00 38.66           C  
ATOM    255  O   GLU A  32       9.496  63.678  97.515  1.00 42.10           O  
ATOM    256  CB  GLU A  32       8.773  64.905  94.606  1.00 47.97           C  
ATOM    257  CG  GLU A  32       8.330  66.223  94.064  1.00 56.63           C  
ATOM    258  CD  GLU A  32       6.993  66.160  93.383  1.00 60.27           C  
ATOM    259  OE1 GLU A  32       5.995  65.788  94.053  1.00 69.46           O  
ATOM    260  OE2 GLU A  32       6.948  66.564  92.202  1.00 53.56           O1-
ATOM    261  N   VAL A  33      10.171  62.734  95.588  1.00 23.44           N  
ATOM    262  CA  VAL A  33      10.123  61.417  96.151  1.00 32.21           C  
ATOM    263  C   VAL A  33      11.457  60.784  96.444  1.00 32.53           C  
ATOM    264  O   VAL A  33      11.492  59.611  96.768  1.00 35.91           O  
ATOM    265  CB  VAL A  33       9.483  60.486  95.136  1.00 38.90           C  
ATOM    266  CG1 VAL A  33       8.068  60.887  94.915  1.00 29.95           C  
ATOM    267  CG2 VAL A  33      10.287  60.514  93.832  1.00 47.17           C  
ATOM    268  N   GLY A  34      12.542  61.488  96.189  1.00 31.67           N  
ATOM    269  CA  GLY A  34      13.840  60.900  96.389  1.00 33.58           C  
ATOM    270  C   GLY A  34      14.013  60.161  97.690  1.00 42.73           C  
ATOM    271  O   GLY A  34      14.643  59.084  97.755  1.00 52.52           O  
ATOM    272  N   ASP A  35      13.427  60.712  98.741  1.00 42.69           N  
ATOM    273  CA  ASP A  35      13.558  60.071 100.058  1.00 45.29           C  
ATOM    274  C   ASP A  35      12.940  58.676 100.018  1.00 42.11           C  
ATOM    275  O   ASP A  35      13.424  57.704 100.619  1.00 40.33           O  
ATOM    276  CB  ASP A  35      12.788  60.878 101.094  1.00 52.56           C  
ATOM    277  CG  ASP A  35      13.589  62.010 101.696  1.00 61.91           C  
ATOM    278  OD1 ASP A  35      14.260  62.740 100.944  1.00 68.28           O  
ATOM    279  OD2 ASP A  35      13.393  62.285 102.903  1.00 66.70           O1-
ATOM    280  N   ALA A  36      11.802  58.591  99.352  1.00 41.97           N  
ATOM    281  CA  ALA A  36      11.092  57.331  99.298  1.00 36.18           C  
ATOM    282  C   ALA A  36      11.886  56.266  98.574  1.00 30.74           C  
ATOM    283  O   ALA A  36      12.014  55.144  99.091  1.00 25.68           O  
ATOM    284  CB  ALA A  36       9.720  57.516  98.665  1.00 28.01           C  
ATOM    285  N   VAL A  37      12.398  56.623  97.384  1.00 30.76           N  
ATOM    286  CA  VAL A  37      13.089  55.656  96.518  1.00 32.18           C  
ATOM    287  C   VAL A  37      14.349  55.212  97.169  1.00 31.07           C  
ATOM    288  O   VAL A  37      14.773  54.073  97.009  1.00 33.57           O  
ATOM    289  CB  VAL A  37      13.314  56.100  95.050  1.00 30.80           C  
ATOM    290  CG1 VAL A  37      12.524  57.368  94.673  1.00 25.28           C  
ATOM    291  CG2 VAL A  37      14.781  56.162  94.687  1.00 30.08           C  
ATOM    292  N   ALA A  38      14.862  56.102  98.003  1.00 26.95           N  
ATOM    293  CA  ALA A  38      16.016  55.800  98.832  1.00 24.33           C  
ATOM    294  C   ALA A  38      15.731  54.724  99.910  1.00 31.66           C  
ATOM    295  O   ALA A  38      16.580  53.879 100.173  1.00 38.18           O  
ATOM    296  CB  ALA A  38      16.541  57.051  99.424  1.00 28.27           C  
ATOM    297  N   ARG A  39      14.538  54.674 100.477  1.00 30.46           N  
ATOM    298  CA  ARG A  39      14.268  53.633 101.441  1.00 24.92           C  
ATOM    299  C   ARG A  39      13.957  52.382 100.684  1.00 26.28           C  
ATOM    300  O   ARG A  39      14.100  51.266 101.207  1.00 25.12           O  
ATOM    301  CB  ARG A  39      13.014  53.998 102.200  1.00 36.07           C  
ATOM    302  CG  ARG A  39      12.462  52.844 102.998  1.00 42.08           C  
ATOM    303  CD  ARG A  39      11.376  53.456 103.871  1.00 45.38           C  
ATOM    304  NE  ARG A  39      10.787  52.640 104.945  1.00 40.36           N  
ATOM    305  CZ  ARG A  39      10.327  51.401 104.808  1.00 44.66           C  
ATOM    306  NH1 ARG A  39      10.473  50.733 103.660  1.00 47.08           N1+
ATOM    307  NH2 ARG A  39       9.745  50.806 105.852  1.00 47.94           N  
ATOM    308  N   LEU A  40      13.479  52.568  99.446  1.00 34.27           N  
ATOM    309  CA  LEU A  40      13.158  51.449  98.522  1.00 30.10           C  
ATOM    310  C   LEU A  40      14.401  50.613  98.252  1.00 26.77           C  
ATOM    311  O   LEU A  40      14.327  49.378  98.260  1.00 28.67           O  
ATOM    312  CB  LEU A  40      12.591  51.940  97.184  1.00 28.80           C  
ATOM    313  CG  LEU A  40      11.923  50.943  96.221  1.00 26.98           C  
ATOM    314  CD1 LEU A  40      12.869  50.719  95.101  1.00 33.56           C  
ATOM    315  CD2 LEU A  40      11.487  49.585  96.784  1.00 19.62           C  
ATOM    316  N   LYS A  41      15.532  51.298  98.040  1.00 22.45           N  
ATOM    317  CA  LYS A  41      16.823  50.639  97.862  1.00 25.86           C  
ATOM    318  C   LYS A  41      17.111  49.691  99.057  1.00 31.49           C  
ATOM    319  O   LYS A  41      17.472  48.504  98.934  1.00 31.16           O  
ATOM    320  CB  LYS A  41      17.965  51.685  97.712  1.00 27.71           C  
ATOM    321  CG  LYS A  41      19.330  50.990  97.447  1.00 27.62           C  
ATOM    322  CD  LYS A  41      20.578  51.873  97.378  1.00 43.07           C  
ATOM    323  CE  LYS A  41      21.842  50.959  97.081  1.00 60.86           C  
ATOM    324  NZ  LYS A  41      23.240  51.387  97.539  1.00 69.14           N1+
ATOM    325  N   GLU A  42      16.964  50.237 100.249  1.00 35.81           N  
ATOM    326  CA  GLU A  42      17.203  49.470 101.435  1.00 34.27           C  
ATOM    327  C   GLU A  42      16.325  48.222 101.500  1.00 29.77           C  
ATOM    328  O   GLU A  42      16.791  47.111 101.855  1.00 15.76           O  
ATOM    329  CB  GLU A  42      16.876  50.369 102.594  1.00 44.94           C  
ATOM    330  CG  GLU A  42      17.421  49.840 103.863  1.00 61.25           C  
ATOM    331  CD  GLU A  42      17.498  50.900 104.920  1.00 73.29           C  
ATOM    332  OE1 GLU A  42      16.512  51.666 105.083  1.00 77.22           O  
ATOM    333  OE2 GLU A  42      18.581  50.983 105.550  1.00 78.53           O1-
ATOM    334  N   VAL A  43      15.030  48.421 101.209  1.00 32.18           N  
ATOM    335  CA  VAL A  43      14.062  47.332 101.267  1.00 27.76           C  
ATOM    336  C   VAL A  43      14.481  46.263 100.311  1.00 25.97           C  
ATOM    337  O   VAL A  43      14.417  45.063 100.639  1.00 27.86           O  
ATOM    338  CB  VAL A  43      12.698  47.789 100.782  1.00 29.86           C  
ATOM    339  CG1 VAL A  43      11.757  46.621 100.778  1.00 27.77           C  
ATOM    340  CG2 VAL A  43      12.168  48.933 101.642  1.00 29.41           C  
ATOM    341  N   LEU A  44      14.870  46.718  99.119  1.00 25.01           N  
ATOM    342  CA  LEU A  44      15.270  45.817  98.042  1.00 35.13           C  
ATOM    343  C   LEU A  44      16.478  45.058  98.576  1.00 36.94           C  
ATOM    344  O   LEU A  44      16.489  43.815  98.659  1.00 43.22           O  
ATOM    345  CB  LEU A  44      15.761  46.610  96.807  1.00 38.75           C  
ATOM    346  CG  LEU A  44      15.063  46.912  95.479  1.00 28.26           C  
ATOM    347  CD1 LEU A  44      13.866  46.001  95.178  1.00 22.38           C  
ATOM    348  CD2 LEU A  44      14.770  48.410  95.436  1.00 19.58           C  
ATOM    349  N   GLN A  45      17.517  45.802  98.933  1.00 26.26           N  
ATOM    350  CA  GLN A  45      18.709  45.101  99.368  1.00 23.90           C  
ATOM    351  C   GLN A  45      18.526  44.276 100.583  1.00 30.12           C  
ATOM    352  O   GLN A  45      19.323  43.364 100.784  1.00 36.11           O  
ATOM    353  CB  GLN A  45      19.871  46.021  99.632  1.00 21.51           C  
ATOM    354  CG  GLN A  45      20.090  46.983  98.512  1.00 31.55           C  
ATOM    355  CD  GLN A  45      21.168  47.966  98.815  1.00 37.75           C  
ATOM    356  NE2 GLN A  45      20.926  48.792  99.836  1.00 43.32           N  
ATOM    357  OE1 GLN A  45      22.231  47.965  98.185  1.00 38.93           O  
ATOM    358  N   TYR A  46      17.584  44.632 101.463  1.00 26.59           N  
ATOM    359  CA  TYR A  46      17.480  43.832 102.681  1.00 24.26           C  
ATOM    360  C   TYR A  46      16.840  42.516 102.357  1.00 27.29           C  
ATOM    361  O   TYR A  46      17.175  41.450 102.893  1.00 24.47           O  
ATOM    362  CB  TYR A  46      16.566  44.483 103.715  1.00 24.29           C  
ATOM    363  CG  TYR A  46      16.685  43.852 105.109  1.00 31.56           C  
ATOM    364  CD1 TYR A  46      17.616  44.342 106.044  1.00 32.80           C  
ATOM    365  CD2 TYR A  46      15.852  42.812 105.512  1.00 31.42           C  
ATOM    366  CE1 TYR A  46      17.750  43.800 107.302  1.00 24.69           C  
ATOM    367  CE2 TYR A  46      15.977  42.253 106.784  1.00 34.81           C  
ATOM    368  CZ  TYR A  46      16.919  42.770 107.691  1.00 33.53           C  
ATOM    369  OH  TYR A  46      17.028  42.235 108.976  1.00 36.00           O  
ATOM    370  N   ASN A  47      15.816  42.631 101.534  1.00 34.13           N  
ATOM    371  CA  ASN A  47      14.985  41.483 101.297  1.00 38.47           C  
ATOM    372  C   ASN A  47      15.142  40.497 100.143  1.00 34.40           C  
ATOM    373  O   ASN A  47      14.880  39.284 100.311  1.00 38.61           O  
ATOM    374  CB  ASN A  47      13.536  41.929 101.427  1.00 34.37           C  
ATOM    375  CG  ASN A  47      13.245  42.629 102.757  1.00 27.80           C  
ATOM    376  ND2 ASN A  47      13.084  41.841 103.844  1.00 23.89           N  
ATOM    377  OD1 ASN A  47      13.069  43.861 102.791  1.00 21.91           O  
ATOM    378  N   ALA A  48      15.469  41.046  98.971  1.00 24.98           N  
ATOM    379  CA  ALA A  48      15.513  40.289  97.723  1.00 22.64           C  
ATOM    380  C   ALA A  48      16.600  39.266  97.603  1.00 24.24           C  
ATOM    381  O   ALA A  48      16.372  38.075  97.371  1.00 31.33           O  
ATOM    382  CB  ALA A  48      15.499  41.233  96.514  1.00 12.31           C  
ATOM    383  N   PRO A  49      17.797  39.754  97.816  1.00 27.50           N  
ATOM    384  CA  PRO A  49      18.959  38.911  97.719  1.00 34.91           C  
ATOM    385  C   PRO A  49      19.114  38.018  98.918  1.00 39.52           C  
ATOM    386  O   PRO A  49      18.551  38.252 100.012  1.00 37.94           O  
ATOM    387  CB  PRO A  49      20.091  39.932  97.731  1.00 38.15           C  
ATOM    388  CG  PRO A  49      19.573  41.008  98.640  1.00 42.54           C  
ATOM    389  CD  PRO A  49      18.086  41.051  98.462  1.00 36.21           C  
ATOM    390  N   GLY A  50      19.962  37.027  98.683  1.00 44.36           N  
ATOM    391  CA  GLY A  50      20.366  36.091  99.704  1.00 44.86           C  
ATOM    392  C   GLY A  50      19.710  34.726  99.813  1.00 49.13           C  
ATOM    393  O   GLY A  50      20.073  33.973 100.697  1.00 53.96           O  
ATOM    394  N   GLY A  51      18.745  34.370  98.979  1.00 57.01           N  
ATOM    395  CA  GLY A  51      18.167  33.036  99.117  1.00 54.01           C  
ATOM    396  C   GLY A  51      19.085  32.145  98.281  1.00 51.28           C  
ATOM    397  O   GLY A  51      20.269  32.469  98.078  1.00 47.50           O  
ATOM    398  N   LYS A  52      18.514  31.060  97.746  1.00 52.98           N  
ATOM    399  CA  LYS A  52      19.233  30.138  96.837  1.00 59.09           C  
ATOM    400  C   LYS A  52      19.180  30.467  95.306  1.00 64.92           C  
ATOM    401  O   LYS A  52      20.085  30.104  94.512  1.00 66.93           O  
ATOM    402  CB  LYS A  52      18.926  28.662  97.112  1.00 56.23           C  
ATOM    403  CG  LYS A  52      20.116  27.970  97.744  1.00 62.68           C  
ATOM    404  CD  LYS A  52      20.187  28.488  99.172  1.00 75.18           C  
ATOM    405  CE  LYS A  52      21.448  28.170  99.987  1.00 81.92           C  
ATOM    406  NZ  LYS A  52      21.186  27.855 101.450  1.00 81.07           N1+
ATOM    407  N   CYS A  53      18.108  31.151  94.908  1.00 54.79           N  
ATOM    408  CA  CYS A  53      17.947  31.587  93.535  1.00 40.69           C  
ATOM    409  C   CYS A  53      17.453  30.497  92.573  1.00 36.58           C  
ATOM    410  O   CYS A  53      17.278  30.771  91.376  1.00 36.60           O  
ATOM    411  CB  CYS A  53      19.221  32.322  93.068  1.00 32.66           C  
ATOM    412  SG  CYS A  53      19.479  33.945  93.913  1.00 35.09           S  
ATOM    413  N   ASN A  54      17.212  29.291  93.076  1.00 28.75           N  
ATOM    414  CA  ASN A  54      16.856  28.199  92.189  1.00 36.54           C  
ATOM    415  C   ASN A  54      15.767  28.609  91.264  1.00 36.51           C  
ATOM    416  O   ASN A  54      15.724  28.197  90.103  1.00 38.28           O  
ATOM    417  CB  ASN A  54      16.269  26.979  92.888  1.00 48.15           C  
ATOM    418  CG  ASN A  54      16.858  26.714  94.203  1.00 52.84           C  
ATOM    419  ND2 ASN A  54      17.848  25.836  94.199  1.00 53.84           N  
ATOM    420  OD1 ASN A  54      16.345  27.173  95.241  1.00 53.71           O  
ATOM    421  N   ARG A  55      14.879  29.416  91.815  1.00 35.51           N  
ATOM    422  CA  ARG A  55      13.674  29.771  91.110  1.00 36.25           C  
ATOM    423  C   ARG A  55      13.994  30.665  89.934  1.00 36.23           C  
ATOM    424  O   ARG A  55      13.876  30.249  88.774  1.00 44.01           O  
ATOM    425  CB  ARG A  55      12.641  30.308  92.094  1.00 39.36           C  
ATOM    426  CG  ARG A  55      12.069  29.219  93.005  1.00 37.88           C  
ATOM    427  CD  ARG A  55      11.059  29.798  93.945  1.00 40.28           C  
ATOM    428  NE  ARG A  55      10.388  28.834  94.821  1.00 47.78           N  
ATOM    429  CZ  ARG A  55      10.908  28.282  95.927  1.00 50.26           C  
ATOM    430  NH1 ARG A  55      12.173  28.508  96.320  1.00 54.81           N1+
ATOM    431  NH2 ARG A  55      10.128  27.478  96.640  1.00 43.67           N  
ATOM    432  N   GLY A  56      14.528  31.842  90.217  1.00 30.10           N  
ATOM    433  CA  GLY A  56      14.975  32.705  89.133  1.00 32.16           C  
ATOM    434  C   GLY A  56      15.961  31.969  88.209  1.00 34.23           C  
ATOM    435  O   GLY A  56      15.861  32.065  86.992  1.00 38.06           O  
ATOM    436  N   LEU A  57      16.897  31.210  88.760  1.00 30.93           N  
ATOM    437  CA  LEU A  57      17.836  30.503  87.914  1.00 22.86           C  
ATOM    438  C   LEU A  57      17.156  29.591  86.901  1.00 28.12           C  
ATOM    439  O   LEU A  57      17.608  29.467  85.744  1.00 37.55           O  
ATOM    440  CB  LEU A  57      18.703  29.665  88.813  1.00 20.76           C  
ATOM    441  CG  LEU A  57      19.807  30.560  89.285  1.00 31.19           C  
ATOM    442  CD1 LEU A  57      20.743  29.598  89.886  1.00 39.74           C  
ATOM    443  CD2 LEU A  57      20.555  31.160  88.127  1.00 37.98           C  
ATOM    444  N   THR A  58      16.117  28.895  87.352  1.00 15.18           N  
ATOM    445  CA  THR A  58      15.402  28.009  86.473  1.00 20.95           C  
ATOM    446  C   THR A  58      15.030  28.674  85.126  1.00 23.55           C  
ATOM    447  O   THR A  58      14.868  28.031  84.106  1.00 21.84           O  
ATOM    448  CB  THR A  58      14.090  27.671  87.114  1.00 24.25           C  
ATOM    449  CG2 THR A  58      13.165  27.090  86.063  1.00 26.14           C  
ATOM    450  OG1 THR A  58      14.301  26.724  88.170  1.00 19.82           O  
ATOM    451  N   VAL A  59      14.854  29.972  85.113  1.00 21.64           N  
ATOM    452  CA  VAL A  59      14.437  30.598  83.868  1.00 25.07           C  
ATOM    453  C   VAL A  59      15.571  30.599  82.874  1.00 31.24           C  
ATOM    454  O   VAL A  59      15.454  30.280  81.692  1.00 34.34           O  
ATOM    455  CB  VAL A  59      14.047  32.061  84.186  1.00 25.37           C  
ATOM    456  CG1 VAL A  59      13.979  32.915  82.974  1.00 24.14           C  
ATOM    457  CG2 VAL A  59      12.709  32.098  84.870  1.00 26.97           C  
ATOM    458  N   VAL A  60      16.666  31.111  83.367  1.00 33.90           N  
ATOM    459  CA  VAL A  60      17.850  31.225  82.590  1.00 34.22           C  
ATOM    460  C   VAL A  60      18.174  29.865  82.006  1.00 27.58           C  
ATOM    461  O   VAL A  60      18.564  29.753  80.858  1.00 26.36           O  
ATOM    462  CB  VAL A  60      18.949  31.587  83.560  1.00 33.90           C  
ATOM    463  CG1 VAL A  60      20.206  30.844  83.224  1.00 36.79           C  
ATOM    464  CG2 VAL A  60      19.116  33.099  83.620  1.00 31.75           C  
ATOM    465  N   ALA A  61      18.077  28.841  82.824  1.00 26.26           N  
ATOM    466  CA  ALA A  61      18.483  27.555  82.333  1.00 29.96           C  
ATOM    467  C   ALA A  61      17.500  27.237  81.243  1.00 35.67           C  
ATOM    468  O   ALA A  61      17.874  26.988  80.102  1.00 38.79           O  
ATOM    469  CB  ALA A  61      18.373  26.538  83.411  1.00 25.53           C  
ATOM    470  N   ALA A  62      16.221  27.285  81.587  1.00 29.75           N  
ATOM    471  CA  ALA A  62      15.219  26.941  80.583  1.00 23.00           C  
ATOM    472  C   ALA A  62      15.326  27.627  79.234  1.00 26.22           C  
ATOM    473  O   ALA A  62      15.416  26.973  78.204  1.00 32.04           O  
ATOM    474  CB  ALA A  62      13.773  26.774  81.134  1.00  8.11           C  
ATOM    475  N   TYR A  63      15.492  28.931  79.241  1.00 26.98           N  
ATOM    476  CA  TYR A  63      15.659  29.641  77.997  1.00 28.56           C  
ATOM    477  C   TYR A  63      16.851  29.057  77.242  1.00 32.19           C  
ATOM    478  O   TYR A  63      16.777  28.701  76.054  1.00 40.25           O  
ATOM    479  CB  TYR A  63      15.924  31.068  78.385  1.00 33.84           C  
ATOM    480  CG  TYR A  63      16.026  31.960  77.219  1.00 35.78           C  
ATOM    481  CD1 TYR A  63      14.910  32.515  76.636  1.00 31.55           C  
ATOM    482  CD2 TYR A  63      17.259  32.228  76.665  1.00 43.69           C  
ATOM    483  CE1 TYR A  63      15.034  33.331  75.494  1.00 32.76           C  
ATOM    484  CE2 TYR A  63      17.393  33.045  75.554  1.00 45.06           C  
ATOM    485  CZ  TYR A  63      16.283  33.573  74.962  1.00 38.25           C  
ATOM    486  OH  TYR A  63      16.476  34.395  73.889  1.00 42.74           O  
ATOM    487  N   ARG A  64      17.940  28.864  77.962  1.00 26.53           N  
ATOM    488  CA  ARG A  64      19.107  28.216  77.386  1.00 30.60           C  
ATOM    489  C   ARG A  64      18.738  26.866  76.827  1.00 25.91           C  
ATOM    490  O   ARG A  64      19.477  26.313  76.103  1.00 27.72           O  
ATOM    491  CB  ARG A  64      20.120  27.887  78.478  1.00 45.66           C  
ATOM    492  CG  ARG A  64      21.557  27.879  78.015  1.00 63.27           C  
ATOM    493  CD  ARG A  64      22.378  28.851  78.882  1.00 75.50           C  
ATOM    494  NE  ARG A  64      23.397  29.624  78.164  1.00 79.48           N  
ATOM    495  CZ  ARG A  64      23.964  30.719  78.659  1.00 70.95           C  
ATOM    496  NH1 ARG A  64      23.583  31.160  79.869  1.00 50.56           N1+
ATOM    497  NH2 ARG A  64      24.907  31.348  77.951  1.00 76.87           N  
ATOM    498  N   GLU A  65      17.671  26.224  77.226  1.00 24.08           N  
ATOM    499  CA  GLU A  65      17.547  24.910  76.646  1.00 27.23           C  
ATOM    500  C   GLU A  65      16.615  25.048  75.475  1.00 36.15           C  
ATOM    501  O   GLU A  65      16.457  24.100  74.716  1.00 38.85           O  
ATOM    502  CB  GLU A  65      16.843  24.009  77.634  1.00 33.96           C  
ATOM    503  CG  GLU A  65      17.743  23.222  78.517  1.00 44.60           C  
ATOM    504  CD  GLU A  65      18.402  22.129  77.769  1.00 54.83           C  
ATOM    505  OE1 GLU A  65      17.807  21.668  76.750  1.00 56.92           O  
ATOM    506  OE2 GLU A  65      19.553  21.827  78.144  1.00 62.70           O1-
ATOM    507  N   LEU A  66      15.929  26.187  75.439  1.00 32.56           N  
ATOM    508  CA  LEU A  66      14.869  26.438  74.498  1.00 26.66           C  
ATOM    509  C   LEU A  66      15.241  27.287  73.325  1.00 32.15           C  
ATOM    510  O   LEU A  66      14.902  26.910  72.200  1.00 38.67           O  
ATOM    511  CB  LEU A  66      13.674  27.058  75.212  1.00 22.15           C  
ATOM    512  CG  LEU A  66      12.777  26.186  76.116  1.00 22.60           C  
ATOM    513  CD1 LEU A  66      11.687  26.980  76.858  1.00 25.58           C  
ATOM    514  CD2 LEU A  66      12.124  25.015  75.424  1.00 20.12           C  
ATOM    515  N   SER A  67      15.865  28.436  73.585  1.00 29.07           N  
ATOM    516  CA  SER A  67      16.269  29.372  72.535  1.00 28.59           C  
ATOM    517  C   SER A  67      16.998  28.601  71.448  1.00 28.48           C  
ATOM    518  O   SER A  67      17.503  27.531  71.678  1.00 23.77           O  
ATOM    519  CB  SER A  67      17.267  30.384  73.089  1.00 28.43           C  
ATOM    520  OG  SER A  67      18.016  29.809  74.150  1.00 32.91           O  
ATOM    521  N   GLY A  68      17.105  29.176  70.264  1.00 36.68           N  
ATOM    522  CA  GLY A  68      17.885  28.564  69.198  1.00 34.13           C  
ATOM    523  C   GLY A  68      19.112  29.485  69.053  1.00 36.12           C  
ATOM    524  O   GLY A  68      19.184  30.555  69.682  1.00 37.16           O  
ATOM    525  N   PRO A  69      20.054  29.079  68.203  1.00 40.80           N  
ATOM    526  CA  PRO A  69      21.280  29.827  67.932  1.00 39.37           C  
ATOM    527  C   PRO A  69      20.962  31.270  67.699  1.00 44.56           C  
ATOM    528  O   PRO A  69      21.756  32.147  68.068  1.00 51.00           O  
ATOM    529  CB  PRO A  69      21.757  29.232  66.619  1.00 39.64           C  
ATOM    530  CG  PRO A  69      21.149  27.849  66.566  1.00 43.05           C  
ATOM    531  CD  PRO A  69      19.786  28.088  67.145  1.00 47.26           C  
ATOM    532  N   GLY A  70      19.797  31.513  67.098  1.00 49.53           N  
ATOM    533  CA  GLY A  70      19.405  32.877  66.806  1.00 59.13           C  
ATOM    534  C   GLY A  70      19.393  33.766  68.059  1.00 68.37           C  
ATOM    535  O   GLY A  70      20.042  34.828  68.082  1.00 65.53           O  
ATOM    536  N   GLN A  71      18.597  33.340  69.048  1.00 70.15           N  
ATOM    537  CA  GLN A  71      18.319  34.074  70.285  1.00 67.77           C  
ATOM    538  C   GLN A  71      19.253  33.845  71.477  1.00 52.16           C  
ATOM    539  O   GLN A  71      18.834  33.387  72.542  1.00 42.21           O  
ATOM    540  CB  GLN A  71      16.873  33.806  70.757  1.00 73.02           C  
ATOM    541  CG  GLN A  71      15.787  33.562  69.702  1.00 71.44           C  
ATOM    542  CD  GLN A  71      15.707  32.088  69.295  1.00 74.64           C  
ATOM    543  NE2 GLN A  71      14.593  31.392  69.604  1.00 63.87           N  
ATOM    544  OE1 GLN A  71      16.663  31.578  68.709  1.00 84.17           O  
ATOM    545  N   LYS A  72      20.514  34.193  71.313  1.00 42.27           N  
ATOM    546  CA  LYS A  72      21.423  33.994  72.411  1.00 34.94           C  
ATOM    547  C   LYS A  72      22.275  35.221  72.441  1.00 35.70           C  
ATOM    548  O   LYS A  72      23.425  35.209  72.852  1.00 32.33           O  
ATOM    549  CB  LYS A  72      22.286  32.816  72.093  1.00 37.43           C  
ATOM    550  CG  LYS A  72      21.472  31.580  71.994  1.00 42.96           C  
ATOM    551  CD  LYS A  72      21.579  30.787  73.290  1.00 48.42           C  
ATOM    552  CE  LYS A  72      20.950  29.398  73.188  1.00 47.47           C  
ATOM    553  NZ  LYS A  72      21.677  28.553  72.152  1.00 46.24           N1+
ATOM    554  N   ASP A  73      21.694  36.304  71.954  1.00 40.71           N  
ATOM    555  CA  ASP A  73      22.450  37.525  71.941  1.00 37.82           C  
ATOM    556  C   ASP A  73      22.611  37.842  73.380  1.00 39.16           C  
ATOM    557  O   ASP A  73      21.898  37.330  74.246  1.00 33.35           O  
ATOM    558  CB  ASP A  73      21.708  38.689  71.285  1.00 35.29           C  
ATOM    559  CG  ASP A  73      20.263  38.737  71.650  1.00 39.11           C  
ATOM    560  OD1 ASP A  73      19.603  37.679  71.600  1.00 38.72           O  
ATOM    561  OD2 ASP A  73      19.787  39.861  71.909  1.00 47.43           O1-
ATOM    562  N   ALA A  74      23.483  38.789  73.626  1.00 42.73           N  
ATOM    563  CA  ALA A  74      23.639  39.148  74.993  1.00 42.32           C  
ATOM    564  C   ALA A  74      22.379  39.774  75.490  1.00 37.80           C  
ATOM    565  O   ALA A  74      22.021  39.551  76.638  1.00 46.48           O  
ATOM    566  CB  ALA A  74      24.722  40.084  75.126  1.00 46.88           C  
ATOM    567  N   GLU A  75      21.747  40.602  74.671  1.00 31.77           N  
ATOM    568  CA  GLU A  75      20.541  41.255  75.148  1.00 39.44           C  
ATOM    569  C   GLU A  75      19.560  40.207  75.651  1.00 35.53           C  
ATOM    570  O   GLU A  75      19.146  40.242  76.804  1.00 39.31           O  
ATOM    571  CB  GLU A  75      19.890  42.130  74.086  1.00 53.35           C  
ATOM    572  CG  GLU A  75      20.787  43.235  73.544  1.00 75.84           C  
ATOM    573  CD  GLU A  75      21.435  44.109  74.630  1.00 95.17           C  
ATOM    574  OE1 GLU A  75      22.543  43.748  75.129  1.00 95.33           O  
ATOM    575  OE2 GLU A  75      20.908  45.228  74.860  1.00100.00           O1-
ATOM    576  N   SER A  76      19.249  39.229  74.809  1.00 33.41           N  
ATOM    577  CA  SER A  76      18.295  38.171  75.166  1.00 38.82           C  
ATOM    578  C   SER A  76      18.643  37.495  76.477  1.00 38.99           C  
ATOM    579  O   SER A  76      17.824  37.236  77.363  1.00 37.90           O  
ATOM    580  CB  SER A  76      18.220  37.159  74.024  1.00 40.24           C  
ATOM    581  OG  SER A  76      17.594  37.794  72.913  1.00 40.10           O  
ATOM    582  N   LEU A  77      19.931  37.265  76.597  1.00 37.22           N  
ATOM    583  CA  LEU A  77      20.423  36.637  77.778  1.00 34.94           C  
ATOM    584  C   LEU A  77      20.139  37.496  78.991  1.00 34.68           C  
ATOM    585  O   LEU A  77      19.695  36.924  79.964  1.00 32.86           O  
ATOM    586  CB  LEU A  77      21.876  36.289  77.614  1.00 35.32           C  
ATOM    587  CG  LEU A  77      21.986  35.187  76.570  1.00 32.69           C  
ATOM    588  CD1 LEU A  77      22.736  34.056  77.109  1.00 24.82           C  
ATOM    589  CD2 LEU A  77      20.619  34.695  76.161  1.00 42.55           C  
ATOM    590  N   ARG A  78      20.345  38.829  78.932  1.00 28.74           N  
ATOM    591  CA  ARG A  78      19.990  39.752  80.043  1.00 30.95           C  
ATOM    592  C   ARG A  78      18.508  39.713  80.411  1.00 35.75           C  
ATOM    593  O   ARG A  78      18.148  39.938  81.545  1.00 34.76           O  
ATOM    594  CB  ARG A  78      20.226  41.201  79.685  1.00 32.01           C  
ATOM    595  CG  ARG A  78      21.600  41.441  79.216  1.00 45.22           C  
ATOM    596  CD  ARG A  78      22.158  42.599  79.972  1.00 57.87           C  
ATOM    597  NE  ARG A  78      21.368  43.783  79.679  1.00 70.97           N  
ATOM    598  CZ  ARG A  78      21.375  44.416  78.513  1.00 77.18           C  
ATOM    599  NH1 ARG A  78      22.160  43.984  77.529  1.00 78.34           N1+
ATOM    600  NH2 ARG A  78      20.608  45.490  78.344  1.00 79.19           N  
ATOM    601  N   CYS A  79      17.628  39.502  79.443  1.00 37.92           N  
ATOM    602  CA  CYS A  79      16.207  39.503  79.791  1.00 36.32           C  
ATOM    603  C   CYS A  79      15.925  38.252  80.556  1.00 22.70           C  
ATOM    604  O   CYS A  79      14.984  38.166  81.336  1.00 27.79           O  
ATOM    605  CB  CYS A  79      15.289  39.505  78.568  1.00 33.26           C  
ATOM    606  SG  CYS A  79      15.576  40.959  77.524  1.00 44.75           S  
ATOM    607  N   ALA A  80      16.620  37.207  80.189  1.00 10.35           N  
ATOM    608  CA  ALA A  80      16.370  35.975  80.895  1.00 20.58           C  
ATOM    609  C   ALA A  80      16.725  36.278  82.374  1.00 29.92           C  
ATOM    610  O   ALA A  80      15.899  36.103  83.255  1.00 27.24           O  
ATOM    611  CB  ALA A  80      17.277  34.902  80.343  1.00 17.92           C  
ATOM    612  N   LEU A  81      17.894  36.860  82.616  1.00 28.58           N  
ATOM    613  CA  LEU A  81      18.287  37.199  83.967  1.00 29.20           C  
ATOM    614  C   LEU A  81      17.307  38.157  84.588  1.00 23.48           C  
ATOM    615  O   LEU A  81      16.908  37.980  85.743  1.00 23.57           O  
ATOM    616  CB  LEU A  81      19.649  37.865  83.962  1.00 32.00           C  
ATOM    617  CG  LEU A  81      20.773  36.894  83.589  1.00 27.43           C  
ATOM    618  CD1 LEU A  81      22.116  37.570  83.498  1.00 23.93           C  
ATOM    619  CD2 LEU A  81      20.835  35.746  84.537  1.00 28.74           C  
ATOM    620  N   ALA A  82      16.979  39.196  83.849  1.00 17.81           N  
ATOM    621  CA  ALA A  82      16.050  40.155  84.378  1.00 21.02           C  
ATOM    622  C   ALA A  82      14.802  39.351  84.753  1.00 30.04           C  
ATOM    623  O   ALA A  82      14.491  39.200  85.927  1.00 33.17           O  
ATOM    624  CB  ALA A  82      15.694  41.209  83.363  1.00 21.53           C  
ATOM    625  N   VAL A  83      14.144  38.769  83.764  1.00 32.24           N  
ATOM    626  CA  VAL A  83      12.959  37.990  84.023  1.00 25.99           C  
ATOM    627  C   VAL A  83      13.155  37.036  85.180  1.00 29.96           C  
ATOM    628  O   VAL A  83      12.177  36.694  85.839  1.00 31.80           O  
ATOM    629  CB  VAL A  83      12.442  37.307  82.745  1.00 20.98           C  
ATOM    630  CG1 VAL A  83      11.155  36.568  82.988  1.00  9.32           C  
ATOM    631  CG2 VAL A  83      12.181  38.403  81.758  1.00 30.65           C  
ATOM    632  N   GLY A  84      14.409  36.747  85.533  1.00 23.75           N  
ATOM    633  CA  GLY A  84      14.686  35.816  86.633  1.00 17.05           C  
ATOM    634  C   GLY A  84      14.557  36.474  88.005  1.00 21.11           C  
ATOM    635  O   GLY A  84      13.962  35.948  88.947  1.00 15.44           O  
ATOM    636  N   TRP A  85      15.176  37.630  88.109  1.00 18.17           N  
ATOM    637  CA  TRP A  85      15.120  38.359  89.322  1.00 21.96           C  
ATOM    638  C   TRP A  85      13.695  38.768  89.615  1.00 26.71           C  
ATOM    639  O   TRP A  85      13.351  39.108  90.750  1.00 21.54           O  
ATOM    640  CB  TRP A  85      15.980  39.562  89.113  1.00 28.85           C  
ATOM    641  CG  TRP A  85      17.308  39.200  89.538  1.00 40.22           C  
ATOM    642  CD1 TRP A  85      18.392  38.975  88.753  1.00 43.85           C  
ATOM    643  CD2 TRP A  85      17.685  38.851  90.866  1.00 40.97           C  
ATOM    644  CE2 TRP A  85      19.056  38.528  90.830  1.00 38.67           C  
ATOM    645  CE3 TRP A  85      17.010  38.849  92.098  1.00 39.40           C  
ATOM    646  NE1 TRP A  85      19.469  38.612  89.528  1.00 39.74           N  
ATOM    647  CZ2 TRP A  85      19.779  38.224  91.980  1.00 36.11           C  
ATOM    648  CZ3 TRP A  85      17.717  38.487  93.228  1.00 38.10           C  
ATOM    649  CH2 TRP A  85      19.083  38.144  93.155  1.00 33.41           C  
ATOM    650  N   CYS A  86      12.871  38.701  88.579  1.00 29.98           N  
ATOM    651  CA  CYS A  86      11.454  39.035  88.742  1.00 30.46           C  
ATOM    652  C   CYS A  86      10.785  38.011  89.627  1.00 26.85           C  
ATOM    653  O   CYS A  86      10.002  38.365  90.499  1.00 23.14           O  
ATOM    654  CB  CYS A  86      10.690  39.177  87.411  1.00 27.64           C  
ATOM    655  SG  CYS A  86      11.123  40.747  86.558  1.00 30.65           S  
ATOM    656  N   ILE A  87      11.021  36.729  89.376  1.00 25.51           N  
ATOM    657  CA  ILE A  87      10.355  35.798  90.257  1.00 29.17           C  
ATOM    658  C   ILE A  87      11.007  36.028  91.639  1.00 27.55           C  
ATOM    659  O   ILE A  87      10.372  35.900  92.666  1.00 27.41           O  
ATOM    660  CB  ILE A  87      10.524  34.331  89.804  1.00 29.98           C  
ATOM    661  CG1 ILE A  87       9.713  34.050  88.559  1.00 28.30           C  
ATOM    662  CG2 ILE A  87       9.830  33.428  90.762  1.00 35.41           C  
ATOM    663  CD1 ILE A  87      10.426  34.314  87.403  1.00 22.02           C  
ATOM    664  N   GLU A  88      12.262  36.421  91.650  1.00 22.37           N  
ATOM    665  CA  GLU A  88      12.910  36.653  92.907  1.00 26.01           C  
ATOM    666  C   GLU A  88      12.329  37.835  93.646  1.00 21.54           C  
ATOM    667  O   GLU A  88      12.215  37.798  94.848  1.00 17.26           O  
ATOM    668  CB  GLU A  88      14.406  36.801  92.723  1.00 31.26           C  
ATOM    669  CG  GLU A  88      15.056  35.491  92.316  1.00 38.30           C  
ATOM    670  CD  GLU A  88      14.880  34.414  93.385  1.00 44.15           C  
ATOM    671  OE1 GLU A  88      14.569  34.785  94.539  1.00 53.72           O  
ATOM    672  OE2 GLU A  88      15.067  33.211  93.081  1.00 42.82           O1-
ATOM    673  N   LEU A  89      11.909  38.882  92.956  1.00 20.97           N  
ATOM    674  CA  LEU A  89      11.285  39.995  93.695  1.00 18.05           C  
ATOM    675  C   LEU A  89       9.825  39.625  94.002  1.00 23.53           C  
ATOM    676  O   LEU A  89       9.175  40.079  94.938  1.00 33.39           O  
ATOM    677  CB  LEU A  89      11.272  41.260  92.846  1.00 22.87           C  
ATOM    678  CG  LEU A  89      12.531  41.667  92.101  1.00 31.26           C  
ATOM    679  CD1 LEU A  89      12.364  43.094  91.610  1.00 37.76           C  
ATOM    680  CD2 LEU A  89      13.571  41.683  93.117  1.00 35.91           C  
ATOM    681  N   PHE A  90       9.271  38.790  93.167  1.00 24.21           N  
ATOM    682  CA  PHE A  90       7.924  38.376  93.442  1.00 21.33           C  
ATOM    683  C   PHE A  90       7.856  37.657  94.814  1.00 24.95           C  
ATOM    684  O   PHE A  90       7.012  37.962  95.671  1.00 24.06           O  
ATOM    685  CB  PHE A  90       7.525  37.395  92.358  1.00 19.20           C  
ATOM    686  CG  PHE A  90       6.229  36.783  92.631  1.00 34.22           C  
ATOM    687  CD1 PHE A  90       5.097  37.581  92.634  1.00 41.48           C  
ATOM    688  CD2 PHE A  90       6.152  35.494  93.138  1.00 42.17           C  
ATOM    689  CE1 PHE A  90       3.872  37.097  93.019  1.00 38.57           C  
ATOM    690  CE2 PHE A  90       4.919  34.979  93.506  1.00 39.37           C  
ATOM    691  CZ  PHE A  90       3.780  35.800  93.431  1.00 38.85           C  
ATOM    692  N   GLN A  91       8.748  36.684  94.997  1.00 25.53           N  
ATOM    693  CA  GLN A  91       8.795  35.862  96.195  1.00 28.35           C  
ATOM    694  C   GLN A  91       9.112  36.620  97.456  1.00 27.43           C  
ATOM    695  O   GLN A  91       8.587  36.328  98.517  1.00 28.96           O  
ATOM    696  CB  GLN A  91       9.840  34.802  96.071  1.00 23.91           C  
ATOM    697  CG  GLN A  91       9.824  33.964  97.283  1.00 29.19           C  
ATOM    698  CD  GLN A  91      10.718  32.765  97.111  1.00 36.56           C  
ATOM    699  NE2 GLN A  91      11.961  33.035  96.790  1.00 25.66           N  
ATOM    700  OE1 GLN A  91      10.291  31.611  97.195  1.00 50.32           O  
ATOM    701  N   ALA A  92       9.958  37.622  97.308  1.00 18.51           N  
ATOM    702  CA  ALA A  92      10.290  38.470  98.400  1.00 15.13           C  
ATOM    703  C   ALA A  92       9.015  39.244  98.772  1.00 23.44           C  
ATOM    704  O   ALA A  92       8.665  39.328  99.940  1.00 24.02           O  
ATOM    705  CB  ALA A  92      11.372  39.421  97.967  1.00  7.91           C  
ATOM    706  N   ALA A  93       8.320  39.816  97.801  1.00 23.65           N  
ATOM    707  CA  ALA A  93       7.135  40.542  98.205  1.00 21.11           C  
ATOM    708  C   ALA A  93       6.292  39.609  99.067  1.00 20.14           C  
ATOM    709  O   ALA A  93       5.878  39.996 100.146  1.00 18.92           O  
ATOM    710  CB  ALA A  93       6.372  41.009  97.042  1.00 21.26           C  
ATOM    711  N   SER A  94       6.210  38.341  98.687  1.00 19.53           N  
ATOM    712  CA  SER A  94       5.442  37.362  99.454  1.00 30.76           C  
ATOM    713  C   SER A  94       5.874  37.319 100.949  1.00 34.87           C  
ATOM    714  O   SER A  94       5.178  37.819 101.856  1.00 34.55           O  
ATOM    715  CB  SER A  94       5.616  35.964  98.823  1.00 37.50           C  
ATOM    716  OG  SER A  94       4.761  35.725  97.719  1.00 32.06           O  
ATOM    717  N   LEU A  95       7.017  36.652 101.160  1.00 30.20           N  
ATOM    718  CA  LEU A  95       7.766  36.469 102.419  1.00 23.79           C  
ATOM    719  C   LEU A  95       7.640  37.613 103.383  1.00 24.28           C  
ATOM    720  O   LEU A  95       7.325  37.364 104.543  1.00 29.76           O  
ATOM    721  CB  LEU A  95       9.258  36.329 102.116  1.00 25.56           C  
ATOM    722  CG  LEU A  95       9.286  35.093 101.230  1.00 31.32           C  
ATOM    723  CD1 LEU A  95      10.613  34.354 101.179  1.00 38.19           C  
ATOM    724  CD2 LEU A  95       8.127  34.168 101.612  1.00 25.86           C  
ATOM    725  N   VAL A  96       7.910  38.835 102.921  1.00 18.23           N  
ATOM    726  CA  VAL A  96       7.729  39.984 103.764  1.00 19.37           C  
ATOM    727  C   VAL A  96       6.327  39.915 104.357  1.00 26.38           C  
ATOM    728  O   VAL A  96       6.208  39.662 105.543  1.00 29.02           O  
ATOM    729  CB  VAL A  96       7.972  41.276 103.031  1.00 12.59           C  
ATOM    730  CG1 VAL A  96       7.784  42.432 103.961  1.00  8.92           C  
ATOM    731  CG2 VAL A  96       9.380  41.330 102.643  1.00 13.89           C  
ATOM    732  N   ALA A  97       5.290  40.013 103.535  1.00 24.45           N  
ATOM    733  CA  ALA A  97       3.920  39.946 103.998  1.00 18.79           C  
ATOM    734  C   ALA A  97       3.746  38.775 104.919  1.00 18.02           C  
ATOM    735  O   ALA A  97       3.169  38.826 105.979  1.00 22.03           O  
ATOM    736  CB  ALA A  97       2.949  39.720 102.796  1.00 11.51           C  
ATOM    737  N   ASP A  98       4.160  37.659 104.424  1.00 19.91           N  
ATOM    738  CA  ASP A  98       3.914  36.458 105.125  1.00 25.00           C  
ATOM    739  C   ASP A  98       4.592  36.501 106.488  1.00 27.10           C  
ATOM    740  O   ASP A  98       4.177  35.859 107.436  1.00 19.94           O  
ATOM    741  CB  ASP A  98       4.423  35.362 104.213  1.00 34.05           C  
ATOM    742  CG  ASP A  98       4.490  34.027 104.873  1.00 57.22           C  
ATOM    743  OD1 ASP A  98       4.196  33.919 106.085  1.00 64.92           O  
ATOM    744  OD2 ASP A  98       4.850  33.054 104.158  1.00 70.31           O1-
ATOM    745  N   ASP A  99       5.704  37.169 106.606  1.00 27.13           N  
ATOM    746  CA  ASP A  99       6.272  37.140 107.931  1.00 24.23           C  
ATOM    747  C   ASP A  99       5.397  37.890 108.940  1.00 23.96           C  
ATOM    748  O   ASP A  99       5.370  37.543 110.113  1.00 24.10           O  
ATOM    749  CB  ASP A  99       7.663  37.729 107.896  1.00 24.03           C  
ATOM    750  CG  ASP A  99       8.654  36.781 107.296  1.00 26.39           C  
ATOM    751  OD1 ASP A  99       8.339  35.539 107.379  1.00 21.74           O  
ATOM    752  OD2 ASP A  99       9.639  37.327 106.688  1.00 29.77           O1-
ATOM    753  N   ILE A 100       4.690  38.919 108.505  1.00 26.34           N  
ATOM    754  CA  ILE A 100       3.885  39.696 109.422  1.00 28.28           C  
ATOM    755  C   ILE A 100       2.660  38.939 109.907  1.00 36.62           C  
ATOM    756  O   ILE A 100       2.205  39.098 111.037  1.00 36.27           O  
ATOM    757  CB  ILE A 100       3.375  40.941 108.757  1.00 19.55           C  
ATOM    758  CG1 ILE A 100       4.522  41.907 108.560  1.00 21.78           C  
ATOM    759  CG2 ILE A 100       2.323  41.560 109.655  1.00 21.67           C  
ATOM    760  CD1 ILE A 100       4.213  43.026 107.565  1.00 17.30           C  
ATOM    761  N   MET A 101       2.116  38.141 109.005  1.00 42.03           N  
ATOM    762  CA  MET A 101       0.919  37.392 109.276  1.00 43.48           C  
ATOM    763  C   MET A 101       1.305  36.127 109.986  1.00 42.24           C  
ATOM    764  O   MET A 101       0.450  35.335 110.333  1.00 51.11           O  
ATOM    765  CB  MET A 101       0.175  37.067 107.964  1.00 45.91           C  
ATOM    766  CG  MET A 101      -0.130  38.300 107.082  1.00 45.47           C  
ATOM    767  SD  MET A 101      -1.161  37.871 105.653  1.00 34.35           S  
ATOM    768  CE  MET A 101       0.008  36.868 104.664  1.00 12.27           C  
ATOM    769  N   ASP A 102       2.574  35.884 110.222  1.00 35.02           N  
ATOM    770  CA  ASP A 102       2.820  34.666 110.964  1.00 35.53           C  
ATOM    771  C   ASP A 102       3.488  35.096 112.210  1.00 37.17           C  
ATOM    772  O   ASP A 102       3.740  34.255 113.086  1.00 41.56           O  
ATOM    773  CB  ASP A 102       3.744  33.688 110.260  1.00 39.19           C  
ATOM    774  CG  ASP A 102       3.055  32.932 109.190  1.00 50.04           C  
ATOM    775  OD1 ASP A 102       2.025  33.436 108.682  1.00 59.71           O  
ATOM    776  OD2 ASP A 102       3.577  31.864 108.809  1.00 57.16           O1-
ATOM    777  N   GLN A 103       3.837  36.384 112.230  1.00 35.61           N  
ATOM    778  CA  GLN A 103       4.490  36.970 113.391  1.00 41.56           C  
ATOM    779  C   GLN A 103       5.737  36.134 113.544  1.00 32.69           C  
ATOM    780  O   GLN A 103       5.962  35.487 114.563  1.00 45.54           O  
ATOM    781  CB  GLN A 103       3.581  36.748 114.620  1.00 52.63           C  
ATOM    782  CG  GLN A 103       2.341  37.622 114.654  1.00 51.39           C  
ATOM    783  CD  GLN A 103       2.755  39.048 114.456  1.00 53.65           C  
ATOM    784  NE2 GLN A 103       2.539  39.568 113.255  1.00 52.72           N  
ATOM    785  OE1 GLN A 103       3.486  39.579 115.290  1.00 61.66           O  
ATOM    786  N   SER A 104       6.494  36.020 112.479  1.00 27.14           N  
ATOM    787  CA  SER A 104       7.680  35.199 112.552  1.00 29.97           C  
ATOM    788  C   SER A 104       8.744  36.053 113.178  1.00 33.05           C  
ATOM    789  O   SER A 104       8.509  37.243 113.460  1.00 30.59           O  
ATOM    790  CB  SER A 104       8.151  34.779 111.178  1.00 30.63           C  
ATOM    791  OG  SER A 104       7.302  33.774 110.676  1.00 40.29           O  
ATOM    792  N   LEU A 105       9.920  35.458 113.381  1.00 32.92           N  
ATOM    793  CA  LEU A 105      11.008  36.177 114.045  1.00 39.58           C  
ATOM    794  C   LEU A 105      12.205  36.307 113.124  1.00 34.59           C  
ATOM    795  O   LEU A 105      12.816  37.379 112.975  1.00 27.93           O  
ATOM    796  CB  LEU A 105      11.403  35.510 115.387  1.00 39.06           C  
ATOM    797  CG  LEU A 105      11.092  36.329 116.635  1.00 43.84           C  
ATOM    798  CD1 LEU A 105      11.095  37.817 116.259  1.00 47.23           C  
ATOM    799  CD2 LEU A 105       9.730  35.928 117.183  1.00 45.87           C  
ATOM    800  N   THR A 106      12.498  35.210 112.458  1.00 33.04           N  
ATOM    801  CA  THR A 106      13.672  35.176 111.634  1.00 38.30           C  
ATOM    802  C   THR A 106      13.459  34.682 110.209  1.00 43.37           C  
ATOM    803  O   THR A 106      12.516  33.928 109.905  1.00 42.86           O  
ATOM    804  CB  THR A 106      14.627  34.234 112.332  1.00 36.95           C  
ATOM    805  CG2 THR A 106      15.515  33.544 111.345  1.00 34.63           C  
ATOM    806  OG1 THR A 106      15.401  34.988 113.278  1.00 39.60           O  
ATOM    807  N   ARG A 107      14.385  35.059 109.333  1.00 42.38           N  
ATOM    808  CA  ARG A 107      14.318  34.555 107.965  1.00 37.54           C  
ATOM    809  C   ARG A 107      15.594  34.777 107.236  1.00 24.87           C  
ATOM    810  O   ARG A 107      16.095  35.908 107.204  1.00 18.34           O  
ATOM    811  CB  ARG A 107      13.249  35.277 107.169  1.00 42.24           C  
ATOM    812  CG  ARG A 107      13.558  35.528 105.696  1.00 42.78           C  
ATOM    813  CD  ARG A 107      12.221  35.528 104.939  1.00 43.87           C  
ATOM    814  NE  ARG A 107      11.837  34.170 104.555  1.00 45.00           N  
ATOM    815  CZ  ARG A 107      10.779  33.488 104.988  1.00 45.71           C  
ATOM    816  NH1 ARG A 107       9.919  34.003 105.862  1.00 53.61           N1+
ATOM    817  NH2 ARG A 107      10.588  32.254 104.531  1.00 43.11           N  
ATOM    818  N   ARG A 108      16.059  33.730 106.567  1.00 21.44           N  
ATOM    819  CA  ARG A 108      17.221  33.920 105.740  1.00 27.77           C  
ATOM    820  C   ARG A 108      18.275  34.302 106.763  1.00 31.77           C  
ATOM    821  O   ARG A 108      19.215  35.035 106.470  1.00 30.65           O  
ATOM    822  CB  ARG A 108      16.984  35.121 104.792  1.00 40.06           C  
ATOM    823  CG  ARG A 108      17.145  34.929 103.274  1.00 43.92           C  
ATOM    824  CD  ARG A 108      15.971  34.216 102.621  1.00 50.62           C  
ATOM    825  NE  ARG A 108      15.655  34.804 101.316  1.00 53.27           N  
ATOM    826  CZ  ARG A 108      14.530  34.611 100.629  1.00 50.86           C  
ATOM    827  NH1 ARG A 108      13.569  33.812 101.090  1.00 59.35           N1+
ATOM    828  NH2 ARG A 108      14.382  35.194  99.447  1.00 40.62           N  
ATOM    829  N   GLY A 109      18.102  33.830 107.988  1.00 31.34           N  
ATOM    830  CA  GLY A 109      19.067  34.178 109.033  1.00 30.57           C  
ATOM    831  C   GLY A 109      19.142  35.668 109.413  1.00 29.66           C  
ATOM    832  O   GLY A 109      20.046  36.108 110.094  1.00 34.64           O  
ATOM    833  N   GLN A 110      18.239  36.468 108.891  1.00 33.87           N  
ATOM    834  CA  GLN A 110      18.212  37.870 109.201  1.00 34.97           C  
ATOM    835  C   GLN A 110      17.002  37.913 110.149  1.00 28.40           C  
ATOM    836  O   GLN A 110      16.178  36.978 110.234  1.00 28.08           O  
ATOM    837  CB  GLN A 110      17.840  38.602 107.880  1.00 59.70           C  
ATOM    838  CG  GLN A 110      16.266  38.529 107.497  1.00 73.44           C  
ATOM    839  CD  GLN A 110      15.766  38.918 106.044  1.00 81.51           C  
ATOM    840  NE2 GLN A 110      16.426  38.411 104.992  1.00 87.25           N  
ATOM    841  OE1 GLN A 110      14.690  39.546 105.915  1.00 78.76           O  
ATOM    842  N   LEU A 111      16.838  39.058 110.785  1.00 29.85           N  
ATOM    843  CA  LEU A 111      15.625  39.331 111.547  1.00 34.60           C  
ATOM    844  C   LEU A 111      14.569  39.818 110.502  1.00 36.97           C  
ATOM    845  O   LEU A 111      14.883  40.641 109.614  1.00 38.38           O  
ATOM    846  CB  LEU A 111      15.892  40.415 112.623  1.00 26.97           C  
ATOM    847  CG  LEU A 111      14.768  40.836 113.570  1.00 27.74           C  
ATOM    848  CD1 LEU A 111      14.468  39.778 114.617  1.00 23.96           C  
ATOM    849  CD2 LEU A 111      15.224  42.134 114.172  1.00 27.68           C  
ATOM    850  N   CYS A 112      13.338  39.318 110.586  1.00 27.79           N  
ATOM    851  CA  CYS A 112      12.280  39.759 109.678  1.00 24.22           C  
ATOM    852  C   CYS A 112      12.231  41.284 109.503  1.00 22.21           C  
ATOM    853  O   CYS A 112      12.461  42.047 110.415  1.00 20.58           O  
ATOM    854  CB  CYS A 112      10.925  39.226 110.113  1.00 28.85           C  
ATOM    855  SG  CYS A 112      10.759  37.411 110.025  1.00 29.65           S  
ATOM    856  N   TRP A 113      12.040  41.705 108.263  1.00 23.83           N  
ATOM    857  CA  TRP A 113      12.046  43.096 107.949  1.00 20.54           C  
ATOM    858  C   TRP A 113      11.029  43.792 108.847  1.00 22.51           C  
ATOM    859  O   TRP A 113      11.315  44.841 109.413  1.00 20.43           O  
ATOM    860  CB  TRP A 113      11.796  43.278 106.437  1.00 17.39           C  
ATOM    861  CG  TRP A 113      11.578  44.682 106.005  1.00 14.05           C  
ATOM    862  CD1 TRP A 113      10.389  45.265 105.572  1.00 16.86           C  
ATOM    863  CD2 TRP A 113      12.582  45.719 105.924  1.00 12.32           C  
ATOM    864  CE2 TRP A 113      11.956  46.902 105.449  1.00 17.32           C  
ATOM    865  CE3 TRP A 113      13.956  45.749 106.158  1.00 20.49           C  
ATOM    866  NE1 TRP A 113      10.625  46.609 105.237  1.00 21.90           N  
ATOM    867  CZ2 TRP A 113      12.651  48.140 105.336  1.00 13.50           C  
ATOM    868  CZ3 TRP A 113      14.672  47.013 105.968  1.00 14.56           C  
ATOM    869  CH2 TRP A 113      14.004  48.168 105.590  1.00  4.58           C  
ATOM    870  N   TYR A 114       9.853  43.218 109.034  1.00 19.91           N  
ATOM    871  CA  TYR A 114       8.949  43.948 109.910  1.00 29.53           C  
ATOM    872  C   TYR A 114       9.421  44.207 111.342  1.00 34.49           C  
ATOM    873  O   TYR A 114       8.982  45.203 111.936  1.00 32.40           O  
ATOM    874  CB  TYR A 114       7.519  43.400 109.941  1.00 28.05           C  
ATOM    875  CG  TYR A 114       7.319  42.184 110.823  1.00 25.93           C  
ATOM    876  CD1 TYR A 114       7.700  40.902 110.387  1.00 21.44           C  
ATOM    877  CD2 TYR A 114       6.698  42.290 112.073  1.00 30.66           C  
ATOM    878  CE1 TYR A 114       7.456  39.743 111.191  1.00 24.53           C  
ATOM    879  CE2 TYR A 114       6.473  41.138 112.897  1.00 27.83           C  
ATOM    880  CZ  TYR A 114       6.849  39.874 112.453  1.00 23.77           C  
ATOM    881  OH  TYR A 114       6.533  38.791 113.245  1.00 20.85           O  
ATOM    882  N   LYS A 115      10.272  43.307 111.866  1.00 32.00           N  
ATOM    883  CA  LYS A 115      10.840  43.329 113.228  1.00 24.88           C  
ATOM    884  C   LYS A 115      11.903  44.405 113.335  1.00 29.18           C  
ATOM    885  O   LYS A 115      12.220  44.882 114.421  1.00 35.41           O  
ATOM    886  CB  LYS A 115      11.444  41.965 113.631  1.00 18.43           C  
ATOM    887  CG  LYS A 115      10.481  41.127 114.478  1.00 25.15           C  
ATOM    888  CD  LYS A 115      10.018  41.959 115.705  1.00 38.43           C  
ATOM    889  CE  LYS A 115       9.195  41.101 116.692  1.00 42.24           C  
ATOM    890  NZ  LYS A 115       8.569  39.963 115.931  1.00 47.17           N1+
ATOM    891  N   LYS A 116      12.482  44.802 112.223  1.00 26.93           N  
ATOM    892  CA  LYS A 116      13.453  45.871 112.351  1.00 30.38           C  
ATOM    893  C   LYS A 116      12.746  47.125 112.965  1.00 38.26           C  
ATOM    894  O   LYS A 116      11.704  47.587 112.501  1.00 47.77           O  
ATOM    895  CB  LYS A 116      14.175  46.149 111.018  1.00 36.28           C  
ATOM    896  CG  LYS A 116      15.359  45.217 110.659  1.00 47.25           C  
ATOM    897  CD  LYS A 116      16.773  45.944 110.651  1.00 63.30           C  
ATOM    898  CE  LYS A 116      16.806  47.379 110.052  1.00 70.71           C  
ATOM    899  NZ  LYS A 116      18.177  48.042 110.050  1.00 74.57           N1+
ATOM    900  N   GLU A 117      13.251  47.595 114.094  1.00 38.31           N  
ATOM    901  CA  GLU A 117      12.753  48.771 114.792  1.00 46.35           C  
ATOM    902  C   GLU A 117      12.665  49.982 113.828  1.00 40.72           C  
ATOM    903  O   GLU A 117      13.613  50.253 113.084  1.00 43.15           O  
ATOM    904  CB  GLU A 117      13.708  49.111 115.962  1.00 60.80           C  
ATOM    905  CG  GLU A 117      14.448  47.889 116.592  1.00 78.24           C  
ATOM    906  CD  GLU A 117      15.437  47.065 115.665  1.00 83.94           C  
ATOM    907  OE1 GLU A 117      16.207  47.635 114.826  1.00 80.07           O  
ATOM    908  OE2 GLU A 117      15.453  45.811 115.832  1.00 83.42           O1-
ATOM    909  N   GLY A 118      11.557  50.729 113.882  1.00 30.40           N  
ATOM    910  CA  GLY A 118      11.414  51.911 113.028  1.00 39.98           C  
ATOM    911  C   GLY A 118      10.565  51.593 111.803  1.00 42.97           C  
ATOM    912  O   GLY A 118       9.846  52.458 111.276  1.00 47.66           O  
ATOM    913  N   VAL A 119      10.601  50.308 111.450  1.00 34.44           N  
ATOM    914  CA  VAL A 119       9.829  49.717 110.363  1.00 32.08           C  
ATOM    915  C   VAL A 119       8.419  49.310 110.890  1.00 29.12           C  
ATOM    916  O   VAL A 119       7.442  50.079 110.902  1.00 37.58           O  
ATOM    917  CB  VAL A 119      10.651  48.489 109.807  1.00 31.11           C  
ATOM    918  CG1 VAL A 119       9.942  47.730 108.687  1.00 28.89           C  
ATOM    919  CG2 VAL A 119      12.039  48.942 109.366  1.00 32.40           C  
ATOM    920  N   GLY A 120       8.310  48.101 111.383  1.00 23.32           N  
ATOM    921  CA  GLY A 120       7.032  47.691 111.899  1.00 23.39           C  
ATOM    922  C   GLY A 120       6.028  47.220 110.868  1.00 27.94           C  
ATOM    923  O   GLY A 120       6.244  46.231 110.213  1.00 35.33           O  
ATOM    924  N   LEU A 121       4.891  47.896 110.830  1.00 26.29           N  
ATOM    925  CA  LEU A 121       3.733  47.597 109.998  1.00 27.63           C  
ATOM    926  C   LEU A 121       3.838  48.291 108.660  1.00 29.50           C  
ATOM    927  O   LEU A 121       3.068  48.010 107.749  1.00 25.00           O  
ATOM    928  CB  LEU A 121       2.480  48.107 110.678  1.00 26.67           C  
ATOM    929  CG  LEU A 121       1.426  47.051 110.957  1.00 26.76           C  
ATOM    930  CD1 LEU A 121       2.007  45.679 111.163  1.00 27.10           C  
ATOM    931  CD2 LEU A 121       0.595  47.415 112.140  1.00 21.30           C  
ATOM    932  N   ASP A 122       4.807  49.190 108.562  1.00 26.58           N  
ATOM    933  CA  ASP A 122       5.118  49.829 107.313  1.00 25.13           C  
ATOM    934  C   ASP A 122       5.522  48.749 106.330  1.00 22.57           C  
ATOM    935  O   ASP A 122       5.395  48.946 105.148  1.00 26.21           O  
ATOM    936  CB  ASP A 122       6.325  50.740 107.468  1.00 27.99           C  
ATOM    937  CG  ASP A 122       6.070  51.895 108.439  1.00 37.93           C  
ATOM    938  OD1 ASP A 122       4.971  51.904 109.034  1.00 39.93           O  
ATOM    939  OD2 ASP A 122       6.907  52.832 108.548  1.00 45.52           O1-
ATOM    940  N   ALA A 123       6.049  47.624 106.803  1.00 18.40           N  
ATOM    941  CA  ALA A 123       6.491  46.599 105.884  1.00 15.43           C  
ATOM    942  C   ALA A 123       5.289  46.211 105.052  1.00 31.50           C  
ATOM    943  O   ALA A 123       5.443  45.671 103.962  1.00 40.91           O  
ATOM    944  CB  ALA A 123       7.090  45.358 106.599  1.00 11.96           C  
ATOM    945  N   ILE A 124       4.094  46.552 105.512  1.00 35.89           N  
ATOM    946  CA  ILE A 124       2.913  46.178 104.744  1.00 34.07           C  
ATOM    947  C   ILE A 124       3.027  46.845 103.374  1.00 27.43           C  
ATOM    948  O   ILE A 124       2.916  46.228 102.314  1.00 25.92           O  
ATOM    949  CB  ILE A 124       1.579  46.529 105.467  1.00 33.69           C  
ATOM    950  CG1 ILE A 124       1.306  45.522 106.571  1.00 27.55           C  
ATOM    951  CG2 ILE A 124       0.445  46.396 104.461  1.00 38.90           C  
ATOM    952  CD1 ILE A 124       0.074  45.828 107.331  1.00 27.07           C  
ATOM    953  N   ASN A 125       3.366  48.113 103.378  1.00 22.32           N  
ATOM    954  CA  ASN A 125       3.497  48.819 102.120  1.00 20.98           C  
ATOM    955  C   ASN A 125       4.773  48.501 101.364  1.00 23.16           C  
ATOM    956  O   ASN A 125       4.930  48.929 100.266  1.00 22.90           O  
ATOM    957  CB  ASN A 125       3.589  50.290 102.436  1.00 18.45           C  
ATOM    958  CG  ASN A 125       3.395  51.174 101.234  1.00 18.29           C  
ATOM    959  ND2 ASN A 125       4.257  52.216 101.058  1.00 12.84           N  
ATOM    960  OD1 ASN A 125       2.323  51.103 100.651  1.00 24.22           O  
ATOM    961  N   ASP A 126       5.753  47.913 102.015  1.00 23.23           N  
ATOM    962  CA  ASP A 126       7.021  47.669 101.365  1.00 23.58           C  
ATOM    963  C   ASP A 126       6.856  46.419 100.562  1.00 24.60           C  
ATOM    964  O   ASP A 126       7.510  46.239  99.563  1.00 25.87           O  
ATOM    965  CB  ASP A 126       8.094  47.383 102.405  1.00 20.55           C  
ATOM    966  CG  ASP A 126       8.536  48.601 103.146  1.00 24.39           C  
ATOM    967  OD1 ASP A 126       8.260  49.757 102.792  1.00 25.05           O  
ATOM    968  OD2 ASP A 126       9.250  48.346 104.108  1.00 36.85           O1-
ATOM    969  N   SER A 127       6.085  45.473 101.064  1.00 20.80           N  
ATOM    970  CA  SER A 127       5.929  44.320 100.234  1.00 29.01           C  
ATOM    971  C   SER A 127       5.141  44.834  99.041  1.00 24.39           C  
ATOM    972  O   SER A 127       5.255  44.298  97.982  1.00 20.53           O  
ATOM    973  CB  SER A 127       5.238  43.119 100.899  1.00 33.42           C  
ATOM    974  OG  SER A 127       3.925  43.441 101.248  1.00 43.54           O  
ATOM    975  N   PHE A 128       4.309  45.844  99.195  1.00 22.11           N  
ATOM    976  CA  PHE A 128       3.600  46.246  98.002  1.00 23.40           C  
ATOM    977  C   PHE A 128       4.584  46.748  96.970  1.00 26.89           C  
ATOM    978  O   PHE A 128       4.582  46.228  95.876  1.00 28.32           O  
ATOM    979  CB  PHE A 128       2.486  47.244  98.303  1.00 21.20           C  
ATOM    980  CG  PHE A 128       1.150  46.583  98.511  1.00 30.89           C  
ATOM    981  CD1 PHE A 128       0.573  45.828  97.500  1.00 37.05           C  
ATOM    982  CD2 PHE A 128       0.501  46.653  99.734  1.00 27.23           C  
ATOM    983  CE1 PHE A 128      -0.639  45.195  97.695  1.00 32.76           C  
ATOM    984  CE2 PHE A 128      -0.693  46.008  99.948  1.00 24.98           C  
ATOM    985  CZ  PHE A 128      -1.274  45.288  98.934  1.00 29.53           C  
ATOM    986  N   LEU A 129       5.483  47.652  97.349  1.00 23.90           N  
ATOM    987  CA  LEU A 129       6.486  48.168  96.437  1.00 23.14           C  
ATOM    988  C   LEU A 129       7.413  47.149  95.852  1.00 19.85           C  
ATOM    989  O   LEU A 129       7.922  47.320  94.746  1.00 30.73           O  
ATOM    990  CB  LEU A 129       7.367  49.166  97.143  1.00 27.87           C  
ATOM    991  CG  LEU A 129       6.662  50.494  97.313  1.00 23.78           C  
ATOM    992  CD1 LEU A 129       7.197  51.021  98.627  1.00 22.83           C  
ATOM    993  CD2 LEU A 129       6.808  51.456  96.141  1.00 24.29           C  
ATOM    994  N   LEU A 130       7.693  46.115  96.621  1.00 11.11           N  
ATOM    995  CA  LEU A 130       8.576  45.064  96.133  1.00 10.96           C  
ATOM    996  C   LEU A 130       7.860  44.435  94.948  1.00 19.85           C  
ATOM    997  O   LEU A 130       8.485  44.104  93.947  1.00 23.23           O  
ATOM    998  CB  LEU A 130       8.686  43.971  97.183  1.00 10.93           C  
ATOM    999  CG  LEU A 130       9.804  44.370  98.135  1.00 15.52           C  
ATOM   1000  CD1 LEU A 130       9.545  43.555  99.412  1.00 29.99           C  
ATOM   1001  CD2 LEU A 130      11.172  44.088  97.510  1.00  6.35           C  
ATOM   1002  N   GLU A 131       6.534  44.334  95.093  1.00 18.96           N  
ATOM   1003  CA  GLU A 131       5.623  43.774  94.127  1.00 21.76           C  
ATOM   1004  C   GLU A 131       5.620  44.579  92.837  1.00 19.25           C  
ATOM   1005  O   GLU A 131       5.746  44.033  91.746  1.00 20.74           O  
ATOM   1006  CB  GLU A 131       4.200  43.677  94.687  1.00 23.55           C  
ATOM   1007  CG  GLU A 131       3.269  42.950  93.761  1.00 26.36           C  
ATOM   1008  CD  GLU A 131       1.809  42.981  94.190  1.00 38.98           C  
ATOM   1009  OE1 GLU A 131       1.286  44.008  94.748  1.00 41.16           O  
ATOM   1010  OE2 GLU A 131       1.194  41.911  93.951  1.00 35.67           O1-
ATOM   1011  N   SER A 132       5.534  45.883  92.959  1.00 19.73           N  
ATOM   1012  CA  SER A 132       5.472  46.624  91.735  1.00 28.95           C  
ATOM   1013  C   SER A 132       6.861  46.750  91.135  1.00 28.32           C  
ATOM   1014  O   SER A 132       7.019  47.169  89.985  1.00 29.61           O  
ATOM   1015  CB  SER A 132       4.782  47.951  91.980  1.00 29.04           C  
ATOM   1016  OG  SER A 132       5.460  48.554  93.012  1.00 20.65           O  
ATOM   1017  N   SER A 133       7.859  46.323  91.892  1.00 21.19           N  
ATOM   1018  CA  SER A 133       9.172  46.453  91.335  1.00 22.87           C  
ATOM   1019  C   SER A 133       9.296  45.468  90.216  1.00 22.82           C  
ATOM   1020  O   SER A 133      10.036  45.700  89.254  1.00 25.62           O  
ATOM   1021  CB  SER A 133      10.216  46.252  92.409  1.00 17.57           C  
ATOM   1022  OG  SER A 133      10.384  47.565  92.907  1.00 19.00           O  
ATOM   1023  N   VAL A 134       8.566  44.370  90.381  1.00  9.67           N  
ATOM   1024  CA  VAL A 134       8.526  43.290  89.429  1.00 13.42           C  
ATOM   1025  C   VAL A 134       8.031  43.752  88.049  1.00 17.09           C  
ATOM   1026  O   VAL A 134       8.479  43.327  87.012  1.00 22.33           O  
ATOM   1027  CB  VAL A 134       7.548  42.210  89.912  1.00 10.19           C  
ATOM   1028  CG1 VAL A 134       7.314  41.157  88.796  1.00  1.00           C  
ATOM   1029  CG2 VAL A 134       8.074  41.518  91.134  1.00  9.02           C  
ATOM   1030  N   TYR A 135       7.041  44.592  88.049  1.00 17.80           N  
ATOM   1031  CA  TYR A 135       6.477  45.028  86.807  1.00 17.38           C  
ATOM   1032  C   TYR A 135       7.327  46.171  86.307  1.00 24.08           C  
ATOM   1033  O   TYR A 135       7.297  46.501  85.102  1.00 25.01           O  
ATOM   1034  CB  TYR A 135       5.007  45.446  87.026  1.00 17.32           C  
ATOM   1035  CG  TYR A 135       4.167  44.273  87.431  1.00 21.90           C  
ATOM   1036  CD1 TYR A 135       3.863  43.274  86.511  1.00 21.32           C  
ATOM   1037  CD2 TYR A 135       3.884  44.031  88.780  1.00 19.85           C  
ATOM   1038  CE1 TYR A 135       3.237  42.130  86.908  1.00 24.46           C  
ATOM   1039  CE2 TYR A 135       3.179  42.899  89.185  1.00 17.32           C  
ATOM   1040  CZ  TYR A 135       2.873  41.934  88.249  1.00 21.19           C  
ATOM   1041  OH  TYR A 135       2.234  40.749  88.630  1.00 24.05           O  
ATOM   1042  N   ARG A 136       8.121  46.776  87.182  1.00 20.46           N  
ATOM   1043  CA  ARG A 136       8.938  47.859  86.635  1.00 26.32           C  
ATOM   1044  C   ARG A 136      10.057  47.322  85.771  1.00 27.86           C  
ATOM   1045  O   ARG A 136      10.370  47.894  84.700  1.00 30.72           O  
ATOM   1046  CB  ARG A 136       9.475  48.778  87.704  1.00 25.94           C  
ATOM   1047  CG  ARG A 136       8.380  49.204  88.627  1.00 22.90           C  
ATOM   1048  CD  ARG A 136       8.275  50.646  88.572  1.00 16.74           C  
ATOM   1049  NE  ARG A 136       9.441  51.171  89.223  1.00 30.42           N  
ATOM   1050  CZ  ARG A 136      10.227  52.129  88.718  1.00 46.46           C  
ATOM   1051  NH1 ARG A 136       9.984  52.704  87.527  1.00 48.09           N1+
ATOM   1052  NH2 ARG A 136      11.277  52.514  89.432  1.00 47.86           N  
ATOM   1053  N   VAL A 137      10.629  46.216  86.255  1.00 18.02           N  
ATOM   1054  CA  VAL A 137      11.744  45.550  85.602  1.00 19.26           C  
ATOM   1055  C   VAL A 137      11.356  44.932  84.236  1.00 23.85           C  
ATOM   1056  O   VAL A 137      12.140  44.955  83.291  1.00 26.27           O  
ATOM   1057  CB  VAL A 137      12.468  44.529  86.580  1.00 16.63           C  
ATOM   1058  CG1 VAL A 137      13.658  43.819  85.891  1.00 13.89           C  
ATOM   1059  CG2 VAL A 137      12.975  45.265  87.840  1.00 11.57           C  
ATOM   1060  N   LEU A 138      10.137  44.420  84.120  1.00 25.31           N  
ATOM   1061  CA  LEU A 138       9.655  43.832  82.873  1.00 15.49           C  
ATOM   1062  C   LEU A 138       9.420  44.975  81.902  1.00 20.90           C  
ATOM   1063  O   LEU A 138       9.780  44.871  80.753  1.00 26.24           O  
ATOM   1064  CB  LEU A 138       8.330  43.139  83.140  1.00 16.55           C  
ATOM   1065  CG  LEU A 138       8.239  41.785  83.859  1.00 18.43           C  
ATOM   1066  CD1 LEU A 138       6.780  41.307  84.121  1.00 10.31           C  
ATOM   1067  CD2 LEU A 138       9.031  40.729  83.117  1.00 19.97           C  
ATOM   1068  N   LYS A 139       8.819  46.071  82.355  1.00 22.60           N  
ATOM   1069  CA  LYS A 139       8.554  47.144  81.426  1.00 24.25           C  
ATOM   1070  C   LYS A 139       9.887  47.604  80.893  1.00 23.63           C  
ATOM   1071  O   LYS A 139      10.042  47.926  79.735  1.00 22.82           O  
ATOM   1072  CB  LYS A 139       7.758  48.309  82.032  1.00 22.99           C  
ATOM   1073  CG  LYS A 139       7.891  49.567  81.149  1.00 24.53           C  
ATOM   1074  CD  LYS A 139       6.876  50.753  81.366  1.00 32.65           C  
ATOM   1075  CE  LYS A 139       6.209  50.822  82.735  1.00 51.01           C  
ATOM   1076  NZ  LYS A 139       5.035  51.778  82.822  1.00 58.02           N1+
ATOM   1077  N   LYS A 140      10.880  47.541  81.747  1.00 26.90           N  
ATOM   1078  CA  LYS A 140      12.218  47.982  81.385  1.00 31.21           C  
ATOM   1079  C   LYS A 140      12.986  47.053  80.450  1.00 27.17           C  
ATOM   1080  O   LYS A 140      13.770  47.486  79.608  1.00 30.14           O  
ATOM   1081  CB  LYS A 140      13.045  48.189  82.673  1.00 35.22           C  
ATOM   1082  CG  LYS A 140      14.524  48.604  82.512  1.00 31.29           C  
ATOM   1083  CD  LYS A 140      14.720  50.122  82.641  1.00 45.58           C  
ATOM   1084  CE  LYS A 140      16.093  50.607  82.163  1.00 54.25           C  
ATOM   1085  NZ  LYS A 140      17.207  49.621  82.367  1.00 58.82           N1+
ATOM   1086  N   TYR A 141      12.800  45.761  80.621  1.00 24.21           N  
ATOM   1087  CA  TYR A 141      13.541  44.794  79.804  1.00 26.73           C  
ATOM   1088  C   TYR A 141      12.803  44.171  78.607  1.00 34.72           C  
ATOM   1089  O   TYR A 141      13.426  43.820  77.588  1.00 36.57           O  
ATOM   1090  CB  TYR A 141      14.126  43.651  80.686  1.00 17.81           C  
ATOM   1091  CG  TYR A 141      15.306  44.132  81.475  1.00 23.19           C  
ATOM   1092  CD1 TYR A 141      15.130  44.769  82.680  1.00 25.86           C  
ATOM   1093  CD2 TYR A 141      16.574  44.082  80.941  1.00 27.90           C  
ATOM   1094  CE1 TYR A 141      16.197  45.346  83.342  1.00 37.34           C  
ATOM   1095  CE2 TYR A 141      17.654  44.675  81.568  1.00 36.21           C  
ATOM   1096  CZ  TYR A 141      17.474  45.275  82.794  1.00 44.06           C  
ATOM   1097  OH  TYR A 141      18.569  45.819  83.456  1.00 47.36           O  
ATOM   1098  N   CYS A 142      11.493  43.979  78.793  1.00 31.31           N  
ATOM   1099  CA  CYS A 142      10.614  43.280  77.872  1.00 21.06           C  
ATOM   1100  C   CYS A 142       9.566  44.099  77.151  1.00 26.96           C  
ATOM   1101  O   CYS A 142       8.765  43.540  76.401  1.00 31.00           O  
ATOM   1102  CB  CYS A 142       9.894  42.211  78.680  1.00 20.12           C  
ATOM   1103  SG  CYS A 142      11.167  41.124  79.352  1.00 32.37           S  
ATOM   1104  N   ARG A 143       9.504  45.394  77.429  1.00 26.38           N  
ATOM   1105  CA  ARG A 143       8.455  46.209  76.846  1.00 27.14           C  
ATOM   1106  C   ARG A 143       8.176  46.162  75.361  1.00 31.91           C  
ATOM   1107  O   ARG A 143       7.015  46.377  74.958  1.00 35.18           O  
ATOM   1108  CB  ARG A 143       8.645  47.643  77.203  1.00 28.89           C  
ATOM   1109  CG  ARG A 143       7.376  48.343  77.036  1.00 33.49           C  
ATOM   1110  CD  ARG A 143       7.510  49.654  77.700  1.00 39.17           C  
ATOM   1111  NE  ARG A 143       6.316  50.439  77.501  1.00 41.97           N  
ATOM   1112  CZ  ARG A 143       6.337  51.689  77.077  1.00 60.66           C  
ATOM   1113  NH1 ARG A 143       7.501  52.313  76.796  1.00 65.34           N1+
ATOM   1114  NH2 ARG A 143       5.166  52.297  76.921  1.00 70.80           N  
ATOM   1115  N   GLN A 144       9.244  46.020  74.565  1.00 33.03           N  
ATOM   1116  CA  GLN A 144       9.166  45.969  73.110  1.00 34.03           C  
ATOM   1117  C   GLN A 144       9.580  44.580  72.743  1.00 43.15           C  
ATOM   1118  O   GLN A 144      10.677  44.378  72.272  1.00 63.08           O  
ATOM   1119  CB  GLN A 144      10.200  46.890  72.544  1.00 34.49           C  
ATOM   1120  CG  GLN A 144       9.868  48.336  72.722  1.00 53.33           C  
ATOM   1121  CD  GLN A 144      11.124  49.153  72.876  1.00 74.87           C  
ATOM   1122  NE2 GLN A 144      12.084  48.936  71.967  1.00 80.16           N  
ATOM   1123  OE1 GLN A 144      11.218  50.008  73.772  1.00 85.12           O  
ATOM   1124  N   ARG A 145       8.762  43.592  73.038  1.00 32.02           N  
ATOM   1125  CA  ARG A 145       9.148  42.218  72.750  1.00 25.95           C  
ATOM   1126  C   ARG A 145       7.817  41.574  72.494  1.00 26.27           C  
ATOM   1127  O   ARG A 145       6.813  41.993  73.062  1.00 22.09           O  
ATOM   1128  CB  ARG A 145       9.762  41.615  73.986  1.00 29.99           C  
ATOM   1129  CG  ARG A 145      11.171  42.007  74.088  1.00 38.37           C  
ATOM   1130  CD  ARG A 145      11.773  41.390  72.874  1.00 48.96           C  
ATOM   1131  NE  ARG A 145      13.178  41.133  73.092  1.00 62.60           N  
ATOM   1132  CZ  ARG A 145      14.084  42.091  73.214  1.00 71.35           C  
ATOM   1133  NH1 ARG A 145      13.731  43.383  73.126  1.00 71.77           N1+
ATOM   1134  NH2 ARG A 145      15.354  41.746  73.408  1.00 73.05           N  
ATOM   1135  N   PRO A 146       7.751  40.669  71.543  1.00 29.48           N  
ATOM   1136  CA  PRO A 146       6.453  40.081  71.214  1.00 31.36           C  
ATOM   1137  C   PRO A 146       5.735  39.446  72.402  1.00 25.44           C  
ATOM   1138  O   PRO A 146       4.516  39.385  72.439  1.00 32.56           O  
ATOM   1139  CB  PRO A 146       6.789  39.066  70.124  1.00 35.24           C  
ATOM   1140  CG  PRO A 146       8.282  38.803  70.253  1.00 36.24           C  
ATOM   1141  CD  PRO A 146       8.882  40.031  70.859  1.00 31.88           C  
ATOM   1142  N   TYR A 147       6.478  39.041  73.414  1.00 22.89           N  
ATOM   1143  CA  TYR A 147       5.854  38.342  74.508  1.00 22.23           C  
ATOM   1144  C   TYR A 147       5.572  39.169  75.727  1.00 22.65           C  
ATOM   1145  O   TYR A 147       5.226  38.649  76.758  1.00 25.71           O  
ATOM   1146  CB  TYR A 147       6.674  37.113  74.882  1.00 21.96           C  
ATOM   1147  CG  TYR A 147       8.082  37.517  75.124  1.00 21.39           C  
ATOM   1148  CD1 TYR A 147       8.386  38.303  76.197  1.00 16.00           C  
ATOM   1149  CD2 TYR A 147       9.034  37.351  74.160  1.00 27.46           C  
ATOM   1150  CE1 TYR A 147       9.622  38.736  76.411  1.00 20.17           C  
ATOM   1151  CE2 TYR A 147      10.291  37.815  74.360  1.00 27.56           C  
ATOM   1152  CZ  TYR A 147      10.582  38.535  75.485  1.00 25.28           C  
ATOM   1153  OH  TYR A 147      11.878  39.047  75.721  1.00 29.42           O  
ATOM   1154  N   TYR A 148       5.704  40.466  75.626  1.00 23.18           N  
ATOM   1155  CA  TYR A 148       5.441  41.297  76.781  1.00 19.53           C  
ATOM   1156  C   TYR A 148       4.090  41.077  77.454  1.00 25.68           C  
ATOM   1157  O   TYR A 148       4.057  40.801  78.643  1.00 31.01           O  
ATOM   1158  CB  TYR A 148       5.617  42.740  76.374  1.00 13.78           C  
ATOM   1159  CG  TYR A 148       5.496  43.784  77.471  1.00 21.78           C  
ATOM   1160  CD1 TYR A 148       6.287  43.768  78.640  1.00 23.81           C  
ATOM   1161  CD2 TYR A 148       4.670  44.861  77.277  1.00 16.19           C  
ATOM   1162  CE1 TYR A 148       6.174  44.774  79.594  1.00 21.02           C  
ATOM   1163  CE2 TYR A 148       4.578  45.861  78.190  1.00 26.16           C  
ATOM   1164  CZ  TYR A 148       5.308  45.812  79.334  1.00 29.08           C  
ATOM   1165  OH  TYR A 148       5.143  46.937  80.093  1.00 31.35           O  
ATOM   1166  N   VAL A 149       2.974  41.176  76.734  1.00 25.94           N  
ATOM   1167  CA  VAL A 149       1.701  40.978  77.416  1.00 28.76           C  
ATOM   1168  C   VAL A 149       1.522  39.643  78.097  1.00 25.09           C  
ATOM   1169  O   VAL A 149       0.800  39.514  79.063  1.00 22.49           O  
ATOM   1170  CB  VAL A 149       0.505  41.216  76.529  1.00 29.03           C  
ATOM   1171  CG1 VAL A 149      -0.732  41.096  77.378  1.00 32.02           C  
ATOM   1172  CG2 VAL A 149       0.555  42.607  76.048  1.00 30.29           C  
ATOM   1173  N   HIS A 150       2.118  38.624  77.522  1.00 24.10           N  
ATOM   1174  CA  HIS A 150       1.993  37.297  78.085  1.00 29.12           C  
ATOM   1175  C   HIS A 150       2.652  37.219  79.441  1.00 28.65           C  
ATOM   1176  O   HIS A 150       2.096  36.593  80.333  1.00 30.46           O  
ATOM   1177  CB  HIS A 150       2.667  36.272  77.172  1.00 28.18           C  
ATOM   1178  CG  HIS A 150       1.933  36.043  75.908  1.00 36.04           C  
ATOM   1179  CD2 HIS A 150       2.149  36.503  74.654  1.00 42.69           C  
ATOM   1180  ND1 HIS A 150       0.783  35.295  75.858  1.00 42.54           N  
ATOM   1181  CE1 HIS A 150       0.329  35.284  74.619  1.00 45.38           C  
ATOM   1182  NE2 HIS A 150       1.143  36.005  73.868  1.00 46.99           N  
ATOM   1183  N   LEU A 151       3.876  37.753  79.527  1.00 24.56           N  
ATOM   1184  CA  LEU A 151       4.690  37.811  80.758  1.00 23.98           C  
ATOM   1185  C   LEU A 151       3.835  38.596  81.751  1.00 24.94           C  
ATOM   1186  O   LEU A 151       3.432  38.037  82.748  1.00 18.57           O  
ATOM   1187  CB  LEU A 151       6.044  38.513  80.581  1.00 19.23           C  
ATOM   1188  CG  LEU A 151       7.173  37.718  79.894  1.00 21.31           C  
ATOM   1189  CD1 LEU A 151       8.578  38.261  80.104  1.00 24.60           C  
ATOM   1190  CD2 LEU A 151       7.134  36.222  80.103  1.00 15.17           C  
ATOM   1191  N   LEU A 152       3.501  39.857  81.473  1.00 27.13           N  
ATOM   1192  CA  LEU A 152       2.582  40.615  82.331  1.00 17.57           C  
ATOM   1193  C   LEU A 152       1.363  39.787  82.797  1.00 20.55           C  
ATOM   1194  O   LEU A 152       1.019  39.745  83.962  1.00 34.08           O  
ATOM   1195  CB  LEU A 152       2.003  41.702  81.515  1.00 10.73           C  
ATOM   1196  CG  LEU A 152       2.355  43.050  82.050  1.00 18.55           C  
ATOM   1197  CD1 LEU A 152       3.835  43.044  82.193  1.00 21.35           C  
ATOM   1198  CD2 LEU A 152       1.955  44.056  80.987  1.00 21.02           C  
ATOM   1199  N   GLU A 153       0.715  39.092  81.899  1.00 15.67           N  
ATOM   1200  CA  GLU A 153      -0.448  38.306  82.275  1.00 17.97           C  
ATOM   1201  C   GLU A 153      -0.009  37.111  83.114  1.00 25.22           C  
ATOM   1202  O   GLU A 153      -0.653  36.699  84.066  1.00 32.12           O  
ATOM   1203  CB  GLU A 153      -1.166  37.837  81.001  1.00 15.87           C  
ATOM   1204  CG  GLU A 153      -2.022  38.952  80.398  1.00 21.05           C  
ATOM   1205  CD  GLU A 153      -3.102  38.443  79.488  1.00 31.25           C  
ATOM   1206  OE1 GLU A 153      -2.902  37.324  78.939  1.00 31.57           O  
ATOM   1207  OE2 GLU A 153      -4.123  39.176  79.342  1.00 37.52           O1-
ATOM   1208  N   LEU A 154       1.102  36.522  82.716  1.00 25.67           N  
ATOM   1209  CA  LEU A 154       1.676  35.405  83.452  1.00 21.75           C  
ATOM   1210  C   LEU A 154       1.899  35.741  84.961  1.00 19.75           C  
ATOM   1211  O   LEU A 154       1.255  35.188  85.794  1.00 25.83           O  
ATOM   1212  CB  LEU A 154       2.935  34.894  82.738  1.00  7.93           C  
ATOM   1213  CG  LEU A 154       3.326  33.582  83.401  1.00 18.28           C  
ATOM   1214  CD1 LEU A 154       2.094  32.779  83.875  1.00 21.64           C  
ATOM   1215  CD2 LEU A 154       4.415  32.732  82.772  1.00 17.56           C  
ATOM   1216  N   PHE A 155       2.742  36.711  85.274  1.00 17.93           N  
ATOM   1217  CA  PHE A 155       3.027  37.195  86.621  1.00 16.73           C  
ATOM   1218  C   PHE A 155       1.825  37.609  87.430  1.00 20.88           C  
ATOM   1219  O   PHE A 155       1.730  37.366  88.637  1.00 29.63           O  
ATOM   1220  CB  PHE A 155       4.015  38.373  86.548  1.00 10.84           C  
ATOM   1221  CG  PHE A 155       5.442  37.919  86.532  1.00 22.83           C  
ATOM   1222  CD1 PHE A 155       6.118  37.659  87.723  1.00 28.88           C  
ATOM   1223  CD2 PHE A 155       6.057  37.568  85.333  1.00 21.17           C  
ATOM   1224  CE1 PHE A 155       7.428  37.166  87.715  1.00 27.91           C  
ATOM   1225  CE2 PHE A 155       7.347  37.062  85.333  1.00 22.97           C  
ATOM   1226  CZ  PHE A 155       8.043  36.861  86.522  1.00 22.84           C  
ATOM   1227  N   LEU A 156       0.940  38.348  86.786  1.00 19.59           N  
ATOM   1228  CA  LEU A 156      -0.247  38.841  87.486  1.00 18.11           C  
ATOM   1229  C   LEU A 156      -1.153  37.633  87.918  1.00 20.92           C  
ATOM   1230  O   LEU A 156      -1.639  37.506  89.049  1.00 27.13           O  
ATOM   1231  CB  LEU A 156      -1.008  39.855  86.589  1.00 15.32           C  
ATOM   1232  CG  LEU A 156      -1.320  41.366  86.725  1.00 27.03           C  
ATOM   1233  CD1 LEU A 156      -0.571  42.340  87.710  1.00 32.25           C  
ATOM   1234  CD2 LEU A 156      -1.483  42.017  85.334  1.00 25.14           C  
ATOM   1235  N   GLN A 157      -1.324  36.693  87.018  1.00 17.96           N  
ATOM   1236  CA  GLN A 157      -2.202  35.590  87.259  1.00 21.10           C  
ATOM   1237  C   GLN A 157      -1.675  34.723  88.359  1.00 23.42           C  
ATOM   1238  O   GLN A 157      -2.419  34.234  89.237  1.00 19.99           O  
ATOM   1239  CB  GLN A 157      -2.426  34.801  85.961  1.00 26.85           C  
ATOM   1240  CG  GLN A 157      -2.801  33.371  86.210  1.00 40.85           C  
ATOM   1241  CD  GLN A 157      -4.208  33.006  85.756  1.00 59.59           C  
ATOM   1242  NE2 GLN A 157      -4.255  32.110  84.747  1.00 60.83           N  
ATOM   1243  OE1 GLN A 157      -5.237  33.430  86.354  1.00 69.68           O  
ATOM   1244  N   THR A 158      -0.376  34.500  88.315  1.00 22.49           N  
ATOM   1245  CA  THR A 158       0.152  33.661  89.367  1.00 34.28           C  
ATOM   1246  C   THR A 158       0.080  34.383  90.708  1.00 27.41           C  
ATOM   1247  O   THR A 158      -0.200  33.752  91.699  1.00 31.26           O  
ATOM   1248  CB  THR A 158       1.547  33.214  89.075  1.00 45.57           C  
ATOM   1249  CG2 THR A 158       1.627  32.757  87.658  1.00 32.02           C  
ATOM   1250  OG1 THR A 158       2.422  34.333  89.260  1.00 64.97           O  
ATOM   1251  N   ALA A 159       0.285  35.704  90.715  1.00 18.51           N  
ATOM   1252  CA  ALA A 159       0.148  36.482  91.940  1.00 21.35           C  
ATOM   1253  C   ALA A 159      -1.212  36.153  92.521  1.00 22.20           C  
ATOM   1254  O   ALA A 159      -1.376  35.924  93.701  1.00 18.59           O  
ATOM   1255  CB  ALA A 159       0.192  37.941  91.633  1.00 13.58           C  
ATOM   1256  N   TYR A 160      -2.209  36.067  91.670  1.00 16.88           N  
ATOM   1257  CA  TYR A 160      -3.487  35.820  92.243  1.00 11.43           C  
ATOM   1258  C   TYR A 160      -3.573  34.429  92.790  1.00 16.63           C  
ATOM   1259  O   TYR A 160      -4.139  34.201  93.861  1.00 20.19           O  
ATOM   1260  CB  TYR A 160      -4.531  36.002  91.157  1.00 13.54           C  
ATOM   1261  CG  TYR A 160      -5.955  35.528  91.465  1.00 20.11           C  
ATOM   1262  CD1 TYR A 160      -6.802  36.228  92.357  1.00 24.52           C  
ATOM   1263  CD2 TYR A 160      -6.487  34.439  90.792  1.00 17.08           C  
ATOM   1264  CE1 TYR A 160      -8.144  35.848  92.562  1.00 26.34           C  
ATOM   1265  CE2 TYR A 160      -7.808  34.025  91.009  1.00 24.82           C  
ATOM   1266  CZ  TYR A 160      -8.650  34.734  91.873  1.00 32.81           C  
ATOM   1267  OH  TYR A 160      -9.978  34.288  92.024  1.00 38.34           O  
ATOM   1268  N   GLN A 161      -3.170  33.472  91.968  1.00 23.20           N  
ATOM   1269  CA  GLN A 161      -3.330  32.083  92.353  1.00 25.37           C  
ATOM   1270  C   GLN A 161      -2.689  31.851  93.680  1.00 29.99           C  
ATOM   1271  O   GLN A 161      -3.303  31.245  94.567  1.00 28.58           O  
ATOM   1272  CB  GLN A 161      -2.651  31.144  91.380  1.00 26.36           C  
ATOM   1273  CG  GLN A 161      -3.354  31.066  90.070  1.00 25.53           C  
ATOM   1274  CD  GLN A 161      -2.474  30.342  89.140  1.00 32.93           C  
ATOM   1275  NE2 GLN A 161      -1.341  30.947  88.824  1.00 35.25           N  
ATOM   1276  OE1 GLN A 161      -2.700  29.171  88.857  1.00 43.48           O  
ATOM   1277  N   THR A 162      -1.458  32.333  93.837  1.00 31.14           N  
ATOM   1278  CA  THR A 162      -0.763  32.108  95.106  1.00 38.19           C  
ATOM   1279  C   THR A 162      -1.400  32.790  96.339  1.00 34.68           C  
ATOM   1280  O   THR A 162      -1.431  32.242  97.461  1.00 32.22           O  
ATOM   1281  CB  THR A 162       0.760  32.281  95.035  1.00 37.49           C  
ATOM   1282  CG2 THR A 162       1.311  32.131  93.617  1.00 26.75           C  
ATOM   1283  OG1 THR A 162       1.062  33.576  95.509  1.00 42.33           O  
ATOM   1284  N   GLU A 163      -1.926  33.987  96.122  1.00 23.60           N  
ATOM   1285  CA  GLU A 163      -2.650  34.642  97.185  1.00 22.97           C  
ATOM   1286  C   GLU A 163      -3.879  33.803  97.716  1.00 28.74           C  
ATOM   1287  O   GLU A 163      -4.265  33.894  98.901  1.00 25.48           O  
ATOM   1288  CB  GLU A 163      -3.070  36.020  96.706  1.00 14.76           C  
ATOM   1289  CG  GLU A 163      -1.944  37.027  96.711  1.00 10.61           C  
ATOM   1290  CD  GLU A 163      -2.147  38.143  95.680  1.00 27.40           C  
ATOM   1291  OE1 GLU A 163      -3.307  38.439  95.334  1.00 32.16           O  
ATOM   1292  OE2 GLU A 163      -1.142  38.785  95.257  1.00 33.72           O1-
ATOM   1293  N   LEU A 164      -4.466  32.974  96.862  1.00 25.63           N  
ATOM   1294  CA  LEU A 164      -5.553  32.148  97.304  1.00 26.35           C  
ATOM   1295  C   LEU A 164      -4.969  31.011  98.074  1.00 26.78           C  
ATOM   1296  O   LEU A 164      -5.590  30.525  98.980  1.00 37.25           O  
ATOM   1297  CB  LEU A 164      -6.293  31.507  96.146  1.00 33.83           C  
ATOM   1298  CG  LEU A 164      -6.877  32.341  94.992  1.00 38.09           C  
ATOM   1299  CD1 LEU A 164      -7.028  31.461  93.730  1.00 36.90           C  
ATOM   1300  CD2 LEU A 164      -8.228  32.973  95.378  1.00 26.57           C  
ATOM   1301  N   GLY A 165      -3.854  30.473  97.639  1.00 21.19           N  
ATOM   1302  CA  GLY A 165      -3.285  29.330  98.360  1.00 28.30           C  
ATOM   1303  C   GLY A 165      -2.861  29.893  99.715  1.00 25.84           C  
ATOM   1304  O   GLY A 165      -2.941  29.260 100.742  1.00 24.14           O  
ATOM   1305  N   GLN A 166      -2.461  31.141  99.719  1.00 20.76           N  
ATOM   1306  CA  GLN A 166      -2.076  31.688 100.968  1.00 25.52           C  
ATOM   1307  C   GLN A 166      -3.340  31.784 101.803  1.00 24.76           C  
ATOM   1308  O   GLN A 166      -3.377  31.400 102.963  1.00 30.40           O  
ATOM   1309  CB  GLN A 166      -1.487  33.060 100.733  1.00 26.68           C  
ATOM   1310  CG  GLN A 166      -1.336  33.778 102.036  1.00 37.92           C  
ATOM   1311  CD  GLN A 166      -0.174  33.249 102.887  1.00 49.35           C  
ATOM   1312  NE2 GLN A 166      -0.235  31.978 103.317  1.00 47.30           N  
ATOM   1313  OE1 GLN A 166       0.786  33.988 103.126  1.00 60.40           O  
ATOM   1314  N   MET A 167      -4.371  32.326 101.184  1.00 21.37           N  
ATOM   1315  CA  MET A 167      -5.661  32.475 101.839  1.00 23.69           C  
ATOM   1316  C   MET A 167      -6.093  31.128 102.391  1.00 24.72           C  
ATOM   1317  O   MET A 167      -6.533  31.050 103.504  1.00 33.63           O  
ATOM   1318  CB  MET A 167      -6.678  32.927 100.814  1.00 30.29           C  
ATOM   1319  CG  MET A 167      -8.093  32.484 101.101  1.00 46.64           C  
ATOM   1320  SD  MET A 167      -9.010  34.010 101.301  1.00 55.15           S  
ATOM   1321  CE  MET A 167      -7.501  34.994 102.352  1.00 47.35           C  
ATOM   1322  N   LEU A 168      -5.969  30.060 101.619  1.00 28.83           N  
ATOM   1323  CA  LEU A 168      -6.408  28.748 102.072  1.00 34.72           C  
ATOM   1324  C   LEU A 168      -5.718  28.386 103.351  1.00 40.60           C  
ATOM   1325  O   LEU A 168      -6.346  27.920 104.301  1.00 42.30           O  
ATOM   1326  CB  LEU A 168      -6.050  27.655 101.068  1.00 32.23           C  
ATOM   1327  CG  LEU A 168      -7.125  27.522  99.996  1.00 36.83           C  
ATOM   1328  CD1 LEU A 168      -6.892  26.324  99.117  1.00 36.68           C  
ATOM   1329  CD2 LEU A 168      -8.534  27.526 100.579  1.00 46.21           C  
ATOM   1330  N   ASP A 169      -4.401  28.554 103.315  1.00 38.17           N  
ATOM   1331  CA  ASP A 169      -3.525  28.213 104.416  1.00 36.48           C  
ATOM   1332  C   ASP A 169      -4.035  28.957 105.649  1.00 40.13           C  
ATOM   1333  O   ASP A 169      -4.355  28.378 106.692  1.00 44.53           O  
ATOM   1334  CB  ASP A 169      -2.131  28.716 104.051  1.00 29.29           C  
ATOM   1335  CG  ASP A 169      -1.015  27.958 104.732  1.00 36.24           C  
ATOM   1336  OD1 ASP A 169      -1.192  26.799 105.134  1.00 36.37           O  
ATOM   1337  OD2 ASP A 169       0.055  28.577 104.922  1.00 49.15           O1-
ATOM   1338  N   LEU A 170      -4.119  30.265 105.499  1.00 31.62           N  
ATOM   1339  CA  LEU A 170      -4.484  31.102 106.604  1.00 32.29           C  
ATOM   1340  C   LEU A 170      -5.771  30.713 107.300  1.00 41.81           C  
ATOM   1341  O   LEU A 170      -5.978  31.032 108.469  1.00 57.67           O  
ATOM   1342  CB  LEU A 170      -4.487  32.555 106.157  1.00 31.51           C  
ATOM   1343  CG  LEU A 170      -3.262  33.435 106.440  1.00 34.40           C  
ATOM   1344  CD1 LEU A 170      -1.885  32.708 106.652  1.00 46.22           C  
ATOM   1345  CD2 LEU A 170      -3.148  34.559 105.419  1.00 24.86           C  
ATOM   1346  N   ILE A 171      -6.650  30.039 106.589  1.00 33.22           N  
ATOM   1347  CA  ILE A 171      -7.918  29.670 107.169  1.00 35.42           C  
ATOM   1348  C   ILE A 171      -7.790  28.320 107.844  1.00 45.40           C  
ATOM   1349  O   ILE A 171      -8.415  28.067 108.877  1.00 50.55           O  
ATOM   1350  CB  ILE A 171      -8.854  29.330 106.058  1.00 38.10           C  
ATOM   1351  CG1 ILE A 171      -9.308  30.530 105.234  1.00 31.87           C  
ATOM   1352  CG2 ILE A 171      -9.873  28.307 106.500  1.00 47.55           C  
ATOM   1353  CD1 ILE A 171     -10.064  30.078 103.970  1.00 26.03           C  
ATOM   1354  N   THR A 172      -7.076  27.432 107.157  1.00 47.41           N  
ATOM   1355  CA  THR A 172      -6.866  26.057 107.577  1.00 53.52           C  
ATOM   1356  C   THR A 172      -6.151  25.983 108.903  1.00 65.66           C  
ATOM   1357  O   THR A 172      -6.729  25.523 109.905  1.00 75.33           O  
ATOM   1358  CB  THR A 172      -6.050  25.279 106.534  1.00 50.45           C  
ATOM   1359  CG2 THR A 172      -5.554  23.958 107.080  1.00 43.85           C  
ATOM   1360  OG1 THR A 172      -6.873  25.026 105.393  1.00 50.89           O  
ATOM   1361  N   ALA A 173      -4.910  26.455 108.896  1.00 64.72           N  
ATOM   1362  CA  ALA A 173      -4.065  26.434 110.071  1.00 62.97           C  
ATOM   1363  C   ALA A 173      -3.871  27.827 110.627  1.00 64.20           C  
ATOM   1364  O   ALA A 173      -2.806  28.428 110.409  1.00 72.86           O  
ATOM   1365  CB  ALA A 173      -2.716  25.835 109.698  1.00 62.60           C  
ATOM   1366  N   PRO A 174      -4.881  28.322 111.346  1.00 61.89           N  
ATOM   1367  CA  PRO A 174      -4.804  29.644 111.994  1.00 70.44           C  
ATOM   1368  C   PRO A 174      -3.743  29.664 113.134  1.00 83.45           C  
ATOM   1369  O   PRO A 174      -3.858  28.918 114.123  1.00 93.05           O  
ATOM   1370  CB  PRO A 174      -6.229  29.866 112.517  1.00 63.35           C  
ATOM   1371  CG  PRO A 174      -7.093  28.822 111.830  1.00 58.23           C  
ATOM   1372  CD  PRO A 174      -6.199  27.682 111.527  1.00 56.66           C  
ATOM   1373  N   VAL A 175      -2.701  30.492 112.956  1.00 84.10           N  
ATOM   1374  CA  VAL A 175      -1.527  30.601 113.856  1.00 84.80           C  
ATOM   1375  C   VAL A 175      -1.721  31.060 115.338  1.00 90.19           C  
ATOM   1376  O   VAL A 175      -0.784  31.528 115.987  1.00 94.74           O  
ATOM   1377  CB  VAL A 175      -0.223  31.160 113.102  1.00 74.45           C  
ATOM   1378  CG1 VAL A 175       0.802  30.026 112.805  1.00 65.18           C  
ATOM   1379  CG2 VAL A 175      -0.611  31.869 111.788  1.00 73.35           C  
ATOM   1380  N   SER A 176      -2.932  30.867 115.864  1.00 90.56           N  
ATOM   1381  CA  SER A 176      -3.297  31.204 117.246  1.00 89.70           C  
ATOM   1382  C   SER A 176      -4.424  30.289 117.712  1.00 85.66           C  
ATOM   1383  O   SER A 176      -5.362  30.727 118.399  1.00 88.23           O  
ATOM   1384  CB  SER A 176      -3.823  32.637 117.325  1.00 91.06           C  
ATOM   1385  OG  SER A 176      -2.770  33.587 117.231  1.00 91.85           O  
ATOM   1386  N   LYS A 177      -4.335  29.033 117.302  1.00 76.91           N  
ATOM   1387  CA  LYS A 177      -5.352  28.072 117.627  1.00 71.26           C  
ATOM   1388  C   LYS A 177      -5.065  26.807 116.831  1.00 71.99           C  
ATOM   1389  O   LYS A 177      -4.894  26.859 115.602  1.00 73.08           O  
ATOM   1390  CB  LYS A 177      -6.724  28.639 117.260  1.00 72.65           C  
ATOM   1391  CG  LYS A 177      -7.862  27.637 117.361  1.00 80.46           C  
ATOM   1392  CD  LYS A 177      -8.109  27.164 118.792  1.00 85.24           C  
ATOM   1393  CE  LYS A 177      -9.598  27.067 119.117  1.00 90.07           C  
ATOM   1394  NZ  LYS A 177     -10.365  25.971 118.416  1.00 90.92           N1+
ATOM   1395  N   VAL A 178      -5.017  25.688 117.558  1.00 71.95           N  
ATOM   1396  CA  VAL A 178      -4.745  24.331 117.030  1.00 75.19           C  
ATOM   1397  C   VAL A 178      -5.655  23.611 115.961  1.00 79.98           C  
ATOM   1398  O   VAL A 178      -5.198  23.391 114.816  1.00 85.72           O  
ATOM   1399  CB  VAL A 178      -4.134  23.373 118.121  1.00 67.62           C  
ATOM   1400  CG1 VAL A 178      -4.310  21.905 117.744  1.00 69.37           C  
ATOM   1401  CG2 VAL A 178      -2.646  23.668 118.324  1.00 61.45           C  
ATOM   1402  N   ASP A 179      -6.909  23.285 116.317  1.00 73.95           N  
ATOM   1403  CA  ASP A 179      -7.873  22.592 115.437  1.00 74.25           C  
ATOM   1404  C   ASP A 179      -7.330  21.849 114.203  1.00 66.73           C  
ATOM   1405  O   ASP A 179      -6.972  22.495 113.191  1.00 64.93           O  
ATOM   1406  CB  ASP A 179      -9.078  23.475 115.089  1.00 90.06           C  
ATOM   1407  CG  ASP A 179     -10.201  23.393 116.135  1.00 99.54           C  
ATOM   1408  OD1 ASP A 179     -10.695  22.258 116.354  1.00100.00           O  
ATOM   1409  OD2 ASP A 179     -10.601  24.443 116.723  1.00100.00           O1-
ATOM   1410  N   LEU A 180      -7.228  20.513 114.332  1.00 62.05           N  
ATOM   1411  CA  LEU A 180      -6.698  19.591 113.294  1.00 57.46           C  
ATOM   1412  C   LEU A 180      -7.789  19.000 112.403  1.00 62.52           C  
ATOM   1413  O   LEU A 180      -7.580  18.035 111.646  1.00 57.60           O  
ATOM   1414  CB  LEU A 180      -5.913  18.431 113.924  1.00 50.36           C  
ATOM   1415  CG  LEU A 180      -4.916  18.905 114.974  1.00 55.91           C  
ATOM   1416  CD1 LEU A 180      -3.957  17.777 115.364  1.00 54.72           C  
ATOM   1417  CD2 LEU A 180      -4.126  20.143 114.473  1.00 59.68           C  
ATOM   1418  N   SER A 181      -8.981  19.561 112.572  1.00 73.11           N  
ATOM   1419  CA  SER A 181     -10.172  19.131 111.843  1.00 77.96           C  
ATOM   1420  C   SER A 181      -9.900  19.380 110.390  1.00 79.97           C  
ATOM   1421  O   SER A 181     -10.028  18.487 109.546  1.00 82.08           O  
ATOM   1422  CB  SER A 181     -11.413  19.956 112.287  1.00 80.18           C  
ATOM   1423  OG  SER A 181     -11.678  21.140 111.536  1.00 76.65           O  
ATOM   1424  N   HIS A 182      -9.486  20.619 110.154  1.00 78.66           N  
ATOM   1425  CA  HIS A 182      -9.229  21.110 108.830  1.00 75.72           C  
ATOM   1426  C   HIS A 182      -7.937  20.611 108.197  1.00 70.56           C  
ATOM   1427  O   HIS A 182      -7.556  21.078 107.131  1.00 75.14           O  
ATOM   1428  CB  HIS A 182      -9.361  22.640 108.816  1.00 83.08           C  
ATOM   1429  CG  HIS A 182     -10.778  23.121 108.656  1.00 90.65           C  
ATOM   1430  CD2 HIS A 182     -11.880  22.511 108.152  1.00 92.20           C  
ATOM   1431  ND1 HIS A 182     -11.178  24.392 109.018  1.00 90.86           N  
ATOM   1432  CE1 HIS A 182     -12.465  24.540 108.758  1.00 89.52           C  
ATOM   1433  NE2 HIS A 182     -12.919  23.408 108.248  1.00 91.27           N  
ATOM   1434  N   PHE A 183      -7.278  19.613 108.763  1.00 59.34           N  
ATOM   1435  CA  PHE A 183      -6.072  19.219 108.075  1.00 49.41           C  
ATOM   1436  C   PHE A 183      -6.255  18.049 107.107  1.00 45.51           C  
ATOM   1437  O   PHE A 183      -5.722  16.995 107.381  1.00 48.99           O  
ATOM   1438  CB  PHE A 183      -4.870  19.070 109.034  1.00 49.09           C  
ATOM   1439  CG  PHE A 183      -4.468  20.365 109.749  1.00 47.26           C  
ATOM   1440  CD1 PHE A 183      -5.405  21.388 109.995  1.00 47.72           C  
ATOM   1441  CD2 PHE A 183      -3.169  20.525 110.249  1.00 42.18           C  
ATOM   1442  CE1 PHE A 183      -5.054  22.550 110.658  1.00 42.40           C  
ATOM   1443  CE2 PHE A 183      -2.807  21.686 110.915  1.00 45.40           C  
ATOM   1444  CZ  PHE A 183      -3.762  22.700 111.129  1.00 45.18           C  
ATOM   1445  N   SER A 184      -6.966  18.220 105.979  1.00 43.35           N  
ATOM   1446  CA  SER A 184      -7.183  17.129 104.998  1.00 42.49           C  
ATOM   1447  C   SER A 184      -6.051  16.996 103.986  1.00 50.42           C  
ATOM   1448  O   SER A 184      -5.299  17.953 103.783  1.00 55.35           O  
ATOM   1449  CB  SER A 184      -8.518  17.252 104.226  1.00 46.79           C  
ATOM   1450  OG  SER A 184      -8.741  18.520 103.599  1.00 46.90           O  
ATOM   1451  N   GLU A 185      -5.980  15.851 103.303  1.00 49.32           N  
ATOM   1452  CA  GLU A 185      -4.966  15.628 102.271  1.00 48.87           C  
ATOM   1453  C   GLU A 185      -5.272  16.482 101.040  1.00 46.01           C  
ATOM   1454  O   GLU A 185      -4.369  17.039 100.420  1.00 40.44           O  
ATOM   1455  CB  GLU A 185      -4.918  14.160 101.846  1.00 54.42           C  
ATOM   1456  CG  GLU A 185      -3.609  13.757 101.131  1.00 64.13           C  
ATOM   1457  CD  GLU A 185      -3.512  12.271 100.746  1.00 71.19           C  
ATOM   1458  OE1 GLU A 185      -4.356  11.454 101.168  1.00 80.41           O  
ATOM   1459  OE2 GLU A 185      -2.588  11.903  99.990  1.00 70.58           O1-
ATOM   1460  N   GLU A 186      -6.552  16.600 100.714  1.00 45.66           N  
ATOM   1461  CA  GLU A 186      -6.955  17.370  99.556  1.00 51.18           C  
ATOM   1462  C   GLU A 186      -6.658  18.826  99.864  1.00 41.77           C  
ATOM   1463  O   GLU A 186      -6.217  19.611  99.030  1.00 41.95           O  
ATOM   1464  CB  GLU A 186      -8.447  17.129  99.281  1.00 69.00           C  
ATOM   1465  CG  GLU A 186      -8.789  16.506  97.896  1.00 85.87           C  
ATOM   1466  CD  GLU A 186      -7.967  17.079  96.715  1.00 97.74           C  
ATOM   1467  OE1 GLU A 186      -7.923  18.327  96.524  1.00 96.58           O  
ATOM   1468  OE2 GLU A 186      -7.383  16.265  95.953  1.00100.00           O1-
ATOM   1469  N   ARG A 187      -6.861  19.177 101.113  1.00 36.31           N  
ATOM   1470  CA  ARG A 187      -6.609  20.543 101.461  1.00 29.55           C  
ATOM   1471  C   ARG A 187      -5.078  20.784 101.448  1.00 29.92           C  
ATOM   1472  O   ARG A 187      -4.592  21.773 100.889  1.00 29.56           O  
ATOM   1473  CB  ARG A 187      -7.342  20.914 102.751  1.00 19.37           C  
ATOM   1474  CG  ARG A 187      -6.695  22.064 103.454  1.00 22.39           C  
ATOM   1475  CD  ARG A 187      -7.264  23.339 102.959  1.00 25.64           C  
ATOM   1476  NE  ARG A 187      -8.705  23.310 102.675  1.00 37.81           N  
ATOM   1477  CZ  ARG A 187      -9.558  24.256 103.089  1.00 42.14           C  
ATOM   1478  NH1 ARG A 187      -9.139  25.258 103.845  1.00 45.77           N1+
ATOM   1479  NH2 ARG A 187     -10.850  24.202 102.782  1.00 41.66           N  
ATOM   1480  N   TYR A 188      -4.306  19.878 102.022  1.00 25.07           N  
ATOM   1481  CA  TYR A 188      -2.873  20.091 101.988  1.00 31.89           C  
ATOM   1482  C   TYR A 188      -2.470  20.154 100.498  1.00 33.84           C  
ATOM   1483  O   TYR A 188      -1.901  21.146 100.060  1.00 28.93           O  
ATOM   1484  CB  TYR A 188      -2.126  19.003 102.797  1.00 31.68           C  
ATOM   1485  CG  TYR A 188      -0.633  18.983 102.564  1.00 37.63           C  
ATOM   1486  CD1 TYR A 188       0.192  19.968 103.092  1.00 41.17           C  
ATOM   1487  CD2 TYR A 188      -0.042  17.994 101.781  1.00 39.03           C  
ATOM   1488  CE1 TYR A 188       1.568  19.958 102.853  1.00 41.60           C  
ATOM   1489  CE2 TYR A 188       1.318  17.995 101.504  1.00 33.39           C  
ATOM   1490  CZ  TYR A 188       2.110  18.979 102.017  1.00 36.40           C  
ATOM   1491  OH  TYR A 188       3.436  18.920 101.666  1.00 39.34           O  
ATOM   1492  N   LYS A 189      -2.837  19.149  99.708  1.00 41.75           N  
ATOM   1493  CA  LYS A 189      -2.457  19.160  98.294  1.00 41.55           C  
ATOM   1494  C   LYS A 189      -2.938  20.441  97.675  1.00 39.88           C  
ATOM   1495  O   LYS A 189      -2.330  20.952  96.742  1.00 43.67           O  
ATOM   1496  CB  LYS A 189      -3.046  17.995  97.518  1.00 38.11           C  
ATOM   1497  CG  LYS A 189      -2.163  16.770  97.514  1.00 47.69           C  
ATOM   1498  CD  LYS A 189      -2.953  15.482  97.300  1.00 61.94           C  
ATOM   1499  CE  LYS A 189      -2.843  14.951  95.834  1.00 76.30           C  
ATOM   1500  NZ  LYS A 189      -1.942  13.768  95.548  1.00 84.77           N1+
ATOM   1501  N   ALA A 190      -4.002  20.995  98.235  1.00 29.67           N  
ATOM   1502  CA  ALA A 190      -4.460  22.223  97.626  1.00 33.38           C  
ATOM   1503  C   ALA A 190      -3.745  23.441  98.159  1.00 35.71           C  
ATOM   1504  O   ALA A 190      -3.582  24.451  97.455  1.00 34.22           O  
ATOM   1505  CB  ALA A 190      -5.967  22.381  97.636  1.00 24.29           C  
ATOM   1506  N   ILE A 191      -3.286  23.348  99.393  1.00 30.90           N  
ATOM   1507  CA  ILE A 191      -2.583  24.496  99.880  1.00 29.38           C  
ATOM   1508  C   ILE A 191      -1.288  24.493  99.083  1.00 35.30           C  
ATOM   1509  O   ILE A 191      -0.782  25.513  98.628  1.00 41.14           O  
ATOM   1510  CB  ILE A 191      -2.284  24.383 101.333  1.00 32.77           C  
ATOM   1511  CG1 ILE A 191      -3.592  24.415 102.117  1.00 35.76           C  
ATOM   1512  CG2 ILE A 191      -1.381  25.518 101.718  1.00 31.71           C  
ATOM   1513  CD1 ILE A 191      -3.623  23.416 103.246  1.00 43.18           C  
ATOM   1514  N   VAL A 192      -0.763  23.315  98.841  1.00 35.88           N  
ATOM   1515  CA  VAL A 192       0.491  23.256  98.131  1.00 35.41           C  
ATOM   1516  C   VAL A 192       0.360  23.610  96.651  1.00 44.02           C  
ATOM   1517  O   VAL A 192       1.301  24.126  96.024  1.00 43.41           O  
ATOM   1518  CB  VAL A 192       1.152  21.858  98.262  1.00 32.12           C  
ATOM   1519  CG1 VAL A 192       2.404  21.746  97.374  1.00 28.55           C  
ATOM   1520  CG2 VAL A 192       1.527  21.610  99.698  1.00 33.71           C  
ATOM   1521  N   LYS A 193      -0.774  23.299  96.043  1.00 45.00           N  
ATOM   1522  CA  LYS A 193      -0.825  23.597  94.633  1.00 43.87           C  
ATOM   1523  C   LYS A 193      -0.773  25.083  94.395  1.00 41.92           C  
ATOM   1524  O   LYS A 193      -0.076  25.534  93.486  1.00 43.38           O  
ATOM   1525  CB  LYS A 193      -2.024  22.984  93.934  1.00 42.22           C  
ATOM   1526  CG  LYS A 193      -2.072  23.286  92.446  1.00 31.13           C  
ATOM   1527  CD  LYS A 193      -3.074  22.361  91.780  1.00 30.16           C  
ATOM   1528  CE  LYS A 193      -4.098  23.162  90.985  1.00 35.32           C  
ATOM   1529  NZ  LYS A 193      -4.870  22.294  90.020  1.00 39.31           N1+
ATOM   1530  N   TYR A 194      -1.505  25.847  95.201  1.00 33.99           N  
ATOM   1531  CA  TYR A 194      -1.526  27.284  95.004  1.00 33.33           C  
ATOM   1532  C   TYR A 194      -0.508  28.188  95.666  1.00 41.29           C  
ATOM   1533  O   TYR A 194      -0.217  29.228  95.078  1.00 35.20           O  
ATOM   1534  CB  TYR A 194      -2.911  27.919  95.126  1.00 29.60           C  
ATOM   1535  CG  TYR A 194      -3.904  27.309  94.204  1.00 31.67           C  
ATOM   1536  CD1 TYR A 194      -4.123  25.960  94.243  1.00 34.82           C  
ATOM   1537  CD2 TYR A 194      -4.557  28.060  93.223  1.00 37.48           C  
ATOM   1538  CE1 TYR A 194      -5.023  25.354  93.373  1.00 39.66           C  
ATOM   1539  CE2 TYR A 194      -5.458  27.450  92.308  1.00 36.02           C  
ATOM   1540  CZ  TYR A 194      -5.672  26.089  92.410  1.00 34.83           C  
ATOM   1541  OH  TYR A 194      -6.524  25.407  91.583  1.00 34.05           O  
ATOM   1542  N   LYS A 195      -0.043  27.868  96.883  1.00 44.51           N  
ATOM   1543  CA  LYS A 195       0.885  28.757  97.590  1.00 36.20           C  
ATOM   1544  C   LYS A 195       2.346  28.683  97.149  1.00 32.15           C  
ATOM   1545  O   LYS A 195       3.132  29.582  97.436  1.00 41.45           O  
ATOM   1546  CB  LYS A 195       0.611  28.824  99.115  1.00 34.74           C  
ATOM   1547  CG  LYS A 195       1.818  29.166 100.019  1.00 42.34           C  
ATOM   1548  CD  LYS A 195       1.555  29.303 101.562  1.00 51.87           C  
ATOM   1549  CE  LYS A 195       1.797  28.015 102.412  1.00 60.42           C  
ATOM   1550  NZ  LYS A 195       3.151  27.340 102.451  1.00 59.98           N1+
ATOM   1551  N   THR A 196       2.719  27.675  96.374  1.00 27.41           N  
ATOM   1552  CA  THR A 196       4.122  27.616  95.977  1.00 26.32           C  
ATOM   1553  C   THR A 196       4.432  26.957  94.645  1.00 21.46           C  
ATOM   1554  O   THR A 196       5.450  27.241  94.028  1.00 19.18           O  
ATOM   1555  CB  THR A 196       4.792  26.669  96.925  1.00 36.22           C  
ATOM   1556  CG2 THR A 196       4.593  27.130  98.346  1.00 34.98           C  
ATOM   1557  OG1 THR A 196       4.160  25.394  96.776  1.00 47.02           O  
ATOM   1558  N   ALA A 197       3.632  25.957  94.325  1.00 18.05           N  
ATOM   1559  CA  ALA A 197       3.842  25.138  93.145  1.00 21.28           C  
ATOM   1560  C   ALA A 197       3.821  26.036  91.933  1.00 29.79           C  
ATOM   1561  O   ALA A 197       4.726  26.043  91.094  1.00 31.63           O  
ATOM   1562  CB  ALA A 197       2.713  24.134  93.014  1.00 24.72           C  
ATOM   1563  N   PHE A 198       2.716  26.737  91.791  1.00 31.15           N  
ATOM   1564  CA  PHE A 198       2.553  27.618  90.655  1.00 27.92           C  
ATOM   1565  C   PHE A 198       3.745  28.594  90.573  1.00 26.11           C  
ATOM   1566  O   PHE A 198       4.562  28.557  89.656  1.00 31.85           O  
ATOM   1567  CB  PHE A 198       1.169  28.305  90.713  1.00 30.07           C  
ATOM   1568  CG  PHE A 198       0.021  27.471  90.151  1.00 28.24           C  
ATOM   1569  CD1 PHE A 198       0.014  27.078  88.829  1.00 27.19           C  
ATOM   1570  CD2 PHE A 198      -1.099  27.157  90.922  1.00 29.17           C  
ATOM   1571  CE1 PHE A 198      -1.063  26.388  88.281  1.00 27.97           C  
ATOM   1572  CE2 PHE A 198      -2.177  26.434  90.380  1.00 30.14           C  
ATOM   1573  CZ  PHE A 198      -2.174  26.091  89.044  1.00 26.04           C  
ATOM   1574  N   TYR A 199       3.930  29.459  91.542  1.00 19.01           N  
ATOM   1575  CA  TYR A 199       5.052  30.334  91.334  1.00 22.10           C  
ATOM   1576  C   TYR A 199       6.452  29.737  91.433  1.00 22.66           C  
ATOM   1577  O   TYR A 199       7.432  30.413  91.089  1.00 25.82           O  
ATOM   1578  CB  TYR A 199       4.933  31.540  92.233  1.00 27.16           C  
ATOM   1579  CG  TYR A 199       5.664  31.347  93.517  1.00 27.19           C  
ATOM   1580  CD1 TYR A 199       5.132  30.560  94.515  1.00 30.88           C  
ATOM   1581  CD2 TYR A 199       6.941  31.849  93.672  1.00 28.35           C  
ATOM   1582  CE1 TYR A 199       5.811  30.405  95.712  1.00 35.50           C  
ATOM   1583  CE2 TYR A 199       7.637  31.684  94.835  1.00 35.49           C  
ATOM   1584  CZ  TYR A 199       7.079  30.978  95.862  1.00 37.52           C  
ATOM   1585  OH  TYR A 199       7.836  30.827  97.004  1.00 38.27           O  
ATOM   1586  N   SER A 200       6.600  28.540  91.978  1.00 19.59           N  
ATOM   1587  CA  SER A 200       7.965  28.027  92.139  1.00 18.20           C  
ATOM   1588  C   SER A 200       8.442  27.139  91.005  1.00 31.10           C  
ATOM   1589  O   SER A 200       9.637  27.074  90.703  1.00 32.78           O  
ATOM   1590  CB  SER A 200       8.149  27.316  93.479  1.00 23.91           C  
ATOM   1591  OG  SER A 200       7.522  27.991  94.544  1.00 24.44           O  
ATOM   1592  N   PHE A 201       7.515  26.435  90.373  1.00 38.93           N  
ATOM   1593  CA  PHE A 201       7.887  25.603  89.237  1.00 36.95           C  
ATOM   1594  C   PHE A 201       7.364  26.091  87.888  1.00 31.97           C  
ATOM   1595  O   PHE A 201       8.123  26.438  86.972  1.00 34.14           O  
ATOM   1596  CB  PHE A 201       7.568  24.143  89.529  1.00 44.16           C  
ATOM   1597  CG  PHE A 201       8.425  23.592  90.617  1.00 52.14           C  
ATOM   1598  CD1 PHE A 201       8.138  23.885  91.937  1.00 54.57           C  
ATOM   1599  CD2 PHE A 201       9.614  22.948  90.322  1.00 54.07           C  
ATOM   1600  CE1 PHE A 201       8.970  23.449  92.937  1.00 54.21           C  
ATOM   1601  CE2 PHE A 201      10.463  22.529  91.310  1.00 51.77           C  
ATOM   1602  CZ  PHE A 201      10.138  22.785  92.623  1.00 53.44           C  
ATOM   1603  N   TYR A 202       6.052  26.091  87.761  1.00 25.00           N  
ATOM   1604  CA  TYR A 202       5.472  26.507  86.515  1.00 21.98           C  
ATOM   1605  C   TYR A 202       5.883  27.891  86.106  1.00 12.80           C  
ATOM   1606  O   TYR A 202       6.212  28.095  84.956  1.00 18.60           O  
ATOM   1607  CB  TYR A 202       3.979  26.489  86.637  1.00 28.48           C  
ATOM   1608  CG  TYR A 202       3.298  27.036  85.435  1.00 36.58           C  
ATOM   1609  CD1 TYR A 202       3.109  26.250  84.317  1.00 35.92           C  
ATOM   1610  CD2 TYR A 202       2.777  28.315  85.440  1.00 42.98           C  
ATOM   1611  CE1 TYR A 202       2.470  26.739  83.211  1.00 32.47           C  
ATOM   1612  CE2 TYR A 202       2.073  28.792  84.370  1.00 40.76           C  
ATOM   1613  CZ  TYR A 202       1.973  28.020  83.226  1.00 35.71           C  
ATOM   1614  OH  TYR A 202       1.335  28.537  82.100  1.00 34.15           O  
ATOM   1615  N   LEU A 203       5.800  28.853  86.989  1.00  6.76           N  
ATOM   1616  CA  LEU A 203       6.105  30.191  86.542  1.00 15.44           C  
ATOM   1617  C   LEU A 203       7.448  30.349  85.814  1.00 21.30           C  
ATOM   1618  O   LEU A 203       7.519  30.914  84.715  1.00 23.86           O  
ATOM   1619  CB  LEU A 203       5.891  31.225  87.658  1.00 19.16           C  
ATOM   1620  CG  LEU A 203       6.476  32.640  87.421  1.00 18.59           C  
ATOM   1621  CD1 LEU A 203       6.027  33.315  86.147  1.00 17.68           C  
ATOM   1622  CD2 LEU A 203       6.132  33.571  88.580  1.00 13.46           C  
ATOM   1623  N   PRO A 204       8.521  29.833  86.395  1.00 26.57           N  
ATOM   1624  CA  PRO A 204       9.823  30.001  85.753  1.00 25.06           C  
ATOM   1625  C   PRO A 204       9.885  29.407  84.355  1.00 25.02           C  
ATOM   1626  O   PRO A 204      10.402  30.027  83.438  1.00 23.97           O  
ATOM   1627  CB  PRO A 204      10.813  29.291  86.707  1.00 22.32           C  
ATOM   1628  CG  PRO A 204       9.992  28.566  87.702  1.00 15.74           C  
ATOM   1629  CD  PRO A 204       8.668  29.307  87.773  1.00 24.12           C  
ATOM   1630  N   VAL A 205       9.435  28.169  84.208  1.00 22.00           N  
ATOM   1631  CA  VAL A 205       9.453  27.532  82.906  1.00 28.55           C  
ATOM   1632  C   VAL A 205       8.462  28.243  81.955  1.00 29.53           C  
ATOM   1633  O   VAL A 205       8.842  28.567  80.838  1.00 33.29           O  
ATOM   1634  CB  VAL A 205       9.104  26.014  83.005  1.00 32.95           C  
ATOM   1635  CG1 VAL A 205       9.016  25.383  81.627  1.00 34.31           C  
ATOM   1636  CG2 VAL A 205      10.126  25.261  83.879  1.00 28.60           C  
ATOM   1637  N   ALA A 206       7.224  28.488  82.392  1.00 22.36           N  
ATOM   1638  CA  ALA A 206       6.270  29.182  81.562  1.00 15.11           C  
ATOM   1639  C   ALA A 206       6.833  30.483  81.051  1.00 22.08           C  
ATOM   1640  O   ALA A 206       6.503  30.860  79.935  1.00 33.56           O  
ATOM   1641  CB  ALA A 206       4.982  29.450  82.267  1.00  9.30           C  
ATOM   1642  N   ALA A 207       7.678  31.181  81.808  1.00 24.24           N  
ATOM   1643  CA  ALA A 207       8.231  32.460  81.298  1.00 23.17           C  
ATOM   1644  C   ALA A 207       9.255  32.314  80.137  1.00 28.84           C  
ATOM   1645  O   ALA A 207       9.382  33.164  79.215  1.00 26.72           O  
ATOM   1646  CB  ALA A 207       8.814  33.334  82.437  1.00 18.35           C  
ATOM   1647  N   ALA A 208       9.994  31.221  80.188  1.00 23.15           N  
ATOM   1648  CA  ALA A 208      10.971  30.974  79.165  1.00 23.64           C  
ATOM   1649  C   ALA A 208      10.250  30.402  77.912  1.00 26.69           C  
ATOM   1650  O   ALA A 208      10.747  30.516  76.783  1.00 34.42           O  
ATOM   1651  CB  ALA A 208      12.009  29.995  79.764  1.00 17.02           C  
ATOM   1652  N   MET A 209       9.094  29.784  78.118  1.00 22.00           N  
ATOM   1653  CA  MET A 209       8.352  29.199  77.013  1.00 23.77           C  
ATOM   1654  C   MET A 209       7.844  30.333  76.168  1.00 24.77           C  
ATOM   1655  O   MET A 209       8.248  30.464  75.017  1.00 21.28           O  
ATOM   1656  CB  MET A 209       7.205  28.342  77.515  1.00 17.70           C  
ATOM   1657  CG  MET A 209       7.719  26.933  77.847  1.00 18.05           C  
ATOM   1658  SD  MET A 209       6.352  26.091  78.646  1.00 24.19           S  
ATOM   1659  CE  MET A 209       5.325  25.529  77.285  1.00 23.68           C  
ATOM   1660  N   TYR A 210       7.075  31.225  76.785  1.00 21.48           N  
ATOM   1661  CA  TYR A 210       6.596  32.385  76.042  1.00 27.79           C  
ATOM   1662  C   TYR A 210       7.818  33.175  75.517  1.00 30.73           C  
ATOM   1663  O   TYR A 210       7.733  33.986  74.584  1.00 30.43           O  
ATOM   1664  CB  TYR A 210       5.790  33.384  76.934  1.00 25.88           C  
ATOM   1665  CG  TYR A 210       4.367  33.030  77.351  1.00 21.74           C  
ATOM   1666  CD1 TYR A 210       3.332  32.935  76.438  1.00 20.51           C  
ATOM   1667  CD2 TYR A 210       4.071  32.795  78.684  1.00 19.89           C  
ATOM   1668  CE1 TYR A 210       2.042  32.581  76.856  1.00 18.19           C  
ATOM   1669  CE2 TYR A 210       2.810  32.400  79.085  1.00 21.51           C  
ATOM   1670  CZ  TYR A 210       1.792  32.342  78.172  1.00 24.06           C  
ATOM   1671  OH  TYR A 210       0.547  32.025  78.635  1.00 39.29           O  
ATOM   1672  N   MET A 211       8.959  33.105  76.171  1.00 28.60           N  
ATOM   1673  CA  MET A 211       9.949  34.002  75.614  1.00 17.81           C  
ATOM   1674  C   MET A 211      10.463  33.406  74.356  1.00 25.66           C  
ATOM   1675  O   MET A 211      10.951  34.136  73.518  1.00 36.13           O  
ATOM   1676  CB  MET A 211      11.073  34.408  76.550  1.00 20.46           C  
ATOM   1677  CG  MET A 211      10.694  35.263  77.784  1.00 25.62           C  
ATOM   1678  SD  MET A 211      12.106  35.104  78.960  1.00 27.47           S  
ATOM   1679  CE  MET A 211      13.379  35.850  78.132  1.00 10.16           C  
ATOM   1680  N   VAL A 212      10.373  32.097  74.180  1.00 22.92           N  
ATOM   1681  CA  VAL A 212      10.848  31.607  72.886  1.00 25.62           C  
ATOM   1682  C   VAL A 212       9.694  31.515  71.905  1.00 36.40           C  
ATOM   1683  O   VAL A 212       9.886  31.077  70.793  1.00 44.39           O  
ATOM   1684  CB  VAL A 212      11.528  30.252  72.905  1.00 16.93           C  
ATOM   1685  CG1 VAL A 212      12.908  30.433  73.432  1.00  9.46           C  
ATOM   1686  CG2 VAL A 212      10.648  29.206  73.669  1.00 15.63           C  
ATOM   1687  N   GLY A 213       8.500  31.940  72.312  1.00 36.05           N  
ATOM   1688  CA  GLY A 213       7.332  31.951  71.437  1.00 28.00           C  
ATOM   1689  C   GLY A 213       6.345  30.806  71.634  1.00 27.68           C  
ATOM   1690  O   GLY A 213       5.353  30.678  70.919  1.00 27.75           O  
ATOM   1691  N   ILE A 214       6.592  29.963  72.611  1.00 27.15           N  
ATOM   1692  CA  ILE A 214       5.669  28.895  72.779  1.00 24.50           C  
ATOM   1693  C   ILE A 214       4.588  29.448  73.637  1.00 28.64           C  
ATOM   1694  O   ILE A 214       4.735  29.572  74.870  1.00 32.44           O  
ATOM   1695  CB  ILE A 214       6.368  27.712  73.369  1.00 27.60           C  
ATOM   1696  CG1 ILE A 214       7.761  27.622  72.695  1.00 32.16           C  
ATOM   1697  CG2 ILE A 214       5.411  26.504  73.353  1.00 25.16           C  
ATOM   1698  CD1 ILE A 214       8.801  26.790  73.410  1.00 35.65           C  
ATOM   1699  N   ASP A 215       3.547  29.887  72.961  1.00 24.76           N  
ATOM   1700  CA  ASP A 215       2.432  30.381  73.688  1.00 37.61           C  
ATOM   1701  C   ASP A 215       1.254  29.428  73.574  1.00 39.36           C  
ATOM   1702  O   ASP A 215       0.206  29.702  74.175  1.00 38.27           O  
ATOM   1703  CB  ASP A 215       2.091  31.792  73.268  1.00 45.66           C  
ATOM   1704  CG  ASP A 215       1.692  31.890  71.827  1.00 54.73           C  
ATOM   1705  OD1 ASP A 215       1.493  30.829  71.187  1.00 60.10           O  
ATOM   1706  OD2 ASP A 215       1.542  33.044  71.343  1.00 56.41           O1-
ATOM   1707  N   SER A 216       1.428  28.319  72.838  1.00 39.50           N  
ATOM   1708  CA  SER A 216       0.374  27.295  72.667  1.00 41.22           C  
ATOM   1709  C   SER A 216      -0.262  26.975  74.012  1.00 40.34           C  
ATOM   1710  O   SER A 216       0.441  26.645  74.981  1.00 38.29           O  
ATOM   1711  CB  SER A 216       0.968  25.987  72.162  1.00 47.50           C  
ATOM   1712  OG  SER A 216       0.244  24.906  72.728  1.00 51.74           O  
ATOM   1713  N   LYS A 217      -1.581  27.074  74.081  1.00 41.45           N  
ATOM   1714  CA  LYS A 217      -2.247  26.857  75.343  1.00 42.29           C  
ATOM   1715  C   LYS A 217      -2.035  25.466  75.856  1.00 41.55           C  
ATOM   1716  O   LYS A 217      -1.770  25.209  77.036  1.00 47.13           O  
ATOM   1717  CB  LYS A 217      -3.732  27.080  75.209  1.00 46.13           C  
ATOM   1718  CG  LYS A 217      -4.329  27.597  76.507  1.00 56.48           C  
ATOM   1719  CD  LYS A 217      -5.780  27.160  76.627  1.00 65.10           C  
ATOM   1720  CE  LYS A 217      -5.956  26.208  77.772  1.00 70.36           C  
ATOM   1721  NZ  LYS A 217      -5.405  26.805  79.042  1.00 74.13           N1+
ATOM   1722  N   GLU A 218      -2.186  24.542  74.944  1.00 31.47           N  
ATOM   1723  CA  GLU A 218      -2.063  23.216  75.425  1.00 42.33           C  
ATOM   1724  C   GLU A 218      -0.633  22.853  75.653  1.00 34.40           C  
ATOM   1725  O   GLU A 218      -0.361  21.768  76.142  1.00 39.63           O  
ATOM   1726  CB  GLU A 218      -2.920  22.220  74.631  1.00 66.88           C  
ATOM   1727  CG  GLU A 218      -3.908  21.306  75.489  1.00 81.58           C  
ATOM   1728  CD  GLU A 218      -5.043  22.021  76.283  1.00 83.68           C  
ATOM   1729  OE1 GLU A 218      -5.797  22.875  75.741  1.00 80.51           O  
ATOM   1730  OE2 GLU A 218      -5.317  21.545  77.407  1.00 83.72           O1-
ATOM   1731  N   GLU A 219       0.295  23.757  75.348  1.00 31.01           N  
ATOM   1732  CA  GLU A 219       1.710  23.488  75.657  1.00 30.09           C  
ATOM   1733  C   GLU A 219       1.994  24.050  77.070  1.00 26.72           C  
ATOM   1734  O   GLU A 219       2.627  23.444  77.922  1.00 25.56           O  
ATOM   1735  CB  GLU A 219       2.692  23.902  74.560  1.00 36.92           C  
ATOM   1736  CG  GLU A 219       3.958  22.985  74.512  1.00 45.69           C  
ATOM   1737  CD  GLU A 219       3.690  21.554  74.003  1.00 46.16           C  
ATOM   1738  OE1 GLU A 219       2.735  21.452  73.217  1.00 43.10           O  
ATOM   1739  OE2 GLU A 219       4.401  20.559  74.366  1.00 44.90           O1-
ATOM   1740  N   HIS A 220       1.266  25.072  77.435  1.00 24.68           N  
ATOM   1741  CA  HIS A 220       1.380  25.442  78.797  1.00 26.41           C  
ATOM   1742  C   HIS A 220       0.725  24.397  79.651  1.00 32.17           C  
ATOM   1743  O   HIS A 220       1.084  24.179  80.780  1.00 38.61           O  
ATOM   1744  CB  HIS A 220       0.788  26.776  78.919  1.00 32.22           C  
ATOM   1745  CG  HIS A 220       1.778  27.800  78.518  1.00 34.03           C  
ATOM   1746  CD2 HIS A 220       2.548  28.620  79.261  1.00 33.73           C  
ATOM   1747  ND1 HIS A 220       2.308  27.828  77.253  1.00 37.27           N  
ATOM   1748  CE1 HIS A 220       3.274  28.726  77.201  1.00 37.16           C  
ATOM   1749  NE2 HIS A 220       3.444  29.212  78.413  1.00 36.16           N  
ATOM   1750  N   GLU A 221      -0.183  23.639  79.086  1.00 39.65           N  
ATOM   1751  CA  GLU A 221      -0.767  22.611  79.910  1.00 39.36           C  
ATOM   1752  C   GLU A 221       0.145  21.397  80.037  1.00 44.29           C  
ATOM   1753  O   GLU A 221       0.237  20.853  81.134  1.00 47.64           O  
ATOM   1754  CB  GLU A 221      -2.196  22.306  79.497  1.00 44.69           C  
ATOM   1755  CG  GLU A 221      -2.863  23.509  78.925  1.00 58.02           C  
ATOM   1756  CD  GLU A 221      -4.025  23.924  79.751  1.00 74.01           C  
ATOM   1757  OE1 GLU A 221      -3.827  24.084  80.981  1.00 70.13           O  
ATOM   1758  OE2 GLU A 221      -5.151  23.966  79.188  1.00 86.65           O1-
ATOM   1759  N   ASN A 222       0.883  21.009  78.994  1.00 45.55           N  
ATOM   1760  CA  ASN A 222       1.796  19.870  79.142  1.00 46.52           C  
ATOM   1761  C   ASN A 222       2.820  20.252  80.210  1.00 43.01           C  
ATOM   1762  O   ASN A 222       3.178  19.439  81.069  1.00 39.57           O  
ATOM   1763  CB  ASN A 222       2.541  19.535  77.858  1.00 50.87           C  
ATOM   1764  CG  ASN A 222       1.632  18.992  76.797  1.00 59.82           C  
ATOM   1765  ND2 ASN A 222       2.138  18.989  75.553  1.00 62.68           N  
ATOM   1766  OD1 ASN A 222       0.474  18.599  77.080  1.00 59.48           O  
ATOM   1767  N   ALA A 223       3.266  21.506  80.168  1.00 37.69           N  
ATOM   1768  CA  ALA A 223       4.236  21.985  81.149  1.00 34.91           C  
ATOM   1769  C   ALA A 223       3.660  21.966  82.591  1.00 28.39           C  
ATOM   1770  O   ALA A 223       4.256  21.450  83.555  1.00 22.53           O  
ATOM   1771  CB  ALA A 223       4.730  23.397  80.778  1.00 31.37           C  
ATOM   1772  N   LYS A 224       2.507  22.589  82.718  1.00 26.40           N  
ATOM   1773  CA  LYS A 224       1.845  22.685  83.990  1.00 30.64           C  
ATOM   1774  C   LYS A 224       1.720  21.296  84.570  1.00 34.38           C  
ATOM   1775  O   LYS A 224       1.985  21.098  85.743  1.00 42.40           O  
ATOM   1776  CB  LYS A 224       0.476  23.277  83.768  1.00 27.58           C  
ATOM   1777  CG  LYS A 224      -0.076  23.953  84.939  1.00 30.57           C  
ATOM   1778  CD  LYS A 224      -1.319  24.703  84.530  1.00 34.00           C  
ATOM   1779  CE  LYS A 224      -0.966  26.115  84.142  1.00 41.68           C  
ATOM   1780  NZ  LYS A 224      -2.093  26.801  83.456  1.00 45.28           N1+
ATOM   1781  N   ALA A 225       1.465  20.303  83.737  1.00 27.15           N  
ATOM   1782  CA  ALA A 225       1.269  18.966  84.284  1.00 25.56           C  
ATOM   1783  C   ALA A 225       2.457  18.368  84.963  1.00 32.83           C  
ATOM   1784  O   ALA A 225       2.352  17.729  85.982  1.00 45.57           O  
ATOM   1785  CB  ALA A 225       0.790  17.998  83.191  1.00 25.93           C  
ATOM   1786  N   ILE A 226       3.582  18.416  84.306  1.00 36.11           N  
ATOM   1787  CA  ILE A 226       4.675  17.724  84.897  1.00 36.59           C  
ATOM   1788  C   ILE A 226       5.153  18.531  86.123  1.00 33.30           C  
ATOM   1789  O   ILE A 226       5.264  18.039  87.248  1.00 32.46           O  
ATOM   1790  CB  ILE A 226       5.773  17.351  83.801  1.00 32.72           C  
ATOM   1791  CG1 ILE A 226       6.918  18.350  83.823  1.00 40.68           C  
ATOM   1792  CG2 ILE A 226       5.193  17.004  82.341  1.00 22.75           C  
ATOM   1793  CD1 ILE A 226       7.842  18.246  85.050  1.00 46.59           C  
ATOM   1794  N   LEU A 227       5.415  19.793  85.846  1.00 29.87           N  
ATOM   1795  CA  LEU A 227       5.936  20.708  86.815  1.00 32.04           C  
ATOM   1796  C   LEU A 227       5.142  20.701  88.077  1.00 32.61           C  
ATOM   1797  O   LEU A 227       5.709  20.662  89.160  1.00 34.96           O  
ATOM   1798  CB  LEU A 227       5.972  22.107  86.244  1.00 33.06           C  
ATOM   1799  CG  LEU A 227       7.049  22.272  85.165  1.00 34.63           C  
ATOM   1800  CD1 LEU A 227       6.827  23.584  84.425  1.00 36.83           C  
ATOM   1801  CD2 LEU A 227       8.530  22.183  85.655  1.00 33.30           C  
ATOM   1802  N   LEU A 228       3.834  20.804  87.987  1.00 26.15           N  
ATOM   1803  CA  LEU A 228       3.114  20.733  89.257  1.00 30.10           C  
ATOM   1804  C   LEU A 228       3.348  19.438  90.073  1.00 39.13           C  
ATOM   1805  O   LEU A 228       3.251  19.476  91.305  1.00 39.80           O  
ATOM   1806  CB  LEU A 228       1.617  21.019  89.157  1.00 27.76           C  
ATOM   1807  CG  LEU A 228       1.242  22.371  88.520  1.00 36.83           C  
ATOM   1808  CD1 LEU A 228      -0.260  22.611  88.366  1.00 38.59           C  
ATOM   1809  CD2 LEU A 228       1.794  23.546  89.231  1.00 34.56           C  
ATOM   1810  N   GLU A 229       3.634  18.288  89.461  1.00 43.13           N  
ATOM   1811  CA  GLU A 229       3.889  17.156  90.354  1.00 43.16           C  
ATOM   1812  C   GLU A 229       5.230  17.347  91.017  1.00 36.78           C  
ATOM   1813  O   GLU A 229       5.466  16.890  92.131  1.00 33.41           O  
ATOM   1814  CB  GLU A 229       3.834  15.773  89.735  1.00 45.79           C  
ATOM   1815  CG  GLU A 229       3.414  14.771  90.831  1.00 50.14           C  
ATOM   1816  CD  GLU A 229       4.094  13.415  90.742  1.00 64.94           C  
ATOM   1817  OE1 GLU A 229       5.296  13.255  91.123  1.00 70.04           O  
ATOM   1818  OE2 GLU A 229       3.366  12.488  90.315  1.00 70.76           O1-
ATOM   1819  N   MET A 230       6.117  18.019  90.300  1.00 32.08           N  
ATOM   1820  CA  MET A 230       7.434  18.270  90.826  1.00 33.29           C  
ATOM   1821  C   MET A 230       7.242  19.106  92.056  1.00 31.82           C  
ATOM   1822  O   MET A 230       7.776  18.818  93.097  1.00 39.93           O  
ATOM   1823  CB  MET A 230       8.274  19.087  89.862  1.00 38.31           C  
ATOM   1824  CG  MET A 230       8.499  18.473  88.524  1.00 45.24           C  
ATOM   1825  SD  MET A 230      10.225  18.793  88.067  1.00 53.42           S  
ATOM   1826  CE  MET A 230      10.928  18.714  89.800  1.00 58.57           C  
ATOM   1827  N   GLY A 231       6.533  20.206  91.911  1.00 31.21           N  
ATOM   1828  CA  GLY A 231       6.382  21.140  93.008  1.00 34.80           C  
ATOM   1829  C   GLY A 231       5.732  20.532  94.216  1.00 37.40           C  
ATOM   1830  O   GLY A 231       6.050  20.901  95.348  1.00 38.43           O  
ATOM   1831  N   GLU A 232       4.741  19.681  93.981  1.00 32.92           N  
ATOM   1832  CA  GLU A 232       4.067  19.077  95.103  1.00 32.09           C  
ATOM   1833  C   GLU A 232       5.123  18.257  95.864  1.00 32.63           C  
ATOM   1834  O   GLU A 232       5.443  18.545  97.030  1.00 38.08           O  
ATOM   1835  CB  GLU A 232       2.921  18.204  94.615  1.00 38.02           C  
ATOM   1836  CG  GLU A 232       2.407  17.192  95.636  1.00 47.93           C  
ATOM   1837  CD  GLU A 232       1.009  16.652  95.287  1.00 55.22           C  
ATOM   1838  OE1 GLU A 232       0.097  17.493  95.090  1.00 63.63           O  
ATOM   1839  OE2 GLU A 232       0.849  15.403  95.156  1.00 47.55           O1-
ATOM   1840  N   TYR A 233       5.673  17.258  95.181  1.00 21.01           N  
ATOM   1841  CA  TYR A 233       6.719  16.431  95.740  1.00 23.45           C  
ATOM   1842  C   TYR A 233       7.799  17.304  96.389  1.00 39.65           C  
ATOM   1843  O   TYR A 233       8.366  16.944  97.406  1.00 42.41           O  
ATOM   1844  CB  TYR A 233       7.385  15.552  94.673  1.00 22.36           C  
ATOM   1845  CG  TYR A 233       8.704  14.899  95.193  1.00 40.90           C  
ATOM   1846  CD1 TYR A 233       9.904  15.631  95.249  1.00 46.48           C  
ATOM   1847  CD2 TYR A 233       8.757  13.567  95.631  1.00 39.36           C  
ATOM   1848  CE1 TYR A 233      11.097  15.088  95.771  1.00 48.20           C  
ATOM   1849  CE2 TYR A 233       9.967  13.010  96.124  1.00 44.42           C  
ATOM   1850  CZ  TYR A 233      11.126  13.783  96.221  1.00 50.51           C  
ATOM   1851  OH  TYR A 233      12.306  13.218  96.721  1.00 52.75           O  
ATOM   1852  N   PHE A 234       8.135  18.441  95.807  1.00 45.89           N  
ATOM   1853  CA  PHE A 234       9.173  19.220  96.448  1.00 40.58           C  
ATOM   1854  C   PHE A 234       8.743  19.632  97.851  1.00 33.37           C  
ATOM   1855  O   PHE A 234       9.501  19.455  98.788  1.00 32.20           O  
ATOM   1856  CB  PHE A 234       9.524  20.423  95.615  1.00 37.11           C  
ATOM   1857  CG  PHE A 234      10.439  21.370  96.310  1.00 37.99           C  
ATOM   1858  CD1 PHE A 234       9.932  22.284  97.239  1.00 41.02           C  
ATOM   1859  CD2 PHE A 234      11.793  21.401  95.963  1.00 39.46           C  
ATOM   1860  CE1 PHE A 234      10.763  23.226  97.844  1.00 43.34           C  
ATOM   1861  CE2 PHE A 234      12.656  22.313  96.538  1.00 39.09           C  
ATOM   1862  CZ  PHE A 234      12.141  23.227  97.498  1.00 46.54           C  
ATOM   1863  N   GLN A 235       7.529  20.165  97.969  1.00 29.70           N  
ATOM   1864  CA  GLN A 235       6.965  20.581  99.235  1.00 27.31           C  
ATOM   1865  C   GLN A 235       7.089  19.413 100.171  1.00 34.60           C  
ATOM   1866  O   GLN A 235       7.758  19.495 101.199  1.00 41.53           O  
ATOM   1867  CB  GLN A 235       5.476  20.838  99.110  1.00 28.69           C  
ATOM   1868  CG  GLN A 235       5.018  21.557 100.313  1.00 40.42           C  
ATOM   1869  CD  GLN A 235       6.143  22.450 100.863  1.00 51.11           C  
ATOM   1870  NE2 GLN A 235       6.900  21.925 101.812  1.00 51.60           N  
ATOM   1871  OE1 GLN A 235       6.409  23.538 100.352  1.00 53.90           O  
ATOM   1872  N   ILE A 236       6.429  18.318  99.816  1.00 34.00           N  
ATOM   1873  CA  ILE A 236       6.496  17.102 100.618  1.00 41.71           C  
ATOM   1874  C   ILE A 236       7.878  16.715 101.180  1.00 54.27           C  
ATOM   1875  O   ILE A 236       7.985  16.470 102.382  1.00 53.65           O  
ATOM   1876  CB  ILE A 236       5.868  15.939  99.897  1.00 35.81           C  
ATOM   1877  CG1 ILE A 236       4.554  16.408  99.293  1.00 35.22           C  
ATOM   1878  CG2 ILE A 236       5.634  14.841 100.855  1.00 36.64           C  
ATOM   1879  CD1 ILE A 236       3.469  15.405  99.386  1.00 36.49           C  
ATOM   1880  N   GLN A 237       8.926  16.705 100.338  1.00 57.17           N  
ATOM   1881  CA  GLN A 237      10.314  16.414 100.741  1.00 55.99           C  
ATOM   1882  C   GLN A 237      10.800  17.438 101.763  1.00 53.59           C  
ATOM   1883  O   GLN A 237      11.448  17.037 102.721  1.00 52.65           O  
ATOM   1884  CB  GLN A 237      11.298  16.377  99.549  1.00 59.14           C  
ATOM   1885  CG  GLN A 237      12.531  15.455  99.719  1.00 57.37           C  
ATOM   1886  CD  GLN A 237      13.427  15.333  98.484  1.00 50.34           C  
ATOM   1887  NE2 GLN A 237      13.855  16.463  97.945  1.00 50.30           N  
ATOM   1888  OE1 GLN A 237      13.820  14.241  98.108  1.00 51.60           O  
ATOM   1889  N   ASP A 238      10.503  18.732 101.568  1.00 47.07           N  
ATOM   1890  CA  ASP A 238      10.889  19.719 102.568  1.00 47.11           C  
ATOM   1891  C   ASP A 238      10.260  19.248 103.855  1.00 46.47           C  
ATOM   1892  O   ASP A 238      10.968  19.142 104.854  1.00 51.02           O  
ATOM   1893  CB  ASP A 238      10.286  21.105 102.368  1.00 52.43           C  
ATOM   1894  CG  ASP A 238      10.268  21.960 103.689  1.00 67.56           C  
ATOM   1895  OD1 ASP A 238       9.513  21.708 104.673  1.00 70.52           O  
ATOM   1896  OD2 ASP A 238      10.943  23.011 103.722  1.00 73.66           O1-
ATOM   1897  N   ASP A 239       8.934  19.078 103.850  1.00 38.25           N  
ATOM   1898  CA  ASP A 239       8.205  18.713 105.062  1.00 41.61           C  
ATOM   1899  C   ASP A 239       8.923  17.575 105.766  1.00 43.35           C  
ATOM   1900  O   ASP A 239       9.194  17.674 106.978  1.00 38.48           O  
ATOM   1901  CB  ASP A 239       6.740  18.369 104.778  1.00 51.26           C  
ATOM   1902  CG  ASP A 239       5.983  19.484 104.036  1.00 60.12           C  
ATOM   1903  OD1 ASP A 239       5.887  20.616 104.579  1.00 54.13           O  
ATOM   1904  OD2 ASP A 239       5.471  19.228 102.910  1.00 65.85           O1-
ATOM   1905  N   TYR A 240       9.323  16.565 104.985  1.00 40.43           N  
ATOM   1906  CA  TYR A 240      10.032  15.400 105.510  1.00 39.52           C  
ATOM   1907  C   TYR A 240      11.388  15.731 106.122  1.00 36.84           C  
ATOM   1908  O   TYR A 240      11.654  15.445 107.294  1.00 41.65           O  
ATOM   1909  CB  TYR A 240      10.166  14.321 104.429  1.00 47.82           C  
ATOM   1910  CG  TYR A 240      11.015  13.139 104.844  1.00 57.08           C  
ATOM   1911  CD1 TYR A 240      10.491  12.119 105.651  1.00 59.78           C  
ATOM   1912  CD2 TYR A 240      12.340  13.047 104.416  1.00 64.54           C  
ATOM   1913  CE1 TYR A 240      11.278  11.063 106.044  1.00 69.98           C  
ATOM   1914  CE2 TYR A 240      13.126  12.006 104.783  1.00 69.92           C  
ATOM   1915  CZ  TYR A 240      12.600  11.022 105.601  1.00 79.35           C  
ATOM   1916  OH  TYR A 240      13.447  10.008 105.976  1.00 88.75           O  
ATOM   1917  N   LEU A 241      12.212  16.374 105.317  1.00 36.28           N  
ATOM   1918  CA  LEU A 241      13.546  16.782 105.708  1.00 41.47           C  
ATOM   1919  C   LEU A 241      13.362  17.717 106.905  1.00 48.52           C  
ATOM   1920  O   LEU A 241      14.297  17.957 107.672  1.00 57.28           O  
ATOM   1921  CB  LEU A 241      14.288  17.490 104.533  1.00 40.42           C  
ATOM   1922  CG  LEU A 241      14.616  16.738 103.223  1.00 39.62           C  
ATOM   1923  CD1 LEU A 241      15.558  17.480 102.304  1.00 34.26           C  
ATOM   1924  CD2 LEU A 241      15.036  15.257 103.360  1.00 37.56           C  
ATOM   1925  N   ASP A 242      12.173  18.263 107.084  1.00 46.68           N  
ATOM   1926  CA  ASP A 242      12.006  19.171 108.209  1.00 50.92           C  
ATOM   1927  C   ASP A 242      12.258  18.552 109.606  1.00 58.72           C  
ATOM   1928  O   ASP A 242      12.952  19.121 110.463  1.00 62.52           O  
ATOM   1929  CB  ASP A 242      10.640  19.844 108.139  1.00 50.81           C  
ATOM   1930  CG  ASP A 242      10.590  21.113 108.939  1.00 50.83           C  
ATOM   1931  OD1 ASP A 242      10.977  22.152 108.379  1.00 56.90           O  
ATOM   1932  OD2 ASP A 242      10.228  21.076 110.130  1.00 49.48           O1-
ATOM   1933  N   CYS A 243      11.743  17.353 109.831  1.00 55.54           N  
ATOM   1934  CA  CYS A 243      11.885  16.819 111.151  1.00 50.84           C  
ATOM   1935  C   CYS A 243      12.726  15.605 111.098  1.00 43.88           C  
ATOM   1936  O   CYS A 243      13.515  15.365 111.983  1.00 47.05           O  
ATOM   1937  CB  CYS A 243      10.506  16.480 111.737  1.00 54.00           C  
ATOM   1938  SG  CYS A 243      10.136  14.709 111.751  1.00 56.02           S  
ATOM   1939  N   PHE A 244      12.522  14.811 110.076  1.00 37.53           N  
ATOM   1940  CA  PHE A 244      13.248  13.570 110.033  1.00 43.77           C  
ATOM   1941  C   PHE A 244      14.580  13.648 109.367  1.00 48.22           C  
ATOM   1942  O   PHE A 244      15.155  12.622 108.966  1.00 49.50           O  
ATOM   1943  CB  PHE A 244      12.428  12.553 109.297  1.00 43.45           C  
ATOM   1944  CG  PHE A 244      11.494  11.856 110.168  1.00 43.60           C  
ATOM   1945  CD1 PHE A 244      11.907  11.420 111.388  1.00 43.99           C  
ATOM   1946  CD2 PHE A 244      10.191  11.717 109.810  1.00 48.34           C  
ATOM   1947  CE1 PHE A 244      11.051  10.748 112.202  1.00 49.04           C  
ATOM   1948  CE2 PHE A 244       9.337  11.032 110.606  1.00 52.80           C  
ATOM   1949  CZ  PHE A 244       9.770  10.528 111.800  1.00 52.20           C  
ATOM   1950  N   GLY A 245      15.056  14.874 109.210  1.00 46.61           N  
ATOM   1951  CA  GLY A 245      16.317  15.043 108.508  1.00 53.61           C  
ATOM   1952  C   GLY A 245      17.395  15.840 109.223  1.00 62.71           C  
ATOM   1953  O   GLY A 245      17.107  16.557 110.201  1.00 66.84           O  
ATOM   1954  N   ASP A 246      18.627  15.700 108.711  1.00 59.59           N  
ATOM   1955  CA  ASP A 246      19.780  16.452 109.193  1.00 59.90           C  
ATOM   1956  C   ASP A 246      21.078  16.525 108.449  1.00 69.71           C  
ATOM   1957  O   ASP A 246      21.616  17.620 108.268  1.00 71.74           O  
ATOM   1958  CB  ASP A 246      20.118  16.303 110.652  1.00 57.53           C  
ATOM   1959  CG  ASP A 246      20.737  17.576 111.192  1.00 58.59           C  
ATOM   1960  OD1 ASP A 246      21.507  18.284 110.486  1.00 54.05           O  
ATOM   1961  OD2 ASP A 246      20.236  18.020 112.229  1.00 64.20           O1-
ATOM   1962  N   PRO A 247      21.655  15.361 108.172  1.00 77.78           N  
ATOM   1963  CA  PRO A 247      22.966  15.246 107.486  1.00 79.92           C  
ATOM   1964  C   PRO A 247      23.346  16.104 106.240  1.00 62.18           C  
ATOM   1965  O   PRO A 247      23.121  15.707 105.104  1.00 54.21           O  
ATOM   1966  CB  PRO A 247      23.092  13.730 107.264  1.00 83.78           C  
ATOM   1967  CG  PRO A 247      22.453  13.149 108.557  1.00 81.07           C  
ATOM   1968  CD  PRO A 247      21.361  14.155 108.977  1.00 78.24           C  
ATOM   1969  N   ALA A 248      23.935  17.261 106.510  1.00 56.15           N  
ATOM   1970  CA  ALA A 248      24.311  18.241 105.506  1.00 58.91           C  
ATOM   1971  C   ALA A 248      23.217  19.294 105.263  1.00 48.72           C  
ATOM   1972  O   ALA A 248      23.478  20.355 104.674  1.00 37.20           O  
ATOM   1973  CB  ALA A 248      24.782  17.604 104.220  1.00 68.07           C  
ATOM   1974  N   LEU A 249      22.045  19.014 105.820  1.00 48.93           N  
ATOM   1975  CA  LEU A 249      20.898  19.909 105.835  1.00 60.92           C  
ATOM   1976  C   LEU A 249      21.156  21.388 105.537  1.00 71.44           C  
ATOM   1977  O   LEU A 249      21.864  22.050 106.312  1.00 69.35           O  
ATOM   1978  CB  LEU A 249      20.243  19.805 107.198  1.00 65.46           C  
ATOM   1979  CG  LEU A 249      18.945  19.064 106.906  1.00 73.82           C  
ATOM   1980  CD1 LEU A 249      18.186  19.862 105.855  1.00 75.28           C  
ATOM   1981  CD2 LEU A 249      19.189  17.615 106.402  1.00 76.24           C  
ATOM   1982  N   THR A 250      20.582  21.839 104.402  1.00 79.82           N  
ATOM   1983  CA  THR A 250      20.631  23.189 103.768  1.00 83.64           C  
ATOM   1984  C   THR A 250      20.710  24.420 104.702  1.00 86.11           C  
ATOM   1985  O   THR A 250      19.848  25.318 104.699  1.00 87.84           O  
ATOM   1986  CB  THR A 250      19.490  23.348 102.691  1.00 82.68           C  
ATOM   1987  CG2 THR A 250      18.127  22.922 103.248  1.00 79.85           C  
ATOM   1988  OG1 THR A 250      19.424  24.702 102.216  1.00 85.82           O  
ATOM   1989  N   GLY A 251      21.787  24.441 105.468  1.00 84.18           N  
ATOM   1990  CA  GLY A 251      21.959  25.416 106.501  1.00 84.05           C  
ATOM   1991  C   GLY A 251      21.089  24.991 107.679  1.00 84.95           C  
ATOM   1992  O   GLY A 251      21.002  23.782 108.008  1.00 84.65           O  
ATOM   1993  N   ALA A 252      20.431  25.983 108.287  1.00 84.09           N  
ATOM   1994  CA  ALA A 252      19.532  25.755 109.421  1.00 78.90           C  
ATOM   1995  C   ALA A 252      18.692  24.466 109.331  1.00 79.77           C  
ATOM   1996  O   ALA A 252      17.768  24.317 108.500  1.00 77.07           O  
ATOM   1997  CB  ALA A 252      18.632  26.991 109.725  1.00 69.81           C  
ATOM   1998  N   VAL A 253      19.087  23.494 110.141  1.00 76.78           N  
ATOM   1999  CA  VAL A 253      18.295  22.299 110.258  1.00 74.23           C  
ATOM   2000  C   VAL A 253      17.570  22.415 111.618  1.00 79.03           C  
ATOM   2001  O   VAL A 253      17.670  21.542 112.464  1.00 84.04           O  
ATOM   2002  CB  VAL A 253      19.084  21.011 110.001  1.00 70.16           C  
ATOM   2003  CG1 VAL A 253      20.449  21.074 110.631  1.00 70.47           C  
ATOM   2004  CG2 VAL A 253      18.280  19.769 110.412  1.00 66.90           C  
ATOM   2005  N   GLY A 254      16.869  23.532 111.832  1.00 79.32           N  
ATOM   2006  CA  GLY A 254      16.133  23.759 113.076  1.00 75.52           C  
ATOM   2007  C   GLY A 254      14.744  23.173 112.862  1.00 72.40           C  
ATOM   2008  O   GLY A 254      14.616  22.028 112.406  1.00 67.45           O  
ATOM   2009  N   THR A 255      13.712  23.982 113.123  1.00 72.11           N  
ATOM   2010  CA  THR A 255      12.319  23.530 112.977  1.00 55.59           C  
ATOM   2011  C   THR A 255      11.079  24.440 113.152  1.00 51.05           C  
ATOM   2012  O   THR A 255      11.132  25.680 113.203  1.00 47.29           O  
ATOM   2013  CB  THR A 255      12.154  22.180 113.695  1.00 48.01           C  
ATOM   2014  CG2 THR A 255      11.175  22.167 114.912  1.00 53.95           C  
ATOM   2015  OG1 THR A 255      11.863  21.174 112.740  1.00 44.41           O  
ATOM   2016  N   ASP A 256       9.941  23.766 113.132  1.00 54.14           N  
ATOM   2017  CA  ASP A 256       8.631  24.320 113.392  1.00 59.97           C  
ATOM   2018  C   ASP A 256       7.540  23.299 113.126  1.00 65.58           C  
ATOM   2019  O   ASP A 256       7.549  22.514 112.169  1.00 61.77           O  
ATOM   2020  CB  ASP A 256       8.362  25.713 112.787  1.00 67.24           C  
ATOM   2021  CG  ASP A 256       7.127  26.432 113.412  1.00 67.40           C  
ATOM   2022  OD1 ASP A 256       5.976  25.892 113.468  1.00 66.48           O  
ATOM   2023  OD2 ASP A 256       7.339  27.620 113.755  1.00 63.57           O1-
ATOM   2024  N   ILE A 257       6.680  23.274 114.131  1.00 73.04           N  
ATOM   2025  CA  ILE A 257       5.494  22.457 114.285  1.00 66.21           C  
ATOM   2026  C   ILE A 257       4.988  22.957 115.668  1.00 62.06           C  
ATOM   2027  O   ILE A 257       3.945  22.537 116.139  1.00 51.97           O  
ATOM   2028  CB  ILE A 257       5.774  20.943 114.136  1.00 59.76           C  
ATOM   2029  CG1 ILE A 257       4.814  20.139 114.991  1.00 53.03           C  
ATOM   2030  CG2 ILE A 257       7.201  20.592 114.543  1.00 59.56           C  
ATOM   2031  CD1 ILE A 257       5.317  19.945 116.346  1.00 46.01           C  
ATOM   2032  N   GLN A 258       5.704  23.958 116.217  1.00 64.80           N  
ATOM   2033  CA  GLN A 258       5.343  24.754 117.394  1.00 63.28           C  
ATOM   2034  C   GLN A 258       4.292  25.694 116.828  1.00 64.52           C  
ATOM   2035  O   GLN A 258       3.347  26.087 117.523  1.00 61.18           O  
ATOM   2036  CB  GLN A 258       6.486  25.656 117.855  1.00 68.56           C  
ATOM   2037  CG  GLN A 258       6.306  27.168 117.497  1.00 78.69           C  
ATOM   2038  CD  GLN A 258       5.349  28.006 118.405  1.00 81.46           C  
ATOM   2039  NE2 GLN A 258       4.121  28.222 117.921  1.00 83.25           N  
ATOM   2040  OE1 GLN A 258       5.752  28.545 119.447  1.00 78.03           O  
ATOM   2041  N   ASP A 259       4.523  26.111 115.578  1.00 71.96           N  
ATOM   2042  CA  ASP A 259       3.549  26.907 114.841  1.00 73.84           C  
ATOM   2043  C   ASP A 259       2.878  25.723 114.182  1.00 58.96           C  
ATOM   2044  O   ASP A 259       3.556  24.848 113.632  1.00 41.11           O  
ATOM   2045  CB  ASP A 259       4.163  27.915 113.865  1.00 87.38           C  
ATOM   2046  CG  ASP A 259       4.433  29.277 114.522  1.00 98.46           C  
ATOM   2047  OD1 ASP A 259       5.188  29.302 115.517  1.00 99.99           O  
ATOM   2048  OD2 ASP A 259       3.879  30.306 114.063  1.00100.00           O1-
ATOM   2049  N   ASN A 260       1.599  25.614 114.543  1.00 64.35           N  
ATOM   2050  CA  ASN A 260       0.681  24.559 114.166  1.00 65.18           C  
ATOM   2051  C   ASN A 260       0.695  24.513 112.655  1.00 75.12           C  
ATOM   2052  O   ASN A 260      -0.303  24.866 112.026  1.00 83.96           O  
ATOM   2053  CB  ASN A 260      -0.729  24.949 114.631  1.00 58.46           C  
ATOM   2054  CG  ASN A 260      -1.685  23.758 114.632  1.00 58.67           C  
ATOM   2055  ND2 ASN A 260      -2.865  23.941 114.030  1.00 55.14           N  
ATOM   2056  OD1 ASN A 260      -1.315  22.649 115.057  1.00 55.96           O  
ATOM   2057  N   LYS A 261       1.823  24.099 112.086  1.00 69.59           N  
ATOM   2058  CA  LYS A 261       1.997  24.056 110.635  1.00 66.72           C  
ATOM   2059  C   LYS A 261       1.490  22.845 109.831  1.00 61.39           C  
ATOM   2060  O   LYS A 261       2.136  21.786 109.813  1.00 60.23           O  
ATOM   2061  CB  LYS A 261       3.452  24.382 110.273  1.00 74.60           C  
ATOM   2062  CG  LYS A 261       4.523  23.604 111.064  1.00 81.05           C  
ATOM   2063  CD  LYS A 261       5.919  24.035 110.550  1.00 83.31           C  
ATOM   2064  CE  LYS A 261       6.641  23.035 109.605  1.00 76.07           C  
ATOM   2065  NZ  LYS A 261       8.058  23.479 109.412  1.00 68.78           N1+
ATOM   2066  N   CYS A 262       0.359  23.013 109.139  1.00 54.88           N  
ATOM   2067  CA  CYS A 262      -0.228  21.941 108.329  1.00 49.99           C  
ATOM   2068  C   CYS A 262       0.734  21.285 107.320  1.00 47.84           C  
ATOM   2069  O   CYS A 262       0.856  21.750 106.196  1.00 56.58           O  
ATOM   2070  CB  CYS A 262      -1.531  22.385 107.627  1.00 45.63           C  
ATOM   2071  SG  CYS A 262      -1.938  21.392 106.143  1.00 40.59           S  
ATOM   2072  N   SER A 263       1.376  20.179 107.681  1.00 36.93           N  
ATOM   2073  CA  SER A 263       2.329  19.564 106.794  1.00 34.76           C  
ATOM   2074  C   SER A 263       1.917  18.171 106.381  1.00 42.76           C  
ATOM   2075  O   SER A 263       1.161  17.518 107.087  1.00 46.24           O  
ATOM   2076  CB  SER A 263       3.622  19.387 107.542  1.00 40.31           C  
ATOM   2077  OG  SER A 263       3.768  17.995 107.732  1.00 51.99           O  
ATOM   2078  N   TRP A 264       2.514  17.671 105.303  1.00 44.84           N  
ATOM   2079  CA  TRP A 264       2.206  16.327 104.799  1.00 44.54           C  
ATOM   2080  C   TRP A 264       2.374  15.234 105.845  1.00 50.59           C  
ATOM   2081  O   TRP A 264       1.608  14.251 105.873  1.00 48.12           O  
ATOM   2082  CB  TRP A 264       3.089  15.983 103.607  1.00 43.23           C  
ATOM   2083  CG  TRP A 264       2.835  14.656 102.988  1.00 42.26           C  
ATOM   2084  CD1 TRP A 264       1.941  14.376 102.007  1.00 41.39           C  
ATOM   2085  CD2 TRP A 264       3.478  13.421 103.317  1.00 49.00           C  
ATOM   2086  CE2 TRP A 264       2.927  12.439 102.471  1.00 51.36           C  
ATOM   2087  CE3 TRP A 264       4.436  13.040 104.278  1.00 54.73           C  
ATOM   2088  NE1 TRP A 264       1.932  13.032 101.740  1.00 43.63           N  
ATOM   2089  CZ2 TRP A 264       3.331  11.101 102.521  1.00 62.65           C  
ATOM   2090  CZ3 TRP A 264       4.852  11.713 104.325  1.00 60.32           C  
ATOM   2091  CH2 TRP A 264       4.297  10.757 103.444  1.00 66.09           C  
ATOM   2092  N   LEU A 265       3.403  15.388 106.681  1.00 52.86           N  
ATOM   2093  CA  LEU A 265       3.647  14.460 107.793  1.00 48.45           C  
ATOM   2094  C   LEU A 265       2.403  14.435 108.713  1.00 45.25           C  
ATOM   2095  O   LEU A 265       1.782  13.366 108.952  1.00 40.31           O  
ATOM   2096  CB  LEU A 265       4.875  14.892 108.587  1.00 37.56           C  
ATOM   2097  CG  LEU A 265       6.001  13.999 108.067  1.00 41.82           C  
ATOM   2098  CD1 LEU A 265       7.447  14.547 108.211  1.00 35.68           C  
ATOM   2099  CD2 LEU A 265       5.852  12.615 108.676  1.00 46.68           C  
ATOM   2100  N   VAL A 266       2.055  15.613 109.233  1.00 35.49           N  
ATOM   2101  CA  VAL A 266       0.868  15.726 110.061  1.00 37.26           C  
ATOM   2102  C   VAL A 266      -0.311  15.021 109.372  1.00 42.46           C  
ATOM   2103  O   VAL A 266      -0.872  14.112 109.958  1.00 42.19           O  
ATOM   2104  CB  VAL A 266       0.502  17.186 110.290  1.00 38.89           C  
ATOM   2105  CG1 VAL A 266      -0.989  17.379 110.322  1.00 41.33           C  
ATOM   2106  CG2 VAL A 266       1.095  17.646 111.529  1.00 42.65           C  
ATOM   2107  N   VAL A 267      -0.669  15.422 108.148  1.00 43.92           N  
ATOM   2108  CA  VAL A 267      -1.807  14.835 107.417  1.00 42.55           C  
ATOM   2109  C   VAL A 267      -1.720  13.320 107.287  1.00 43.56           C  
ATOM   2110  O   VAL A 267      -2.710  12.623 107.423  1.00 47.02           O  
ATOM   2111  CB  VAL A 267      -1.883  15.400 105.993  1.00 44.65           C  
ATOM   2112  CG1 VAL A 267      -3.299  15.397 105.491  1.00 47.20           C  
ATOM   2113  CG2 VAL A 267      -1.284  16.806 105.931  1.00 41.42           C  
ATOM   2114  N   GLN A 268      -0.515  12.853 106.998  1.00 42.97           N  
ATOM   2115  CA  GLN A 268      -0.195  11.448 106.899  1.00 43.38           C  
ATOM   2116  C   GLN A 268      -0.363  10.745 108.262  1.00 40.32           C  
ATOM   2117  O   GLN A 268      -0.747   9.589 108.301  1.00 35.19           O  
ATOM   2118  CB  GLN A 268       1.232  11.299 106.342  1.00 41.80           C  
ATOM   2119  CG  GLN A 268       1.253  10.405 105.148  1.00 43.25           C  
ATOM   2120  CD  GLN A 268       0.000  10.607 104.324  1.00 51.10           C  
ATOM   2121  NE2 GLN A 268      -0.105  11.764 103.707  1.00 48.49           N  
ATOM   2122  OE1 GLN A 268      -0.884   9.761 104.283  1.00 61.17           O  
ATOM   2123  N   CYS A 269      -0.103  11.442 109.364  1.00 45.39           N  
ATOM   2124  CA  CYS A 269      -0.338  10.865 110.694  1.00 58.59           C  
ATOM   2125  C   CYS A 269      -1.869  10.607 110.800  1.00 58.13           C  
ATOM   2126  O   CYS A 269      -2.299   9.451 110.874  1.00 53.90           O  
ATOM   2127  CB  CYS A 269       0.275  11.778 111.809  1.00 71.60           C  
ATOM   2128  SG  CYS A 269       0.000  11.568 113.630  1.00 77.37           S  
ATOM   2129  N   LEU A 270      -2.676  11.681 110.789  1.00 57.68           N  
ATOM   2130  CA  LEU A 270      -4.140  11.651 110.896  1.00 51.50           C  
ATOM   2131  C   LEU A 270      -4.787  10.560 110.110  1.00 54.94           C  
ATOM   2132  O   LEU A 270      -5.947  10.246 110.340  1.00 57.87           O  
ATOM   2133  CB  LEU A 270      -4.735  12.953 110.414  1.00 47.72           C  
ATOM   2134  CG  LEU A 270      -4.254  14.063 111.316  1.00 53.11           C  
ATOM   2135  CD1 LEU A 270      -5.133  15.289 111.152  1.00 55.31           C  
ATOM   2136  CD2 LEU A 270      -4.233  13.587 112.763  1.00 56.30           C  
ATOM   2137  N   GLN A 271      -4.075   9.996 109.152  1.00 58.14           N  
ATOM   2138  CA  GLN A 271      -4.720   8.933 108.437  1.00 62.34           C  
ATOM   2139  C   GLN A 271      -4.388   7.606 109.071  1.00 67.63           C  
ATOM   2140  O   GLN A 271      -5.258   6.766 109.180  1.00 71.21           O  
ATOM   2141  CB  GLN A 271      -4.388   8.947 106.975  1.00 69.19           C  
ATOM   2142  CG  GLN A 271      -4.866  10.173 106.270  1.00 75.31           C  
ATOM   2143  CD  GLN A 271      -3.886  10.487 105.176  1.00 84.86           C  
ATOM   2144  NE2 GLN A 271      -3.307   9.431 104.601  1.00 82.09           N  
ATOM   2145  OE1 GLN A 271      -3.527  11.646 104.973  1.00 94.75           O  
ATOM   2146  N   ARG A 272      -3.168   7.438 109.563  1.00 72.00           N  
ATOM   2147  CA  ARG A 272      -2.778   6.204 110.242  1.00 69.83           C  
ATOM   2148  C   ARG A 272      -3.086   6.322 111.758  1.00 71.52           C  
ATOM   2149  O   ARG A 272      -2.295   5.863 112.603  1.00 71.53           O  
ATOM   2150  CB  ARG A 272      -1.277   6.003 110.026  1.00 66.38           C  
ATOM   2151  CG  ARG A 272      -0.935   5.655 108.609  1.00 69.45           C  
ATOM   2152  CD  ARG A 272      -0.110   6.699 107.858  1.00 77.53           C  
ATOM   2153  NE  ARG A 272      -0.380   6.535 106.430  1.00 87.17           N  
ATOM   2154  CZ  ARG A 272      -1.025   7.421 105.688  1.00 90.75           C  
ATOM   2155  NH1 ARG A 272      -1.374   8.589 106.216  1.00 93.48           N1+
ATOM   2156  NH2 ARG A 272      -1.267   7.173 104.407  1.00 91.62           N  
ATOM   2157  N   VAL A 273      -4.217   6.937 112.115  1.00 67.27           N  
ATOM   2158  CA  VAL A 273      -4.489   7.149 113.534  1.00 63.86           C  
ATOM   2159  C   VAL A 273      -5.535   6.324 114.242  1.00 62.97           C  
ATOM   2160  O   VAL A 273      -6.214   5.463 113.688  1.00 61.93           O  
ATOM   2161  CB  VAL A 273      -4.682   8.673 113.945  1.00 57.42           C  
ATOM   2162  CG1 VAL A 273      -6.196   9.065 114.058  1.00 53.48           C  
ATOM   2163  CG2 VAL A 273      -3.951   8.971 115.243  1.00 51.47           C  
ATOM   2164  N   THR A 274      -5.639   6.675 115.515  1.00 64.86           N  
ATOM   2165  CA  THR A 274      -6.598   6.141 116.461  1.00 68.27           C  
ATOM   2166  C   THR A 274      -7.095   7.431 117.125  1.00 73.59           C  
ATOM   2167  O   THR A 274      -6.342   8.415 117.248  1.00 75.49           O  
ATOM   2168  CB  THR A 274      -5.891   5.346 117.568  1.00 62.86           C  
ATOM   2169  CG2 THR A 274      -5.107   4.178 116.984  1.00 57.11           C  
ATOM   2170  OG1 THR A 274      -5.001   6.235 118.260  1.00 67.07           O  
ATOM   2171  N   PRO A 275      -8.351   7.423 117.550  1.00 74.10           N  
ATOM   2172  CA  PRO A 275      -8.965   8.553 118.246  1.00 76.84           C  
ATOM   2173  C   PRO A 275      -8.084   8.927 119.430  1.00 72.52           C  
ATOM   2174  O   PRO A 275      -8.029  10.084 119.868  1.00 74.42           O  
ATOM   2175  CB  PRO A 275     -10.236   7.919 118.805  1.00 77.88           C  
ATOM   2176  CG  PRO A 275      -9.773   6.552 119.163  1.00 75.48           C  
ATOM   2177  CD  PRO A 275      -8.707   6.145 118.176  1.00 71.39           C  
ATOM   2178  N   GLU A 276      -7.437   7.911 119.982  1.00 61.10           N  
ATOM   2179  CA  GLU A 276      -6.624   8.169 121.131  1.00 62.00           C  
ATOM   2180  C   GLU A 276      -5.477   8.995 120.635  1.00 64.64           C  
ATOM   2181  O   GLU A 276      -5.377  10.173 120.975  1.00 64.79           O  
ATOM   2182  CB  GLU A 276      -6.112   6.859 121.643  1.00 67.34           C  
ATOM   2183  CG  GLU A 276      -6.327   5.810 120.623  1.00 74.98           C  
ATOM   2184  CD  GLU A 276      -5.382   4.657 120.819  1.00 86.65           C  
ATOM   2185  OE1 GLU A 276      -4.152   4.773 120.542  1.00 91.84           O  
ATOM   2186  OE2 GLU A 276      -5.875   3.635 121.337  1.00 88.15           O1-
ATOM   2187  N   GLN A 277      -4.638   8.395 119.790  1.00 64.55           N  
ATOM   2188  CA  GLN A 277      -3.453   9.075 119.245  1.00 63.78           C  
ATOM   2189  C   GLN A 277      -3.728  10.484 118.734  1.00 64.79           C  
ATOM   2190  O   GLN A 277      -2.942  11.427 118.961  1.00 59.82           O  
ATOM   2191  CB  GLN A 277      -2.754   8.234 118.190  1.00 57.26           C  
ATOM   2192  CG  GLN A 277      -2.087   7.018 118.798  1.00 60.57           C  
ATOM   2193  CD  GLN A 277      -1.862   5.915 117.783  1.00 65.09           C  
ATOM   2194  NE2 GLN A 277      -0.668   5.335 117.780  1.00 57.65           N  
ATOM   2195  OE1 GLN A 277      -2.726   5.649 116.955  1.00 74.72           O  
ATOM   2196  N   ARG A 278      -4.855  10.604 118.041  1.00 63.17           N  
ATOM   2197  CA  ARG A 278      -5.326  11.875 117.544  1.00 67.65           C  
ATOM   2198  C   ARG A 278      -5.336  12.854 118.739  1.00 70.70           C  
ATOM   2199  O   ARG A 278      -4.973  14.034 118.620  1.00 71.60           O  
ATOM   2200  CB  ARG A 278      -6.745  11.663 117.005  1.00 73.60           C  
ATOM   2201  CG  ARG A 278      -7.685  12.863 117.159  1.00 84.16           C  
ATOM   2202  CD  ARG A 278      -8.536  13.033 115.878  1.00 92.33           C  
ATOM   2203  NE  ARG A 278      -9.117  14.379 115.693  1.00 97.77           N  
ATOM   2204  CZ  ARG A 278      -9.227  15.035 114.526  1.00 97.19           C  
ATOM   2205  NH1 ARG A 278      -8.792  14.516 113.390  1.00 96.54           N1+
ATOM   2206  NH2 ARG A 278      -9.784  16.237 114.472  1.00 96.62           N  
ATOM   2207  N   GLN A 279      -5.766  12.354 119.893  1.00 67.87           N  
ATOM   2208  CA  GLN A 279      -5.828  13.165 121.090  1.00 66.87           C  
ATOM   2209  C   GLN A 279      -4.434  13.461 121.587  1.00 62.10           C  
ATOM   2210  O   GLN A 279      -4.216  14.498 122.202  1.00 64.78           O  
ATOM   2211  CB  GLN A 279      -6.609  12.442 122.180  1.00 77.73           C  
ATOM   2212  CG  GLN A 279      -8.040  12.931 122.358  1.00 90.91           C  
ATOM   2213  CD  GLN A 279      -8.136  14.438 122.625  1.00100.00           C  
ATOM   2214  NE2 GLN A 279      -9.040  14.833 123.524  1.00100.00           N  
ATOM   2215  OE1 GLN A 279      -7.455  15.238 121.975  1.00100.00           O  
ATOM   2216  N   LEU A 280      -3.506  12.537 121.341  1.00 60.87           N  
ATOM   2217  CA  LEU A 280      -2.108  12.723 121.755  1.00 59.56           C  
ATOM   2218  C   LEU A 280      -1.760  14.057 121.136  1.00 57.97           C  
ATOM   2219  O   LEU A 280      -1.478  15.035 121.828  1.00 54.92           O  
ATOM   2220  CB  LEU A 280      -1.181  11.637 121.180  1.00 52.77           C  
ATOM   2221  CG  LEU A 280      -0.039  11.248 122.130  1.00 51.24           C  
ATOM   2222  CD1 LEU A 280       0.534   9.835 121.899  1.00 49.19           C  
ATOM   2223  CD2 LEU A 280       1.074  12.302 122.138  1.00 52.92           C  
ATOM   2224  N   LEU A 281      -1.936  14.098 119.821  1.00 57.16           N  
ATOM   2225  CA  LEU A 281      -1.733  15.286 119.031  1.00 50.64           C  
ATOM   2226  C   LEU A 281      -2.601  16.437 119.490  1.00 46.56           C  
ATOM   2227  O   LEU A 281      -2.160  17.302 120.248  1.00 42.25           O  
ATOM   2228  CB  LEU A 281      -2.130  14.959 117.608  1.00 49.25           C  
ATOM   2229  CG  LEU A 281      -0.967  14.268 116.895  1.00 46.68           C  
ATOM   2230  CD1 LEU A 281      -1.405  13.751 115.504  1.00 35.93           C  
ATOM   2231  CD2 LEU A 281       0.204  15.259 116.787  1.00 50.42           C  
ATOM   2232  N   GLU A 282      -3.819  16.408 118.962  1.00 49.67           N  
ATOM   2233  CA  GLU A 282      -4.827  17.436 119.172  1.00 71.35           C  
ATOM   2234  C   GLU A 282      -4.464  18.434 120.262  1.00 81.57           C  
ATOM   2235  O   GLU A 282      -4.378  19.645 120.041  1.00 88.67           O  
ATOM   2236  CB  GLU A 282      -6.249  16.846 119.326  1.00 83.77           C  
ATOM   2237  CG  GLU A 282      -7.446  17.897 119.275  1.00 97.03           C  
ATOM   2238  CD  GLU A 282      -7.891  18.409 117.852  1.00100.00           C  
ATOM   2239  OE1 GLU A 282      -7.664  17.704 116.840  1.00100.00           O  
ATOM   2240  OE2 GLU A 282      -8.546  19.488 117.747  1.00 99.77           O1-
ATOM   2241  N   ASP A 283      -4.044  17.880 121.385  1.00 83.45           N  
ATOM   2242  CA  ASP A 283      -3.630  18.706 122.498  1.00 86.55           C  
ATOM   2243  C   ASP A 283      -2.263  19.351 122.287  1.00 75.06           C  
ATOM   2244  O   ASP A 283      -2.156  20.573 122.063  1.00 75.83           O  
ATOM   2245  CB  ASP A 283      -3.683  17.846 123.758  1.00 95.80           C  
ATOM   2246  CG  ASP A 283      -5.023  17.113 123.901  1.00 98.04           C  
ATOM   2247  OD1 ASP A 283      -6.053  17.690 123.458  1.00100.00           O  
ATOM   2248  OD2 ASP A 283      -5.041  15.967 124.429  1.00 90.87           O1-
ATOM   2249  N   ASN A 284      -1.234  18.521 122.362  1.00 63.55           N  
ATOM   2250  CA  ASN A 284       0.138  18.983 122.197  1.00 75.60           C  
ATOM   2251  C   ASN A 284       0.499  19.789 120.912  1.00 84.63           C  
ATOM   2252  O   ASN A 284       0.900  20.961 120.999  1.00 89.92           O  
ATOM   2253  CB  ASN A 284       1.122  17.798 122.252  1.00 79.96           C  
ATOM   2254  CG  ASN A 284       0.803  16.762 123.322  1.00 78.10           C  
ATOM   2255  ND2 ASN A 284       1.869  16.077 123.788  1.00 69.81           N  
ATOM   2256  OD1 ASN A 284      -0.372  16.407 123.508  1.00 82.19           O  
ATOM   2257  N   TYR A 285       0.468  19.115 119.755  1.00 79.73           N  
ATOM   2258  CA  TYR A 285       0.822  19.692 118.457  1.00 72.42           C  
ATOM   2259  C   TYR A 285       0.485  21.174 118.265  1.00 72.59           C  
ATOM   2260  O   TYR A 285      -0.683  21.604 118.333  1.00 78.50           O  
ATOM   2261  CB  TYR A 285       0.240  18.869 117.300  1.00 73.03           C  
ATOM   2262  CG  TYR A 285       0.770  19.249 115.905  1.00 71.59           C  
ATOM   2263  CD1 TYR A 285       0.214  20.314 115.172  1.00 65.34           C  
ATOM   2264  CD2 TYR A 285       1.775  18.484 115.292  1.00 70.87           C  
ATOM   2265  CE1 TYR A 285       0.715  20.650 113.907  1.00 60.72           C  
ATOM   2266  CE2 TYR A 285       2.263  18.796 114.032  1.00 64.93           C  
ATOM   2267  CZ  TYR A 285       1.753  19.883 113.353  1.00 60.34           C  
ATOM   2268  OH  TYR A 285       2.301  20.123 112.106  1.00 59.78           O  
ATOM   2269  N   GLY A 286       1.530  21.937 117.981  1.00 67.37           N  
ATOM   2270  CA  GLY A 286       1.404  23.360 117.715  1.00 63.84           C  
ATOM   2271  C   GLY A 286       1.977  24.001 118.943  1.00 62.44           C  
ATOM   2272  O   GLY A 286       1.697  25.163 119.241  1.00 63.17           O  
ATOM   2273  N   ARG A 287       2.763  23.221 119.674  1.00 58.00           N  
ATOM   2274  CA  ARG A 287       3.310  23.746 120.897  1.00 55.40           C  
ATOM   2275  C   ARG A 287       4.780  24.039 120.855  1.00 51.40           C  
ATOM   2276  O   ARG A 287       5.516  23.254 120.301  1.00 50.38           O  
ATOM   2277  CB  ARG A 287       2.973  22.848 122.093  1.00 61.01           C  
ATOM   2278  CG  ARG A 287       2.487  23.627 123.306  1.00 69.41           C  
ATOM   2279  CD  ARG A 287       3.034  25.078 123.311  1.00 80.54           C  
ATOM   2280  NE  ARG A 287       2.546  25.950 122.227  1.00 88.55           N  
ATOM   2281  CZ  ARG A 287       3.110  27.104 121.860  1.00 95.97           C  
ATOM   2282  NH1 ARG A 287       4.188  27.572 122.487  1.00 96.42           N1+
ATOM   2283  NH2 ARG A 287       2.580  27.810 120.866  1.00 99.93           N  
ATOM   2284  N   LYS A 288       5.224  25.076 121.558  1.00 53.93           N  
ATOM   2285  CA  LYS A 288       6.658  25.384 121.696  1.00 58.90           C  
ATOM   2286  C   LYS A 288       7.231  24.812 123.037  1.00 66.56           C  
ATOM   2287  O   LYS A 288       8.067  25.443 123.701  1.00 68.45           O  
ATOM   2288  CB  LYS A 288       6.924  26.899 121.546  1.00 59.45           C  
ATOM   2289  CG  LYS A 288       7.932  27.239 120.445  1.00 63.13           C  
ATOM   2290  CD  LYS A 288       8.316  28.713 120.386  1.00 71.68           C  
ATOM   2291  CE  LYS A 288       9.623  28.921 119.619  1.00 77.02           C  
ATOM   2292  NZ  LYS A 288      10.765  29.230 120.560  1.00 77.40           N1+
ATOM   2293  N   GLU A 289       6.748  23.617 123.416  1.00 72.93           N  
ATOM   2294  CA  GLU A 289       7.117  22.832 124.633  1.00 74.28           C  
ATOM   2295  C   GLU A 289       8.095  21.680 124.256  1.00 64.84           C  
ATOM   2296  O   GLU A 289       7.670  20.650 123.718  1.00 62.78           O  
ATOM   2297  CB  GLU A 289       5.842  22.193 125.262  1.00 78.37           C  
ATOM   2298  CG  GLU A 289       5.486  22.545 126.731  1.00 77.90           C  
ATOM   2299  CD  GLU A 289       4.528  23.737 126.850  1.00 78.63           C  
ATOM   2300  OE1 GLU A 289       3.469  23.759 126.178  1.00 77.15           O  
ATOM   2301  OE2 GLU A 289       4.853  24.696 127.578  1.00 80.89           O1-
ATOM   2302  N   PRO A 290       9.386  21.865 124.541  1.00 57.54           N  
ATOM   2303  CA  PRO A 290      10.435  20.895 124.201  1.00 54.14           C  
ATOM   2304  C   PRO A 290       9.982  19.439 124.204  1.00 57.37           C  
ATOM   2305  O   PRO A 290       9.991  18.731 123.182  1.00 52.63           O  
ATOM   2306  CB  PRO A 290      11.486  21.111 125.295  1.00 48.65           C  
ATOM   2307  CG  PRO A 290      11.265  22.476 125.782  1.00 51.80           C  
ATOM   2308  CD  PRO A 290       9.807  22.790 125.608  1.00 54.56           C  
ATOM   2309  N   GLU A 291       9.483  19.067 125.371  1.00 66.92           N  
ATOM   2310  CA  GLU A 291       8.989  17.732 125.663  1.00 74.03           C  
ATOM   2311  C   GLU A 291       7.833  17.370 124.738  1.00 62.87           C  
ATOM   2312  O   GLU A 291       7.838  16.313 124.121  1.00 62.86           O  
ATOM   2313  CB  GLU A 291       8.525  17.670 127.132  1.00 87.35           C  
ATOM   2314  CG  GLU A 291       9.218  16.609 128.012  1.00 97.72           C  
ATOM   2315  CD  GLU A 291       8.943  15.169 127.559  1.00100.00           C  
ATOM   2316  OE1 GLU A 291       7.991  14.957 126.770  1.00100.00           O  
ATOM   2317  OE2 GLU A 291       9.734  14.256 127.957  1.00100.00           O1-
ATOM   2318  N   LYS A 292       6.824  18.230 124.686  1.00 54.48           N  
ATOM   2319  CA  LYS A 292       5.644  17.961 123.867  1.00 59.27           C  
ATOM   2320  C   LYS A 292       6.042  17.509 122.443  1.00 61.36           C  
ATOM   2321  O   LYS A 292       5.742  16.374 122.010  1.00 61.08           O  
ATOM   2322  CB  LYS A 292       4.715  19.191 123.851  1.00 59.79           C  
ATOM   2323  CG  LYS A 292       3.476  19.077 124.796  1.00 64.71           C  
ATOM   2324  CD  LYS A 292       2.993  20.443 125.403  1.00 69.54           C  
ATOM   2325  CE  LYS A 292       1.785  20.281 126.359  1.00 69.22           C  
ATOM   2326  NZ  LYS A 292       0.964  21.505 126.673  1.00 67.85           N1+
ATOM   2327  N   VAL A 293       6.782  18.392 121.770  1.00 56.07           N  
ATOM   2328  CA  VAL A 293       7.328  18.178 120.436  1.00 51.69           C  
ATOM   2329  C   VAL A 293       7.896  16.803 120.297  1.00 49.02           C  
ATOM   2330  O   VAL A 293       7.509  16.055 119.399  1.00 51.19           O  
ATOM   2331  CB  VAL A 293       8.567  19.018 120.244  1.00 50.90           C  
ATOM   2332  CG1 VAL A 293       9.488  18.388 119.170  1.00 48.54           C  
ATOM   2333  CG2 VAL A 293       8.156  20.446 119.924  1.00 43.91           C  
ATOM   2334  N   ALA A 294       8.904  16.536 121.122  1.00 49.28           N  
ATOM   2335  CA  ALA A 294       9.535  15.233 121.118  1.00 55.94           C  
ATOM   2336  C   ALA A 294       8.434  14.178 120.996  1.00 59.91           C  
ATOM   2337  O   ALA A 294       8.388  13.440 120.013  1.00 63.00           O  
ATOM   2338  CB  ALA A 294      10.323  15.017 122.392  1.00 57.88           C  
ATOM   2339  N   LYS A 295       7.497  14.174 121.943  1.00 61.47           N  
ATOM   2340  CA  LYS A 295       6.405  13.205 121.921  1.00 56.99           C  
ATOM   2341  C   LYS A 295       5.713  13.122 120.584  1.00 55.01           C  
ATOM   2342  O   LYS A 295       5.464  12.028 120.052  1.00 54.82           O  
ATOM   2343  CB  LYS A 295       5.396  13.436 123.025  1.00 55.38           C  
ATOM   2344  CG  LYS A 295       4.844  12.118 123.553  1.00 65.72           C  
ATOM   2345  CD  LYS A 295       5.904  11.176 124.224  1.00 69.19           C  
ATOM   2346  CE  LYS A 295       5.248   9.849 124.759  1.00 67.21           C  
ATOM   2347  NZ  LYS A 295       5.956   9.065 125.868  1.00 64.92           N1+
ATOM   2348  N   VAL A 296       5.418  14.288 120.028  1.00 54.62           N  
ATOM   2349  CA  VAL A 296       4.803  14.338 118.701  1.00 59.33           C  
ATOM   2350  C   VAL A 296       5.572  13.488 117.670  1.00 54.66           C  
ATOM   2351  O   VAL A 296       5.021  12.723 116.876  1.00 50.68           O  
ATOM   2352  CB  VAL A 296       4.812  15.759 118.139  1.00 67.56           C  
ATOM   2353  CG1 VAL A 296       3.976  15.842 116.842  1.00 69.35           C  
ATOM   2354  CG2 VAL A 296       4.362  16.783 119.195  1.00 69.83           C  
ATOM   2355  N   LYS A 297       6.874  13.629 117.667  1.00 51.19           N  
ATOM   2356  CA  LYS A 297       7.624  12.863 116.710  1.00 49.22           C  
ATOM   2357  C   LYS A 297       7.654  11.405 117.141  1.00 50.08           C  
ATOM   2358  O   LYS A 297       7.795  10.556 116.273  1.00 56.45           O  
ATOM   2359  CB  LYS A 297       8.985  13.513 116.497  1.00 55.43           C  
ATOM   2360  CG  LYS A 297       8.973  15.053 116.858  1.00 68.31           C  
ATOM   2361  CD  LYS A 297       7.683  15.904 116.383  1.00 76.25           C  
ATOM   2362  CE  LYS A 297       7.928  17.276 115.575  1.00 68.44           C  
ATOM   2363  NZ  LYS A 297       6.680  17.999 115.084  1.00 52.21           N1+
ATOM   2364  N   GLU A 298       7.489  11.100 118.437  1.00 53.04           N  
ATOM   2365  CA  GLU A 298       7.445   9.697 118.901  1.00 55.31           C  
ATOM   2366  C   GLU A 298       6.337   9.154 118.039  1.00 44.71           C  
ATOM   2367  O   GLU A 298       6.498   8.184 117.312  1.00 38.93           O  
ATOM   2368  CB  GLU A 298       6.964   9.544 120.376  1.00 72.54           C  
ATOM   2369  CG  GLU A 298       7.594   8.312 121.161  1.00 88.13           C  
ATOM   2370  CD  GLU A 298       6.646   7.391 121.995  1.00 98.75           C  
ATOM   2371  OE1 GLU A 298       5.772   7.903 122.749  1.00100.00           O  
ATOM   2372  OE2 GLU A 298       6.857   6.144 121.959  1.00100.00           O1-
ATOM   2373  N   LEU A 299       5.238   9.886 118.116  1.00 40.85           N  
ATOM   2374  CA  LEU A 299       4.045   9.584 117.400  1.00 41.68           C  
ATOM   2375  C   LEU A 299       4.332   9.280 115.945  1.00 42.42           C  
ATOM   2376  O   LEU A 299       3.936   8.209 115.460  1.00 38.50           O  
ATOM   2377  CB  LEU A 299       3.085  10.750 117.562  1.00 50.14           C  
ATOM   2378  CG  LEU A 299       1.701  10.214 117.901  1.00 52.80           C  
ATOM   2379  CD1 LEU A 299       0.625  11.280 118.087  1.00 53.53           C  
ATOM   2380  CD2 LEU A 299       1.322   9.274 116.807  1.00 52.41           C  
ATOM   2381  N   TYR A 300       5.014  10.198 115.249  1.00 46.01           N  
ATOM   2382  CA  TYR A 300       5.274   9.970 113.816  1.00 54.30           C  
ATOM   2383  C   TYR A 300       6.107   8.700 113.551  1.00 55.36           C  
ATOM   2384  O   TYR A 300       5.832   7.946 112.605  1.00 45.64           O  
ATOM   2385  CB  TYR A 300       5.882  11.188 113.073  1.00 50.64           C  
ATOM   2386  CG  TYR A 300       5.037  12.450 112.980  1.00 40.50           C  
ATOM   2387  CD1 TYR A 300       3.655  12.422 112.920  1.00 36.22           C  
ATOM   2388  CD2 TYR A 300       5.661  13.673 112.941  1.00 37.08           C  
ATOM   2389  CE1 TYR A 300       2.928  13.620 112.961  1.00 39.83           C  
ATOM   2390  CE2 TYR A 300       4.957  14.846 112.824  1.00 40.88           C  
ATOM   2391  CZ  TYR A 300       3.593  14.838 112.784  1.00 42.54           C  
ATOM   2392  OH  TYR A 300       3.003  16.089 112.902  1.00 40.37           O  
ATOM   2393  N   GLU A 301       7.114   8.487 114.407  1.00 60.43           N  
ATOM   2394  CA  GLU A 301       7.989   7.316 114.356  1.00 63.96           C  
ATOM   2395  C   GLU A 301       7.118   6.173 114.879  1.00 72.51           C  
ATOM   2396  O   GLU A 301       7.185   5.034 114.371  1.00 77.61           O  
ATOM   2397  CB  GLU A 301       9.175   7.483 115.317  1.00 62.32           C  
ATOM   2398  CG  GLU A 301      10.116   8.620 114.949  1.00 69.34           C  
ATOM   2399  CD  GLU A 301      11.617   8.245 114.861  1.00 79.59           C  
ATOM   2400  OE1 GLU A 301      12.027   7.149 115.316  1.00 88.53           O  
ATOM   2401  OE2 GLU A 301      12.411   9.087 114.348  1.00 78.73           O1-
ATOM   2402  N   ALA A 302       6.318   6.511 115.898  1.00 68.10           N  
ATOM   2403  CA  ALA A 302       5.384   5.597 116.538  1.00 63.08           C  
ATOM   2404  C   ALA A 302       4.595   4.946 115.399  1.00 69.10           C  
ATOM   2405  O   ALA A 302       4.559   3.716 115.285  1.00 65.39           O  
ATOM   2406  CB  ALA A 302       4.476   6.361 117.480  1.00 58.21           C  
ATOM   2407  N   VAL A 303       4.059   5.776 114.498  1.00 76.98           N  
ATOM   2408  CA  VAL A 303       3.328   5.283 113.316  1.00 78.22           C  
ATOM   2409  C   VAL A 303       4.216   4.934 112.086  1.00 74.06           C  
ATOM   2410  O   VAL A 303       3.738   4.357 111.105  1.00 75.16           O  
ATOM   2411  CB  VAL A 303       2.152   6.222 112.911  1.00 78.90           C  
ATOM   2412  CG1 VAL A 303       0.930   5.393 112.515  1.00 77.40           C  
ATOM   2413  CG2 VAL A 303       1.809   7.168 114.059  1.00 78.61           C  
ATOM   2414  N   GLY A 304       5.504   5.275 112.154  1.00 67.47           N  
ATOM   2415  CA  GLY A 304       6.457   5.017 111.079  1.00 63.65           C  
ATOM   2416  C   GLY A 304       6.206   5.837 109.807  1.00 61.68           C  
ATOM   2417  O   GLY A 304       5.766   5.278 108.802  1.00 62.45           O  
ATOM   2418  N   MET A 305       6.486   7.147 109.843  1.00 58.23           N  
ATOM   2419  CA  MET A 305       6.301   7.991 108.664  1.00 51.53           C  
ATOM   2420  C   MET A 305       7.570   7.865 107.901  1.00 53.43           C  
ATOM   2421  O   MET A 305       7.641   8.245 106.726  1.00 58.55           O  
ATOM   2422  CB  MET A 305       6.233   9.457 109.025  1.00 49.53           C  
ATOM   2423  CG  MET A 305       4.908   9.913 109.558  1.00 56.21           C  
ATOM   2424  SD  MET A 305       3.546   9.765 108.420  1.00 61.04           S  
ATOM   2425  CE  MET A 305       3.380   8.033 108.206  1.00 54.90           C  
ATOM   2426  N   ARG A 306       8.602   7.433 108.618  1.00 50.02           N  
ATOM   2427  CA  ARG A 306       9.916   7.274 108.018  1.00 62.62           C  
ATOM   2428  C   ARG A 306       9.689   6.362 106.824  1.00 61.75           C  
ATOM   2429  O   ARG A 306      10.193   6.592 105.720  1.00 54.82           O  
ATOM   2430  CB  ARG A 306      10.927   6.625 108.991  1.00 77.61           C  
ATOM   2431  CG  ARG A 306      10.837   7.025 110.491  1.00 82.02           C  
ATOM   2432  CD  ARG A 306      12.226   7.286 111.082  1.00 81.46           C  
ATOM   2433  NE  ARG A 306      12.804   8.557 110.638  1.00 85.58           N  
ATOM   2434  CZ  ARG A 306      14.104   8.782 110.491  1.00 94.73           C  
ATOM   2435  NH1 ARG A 306      14.979   7.813 110.719  1.00 94.59           N1+
ATOM   2436  NH2 ARG A 306      14.527   9.975 110.078  1.00100.00           N  
ATOM   2437  N   ALA A 307       8.893   5.326 107.022  1.00 69.41           N  
ATOM   2438  CA  ALA A 307       8.672   4.426 105.898  1.00 78.99           C  
ATOM   2439  C   ALA A 307       7.881   5.070 104.750  1.00 76.27           C  
ATOM   2440  O   ALA A 307       8.323   5.098 103.591  1.00 76.20           O  
ATOM   2441  CB  ALA A 307       8.041   3.130 106.354  1.00 85.80           C  
ATOM   2442  N   ALA A 308       6.716   5.596 105.098  1.00 72.22           N  
ATOM   2443  CA  ALA A 308       5.824   6.231 104.139  1.00 67.78           C  
ATOM   2444  C   ALA A 308       6.513   7.265 103.263  1.00 62.96           C  
ATOM   2445  O   ALA A 308       6.077   7.523 102.135  1.00 60.17           O  
ATOM   2446  CB  ALA A 308       4.648   6.876 104.858  1.00 69.95           C  
ATOM   2447  N   PHE A 309       7.521   7.945 103.793  1.00 54.66           N  
ATOM   2448  CA  PHE A 309       8.113   8.936 102.947  1.00 50.46           C  
ATOM   2449  C   PHE A 309       8.728   8.184 101.785  1.00 51.21           C  
ATOM   2450  O   PHE A 309       8.422   8.464 100.619  1.00 55.06           O  
ATOM   2451  CB  PHE A 309       9.197   9.711 103.653  1.00 54.60           C  
ATOM   2452  CG  PHE A 309      10.059  10.486 102.709  1.00 56.40           C  
ATOM   2453  CD1 PHE A 309       9.509  11.476 101.927  1.00 54.28           C  
ATOM   2454  CD2 PHE A 309      11.397  10.200 102.561  1.00 57.95           C  
ATOM   2455  CE1 PHE A 309      10.310  12.238 101.077  1.00 52.85           C  
ATOM   2456  CE2 PHE A 309      12.200  10.941 101.695  1.00 55.93           C  
ATOM   2457  CZ  PHE A 309      11.650  11.967 100.955  1.00 51.62           C  
ATOM   2458  N   GLN A 310       9.596   7.230 102.114  1.00 45.84           N  
ATOM   2459  CA  GLN A 310      10.272   6.451 101.092  1.00 54.73           C  
ATOM   2460  C   GLN A 310       9.224   5.801 100.202  1.00 50.89           C  
ATOM   2461  O   GLN A 310       9.405   5.672  99.002  1.00 51.45           O  
ATOM   2462  CB  GLN A 310      11.299   5.447 101.669  1.00 66.01           C  
ATOM   2463  CG  GLN A 310      12.713   6.043 102.001  1.00 72.45           C  
ATOM   2464  CD  GLN A 310      13.929   5.294 101.395  1.00 73.01           C  
ATOM   2465  NE2 GLN A 310      14.903   6.061 100.859  1.00 71.20           N  
ATOM   2466  OE1 GLN A 310      13.996   4.050 101.431  1.00 73.29           O  
ATOM   2467  N   GLN A 311       8.087   5.441 100.763  1.00 51.68           N  
ATOM   2468  CA  GLN A 311       7.055   4.877  99.903  1.00 62.52           C  
ATOM   2469  C   GLN A 311       6.635   5.895  98.838  1.00 61.11           C  
ATOM   2470  O   GLN A 311       6.557   5.557  97.654  1.00 59.80           O  
ATOM   2471  CB  GLN A 311       5.804   4.464 100.700  1.00 72.03           C  
ATOM   2472  CG  GLN A 311       6.073   3.455 101.818  1.00 82.02           C  
ATOM   2473  CD  GLN A 311       5.627   2.033 101.489  1.00 81.76           C  
ATOM   2474  NE2 GLN A 311       4.386   1.891 101.018  1.00 77.70           N  
ATOM   2475  OE1 GLN A 311       6.378   1.072 101.715  1.00 81.28           O  
ATOM   2476  N   TYR A 312       6.340   7.117  99.282  1.00 59.46           N  
ATOM   2477  CA  TYR A 312       5.850   8.171  98.401  1.00 56.33           C  
ATOM   2478  C   TYR A 312       6.908   8.611  97.424  1.00 54.53           C  
ATOM   2479  O   TYR A 312       6.643   8.733  96.225  1.00 49.23           O  
ATOM   2480  CB  TYR A 312       5.362   9.364  99.207  1.00 54.88           C  
ATOM   2481  CG  TYR A 312       5.087  10.573  98.369  1.00 49.76           C  
ATOM   2482  CD1 TYR A 312       6.131  11.417  98.036  1.00 48.42           C  
ATOM   2483  CD2 TYR A 312       3.787  10.907  97.958  1.00 46.13           C  
ATOM   2484  CE1 TYR A 312       5.928  12.539  97.251  1.00 53.71           C  
ATOM   2485  CE2 TYR A 312       3.568  12.020  97.182  1.00 51.21           C  
ATOM   2486  CZ  TYR A 312       4.651  12.852  96.823  1.00 59.27           C  
ATOM   2487  OH  TYR A 312       4.496  14.006  96.039  1.00 64.89           O  
ATOM   2488  N   GLU A 313       8.111   8.829  97.953  1.00 56.14           N  
ATOM   2489  CA  GLU A 313       9.283   9.211  97.166  1.00 60.22           C  
ATOM   2490  C   GLU A 313       9.348   8.295  95.944  1.00 66.13           C  
ATOM   2491  O   GLU A 313       9.378   8.773  94.800  1.00 65.40           O  
ATOM   2492  CB  GLU A 313      10.546   9.005  98.013  1.00 63.00           C  
ATOM   2493  CG  GLU A 313      11.849   9.720  97.543  1.00 67.34           C  
ATOM   2494  CD  GLU A 313      12.953   9.773  98.645  1.00 68.26           C  
ATOM   2495  OE1 GLU A 313      13.385   8.711  99.166  1.00 64.25           O  
ATOM   2496  OE2 GLU A 313      13.375  10.894  99.009  1.00 72.06           O1-
ATOM   2497  N   GLU A 314       9.297   6.985  96.196  1.00 72.56           N  
ATOM   2498  CA  GLU A 314       9.369   5.933  95.163  1.00 79.00           C  
ATOM   2499  C   GLU A 314       8.255   5.943  94.114  1.00 77.11           C  
ATOM   2500  O   GLU A 314       8.277   5.188  93.137  1.00 74.27           O  
ATOM   2501  CB  GLU A 314       9.512   4.522  95.788  1.00 84.44           C  
ATOM   2502  CG  GLU A 314       8.188   3.795  96.170  1.00 90.15           C  
ATOM   2503  CD  GLU A 314       8.358   2.621  97.156  1.00 93.74           C  
ATOM   2504  OE1 GLU A 314       9.048   1.628  96.808  1.00 91.04           O  
ATOM   2505  OE2 GLU A 314       7.705   2.647  98.230  1.00 95.92           O1-
ATOM   2506  N   SER A 315       7.279   6.809  94.307  1.00 75.70           N  
ATOM   2507  CA  SER A 315       6.186   6.835  93.386  1.00 71.41           C  
ATOM   2508  C   SER A 315       6.356   8.077  92.561  1.00 67.05           C  
ATOM   2509  O   SER A 315       6.284   8.024  91.331  1.00 68.42           O  
ATOM   2510  CB  SER A 315       4.905   6.908  94.187  1.00 77.80           C  
ATOM   2511  OG  SER A 315       3.831   7.084  93.301  1.00 87.79           O  
ATOM   2512  N   SER A 316       6.621   9.177  93.262  1.00 62.37           N  
ATOM   2513  CA  SER A 316       6.801  10.452  92.596  1.00 61.77           C  
ATOM   2514  C   SER A 316       7.786  10.349  91.445  1.00 59.96           C  
ATOM   2515  O   SER A 316       7.494  10.872  90.363  1.00 63.87           O  
ATOM   2516  CB  SER A 316       7.069  11.643  93.534  1.00 61.22           C  
ATOM   2517  OG  SER A 316       7.530  11.198  94.791  1.00 65.46           O  
ATOM   2518  N   TYR A 317       8.896   9.634  91.644  1.00 49.10           N  
ATOM   2519  CA  TYR A 317       9.872   9.526  90.578  1.00 50.88           C  
ATOM   2520  C   TYR A 317       9.193   8.906  89.384  1.00 61.64           C  
ATOM   2521  O   TYR A 317       9.160   9.491  88.300  1.00 67.13           O  
ATOM   2522  CB  TYR A 317      11.033   8.634  90.952  1.00 54.85           C  
ATOM   2523  CG  TYR A 317      12.242   8.823  90.050  1.00 65.96           C  
ATOM   2524  CD1 TYR A 317      13.074   9.929  90.211  1.00 70.79           C  
ATOM   2525  CD2 TYR A 317      12.587   7.883  89.063  1.00 68.29           C  
ATOM   2526  CE1 TYR A 317      14.216  10.107  89.429  1.00 72.77           C  
ATOM   2527  CE2 TYR A 317      13.739   8.057  88.258  1.00 67.83           C  
ATOM   2528  CZ  TYR A 317      14.555   9.180  88.453  1.00 72.41           C  
ATOM   2529  OH  TYR A 317      15.689   9.440  87.678  1.00 74.85           O  
ATOM   2530  N   ARG A 318       8.682   7.699  89.595  1.00 64.12           N  
ATOM   2531  CA  ARG A 318       7.984   6.954  88.549  1.00 68.02           C  
ATOM   2532  C   ARG A 318       7.008   7.846  87.759  1.00 53.92           C  
ATOM   2533  O   ARG A 318       7.253   8.154  86.574  1.00 53.29           O  
ATOM   2534  CB  ARG A 318       7.214   5.810  89.208  1.00 81.46           C  
ATOM   2535  CG  ARG A 318       7.217   4.504  88.425  1.00 92.13           C  
ATOM   2536  CD  ARG A 318       5.915   3.702  88.642  1.00 96.77           C  
ATOM   2537  NE  ARG A 318       4.699   4.522  88.651  1.00 93.63           N  
ATOM   2538  CZ  ARG A 318       3.984   4.732  89.747  1.00 89.39           C  
ATOM   2539  NH1 ARG A 318       4.382   4.174  90.893  1.00 89.36           N1+
ATOM   2540  NH2 ARG A 318       2.878   5.464  89.691  1.00 85.38           N  
ATOM   2541  N   ARG A 319       5.924   8.249  88.438  1.00 43.17           N  
ATOM   2542  CA  ARG A 319       4.878   9.126  87.883  1.00 48.34           C  
ATOM   2543  C   ARG A 319       5.536  10.240  87.086  1.00 51.41           C  
ATOM   2544  O   ARG A 319       5.052  10.690  86.055  1.00 55.55           O  
ATOM   2545  CB  ARG A 319       4.076   9.802  88.998  1.00 51.24           C  
ATOM   2546  CG  ARG A 319       2.555   9.566  89.004  1.00 64.47           C  
ATOM   2547  CD  ARG A 319       1.881   9.882  90.392  1.00 80.72           C  
ATOM   2548  NE  ARG A 319       2.721   9.605  91.580  1.00 94.21           N  
ATOM   2549  CZ  ARG A 319       2.515  10.045  92.834  1.00100.00           C  
ATOM   2550  NH1 ARG A 319       1.465  10.805  93.130  1.00100.00           N1+
ATOM   2551  NH2 ARG A 319       3.377   9.738  93.815  1.00100.00           N  
ATOM   2552  N   LEU A 320       6.680  10.674  87.554  1.00 49.27           N  
ATOM   2553  CA  LEU A 320       7.343  11.724  86.842  1.00 49.42           C  
ATOM   2554  C   LEU A 320       7.805  11.228  85.463  1.00 46.72           C  
ATOM   2555  O   LEU A 320       7.446  11.789  84.399  1.00 42.75           O  
ATOM   2556  CB  LEU A 320       8.521  12.196  87.685  1.00 50.48           C  
ATOM   2557  CG  LEU A 320       9.013  13.599  87.356  1.00 53.94           C  
ATOM   2558  CD1 LEU A 320       8.018  14.597  87.931  1.00 53.79           C  
ATOM   2559  CD2 LEU A 320      10.477  13.863  87.819  1.00 54.50           C  
ATOM   2560  N   GLN A 321       8.664  10.215  85.515  1.00 43.08           N  
ATOM   2561  CA  GLN A 321       9.236   9.694  84.307  1.00 46.03           C  
ATOM   2562  C   GLN A 321       8.145   9.398  83.308  1.00 40.97           C  
ATOM   2563  O   GLN A 321       8.339   9.595  82.110  1.00 43.78           O  
ATOM   2564  CB  GLN A 321      10.243   8.584  84.571  1.00 52.50           C  
ATOM   2565  CG  GLN A 321      11.662   9.108  84.733  1.00 62.87           C  
ATOM   2566  CD  GLN A 321      11.757  10.149  85.855  1.00 81.21           C  
ATOM   2567  NE2 GLN A 321      12.943  10.274  86.462  1.00 83.09           N  
ATOM   2568  OE1 GLN A 321      10.785  10.836  86.171  1.00 90.34           O  
ATOM   2569  N   GLU A 322       6.938   9.154  83.794  1.00 31.85           N  
ATOM   2570  CA  GLU A 322       5.886   8.949  82.818  1.00 44.29           C  
ATOM   2571  C   GLU A 322       5.398  10.258  82.293  1.00 47.46           C  
ATOM   2572  O   GLU A 322       5.405  10.515  81.090  1.00 54.37           O  
ATOM   2573  CB  GLU A 322       4.705   8.207  83.406  1.00 62.96           C  
ATOM   2574  CG  GLU A 322       5.111   7.017  84.290  1.00 84.99           C  
ATOM   2575  CD  GLU A 322       5.764   5.850  83.532  1.00 98.90           C  
ATOM   2576  OE1 GLU A 322       5.578   5.713  82.290  1.00100.00           O  
ATOM   2577  OE2 GLU A 322       6.482   5.073  84.212  1.00100.00           O1-
ATOM   2578  N   LEU A 323       4.891  11.040  83.230  1.00 46.05           N  
ATOM   2579  CA  LEU A 323       4.379  12.373  82.972  1.00 41.36           C  
ATOM   2580  C   LEU A 323       5.296  13.120  82.037  1.00 37.20           C  
ATOM   2581  O   LEU A 323       4.842  13.997  81.280  1.00 35.27           O  
ATOM   2582  CB  LEU A 323       4.287  13.142  84.281  1.00 40.88           C  
ATOM   2583  CG  LEU A 323       2.841  13.125  84.775  1.00 47.55           C  
ATOM   2584  CD1 LEU A 323       2.836  13.449  86.211  1.00 51.01           C  
ATOM   2585  CD2 LEU A 323       1.848  14.051  84.019  1.00 53.02           C  
ATOM   2586  N   ILE A 324       6.582  12.787  82.088  1.00 32.52           N  
ATOM   2587  CA  ILE A 324       7.440  13.422  81.126  1.00 36.35           C  
ATOM   2588  C   ILE A 324       6.950  12.937  79.799  1.00 46.38           C  
ATOM   2589  O   ILE A 324       6.595  13.731  78.940  1.00 47.63           O  
ATOM   2590  CB  ILE A 324       8.758  12.840  81.134  1.00 40.08           C  
ATOM   2591  CG1 ILE A 324       9.261  12.884  82.575  1.00 45.56           C  
ATOM   2592  CG2 ILE A 324       9.537  13.474  79.964  1.00 35.42           C  
ATOM   2593  CD1 ILE A 324      10.131  14.081  82.880  1.00 46.91           C  
ATOM   2594  N   GLU A 325       6.939  11.619  79.643  1.00 53.99           N  
ATOM   2595  CA  GLU A 325       6.454  11.014  78.418  1.00 63.13           C  
ATOM   2596  C   GLU A 325       5.125  11.582  77.988  1.00 63.42           C  
ATOM   2597  O   GLU A 325       5.013  12.123  76.898  1.00 66.72           O  
ATOM   2598  CB  GLU A 325       6.352   9.505  78.580  1.00 73.77           C  
ATOM   2599  CG  GLU A 325       7.703   8.899  78.838  1.00 84.87           C  
ATOM   2600  CD  GLU A 325       8.818   9.891  78.540  1.00 97.76           C  
ATOM   2601  OE1 GLU A 325       8.928  10.343  77.368  1.00100.00           O  
ATOM   2602  OE2 GLU A 325       9.559  10.230  79.493  1.00 99.50           O1-
ATOM   2603  N   LYS A 326       4.105  11.459  78.824  1.00 66.10           N  
ATOM   2604  CA  LYS A 326       2.802  11.980  78.422  1.00 70.42           C  
ATOM   2605  C   LYS A 326       2.901  13.455  78.037  1.00 73.30           C  
ATOM   2606  O   LYS A 326       2.099  13.941  77.229  1.00 81.32           O  
ATOM   2607  CB  LYS A 326       1.718  11.765  79.522  1.00 72.97           C  
ATOM   2608  CG  LYS A 326       0.243  12.265  79.168  1.00 72.04           C  
ATOM   2609  CD  LYS A 326      -0.858  12.120  80.260  1.00 65.81           C  
ATOM   2610  CE  LYS A 326      -1.444  10.705  80.357  1.00 61.61           C  
ATOM   2611  NZ  LYS A 326      -1.385  10.136  81.741  1.00 60.06           N1+
ATOM   2612  N   HIS A 327       3.893  14.159  78.570  1.00 62.15           N  
ATOM   2613  CA  HIS A 327       3.891  15.577  78.314  1.00 57.46           C  
ATOM   2614  C   HIS A 327       4.981  16.287  77.577  1.00 55.71           C  
ATOM   2615  O   HIS A 327       4.771  17.441  77.156  1.00 56.54           O  
ATOM   2616  CB  HIS A 327       3.457  16.298  79.567  1.00 60.64           C  
ATOM   2617  CG  HIS A 327       2.227  15.707  80.159  1.00 57.83           C  
ATOM   2618  CD2 HIS A 327       2.061  14.735  81.090  1.00 56.89           C  
ATOM   2619  ND1 HIS A 327       0.966  16.036  79.705  1.00 55.17           N  
ATOM   2620  CE1 HIS A 327       0.074  15.309  80.354  1.00 58.95           C  
ATOM   2621  NE2 HIS A 327       0.709  14.529  81.214  1.00 59.41           N  
ATOM   2622  N   SER A 328       6.118  15.596  77.435  1.00 55.06           N  
ATOM   2623  CA  SER A 328       7.290  16.124  76.719  1.00 58.68           C  
ATOM   2624  C   SER A 328       7.331  15.863  75.202  1.00 64.97           C  
ATOM   2625  O   SER A 328       8.410  15.760  74.583  1.00 62.80           O  
ATOM   2626  CB  SER A 328       8.626  15.879  77.453  1.00 50.56           C  
ATOM   2627  OG  SER A 328       9.180  17.111  77.925  1.00 45.33           O  
ATOM   2628  N   ASN A 329       6.124  15.831  74.620  1.00 69.73           N  
ATOM   2629  CA  ASN A 329       5.938  15.652  73.190  1.00 74.74           C  
ATOM   2630  C   ASN A 329       6.671  16.822  72.486  1.00 67.89           C  
ATOM   2631  O   ASN A 329       7.667  16.648  71.775  1.00 63.59           O  
ATOM   2632  CB  ASN A 329       4.430  15.659  72.871  1.00 84.65           C  
ATOM   2633  CG  ASN A 329       3.752  14.289  73.112  1.00 93.04           C  
ATOM   2634  ND2 ASN A 329       2.627  14.316  73.833  1.00 93.87           N  
ATOM   2635  OD1 ASN A 329       4.195  13.240  72.602  1.00 93.96           O  
ATOM   2636  N   ARG A 330       6.229  18.040  72.738  1.00 60.84           N  
ATOM   2637  CA  ARG A 330       6.861  19.130  72.051  1.00 50.70           C  
ATOM   2638  C   ARG A 330       8.085  19.770  72.655  1.00 52.70           C  
ATOM   2639  O   ARG A 330       8.891  20.354  71.940  1.00 59.69           O  
ATOM   2640  CB  ARG A 330       5.828  20.200  71.788  1.00 47.41           C  
ATOM   2641  CG  ARG A 330       6.260  21.100  70.698  1.00 48.11           C  
ATOM   2642  CD  ARG A 330       5.134  21.948  70.275  1.00 52.09           C  
ATOM   2643  NE  ARG A 330       5.587  23.328  70.120  1.00 54.98           N  
ATOM   2644  CZ  ARG A 330       4.772  24.363  70.005  1.00 60.91           C  
ATOM   2645  NH1 ARG A 330       3.449  24.172  70.104  1.00 66.32           N1+
ATOM   2646  NH2 ARG A 330       5.288  25.574  69.857  1.00 67.06           N  
ATOM   2647  N   LEU A 331       8.190  19.767  73.977  1.00 50.57           N  
ATOM   2648  CA  LEU A 331       9.303  20.449  74.626  1.00 44.70           C  
ATOM   2649  C   LEU A 331      10.378  19.529  75.105  1.00 38.64           C  
ATOM   2650  O   LEU A 331      10.120  18.412  75.525  1.00 37.53           O  
ATOM   2651  CB  LEU A 331       8.842  21.304  75.801  1.00 46.95           C  
ATOM   2652  CG  LEU A 331       7.601  22.132  75.447  1.00 54.05           C  
ATOM   2653  CD1 LEU A 331       6.519  21.903  76.462  1.00 57.19           C  
ATOM   2654  CD2 LEU A 331       7.834  23.629  75.202  1.00 55.07           C  
ATOM   2655  N   PRO A 332      11.591  20.051  75.054  1.00 37.86           N  
ATOM   2656  CA  PRO A 332      12.777  19.352  75.493  1.00 41.24           C  
ATOM   2657  C   PRO A 332      12.754  18.841  76.927  1.00 51.37           C  
ATOM   2658  O   PRO A 332      12.727  19.595  77.930  1.00 52.89           O  
ATOM   2659  CB  PRO A 332      13.900  20.377  75.272  1.00 40.30           C  
ATOM   2660  CG  PRO A 332      13.247  21.702  75.267  1.00 35.29           C  
ATOM   2661  CD  PRO A 332      11.818  21.488  74.842  1.00 36.85           C  
ATOM   2662  N   LYS A 333      12.811  17.520  76.998  1.00 54.01           N  
ATOM   2663  CA  LYS A 333      12.839  16.821  78.264  1.00 52.48           C  
ATOM   2664  C   LYS A 333      14.018  17.293  79.102  1.00 41.05           C  
ATOM   2665  O   LYS A 333      13.933  17.248  80.311  1.00 41.73           O  
ATOM   2666  CB  LYS A 333      12.995  15.310  78.031  1.00 60.37           C  
ATOM   2667  CG  LYS A 333      11.963  14.664  77.104  1.00 68.31           C  
ATOM   2668  CD  LYS A 333      11.413  13.342  77.670  1.00 73.23           C  
ATOM   2669  CE  LYS A 333      10.892  12.403  76.580  1.00 78.59           C  
ATOM   2670  NZ  LYS A 333       9.756  12.970  75.777  1.00 82.02           N1+
ATOM   2671  N   GLU A 334      15.122  17.658  78.476  1.00 37.90           N  
ATOM   2672  CA  GLU A 334      16.294  18.017  79.262  1.00 48.93           C  
ATOM   2673  C   GLU A 334      15.850  18.935  80.365  1.00 50.72           C  
ATOM   2674  O   GLU A 334      16.232  18.722  81.497  1.00 55.52           O  
ATOM   2675  CB  GLU A 334      17.397  18.684  78.433  1.00 57.82           C  
ATOM   2676  CG  GLU A 334      17.439  18.244  76.983  1.00 69.04           C  
ATOM   2677  CD  GLU A 334      17.840  16.783  76.852  1.00 76.59           C  
ATOM   2678  OE1 GLU A 334      16.979  15.906  77.130  1.00 71.96           O  
ATOM   2679  OE2 GLU A 334      19.040  16.522  76.544  1.00 82.87           O1-
ATOM   2680  N   ILE A 335      14.915  19.833  80.066  1.00 50.66           N  
ATOM   2681  CA  ILE A 335      14.418  20.797  81.065  1.00 48.33           C  
ATOM   2682  C   ILE A 335      13.921  20.211  82.388  1.00 44.49           C  
ATOM   2683  O   ILE A 335      14.329  20.598  83.492  1.00 40.41           O  
ATOM   2684  CB  ILE A 335      13.189  21.508  80.508  1.00 44.83           C  
ATOM   2685  CG1 ILE A 335      13.519  22.110  79.161  1.00 36.67           C  
ATOM   2686  CG2 ILE A 335      12.740  22.592  81.458  1.00 45.09           C  
ATOM   2687  CD1 ILE A 335      12.556  23.101  78.823  1.00 31.37           C  
ATOM   2688  N   PHE A 336      12.936  19.344  82.222  1.00 37.23           N  
ATOM   2689  CA  PHE A 336      12.276  18.688  83.309  1.00 35.32           C  
ATOM   2690  C   PHE A 336      13.233  17.843  84.114  1.00 40.95           C  
ATOM   2691  O   PHE A 336      13.131  17.787  85.334  1.00 48.83           O  
ATOM   2692  CB  PHE A 336      11.123  17.900  82.728  1.00 33.81           C  
ATOM   2693  CG  PHE A 336      10.330  18.694  81.744  1.00 33.25           C  
ATOM   2694  CD1 PHE A 336       9.484  19.658  82.195  1.00 35.96           C  
ATOM   2695  CD2 PHE A 336      10.550  18.595  80.392  1.00 38.78           C  
ATOM   2696  CE1 PHE A 336       8.820  20.456  81.318  1.00 34.78           C  
ATOM   2697  CE2 PHE A 336       9.874  19.379  79.514  1.00 39.00           C  
ATOM   2698  CZ  PHE A 336       9.024  20.316  79.982  1.00 36.16           C  
ATOM   2699  N   LEU A 337      14.161  17.186  83.434  1.00 47.99           N  
ATOM   2700  CA  LEU A 337      15.176  16.343  84.083  1.00 46.37           C  
ATOM   2701  C   LEU A 337      16.059  17.187  84.977  1.00 46.37           C  
ATOM   2702  O   LEU A 337      16.339  16.860  86.136  1.00 49.18           O  
ATOM   2703  CB  LEU A 337      16.162  15.809  83.053  1.00 48.43           C  
ATOM   2704  CG  LEU A 337      15.887  14.721  82.013  1.00 56.23           C  
ATOM   2705  CD1 LEU A 337      17.201  13.963  81.592  1.00 67.03           C  
ATOM   2706  CD2 LEU A 337      14.749  13.796  82.410  1.00 49.69           C  
ATOM   2707  N   GLY A 338      16.653  18.173  84.329  1.00 44.84           N  
ATOM   2708  CA  GLY A 338      17.612  19.038  84.967  1.00 43.88           C  
ATOM   2709  C   GLY A 338      16.954  19.502  86.216  1.00 47.13           C  
ATOM   2710  O   GLY A 338      17.474  19.332  87.303  1.00 54.16           O  
ATOM   2711  N   LEU A 339      15.767  20.040  86.028  1.00 45.58           N  
ATOM   2712  CA  LEU A 339      14.969  20.571  87.089  1.00 45.23           C  
ATOM   2713  C   LEU A 339      14.840  19.513  88.128  1.00 47.89           C  
ATOM   2714  O   LEU A 339      15.000  19.741  89.328  1.00 50.93           O  
ATOM   2715  CB  LEU A 339      13.568  20.712  86.541  1.00 50.34           C  
ATOM   2716  CG  LEU A 339      12.760  21.624  87.434  1.00 48.84           C  
ATOM   2717  CD1 LEU A 339      13.732  22.208  88.473  1.00 48.51           C  
ATOM   2718  CD2 LEU A 339      12.244  22.689  86.458  1.00 44.01           C  
ATOM   2719  N   ALA A 340      14.453  18.356  87.630  1.00 42.40           N  
ATOM   2720  CA  ALA A 340      14.207  17.254  88.510  1.00 49.87           C  
ATOM   2721  C   ALA A 340      15.428  16.718  89.252  1.00 48.86           C  
ATOM   2722  O   ALA A 340      15.332  16.382  90.436  1.00 43.92           O  
ATOM   2723  CB  ALA A 340      13.501  16.147  87.756  1.00 59.80           C  
ATOM   2724  N   GLN A 341      16.548  16.600  88.542  1.00 51.39           N  
ATOM   2725  CA  GLN A 341      17.795  16.100  89.114  1.00 56.83           C  
ATOM   2726  C   GLN A 341      18.215  16.956  90.296  1.00 57.45           C  
ATOM   2727  O   GLN A 341      19.242  16.699  90.907  1.00 67.85           O  
ATOM   2728  CB  GLN A 341      18.946  16.133  88.071  1.00 71.27           C  
ATOM   2729  CG  GLN A 341      20.392  15.625  88.515  1.00 84.81           C  
ATOM   2730  CD  GLN A 341      21.588  16.677  88.493  1.00 96.84           C  
ATOM   2731  NE2 GLN A 341      21.380  17.832  87.855  1.00100.00           N  
ATOM   2732  OE1 GLN A 341      22.684  16.409  89.024  1.00 98.59           O  
ATOM   2733  N   LYS A 342      17.514  18.016  90.640  1.00 52.23           N  
ATOM   2734  CA  LYS A 342      18.092  18.774  91.746  1.00 50.85           C  
ATOM   2735  C   LYS A 342      17.005  18.956  92.761  1.00 51.32           C  
ATOM   2736  O   LYS A 342      17.066  19.781  93.677  1.00 50.58           O  
ATOM   2737  CB  LYS A 342      18.674  20.093  91.241  1.00 52.67           C  
ATOM   2738  CG  LYS A 342      17.665  21.021  90.529  1.00 58.83           C  
ATOM   2739  CD  LYS A 342      17.678  22.492  91.092  1.00 70.18           C  
ATOM   2740  CE  LYS A 342      17.965  23.604  90.008  1.00 75.37           C  
ATOM   2741  NZ  LYS A 342      17.538  25.051  90.276  1.00 71.24           N1+
ATOM   2742  N   ILE A 343      15.976  18.149  92.568  1.00 53.51           N  
ATOM   2743  CA  ILE A 343      14.826  18.193  93.432  1.00 51.97           C  
ATOM   2744  C   ILE A 343      14.789  16.901  94.203  1.00 57.25           C  
ATOM   2745  O   ILE A 343      14.694  16.885  95.427  1.00 56.13           O  
ATOM   2746  CB  ILE A 343      13.508  18.265  92.603  1.00 50.01           C  
ATOM   2747  CG1 ILE A 343      13.193  19.725  92.332  1.00 47.50           C  
ATOM   2748  CG2 ILE A 343      12.325  17.690  93.386  1.00 49.71           C  
ATOM   2749  CD1 ILE A 343      14.243  20.575  92.956  1.00 45.16           C  
ATOM   2750  N   TYR A 344      14.844  15.808  93.465  1.00 64.86           N  
ATOM   2751  CA  TYR A 344      14.680  14.495  94.047  1.00 70.88           C  
ATOM   2752  C   TYR A 344      15.635  13.902  95.050  1.00 81.45           C  
ATOM   2753  O   TYR A 344      15.395  12.785  95.543  1.00 86.55           O  
ATOM   2754  CB  TYR A 344      14.377  13.505  92.953  1.00 63.82           C  
ATOM   2755  CG  TYR A 344      12.937  13.618  92.579  1.00 60.34           C  
ATOM   2756  CD1 TYR A 344      12.492  14.673  91.770  1.00 56.24           C  
ATOM   2757  CD2 TYR A 344      12.001  12.732  93.114  1.00 57.08           C  
ATOM   2758  CE1 TYR A 344      11.143  14.792  91.451  1.00 56.13           C  
ATOM   2759  CE2 TYR A 344      10.658  12.839  92.785  1.00 55.38           C  
ATOM   2760  CZ  TYR A 344      10.235  13.867  91.944  1.00 53.21           C  
ATOM   2761  OH  TYR A 344       8.898  13.965  91.620  1.00 53.73           O  
ATOM   2762  N   LYS A 345      16.709  14.652  95.293  1.00 83.62           N  
ATOM   2763  CA  LYS A 345      17.823  14.294  96.171  1.00 82.49           C  
ATOM   2764  C   LYS A 345      17.503  13.117  97.081  1.00 76.68           C  
ATOM   2765  O   LYS A 345      18.081  12.024  96.964  1.00 73.02           O  
ATOM   2766  CB  LYS A 345      18.312  15.532  96.964  1.00 82.52           C  
ATOM   2767  CG  LYS A 345      19.322  16.429  96.198  1.00 76.71           C  
ATOM   2768  CD  LYS A 345      19.764  17.721  96.912  1.00 66.51           C  
ATOM   2769  CE  LYS A 345      18.755  18.251  97.892  1.00 59.30           C  
ATOM   2770  NZ  LYS A 345      19.543  19.103  98.760  1.00 58.87           N1+
ATOM   2771  N   ARG A 346      16.471  13.354  97.882  1.00 76.46           N  
ATOM   2772  CA  ARG A 346      15.998  12.436  98.894  1.00 81.97           C  
ATOM   2773  C   ARG A 346      17.018  12.622  99.978  1.00 83.99           C  
ATOM   2774  O   ARG A 346      18.149  13.041  99.760  1.00 86.94           O  
ATOM   2775  CB  ARG A 346      16.046  10.968  98.449  1.00 88.65           C  
ATOM   2776  CG  ARG A 346      16.250   9.974  99.596  1.00 92.92           C  
ATOM   2777  CD  ARG A 346      17.705   9.527  99.667  1.00 97.73           C  
ATOM   2778  NE  ARG A 346      18.194   9.426 101.046  1.00100.00           N  
ATOM   2779  CZ  ARG A 346      19.384   9.855 101.479  1.00100.00           C  
ATOM   2780  NH1 ARG A 346      20.247  10.418 100.635  1.00100.00           N1+
ATOM   2781  NH2 ARG A 346      19.729   9.714 102.758  1.00100.00           N  
ATOM   2782  N   GLN A 347      16.578  12.323 101.175  1.00 83.26           N  
ATOM   2783  CA  GLN A 347      17.441  12.377 102.323  1.00 90.03           C  
ATOM   2784  C   GLN A 347      16.688  11.415 103.211  1.00 89.86           C  
ATOM   2785  O   GLN A 347      15.763  11.790 103.952  1.00 87.81           O  
ATOM   2786  CB  GLN A 347      17.559  13.789 102.906  1.00 99.21           C  
ATOM   2787  CG  GLN A 347      18.976  14.123 103.425  1.00100.00           C  
ATOM   2788  CD  GLN A 347      19.285  13.537 104.816  1.00100.00           C  
ATOM   2789  NE2 GLN A 347      19.047  14.344 105.857  1.00 98.95           N  
ATOM   2790  OE1 GLN A 347      19.768  12.403 104.940  1.00 97.15           O  
ATOM   2791  N   LYS A 348      17.050  10.145 103.028  1.00 90.20           N  
ATOM   2792  CA  LYS A 348      16.414   9.010 103.704  1.00 86.09           C  
ATOM   2793  C   LYS A 348      15.059   8.754 102.992  1.00 77.12           C  
ATOM   2794  O   LYS A 348      14.316   7.828 103.409  1.00 70.62           O  
ATOM   2795  CB  LYS A 348      16.261   9.287 105.222  1.00 87.16           C  
ATOM   2796  CG  LYS A 348      16.800   8.180 106.165  1.00 85.25           C  
ATOM   2797  CD  LYS A 348      18.330   8.129 106.246  1.00 83.38           C  
ATOM   2798  CE  LYS A 348      18.885   9.165 107.231  1.00 85.79           C  
ATOM   2799  NZ  LYS A 348      18.087  10.448 107.232  1.00 87.72           N1+
ATOM   2800  OXT LYS A 348      14.757   9.474 102.001  1.00 76.12           O1-
TER
ATOM   2801  N   SER B   1     -26.051  68.225  85.960  1.00 76.13           N  
ATOM   2802  CA  SER B   1     -27.492  68.030  86.141  1.00 70.08           C  
ATOM   2803  C   SER B   1     -27.835  66.820  87.022  1.00 70.74           C  
ATOM   2804  O   SER B   1     -27.348  65.693  86.811  1.00 68.99           O  
ATOM   2805  CB  SER B   1     -28.226  67.922  84.789  1.00 61.83           C  
ATOM   2806  OG  SER B   1     -29.290  66.973  84.833  1.00 55.77           O  
ATOM   2807  N   PRO B   2     -28.684  67.074  88.016  1.00 66.54           N  
ATOM   2808  CA  PRO B   2     -29.129  66.012  88.905  1.00 61.89           C  
ATOM   2809  C   PRO B   2     -29.585  64.770  88.125  1.00 67.68           C  
ATOM   2810  O   PRO B   2     -29.003  63.695  88.322  1.00 68.73           O  
ATOM   2811  CB  PRO B   2     -30.322  66.629  89.650  1.00 55.94           C  
ATOM   2812  CG  PRO B   2     -30.617  67.969  88.994  1.00 54.37           C  
ATOM   2813  CD  PRO B   2     -29.384  68.357  88.247  1.00 61.00           C  
ATOM   2814  N   VAL B   3     -30.608  64.938  87.271  1.00 70.41           N  
ATOM   2815  CA  VAL B   3     -31.237  63.876  86.456  1.00 70.03           C  
ATOM   2816  C   VAL B   3     -30.254  62.959  85.748  1.00 63.67           C  
ATOM   2817  O   VAL B   3     -30.442  61.724  85.689  1.00 56.17           O  
ATOM   2818  CB  VAL B   3     -32.142  64.442  85.341  1.00 71.41           C  
ATOM   2819  CG1 VAL B   3     -32.965  63.310  84.686  1.00 69.70           C  
ATOM   2820  CG2 VAL B   3     -33.030  65.528  85.903  1.00 73.07           C  
ATOM   2821  N   VAL B   4     -29.230  63.595  85.184  1.00 59.40           N  
ATOM   2822  CA  VAL B   4     -28.205  62.871  84.470  1.00 59.07           C  
ATOM   2823  C   VAL B   4     -27.133  62.312  85.382  1.00 51.28           C  
ATOM   2824  O   VAL B   4     -26.851  61.106  85.344  1.00 43.49           O  
ATOM   2825  CB  VAL B   4     -27.575  63.750  83.414  1.00 63.91           C  
ATOM   2826  CG1 VAL B   4     -26.203  63.169  82.998  1.00 62.95           C  
ATOM   2827  CG2 VAL B   4     -28.544  63.869  82.251  1.00 68.04           C  
ATOM   2828  N   VAL B   5     -26.534  63.208  86.164  1.00 49.19           N  
ATOM   2829  CA  VAL B   5     -25.519  62.868  87.134  1.00 46.64           C  
ATOM   2830  C   VAL B   5     -26.046  61.679  87.955  1.00 46.40           C  
ATOM   2831  O   VAL B   5     -25.332  60.653  88.147  1.00 44.61           O  
ATOM   2832  CB  VAL B   5     -25.279  64.092  88.002  1.00 51.71           C  
ATOM   2833  CG1 VAL B   5     -25.102  63.742  89.477  1.00 56.27           C  
ATOM   2834  CG2 VAL B   5     -24.127  64.903  87.427  1.00 49.96           C  
ATOM   2835  N   GLU B   6     -27.298  61.776  88.402  1.00 44.24           N  
ATOM   2836  CA  GLU B   6     -27.841  60.665  89.179  1.00 49.37           C  
ATOM   2837  C   GLU B   6     -27.930  59.375  88.424  1.00 44.08           C  
ATOM   2838  O   GLU B   6     -27.470  58.332  88.908  1.00 42.75           O  
ATOM   2839  CB  GLU B   6     -29.161  60.969  89.879  1.00 60.66           C  
ATOM   2840  CG  GLU B   6     -29.428  59.993  91.056  1.00 65.90           C  
ATOM   2841  CD  GLU B   6     -28.801  60.425  92.388  1.00 68.96           C  
ATOM   2842  OE1 GLU B   6     -27.565  60.392  92.507  1.00 67.18           O  
ATOM   2843  OE2 GLU B   6     -29.526  60.807  93.333  1.00 75.22           O1-
ATOM   2844  N   ARG B   7     -28.545  59.462  87.248  1.00 44.88           N  
ATOM   2845  CA  ARG B   7     -28.676  58.301  86.370  1.00 49.50           C  
ATOM   2846  C   ARG B   7     -27.304  57.608  86.284  1.00 33.58           C  
ATOM   2847  O   ARG B   7     -27.206  56.403  86.501  1.00 31.66           O  
ATOM   2848  CB  ARG B   7     -29.119  58.680  84.929  1.00 60.01           C  
ATOM   2849  CG  ARG B   7     -30.598  59.057  84.688  1.00 74.94           C  
ATOM   2850  CD  ARG B   7     -30.845  59.480  83.198  1.00 84.60           C  
ATOM   2851  NE  ARG B   7     -32.075  60.258  82.940  1.00 89.88           N  
ATOM   2852  CZ  ARG B   7     -32.237  61.106  81.921  1.00 91.05           C  
ATOM   2853  NH1 ARG B   7     -31.246  61.308  81.057  1.00 87.82           N1+
ATOM   2854  NH2 ARG B   7     -33.389  61.755  81.769  1.00 93.28           N  
ATOM   2855  N   GLU B   8     -26.261  58.366  85.958  1.00 27.83           N  
ATOM   2856  CA  GLU B   8     -24.996  57.705  85.741  1.00 33.04           C  
ATOM   2857  C   GLU B   8     -24.682  57.072  87.044  1.00 37.39           C  
ATOM   2858  O   GLU B   8     -24.487  55.843  87.076  1.00 37.78           O  
ATOM   2859  CB  GLU B   8     -23.892  58.640  85.285  1.00 41.71           C  
ATOM   2860  CG  GLU B   8     -24.060  59.208  83.858  1.00 54.12           C  
ATOM   2861  CD  GLU B   8     -22.760  59.838  83.313  1.00 65.87           C  
ATOM   2862  OE1 GLU B   8     -21.805  60.051  84.110  1.00 71.81           O  
ATOM   2863  OE2 GLU B   8     -22.701  60.129  82.095  1.00 67.14           O1-
ATOM   2864  N   ARG B   9     -24.830  57.874  88.110  1.00 36.19           N  
ATOM   2865  CA  ARG B   9     -24.573  57.423  89.490  1.00 35.04           C  
ATOM   2866  C   ARG B   9     -25.215  56.065  89.743  1.00 29.93           C  
ATOM   2867  O   ARG B   9     -24.588  55.057  90.076  1.00 33.00           O  
ATOM   2868  CB  ARG B   9     -25.170  58.391  90.499  1.00 35.78           C  
ATOM   2869  CG  ARG B   9     -24.362  59.641  90.784  1.00 50.40           C  
ATOM   2870  CD  ARG B   9     -24.281  59.944  92.313  1.00 67.68           C  
ATOM   2871  NE  ARG B   9     -24.019  61.361  92.639  1.00 81.82           N  
ATOM   2872  CZ  ARG B   9     -24.803  62.168  93.373  1.00 86.64           C  
ATOM   2873  NH1 ARG B   9     -25.958  61.760  93.901  1.00 81.27           N1+
ATOM   2874  NH2 ARG B   9     -24.419  63.419  93.579  1.00 91.68           N  
ATOM   2875  N   GLU B  10     -26.502  55.999  89.511  1.00 29.73           N  
ATOM   2876  CA  GLU B  10     -27.129  54.722  89.776  1.00 38.88           C  
ATOM   2877  C   GLU B  10     -26.827  53.541  88.906  1.00 34.13           C  
ATOM   2878  O   GLU B  10     -27.111  52.410  89.311  1.00 28.99           O  
ATOM   2879  CB  GLU B  10     -28.616  54.807  90.058  1.00 51.38           C  
ATOM   2880  CG  GLU B  10     -29.317  55.920  89.333  1.00 65.36           C  
ATOM   2881  CD  GLU B  10     -30.796  55.924  89.678  1.00 75.03           C  
ATOM   2882  OE1 GLU B  10     -31.091  56.024  90.902  1.00 75.21           O  
ATOM   2883  OE2 GLU B  10     -31.640  55.707  88.762  1.00 76.75           O1-
ATOM   2884  N   GLU B  11     -26.323  53.806  87.702  1.00 33.79           N  
ATOM   2885  CA  GLU B  11     -26.016  52.768  86.724  1.00 30.24           C  
ATOM   2886  C   GLU B  11     -24.734  52.104  87.207  1.00 29.15           C  
ATOM   2887  O   GLU B  11     -24.581  50.866  87.122  1.00 30.84           O  
ATOM   2888  CB  GLU B  11     -25.792  53.445  85.384  1.00 45.43           C  
ATOM   2889  CG  GLU B  11     -26.001  52.535  84.192  1.00 68.34           C  
ATOM   2890  CD  GLU B  11     -25.556  53.182  82.865  1.00 89.19           C  
ATOM   2891  OE1 GLU B  11     -25.731  54.424  82.721  1.00 96.61           O  
ATOM   2892  OE2 GLU B  11     -25.019  52.452  81.976  1.00 93.84           O1-
ATOM   2893  N   PHE B  12     -23.843  52.934  87.767  1.00 20.28           N  
ATOM   2894  CA  PHE B  12     -22.578  52.460  88.309  1.00 25.22           C  
ATOM   2895  C   PHE B  12     -22.821  51.476  89.441  1.00 26.35           C  
ATOM   2896  O   PHE B  12     -22.482  50.306  89.339  1.00 31.90           O  
ATOM   2897  CB  PHE B  12     -21.702  53.641  88.781  1.00 26.61           C  
ATOM   2898  CG  PHE B  12     -20.234  53.276  89.050  1.00 33.33           C  
ATOM   2899  CD1 PHE B  12     -19.381  52.915  88.020  1.00 37.87           C  
ATOM   2900  CD2 PHE B  12     -19.673  53.357  90.319  1.00 27.37           C  
ATOM   2901  CE1 PHE B  12     -18.043  52.638  88.254  1.00 35.84           C  
ATOM   2902  CE2 PHE B  12     -18.341  53.093  90.538  1.00 26.58           C  
ATOM   2903  CZ  PHE B  12     -17.531  52.709  89.530  1.00 34.10           C  
ATOM   2904  N   VAL B  13     -23.452  51.975  90.492  1.00 22.87           N  
ATOM   2905  CA  VAL B  13     -23.751  51.204  91.693  1.00 25.64           C  
ATOM   2906  C   VAL B  13     -24.392  49.915  91.320  1.00 24.71           C  
ATOM   2907  O   VAL B  13     -24.109  48.883  91.920  1.00 37.67           O  
ATOM   2908  CB  VAL B  13     -24.828  51.952  92.554  1.00 30.95           C  
ATOM   2909  CG1 VAL B  13     -25.463  51.064  93.583  1.00 33.08           C  
ATOM   2910  CG2 VAL B  13     -24.254  53.195  93.204  1.00 26.89           C  
ATOM   2911  N   GLY B  14     -25.354  49.992  90.412  1.00 12.37           N  
ATOM   2912  CA  GLY B  14     -26.136  48.813  90.089  1.00 11.39           C  
ATOM   2913  C   GLY B  14     -25.366  47.788  89.316  1.00 19.17           C  
ATOM   2914  O   GLY B  14     -25.904  46.729  88.934  1.00 25.40           O  
ATOM   2915  N   PHE B  15     -24.125  48.137  89.013  1.00 22.07           N  
ATOM   2916  CA  PHE B  15     -23.266  47.216  88.262  1.00 33.06           C  
ATOM   2917  C   PHE B  15     -22.380  46.308  89.177  1.00 36.13           C  
ATOM   2918  O   PHE B  15     -21.811  45.282  88.743  1.00 35.09           O  
ATOM   2919  CB  PHE B  15     -22.458  48.039  87.224  1.00 34.38           C  
ATOM   2920  CG  PHE B  15     -21.710  47.205  86.205  1.00 35.93           C  
ATOM   2921  CD1 PHE B  15     -22.333  46.205  85.465  1.00 31.37           C  
ATOM   2922  CD2 PHE B  15     -20.340  47.396  86.000  1.00 38.64           C  
ATOM   2923  CE1 PHE B  15     -21.582  45.439  84.536  1.00 31.13           C  
ATOM   2924  CE2 PHE B  15     -19.581  46.593  85.101  1.00 34.00           C  
ATOM   2925  CZ  PHE B  15     -20.210  45.620  84.370  1.00 29.33           C  
ATOM   2926  N   PHE B  16     -22.284  46.670  90.455  1.00 35.28           N  
ATOM   2927  CA  PHE B  16     -21.432  45.936  91.373  1.00 31.36           C  
ATOM   2928  C   PHE B  16     -21.504  44.391  91.471  1.00 28.46           C  
ATOM   2929  O   PHE B  16     -20.513  43.629  91.477  1.00 24.00           O  
ATOM   2930  CB  PHE B  16     -21.454  46.595  92.736  1.00 43.09           C  
ATOM   2931  CG  PHE B  16     -20.568  45.897  93.736  1.00 49.22           C  
ATOM   2932  CD1 PHE B  16     -19.206  46.158  93.752  1.00 45.96           C  
ATOM   2933  CD2 PHE B  16     -21.059  44.879  94.550  1.00 50.54           C  
ATOM   2934  CE1 PHE B  16     -18.362  45.479  94.597  1.00 44.30           C  
ATOM   2935  CE2 PHE B  16     -20.231  44.231  95.425  1.00 51.91           C  
ATOM   2936  CZ  PHE B  16     -18.872  44.515  95.433  1.00 49.95           C  
ATOM   2937  N   PRO B  17     -22.705  43.888  91.559  1.00 26.17           N  
ATOM   2938  CA  PRO B  17     -22.853  42.429  91.666  1.00 25.03           C  
ATOM   2939  C   PRO B  17     -22.227  41.780  90.489  1.00 20.80           C  
ATOM   2940  O   PRO B  17     -21.748  40.668  90.555  1.00 23.05           O  
ATOM   2941  CB  PRO B  17     -24.350  42.227  91.509  1.00 29.60           C  
ATOM   2942  CG  PRO B  17     -24.979  43.585  91.992  1.00 30.26           C  
ATOM   2943  CD  PRO B  17     -23.921  44.673  91.820  1.00 19.21           C  
ATOM   2944  N   GLN B  18     -22.328  42.483  89.375  1.00 26.23           N  
ATOM   2945  CA  GLN B  18     -21.828  41.976  88.140  1.00 29.11           C  
ATOM   2946  C   GLN B  18     -20.367  41.735  88.330  1.00 26.49           C  
ATOM   2947  O   GLN B  18     -19.915  40.623  88.049  1.00 19.30           O  
ATOM   2948  CB  GLN B  18     -22.031  43.002  87.044  1.00 31.80           C  
ATOM   2949  CG  GLN B  18     -21.729  42.408  85.691  1.00 36.08           C  
ATOM   2950  CD  GLN B  18     -22.550  41.169  85.457  1.00 38.65           C  
ATOM   2951  NE2 GLN B  18     -23.854  41.320  85.630  1.00 45.90           N  
ATOM   2952  OE1 GLN B  18     -22.028  40.064  85.283  1.00 31.95           O  
ATOM   2953  N   ILE B  19     -19.669  42.769  88.812  1.00 22.58           N  
ATOM   2954  CA  ILE B  19     -18.216  42.665  88.985  1.00 23.32           C  
ATOM   2955  C   ILE B  19     -18.078  41.512  89.945  1.00 29.12           C  
ATOM   2956  O   ILE B  19     -17.192  40.664  89.837  1.00 28.02           O  
ATOM   2957  CB  ILE B  19     -17.605  43.862  89.762  1.00 18.79           C  
ATOM   2958  CG1 ILE B  19     -17.590  45.145  88.953  1.00 19.62           C  
ATOM   2959  CG2 ILE B  19     -16.250  43.470  90.361  1.00 11.85           C  
ATOM   2960  CD1 ILE B  19     -17.272  44.852  87.573  1.00 23.55           C  
ATOM   2961  N   VAL B  20     -18.992  41.501  90.903  1.00 31.47           N  
ATOM   2962  CA  VAL B  20     -18.923  40.458  91.887  1.00 31.02           C  
ATOM   2963  C   VAL B  20     -19.069  39.070  91.293  1.00 26.60           C  
ATOM   2964  O   VAL B  20     -18.268  38.211  91.598  1.00 26.99           O  
ATOM   2965  CB  VAL B  20     -19.818  40.729  93.082  1.00 32.17           C  
ATOM   2966  CG1 VAL B  20     -19.699  39.596  94.048  1.00 32.27           C  
ATOM   2967  CG2 VAL B  20     -19.418  42.015  93.774  1.00 22.42           C  
ATOM   2968  N   ARG B  21     -20.045  38.842  90.416  1.00 28.66           N  
ATOM   2969  CA  ARG B  21     -20.208  37.511  89.807  1.00 28.97           C  
ATOM   2970  C   ARG B  21     -18.958  37.185  89.034  1.00 31.87           C  
ATOM   2971  O   ARG B  21     -18.458  36.078  89.088  1.00 34.57           O  
ATOM   2972  CB  ARG B  21     -21.374  37.479  88.840  1.00 42.79           C  
ATOM   2973  CG  ARG B  21     -22.755  37.742  89.450  1.00 55.80           C  
ATOM   2974  CD  ARG B  21     -23.906  37.287  88.499  1.00 66.87           C  
ATOM   2975  NE  ARG B  21     -24.682  38.420  87.984  1.00 76.12           N  
ATOM   2976  CZ  ARG B  21     -25.301  39.330  88.746  1.00 77.45           C  
ATOM   2977  NH1 ARG B  21     -25.234  39.234  90.077  1.00 77.35           N1+
ATOM   2978  NH2 ARG B  21     -25.968  40.351  88.183  1.00 71.00           N  
ATOM   2979  N   ASP B  22     -18.462  38.182  88.304  1.00 38.65           N  
ATOM   2980  CA  ASP B  22     -17.255  38.089  87.482  1.00 35.08           C  
ATOM   2981  C   ASP B  22     -16.170  37.422  88.256  1.00 39.34           C  
ATOM   2982  O   ASP B  22     -15.802  36.264  87.983  1.00 47.24           O  
ATOM   2983  CB  ASP B  22     -16.770  39.478  87.075  1.00 29.10           C  
ATOM   2984  CG  ASP B  22     -17.694  40.115  86.034  1.00 35.83           C  
ATOM   2985  OD1 ASP B  22     -18.520  39.380  85.453  1.00 35.17           O  
ATOM   2986  OD2 ASP B  22     -17.669  41.351  85.835  1.00 38.82           O1-
ATOM   2987  N   LEU B  23     -15.727  38.155  89.264  1.00 33.01           N  
ATOM   2988  CA  LEU B  23     -14.661  37.743  90.145  1.00 22.06           C  
ATOM   2989  C   LEU B  23     -14.751  36.372  90.815  1.00 30.70           C  
ATOM   2990  O   LEU B  23     -13.741  35.680  90.968  1.00 41.46           O  
ATOM   2991  CB  LEU B  23     -14.458  38.854  91.160  1.00 23.76           C  
ATOM   2992  CG  LEU B  23     -13.987  40.144  90.460  1.00 21.05           C  
ATOM   2993  CD1 LEU B  23     -13.941  41.404  91.353  1.00 16.47           C  
ATOM   2994  CD2 LEU B  23     -12.699  40.003  89.644  1.00 13.17           C  
ATOM   2995  N   THR B  24     -15.959  35.944  91.169  1.00 37.45           N  
ATOM   2996  CA  THR B  24     -16.151  34.731  91.969  1.00 36.56           C  
ATOM   2997  C   THR B  24     -16.969  33.589  91.477  1.00 39.55           C  
ATOM   2998  O   THR B  24     -16.771  32.498  91.956  1.00 42.10           O  
ATOM   2999  CB  THR B  24     -16.981  35.147  93.160  1.00 38.72           C  
ATOM   3000  CG2 THR B  24     -16.093  35.877  94.206  1.00 37.86           C  
ATOM   3001  OG1 THR B  24     -18.021  36.018  92.680  1.00 41.68           O  
ATOM   3002  N   GLU B  25     -18.003  33.884  90.700  1.00 47.56           N  
ATOM   3003  CA  GLU B  25     -18.957  32.909  90.217  1.00 47.19           C  
ATOM   3004  C   GLU B  25     -18.388  31.575  89.919  1.00 44.32           C  
ATOM   3005  O   GLU B  25     -18.947  30.561  90.335  1.00 53.15           O  
ATOM   3006  CB  GLU B  25     -19.601  33.372  88.936  1.00 60.78           C  
ATOM   3007  CG  GLU B  25     -20.746  32.500  88.508  1.00 69.29           C  
ATOM   3008  CD  GLU B  25     -22.058  33.261  88.559  1.00 78.19           C  
ATOM   3009  OE1 GLU B  25     -22.084  34.410  88.035  1.00 81.06           O  
ATOM   3010  OE2 GLU B  25     -23.038  32.740  89.156  1.00 80.12           O1-
ATOM   3011  N   ASP B  26     -17.315  31.546  89.148  1.00 42.23           N  
ATOM   3012  CA  ASP B  26     -16.766  30.237  88.798  1.00 52.10           C  
ATOM   3013  C   ASP B  26     -15.818  29.727  89.869  1.00 49.18           C  
ATOM   3014  O   ASP B  26     -15.489  28.540  89.947  1.00 51.65           O  
ATOM   3015  CB  ASP B  26     -16.086  30.243  87.427  1.00 66.44           C  
ATOM   3016  CG  ASP B  26     -17.073  30.415  86.269  1.00 74.87           C  
ATOM   3017  OD1 ASP B  26     -18.210  29.856  86.305  1.00 73.15           O  
ATOM   3018  OD2 ASP B  26     -16.709  31.189  85.348  1.00 79.41           O1-
ATOM   3019  N   GLY B  27     -15.373  30.640  90.704  1.00 48.77           N  
ATOM   3020  CA  GLY B  27     -14.498  30.252  91.788  1.00 48.85           C  
ATOM   3021  C   GLY B  27     -15.298  29.595  92.898  1.00 46.95           C  
ATOM   3022  O   GLY B  27     -14.801  28.697  93.554  1.00 46.17           O  
ATOM   3023  N   ILE B  28     -16.513  30.082  93.127  1.00 51.07           N  
ATOM   3024  CA  ILE B  28     -17.406  29.588  94.174  1.00 52.67           C  
ATOM   3025  C   ILE B  28     -17.573  28.096  94.404  1.00 58.09           C  
ATOM   3026  O   ILE B  28     -17.691  27.678  95.557  1.00 56.68           O  
ATOM   3027  CB  ILE B  28     -18.776  30.246  94.156  1.00 47.80           C  
ATOM   3028  CG1 ILE B  28     -19.059  30.789  95.528  1.00 48.06           C  
ATOM   3029  CG2 ILE B  28     -19.854  29.281  93.808  1.00 50.46           C  
ATOM   3030  CD1 ILE B  28     -18.746  32.230  95.544  1.00 47.19           C  
ATOM   3031  N   GLY B  29     -17.612  27.284  93.348  1.00 59.59           N  
ATOM   3032  CA  GLY B  29     -17.751  25.839  93.570  1.00 57.01           C  
ATOM   3033  C   GLY B  29     -16.502  24.950  93.327  1.00 59.33           C  
ATOM   3034  O   GLY B  29     -16.624  23.722  93.217  1.00 60.78           O  
ATOM   3035  N   HIS B  30     -15.314  25.557  93.234  1.00 54.23           N  
ATOM   3036  CA  HIS B  30     -14.105  24.801  92.903  1.00 50.29           C  
ATOM   3037  C   HIS B  30     -13.801  23.810  93.977  1.00 48.65           C  
ATOM   3038  O   HIS B  30     -13.700  24.170  95.159  1.00 42.76           O  
ATOM   3039  CB  HIS B  30     -12.851  25.679  92.586  1.00 44.14           C  
ATOM   3040  CG  HIS B  30     -11.910  25.071  91.588  1.00 41.84           C  
ATOM   3041  CD2 HIS B  30     -12.061  24.770  90.277  1.00 49.85           C  
ATOM   3042  ND1 HIS B  30     -10.590  24.807  91.887  1.00 46.51           N  
ATOM   3043  CE1 HIS B  30      -9.977  24.325  90.819  1.00 55.81           C  
ATOM   3044  NE2 HIS B  30     -10.850  24.287  89.828  1.00 58.00           N  
ATOM   3045  N   PRO B  31     -13.668  22.557  93.556  1.00 49.16           N  
ATOM   3046  CA  PRO B  31     -13.329  21.526  94.521  1.00 46.65           C  
ATOM   3047  C   PRO B  31     -12.055  21.887  95.345  1.00 42.94           C  
ATOM   3048  O   PRO B  31     -11.865  21.386  96.434  1.00 49.67           O  
ATOM   3049  CB  PRO B  31     -13.114  20.283  93.641  1.00 47.55           C  
ATOM   3050  CG  PRO B  31     -12.672  20.831  92.278  1.00 46.88           C  
ATOM   3051  CD  PRO B  31     -13.170  22.260  92.189  1.00 47.22           C  
ATOM   3052  N   GLU B  32     -11.164  22.741  94.850  1.00 36.77           N  
ATOM   3053  CA  GLU B  32      -9.927  23.041  95.581  1.00 43.03           C  
ATOM   3054  C   GLU B  32      -9.893  24.332  96.345  1.00 38.66           C  
ATOM   3055  O   GLU B  32      -9.496  24.422  97.515  1.00 42.10           O  
ATOM   3056  CB  GLU B  32      -8.773  23.195  94.606  1.00 47.97           C  
ATOM   3057  CG  GLU B  32      -8.330  21.877  94.064  1.00 56.63           C  
ATOM   3058  CD  GLU B  32      -6.993  21.940  93.383  1.00 60.27           C  
ATOM   3059  OE1 GLU B  32      -5.995  22.312  94.053  1.00 69.46           O  
ATOM   3060  OE2 GLU B  32      -6.948  21.536  92.202  1.00 53.56           O1-
ATOM   3061  N   VAL B  33     -10.171  25.366  95.588  1.00 23.44           N  
ATOM   3062  CA  VAL B  33     -10.123  26.683  96.151  1.00 32.21           C  
ATOM   3063  C   VAL B  33     -11.457  27.316  96.444  1.00 32.53           C  
ATOM   3064  O   VAL B  33     -11.492  28.489  96.768  1.00 35.91           O  
ATOM   3065  CB  VAL B  33      -9.483  27.614  95.136  1.00 38.90           C  
ATOM   3066  CG1 VAL B  33      -8.068  27.213  94.915  1.00 29.95           C  
ATOM   3067  CG2 VAL B  33     -10.287  27.586  93.832  1.00 47.17           C  
ATOM   3068  N   GLY B  34     -12.542  26.612  96.189  1.00 31.67           N  
ATOM   3069  CA  GLY B  34     -13.840  27.200  96.389  1.00 33.58           C  
ATOM   3070  C   GLY B  34     -14.013  27.939  97.690  1.00 42.73           C  
ATOM   3071  O   GLY B  34     -14.643  29.016  97.755  1.00 52.52           O  
ATOM   3072  N   ASP B  35     -13.427  27.388  98.741  1.00 42.69           N  
ATOM   3073  CA  ASP B  35     -13.558  28.029 100.058  1.00 45.29           C  
ATOM   3074  C   ASP B  35     -12.940  29.424 100.018  1.00 42.11           C  
ATOM   3075  O   ASP B  35     -13.424  30.396 100.619  1.00 40.33           O  
ATOM   3076  CB  ASP B  35     -12.788  27.222 101.094  1.00 52.56           C  
ATOM   3077  CG  ASP B  35     -13.589  26.090 101.696  1.00 61.91           C  
ATOM   3078  OD1 ASP B  35     -14.260  25.360 100.944  1.00 68.28           O  
ATOM   3079  OD2 ASP B  35     -13.393  25.815 102.903  1.00 66.70           O1-
ATOM   3080  N   ALA B  36     -11.802  29.509  99.352  1.00 41.97           N  
ATOM   3081  CA  ALA B  36     -11.092  30.769  99.298  1.00 36.18           C  
ATOM   3082  C   ALA B  36     -11.886  31.834  98.574  1.00 30.74           C  
ATOM   3083  O   ALA B  36     -12.014  32.956  99.091  1.00 25.68           O  
ATOM   3084  CB  ALA B  36      -9.720  30.584  98.665  1.00 28.01           C  
ATOM   3085  N   VAL B  37     -12.398  31.477  97.384  1.00 30.76           N  
ATOM   3086  CA  VAL B  37     -13.089  32.444  96.518  1.00 32.18           C  
ATOM   3087  C   VAL B  37     -14.349  32.888  97.169  1.00 31.07           C  
ATOM   3088  O   VAL B  37     -14.773  34.027  97.009  1.00 33.57           O  
ATOM   3089  CB  VAL B  37     -13.314  32.000  95.050  1.00 30.80           C  
ATOM   3090  CG1 VAL B  37     -12.524  30.732  94.673  1.00 25.28           C  
ATOM   3091  CG2 VAL B  37     -14.781  31.938  94.687  1.00 30.08           C  
ATOM   3092  N   ALA B  38     -14.862  31.998  98.003  1.00 26.95           N  
ATOM   3093  CA  ALA B  38     -16.016  32.300  98.832  1.00 24.33           C  
ATOM   3094  C   ALA B  38     -15.731  33.376  99.910  1.00 31.66           C  
ATOM   3095  O   ALA B  38     -16.580  34.221 100.173  1.00 38.18           O  
ATOM   3096  CB  ALA B  38     -16.541  31.049  99.424  1.00 28.27           C  
ATOM   3097  N   ARG B  39     -14.538  33.426 100.477  1.00 30.46           N  
ATOM   3098  CA  ARG B  39     -14.268  34.467 101.441  1.00 24.92           C  
ATOM   3099  C   ARG B  39     -13.957  35.718 100.684  1.00 26.28           C  
ATOM   3100  O   ARG B  39     -14.100  36.834 101.207  1.00 25.12           O  
ATOM   3101  CB  ARG B  39     -13.014  34.102 102.200  1.00 36.07           C  
ATOM   3102  CG  ARG B  39     -12.462  35.256 102.998  1.00 42.08           C  
ATOM   3103  CD  ARG B  39     -11.376  34.644 103.871  1.00 45.38           C  
ATOM   3104  NE  ARG B  39     -10.787  35.460 104.945  1.00 40.36           N  
ATOM   3105  CZ  ARG B  39     -10.327  36.699 104.808  1.00 44.66           C  
ATOM   3106  NH1 ARG B  39     -10.473  37.367 103.660  1.00 47.08           N1+
ATOM   3107  NH2 ARG B  39      -9.745  37.294 105.852  1.00 47.94           N  
ATOM   3108  N   LEU B  40     -13.479  35.532  99.446  1.00 34.27           N  
ATOM   3109  CA  LEU B  40     -13.158  36.651  98.522  1.00 30.10           C  
ATOM   3110  C   LEU B  40     -14.401  37.487  98.252  1.00 26.77           C  
ATOM   3111  O   LEU B  40     -14.327  38.722  98.260  1.00 28.67           O  
ATOM   3112  CB  LEU B  40     -12.591  36.160  97.184  1.00 28.80           C  
ATOM   3113  CG  LEU B  40     -11.923  37.157  96.221  1.00 26.98           C  
ATOM   3114  CD1 LEU B  40     -12.869  37.381  95.101  1.00 33.56           C  
ATOM   3115  CD2 LEU B  40     -11.487  38.515  96.784  1.00 19.62           C  
ATOM   3116  N   LYS B  41     -15.532  36.802  98.040  1.00 22.45           N  
ATOM   3117  CA  LYS B  41     -16.823  37.461  97.862  1.00 25.86           C  
ATOM   3118  C   LYS B  41     -17.111  38.409  99.057  1.00 31.49           C  
ATOM   3119  O   LYS B  41     -17.472  39.596  98.934  1.00 31.16           O  
ATOM   3120  CB  LYS B  41     -17.965  36.415  97.712  1.00 27.71           C  
ATOM   3121  CG  LYS B  41     -19.330  37.110  97.447  1.00 27.62           C  
ATOM   3122  CD  LYS B  41     -20.578  36.227  97.378  1.00 43.07           C  
ATOM   3123  CE  LYS B  41     -21.842  37.141  97.081  1.00 60.86           C  
ATOM   3124  NZ  LYS B  41     -23.240  36.713  97.539  1.00 69.14           N1+
ATOM   3125  N   GLU B  42     -16.964  37.863 100.249  1.00 35.81           N  
ATOM   3126  CA  GLU B  42     -17.203  38.630 101.435  1.00 34.27           C  
ATOM   3127  C   GLU B  42     -16.325  39.878 101.500  1.00 29.77           C  
ATOM   3128  O   GLU B  42     -16.791  40.989 101.855  1.00 15.76           O  
ATOM   3129  CB  GLU B  42     -16.876  37.731 102.594  1.00 44.94           C  
ATOM   3130  CG  GLU B  42     -17.421  38.260 103.863  1.00 61.25           C  
ATOM   3131  CD  GLU B  42     -17.498  37.200 104.920  1.00 73.29           C  
ATOM   3132  OE1 GLU B  42     -16.512  36.434 105.083  1.00 77.22           O  
ATOM   3133  OE2 GLU B  42     -18.581  37.117 105.550  1.00 78.53           O1-
ATOM   3134  N   VAL B  43     -15.030  39.679 101.209  1.00 32.18           N  
ATOM   3135  CA  VAL B  43     -14.062  40.768 101.267  1.00 27.76           C  
ATOM   3136  C   VAL B  43     -14.481  41.837 100.311  1.00 25.97           C  
ATOM   3137  O   VAL B  43     -14.417  43.037 100.639  1.00 27.86           O  
ATOM   3138  CB  VAL B  43     -12.698  40.311 100.782  1.00 29.86           C  
ATOM   3139  CG1 VAL B  43     -11.757  41.479 100.778  1.00 27.77           C  
ATOM   3140  CG2 VAL B  43     -12.168  39.167 101.642  1.00 29.41           C  
ATOM   3141  N   LEU B  44     -14.870  41.382  99.119  1.00 25.01           N  
ATOM   3142  CA  LEU B  44     -15.270  42.283  98.042  1.00 35.13           C  
ATOM   3143  C   LEU B  44     -16.478  43.042  98.576  1.00 36.94           C  
ATOM   3144  O   LEU B  44     -16.489  44.285  98.659  1.00 43.22           O  
ATOM   3145  CB  LEU B  44     -15.761  41.490  96.807  1.00 38.75           C  
ATOM   3146  CG  LEU B  44     -15.063  41.188  95.479  1.00 28.26           C  
ATOM   3147  CD1 LEU B  44     -13.866  42.099  95.178  1.00 22.38           C  
ATOM   3148  CD2 LEU B  44     -14.770  39.690  95.436  1.00 19.58           C  
ATOM   3149  N   GLN B  45     -17.517  42.298  98.933  1.00 26.26           N  
ATOM   3150  CA  GLN B  45     -18.709  42.999  99.368  1.00 23.90           C  
ATOM   3151  C   GLN B  45     -18.526  43.824 100.583  1.00 30.12           C  
ATOM   3152  O   GLN B  45     -19.323  44.736 100.784  1.00 36.11           O  
ATOM   3153  CB  GLN B  45     -19.871  42.079  99.632  1.00 21.51           C  
ATOM   3154  CG  GLN B  45     -20.090  41.117  98.512  1.00 31.55           C  
ATOM   3155  CD  GLN B  45     -21.168  40.134  98.815  1.00 37.75           C  
ATOM   3156  NE2 GLN B  45     -20.926  39.308  99.836  1.00 43.32           N  
ATOM   3157  OE1 GLN B  45     -22.231  40.135  98.185  1.00 38.93           O  
ATOM   3158  N   TYR B  46     -17.584  43.468 101.463  1.00 26.59           N  
ATOM   3159  CA  TYR B  46     -17.480  44.268 102.681  1.00 24.26           C  
ATOM   3160  C   TYR B  46     -16.840  45.584 102.357  1.00 27.29           C  
ATOM   3161  O   TYR B  46     -17.175  46.650 102.893  1.00 24.47           O  
ATOM   3162  CB  TYR B  46     -16.566  43.617 103.715  1.00 24.29           C  
ATOM   3163  CG  TYR B  46     -16.685  44.248 105.109  1.00 31.56           C  
ATOM   3164  CD1 TYR B  46     -17.616  43.758 106.044  1.00 32.80           C  
ATOM   3165  CD2 TYR B  46     -15.852  45.288 105.512  1.00 31.42           C  
ATOM   3166  CE1 TYR B  46     -17.750  44.300 107.302  1.00 24.69           C  
ATOM   3167  CE2 TYR B  46     -15.977  45.847 106.784  1.00 34.81           C  
ATOM   3168  CZ  TYR B  46     -16.919  45.330 107.691  1.00 33.53           C  
ATOM   3169  OH  TYR B  46     -17.028  45.865 108.976  1.00 36.00           O  
ATOM   3170  N   ASN B  47     -15.816  45.469 101.534  1.00 34.13           N  
ATOM   3171  CA  ASN B  47     -14.985  46.617 101.297  1.00 38.47           C  
ATOM   3172  C   ASN B  47     -15.142  47.603 100.143  1.00 34.40           C  
ATOM   3173  O   ASN B  47     -14.880  48.816 100.311  1.00 38.61           O  
ATOM   3174  CB  ASN B  47     -13.536  46.171 101.427  1.00 34.37           C  
ATOM   3175  CG  ASN B  47     -13.245  45.471 102.757  1.00 27.80           C  
ATOM   3176  ND2 ASN B  47     -13.084  46.259 103.844  1.00 23.89           N  
ATOM   3177  OD1 ASN B  47     -13.069  44.239 102.791  1.00 21.91           O  
ATOM   3178  N   ALA B  48     -15.469  47.054  98.971  1.00 24.98           N  
ATOM   3179  CA  ALA B  48     -15.513  47.811  97.723  1.00 22.64           C  
ATOM   3180  C   ALA B  48     -16.600  48.834  97.603  1.00 24.24           C  
ATOM   3181  O   ALA B  48     -16.372  50.025  97.371  1.00 31.33           O  
ATOM   3182  CB  ALA B  48     -15.499  46.867  96.514  1.00 12.31           C  
ATOM   3183  N   PRO B  49     -17.797  48.346  97.816  1.00 27.50           N  
ATOM   3184  CA  PRO B  49     -18.959  49.189  97.719  1.00 34.91           C  
ATOM   3185  C   PRO B  49     -19.114  50.082  98.918  1.00 39.52           C  
ATOM   3186  O   PRO B  49     -18.551  49.848 100.012  1.00 37.94           O  
ATOM   3187  CB  PRO B  49     -20.091  48.168  97.731  1.00 38.15           C  
ATOM   3188  CG  PRO B  49     -19.573  47.092  98.640  1.00 42.54           C  
ATOM   3189  CD  PRO B  49     -18.086  47.049  98.462  1.00 36.21           C  
ATOM   3190  N   GLY B  50     -19.962  51.073  98.683  1.00 44.36           N  
ATOM   3191  CA  GLY B  50     -20.366  52.009  99.704  1.00 44.86           C  
ATOM   3192  C   GLY B  50     -19.710  53.374  99.813  1.00 49.13           C  
ATOM   3193  O   GLY B  50     -20.073  54.127 100.697  1.00 53.96           O  
ATOM   3194  N   GLY B  51     -18.745  53.730  98.979  1.00 57.01           N  
ATOM   3195  CA  GLY B  51     -18.167  55.064  99.117  1.00 54.01           C  
ATOM   3196  C   GLY B  51     -19.085  55.955  98.281  1.00 51.28           C  
ATOM   3197  O   GLY B  51     -20.269  55.631  98.078  1.00 47.50           O  
ATOM   3198  N   LYS B  52     -18.514  57.040  97.746  1.00 52.98           N  
ATOM   3199  CA  LYS B  52     -19.233  57.962  96.837  1.00 59.09           C  
ATOM   3200  C   LYS B  52     -19.180  57.633  95.306  1.00 64.92           C  
ATOM   3201  O   LYS B  52     -20.085  57.996  94.512  1.00 66.93           O  
ATOM   3202  CB  LYS B  52     -18.926  59.438  97.112  1.00 56.23           C  
ATOM   3203  CG  LYS B  52     -20.116  60.130  97.744  1.00 62.68           C  
ATOM   3204  CD  LYS B  52     -20.187  59.612  99.172  1.00 75.18           C  
ATOM   3205  CE  LYS B  52     -21.448  59.930  99.987  1.00 81.92           C  
ATOM   3206  NZ  LYS B  52     -21.186  60.245 101.450  1.00 81.07           N1+
ATOM   3207  N   CYS B  53     -18.108  56.949  94.908  1.00 54.79           N  
ATOM   3208  CA  CYS B  53     -17.947  56.513  93.535  1.00 40.69           C  
ATOM   3209  C   CYS B  53     -17.453  57.603  92.573  1.00 36.58           C  
ATOM   3210  O   CYS B  53     -17.278  57.329  91.376  1.00 36.60           O  
ATOM   3211  CB  CYS B  53     -19.221  55.778  93.068  1.00 32.66           C  
ATOM   3212  SG  CYS B  53     -19.479  54.155  93.913  1.00 35.09           S  
ATOM   3213  N   ASN B  54     -17.212  58.809  93.076  1.00 28.75           N  
ATOM   3214  CA  ASN B  54     -16.856  59.901  92.189  1.00 36.54           C  
ATOM   3215  C   ASN B  54     -15.767  59.491  91.264  1.00 36.51           C  
ATOM   3216  O   ASN B  54     -15.724  59.903  90.103  1.00 38.28           O  
ATOM   3217  CB  ASN B  54     -16.269  61.121  92.888  1.00 48.15           C  
ATOM   3218  CG  ASN B  54     -16.858  61.386  94.203  1.00 52.84           C  
ATOM   3219  ND2 ASN B  54     -17.848  62.264  94.199  1.00 53.84           N  
ATOM   3220  OD1 ASN B  54     -16.345  60.927  95.241  1.00 53.71           O  
ATOM   3221  N   ARG B  55     -14.879  58.684  91.815  1.00 35.51           N  
ATOM   3222  CA  ARG B  55     -13.674  58.329  91.110  1.00 36.25           C  
ATOM   3223  C   ARG B  55     -13.994  57.435  89.934  1.00 36.23           C  
ATOM   3224  O   ARG B  55     -13.876  57.851  88.774  1.00 44.01           O  
ATOM   3225  CB  ARG B  55     -12.641  57.792  92.094  1.00 39.36           C  
ATOM   3226  CG  ARG B  55     -12.069  58.881  93.005  1.00 37.88           C  
ATOM   3227  CD  ARG B  55     -11.059  58.302  93.945  1.00 40.28           C  
ATOM   3228  NE  ARG B  55     -10.388  59.266  94.821  1.00 47.78           N  
ATOM   3229  CZ  ARG B  55     -10.908  59.818  95.927  1.00 50.26           C  
ATOM   3230  NH1 ARG B  55     -12.173  59.592  96.320  1.00 54.81           N1+
ATOM   3231  NH2 ARG B  55     -10.128  60.622  96.640  1.00 43.67           N  
ATOM   3232  N   GLY B  56     -14.528  56.258  90.217  1.00 30.10           N  
ATOM   3233  CA  GLY B  56     -14.975  55.395  89.133  1.00 32.16           C  
ATOM   3234  C   GLY B  56     -15.961  56.131  88.209  1.00 34.23           C  
ATOM   3235  O   GLY B  56     -15.861  56.035  86.992  1.00 38.06           O  
ATOM   3236  N   LEU B  57     -16.897  56.890  88.760  1.00 30.93           N  
ATOM   3237  CA  LEU B  57     -17.836  57.597  87.914  1.00 22.86           C  
ATOM   3238  C   LEU B  57     -17.156  58.509  86.901  1.00 28.12           C  
ATOM   3239  O   LEU B  57     -17.608  58.633  85.744  1.00 37.55           O  
ATOM   3240  CB  LEU B  57     -18.703  58.435  88.813  1.00 20.76           C  
ATOM   3241  CG  LEU B  57     -19.807  57.540  89.285  1.00 31.19           C  
ATOM   3242  CD1 LEU B  57     -20.743  58.502  89.886  1.00 39.74           C  
ATOM   3243  CD2 LEU B  57     -20.555  56.940  88.127  1.00 37.98           C  
ATOM   3244  N   THR B  58     -16.117  59.205  87.352  1.00 15.18           N  
ATOM   3245  CA  THR B  58     -15.402  60.091  86.473  1.00 20.95           C  
ATOM   3246  C   THR B  58     -15.030  59.426  85.126  1.00 23.55           C  
ATOM   3247  O   THR B  58     -14.868  60.069  84.106  1.00 21.84           O  
ATOM   3248  CB  THR B  58     -14.090  60.429  87.114  1.00 24.25           C  
ATOM   3249  CG2 THR B  58     -13.165  61.010  86.063  1.00 26.14           C  
ATOM   3250  OG1 THR B  58     -14.301  61.376  88.170  1.00 19.82           O  
ATOM   3251  N   VAL B  59     -14.854  58.128  85.113  1.00 21.64           N  
ATOM   3252  CA  VAL B  59     -14.437  57.502  83.868  1.00 25.07           C  
ATOM   3253  C   VAL B  59     -15.571  57.501  82.874  1.00 31.24           C  
ATOM   3254  O   VAL B  59     -15.454  57.820  81.692  1.00 34.34           O  
ATOM   3255  CB  VAL B  59     -14.047  56.039  84.186  1.00 25.37           C  
ATOM   3256  CG1 VAL B  59     -13.979  55.185  82.974  1.00 24.14           C  
ATOM   3257  CG2 VAL B  59     -12.709  56.002  84.870  1.00 26.97           C  
ATOM   3258  N   VAL B  60     -16.666  56.989  83.367  1.00 33.90           N  
ATOM   3259  CA  VAL B  60     -17.850  56.875  82.590  1.00 34.22           C  
ATOM   3260  C   VAL B  60     -18.174  58.235  82.006  1.00 27.58           C  
ATOM   3261  O   VAL B  60     -18.564  58.347  80.858  1.00 26.36           O  
ATOM   3262  CB  VAL B  60     -18.949  56.513  83.560  1.00 33.90           C  
ATOM   3263  CG1 VAL B  60     -20.206  57.256  83.224  1.00 36.79           C  
ATOM   3264  CG2 VAL B  60     -19.116  55.001  83.620  1.00 31.75           C  
ATOM   3265  N   ALA B  61     -18.077  59.259  82.824  1.00 26.26           N  
ATOM   3266  CA  ALA B  61     -18.483  60.545  82.333  1.00 29.96           C  
ATOM   3267  C   ALA B  61     -17.500  60.863  81.243  1.00 35.67           C  
ATOM   3268  O   ALA B  61     -17.874  61.112  80.102  1.00 38.79           O  
ATOM   3269  CB  ALA B  61     -18.373  61.562  83.411  1.00 25.53           C  
ATOM   3270  N   ALA B  62     -16.221  60.815  81.587  1.00 29.75           N  
ATOM   3271  CA  ALA B  62     -15.219  61.159  80.583  1.00 23.00           C  
ATOM   3272  C   ALA B  62     -15.326  60.473  79.234  1.00 26.22           C  
ATOM   3273  O   ALA B  62     -15.416  61.127  78.204  1.00 32.04           O  
ATOM   3274  CB  ALA B  62     -13.773  61.326  81.134  1.00  8.11           C  
ATOM   3275  N   TYR B  63     -15.492  59.169  79.241  1.00 26.98           N  
ATOM   3276  CA  TYR B  63     -15.659  58.459  77.997  1.00 28.56           C  
ATOM   3277  C   TYR B  63     -16.851  59.043  77.242  1.00 32.19           C  
ATOM   3278  O   TYR B  63     -16.777  59.399  76.054  1.00 40.25           O  
ATOM   3279  CB  TYR B  63     -15.924  57.032  78.385  1.00 33.84           C  
ATOM   3280  CG  TYR B  63     -16.026  56.140  77.219  1.00 35.78           C  
ATOM   3281  CD1 TYR B  63     -14.910  55.585  76.636  1.00 31.55           C  
ATOM   3282  CD2 TYR B  63     -17.259  55.872  76.665  1.00 43.69           C  
ATOM   3283  CE1 TYR B  63     -15.034  54.769  75.494  1.00 32.76           C  
ATOM   3284  CE2 TYR B  63     -17.393  55.055  75.554  1.00 45.06           C  
ATOM   3285  CZ  TYR B  63     -16.283  54.527  74.962  1.00 38.25           C  
ATOM   3286  OH  TYR B  63     -16.476  53.705  73.889  1.00 42.74           O  
ATOM   3287  N   ARG B  64     -17.940  59.236  77.962  1.00 26.53           N  
ATOM   3288  CA  ARG B  64     -19.107  59.884  77.386  1.00 30.60           C  
ATOM   3289  C   ARG B  64     -18.738  61.234  76.827  1.00 25.91           C  
ATOM   3290  O   ARG B  64     -19.477  61.787  76.103  1.00 27.72           O  
ATOM   3291  CB  ARG B  64     -20.120  60.213  78.478  1.00 45.66           C  
ATOM   3292  CG  ARG B  64     -21.557  60.221  78.015  1.00 63.27           C  
ATOM   3293  CD  ARG B  64     -22.378  59.249  78.882  1.00 75.50           C  
ATOM   3294  NE  ARG B  64     -23.397  58.476  78.164  1.00 79.48           N  
ATOM   3295  CZ  ARG B  64     -23.964  57.381  78.659  1.00 70.95           C  
ATOM   3296  NH1 ARG B  64     -23.583  56.940  79.869  1.00 50.56           N1+
ATOM   3297  NH2 ARG B  64     -24.907  56.752  77.951  1.00 76.87           N  
ATOM   3298  N   GLU B  65     -17.671  61.876  77.226  1.00 24.08           N  
ATOM   3299  CA  GLU B  65     -17.547  63.190  76.646  1.00 27.23           C  
ATOM   3300  C   GLU B  65     -16.615  63.052  75.475  1.00 36.15           C  
ATOM   3301  O   GLU B  65     -16.457  64.000  74.716  1.00 38.85           O  
ATOM   3302  CB  GLU B  65     -16.843  64.091  77.634  1.00 33.96           C  
ATOM   3303  CG  GLU B  65     -17.743  64.878  78.517  1.00 44.60           C  
ATOM   3304  CD  GLU B  65     -18.402  65.971  77.769  1.00 54.83           C  
ATOM   3305  OE1 GLU B  65     -17.807  66.432  76.750  1.00 56.92           O  
ATOM   3306  OE2 GLU B  65     -19.553  66.273  78.144  1.00 62.70           O1-
ATOM   3307  N   LEU B  66     -15.929  61.913  75.439  1.00 32.56           N  
ATOM   3308  CA  LEU B  66     -14.869  61.662  74.498  1.00 26.66           C  
ATOM   3309  C   LEU B  66     -15.241  60.813  73.325  1.00 32.15           C  
ATOM   3310  O   LEU B  66     -14.902  61.190  72.200  1.00 38.67           O  
ATOM   3311  CB  LEU B  66     -13.674  61.042  75.212  1.00 22.15           C  
ATOM   3312  CG  LEU B  66     -12.777  61.914  76.116  1.00 22.60           C  
ATOM   3313  CD1 LEU B  66     -11.687  61.120  76.858  1.00 25.58           C  
ATOM   3314  CD2 LEU B  66     -12.124  63.085  75.424  1.00 20.12           C  
ATOM   3315  N   SER B  67     -15.865  59.664  73.585  1.00 29.07           N  
ATOM   3316  CA  SER B  67     -16.269  58.728  72.535  1.00 28.59           C  
ATOM   3317  C   SER B  67     -16.998  59.499  71.448  1.00 28.48           C  
ATOM   3318  O   SER B  67     -17.503  60.569  71.678  1.00 23.77           O  
ATOM   3319  CB  SER B  67     -17.267  57.716  73.089  1.00 28.43           C  
ATOM   3320  OG  SER B  67     -18.016  58.291  74.150  1.00 32.91           O  
ATOM   3321  N   GLY B  68     -17.105  58.924  70.264  1.00 36.68           N  
ATOM   3322  CA  GLY B  68     -17.885  59.536  69.198  1.00 34.13           C  
ATOM   3323  C   GLY B  68     -19.112  58.615  69.053  1.00 36.12           C  
ATOM   3324  O   GLY B  68     -19.184  57.545  69.682  1.00 37.16           O  
ATOM   3325  N   PRO B  69     -20.054  59.021  68.203  1.00 40.80           N  
ATOM   3326  CA  PRO B  69     -21.280  58.273  67.932  1.00 39.37           C  
ATOM   3327  C   PRO B  69     -20.962  56.830  67.699  1.00 44.56           C  
ATOM   3328  O   PRO B  69     -21.756  55.953  68.068  1.00 51.00           O  
ATOM   3329  CB  PRO B  69     -21.757  58.868  66.619  1.00 39.64           C  
ATOM   3330  CG  PRO B  69     -21.149  60.251  66.566  1.00 43.05           C  
ATOM   3331  CD  PRO B  69     -19.786  60.012  67.145  1.00 47.26           C  
ATOM   3332  N   GLY B  70     -19.797  56.587  67.098  1.00 49.53           N  
ATOM   3333  CA  GLY B  70     -19.405  55.223  66.806  1.00 59.13           C  
ATOM   3334  C   GLY B  70     -19.393  54.334  68.059  1.00 68.37           C  
ATOM   3335  O   GLY B  70     -20.042  53.272  68.082  1.00 65.53           O  
ATOM   3336  N   GLN B  71     -18.597  54.760  69.048  1.00 70.15           N  
ATOM   3337  CA  GLN B  71     -18.319  54.026  70.285  1.00 67.77           C  
ATOM   3338  C   GLN B  71     -19.253  54.255  71.477  1.00 52.16           C  
ATOM   3339  O   GLN B  71     -18.834  54.713  72.542  1.00 42.21           O  
ATOM   3340  CB  GLN B  71     -16.873  54.294  70.757  1.00 73.02           C  
ATOM   3341  CG  GLN B  71     -15.787  54.538  69.702  1.00 71.44           C  
ATOM   3342  CD  GLN B  71     -15.707  56.012  69.295  1.00 74.64           C  
ATOM   3343  NE2 GLN B  71     -14.593  56.708  69.604  1.00 63.87           N  
ATOM   3344  OE1 GLN B  71     -16.663  56.522  68.709  1.00 84.17           O  
ATOM   3345  N   LYS B  72     -20.514  53.907  71.313  1.00 42.27           N  
ATOM   3346  CA  LYS B  72     -21.423  54.106  72.411  1.00 34.94           C  
ATOM   3347  C   LYS B  72     -22.275  52.879  72.441  1.00 35.70           C  
ATOM   3348  O   LYS B  72     -23.425  52.891  72.852  1.00 32.33           O  
ATOM   3349  CB  LYS B  72     -22.286  55.284  72.093  1.00 37.43           C  
ATOM   3350  CG  LYS B  72     -21.472  56.520  71.994  1.00 42.96           C  
ATOM   3351  CD  LYS B  72     -21.579  57.313  73.290  1.00 48.42           C  
ATOM   3352  CE  LYS B  72     -20.950  58.702  73.188  1.00 47.47           C  
ATOM   3353  NZ  LYS B  72     -21.677  59.547  72.152  1.00 46.24           N1+
ATOM   3354  N   ASP B  73     -21.694  51.796  71.954  1.00 40.71           N  
ATOM   3355  CA  ASP B  73     -22.450  50.575  71.941  1.00 37.82           C  
ATOM   3356  C   ASP B  73     -22.611  50.258  73.380  1.00 39.16           C  
ATOM   3357  O   ASP B  73     -21.898  50.770  74.246  1.00 33.35           O  
ATOM   3358  CB  ASP B  73     -21.708  49.411  71.285  1.00 35.29           C  
ATOM   3359  CG  ASP B  73     -20.263  49.363  71.650  1.00 39.11           C  
ATOM   3360  OD1 ASP B  73     -19.603  50.421  71.600  1.00 38.72           O  
ATOM   3361  OD2 ASP B  73     -19.787  48.239  71.909  1.00 47.43           O1-
ATOM   3362  N   ALA B  74     -23.483  49.311  73.626  1.00 42.73           N  
ATOM   3363  CA  ALA B  74     -23.639  48.952  74.993  1.00 42.32           C  
ATOM   3364  C   ALA B  74     -22.379  48.326  75.490  1.00 37.80           C  
ATOM   3365  O   ALA B  74     -22.021  48.549  76.638  1.00 46.48           O  
ATOM   3366  CB  ALA B  74     -24.722  48.016  75.126  1.00 46.88           C  
ATOM   3367  N   GLU B  75     -21.747  47.498  74.671  1.00 31.77           N  
ATOM   3368  CA  GLU B  75     -20.541  46.845  75.148  1.00 39.44           C  
ATOM   3369  C   GLU B  75     -19.560  47.893  75.651  1.00 35.53           C  
ATOM   3370  O   GLU B  75     -19.146  47.858  76.804  1.00 39.31           O  
ATOM   3371  CB  GLU B  75     -19.890  45.970  74.086  1.00 53.35           C  
ATOM   3372  CG  GLU B  75     -20.787  44.865  73.544  1.00 75.84           C  
ATOM   3373  CD  GLU B  75     -21.435  43.991  74.630  1.00 95.17           C  
ATOM   3374  OE1 GLU B  75     -22.543  44.352  75.129  1.00 95.33           O  
ATOM   3375  OE2 GLU B  75     -20.908  42.872  74.860  1.00100.00           O1-
ATOM   3376  N   SER B  76     -19.249  48.871  74.809  1.00 33.41           N  
ATOM   3377  CA  SER B  76     -18.295  49.929  75.166  1.00 38.82           C  
ATOM   3378  C   SER B  76     -18.643  50.605  76.477  1.00 38.99           C  
ATOM   3379  O   SER B  76     -17.824  50.864  77.363  1.00 37.90           O  
ATOM   3380  CB  SER B  76     -18.220  50.941  74.024  1.00 40.24           C  
ATOM   3381  OG  SER B  76     -17.594  50.306  72.913  1.00 40.10           O  
ATOM   3382  N   LEU B  77     -19.931  50.835  76.597  1.00 37.22           N  
ATOM   3383  CA  LEU B  77     -20.423  51.463  77.778  1.00 34.94           C  
ATOM   3384  C   LEU B  77     -20.139  50.604  78.991  1.00 34.68           C  
ATOM   3385  O   LEU B  77     -19.695  51.176  79.964  1.00 32.86           O  
ATOM   3386  CB  LEU B  77     -21.876  51.811  77.614  1.00 35.32           C  
ATOM   3387  CG  LEU B  77     -21.986  52.913  76.570  1.00 32.69           C  
ATOM   3388  CD1 LEU B  77     -22.736  54.044  77.109  1.00 24.82           C  
ATOM   3389  CD2 LEU B  77     -20.619  53.405  76.161  1.00 42.55           C  
ATOM   3390  N   ARG B  78     -20.345  49.271  78.932  1.00 28.74           N  
ATOM   3391  CA  ARG B  78     -19.990  48.348  80.043  1.00 30.95           C  
ATOM   3392  C   ARG B  78     -18.508  48.387  80.411  1.00 35.75           C  
ATOM   3393  O   ARG B  78     -18.148  48.162  81.545  1.00 34.76           O  
ATOM   3394  CB  ARG B  78     -20.226  46.899  79.685  1.00 32.01           C  
ATOM   3395  CG  ARG B  78     -21.600  46.659  79.216  1.00 45.22           C  
ATOM   3396  CD  ARG B  78     -22.158  45.501  79.972  1.00 57.87           C  
ATOM   3397  NE  ARG B  78     -21.368  44.317  79.679  1.00 70.97           N  
ATOM   3398  CZ  ARG B  78     -21.375  43.684  78.513  1.00 77.18           C  
ATOM   3399  NH1 ARG B  78     -22.160  44.116  77.529  1.00 78.34           N1+
ATOM   3400  NH2 ARG B  78     -20.608  42.610  78.344  1.00 79.19           N  
ATOM   3401  N   CYS B  79     -17.628  48.598  79.443  1.00 37.92           N  
ATOM   3402  CA  CYS B  79     -16.207  48.597  79.791  1.00 36.32           C  
ATOM   3403  C   CYS B  79     -15.925  49.848  80.556  1.00 22.70           C  
ATOM   3404  O   CYS B  79     -14.984  49.934  81.336  1.00 27.79           O  
ATOM   3405  CB  CYS B  79     -15.289  48.595  78.568  1.00 33.26           C  
ATOM   3406  SG  CYS B  79     -15.576  47.141  77.524  1.00 44.75           S  
ATOM   3407  N   ALA B  80     -16.620  50.893  80.189  1.00 10.35           N  
ATOM   3408  CA  ALA B  80     -16.370  52.125  80.895  1.00 20.58           C  
ATOM   3409  C   ALA B  80     -16.725  51.822  82.374  1.00 29.92           C  
ATOM   3410  O   ALA B  80     -15.899  51.997  83.255  1.00 27.24           O  
ATOM   3411  CB  ALA B  80     -17.277  53.198  80.343  1.00 17.92           C  
ATOM   3412  N   LEU B  81     -17.894  51.240  82.616  1.00 28.58           N  
ATOM   3413  CA  LEU B  81     -18.287  50.901  83.967  1.00 29.20           C  
ATOM   3414  C   LEU B  81     -17.307  49.943  84.588  1.00 23.48           C  
ATOM   3415  O   LEU B  81     -16.908  50.120  85.743  1.00 23.57           O  
ATOM   3416  CB  LEU B  81     -19.649  50.235  83.962  1.00 32.00           C  
ATOM   3417  CG  LEU B  81     -20.773  51.206  83.589  1.00 27.43           C  
ATOM   3418  CD1 LEU B  81     -22.116  50.530  83.498  1.00 23.93           C  
ATOM   3419  CD2 LEU B  81     -20.835  52.354  84.537  1.00 28.74           C  
ATOM   3420  N   ALA B  82     -16.979  48.904  83.849  1.00 17.81           N  
ATOM   3421  CA  ALA B  82     -16.050  47.945  84.378  1.00 21.02           C  
ATOM   3422  C   ALA B  82     -14.802  48.749  84.753  1.00 30.04           C  
ATOM   3423  O   ALA B  82     -14.491  48.900  85.927  1.00 33.17           O  
ATOM   3424  CB  ALA B  82     -15.694  46.891  83.363  1.00 21.53           C  
ATOM   3425  N   VAL B  83     -14.144  49.331  83.764  1.00 32.24           N  
ATOM   3426  CA  VAL B  83     -12.959  50.110  84.023  1.00 25.99           C  
ATOM   3427  C   VAL B  83     -13.155  51.064  85.180  1.00 29.96           C  
ATOM   3428  O   VAL B  83     -12.177  51.406  85.839  1.00 31.80           O  
ATOM   3429  CB  VAL B  83     -12.442  50.793  82.745  1.00 20.98           C  
ATOM   3430  CG1 VAL B  83     -11.155  51.532  82.988  1.00  9.32           C  
ATOM   3431  CG2 VAL B  83     -12.181  49.697  81.758  1.00 30.65           C  
ATOM   3432  N   GLY B  84     -14.409  51.353  85.533  1.00 23.75           N  
ATOM   3433  CA  GLY B  84     -14.686  52.284  86.633  1.00 17.05           C  
ATOM   3434  C   GLY B  84     -14.557  51.626  88.005  1.00 21.11           C  
ATOM   3435  O   GLY B  84     -13.962  52.152  88.947  1.00 15.44           O  
ATOM   3436  N   TRP B  85     -15.176  50.470  88.109  1.00 18.17           N  
ATOM   3437  CA  TRP B  85     -15.120  49.741  89.322  1.00 21.96           C  
ATOM   3438  C   TRP B  85     -13.695  49.332  89.615  1.00 26.71           C  
ATOM   3439  O   TRP B  85     -13.351  48.992  90.750  1.00 21.54           O  
ATOM   3440  CB  TRP B  85     -15.980  48.538  89.113  1.00 28.85           C  
ATOM   3441  CG  TRP B  85     -17.308  48.900  89.538  1.00 40.22           C  
ATOM   3442  CD1 TRP B  85     -18.392  49.125  88.753  1.00 43.85           C  
ATOM   3443  CD2 TRP B  85     -17.685  49.249  90.866  1.00 40.97           C  
ATOM   3444  CE2 TRP B  85     -19.056  49.572  90.830  1.00 38.67           C  
ATOM   3445  CE3 TRP B  85     -17.010  49.251  92.098  1.00 39.40           C  
ATOM   3446  NE1 TRP B  85     -19.469  49.488  89.528  1.00 39.74           N  
ATOM   3447  CZ2 TRP B  85     -19.779  49.876  91.980  1.00 36.11           C  
ATOM   3448  CZ3 TRP B  85     -17.717  49.613  93.228  1.00 38.10           C  
ATOM   3449  CH2 TRP B  85     -19.083  49.956  93.155  1.00 33.41           C  
ATOM   3450  N   CYS B  86     -12.871  49.399  88.579  1.00 29.98           N  
ATOM   3451  CA  CYS B  86     -11.454  49.065  88.742  1.00 30.46           C  
ATOM   3452  C   CYS B  86     -10.785  50.089  89.627  1.00 26.85           C  
ATOM   3453  O   CYS B  86     -10.002  49.735  90.499  1.00 23.14           O  
ATOM   3454  CB  CYS B  86     -10.690  48.923  87.411  1.00 27.64           C  
ATOM   3455  SG  CYS B  86     -11.123  47.353  86.558  1.00 30.65           S  
ATOM   3456  N   ILE B  87     -11.021  51.371  89.376  1.00 25.51           N  
ATOM   3457  CA  ILE B  87     -10.355  52.302  90.257  1.00 29.17           C  
ATOM   3458  C   ILE B  87     -11.007  52.072  91.639  1.00 27.55           C  
ATOM   3459  O   ILE B  87     -10.372  52.200  92.666  1.00 27.41           O  
ATOM   3460  CB  ILE B  87     -10.524  53.769  89.804  1.00 29.98           C  
ATOM   3461  CG1 ILE B  87      -9.713  54.050  88.559  1.00 28.30           C  
ATOM   3462  CG2 ILE B  87      -9.830  54.672  90.762  1.00 35.41           C  
ATOM   3463  CD1 ILE B  87     -10.426  53.786  87.403  1.00 22.02           C  
ATOM   3464  N   GLU B  88     -12.262  51.679  91.650  1.00 22.37           N  
ATOM   3465  CA  GLU B  88     -12.910  51.447  92.907  1.00 26.01           C  
ATOM   3466  C   GLU B  88     -12.329  50.265  93.646  1.00 21.54           C  
ATOM   3467  O   GLU B  88     -12.215  50.302  94.848  1.00 17.26           O  
ATOM   3468  CB  GLU B  88     -14.406  51.299  92.723  1.00 31.26           C  
ATOM   3469  CG  GLU B  88     -15.056  52.609  92.316  1.00 38.30           C  
ATOM   3470  CD  GLU B  88     -14.880  53.686  93.385  1.00 44.15           C  
ATOM   3471  OE1 GLU B  88     -14.569  53.315  94.539  1.00 53.72           O  
ATOM   3472  OE2 GLU B  88     -15.067  54.889  93.081  1.00 42.82           O1-
ATOM   3473  N   LEU B  89     -11.909  49.218  92.956  1.00 20.97           N  
ATOM   3474  CA  LEU B  89     -11.285  48.105  93.695  1.00 18.05           C  
ATOM   3475  C   LEU B  89      -9.825  48.475  94.002  1.00 23.53           C  
ATOM   3476  O   LEU B  89      -9.175  48.021  94.938  1.00 33.39           O  
ATOM   3477  CB  LEU B  89     -11.272  46.840  92.846  1.00 22.87           C  
ATOM   3478  CG  LEU B  89     -12.531  46.433  92.101  1.00 31.26           C  
ATOM   3479  CD1 LEU B  89     -12.364  45.006  91.610  1.00 37.76           C  
ATOM   3480  CD2 LEU B  89     -13.571  46.417  93.117  1.00 35.91           C  
ATOM   3481  N   PHE B  90      -9.271  49.310  93.167  1.00 24.21           N  
ATOM   3482  CA  PHE B  90      -7.924  49.724  93.442  1.00 21.33           C  
ATOM   3483  C   PHE B  90      -7.856  50.443  94.814  1.00 24.95           C  
ATOM   3484  O   PHE B  90      -7.012  50.138  95.671  1.00 24.06           O  
ATOM   3485  CB  PHE B  90      -7.525  50.705  92.358  1.00 19.20           C  
ATOM   3486  CG  PHE B  90      -6.229  51.317  92.631  1.00 34.22           C  
ATOM   3487  CD1 PHE B  90      -5.097  50.519  92.634  1.00 41.48           C  
ATOM   3488  CD2 PHE B  90      -6.152  52.606  93.138  1.00 42.17           C  
ATOM   3489  CE1 PHE B  90      -3.872  51.003  93.019  1.00 38.57           C  
ATOM   3490  CE2 PHE B  90      -4.919  53.121  93.506  1.00 39.37           C  
ATOM   3491  CZ  PHE B  90      -3.780  52.300  93.431  1.00 38.85           C  
ATOM   3492  N   GLN B  91      -8.748  51.416  94.997  1.00 25.53           N  
ATOM   3493  CA  GLN B  91      -8.795  52.238  96.195  1.00 28.35           C  
ATOM   3494  C   GLN B  91      -9.112  51.480  97.456  1.00 27.43           C  
ATOM   3495  O   GLN B  91      -8.587  51.772  98.517  1.00 28.96           O  
ATOM   3496  CB  GLN B  91      -9.840  53.298  96.071  1.00 23.91           C  
ATOM   3497  CG  GLN B  91      -9.824  54.136  97.283  1.00 29.19           C  
ATOM   3498  CD  GLN B  91     -10.718  55.335  97.111  1.00 36.56           C  
ATOM   3499  NE2 GLN B  91     -11.961  55.065  96.790  1.00 25.66           N  
ATOM   3500  OE1 GLN B  91     -10.291  56.489  97.195  1.00 50.32           O  
ATOM   3501  N   ALA B  92      -9.958  50.478  97.308  1.00 18.51           N  
ATOM   3502  CA  ALA B  92     -10.290  49.630  98.400  1.00 15.13           C  
ATOM   3503  C   ALA B  92      -9.015  48.856  98.772  1.00 23.44           C  
ATOM   3504  O   ALA B  92      -8.665  48.772  99.940  1.00 24.02           O  
ATOM   3505  CB  ALA B  92     -11.372  48.679  97.967  1.00  7.91           C  
ATOM   3506  N   ALA B  93      -8.320  48.284  97.801  1.00 23.65           N  
ATOM   3507  CA  ALA B  93      -7.135  47.558  98.205  1.00 21.11           C  
ATOM   3508  C   ALA B  93      -6.292  48.491  99.067  1.00 20.14           C  
ATOM   3509  O   ALA B  93      -5.878  48.104 100.146  1.00 18.92           O  
ATOM   3510  CB  ALA B  93      -6.372  47.091  97.042  1.00 21.26           C  
ATOM   3511  N   SER B  94      -6.210  49.759  98.687  1.00 19.53           N  
ATOM   3512  CA  SER B  94      -5.442  50.738  99.454  1.00 30.76           C  
ATOM   3513  C   SER B  94      -5.874  50.781 100.949  1.00 34.87           C  
ATOM   3514  O   SER B  94      -5.178  50.281 101.856  1.00 34.55           O  
ATOM   3515  CB  SER B  94      -5.616  52.136  98.823  1.00 37.50           C  
ATOM   3516  OG  SER B  94      -4.761  52.375  97.719  1.00 32.06           O  
ATOM   3517  N   LEU B  95      -7.017  51.448 101.160  1.00 30.20           N  
ATOM   3518  CA  LEU B  95      -7.766  51.631 102.419  1.00 23.79           C  
ATOM   3519  C   LEU B  95      -7.640  50.487 103.383  1.00 24.28           C  
ATOM   3520  O   LEU B  95      -7.325  50.736 104.543  1.00 29.76           O  
ATOM   3521  CB  LEU B  95      -9.258  51.771 102.116  1.00 25.56           C  
ATOM   3522  CG  LEU B  95      -9.286  53.007 101.230  1.00 31.32           C  
ATOM   3523  CD1 LEU B  95     -10.613  53.746 101.179  1.00 38.19           C  
ATOM   3524  CD2 LEU B  95      -8.127  53.932 101.612  1.00 25.86           C  
ATOM   3525  N   VAL B  96      -7.910  49.265 102.921  1.00 18.23           N  
ATOM   3526  CA  VAL B  96      -7.729  48.116 103.764  1.00 19.37           C  
ATOM   3527  C   VAL B  96      -6.327  48.185 104.357  1.00 26.38           C  
ATOM   3528  O   VAL B  96      -6.208  48.438 105.543  1.00 29.02           O  
ATOM   3529  CB  VAL B  96      -7.972  46.824 103.031  1.00 12.59           C  
ATOM   3530  CG1 VAL B  96      -7.784  45.668 103.961  1.00  8.92           C  
ATOM   3531  CG2 VAL B  96      -9.380  46.770 102.643  1.00 13.89           C  
ATOM   3532  N   ALA B  97      -5.290  48.087 103.535  1.00 24.45           N  
ATOM   3533  CA  ALA B  97      -3.920  48.154 103.998  1.00 18.79           C  
ATOM   3534  C   ALA B  97      -3.746  49.325 104.919  1.00 18.02           C  
ATOM   3535  O   ALA B  97      -3.169  49.274 105.979  1.00 22.03           O  
ATOM   3536  CB  ALA B  97      -2.949  48.380 102.796  1.00 11.51           C  
ATOM   3537  N   ASP B  98      -4.160  50.441 104.424  1.00 19.91           N  
ATOM   3538  CA  ASP B  98      -3.914  51.642 105.125  1.00 25.00           C  
ATOM   3539  C   ASP B  98      -4.592  51.599 106.488  1.00 27.10           C  
ATOM   3540  O   ASP B  98      -4.177  52.241 107.436  1.00 19.94           O  
ATOM   3541  CB  ASP B  98      -4.423  52.738 104.213  1.00 34.05           C  
ATOM   3542  CG  ASP B  98      -4.490  54.073 104.873  1.00 57.22           C  
ATOM   3543  OD1 ASP B  98      -4.196  54.181 106.085  1.00 64.92           O  
ATOM   3544  OD2 ASP B  98      -4.850  55.046 104.158  1.00 70.31           O1-
ATOM   3545  N   ASP B  99      -5.704  50.931 106.606  1.00 27.13           N  
ATOM   3546  CA  ASP B  99      -6.272  50.960 107.931  1.00 24.23           C  
ATOM   3547  C   ASP B  99      -5.397  50.210 108.940  1.00 23.96           C  
ATOM   3548  O   ASP B  99      -5.370  50.557 110.113  1.00 24.10           O  
ATOM   3549  CB  ASP B  99      -7.663  50.371 107.896  1.00 24.03           C  
ATOM   3550  CG  ASP B  99      -8.654  51.319 107.296  1.00 26.39           C  
ATOM   3551  OD1 ASP B  99      -8.339  52.561 107.379  1.00 21.74           O  
ATOM   3552  OD2 ASP B  99      -9.639  50.773 106.688  1.00 29.77           O1-
ATOM   3553  N   ILE B 100      -4.690  49.181 108.505  1.00 26.34           N  
ATOM   3554  CA  ILE B 100      -3.885  48.404 109.422  1.00 28.28           C  
ATOM   3555  C   ILE B 100      -2.660  49.161 109.907  1.00 36.62           C  
ATOM   3556  O   ILE B 100      -2.205  49.002 111.037  1.00 36.27           O  
ATOM   3557  CB  ILE B 100      -3.375  47.159 108.757  1.00 19.55           C  
ATOM   3558  CG1 ILE B 100      -4.522  46.193 108.560  1.00 21.78           C  
ATOM   3559  CG2 ILE B 100      -2.323  46.540 109.655  1.00 21.67           C  
ATOM   3560  CD1 ILE B 100      -4.213  45.074 107.565  1.00 17.30           C  
ATOM   3561  N   MET B 101      -2.116  49.959 109.005  1.00 42.03           N  
ATOM   3562  CA  MET B 101      -0.919  50.708 109.276  1.00 43.48           C  
ATOM   3563  C   MET B 101      -1.305  51.973 109.986  1.00 42.24           C  
ATOM   3564  O   MET B 101      -0.450  52.765 110.333  1.00 51.11           O  
ATOM   3565  CB  MET B 101      -0.175  51.033 107.964  1.00 45.91           C  
ATOM   3566  CG  MET B 101       0.130  49.800 107.082  1.00 45.47           C  
ATOM   3567  SD  MET B 101       1.161  50.229 105.653  1.00 34.35           S  
ATOM   3568  CE  MET B 101      -0.008  51.232 104.664  1.00 12.27           C  
ATOM   3569  N   ASP B 102      -2.574  52.216 110.222  1.00 35.02           N  
ATOM   3570  CA  ASP B 102      -2.820  53.434 110.964  1.00 35.53           C  
ATOM   3571  C   ASP B 102      -3.488  53.004 112.210  1.00 37.17           C  
ATOM   3572  O   ASP B 102      -3.740  53.845 113.086  1.00 41.56           O  
ATOM   3573  CB  ASP B 102      -3.744  54.412 110.260  1.00 39.19           C  
ATOM   3574  CG  ASP B 102      -3.055  55.168 109.190  1.00 50.04           C  
ATOM   3575  OD1 ASP B 102      -2.025  54.664 108.682  1.00 59.71           O  
ATOM   3576  OD2 ASP B 102      -3.577  56.236 108.809  1.00 57.16           O1-
ATOM   3577  N   GLN B 103      -3.837  51.716 112.230  1.00 35.61           N  
ATOM   3578  CA  GLN B 103      -4.490  51.130 113.391  1.00 41.56           C  
ATOM   3579  C   GLN B 103      -5.737  51.966 113.544  1.00 32.69           C  
ATOM   3580  O   GLN B 103      -5.962  52.613 114.563  1.00 45.54           O  
ATOM   3581  CB  GLN B 103      -3.581  51.352 114.620  1.00 52.63           C  
ATOM   3582  CG  GLN B 103      -2.341  50.478 114.654  1.00 51.39           C  
ATOM   3583  CD  GLN B 103      -2.755  49.052 114.456  1.00 53.65           C  
ATOM   3584  NE2 GLN B 103      -2.539  48.532 113.255  1.00 52.72           N  
ATOM   3585  OE1 GLN B 103      -3.486  48.521 115.290  1.00 61.66           O  
ATOM   3586  N   SER B 104      -6.494  52.080 112.479  1.00 27.14           N  
ATOM   3587  CA  SER B 104      -7.680  52.901 112.552  1.00 29.97           C  
ATOM   3588  C   SER B 104      -8.744  52.047 113.178  1.00 33.05           C  
ATOM   3589  O   SER B 104      -8.509  50.857 113.460  1.00 30.59           O  
ATOM   3590  CB  SER B 104      -8.151  53.321 111.178  1.00 30.63           C  
ATOM   3591  OG  SER B 104      -7.302  54.326 110.676  1.00 40.29           O  
ATOM   3592  N   LEU B 105      -9.920  52.642 113.381  1.00 32.92           N  
ATOM   3593  CA  LEU B 105     -11.008  51.923 114.045  1.00 39.58           C  
ATOM   3594  C   LEU B 105     -12.205  51.793 113.124  1.00 34.59           C  
ATOM   3595  O   LEU B 105     -12.816  50.721 112.975  1.00 27.93           O  
ATOM   3596  CB  LEU B 105     -11.403  52.590 115.387  1.00 39.06           C  
ATOM   3597  CG  LEU B 105     -11.092  51.771 116.635  1.00 43.84           C  
ATOM   3598  CD1 LEU B 105     -11.095  50.283 116.259  1.00 47.23           C  
ATOM   3599  CD2 LEU B 105      -9.730  52.172 117.183  1.00 45.87           C  
ATOM   3600  N   THR B 106     -12.498  52.890 112.458  1.00 33.04           N  
ATOM   3601  CA  THR B 106     -13.672  52.924 111.634  1.00 38.30           C  
ATOM   3602  C   THR B 106     -13.459  53.418 110.209  1.00 43.37           C  
ATOM   3603  O   THR B 106     -12.516  54.172 109.905  1.00 42.86           O  
ATOM   3604  CB  THR B 106     -14.627  53.866 112.332  1.00 36.95           C  
ATOM   3605  CG2 THR B 106     -15.515  54.556 111.345  1.00 34.63           C  
ATOM   3606  OG1 THR B 106     -15.401  53.112 113.278  1.00 39.60           O  
ATOM   3607  N   ARG B 107     -14.385  53.041 109.333  1.00 42.38           N  
ATOM   3608  CA  ARG B 107     -14.318  53.545 107.965  1.00 37.54           C  
ATOM   3609  C   ARG B 107     -15.594  53.323 107.236  1.00 24.87           C  
ATOM   3610  O   ARG B 107     -16.095  52.192 107.204  1.00 18.34           O  
ATOM   3611  CB  ARG B 107     -13.249  52.823 107.169  1.00 42.24           C  
ATOM   3612  CG  ARG B 107     -13.558  52.572 105.696  1.00 42.78           C  
ATOM   3613  CD  ARG B 107     -12.221  52.572 104.939  1.00 43.87           C  
ATOM   3614  NE  ARG B 107     -11.837  53.930 104.555  1.00 45.00           N  
ATOM   3615  CZ  ARG B 107     -10.779  54.612 104.988  1.00 45.71           C  
ATOM   3616  NH1 ARG B 107      -9.919  54.097 105.862  1.00 53.61           N1+
ATOM   3617  NH2 ARG B 107     -10.588  55.846 104.531  1.00 43.11           N  
ATOM   3618  N   ARG B 108     -16.059  54.370 106.567  1.00 21.44           N  
ATOM   3619  CA  ARG B 108     -17.221  54.180 105.740  1.00 27.77           C  
ATOM   3620  C   ARG B 108     -18.275  53.798 106.763  1.00 31.77           C  
ATOM   3621  O   ARG B 108     -19.215  53.065 106.470  1.00 30.65           O  
ATOM   3622  CB  ARG B 108     -16.984  52.979 104.792  1.00 40.06           C  
ATOM   3623  CG  ARG B 108     -17.145  53.171 103.274  1.00 43.92           C  
ATOM   3624  CD  ARG B 108     -15.971  53.884 102.621  1.00 50.62           C  
ATOM   3625  NE  ARG B 108     -15.655  53.296 101.316  1.00 53.27           N  
ATOM   3626  CZ  ARG B 108     -14.530  53.489 100.629  1.00 50.86           C  
ATOM   3627  NH1 ARG B 108     -13.569  54.288 101.090  1.00 59.35           N1+
ATOM   3628  NH2 ARG B 108     -14.382  52.906  99.447  1.00 40.62           N  
ATOM   3629  N   GLY B 109     -18.102  54.270 107.988  1.00 31.34           N  
ATOM   3630  CA  GLY B 109     -19.067  53.922 109.033  1.00 30.57           C  
ATOM   3631  C   GLY B 109     -19.142  52.432 109.413  1.00 29.66           C  
ATOM   3632  O   GLY B 109     -20.046  51.992 110.094  1.00 34.64           O  
ATOM   3633  N   GLN B 110     -18.239  51.632 108.891  1.00 33.87           N  
ATOM   3634  CA  GLN B 110     -18.212  50.230 109.201  1.00 34.97           C  
ATOM   3635  C   GLN B 110     -17.002  50.187 110.149  1.00 28.40           C  
ATOM   3636  O   GLN B 110     -16.178  51.122 110.234  1.00 28.08           O  
ATOM   3637  CB  GLN B 110     -17.840  49.498 107.880  1.00 59.70           C  
ATOM   3638  CG  GLN B 110     -16.266  49.571 107.497  1.00 73.44           C  
ATOM   3639  CD  GLN B 110     -15.766  49.182 106.044  1.00 81.51           C  
ATOM   3640  NE2 GLN B 110     -16.426  49.689 104.992  1.00 87.25           N  
ATOM   3641  OE1 GLN B 110     -14.690  48.554 105.915  1.00 78.76           O  
ATOM   3642  N   LEU B 111     -16.838  49.042 110.785  1.00 29.85           N  
ATOM   3643  CA  LEU B 111     -15.625  48.769 111.547  1.00 34.60           C  
ATOM   3644  C   LEU B 111     -14.569  48.282 110.502  1.00 36.97           C  
ATOM   3645  O   LEU B 111     -14.883  47.459 109.614  1.00 38.38           O  
ATOM   3646  CB  LEU B 111     -15.892  47.685 112.623  1.00 26.97           C  
ATOM   3647  CG  LEU B 111     -14.768  47.264 113.570  1.00 27.74           C  
ATOM   3648  CD1 LEU B 111     -14.468  48.322 114.617  1.00 23.96           C  
ATOM   3649  CD2 LEU B 111     -15.224  45.966 114.172  1.00 27.68           C  
ATOM   3650  N   CYS B 112     -13.338  48.782 110.586  1.00 27.79           N  
ATOM   3651  CA  CYS B 112     -12.280  48.341 109.678  1.00 24.22           C  
ATOM   3652  C   CYS B 112     -12.231  46.816 109.503  1.00 22.21           C  
ATOM   3653  O   CYS B 112     -12.461  46.053 110.415  1.00 20.58           O  
ATOM   3654  CB  CYS B 112     -10.925  48.874 110.113  1.00 28.85           C  
ATOM   3655  SG  CYS B 112     -10.759  50.689 110.025  1.00 29.65           S  
ATOM   3656  N   TRP B 113     -12.040  46.395 108.263  1.00 23.83           N  
ATOM   3657  CA  TRP B 113     -12.046  45.004 107.949  1.00 20.54           C  
ATOM   3658  C   TRP B 113     -11.029  44.308 108.847  1.00 22.51           C  
ATOM   3659  O   TRP B 113     -11.315  43.259 109.413  1.00 20.43           O  
ATOM   3660  CB  TRP B 113     -11.796  44.822 106.437  1.00 17.39           C  
ATOM   3661  CG  TRP B 113     -11.578  43.418 106.005  1.00 14.05           C  
ATOM   3662  CD1 TRP B 113     -10.389  42.835 105.572  1.00 16.86           C  
ATOM   3663  CD2 TRP B 113     -12.582  42.381 105.924  1.00 12.32           C  
ATOM   3664  CE2 TRP B 113     -11.956  41.198 105.449  1.00 17.32           C  
ATOM   3665  CE3 TRP B 113     -13.956  42.351 106.158  1.00 20.49           C  
ATOM   3666  NE1 TRP B 113     -10.625  41.491 105.237  1.00 21.90           N  
ATOM   3667  CZ2 TRP B 113     -12.651  39.960 105.336  1.00 13.50           C  
ATOM   3668  CZ3 TRP B 113     -14.672  41.087 105.968  1.00 14.56           C  
ATOM   3669  CH2 TRP B 113     -14.004  39.932 105.590  1.00  4.58           C  
ATOM   3670  N   TYR B 114      -9.853  44.882 109.034  1.00 19.91           N  
ATOM   3671  CA  TYR B 114      -8.949  44.152 109.910  1.00 29.53           C  
ATOM   3672  C   TYR B 114      -9.421  43.893 111.342  1.00 34.49           C  
ATOM   3673  O   TYR B 114      -8.982  42.897 111.936  1.00 32.40           O  
ATOM   3674  CB  TYR B 114      -7.519  44.700 109.941  1.00 28.05           C  
ATOM   3675  CG  TYR B 114      -7.319  45.916 110.823  1.00 25.93           C  
ATOM   3676  CD1 TYR B 114      -7.700  47.198 110.387  1.00 21.44           C  
ATOM   3677  CD2 TYR B 114      -6.698  45.810 112.073  1.00 30.66           C  
ATOM   3678  CE1 TYR B 114      -7.456  48.357 111.191  1.00 24.53           C  
ATOM   3679  CE2 TYR B 114      -6.473  46.962 112.897  1.00 27.83           C  
ATOM   3680  CZ  TYR B 114      -6.849  48.226 112.453  1.00 23.77           C  
ATOM   3681  OH  TYR B 114      -6.533  49.309 113.245  1.00 20.85           O  
ATOM   3682  N   LYS B 115     -10.272  44.793 111.866  1.00 32.00           N  
ATOM   3683  CA  LYS B 115     -10.840  44.771 113.228  1.00 24.88           C  
ATOM   3684  C   LYS B 115     -11.903  43.695 113.335  1.00 29.18           C  
ATOM   3685  O   LYS B 115     -12.220  43.218 114.421  1.00 35.41           O  
ATOM   3686  CB  LYS B 115     -11.444  46.135 113.631  1.00 18.43           C  
ATOM   3687  CG  LYS B 115     -10.481  46.973 114.478  1.00 25.15           C  
ATOM   3688  CD  LYS B 115     -10.018  46.141 115.705  1.00 38.43           C  
ATOM   3689  CE  LYS B 115      -9.195  46.999 116.692  1.00 42.24           C  
ATOM   3690  NZ  LYS B 115      -8.569  48.137 115.931  1.00 47.17           N1+
ATOM   3691  N   LYS B 116     -12.482  43.298 112.223  1.00 26.93           N  
ATOM   3692  CA  LYS B 116     -13.453  42.229 112.351  1.00 30.38           C  
ATOM   3693  C   LYS B 116     -12.746  40.975 112.965  1.00 38.26           C  
ATOM   3694  O   LYS B 116     -11.704  40.513 112.501  1.00 47.77           O  
ATOM   3695  CB  LYS B 116     -14.175  41.951 111.018  1.00 36.28           C  
ATOM   3696  CG  LYS B 116     -15.359  42.883 110.659  1.00 47.25           C  
ATOM   3697  CD  LYS B 116     -16.773  42.156 110.651  1.00 63.30           C  
ATOM   3698  CE  LYS B 116     -16.806  40.721 110.052  1.00 70.71           C  
ATOM   3699  NZ  LYS B 116     -18.177  40.058 110.050  1.00 74.57           N1+
ATOM   3700  N   GLU B 117     -13.251  40.505 114.094  1.00 38.31           N  
ATOM   3701  CA  GLU B 117     -12.753  39.329 114.792  1.00 46.35           C  
ATOM   3702  C   GLU B 117     -12.665  38.118 113.828  1.00 40.72           C  
ATOM   3703  O   GLU B 117     -13.613  37.847 113.084  1.00 43.15           O  
ATOM   3704  CB  GLU B 117     -13.708  38.989 115.962  1.00 60.80           C  
ATOM   3705  CG  GLU B 117     -14.448  40.211 116.592  1.00 78.24           C  
ATOM   3706  CD  GLU B 117     -15.437  41.035 115.665  1.00 83.94           C  
ATOM   3707  OE1 GLU B 117     -16.207  40.465 114.826  1.00 80.07           O  
ATOM   3708  OE2 GLU B 117     -15.453  42.289 115.832  1.00 83.42           O1-
ATOM   3709  N   GLY B 118     -11.557  37.371 113.882  1.00 30.40           N  
ATOM   3710  CA  GLY B 118     -11.414  36.189 113.028  1.00 39.98           C  
ATOM   3711  C   GLY B 118     -10.565  36.507 111.803  1.00 42.97           C  
ATOM   3712  O   GLY B 118      -9.846  35.642 111.276  1.00 47.66           O  
ATOM   3713  N   VAL B 119     -10.601  37.792 111.450  1.00 34.44           N  
ATOM   3714  CA  VAL B 119      -9.829  38.383 110.363  1.00 32.08           C  
ATOM   3715  C   VAL B 119      -8.419  38.790 110.890  1.00 29.12           C  
ATOM   3716  O   VAL B 119      -7.442  38.021 110.902  1.00 37.58           O  
ATOM   3717  CB  VAL B 119     -10.651  39.611 109.807  1.00 31.11           C  
ATOM   3718  CG1 VAL B 119      -9.942  40.370 108.687  1.00 28.89           C  
ATOM   3719  CG2 VAL B 119     -12.039  39.158 109.366  1.00 32.40           C  
ATOM   3720  N   GLY B 120      -8.310  39.999 111.383  1.00 23.32           N  
ATOM   3721  CA  GLY B 120      -7.032  40.409 111.899  1.00 23.39           C  
ATOM   3722  C   GLY B 120      -6.028  40.880 110.868  1.00 27.94           C  
ATOM   3723  O   GLY B 120      -6.244  41.869 110.213  1.00 35.33           O  
ATOM   3724  N   LEU B 121      -4.891  40.204 110.830  1.00 26.29           N  
ATOM   3725  CA  LEU B 121      -3.733  40.503 109.998  1.00 27.63           C  
ATOM   3726  C   LEU B 121      -3.838  39.809 108.660  1.00 29.50           C  
ATOM   3727  O   LEU B 121      -3.068  40.090 107.749  1.00 25.00           O  
ATOM   3728  CB  LEU B 121      -2.480  39.993 110.678  1.00 26.67           C  
ATOM   3729  CG  LEU B 121      -1.426  41.049 110.957  1.00 26.76           C  
ATOM   3730  CD1 LEU B 121      -2.007  42.421 111.163  1.00 27.10           C  
ATOM   3731  CD2 LEU B 121      -0.595  40.685 112.140  1.00 21.30           C  
ATOM   3732  N   ASP B 122      -4.807  38.910 108.562  1.00 26.58           N  
ATOM   3733  CA  ASP B 122      -5.118  38.271 107.313  1.00 25.13           C  
ATOM   3734  C   ASP B 122      -5.522  39.351 106.330  1.00 22.57           C  
ATOM   3735  O   ASP B 122      -5.395  39.154 105.148  1.00 26.21           O  
ATOM   3736  CB  ASP B 122      -6.325  37.360 107.468  1.00 27.99           C  
ATOM   3737  CG  ASP B 122      -6.070  36.205 108.439  1.00 37.93           C  
ATOM   3738  OD1 ASP B 122      -4.971  36.196 109.034  1.00 39.93           O  
ATOM   3739  OD2 ASP B 122      -6.907  35.268 108.548  1.00 45.52           O1-
ATOM   3740  N   ALA B 123      -6.049  40.476 106.803  1.00 18.40           N  
ATOM   3741  CA  ALA B 123      -6.491  41.501 105.884  1.00 15.43           C  
ATOM   3742  C   ALA B 123      -5.289  41.889 105.052  1.00 31.50           C  
ATOM   3743  O   ALA B 123      -5.443  42.429 103.962  1.00 40.91           O  
ATOM   3744  CB  ALA B 123      -7.090  42.742 106.599  1.00 11.96           C  
ATOM   3745  N   ILE B 124      -4.094  41.548 105.512  1.00 35.89           N  
ATOM   3746  CA  ILE B 124      -2.913  41.922 104.744  1.00 34.07           C  
ATOM   3747  C   ILE B 124      -3.027  41.255 103.374  1.00 27.43           C  
ATOM   3748  O   ILE B 124      -2.916  41.872 102.314  1.00 25.92           O  
ATOM   3749  CB  ILE B 124      -1.579  41.571 105.467  1.00 33.69           C  
ATOM   3750  CG1 ILE B 124      -1.306  42.578 106.571  1.00 27.55           C  
ATOM   3751  CG2 ILE B 124      -0.445  41.704 104.461  1.00 38.90           C  
ATOM   3752  CD1 ILE B 124      -0.074  42.272 107.331  1.00 27.07           C  
ATOM   3753  N   ASN B 125      -3.366  39.987 103.378  1.00 22.32           N  
ATOM   3754  CA  ASN B 125      -3.497  39.281 102.120  1.00 20.98           C  
ATOM   3755  C   ASN B 125      -4.773  39.599 101.364  1.00 23.16           C  
ATOM   3756  O   ASN B 125      -4.930  39.171 100.266  1.00 22.90           O  
ATOM   3757  CB  ASN B 125      -3.589  37.810 102.436  1.00 18.45           C  
ATOM   3758  CG  ASN B 125      -3.395  36.926 101.234  1.00 18.29           C  
ATOM   3759  ND2 ASN B 125      -4.257  35.884 101.058  1.00 12.84           N  
ATOM   3760  OD1 ASN B 125      -2.323  36.997 100.651  1.00 24.22           O  
ATOM   3761  N   ASP B 126      -5.753  40.187 102.015  1.00 23.23           N  
ATOM   3762  CA  ASP B 126      -7.021  40.431 101.365  1.00 23.58           C  
ATOM   3763  C   ASP B 126      -6.856  41.681 100.562  1.00 24.60           C  
ATOM   3764  O   ASP B 126      -7.510  41.861  99.563  1.00 25.87           O  
ATOM   3765  CB  ASP B 126      -8.094  40.717 102.405  1.00 20.55           C  
ATOM   3766  CG  ASP B 126      -8.536  39.499 103.146  1.00 24.39           C  
ATOM   3767  OD1 ASP B 126      -8.260  38.343 102.792  1.00 25.05           O  
ATOM   3768  OD2 ASP B 126      -9.250  39.754 104.108  1.00 36.85           O1-
ATOM   3769  N   SER B 127      -6.085  42.627 101.064  1.00 20.80           N  
ATOM   3770  CA  SER B 127      -5.929  43.780 100.234  1.00 29.01           C  
ATOM   3771  C   SER B 127      -5.141  43.266  99.041  1.00 24.39           C  
ATOM   3772  O   SER B 127      -5.255  43.802  97.982  1.00 20.53           O  
ATOM   3773  CB  SER B 127      -5.238  44.981 100.899  1.00 33.42           C  
ATOM   3774  OG  SER B 127      -3.925  44.659 101.248  1.00 43.54           O  
ATOM   3775  N   PHE B 128      -4.309  42.256  99.195  1.00 22.11           N  
ATOM   3776  CA  PHE B 128      -3.600  41.854  98.002  1.00 23.40           C  
ATOM   3777  C   PHE B 128      -4.584  41.352  96.970  1.00 26.89           C  
ATOM   3778  O   PHE B 128      -4.582  41.872  95.876  1.00 28.32           O  
ATOM   3779  CB  PHE B 128      -2.486  40.856  98.303  1.00 21.20           C  
ATOM   3780  CG  PHE B 128      -1.150  41.517  98.511  1.00 30.89           C  
ATOM   3781  CD1 PHE B 128      -0.573  42.272  97.500  1.00 37.05           C  
ATOM   3782  CD2 PHE B 128      -0.501  41.447  99.734  1.00 27.23           C  
ATOM   3783  CE1 PHE B 128       0.639  42.905  97.695  1.00 32.76           C  
ATOM   3784  CE2 PHE B 128       0.693  42.092  99.948  1.00 24.98           C  
ATOM   3785  CZ  PHE B 128       1.274  42.812  98.934  1.00 29.53           C  
ATOM   3786  N   LEU B 129      -5.483  40.448  97.349  1.00 23.90           N  
ATOM   3787  CA  LEU B 129      -6.486  39.932  96.437  1.00 23.14           C  
ATOM   3788  C   LEU B 129      -7.413  40.951  95.852  1.00 19.85           C  
ATOM   3789  O   LEU B 129      -7.922  40.780  94.746  1.00 30.73           O  
ATOM   3790  CB  LEU B 129      -7.367  38.934  97.143  1.00 27.87           C  
ATOM   3791  CG  LEU B 129      -6.662  37.606  97.313  1.00 23.78           C  
ATOM   3792  CD1 LEU B 129      -7.197  37.079  98.627  1.00 22.83           C  
ATOM   3793  CD2 LEU B 129      -6.808  36.644  96.141  1.00 24.29           C  
ATOM   3794  N   LEU B 130      -7.693  41.985  96.621  1.00 11.11           N  
ATOM   3795  CA  LEU B 130      -8.576  43.036  96.133  1.00 10.96           C  
ATOM   3796  C   LEU B 130      -7.860  43.665  94.948  1.00 19.85           C  
ATOM   3797  O   LEU B 130      -8.485  43.996  93.947  1.00 23.23           O  
ATOM   3798  CB  LEU B 130      -8.686  44.129  97.183  1.00 10.93           C  
ATOM   3799  CG  LEU B 130      -9.804  43.730  98.135  1.00 15.52           C  
ATOM   3800  CD1 LEU B 130      -9.545  44.545  99.412  1.00 29.99           C  
ATOM   3801  CD2 LEU B 130     -11.172  44.012  97.510  1.00  6.35           C  
ATOM   3802  N   GLU B 131      -6.534  43.766  95.093  1.00 18.96           N  
ATOM   3803  CA  GLU B 131      -5.623  44.326  94.127  1.00 21.76           C  
ATOM   3804  C   GLU B 131      -5.620  43.521  92.837  1.00 19.25           C  
ATOM   3805  O   GLU B 131      -5.746  44.067  91.746  1.00 20.74           O  
ATOM   3806  CB  GLU B 131      -4.200  44.423  94.687  1.00 23.55           C  
ATOM   3807  CG  GLU B 131      -3.269  45.150  93.761  1.00 26.36           C  
ATOM   3808  CD  GLU B 131      -1.809  45.119  94.190  1.00 38.98           C  
ATOM   3809  OE1 GLU B 131      -1.286  44.092  94.748  1.00 41.16           O  
ATOM   3810  OE2 GLU B 131      -1.194  46.189  93.951  1.00 35.67           O1-
ATOM   3811  N   SER B 132      -5.534  42.217  92.959  1.00 19.73           N  
ATOM   3812  CA  SER B 132      -5.472  41.476  91.735  1.00 28.95           C  
ATOM   3813  C   SER B 132      -6.861  41.350  91.135  1.00 28.32           C  
ATOM   3814  O   SER B 132      -7.019  40.931  89.985  1.00 29.61           O  
ATOM   3815  CB  SER B 132      -4.782  40.149  91.980  1.00 29.04           C  
ATOM   3816  OG  SER B 132      -5.460  39.546  93.012  1.00 20.65           O  
ATOM   3817  N   SER B 133      -7.859  41.777  91.892  1.00 21.19           N  
ATOM   3818  CA  SER B 133      -9.172  41.647  91.335  1.00 22.87           C  
ATOM   3819  C   SER B 133      -9.296  42.632  90.216  1.00 22.82           C  
ATOM   3820  O   SER B 133     -10.036  42.400  89.254  1.00 25.62           O  
ATOM   3821  CB  SER B 133     -10.216  41.848  92.409  1.00 17.57           C  
ATOM   3822  OG  SER B 133     -10.384  40.535  92.907  1.00 19.00           O  
ATOM   3823  N   VAL B 134      -8.566  43.730  90.381  1.00  9.67           N  
ATOM   3824  CA  VAL B 134      -8.526  44.810  89.429  1.00 13.42           C  
ATOM   3825  C   VAL B 134      -8.031  44.348  88.049  1.00 17.09           C  
ATOM   3826  O   VAL B 134      -8.479  44.773  87.012  1.00 22.33           O  
ATOM   3827  CB  VAL B 134      -7.548  45.890  89.912  1.00 10.19           C  
ATOM   3828  CG1 VAL B 134      -7.314  46.943  88.796  1.00  1.00           C  
ATOM   3829  CG2 VAL B 134      -8.074  46.582  91.134  1.00  9.02           C  
ATOM   3830  N   TYR B 135      -7.041  43.508  88.049  1.00 17.80           N  
ATOM   3831  CA  TYR B 135      -6.477  43.072  86.807  1.00 17.38           C  
ATOM   3832  C   TYR B 135      -7.327  41.929  86.307  1.00 24.08           C  
ATOM   3833  O   TYR B 135      -7.297  41.599  85.102  1.00 25.01           O  
ATOM   3834  CB  TYR B 135      -5.007  42.654  87.026  1.00 17.32           C  
ATOM   3835  CG  TYR B 135      -4.167  43.827  87.431  1.00 21.90           C  
ATOM   3836  CD1 TYR B 135      -3.863  44.826  86.511  1.00 21.32           C  
ATOM   3837  CD2 TYR B 135      -3.884  44.069  88.780  1.00 19.85           C  
ATOM   3838  CE1 TYR B 135      -3.237  45.970  86.908  1.00 24.46           C  
ATOM   3839  CE2 TYR B 135      -3.179  45.201  89.185  1.00 17.32           C  
ATOM   3840  CZ  TYR B 135      -2.873  46.166  88.249  1.00 21.19           C  
ATOM   3841  OH  TYR B 135      -2.234  47.351  88.630  1.00 24.05           O  
ATOM   3842  N   ARG B 136      -8.121  41.324  87.182  1.00 20.46           N  
ATOM   3843  CA  ARG B 136      -8.938  40.241  86.635  1.00 26.32           C  
ATOM   3844  C   ARG B 136     -10.057  40.778  85.771  1.00 27.86           C  
ATOM   3845  O   ARG B 136     -10.370  40.206  84.700  1.00 30.72           O  
ATOM   3846  CB  ARG B 136      -9.475  39.322  87.704  1.00 25.94           C  
ATOM   3847  CG  ARG B 136      -8.380  38.896  88.627  1.00 22.90           C  
ATOM   3848  CD  ARG B 136      -8.275  37.454  88.572  1.00 16.74           C  
ATOM   3849  NE  ARG B 136      -9.441  36.929  89.223  1.00 30.42           N  
ATOM   3850  CZ  ARG B 136     -10.227  35.971  88.718  1.00 46.46           C  
ATOM   3851  NH1 ARG B 136      -9.984  35.396  87.527  1.00 48.09           N1+
ATOM   3852  NH2 ARG B 136     -11.277  35.586  89.432  1.00 47.86           N  
ATOM   3853  N   VAL B 137     -10.629  41.884  86.255  1.00 18.02           N  
ATOM   3854  CA  VAL B 137     -11.744  42.550  85.602  1.00 19.26           C  
ATOM   3855  C   VAL B 137     -11.356  43.168  84.236  1.00 23.85           C  
ATOM   3856  O   VAL B 137     -12.140  43.145  83.291  1.00 26.27           O  
ATOM   3857  CB  VAL B 137     -12.468  43.571  86.580  1.00 16.63           C  
ATOM   3858  CG1 VAL B 137     -13.658  44.281  85.891  1.00 13.89           C  
ATOM   3859  CG2 VAL B 137     -12.975  42.835  87.840  1.00 11.57           C  
ATOM   3860  N   LEU B 138     -10.137  43.680  84.120  1.00 25.31           N  
ATOM   3861  CA  LEU B 138      -9.655  44.268  82.873  1.00 15.49           C  
ATOM   3862  C   LEU B 138      -9.420  43.125  81.902  1.00 20.90           C  
ATOM   3863  O   LEU B 138      -9.780  43.229  80.753  1.00 26.24           O  
ATOM   3864  CB  LEU B 138      -8.330  44.961  83.140  1.00 16.55           C  
ATOM   3865  CG  LEU B 138      -8.239  46.315  83.859  1.00 18.43           C  
ATOM   3866  CD1 LEU B 138      -6.780  46.793  84.121  1.00 10.31           C  
ATOM   3867  CD2 LEU B 138      -9.031  47.371  83.117  1.00 19.97           C  
ATOM   3868  N   LYS B 139      -8.819  42.029  82.355  1.00 22.60           N  
ATOM   3869  CA  LYS B 139      -8.554  40.956  81.426  1.00 24.25           C  
ATOM   3870  C   LYS B 139      -9.887  40.496  80.893  1.00 23.63           C  
ATOM   3871  O   LYS B 139     -10.042  40.174  79.735  1.00 22.82           O  
ATOM   3872  CB  LYS B 139      -7.758  39.791  82.032  1.00 22.99           C  
ATOM   3873  CG  LYS B 139      -7.891  38.533  81.149  1.00 24.53           C  
ATOM   3874  CD  LYS B 139      -6.876  37.347  81.366  1.00 32.65           C  
ATOM   3875  CE  LYS B 139      -6.209  37.278  82.735  1.00 51.01           C  
ATOM   3876  NZ  LYS B 139      -5.035  36.322  82.822  1.00 58.02           N1+
ATOM   3877  N   LYS B 140     -10.880  40.559  81.747  1.00 26.90           N  
ATOM   3878  CA  LYS B 140     -12.218  40.118  81.385  1.00 31.21           C  
ATOM   3879  C   LYS B 140     -12.986  41.047  80.450  1.00 27.17           C  
ATOM   3880  O   LYS B 140     -13.770  40.614  79.608  1.00 30.14           O  
ATOM   3881  CB  LYS B 140     -13.045  39.911  82.673  1.00 35.22           C  
ATOM   3882  CG  LYS B 140     -14.524  39.496  82.512  1.00 31.29           C  
ATOM   3883  CD  LYS B 140     -14.720  37.978  82.641  1.00 45.58           C  
ATOM   3884  CE  LYS B 140     -16.093  37.493  82.163  1.00 54.25           C  
ATOM   3885  NZ  LYS B 140     -17.207  38.479  82.367  1.00 58.82           N1+
ATOM   3886  N   TYR B 141     -12.800  42.339  80.621  1.00 24.21           N  
ATOM   3887  CA  TYR B 141     -13.541  43.306  79.804  1.00 26.73           C  
ATOM   3888  C   TYR B 141     -12.803  43.929  78.607  1.00 34.72           C  
ATOM   3889  O   TYR B 141     -13.426  44.280  77.588  1.00 36.57           O  
ATOM   3890  CB  TYR B 141     -14.126  44.449  80.686  1.00 17.81           C  
ATOM   3891  CG  TYR B 141     -15.306  43.968  81.475  1.00 23.19           C  
ATOM   3892  CD1 TYR B 141     -15.130  43.331  82.680  1.00 25.86           C  
ATOM   3893  CD2 TYR B 141     -16.574  44.018  80.941  1.00 27.90           C  
ATOM   3894  CE1 TYR B 141     -16.197  42.754  83.342  1.00 37.34           C  
ATOM   3895  CE2 TYR B 141     -17.654  43.425  81.568  1.00 36.21           C  
ATOM   3896  CZ  TYR B 141     -17.474  42.825  82.794  1.00 44.06           C  
ATOM   3897  OH  TYR B 141     -18.569  42.281  83.456  1.00 47.36           O  
ATOM   3898  N   CYS B 142     -11.493  44.121  78.793  1.00 31.31           N  
ATOM   3899  CA  CYS B 142     -10.614  44.820  77.872  1.00 21.06           C  
ATOM   3900  C   CYS B 142      -9.566  44.001  77.151  1.00 26.96           C  
ATOM   3901  O   CYS B 142      -8.765  44.560  76.401  1.00 31.00           O  
ATOM   3902  CB  CYS B 142      -9.894  45.889  78.680  1.00 20.12           C  
ATOM   3903  SG  CYS B 142     -11.167  46.976  79.352  1.00 32.37           S  
ATOM   3904  N   ARG B 143      -9.504  42.706  77.429  1.00 26.38           N  
ATOM   3905  CA  ARG B 143      -8.455  41.891  76.846  1.00 27.14           C  
ATOM   3906  C   ARG B 143      -8.176  41.938  75.361  1.00 31.91           C  
ATOM   3907  O   ARG B 143      -7.015  41.723  74.958  1.00 35.18           O  
ATOM   3908  CB  ARG B 143      -8.645  40.457  77.203  1.00 28.89           C  
ATOM   3909  CG  ARG B 143      -7.376  39.757  77.036  1.00 33.49           C  
ATOM   3910  CD  ARG B 143      -7.510  38.446  77.700  1.00 39.17           C  
ATOM   3911  NE  ARG B 143      -6.316  37.661  77.501  1.00 41.97           N  
ATOM   3912  CZ  ARG B 143      -6.337  36.411  77.077  1.00 60.66           C  
ATOM   3913  NH1 ARG B 143      -7.501  35.787  76.796  1.00 65.34           N1+
ATOM   3914  NH2 ARG B 143      -5.166  35.803  76.921  1.00 70.80           N  
ATOM   3915  N   GLN B 144      -9.244  42.080  74.565  1.00 33.03           N  
ATOM   3916  CA  GLN B 144      -9.166  42.131  73.110  1.00 34.03           C  
ATOM   3917  C   GLN B 144      -9.580  43.520  72.743  1.00 43.15           C  
ATOM   3918  O   GLN B 144     -10.677  43.722  72.272  1.00 63.08           O  
ATOM   3919  CB  GLN B 144     -10.200  41.210  72.544  1.00 34.49           C  
ATOM   3920  CG  GLN B 144      -9.868  39.764  72.722  1.00 53.33           C  
ATOM   3921  CD  GLN B 144     -11.124  38.947  72.876  1.00 74.87           C  
ATOM   3922  NE2 GLN B 144     -12.084  39.164  71.967  1.00 80.16           N  
ATOM   3923  OE1 GLN B 144     -11.218  38.092  73.772  1.00 85.12           O  
ATOM   3924  N   ARG B 145      -8.762  44.508  73.038  1.00 32.02           N  
ATOM   3925  CA  ARG B 145      -9.148  45.882  72.750  1.00 25.95           C  
ATOM   3926  C   ARG B 145      -7.817  46.526  72.494  1.00 26.27           C  
ATOM   3927  O   ARG B 145      -6.813  46.107  73.062  1.00 22.09           O  
ATOM   3928  CB  ARG B 145      -9.762  46.485  73.986  1.00 29.99           C  
ATOM   3929  CG  ARG B 145     -11.171  46.093  74.088  1.00 38.37           C  
ATOM   3930  CD  ARG B 145     -11.773  46.710  72.874  1.00 48.96           C  
ATOM   3931  NE  ARG B 145     -13.178  46.967  73.092  1.00 62.60           N  
ATOM   3932  CZ  ARG B 145     -14.084  46.009  73.214  1.00 71.35           C  
ATOM   3933  NH1 ARG B 145     -13.731  44.717  73.126  1.00 71.77           N1+
ATOM   3934  NH2 ARG B 145     -15.354  46.354  73.408  1.00 73.05           N  
ATOM   3935  N   PRO B 146      -7.751  47.431  71.543  1.00 29.48           N  
ATOM   3936  CA  PRO B 146      -6.453  48.019  71.214  1.00 31.36           C  
ATOM   3937  C   PRO B 146      -5.735  48.654  72.402  1.00 25.44           C  
ATOM   3938  O   PRO B 146      -4.516  48.715  72.439  1.00 32.56           O  
ATOM   3939  CB  PRO B 146      -6.789  49.034  70.124  1.00 35.24           C  
ATOM   3940  CG  PRO B 146      -8.282  49.297  70.253  1.00 36.24           C  
ATOM   3941  CD  PRO B 146      -8.882  48.069  70.859  1.00 31.88           C  
ATOM   3942  N   TYR B 147      -6.478  49.059  73.414  1.00 22.89           N  
ATOM   3943  CA  TYR B 147      -5.854  49.758  74.508  1.00 22.23           C  
ATOM   3944  C   TYR B 147      -5.572  48.931  75.727  1.00 22.65           C  
ATOM   3945  O   TYR B 147      -5.226  49.451  76.758  1.00 25.71           O  
ATOM   3946  CB  TYR B 147      -6.674  50.987  74.882  1.00 21.96           C  
ATOM   3947  CG  TYR B 147      -8.082  50.583  75.124  1.00 21.39           C  
ATOM   3948  CD1 TYR B 147      -8.386  49.797  76.197  1.00 16.00           C  
ATOM   3949  CD2 TYR B 147      -9.034  50.749  74.160  1.00 27.46           C  
ATOM   3950  CE1 TYR B 147      -9.622  49.364  76.411  1.00 20.17           C  
ATOM   3951  CE2 TYR B 147     -10.291  50.285  74.360  1.00 27.56           C  
ATOM   3952  CZ  TYR B 147     -10.582  49.565  75.485  1.00 25.28           C  
ATOM   3953  OH  TYR B 147     -11.878  49.053  75.721  1.00 29.42           O  
ATOM   3954  N   TYR B 148      -5.704  47.634  75.626  1.00 23.18           N  
ATOM   3955  CA  TYR B 148      -5.441  46.803  76.781  1.00 19.53           C  
ATOM   3956  C   TYR B 148      -4.090  47.023  77.454  1.00 25.68           C  
ATOM   3957  O   TYR B 148      -4.057  47.299  78.643  1.00 31.01           O  
ATOM   3958  CB  TYR B 148      -5.617  45.360  76.374  1.00 13.78           C  
ATOM   3959  CG  TYR B 148      -5.496  44.316  77.471  1.00 21.78           C  
ATOM   3960  CD1 TYR B 148      -6.287  44.332  78.640  1.00 23.81           C  
ATOM   3961  CD2 TYR B 148      -4.670  43.239  77.277  1.00 16.19           C  
ATOM   3962  CE1 TYR B 148      -6.174  43.326  79.594  1.00 21.02           C  
ATOM   3963  CE2 TYR B 148      -4.578  42.239  78.190  1.00 26.16           C  
ATOM   3964  CZ  TYR B 148      -5.308  42.288  79.334  1.00 29.08           C  
ATOM   3965  OH  TYR B 148      -5.143  41.163  80.093  1.00 31.35           O  
ATOM   3966  N   VAL B 149      -2.974  46.924  76.734  1.00 25.94           N  
ATOM   3967  CA  VAL B 149      -1.701  47.122  77.416  1.00 28.76           C  
ATOM   3968  C   VAL B 149      -1.522  48.457  78.097  1.00 25.09           C  
ATOM   3969  O   VAL B 149      -0.800  48.586  79.063  1.00 22.49           O  
ATOM   3970  CB  VAL B 149      -0.505  46.884  76.529  1.00 29.03           C  
ATOM   3971  CG1 VAL B 149       0.732  47.004  77.378  1.00 32.02           C  
ATOM   3972  CG2 VAL B 149      -0.555  45.493  76.048  1.00 30.29           C  
ATOM   3973  N   HIS B 150      -2.118  49.476  77.522  1.00 24.10           N  
ATOM   3974  CA  HIS B 150      -1.993  50.803  78.085  1.00 29.12           C  
ATOM   3975  C   HIS B 150      -2.652  50.881  79.441  1.00 28.65           C  
ATOM   3976  O   HIS B 150      -2.096  51.507  80.333  1.00 30.46           O  
ATOM   3977  CB  HIS B 150      -2.667  51.828  77.172  1.00 28.18           C  
ATOM   3978  CG  HIS B 150      -1.933  52.057  75.908  1.00 36.04           C  
ATOM   3979  CD2 HIS B 150      -2.149  51.597  74.654  1.00 42.69           C  
ATOM   3980  ND1 HIS B 150      -0.783  52.805  75.858  1.00 42.54           N  
ATOM   3981  CE1 HIS B 150      -0.329  52.816  74.619  1.00 45.38           C  
ATOM   3982  NE2 HIS B 150      -1.143  52.095  73.868  1.00 46.99           N  
ATOM   3983  N   LEU B 151      -3.876  50.347  79.527  1.00 24.56           N  
ATOM   3984  CA  LEU B 151      -4.690  50.289  80.758  1.00 23.98           C  
ATOM   3985  C   LEU B 151      -3.835  49.504  81.751  1.00 24.94           C  
ATOM   3986  O   LEU B 151      -3.432  50.063  82.748  1.00 18.57           O  
ATOM   3987  CB  LEU B 151      -6.044  49.587  80.581  1.00 19.23           C  
ATOM   3988  CG  LEU B 151      -7.173  50.382  79.894  1.00 21.31           C  
ATOM   3989  CD1 LEU B 151      -8.578  49.839  80.104  1.00 24.60           C  
ATOM   3990  CD2 LEU B 151      -7.134  51.878  80.103  1.00 15.17           C  
ATOM   3991  N   LEU B 152      -3.501  48.243  81.473  1.00 27.13           N  
ATOM   3992  CA  LEU B 152      -2.582  47.485  82.331  1.00 17.57           C  
ATOM   3993  C   LEU B 152      -1.363  48.313  82.797  1.00 20.55           C  
ATOM   3994  O   LEU B 152      -1.019  48.355  83.962  1.00 34.08           O  
ATOM   3995  CB  LEU B 152      -2.003  46.398  81.515  1.00 10.73           C  
ATOM   3996  CG  LEU B 152      -2.355  45.050  82.050  1.00 18.55           C  
ATOM   3997  CD1 LEU B 152      -3.835  45.056  82.193  1.00 21.35           C  
ATOM   3998  CD2 LEU B 152      -1.955  44.044  80.987  1.00 21.02           C  
ATOM   3999  N   GLU B 153      -0.715  49.008  81.899  1.00 15.67           N  
ATOM   4000  CA  GLU B 153       0.448  49.794  82.275  1.00 17.97           C  
ATOM   4001  C   GLU B 153       0.009  50.989  83.114  1.00 25.22           C  
ATOM   4002  O   GLU B 153       0.653  51.401  84.066  1.00 32.12           O  
ATOM   4003  CB  GLU B 153       1.166  50.263  81.001  1.00 15.87           C  
ATOM   4004  CG  GLU B 153       2.022  49.148  80.398  1.00 21.05           C  
ATOM   4005  CD  GLU B 153       3.102  49.657  79.488  1.00 31.25           C  
ATOM   4006  OE1 GLU B 153       2.902  50.776  78.939  1.00 31.57           O  
ATOM   4007  OE2 GLU B 153       4.123  48.924  79.342  1.00 37.52           O1-
ATOM   4008  N   LEU B 154      -1.102  51.578  82.716  1.00 25.67           N  
ATOM   4009  CA  LEU B 154      -1.676  52.695  83.452  1.00 21.75           C  
ATOM   4010  C   LEU B 154      -1.899  52.359  84.961  1.00 19.75           C  
ATOM   4011  O   LEU B 154      -1.255  52.912  85.794  1.00 25.83           O  
ATOM   4012  CB  LEU B 154      -2.935  53.206  82.738  1.00  7.93           C  
ATOM   4013  CG  LEU B 154      -3.326  54.518  83.401  1.00 18.28           C  
ATOM   4014  CD1 LEU B 154      -2.094  55.321  83.875  1.00 21.64           C  
ATOM   4015  CD2 LEU B 154      -4.415  55.368  82.772  1.00 17.56           C  
ATOM   4016  N   PHE B 155      -2.742  51.389  85.274  1.00 17.93           N  
ATOM   4017  CA  PHE B 155      -3.027  50.905  86.621  1.00 16.73           C  
ATOM   4018  C   PHE B 155      -1.825  50.491  87.430  1.00 20.88           C  
ATOM   4019  O   PHE B 155      -1.730  50.734  88.637  1.00 29.63           O  
ATOM   4020  CB  PHE B 155      -4.015  49.727  86.548  1.00 10.84           C  
ATOM   4021  CG  PHE B 155      -5.442  50.181  86.532  1.00 22.83           C  
ATOM   4022  CD1 PHE B 155      -6.118  50.441  87.723  1.00 28.88           C  
ATOM   4023  CD2 PHE B 155      -6.057  50.532  85.333  1.00 21.17           C  
ATOM   4024  CE1 PHE B 155      -7.428  50.934  87.715  1.00 27.91           C  
ATOM   4025  CE2 PHE B 155      -7.347  51.038  85.333  1.00 22.97           C  
ATOM   4026  CZ  PHE B 155      -8.043  51.239  86.522  1.00 22.84           C  
ATOM   4027  N   LEU B 156      -0.940  49.752  86.786  1.00 19.59           N  
ATOM   4028  CA  LEU B 156       0.247  49.259  87.486  1.00 18.11           C  
ATOM   4029  C   LEU B 156       1.153  50.467  87.918  1.00 20.92           C  
ATOM   4030  O   LEU B 156       1.639  50.594  89.049  1.00 27.13           O  
ATOM   4031  CB  LEU B 156       1.008  48.245  86.589  1.00 15.32           C  
ATOM   4032  CG  LEU B 156       1.320  46.734  86.725  1.00 27.03           C  
ATOM   4033  CD1 LEU B 156       0.571  45.760  87.710  1.00 32.25           C  
ATOM   4034  CD2 LEU B 156       1.483  46.083  85.334  1.00 25.14           C  
ATOM   4035  N   GLN B 157       1.324  51.407  87.018  1.00 17.96           N  
ATOM   4036  CA  GLN B 157       2.202  52.510  87.259  1.00 21.10           C  
ATOM   4037  C   GLN B 157       1.675  53.377  88.359  1.00 23.42           C  
ATOM   4038  O   GLN B 157       2.419  53.866  89.237  1.00 19.99           O  
ATOM   4039  CB  GLN B 157       2.426  53.299  85.961  1.00 26.85           C  
ATOM   4040  CG  GLN B 157       2.801  54.729  86.210  1.00 40.85           C  
ATOM   4041  CD  GLN B 157       4.208  55.094  85.756  1.00 59.59           C  
ATOM   4042  NE2 GLN B 157       4.255  55.990  84.747  1.00 60.83           N  
ATOM   4043  OE1 GLN B 157       5.237  54.670  86.354  1.00 69.68           O  
ATOM   4044  N   THR B 158       0.376  53.600  88.315  1.00 22.49           N  
ATOM   4045  CA  THR B 158      -0.152  54.439  89.367  1.00 34.28           C  
ATOM   4046  C   THR B 158      -0.080  53.717  90.708  1.00 27.41           C  
ATOM   4047  O   THR B 158       0.200  54.348  91.699  1.00 31.26           O  
ATOM   4048  CB  THR B 158      -1.547  54.886  89.075  1.00 45.57           C  
ATOM   4049  CG2 THR B 158      -1.627  55.343  87.658  1.00 32.02           C  
ATOM   4050  OG1 THR B 158      -2.422  53.767  89.260  1.00 64.97           O  
ATOM   4051  N   ALA B 159      -0.285  52.396  90.715  1.00 18.51           N  
ATOM   4052  CA  ALA B 159      -0.148  51.618  91.940  1.00 21.35           C  
ATOM   4053  C   ALA B 159       1.212  51.947  92.521  1.00 22.20           C  
ATOM   4054  O   ALA B 159       1.376  52.176  93.701  1.00 18.59           O  
ATOM   4055  CB  ALA B 159      -0.192  50.159  91.633  1.00 13.58           C  
ATOM   4056  N   TYR B 160       2.209  52.033  91.670  1.00 16.88           N  
ATOM   4057  CA  TYR B 160       3.487  52.280  92.243  1.00 11.43           C  
ATOM   4058  C   TYR B 160       3.573  53.671  92.790  1.00 16.63           C  
ATOM   4059  O   TYR B 160       4.139  53.899  93.861  1.00 20.19           O  
ATOM   4060  CB  TYR B 160       4.531  52.098  91.157  1.00 13.54           C  
ATOM   4061  CG  TYR B 160       5.955  52.572  91.465  1.00 20.11           C  
ATOM   4062  CD1 TYR B 160       6.802  51.872  92.357  1.00 24.52           C  
ATOM   4063  CD2 TYR B 160       6.487  53.661  90.792  1.00 17.08           C  
ATOM   4064  CE1 TYR B 160       8.144  52.252  92.562  1.00 26.34           C  
ATOM   4065  CE2 TYR B 160       7.808  54.075  91.009  1.00 24.82           C  
ATOM   4066  CZ  TYR B 160       8.650  53.366  91.873  1.00 32.81           C  
ATOM   4067  OH  TYR B 160       9.978  53.812  92.024  1.00 38.34           O  
ATOM   4068  N   GLN B 161       3.170  54.628  91.968  1.00 23.20           N  
ATOM   4069  CA  GLN B 161       3.330  56.017  92.353  1.00 25.37           C  
ATOM   4070  C   GLN B 161       2.689  56.249  93.680  1.00 29.99           C  
ATOM   4071  O   GLN B 161       3.303  56.855  94.567  1.00 28.58           O  
ATOM   4072  CB  GLN B 161       2.651  56.956  91.380  1.00 26.36           C  
ATOM   4073  CG  GLN B 161       3.354  57.034  90.070  1.00 25.53           C  
ATOM   4074  CD  GLN B 161       2.474  57.758  89.140  1.00 32.93           C  
ATOM   4075  NE2 GLN B 161       1.341  57.153  88.824  1.00 35.25           N  
ATOM   4076  OE1 GLN B 161       2.700  58.929  88.857  1.00 43.48           O  
ATOM   4077  N   THR B 162       1.458  55.767  93.837  1.00 31.14           N  
ATOM   4078  CA  THR B 162       0.763  55.992  95.106  1.00 38.19           C  
ATOM   4079  C   THR B 162       1.400  55.310  96.339  1.00 34.68           C  
ATOM   4080  O   THR B 162       1.431  55.858  97.461  1.00 32.22           O  
ATOM   4081  CB  THR B 162      -0.760  55.819  95.035  1.00 37.49           C  
ATOM   4082  CG2 THR B 162      -1.311  55.969  93.617  1.00 26.75           C  
ATOM   4083  OG1 THR B 162      -1.062  54.524  95.509  1.00 42.33           O  
ATOM   4084  N   GLU B 163       1.926  54.113  96.122  1.00 23.60           N  
ATOM   4085  CA  GLU B 163       2.650  53.458  97.185  1.00 22.97           C  
ATOM   4086  C   GLU B 163       3.879  54.297  97.716  1.00 28.74           C  
ATOM   4087  O   GLU B 163       4.265  54.206  98.901  1.00 25.48           O  
ATOM   4088  CB  GLU B 163       3.070  52.080  96.706  1.00 14.76           C  
ATOM   4089  CG  GLU B 163       1.944  51.073  96.711  1.00 10.61           C  
ATOM   4090  CD  GLU B 163       2.147  49.957  95.680  1.00 27.40           C  
ATOM   4091  OE1 GLU B 163       3.307  49.661  95.334  1.00 32.16           O  
ATOM   4092  OE2 GLU B 163       1.142  49.315  95.257  1.00 33.72           O1-
ATOM   4093  N   LEU B 164       4.466  55.126  96.862  1.00 25.63           N  
ATOM   4094  CA  LEU B 164       5.553  55.952  97.304  1.00 26.35           C  
ATOM   4095  C   LEU B 164       4.969  57.089  98.074  1.00 26.78           C  
ATOM   4096  O   LEU B 164       5.590  57.575  98.980  1.00 37.25           O  
ATOM   4097  CB  LEU B 164       6.293  56.593  96.146  1.00 33.83           C  
ATOM   4098  CG  LEU B 164       6.877  55.759  94.992  1.00 38.09           C  
ATOM   4099  CD1 LEU B 164       7.028  56.639  93.730  1.00 36.90           C  
ATOM   4100  CD2 LEU B 164       8.228  55.127  95.378  1.00 26.57           C  
ATOM   4101  N   GLY B 165       3.854  57.627  97.639  1.00 21.19           N  
ATOM   4102  CA  GLY B 165       3.285  58.770  98.360  1.00 28.30           C  
ATOM   4103  C   GLY B 165       2.861  58.207  99.715  1.00 25.84           C  
ATOM   4104  O   GLY B 165       2.941  58.840 100.742  1.00 24.14           O  
ATOM   4105  N   GLN B 166       2.461  56.959  99.719  1.00 20.76           N  
ATOM   4106  CA  GLN B 166       2.076  56.412 100.968  1.00 25.52           C  
ATOM   4107  C   GLN B 166       3.340  56.316 101.803  1.00 24.76           C  
ATOM   4108  O   GLN B 166       3.377  56.700 102.963  1.00 30.40           O  
ATOM   4109  CB  GLN B 166       1.487  55.040 100.733  1.00 26.68           C  
ATOM   4110  CG  GLN B 166       1.336  54.322 102.036  1.00 37.92           C  
ATOM   4111  CD  GLN B 166       0.174  54.851 102.887  1.00 49.35           C  
ATOM   4112  NE2 GLN B 166       0.235  56.122 103.317  1.00 47.30           N  
ATOM   4113  OE1 GLN B 166      -0.786  54.112 103.126  1.00 60.40           O  
ATOM   4114  N   MET B 167       4.371  55.774 101.184  1.00 21.37           N  
ATOM   4115  CA  MET B 167       5.661  55.625 101.839  1.00 23.69           C  
ATOM   4116  C   MET B 167       6.093  56.972 102.391  1.00 24.72           C  
ATOM   4117  O   MET B 167       6.533  57.050 103.504  1.00 33.63           O  
ATOM   4118  CB  MET B 167       6.678  55.173 100.814  1.00 30.29           C  
ATOM   4119  CG  MET B 167       8.093  55.616 101.101  1.00 46.64           C  
ATOM   4120  SD  MET B 167       9.010  54.090 101.301  1.00 55.15           S  
ATOM   4121  CE  MET B 167       7.501  53.106 102.352  1.00 47.35           C  
ATOM   4122  N   LEU B 168       5.969  58.040 101.619  1.00 28.83           N  
ATOM   4123  CA  LEU B 168       6.408  59.352 102.072  1.00 34.72           C  
ATOM   4124  C   LEU B 168       5.718  59.714 103.351  1.00 40.60           C  
ATOM   4125  O   LEU B 168       6.346  60.180 104.301  1.00 42.30           O  
ATOM   4126  CB  LEU B 168       6.050  60.445 101.068  1.00 32.23           C  
ATOM   4127  CG  LEU B 168       7.125  60.578  99.996  1.00 36.83           C  
ATOM   4128  CD1 LEU B 168       6.892  61.776  99.117  1.00 36.68           C  
ATOM   4129  CD2 LEU B 168       8.534  60.574 100.579  1.00 46.21           C  
ATOM   4130  N   ASP B 169       4.401  59.546 103.315  1.00 38.17           N  
ATOM   4131  CA  ASP B 169       3.525  59.887 104.416  1.00 36.48           C  
ATOM   4132  C   ASP B 169       4.035  59.143 105.649  1.00 40.13           C  
ATOM   4133  O   ASP B 169       4.355  59.722 106.692  1.00 44.53           O  
ATOM   4134  CB  ASP B 169       2.131  59.384 104.051  1.00 29.29           C  
ATOM   4135  CG  ASP B 169       1.015  60.142 104.732  1.00 36.24           C  
ATOM   4136  OD1 ASP B 169       1.192  61.301 105.134  1.00 36.37           O  
ATOM   4137  OD2 ASP B 169      -0.055  59.523 104.922  1.00 49.15           O1-
ATOM   4138  N   LEU B 170       4.119  57.835 105.499  1.00 31.62           N  
ATOM   4139  CA  LEU B 170       4.484  56.998 106.604  1.00 32.29           C  
ATOM   4140  C   LEU B 170       5.771  57.387 107.300  1.00 41.81           C  
ATOM   4141  O   LEU B 170       5.978  57.068 108.469  1.00 57.67           O  
ATOM   4142  CB  LEU B 170       4.487  55.545 106.157  1.00 31.51           C  
ATOM   4143  CG  LEU B 170       3.262  54.665 106.440  1.00 34.40           C  
ATOM   4144  CD1 LEU B 170       1.885  55.392 106.652  1.00 46.22           C  
ATOM   4145  CD2 LEU B 170       3.148  53.541 105.419  1.00 24.86           C  
ATOM   4146  N   ILE B 171       6.650  58.061 106.589  1.00 33.22           N  
ATOM   4147  CA  ILE B 171       7.918  58.430 107.169  1.00 35.42           C  
ATOM   4148  C   ILE B 171       7.790  59.780 107.844  1.00 45.40           C  
ATOM   4149  O   ILE B 171       8.415  60.033 108.877  1.00 50.55           O  
ATOM   4150  CB  ILE B 171       8.854  58.770 106.058  1.00 38.10           C  
ATOM   4151  CG1 ILE B 171       9.308  57.570 105.234  1.00 31.87           C  
ATOM   4152  CG2 ILE B 171       9.873  59.793 106.500  1.00 47.55           C  
ATOM   4153  CD1 ILE B 171      10.064  58.022 103.970  1.00 26.03           C  
ATOM   4154  N   THR B 172       7.076  60.668 107.157  1.00 47.41           N  
ATOM   4155  CA  THR B 172       6.866  62.043 107.577  1.00 53.52           C  
ATOM   4156  C   THR B 172       6.151  62.117 108.903  1.00 65.66           C  
ATOM   4157  O   THR B 172       6.729  62.577 109.905  1.00 75.33           O  
ATOM   4158  CB  THR B 172       6.050  62.821 106.534  1.00 50.45           C  
ATOM   4159  CG2 THR B 172       5.554  64.142 107.080  1.00 43.85           C  
ATOM   4160  OG1 THR B 172       6.873  63.074 105.393  1.00 50.89           O  
ATOM   4161  N   ALA B 173       4.910  61.645 108.896  1.00 64.72           N  
ATOM   4162  CA  ALA B 173       4.065  61.666 110.071  1.00 62.97           C  
ATOM   4163  C   ALA B 173       3.871  60.273 110.627  1.00 64.20           C  
ATOM   4164  O   ALA B 173       2.806  59.672 110.409  1.00 72.86           O  
ATOM   4165  CB  ALA B 173       2.716  62.265 109.698  1.00 62.60           C  
ATOM   4166  N   PRO B 174       4.881  59.778 111.346  1.00 61.89           N  
ATOM   4167  CA  PRO B 174       4.804  58.456 111.994  1.00 70.44           C  
ATOM   4168  C   PRO B 174       3.743  58.436 113.134  1.00 83.45           C  
ATOM   4169  O   PRO B 174       3.858  59.182 114.123  1.00 93.05           O  
ATOM   4170  CB  PRO B 174       6.229  58.234 112.517  1.00 63.35           C  
ATOM   4171  CG  PRO B 174       7.093  59.278 111.830  1.00 58.23           C  
ATOM   4172  CD  PRO B 174       6.199  60.418 111.527  1.00 56.66           C  
ATOM   4173  N   VAL B 175       2.701  57.608 112.956  1.00 84.10           N  
ATOM   4174  CA  VAL B 175       1.527  57.499 113.856  1.00 84.80           C  
ATOM   4175  C   VAL B 175       1.721  57.040 115.338  1.00 90.19           C  
ATOM   4176  O   VAL B 175       0.784  56.572 115.987  1.00 94.74           O  
ATOM   4177  CB  VAL B 175       0.223  56.940 113.102  1.00 74.45           C  
ATOM   4178  CG1 VAL B 175      -0.802  58.074 112.805  1.00 65.18           C  
ATOM   4179  CG2 VAL B 175       0.611  56.231 111.788  1.00 73.35           C  
ATOM   4180  N   SER B 176       2.932  57.233 115.864  1.00 90.56           N  
ATOM   4181  CA  SER B 176       3.297  56.896 117.246  1.00 89.70           C  
ATOM   4182  C   SER B 176       4.424  57.811 117.712  1.00 85.66           C  
ATOM   4183  O   SER B 176       5.362  57.373 118.399  1.00 88.23           O  
ATOM   4184  CB  SER B 176       3.823  55.463 117.325  1.00 91.06           C  
ATOM   4185  OG  SER B 176       2.770  54.513 117.231  1.00 91.85           O  
ATOM   4186  N   LYS B 177       4.335  59.067 117.302  1.00 76.91           N  
ATOM   4187  CA  LYS B 177       5.352  60.028 117.627  1.00 71.26           C  
ATOM   4188  C   LYS B 177       5.065  61.293 116.831  1.00 71.99           C  
ATOM   4189  O   LYS B 177       4.894  61.241 115.602  1.00 73.08           O  
ATOM   4190  CB  LYS B 177       6.724  59.461 117.260  1.00 72.65           C  
ATOM   4191  CG  LYS B 177       7.862  60.463 117.361  1.00 80.46           C  
ATOM   4192  CD  LYS B 177       8.109  60.936 118.792  1.00 85.24           C  
ATOM   4193  CE  LYS B 177       9.598  61.033 119.117  1.00 90.07           C  
ATOM   4194  NZ  LYS B 177      10.365  62.129 118.416  1.00 90.92           N1+
ATOM   4195  N   VAL B 178       5.017  62.412 117.558  1.00 71.95           N  
ATOM   4196  CA  VAL B 178       4.745  63.769 117.030  1.00 75.19           C  
ATOM   4197  C   VAL B 178       5.655  64.489 115.961  1.00 79.98           C  
ATOM   4198  O   VAL B 178       5.198  64.709 114.816  1.00 85.72           O  
ATOM   4199  CB  VAL B 178       4.134  64.727 118.121  1.00 67.62           C  
ATOM   4200  CG1 VAL B 178       4.310  66.195 117.744  1.00 69.37           C  
ATOM   4201  CG2 VAL B 178       2.646  64.432 118.324  1.00 61.45           C  
ATOM   4202  N   ASP B 179       6.909  64.815 116.317  1.00 73.95           N  
ATOM   4203  CA  ASP B 179       7.873  65.508 115.437  1.00 74.25           C  
ATOM   4204  C   ASP B 179       7.330  66.251 114.203  1.00 66.73           C  
ATOM   4205  O   ASP B 179       6.972  65.605 113.191  1.00 64.93           O  
ATOM   4206  CB  ASP B 179       9.078  64.625 115.089  1.00 90.06           C  
ATOM   4207  CG  ASP B 179      10.201  64.707 116.135  1.00 99.54           C  
ATOM   4208  OD1 ASP B 179      10.695  65.842 116.354  1.00100.00           O  
ATOM   4209  OD2 ASP B 179      10.601  63.657 116.723  1.00100.00           O1-
ATOM   4210  N   LEU B 180       7.228  67.587 114.332  1.00 62.05           N  
ATOM   4211  CA  LEU B 180       6.698  68.509 113.294  1.00 57.46           C  
ATOM   4212  C   LEU B 180       7.789  69.100 112.403  1.00 62.52           C  
ATOM   4213  O   LEU B 180       7.580  70.065 111.646  1.00 57.60           O  
ATOM   4214  CB  LEU B 180       5.913  69.669 113.924  1.00 50.36           C  
ATOM   4215  CG  LEU B 180       4.916  69.195 114.974  1.00 55.91           C  
ATOM   4216  CD1 LEU B 180       3.957  70.323 115.364  1.00 54.72           C  
ATOM   4217  CD2 LEU B 180       4.126  67.957 114.473  1.00 59.68           C  
ATOM   4218  N   SER B 181       8.981  68.539 112.572  1.00 73.11           N  
ATOM   4219  CA  SER B 181      10.172  68.969 111.843  1.00 77.96           C  
ATOM   4220  C   SER B 181       9.900  68.720 110.390  1.00 79.97           C  
ATOM   4221  O   SER B 181      10.028  69.613 109.546  1.00 82.08           O  
ATOM   4222  CB  SER B 181      11.413  68.144 112.287  1.00 80.18           C  
ATOM   4223  OG  SER B 181      11.678  66.960 111.536  1.00 76.65           O  
ATOM   4224  N   HIS B 182       9.486  67.481 110.154  1.00 78.66           N  
ATOM   4225  CA  HIS B 182       9.229  66.990 108.830  1.00 75.72           C  
ATOM   4226  C   HIS B 182       7.937  67.489 108.197  1.00 70.56           C  
ATOM   4227  O   HIS B 182       7.556  67.022 107.131  1.00 75.14           O  
ATOM   4228  CB  HIS B 182       9.361  65.460 108.816  1.00 83.08           C  
ATOM   4229  CG  HIS B 182      10.778  64.979 108.656  1.00 90.65           C  
ATOM   4230  CD2 HIS B 182      11.880  65.589 108.152  1.00 92.20           C  
ATOM   4231  ND1 HIS B 182      11.178  63.708 109.018  1.00 90.86           N  
ATOM   4232  CE1 HIS B 182      12.465  63.560 108.758  1.00 89.52           C  
ATOM   4233  NE2 HIS B 182      12.919  64.692 108.248  1.00 91.27           N  
ATOM   4234  N   PHE B 183       7.278  68.487 108.763  1.00 59.34           N  
ATOM   4235  CA  PHE B 183       6.072  68.881 108.075  1.00 49.41           C  
ATOM   4236  C   PHE B 183       6.255  70.051 107.107  1.00 45.51           C  
ATOM   4237  O   PHE B 183       5.722  71.105 107.381  1.00 48.99           O  
ATOM   4238  CB  PHE B 183       4.870  69.030 109.034  1.00 49.09           C  
ATOM   4239  CG  PHE B 183       4.468  67.735 109.749  1.00 47.26           C  
ATOM   4240  CD1 PHE B 183       5.405  66.712 109.995  1.00 47.72           C  
ATOM   4241  CD2 PHE B 183       3.169  67.575 110.249  1.00 42.18           C  
ATOM   4242  CE1 PHE B 183       5.054  65.550 110.658  1.00 42.40           C  
ATOM   4243  CE2 PHE B 183       2.807  66.414 110.915  1.00 45.40           C  
ATOM   4244  CZ  PHE B 183       3.762  65.400 111.129  1.00 45.18           C  
ATOM   4245  N   SER B 184       6.966  69.880 105.979  1.00 43.35           N  
ATOM   4246  CA  SER B 184       7.183  70.971 104.998  1.00 42.49           C  
ATOM   4247  C   SER B 184       6.051  71.104 103.986  1.00 50.42           C  
ATOM   4248  O   SER B 184       5.299  70.147 103.783  1.00 55.35           O  
ATOM   4249  CB  SER B 184       8.518  70.848 104.226  1.00 46.79           C  
ATOM   4250  OG  SER B 184       8.741  69.580 103.599  1.00 46.90           O  
ATOM   4251  N   GLU B 185       5.980  72.249 103.303  1.00 49.32           N  
ATOM   4252  CA  GLU B 185       4.966  72.472 102.271  1.00 48.87           C  
ATOM   4253  C   GLU B 185       5.272  71.618 101.040  1.00 46.01           C  
ATOM   4254  O   GLU B 185       4.369  71.061 100.420  1.00 40.44           O  
ATOM   4255  CB  GLU B 185       4.918  73.940 101.846  1.00 54.42           C  
ATOM   4256  CG  GLU B 185       3.609  74.343 101.131  1.00 64.13           C  
ATOM   4257  CD  GLU B 185       3.512  75.829 100.746  1.00 71.19           C  
ATOM   4258  OE1 GLU B 185       4.356  76.646 101.168  1.00 80.41           O  
ATOM   4259  OE2 GLU B 185       2.588  76.197  99.990  1.00 70.58           O1-
ATOM   4260  N   GLU B 186       6.552  71.500 100.714  1.00 45.66           N  
ATOM   4261  CA  GLU B 186       6.955  70.730  99.556  1.00 51.18           C  
ATOM   4262  C   GLU B 186       6.658  69.274  99.864  1.00 41.77           C  
ATOM   4263  O   GLU B 186       6.217  68.489  99.030  1.00 41.95           O  
ATOM   4264  CB  GLU B 186       8.447  70.971  99.281  1.00 69.00           C  
ATOM   4265  CG  GLU B 186       8.789  71.594  97.896  1.00 85.87           C  
ATOM   4266  CD  GLU B 186       7.967  71.021  96.715  1.00 97.74           C  
ATOM   4267  OE1 GLU B 186       7.923  69.773  96.524  1.00 96.58           O  
ATOM   4268  OE2 GLU B 186       7.383  71.835  95.953  1.00100.00           O1-
ATOM   4269  N   ARG B 187       6.861  68.923 101.113  1.00 36.31           N  
ATOM   4270  CA  ARG B 187       6.609  67.557 101.461  1.00 29.55           C  
ATOM   4271  C   ARG B 187       5.078  67.316 101.448  1.00 29.92           C  
ATOM   4272  O   ARG B 187       4.592  66.327 100.889  1.00 29.56           O  
ATOM   4273  CB  ARG B 187       7.342  67.186 102.751  1.00 19.37           C  
ATOM   4274  CG  ARG B 187       6.695  66.036 103.454  1.00 22.39           C  
ATOM   4275  CD  ARG B 187       7.264  64.761 102.959  1.00 25.64           C  
ATOM   4276  NE  ARG B 187       8.705  64.790 102.675  1.00 37.81           N  
ATOM   4277  CZ  ARG B 187       9.558  63.844 103.089  1.00 42.14           C  
ATOM   4278  NH1 ARG B 187       9.139  62.842 103.845  1.00 45.77           N1+
ATOM   4279  NH2 ARG B 187      10.850  63.898 102.782  1.00 41.66           N  
ATOM   4280  N   TYR B 188       4.306  68.222 102.022  1.00 25.07           N  
ATOM   4281  CA  TYR B 188       2.873  68.009 101.988  1.00 31.89           C  
ATOM   4282  C   TYR B 188       2.470  67.946 100.498  1.00 33.84           C  
ATOM   4283  O   TYR B 188       1.901  66.954 100.060  1.00 28.93           O  
ATOM   4284  CB  TYR B 188       2.126  69.097 102.797  1.00 31.68           C  
ATOM   4285  CG  TYR B 188       0.633  69.117 102.564  1.00 37.63           C  
ATOM   4286  CD1 TYR B 188      -0.192  68.132 103.092  1.00 41.17           C  
ATOM   4287  CD2 TYR B 188       0.042  70.106 101.781  1.00 39.03           C  
ATOM   4288  CE1 TYR B 188      -1.568  68.142 102.853  1.00 41.60           C  
ATOM   4289  CE2 TYR B 188      -1.318  70.105 101.504  1.00 33.39           C  
ATOM   4290  CZ  TYR B 188      -2.110  69.121 102.017  1.00 36.40           C  
ATOM   4291  OH  TYR B 188      -3.436  69.180 101.666  1.00 39.34           O  
ATOM   4292  N   LYS B 189       2.837  68.951  99.708  1.00 41.75           N  
ATOM   4293  CA  LYS B 189       2.457  68.940  98.294  1.00 41.55           C  
ATOM   4294  C   LYS B 189       2.938  67.659  97.675  1.00 39.88           C  
ATOM   4295  O   LYS B 189       2.330  67.148  96.742  1.00 43.67           O  
ATOM   4296  CB  LYS B 189       3.046  70.105  97.518  1.00 38.11           C  
ATOM   4297  CG  LYS B 189       2.163  71.330  97.514  1.00 47.69           C  
ATOM   4298  CD  LYS B 189       2.953  72.618  97.300  1.00 61.94           C  
ATOM   4299  CE  LYS B 189       2.843  73.149  95.834  1.00 76.30           C  
ATOM   4300  NZ  LYS B 189       1.942  74.332  95.548  1.00 84.77           N1+
ATOM   4301  N   ALA B 190       4.002  67.105  98.235  1.00 29.67           N  
ATOM   4302  CA  ALA B 190       4.460  65.877  97.626  1.00 33.38           C  
ATOM   4303  C   ALA B 190       3.745  64.659  98.159  1.00 35.71           C  
ATOM   4304  O   ALA B 190       3.582  63.649  97.455  1.00 34.22           O  
ATOM   4305  CB  ALA B 190       5.967  65.719  97.636  1.00 24.29           C  
ATOM   4306  N   ILE B 191       3.286  64.752  99.393  1.00 30.90           N  
ATOM   4307  CA  ILE B 191       2.583  63.604  99.880  1.00 29.38           C  
ATOM   4308  C   ILE B 191       1.288  63.607  99.083  1.00 35.30           C  
ATOM   4309  O   ILE B 191       0.782  62.587  98.628  1.00 41.14           O  
ATOM   4310  CB  ILE B 191       2.284  63.717 101.333  1.00 32.77           C  
ATOM   4311  CG1 ILE B 191       3.592  63.685 102.117  1.00 35.76           C  
ATOM   4312  CG2 ILE B 191       1.381  62.582 101.718  1.00 31.71           C  
ATOM   4313  CD1 ILE B 191       3.623  64.684 103.246  1.00 43.18           C  
ATOM   4314  N   VAL B 192       0.763  64.785  98.841  1.00 35.88           N  
ATOM   4315  CA  VAL B 192      -0.491  64.844  98.131  1.00 35.41           C  
ATOM   4316  C   VAL B 192      -0.360  64.490  96.651  1.00 44.02           C  
ATOM   4317  O   VAL B 192      -1.301  63.974  96.024  1.00 43.41           O  
ATOM   4318  CB  VAL B 192      -1.152  66.242  98.262  1.00 32.12           C  
ATOM   4319  CG1 VAL B 192      -2.404  66.354  97.374  1.00 28.55           C  
ATOM   4320  CG2 VAL B 192      -1.527  66.490  99.698  1.00 33.71           C  
ATOM   4321  N   LYS B 193       0.774  64.801  96.043  1.00 45.00           N  
ATOM   4322  CA  LYS B 193       0.825  64.503  94.633  1.00 43.87           C  
ATOM   4323  C   LYS B 193       0.773  63.017  94.395  1.00 41.92           C  
ATOM   4324  O   LYS B 193       0.076  62.566  93.486  1.00 43.38           O  
ATOM   4325  CB  LYS B 193       2.024  65.116  93.934  1.00 42.22           C  
ATOM   4326  CG  LYS B 193       2.072  64.814  92.446  1.00 31.13           C  
ATOM   4327  CD  LYS B 193       3.074  65.739  91.780  1.00 30.16           C  
ATOM   4328  CE  LYS B 193       4.098  64.938  90.985  1.00 35.32           C  
ATOM   4329  NZ  LYS B 193       4.870  65.806  90.020  1.00 39.31           N1+
ATOM   4330  N   TYR B 194       1.505  62.253  95.201  1.00 33.99           N  
ATOM   4331  CA  TYR B 194       1.526  60.816  95.004  1.00 33.33           C  
ATOM   4332  C   TYR B 194       0.508  59.912  95.666  1.00 41.29           C  
ATOM   4333  O   TYR B 194       0.217  58.872  95.078  1.00 35.20           O  
ATOM   4334  CB  TYR B 194       2.911  60.181  95.126  1.00 29.60           C  
ATOM   4335  CG  TYR B 194       3.904  60.791  94.204  1.00 31.67           C  
ATOM   4336  CD1 TYR B 194       4.123  62.140  94.243  1.00 34.82           C  
ATOM   4337  CD2 TYR B 194       4.557  60.040  93.223  1.00 37.48           C  
ATOM   4338  CE1 TYR B 194       5.023  62.746  93.373  1.00 39.66           C  
ATOM   4339  CE2 TYR B 194       5.458  60.650  92.308  1.00 36.02           C  
ATOM   4340  CZ  TYR B 194       5.672  62.011  92.410  1.00 34.83           C  
ATOM   4341  OH  TYR B 194       6.524  62.693  91.583  1.00 34.05           O  
ATOM   4342  N   LYS B 195       0.043  60.232  96.883  1.00 44.51           N  
ATOM   4343  CA  LYS B 195      -0.885  59.343  97.590  1.00 36.20           C  
ATOM   4344  C   LYS B 195      -2.346  59.417  97.149  1.00 32.15           C  
ATOM   4345  O   LYS B 195      -3.132  58.518  97.436  1.00 41.45           O  
ATOM   4346  CB  LYS B 195      -0.611  59.276  99.115  1.00 34.74           C  
ATOM   4347  CG  LYS B 195      -1.818  58.934 100.019  1.00 42.34           C  
ATOM   4348  CD  LYS B 195      -1.555  58.797 101.562  1.00 51.87           C  
ATOM   4349  CE  LYS B 195      -1.797  60.085 102.412  1.00 60.42           C  
ATOM   4350  NZ  LYS B 195      -3.151  60.760 102.451  1.00 59.98           N1+
ATOM   4351  N   THR B 196      -2.719  60.425  96.374  1.00 27.41           N  
ATOM   4352  CA  THR B 196      -4.122  60.484  95.977  1.00 26.32           C  
ATOM   4353  C   THR B 196      -4.432  61.143  94.645  1.00 21.46           C  
ATOM   4354  O   THR B 196      -5.450  60.859  94.028  1.00 19.18           O  
ATOM   4355  CB  THR B 196      -4.792  61.431  96.925  1.00 36.22           C  
ATOM   4356  CG2 THR B 196      -4.593  60.970  98.346  1.00 34.98           C  
ATOM   4357  OG1 THR B 196      -4.160  62.706  96.776  1.00 47.02           O  
ATOM   4358  N   ALA B 197      -3.632  62.143  94.325  1.00 18.05           N  
ATOM   4359  CA  ALA B 197      -3.842  62.962  93.145  1.00 21.28           C  
ATOM   4360  C   ALA B 197      -3.821  62.064  91.933  1.00 29.79           C  
ATOM   4361  O   ALA B 197      -4.726  62.057  91.094  1.00 31.63           O  
ATOM   4362  CB  ALA B 197      -2.713  63.966  93.014  1.00 24.72           C  
ATOM   4363  N   PHE B 198      -2.716  61.363  91.791  1.00 31.15           N  
ATOM   4364  CA  PHE B 198      -2.553  60.482  90.655  1.00 27.92           C  
ATOM   4365  C   PHE B 198      -3.745  59.506  90.573  1.00 26.11           C  
ATOM   4366  O   PHE B 198      -4.562  59.543  89.656  1.00 31.85           O  
ATOM   4367  CB  PHE B 198      -1.169  59.795  90.713  1.00 30.07           C  
ATOM   4368  CG  PHE B 198      -0.021  60.629  90.151  1.00 28.24           C  
ATOM   4369  CD1 PHE B 198      -0.014  61.022  88.829  1.00 27.19           C  
ATOM   4370  CD2 PHE B 198       1.099  60.943  90.922  1.00 29.17           C  
ATOM   4371  CE1 PHE B 198       1.063  61.712  88.281  1.00 27.97           C  
ATOM   4372  CE2 PHE B 198       2.177  61.666  90.380  1.00 30.14           C  
ATOM   4373  CZ  PHE B 198       2.174  62.009  89.044  1.00 26.04           C  
ATOM   4374  N   TYR B 199      -3.930  58.641  91.542  1.00 19.01           N  
ATOM   4375  CA  TYR B 199      -5.052  57.766  91.334  1.00 22.10           C  
ATOM   4376  C   TYR B 199      -6.452  58.363  91.433  1.00 22.66           C  
ATOM   4377  O   TYR B 199      -7.432  57.687  91.089  1.00 25.82           O  
ATOM   4378  CB  TYR B 199      -4.933  56.560  92.233  1.00 27.16           C  
ATOM   4379  CG  TYR B 199      -5.664  56.753  93.517  1.00 27.19           C  
ATOM   4380  CD1 TYR B 199      -5.132  57.540  94.515  1.00 30.88           C  
ATOM   4381  CD2 TYR B 199      -6.941  56.251  93.672  1.00 28.35           C  
ATOM   4382  CE1 TYR B 199      -5.811  57.695  95.712  1.00 35.50           C  
ATOM   4383  CE2 TYR B 199      -7.637  56.416  94.835  1.00 35.49           C  
ATOM   4384  CZ  TYR B 199      -7.079  57.122  95.862  1.00 37.52           C  
ATOM   4385  OH  TYR B 199      -7.836  57.273  97.004  1.00 38.27           O  
ATOM   4386  N   SER B 200      -6.600  59.560  91.978  1.00 19.59           N  
ATOM   4387  CA  SER B 200      -7.965  60.073  92.139  1.00 18.20           C  
ATOM   4388  C   SER B 200      -8.442  60.961  91.005  1.00 31.10           C  
ATOM   4389  O   SER B 200      -9.637  61.026  90.703  1.00 32.78           O  
ATOM   4390  CB  SER B 200      -8.149  60.784  93.479  1.00 23.91           C  
ATOM   4391  OG  SER B 200      -7.522  60.109  94.544  1.00 24.44           O  
ATOM   4392  N   PHE B 201      -7.515  61.665  90.373  1.00 38.93           N  
ATOM   4393  CA  PHE B 201      -7.887  62.497  89.237  1.00 36.95           C  
ATOM   4394  C   PHE B 201      -7.364  62.009  87.888  1.00 31.97           C  
ATOM   4395  O   PHE B 201      -8.123  61.662  86.972  1.00 34.14           O  
ATOM   4396  CB  PHE B 201      -7.568  63.957  89.529  1.00 44.16           C  
ATOM   4397  CG  PHE B 201      -8.425  64.508  90.617  1.00 52.14           C  
ATOM   4398  CD1 PHE B 201      -8.138  64.215  91.937  1.00 54.57           C  
ATOM   4399  CD2 PHE B 201      -9.614  65.152  90.322  1.00 54.07           C  
ATOM   4400  CE1 PHE B 201      -8.970  64.651  92.937  1.00 54.21           C  
ATOM   4401  CE2 PHE B 201     -10.463  65.571  91.310  1.00 51.77           C  
ATOM   4402  CZ  PHE B 201     -10.138  65.315  92.623  1.00 53.44           C  
ATOM   4403  N   TYR B 202      -6.052  62.009  87.761  1.00 25.00           N  
ATOM   4404  CA  TYR B 202      -5.472  61.593  86.515  1.00 21.98           C  
ATOM   4405  C   TYR B 202      -5.883  60.209  86.106  1.00 12.80           C  
ATOM   4406  O   TYR B 202      -6.212  60.005  84.956  1.00 18.60           O  
ATOM   4407  CB  TYR B 202      -3.979  61.611  86.637  1.00 28.48           C  
ATOM   4408  CG  TYR B 202      -3.298  61.064  85.435  1.00 36.58           C  
ATOM   4409  CD1 TYR B 202      -3.109  61.850  84.317  1.00 35.92           C  
ATOM   4410  CD2 TYR B 202      -2.777  59.785  85.440  1.00 42.98           C  
ATOM   4411  CE1 TYR B 202      -2.470  61.361  83.211  1.00 32.47           C  
ATOM   4412  CE2 TYR B 202      -2.073  59.308  84.370  1.00 40.76           C  
ATOM   4413  CZ  TYR B 202      -1.973  60.080  83.226  1.00 35.71           C  
ATOM   4414  OH  TYR B 202      -1.335  59.563  82.100  1.00 34.15           O  
ATOM   4415  N   LEU B 203      -5.800  59.247  86.989  1.00  6.76           N  
ATOM   4416  CA  LEU B 203      -6.105  57.909  86.542  1.00 15.44           C  
ATOM   4417  C   LEU B 203      -7.448  57.751  85.814  1.00 21.30           C  
ATOM   4418  O   LEU B 203      -7.519  57.186  84.715  1.00 23.86           O  
ATOM   4419  CB  LEU B 203      -5.891  56.875  87.658  1.00 19.16           C  
ATOM   4420  CG  LEU B 203      -6.476  55.460  87.421  1.00 18.59           C  
ATOM   4421  CD1 LEU B 203      -6.027  54.785  86.147  1.00 17.68           C  
ATOM   4422  CD2 LEU B 203      -6.132  54.529  88.580  1.00 13.46           C  
ATOM   4423  N   PRO B 204      -8.521  58.267  86.395  1.00 26.57           N  
ATOM   4424  CA  PRO B 204      -9.823  58.099  85.753  1.00 25.06           C  
ATOM   4425  C   PRO B 204      -9.885  58.693  84.355  1.00 25.02           C  
ATOM   4426  O   PRO B 204     -10.402  58.073  83.438  1.00 23.97           O  
ATOM   4427  CB  PRO B 204     -10.813  58.809  86.707  1.00 22.32           C  
ATOM   4428  CG  PRO B 204      -9.992  59.534  87.702  1.00 15.74           C  
ATOM   4429  CD  PRO B 204      -8.668  58.793  87.773  1.00 24.12           C  
ATOM   4430  N   VAL B 205      -9.435  59.931  84.208  1.00 22.00           N  
ATOM   4431  CA  VAL B 205      -9.453  60.568  82.906  1.00 28.55           C  
ATOM   4432  C   VAL B 205      -8.462  59.857  81.955  1.00 29.53           C  
ATOM   4433  O   VAL B 205      -8.842  59.533  80.838  1.00 33.29           O  
ATOM   4434  CB  VAL B 205      -9.104  62.086  83.005  1.00 32.95           C  
ATOM   4435  CG1 VAL B 205      -9.016  62.717  81.627  1.00 34.31           C  
ATOM   4436  CG2 VAL B 205     -10.126  62.839  83.879  1.00 28.60           C  
ATOM   4437  N   ALA B 206      -7.224  59.612  82.392  1.00 22.36           N  
ATOM   4438  CA  ALA B 206      -6.270  58.918  81.562  1.00 15.11           C  
ATOM   4439  C   ALA B 206      -6.833  57.617  81.051  1.00 22.08           C  
ATOM   4440  O   ALA B 206      -6.503  57.240  79.935  1.00 33.56           O  
ATOM   4441  CB  ALA B 206      -4.982  58.650  82.267  1.00  9.30           C  
ATOM   4442  N   ALA B 207      -7.678  56.919  81.808  1.00 24.24           N  
ATOM   4443  CA  ALA B 207      -8.231  55.640  81.298  1.00 23.17           C  
ATOM   4444  C   ALA B 207      -9.255  55.786  80.137  1.00 28.84           C  
ATOM   4445  O   ALA B 207      -9.382  54.936  79.215  1.00 26.72           O  
ATOM   4446  CB  ALA B 207      -8.814  54.766  82.437  1.00 18.35           C  
ATOM   4447  N   ALA B 208      -9.994  56.879  80.188  1.00 23.15           N  
ATOM   4448  CA  ALA B 208     -10.971  57.126  79.165  1.00 23.64           C  
ATOM   4449  C   ALA B 208     -10.250  57.698  77.912  1.00 26.69           C  
ATOM   4450  O   ALA B 208     -10.747  57.584  76.783  1.00 34.42           O  
ATOM   4451  CB  ALA B 208     -12.009  58.105  79.764  1.00 17.02           C  
ATOM   4452  N   MET B 209      -9.094  58.316  78.118  1.00 22.00           N  
ATOM   4453  CA  MET B 209      -8.352  58.901  77.013  1.00 23.77           C  
ATOM   4454  C   MET B 209      -7.844  57.767  76.168  1.00 24.77           C  
ATOM   4455  O   MET B 209      -8.248  57.636  75.017  1.00 21.28           O  
ATOM   4456  CB  MET B 209      -7.205  59.758  77.515  1.00 17.70           C  
ATOM   4457  CG  MET B 209      -7.719  61.167  77.847  1.00 18.05           C  
ATOM   4458  SD  MET B 209      -6.352  62.009  78.646  1.00 24.19           S  
ATOM   4459  CE  MET B 209      -5.325  62.571  77.285  1.00 23.68           C  
ATOM   4460  N   TYR B 210      -7.075  56.875  76.785  1.00 21.48           N  
ATOM   4461  CA  TYR B 210      -6.596  55.715  76.042  1.00 27.79           C  
ATOM   4462  C   TYR B 210      -7.818  54.925  75.517  1.00 30.73           C  
ATOM   4463  O   TYR B 210      -7.733  54.114  74.584  1.00 30.43           O  
ATOM   4464  CB  TYR B 210      -5.790  54.716  76.934  1.00 25.88           C  
ATOM   4465  CG  TYR B 210      -4.367  55.070  77.351  1.00 21.74           C  
ATOM   4466  CD1 TYR B 210      -3.332  55.165  76.438  1.00 20.51           C  
ATOM   4467  CD2 TYR B 210      -4.071  55.305  78.684  1.00 19.89           C  
ATOM   4468  CE1 TYR B 210      -2.042  55.519  76.856  1.00 18.19           C  
ATOM   4469  CE2 TYR B 210      -2.810  55.700  79.085  1.00 21.51           C  
ATOM   4470  CZ  TYR B 210      -1.792  55.758  78.172  1.00 24.06           C  
ATOM   4471  OH  TYR B 210      -0.547  56.075  78.635  1.00 39.29           O  
ATOM   4472  N   MET B 211      -8.959  54.995  76.171  1.00 28.60           N  
ATOM   4473  CA  MET B 211      -9.949  54.098  75.614  1.00 17.81           C  
ATOM   4474  C   MET B 211     -10.463  54.694  74.356  1.00 25.66           C  
ATOM   4475  O   MET B 211     -10.951  53.964  73.518  1.00 36.13           O  
ATOM   4476  CB  MET B 211     -11.073  53.692  76.550  1.00 20.46           C  
ATOM   4477  CG  MET B 211     -10.694  52.837  77.784  1.00 25.62           C  
ATOM   4478  SD  MET B 211     -12.106  52.996  78.960  1.00 27.47           S  
ATOM   4479  CE  MET B 211     -13.379  52.250  78.132  1.00 10.16           C  
ATOM   4480  N   VAL B 212     -10.373  56.003  74.180  1.00 22.92           N  
ATOM   4481  CA  VAL B 212     -10.848  56.493  72.886  1.00 25.62           C  
ATOM   4482  C   VAL B 212      -9.694  56.585  71.905  1.00 36.40           C  
ATOM   4483  O   VAL B 212      -9.886  57.023  70.793  1.00 44.39           O  
ATOM   4484  CB  VAL B 212     -11.528  57.848  72.905  1.00 16.93           C  
ATOM   4485  CG1 VAL B 212     -12.908  57.667  73.432  1.00  9.46           C  
ATOM   4486  CG2 VAL B 212     -10.648  58.894  73.669  1.00 15.63           C  
ATOM   4487  N   GLY B 213      -8.500  56.160  72.312  1.00 36.05           N  
ATOM   4488  CA  GLY B 213      -7.332  56.149  71.437  1.00 28.00           C  
ATOM   4489  C   GLY B 213      -6.345  57.294  71.634  1.00 27.68           C  
ATOM   4490  O   GLY B 213      -5.353  57.422  70.919  1.00 27.75           O  
ATOM   4491  N   ILE B 214      -6.592  58.137  72.611  1.00 27.15           N  
ATOM   4492  CA  ILE B 214      -5.669  59.205  72.779  1.00 24.50           C  
ATOM   4493  C   ILE B 214      -4.588  58.652  73.637  1.00 28.64           C  
ATOM   4494  O   ILE B 214      -4.735  58.528  74.870  1.00 32.44           O  
ATOM   4495  CB  ILE B 214      -6.368  60.388  73.369  1.00 27.60           C  
ATOM   4496  CG1 ILE B 214      -7.761  60.478  72.695  1.00 32.16           C  
ATOM   4497  CG2 ILE B 214      -5.411  61.596  73.353  1.00 25.16           C  
ATOM   4498  CD1 ILE B 214      -8.801  61.310  73.410  1.00 35.65           C  
ATOM   4499  N   ASP B 215      -3.547  58.213  72.961  1.00 24.76           N  
ATOM   4500  CA  ASP B 215      -2.432  57.719  73.688  1.00 37.61           C  
ATOM   4501  C   ASP B 215      -1.254  58.672  73.574  1.00 39.36           C  
ATOM   4502  O   ASP B 215      -0.206  58.398  74.175  1.00 38.27           O  
ATOM   4503  CB  ASP B 215      -2.091  56.308  73.268  1.00 45.66           C  
ATOM   4504  CG  ASP B 215      -1.692  56.210  71.827  1.00 54.73           C  
ATOM   4505  OD1 ASP B 215      -1.493  57.271  71.187  1.00 60.10           O  
ATOM   4506  OD2 ASP B 215      -1.542  55.056  71.343  1.00 56.41           O1-
ATOM   4507  N   SER B 216      -1.428  59.781  72.838  1.00 39.50           N  
ATOM   4508  CA  SER B 216      -0.374  60.805  72.667  1.00 41.22           C  
ATOM   4509  C   SER B 216       0.262  61.125  74.012  1.00 40.34           C  
ATOM   4510  O   SER B 216      -0.441  61.455  74.981  1.00 38.29           O  
ATOM   4511  CB  SER B 216      -0.968  62.113  72.162  1.00 47.50           C  
ATOM   4512  OG  SER B 216      -0.244  63.194  72.728  1.00 51.74           O  
ATOM   4513  N   LYS B 217       1.581  61.026  74.081  1.00 41.45           N  
ATOM   4514  CA  LYS B 217       2.247  61.243  75.343  1.00 42.29           C  
ATOM   4515  C   LYS B 217       2.035  62.634  75.856  1.00 41.55           C  
ATOM   4516  O   LYS B 217       1.770  62.891  77.036  1.00 47.13           O  
ATOM   4517  CB  LYS B 217       3.732  61.020  75.209  1.00 46.13           C  
ATOM   4518  CG  LYS B 217       4.329  60.503  76.507  1.00 56.48           C  
ATOM   4519  CD  LYS B 217       5.780  60.940  76.627  1.00 65.10           C  
ATOM   4520  CE  LYS B 217       5.956  61.892  77.772  1.00 70.36           C  
ATOM   4521  NZ  LYS B 217       5.405  61.295  79.042  1.00 74.13           N1+
ATOM   4522  N   GLU B 218       2.186  63.558  74.944  1.00 31.47           N  
ATOM   4523  CA  GLU B 218       2.063  64.884  75.425  1.00 42.33           C  
ATOM   4524  C   GLU B 218       0.633  65.247  75.653  1.00 34.40           C  
ATOM   4525  O   GLU B 218       0.361  66.332  76.142  1.00 39.63           O  
ATOM   4526  CB  GLU B 218       2.920  65.880  74.631  1.00 66.88           C  
ATOM   4527  CG  GLU B 218       3.908  66.794  75.489  1.00 81.58           C  
ATOM   4528  CD  GLU B 218       5.043  66.079  76.283  1.00 83.68           C  
ATOM   4529  OE1 GLU B 218       5.797  65.225  75.741  1.00 80.51           O  
ATOM   4530  OE2 GLU B 218       5.317  66.555  77.407  1.00 83.72           O1-
ATOM   4531  N   GLU B 219      -0.295  64.343  75.348  1.00 31.01           N  
ATOM   4532  CA  GLU B 219      -1.710  64.612  75.657  1.00 30.09           C  
ATOM   4533  C   GLU B 219      -1.994  64.050  77.070  1.00 26.72           C  
ATOM   4534  O   GLU B 219      -2.627  64.656  77.922  1.00 25.56           O  
ATOM   4535  CB  GLU B 219      -2.692  64.198  74.560  1.00 36.92           C  
ATOM   4536  CG  GLU B 219      -3.958  65.115  74.512  1.00 45.69           C  
ATOM   4537  CD  GLU B 219      -3.690  66.546  74.003  1.00 46.16           C  
ATOM   4538  OE1 GLU B 219      -2.735  66.648  73.217  1.00 43.10           O  
ATOM   4539  OE2 GLU B 219      -4.401  67.541  74.366  1.00 44.90           O1-
ATOM   4540  N   HIS B 220      -1.266  63.028  77.435  1.00 24.68           N  
ATOM   4541  CA  HIS B 220      -1.380  62.658  78.797  1.00 26.41           C  
ATOM   4542  C   HIS B 220      -0.725  63.703  79.651  1.00 32.17           C  
ATOM   4543  O   HIS B 220      -1.084  63.921  80.780  1.00 38.61           O  
ATOM   4544  CB  HIS B 220      -0.788  61.324  78.919  1.00 32.22           C  
ATOM   4545  CG  HIS B 220      -1.778  60.300  78.518  1.00 34.03           C  
ATOM   4546  CD2 HIS B 220      -2.548  59.480  79.261  1.00 33.73           C  
ATOM   4547  ND1 HIS B 220      -2.308  60.272  77.253  1.00 37.27           N  
ATOM   4548  CE1 HIS B 220      -3.274  59.374  77.201  1.00 37.16           C  
ATOM   4549  NE2 HIS B 220      -3.444  58.888  78.413  1.00 36.16           N  
ATOM   4550  N   GLU B 221       0.183  64.461  79.086  1.00 39.65           N  
ATOM   4551  CA  GLU B 221       0.767  65.489  79.910  1.00 39.36           C  
ATOM   4552  C   GLU B 221      -0.145  66.703  80.037  1.00 44.29           C  
ATOM   4553  O   GLU B 221      -0.237  67.247  81.134  1.00 47.64           O  
ATOM   4554  CB  GLU B 221       2.196  65.794  79.497  1.00 44.69           C  
ATOM   4555  CG  GLU B 221       2.863  64.591  78.925  1.00 58.02           C  
ATOM   4556  CD  GLU B 221       4.025  64.176  79.751  1.00 74.01           C  
ATOM   4557  OE1 GLU B 221       3.827  64.016  80.981  1.00 70.13           O  
ATOM   4558  OE2 GLU B 221       5.151  64.134  79.188  1.00 86.65           O1-
ATOM   4559  N   ASN B 222      -0.883  67.091  78.994  1.00 45.55           N  
ATOM   4560  CA  ASN B 222      -1.796  68.230  79.142  1.00 46.52           C  
ATOM   4561  C   ASN B 222      -2.820  67.848  80.210  1.00 43.01           C  
ATOM   4562  O   ASN B 222      -3.178  68.661  81.069  1.00 39.57           O  
ATOM   4563  CB  ASN B 222      -2.541  68.565  77.858  1.00 50.87           C  
ATOM   4564  CG  ASN B 222      -1.632  69.108  76.797  1.00 59.82           C  
ATOM   4565  ND2 ASN B 222      -2.138  69.111  75.553  1.00 62.68           N  
ATOM   4566  OD1 ASN B 222      -0.474  69.501  77.080  1.00 59.48           O  
ATOM   4567  N   ALA B 223      -3.266  66.594  80.168  1.00 37.69           N  
ATOM   4568  CA  ALA B 223      -4.236  66.115  81.149  1.00 34.91           C  
ATOM   4569  C   ALA B 223      -3.660  66.134  82.591  1.00 28.39           C  
ATOM   4570  O   ALA B 223      -4.256  66.650  83.555  1.00 22.53           O  
ATOM   4571  CB  ALA B 223      -4.730  64.703  80.778  1.00 31.37           C  
ATOM   4572  N   LYS B 224      -2.507  65.511  82.718  1.00 26.40           N  
ATOM   4573  CA  LYS B 224      -1.845  65.415  83.990  1.00 30.64           C  
ATOM   4574  C   LYS B 224      -1.720  66.804  84.570  1.00 34.38           C  
ATOM   4575  O   LYS B 224      -1.985  67.002  85.743  1.00 42.40           O  
ATOM   4576  CB  LYS B 224      -0.476  64.823  83.768  1.00 27.58           C  
ATOM   4577  CG  LYS B 224       0.076  64.147  84.939  1.00 30.57           C  
ATOM   4578  CD  LYS B 224       1.319  63.397  84.530  1.00 34.00           C  
ATOM   4579  CE  LYS B 224       0.966  61.985  84.142  1.00 41.68           C  
ATOM   4580  NZ  LYS B 224       2.093  61.299  83.456  1.00 45.28           N1+
ATOM   4581  N   ALA B 225      -1.465  67.797  83.737  1.00 27.15           N  
ATOM   4582  CA  ALA B 225      -1.269  69.134  84.284  1.00 25.56           C  
ATOM   4583  C   ALA B 225      -2.457  69.732  84.963  1.00 32.83           C  
ATOM   4584  O   ALA B 225      -2.352  70.371  85.982  1.00 45.57           O  
ATOM   4585  CB  ALA B 225      -0.790  70.102  83.191  1.00 25.93           C  
ATOM   4586  N   ILE B 226      -3.582  69.684  84.306  1.00 36.11           N  
ATOM   4587  CA  ILE B 226      -4.675  70.376  84.897  1.00 36.59           C  
ATOM   4588  C   ILE B 226      -5.153  69.569  86.123  1.00 33.30           C  
ATOM   4589  O   ILE B 226      -5.264  70.061  87.248  1.00 32.46           O  
ATOM   4590  CB  ILE B 226      -5.773  70.749  83.801  1.00 32.72           C  
ATOM   4591  CG1 ILE B 226      -6.918  69.750  83.823  1.00 40.68           C  
ATOM   4592  CG2 ILE B 226      -5.193  71.096  82.341  1.00 22.75           C  
ATOM   4593  CD1 ILE B 226      -7.842  69.854  85.050  1.00 46.59           C  
ATOM   4594  N   LEU B 227      -5.415  68.307  85.846  1.00 29.87           N  
ATOM   4595  CA  LEU B 227      -5.936  67.392  86.815  1.00 32.04           C  
ATOM   4596  C   LEU B 227      -5.142  67.399  88.077  1.00 32.61           C  
ATOM   4597  O   LEU B 227      -5.709  67.438  89.160  1.00 34.96           O  
ATOM   4598  CB  LEU B 227      -5.972  65.993  86.244  1.00 33.06           C  
ATOM   4599  CG  LEU B 227      -7.049  65.828  85.165  1.00 34.63           C  
ATOM   4600  CD1 LEU B 227      -6.827  64.516  84.425  1.00 36.83           C  
ATOM   4601  CD2 LEU B 227      -8.530  65.917  85.655  1.00 33.30           C  
ATOM   4602  N   LEU B 228      -3.834  67.296  87.987  1.00 26.15           N  
ATOM   4603  CA  LEU B 228      -3.114  67.367  89.257  1.00 30.10           C  
ATOM   4604  C   LEU B 228      -3.348  68.662  90.073  1.00 39.13           C  
ATOM   4605  O   LEU B 228      -3.251  68.624  91.305  1.00 39.80           O  
ATOM   4606  CB  LEU B 228      -1.617  67.081  89.157  1.00 27.76           C  
ATOM   4607  CG  LEU B 228      -1.242  65.729  88.520  1.00 36.83           C  
ATOM   4608  CD1 LEU B 228       0.260  65.489  88.366  1.00 38.59           C  
ATOM   4609  CD2 LEU B 228      -1.794  64.554  89.231  1.00 34.56           C  
ATOM   4610  N   GLU B 229      -3.634  69.812  89.461  1.00 43.13           N  
ATOM   4611  CA  GLU B 229      -3.889  70.944  90.354  1.00 43.16           C  
ATOM   4612  C   GLU B 229      -5.230  70.753  91.017  1.00 36.78           C  
ATOM   4613  O   GLU B 229      -5.466  71.210  92.131  1.00 33.41           O  
ATOM   4614  CB  GLU B 229      -3.834  72.327  89.735  1.00 45.79           C  
ATOM   4615  CG  GLU B 229      -3.414  73.329  90.831  1.00 50.14           C  
ATOM   4616  CD  GLU B 229      -4.094  74.685  90.742  1.00 64.94           C  
ATOM   4617  OE1 GLU B 229      -5.296  74.845  91.123  1.00 70.04           O  
ATOM   4618  OE2 GLU B 229      -3.366  75.612  90.315  1.00 70.76           O1-
ATOM   4619  N   MET B 230      -6.117  70.081  90.300  1.00 32.08           N  
ATOM   4620  CA  MET B 230      -7.434  69.830  90.826  1.00 33.29           C  
ATOM   4621  C   MET B 230      -7.242  68.994  92.056  1.00 31.82           C  
ATOM   4622  O   MET B 230      -7.776  69.282  93.097  1.00 39.93           O  
ATOM   4623  CB  MET B 230      -8.274  69.013  89.862  1.00 38.31           C  
ATOM   4624  CG  MET B 230      -8.499  69.627  88.524  1.00 45.24           C  
ATOM   4625  SD  MET B 230     -10.225  69.307  88.067  1.00 53.42           S  
ATOM   4626  CE  MET B 230     -10.928  69.386  89.800  1.00 58.57           C  
ATOM   4627  N   GLY B 231      -6.533  67.894  91.911  1.00 31.21           N  
ATOM   4628  CA  GLY B 231      -6.382  66.960  93.008  1.00 34.80           C  
ATOM   4629  C   GLY B 231      -5.732  67.568  94.216  1.00 37.40           C  
ATOM   4630  O   GLY B 231      -6.050  67.199  95.348  1.00 38.43           O  
ATOM   4631  N   GLU B 232      -4.741  68.419  93.981  1.00 32.92           N  
ATOM   4632  CA  GLU B 232      -4.067  69.023  95.103  1.00 32.09           C  
ATOM   4633  C   GLU B 232      -5.123  69.843  95.864  1.00 32.63           C  
ATOM   4634  O   GLU B 232      -5.443  69.555  97.030  1.00 38.08           O  
ATOM   4635  CB  GLU B 232      -2.921  69.896  94.615  1.00 38.02           C  
ATOM   4636  CG  GLU B 232      -2.407  70.908  95.636  1.00 47.93           C  
ATOM   4637  CD  GLU B 232      -1.009  71.448  95.287  1.00 55.22           C  
ATOM   4638  OE1 GLU B 232      -0.097  70.607  95.090  1.00 63.63           O  
ATOM   4639  OE2 GLU B 232      -0.849  72.697  95.156  1.00 47.55           O1-
ATOM   4640  N   TYR B 233      -5.673  70.842  95.181  1.00 21.01           N  
ATOM   4641  CA  TYR B 233      -6.719  71.669  95.740  1.00 23.45           C  
ATOM   4642  C   TYR B 233      -7.799  70.796  96.389  1.00 39.65           C  
ATOM   4643  O   TYR B 233      -8.366  71.156  97.406  1.00 42.41           O  
ATOM   4644  CB  TYR B 233      -7.385  72.548  94.673  1.00 22.36           C  
ATOM   4645  CG  TYR B 233      -8.704  73.201  95.193  1.00 40.90           C  
ATOM   4646  CD1 TYR B 233      -9.904  72.469  95.249  1.00 46.48           C  
ATOM   4647  CD2 TYR B 233      -8.757  74.533  95.631  1.00 39.36           C  
ATOM   4648  CE1 TYR B 233     -11.097  73.012  95.771  1.00 48.20           C  
ATOM   4649  CE2 TYR B 233      -9.967  75.090  96.124  1.00 44.42           C  
ATOM   4650  CZ  TYR B 233     -11.126  74.317  96.221  1.00 50.51           C  
ATOM   4651  OH  TYR B 233     -12.306  74.882  96.721  1.00 52.75           O  
ATOM   4652  N   PHE B 234      -8.135  69.659  95.807  1.00 45.89           N  
ATOM   4653  CA  PHE B 234      -9.173  68.880  96.448  1.00 40.58           C  
ATOM   4654  C   PHE B 234      -8.743  68.468  97.851  1.00 33.37           C  
ATOM   4655  O   PHE B 234      -9.501  68.645  98.788  1.00 32.20           O  
ATOM   4656  CB  PHE B 234      -9.524  67.677  95.615  1.00 37.11           C  
ATOM   4657  CG  PHE B 234     -10.439  66.730  96.310  1.00 37.99           C  
ATOM   4658  CD1 PHE B 234      -9.932  65.816  97.239  1.00 41.02           C  
ATOM   4659  CD2 PHE B 234     -11.793  66.699  95.963  1.00 39.46           C  
ATOM   4660  CE1 PHE B 234     -10.763  64.874  97.844  1.00 43.34           C  
ATOM   4661  CE2 PHE B 234     -12.656  65.787  96.538  1.00 39.09           C  
ATOM   4662  CZ  PHE B 234     -12.141  64.873  97.498  1.00 46.54           C  
ATOM   4663  N   GLN B 235      -7.529  67.935  97.969  1.00 29.70           N  
ATOM   4664  CA  GLN B 235      -6.965  67.519  99.235  1.00 27.31           C  
ATOM   4665  C   GLN B 235      -7.089  68.687 100.171  1.00 34.60           C  
ATOM   4666  O   GLN B 235      -7.758  68.605 101.199  1.00 41.53           O  
ATOM   4667  CB  GLN B 235      -5.476  67.262  99.110  1.00 28.69           C  
ATOM   4668  CG  GLN B 235      -5.018  66.543 100.313  1.00 40.42           C  
ATOM   4669  CD  GLN B 235      -6.143  65.650 100.863  1.00 51.11           C  
ATOM   4670  NE2 GLN B 235      -6.900  66.175 101.812  1.00 51.60           N  
ATOM   4671  OE1 GLN B 235      -6.409  64.562 100.352  1.00 53.90           O  
ATOM   4672  N   ILE B 236      -6.429  69.782  99.816  1.00 34.00           N  
ATOM   4673  CA  ILE B 236      -6.496  70.998 100.618  1.00 41.71           C  
ATOM   4674  C   ILE B 236      -7.878  71.385 101.180  1.00 54.27           C  
ATOM   4675  O   ILE B 236      -7.985  71.630 102.382  1.00 53.65           O  
ATOM   4676  CB  ILE B 236      -5.868  72.161  99.897  1.00 35.81           C  
ATOM   4677  CG1 ILE B 236      -4.554  71.692  99.293  1.00 35.22           C  
ATOM   4678  CG2 ILE B 236      -5.634  73.259 100.855  1.00 36.64           C  
ATOM   4679  CD1 ILE B 236      -3.469  72.695  99.386  1.00 36.49           C  
ATOM   4680  N   GLN B 237      -8.926  71.395 100.338  1.00 57.17           N  
ATOM   4681  CA  GLN B 237     -10.314  71.686 100.741  1.00 55.99           C  
ATOM   4682  C   GLN B 237     -10.800  70.662 101.763  1.00 53.59           C  
ATOM   4683  O   GLN B 237     -11.448  71.063 102.721  1.00 52.65           O  
ATOM   4684  CB  GLN B 237     -11.298  71.723  99.549  1.00 59.14           C  
ATOM   4685  CG  GLN B 237     -12.531  72.645  99.719  1.00 57.37           C  
ATOM   4686  CD  GLN B 237     -13.427  72.767  98.484  1.00 50.34           C  
ATOM   4687  NE2 GLN B 237     -13.855  71.637  97.945  1.00 50.30           N  
ATOM   4688  OE1 GLN B 237     -13.820  73.859  98.108  1.00 51.60           O  
ATOM   4689  N   ASP B 238     -10.503  69.368 101.568  1.00 47.07           N  
ATOM   4690  CA  ASP B 238     -10.889  68.381 102.568  1.00 47.11           C  
ATOM   4691  C   ASP B 238     -10.260  68.852 103.855  1.00 46.47           C  
ATOM   4692  O   ASP B 238     -10.968  68.958 104.854  1.00 51.02           O  
ATOM   4693  CB  ASP B 238     -10.286  66.995 102.368  1.00 52.43           C  
ATOM   4694  CG  ASP B 238     -10.268  66.140 103.689  1.00 67.56           C  
ATOM   4695  OD1 ASP B 238      -9.513  66.392 104.673  1.00 70.52           O  
ATOM   4696  OD2 ASP B 238     -10.943  65.089 103.722  1.00 73.66           O1-
ATOM   4697  N   ASP B 239      -8.934  69.022 103.850  1.00 38.25           N  
ATOM   4698  CA  ASP B 239      -8.205  69.387 105.062  1.00 41.61           C  
ATOM   4699  C   ASP B 239      -8.923  70.525 105.766  1.00 43.35           C  
ATOM   4700  O   ASP B 239      -9.194  70.426 106.978  1.00 38.48           O  
ATOM   4701  CB  ASP B 239      -6.740  69.731 104.778  1.00 51.26           C  
ATOM   4702  CG  ASP B 239      -5.983  68.616 104.036  1.00 60.12           C  
ATOM   4703  OD1 ASP B 239      -5.887  67.484 104.579  1.00 54.13           O  
ATOM   4704  OD2 ASP B 239      -5.471  68.872 102.910  1.00 65.85           O1-
ATOM   4705  N   TYR B 240      -9.323  71.535 104.985  1.00 40.43           N  
ATOM   4706  CA  TYR B 240     -10.032  72.700 105.510  1.00 39.52           C  
ATOM   4707  C   TYR B 240     -11.388  72.369 106.122  1.00 36.84           C  
ATOM   4708  O   TYR B 240     -11.654  72.655 107.294  1.00 41.65           O  
ATOM   4709  CB  TYR B 240     -10.166  73.779 104.429  1.00 47.82           C  
ATOM   4710  CG  TYR B 240     -11.015  74.961 104.844  1.00 57.08           C  
ATOM   4711  CD1 TYR B 240     -10.491  75.981 105.651  1.00 59.78           C  
ATOM   4712  CD2 TYR B 240     -12.340  75.053 104.416  1.00 64.54           C  
ATOM   4713  CE1 TYR B 240     -11.278  77.037 106.044  1.00 69.98           C  
ATOM   4714  CE2 TYR B 240     -13.126  76.094 104.783  1.00 69.92           C  
ATOM   4715  CZ  TYR B 240     -12.600  77.078 105.601  1.00 79.35           C  
ATOM   4716  OH  TYR B 240     -13.447  78.092 105.976  1.00 88.75           O  
ATOM   4717  N   LEU B 241     -12.212  71.726 105.317  1.00 36.28           N  
ATOM   4718  CA  LEU B 241     -13.546  71.318 105.708  1.00 41.47           C  
ATOM   4719  C   LEU B 241     -13.362  70.383 106.905  1.00 48.52           C  
ATOM   4720  O   LEU B 241     -14.297  70.143 107.672  1.00 57.28           O  
ATOM   4721  CB  LEU B 241     -14.288  70.610 104.533  1.00 40.42           C  
ATOM   4722  CG  LEU B 241     -14.616  71.362 103.223  1.00 39.62           C  
ATOM   4723  CD1 LEU B 241     -15.558  70.620 102.304  1.00 34.26           C  
ATOM   4724  CD2 LEU B 241     -15.036  72.843 103.360  1.00 37.56           C  
ATOM   4725  N   ASP B 242     -12.173  69.837 107.084  1.00 46.68           N  
ATOM   4726  CA  ASP B 242     -12.006  68.929 108.209  1.00 50.92           C  
ATOM   4727  C   ASP B 242     -12.258  69.548 109.606  1.00 58.72           C  
ATOM   4728  O   ASP B 242     -12.952  68.979 110.463  1.00 62.52           O  
ATOM   4729  CB  ASP B 242     -10.640  68.256 108.139  1.00 50.81           C  
ATOM   4730  CG  ASP B 242     -10.590  66.987 108.939  1.00 50.83           C  
ATOM   4731  OD1 ASP B 242     -10.977  65.948 108.379  1.00 56.90           O  
ATOM   4732  OD2 ASP B 242     -10.228  67.024 110.130  1.00 49.48           O1-
ATOM   4733  N   CYS B 243     -11.743  70.747 109.831  1.00 55.54           N  
ATOM   4734  CA  CYS B 243     -11.885  71.281 111.151  1.00 50.84           C  
ATOM   4735  C   CYS B 243     -12.726  72.495 111.098  1.00 43.88           C  
ATOM   4736  O   CYS B 243     -13.515  72.735 111.983  1.00 47.05           O  
ATOM   4737  CB  CYS B 243     -10.506  71.620 111.737  1.00 54.00           C  
ATOM   4738  SG  CYS B 243     -10.136  73.391 111.751  1.00 56.02           S  
ATOM   4739  N   PHE B 244     -12.522  73.289 110.076  1.00 37.53           N  
ATOM   4740  CA  PHE B 244     -13.248  74.530 110.033  1.00 43.77           C  
ATOM   4741  C   PHE B 244     -14.580  74.452 109.367  1.00 48.22           C  
ATOM   4742  O   PHE B 244     -15.155  75.478 108.966  1.00 49.50           O  
ATOM   4743  CB  PHE B 244     -12.428  75.547 109.297  1.00 43.45           C  
ATOM   4744  CG  PHE B 244     -11.494  76.244 110.168  1.00 43.60           C  
ATOM   4745  CD1 PHE B 244     -11.907  76.680 111.388  1.00 43.99           C  
ATOM   4746  CD2 PHE B 244     -10.191  76.383 109.810  1.00 48.34           C  
ATOM   4747  CE1 PHE B 244     -11.051  77.352 112.202  1.00 49.04           C  
ATOM   4748  CE2 PHE B 244      -9.337  77.068 110.606  1.00 52.80           C  
ATOM   4749  CZ  PHE B 244      -9.770  77.572 111.800  1.00 52.20           C  
ATOM   4750  N   GLY B 245     -15.056  73.226 109.210  1.00 46.61           N  
ATOM   4751  CA  GLY B 245     -16.317  73.057 108.508  1.00 53.61           C  
ATOM   4752  C   GLY B 245     -17.395  72.260 109.223  1.00 62.71           C  
ATOM   4753  O   GLY B 245     -17.107  71.543 110.201  1.00 66.84           O  
ATOM   4754  N   ASP B 246     -18.627  72.400 108.711  1.00 59.59           N  
ATOM   4755  CA  ASP B 246     -19.780  71.648 109.193  1.00 59.90           C  
ATOM   4756  C   ASP B 246     -21.078  71.575 108.449  1.00 69.71           C  
ATOM   4757  O   ASP B 246     -21.616  70.480 108.268  1.00 71.74           O  
ATOM   4758  CB  ASP B 246     -20.118  71.797 110.652  1.00 57.53           C  
ATOM   4759  CG  ASP B 246     -20.737  70.524 111.192  1.00 58.59           C  
ATOM   4760  OD1 ASP B 246     -21.507  69.816 110.486  1.00 54.05           O  
ATOM   4761  OD2 ASP B 246     -20.236  70.080 112.229  1.00 64.20           O1-
ATOM   4762  N   PRO B 247     -21.655  72.739 108.172  1.00 77.78           N  
ATOM   4763  CA  PRO B 247     -22.966  72.854 107.486  1.00 79.92           C  
ATOM   4764  C   PRO B 247     -23.346  71.996 106.240  1.00 62.18           C  
ATOM   4765  O   PRO B 247     -23.121  72.393 105.104  1.00 54.21           O  
ATOM   4766  CB  PRO B 247     -23.092  74.370 107.264  1.00 83.78           C  
ATOM   4767  CG  PRO B 247     -22.453  74.951 108.557  1.00 81.07           C  
ATOM   4768  CD  PRO B 247     -21.361  73.945 108.977  1.00 78.24           C  
ATOM   4769  N   ALA B 248     -23.935  70.839 106.510  1.00 56.15           N  
ATOM   4770  CA  ALA B 248     -24.311  69.859 105.506  1.00 58.91           C  
ATOM   4771  C   ALA B 248     -23.217  68.806 105.263  1.00 48.72           C  
ATOM   4772  O   ALA B 248     -23.478  67.745 104.674  1.00 37.20           O  
ATOM   4773  CB  ALA B 248     -24.782  70.496 104.220  1.00 68.07           C  
ATOM   4774  N   LEU B 249     -22.045  69.086 105.820  1.00 48.93           N  
ATOM   4775  CA  LEU B 249     -20.898  68.191 105.835  1.00 60.92           C  
ATOM   4776  C   LEU B 249     -21.156  66.712 105.537  1.00 71.44           C  
ATOM   4777  O   LEU B 249     -21.864  66.050 106.312  1.00 69.35           O  
ATOM   4778  CB  LEU B 249     -20.243  68.295 107.198  1.00 65.46           C  
ATOM   4779  CG  LEU B 249     -18.945  69.036 106.906  1.00 73.82           C  
ATOM   4780  CD1 LEU B 249     -18.186  68.238 105.855  1.00 75.28           C  
ATOM   4781  CD2 LEU B 249     -19.189  70.485 106.402  1.00 76.24           C  
ATOM   4782  N   THR B 250     -20.582  66.261 104.402  1.00 79.82           N  
ATOM   4783  CA  THR B 250     -20.631  64.911 103.768  1.00 83.64           C  
ATOM   4784  C   THR B 250     -20.710  63.680 104.702  1.00 86.11           C  
ATOM   4785  O   THR B 250     -19.848  62.782 104.699  1.00 87.84           O  
ATOM   4786  CB  THR B 250     -19.490  64.752 102.691  1.00 82.68           C  
ATOM   4787  CG2 THR B 250     -18.127  65.178 103.248  1.00 79.85           C  
ATOM   4788  OG1 THR B 250     -19.424  63.398 102.216  1.00 85.82           O  
ATOM   4789  N   GLY B 251     -21.787  63.659 105.468  1.00 84.18           N  
ATOM   4790  CA  GLY B 251     -21.959  62.684 106.501  1.00 84.05           C  
ATOM   4791  C   GLY B 251     -21.089  63.109 107.679  1.00 84.95           C  
ATOM   4792  O   GLY B 251     -21.002  64.318 108.008  1.00 84.65           O  
ATOM   4793  N   ALA B 252     -20.431  62.117 108.287  1.00 84.09           N  
ATOM   4794  CA  ALA B 252     -19.532  62.345 109.421  1.00 78.90           C  
ATOM   4795  C   ALA B 252     -18.692  63.634 109.331  1.00 79.77           C  
ATOM   4796  O   ALA B 252     -17.768  63.783 108.500  1.00 77.07           O  
ATOM   4797  CB  ALA B 252     -18.632  61.109 109.725  1.00 69.81           C  
ATOM   4798  N   VAL B 253     -19.087  64.606 110.141  1.00 76.78           N  
ATOM   4799  CA  VAL B 253     -18.295  65.801 110.258  1.00 74.23           C  
ATOM   4800  C   VAL B 253     -17.570  65.685 111.618  1.00 79.03           C  
ATOM   4801  O   VAL B 253     -17.670  66.558 112.464  1.00 84.04           O  
ATOM   4802  CB  VAL B 253     -19.084  67.089 110.001  1.00 70.16           C  
ATOM   4803  CG1 VAL B 253     -20.449  67.026 110.631  1.00 70.47           C  
ATOM   4804  CG2 VAL B 253     -18.280  68.331 110.412  1.00 66.90           C  
ATOM   4805  N   GLY B 254     -16.869  64.568 111.832  1.00 79.32           N  
ATOM   4806  CA  GLY B 254     -16.133  64.341 113.076  1.00 75.52           C  
ATOM   4807  C   GLY B 254     -14.744  64.927 112.862  1.00 72.40           C  
ATOM   4808  O   GLY B 254     -14.616  66.072 112.406  1.00 67.45           O  
ATOM   4809  N   THR B 255     -13.712  64.118 113.123  1.00 72.11           N  
ATOM   4810  CA  THR B 255     -12.319  64.570 112.977  1.00 55.59           C  
ATOM   4811  C   THR B 255     -11.079  63.660 113.152  1.00 51.05           C  
ATOM   4812  O   THR B 255     -11.132  62.420 113.203  1.00 47.29           O  
ATOM   4813  CB  THR B 255     -12.154  65.920 113.695  1.00 48.01           C  
ATOM   4814  CG2 THR B 255     -11.175  65.933 114.912  1.00 53.95           C  
ATOM   4815  OG1 THR B 255     -11.863  66.926 112.740  1.00 44.41           O  
ATOM   4816  N   ASP B 256      -9.941  64.334 113.132  1.00 54.14           N  
ATOM   4817  CA  ASP B 256      -8.631  63.780 113.392  1.00 59.97           C  
ATOM   4818  C   ASP B 256      -7.540  64.801 113.126  1.00 65.58           C  
ATOM   4819  O   ASP B 256      -7.549  65.586 112.169  1.00 61.77           O  
ATOM   4820  CB  ASP B 256      -8.362  62.387 112.787  1.00 67.24           C  
ATOM   4821  CG  ASP B 256      -7.127  61.668 113.412  1.00 67.40           C  
ATOM   4822  OD1 ASP B 256      -5.976  62.208 113.468  1.00 66.48           O  
ATOM   4823  OD2 ASP B 256      -7.339  60.480 113.755  1.00 63.57           O1-
ATOM   4824  N   ILE B 257      -6.680  64.826 114.131  1.00 73.04           N  
ATOM   4825  CA  ILE B 257      -5.494  65.643 114.285  1.00 66.21           C  
ATOM   4826  C   ILE B 257      -4.988  65.143 115.668  1.00 62.06           C  
ATOM   4827  O   ILE B 257      -3.945  65.563 116.139  1.00 51.97           O  
ATOM   4828  CB  ILE B 257      -5.774  67.157 114.136  1.00 59.76           C  
ATOM   4829  CG1 ILE B 257      -4.814  67.961 114.991  1.00 53.03           C  
ATOM   4830  CG2 ILE B 257      -7.201  67.508 114.543  1.00 59.56           C  
ATOM   4831  CD1 ILE B 257      -5.317  68.155 116.346  1.00 46.01           C  
ATOM   4832  N   GLN B 258      -5.704  64.142 116.217  1.00 64.80           N  
ATOM   4833  CA  GLN B 258      -5.343  63.346 117.394  1.00 63.28           C  
ATOM   4834  C   GLN B 258      -4.292  62.406 116.828  1.00 64.52           C  
ATOM   4835  O   GLN B 258      -3.347  62.013 117.523  1.00 61.18           O  
ATOM   4836  CB  GLN B 258      -6.486  62.444 117.855  1.00 68.56           C  
ATOM   4837  CG  GLN B 258      -6.306  60.932 117.497  1.00 78.69           C  
ATOM   4838  CD  GLN B 258      -5.349  60.094 118.405  1.00 81.46           C  
ATOM   4839  NE2 GLN B 258      -4.121  59.878 117.921  1.00 83.25           N  
ATOM   4840  OE1 GLN B 258      -5.752  59.555 119.447  1.00 78.03           O  
ATOM   4841  N   ASP B 259      -4.523  61.989 115.578  1.00 71.96           N  
ATOM   4842  CA  ASP B 259      -3.549  61.193 114.841  1.00 73.84           C  
ATOM   4843  C   ASP B 259      -2.878  62.377 114.182  1.00 58.96           C  
ATOM   4844  O   ASP B 259      -3.556  63.252 113.632  1.00 41.11           O  
ATOM   4845  CB  ASP B 259      -4.163  60.185 113.865  1.00 87.38           C  
ATOM   4846  CG  ASP B 259      -4.433  58.823 114.522  1.00 98.46           C  
ATOM   4847  OD1 ASP B 259      -5.188  58.798 115.517  1.00 99.99           O  
ATOM   4848  OD2 ASP B 259      -3.879  57.794 114.063  1.00100.00           O1-
ATOM   4849  N   ASN B 260      -1.599  62.486 114.543  1.00 64.35           N  
ATOM   4850  CA  ASN B 260      -0.681  63.541 114.166  1.00 65.18           C  
ATOM   4851  C   ASN B 260      -0.695  63.587 112.655  1.00 75.12           C  
ATOM   4852  O   ASN B 260       0.303  63.234 112.026  1.00 83.96           O  
ATOM   4853  CB  ASN B 260       0.729  63.151 114.631  1.00 58.46           C  
ATOM   4854  CG  ASN B 260       1.685  64.342 114.632  1.00 58.67           C  
ATOM   4855  ND2 ASN B 260       2.865  64.159 114.030  1.00 55.14           N  
ATOM   4856  OD1 ASN B 260       1.315  65.451 115.057  1.00 55.96           O  
ATOM   4857  N   LYS B 261      -1.823  64.001 112.086  1.00 69.59           N  
ATOM   4858  CA  LYS B 261      -1.997  64.044 110.635  1.00 66.72           C  
ATOM   4859  C   LYS B 261      -1.490  65.255 109.831  1.00 61.39           C  
ATOM   4860  O   LYS B 261      -2.136  66.314 109.813  1.00 60.23           O  
ATOM   4861  CB  LYS B 261      -3.452  63.718 110.273  1.00 74.60           C  
ATOM   4862  CG  LYS B 261      -4.523  64.496 111.064  1.00 81.05           C  
ATOM   4863  CD  LYS B 261      -5.919  64.065 110.550  1.00 83.31           C  
ATOM   4864  CE  LYS B 261      -6.641  65.065 109.605  1.00 76.07           C  
ATOM   4865  NZ  LYS B 261      -8.058  64.621 109.412  1.00 68.78           N1+
ATOM   4866  N   CYS B 262      -0.359  65.087 109.139  1.00 54.88           N  
ATOM   4867  CA  CYS B 262       0.228  66.159 108.329  1.00 49.99           C  
ATOM   4868  C   CYS B 262      -0.734  66.815 107.320  1.00 47.84           C  
ATOM   4869  O   CYS B 262      -0.856  66.350 106.196  1.00 56.58           O  
ATOM   4870  CB  CYS B 262       1.531  65.715 107.627  1.00 45.63           C  
ATOM   4871  SG  CYS B 262       1.938  66.708 106.143  1.00 40.59           S  
ATOM   4872  N   SER B 263      -1.376  67.921 107.681  1.00 36.93           N  
ATOM   4873  CA  SER B 263      -2.329  68.536 106.794  1.00 34.76           C  
ATOM   4874  C   SER B 263      -1.917  69.929 106.381  1.00 42.76           C  
ATOM   4875  O   SER B 263      -1.161  70.582 107.087  1.00 46.24           O  
ATOM   4876  CB  SER B 263      -3.622  68.713 107.542  1.00 40.31           C  
ATOM   4877  OG  SER B 263      -3.768  70.105 107.732  1.00 51.99           O  
ATOM   4878  N   TRP B 264      -2.514  70.429 105.303  1.00 44.84           N  
ATOM   4879  CA  TRP B 264      -2.206  71.773 104.799  1.00 44.54           C  
ATOM   4880  C   TRP B 264      -2.374  72.866 105.845  1.00 50.59           C  
ATOM   4881  O   TRP B 264      -1.608  73.849 105.873  1.00 48.12           O  
ATOM   4882  CB  TRP B 264      -3.089  72.117 103.607  1.00 43.23           C  
ATOM   4883  CG  TRP B 264      -2.835  73.444 102.988  1.00 42.26           C  
ATOM   4884  CD1 TRP B 264      -1.941  73.724 102.007  1.00 41.39           C  
ATOM   4885  CD2 TRP B 264      -3.478  74.679 103.317  1.00 49.00           C  
ATOM   4886  CE2 TRP B 264      -2.927  75.661 102.471  1.00 51.36           C  
ATOM   4887  CE3 TRP B 264      -4.436  75.060 104.278  1.00 54.73           C  
ATOM   4888  NE1 TRP B 264      -1.932  75.068 101.740  1.00 43.63           N  
ATOM   4889  CZ2 TRP B 264      -3.331  76.999 102.521  1.00 62.65           C  
ATOM   4890  CZ3 TRP B 264      -4.852  76.387 104.325  1.00 60.32           C  
ATOM   4891  CH2 TRP B 264      -4.297  77.343 103.444  1.00 66.09           C  
ATOM   4892  N   LEU B 265      -3.403  72.712 106.681  1.00 52.86           N  
ATOM   4893  CA  LEU B 265      -3.647  73.640 107.793  1.00 48.45           C  
ATOM   4894  C   LEU B 265      -2.403  73.665 108.713  1.00 45.25           C  
ATOM   4895  O   LEU B 265      -1.782  74.734 108.952  1.00 40.31           O  
ATOM   4896  CB  LEU B 265      -4.875  73.208 108.587  1.00 37.56           C  
ATOM   4897  CG  LEU B 265      -6.001  74.101 108.067  1.00 41.82           C  
ATOM   4898  CD1 LEU B 265      -7.447  73.553 108.211  1.00 35.68           C  
ATOM   4899  CD2 LEU B 265      -5.852  75.485 108.676  1.00 46.68           C  
ATOM   4900  N   VAL B 266      -2.055  72.487 109.233  1.00 35.49           N  
ATOM   4901  CA  VAL B 266      -0.868  72.374 110.061  1.00 37.26           C  
ATOM   4902  C   VAL B 266       0.311  73.079 109.372  1.00 42.46           C  
ATOM   4903  O   VAL B 266       0.872  73.988 109.958  1.00 42.19           O  
ATOM   4904  CB  VAL B 266      -0.502  70.914 110.290  1.00 38.89           C  
ATOM   4905  CG1 VAL B 266       0.989  70.721 110.322  1.00 41.33           C  
ATOM   4906  CG2 VAL B 266      -1.095  70.454 111.529  1.00 42.65           C  
ATOM   4907  N   VAL B 267       0.669  72.678 108.148  1.00 43.92           N  
ATOM   4908  CA  VAL B 267       1.807  73.265 107.417  1.00 42.55           C  
ATOM   4909  C   VAL B 267       1.720  74.780 107.287  1.00 43.56           C  
ATOM   4910  O   VAL B 267       2.710  75.477 107.423  1.00 47.02           O  
ATOM   4911  CB  VAL B 267       1.883  72.700 105.993  1.00 44.65           C  
ATOM   4912  CG1 VAL B 267       3.299  72.703 105.491  1.00 47.20           C  
ATOM   4913  CG2 VAL B 267       1.284  71.294 105.931  1.00 41.42           C  
ATOM   4914  N   GLN B 268       0.515  75.247 106.998  1.00 42.97           N  
ATOM   4915  CA  GLN B 268       0.195  76.652 106.899  1.00 43.38           C  
ATOM   4916  C   GLN B 268       0.363  77.355 108.262  1.00 40.32           C  
ATOM   4917  O   GLN B 268       0.747  78.511 108.301  1.00 35.19           O  
ATOM   4918  CB  GLN B 268      -1.232  76.801 106.342  1.00 41.80           C  
ATOM   4919  CG  GLN B 268      -1.253  77.695 105.148  1.00 43.25           C  
ATOM   4920  CD  GLN B 268       0.000  77.493 104.324  1.00 51.10           C  
ATOM   4921  NE2 GLN B 268       0.105  76.336 103.707  1.00 48.49           N  
ATOM   4922  OE1 GLN B 268       0.884  78.339 104.283  1.00 61.17           O  
ATOM   4923  N   CYS B 269       0.103  76.658 109.364  1.00 45.39           N  
ATOM   4924  CA  CYS B 269       0.338  77.235 110.694  1.00 58.59           C  
ATOM   4925  C   CYS B 269       1.869  77.493 110.800  1.00 58.13           C  
ATOM   4926  O   CYS B 269       2.299  78.649 110.874  1.00 53.90           O  
ATOM   4927  CB  CYS B 269      -0.275  76.322 111.809  1.00 71.60           C  
ATOM   4928  SG  CYS B 269       0.000  76.532 113.630  1.00 77.37           S  
ATOM   4929  N   LEU B 270       2.676  76.419 110.789  1.00 57.68           N  
ATOM   4930  CA  LEU B 270       4.140  76.449 110.896  1.00 51.50           C  
ATOM   4931  C   LEU B 270       4.787  77.540 110.110  1.00 54.94           C  
ATOM   4932  O   LEU B 270       5.947  77.854 110.340  1.00 57.87           O  
ATOM   4933  CB  LEU B 270       4.735  75.147 110.414  1.00 47.72           C  
ATOM   4934  CG  LEU B 270       4.254  74.037 111.316  1.00 53.11           C  
ATOM   4935  CD1 LEU B 270       5.133  72.811 111.152  1.00 55.31           C  
ATOM   4936  CD2 LEU B 270       4.233  74.513 112.763  1.00 56.30           C  
ATOM   4937  N   GLN B 271       4.075  78.104 109.152  1.00 58.14           N  
ATOM   4938  CA  GLN B 271       4.720  79.167 108.437  1.00 62.34           C
[truncated: 53,623 more chars]
