# Supplementary material for: Structural Descriptors for Subunit Interface Regions in Homodimers: Effect of Lipid Membrane and Secondary Structure Type
Source: J Chem Inf Model. 2025 Mar 27;65(7):3117–26. doi: 10.1021/acs.jcim.4c01233 (PMC12004529; doi:10.1021/acs.jcim.4c01233)
Supplement: Supplementary file 3 — ci4c01233_si_003.tar [file ci4c01233_si_003.tar › database/alpha/7q16_cytop.pdb]

ATOM      1  N   ASP A   1      35.628  25.218  -3.156  1.00 32.86           N  
ATOM      2  CA  ASP A   1      36.274  24.377  -2.135  1.00 32.86           C  
ATOM      3  C   ASP A   1      35.213  23.725  -1.316  1.00 32.86           C  
ATOM      4  O   ASP A   1      34.735  22.639  -1.641  1.00 32.86           O  
ATOM      5  CB  ASP A   1      37.131  25.255  -1.207  1.00 32.86           C  
ATOM      6  CG  ASP A   1      38.016  24.344  -0.373  1.00 32.86           C  
ATOM      7  OD1 ASP A   1      38.409  23.265  -0.893  1.00 32.86           O  
ATOM      8  OD2 ASP A   1      38.305  24.710   0.798  1.00 32.86           O1-
ATOM      9  N   LYS A   2      34.813  24.406  -0.228  1.00124.84           N  
ATOM     10  CA  LYS A   2      33.813  23.909   0.666  1.00124.84           C  
ATOM     11  C   LYS A   2      32.516  23.786  -0.075  1.00124.84           C  
ATOM     12  O   LYS A   2      31.784  22.815   0.106  1.00124.84           O  
ATOM     13  CB  LYS A   2      33.591  24.849   1.866  1.00124.84           C  
ATOM     14  CG  LYS A   2      33.057  26.228   1.466  1.00124.84           C  
ATOM     15  CD  LYS A   2      32.673  27.106   2.661  1.00124.84           C  
ATOM     16  CE  LYS A   2      31.679  26.462   3.628  1.00124.84           C  
ATOM     17  NZ  LYS A   2      30.308  26.546   3.080  1.00124.84           N1+
ATOM     18  N   ASN A   3      32.192  24.773  -0.933  1.00 43.31           N  
ATOM     19  CA  ASN A   3      30.950  24.734  -1.653  1.00 43.31           C  
ATOM     20  C   ASN A   3      30.931  23.547  -2.556  1.00 43.31           C  
ATOM     21  O   ASN A   3      29.917  22.861  -2.660  1.00 43.31           O  
ATOM     22  CB  ASN A   3      30.697  25.966  -2.537  1.00 43.31           C  
ATOM     23  CG  ASN A   3      30.165  27.091  -1.661  1.00 43.31           C  
ATOM     24  ND2 ASN A   3      28.820  27.109  -1.456  1.00 43.31           N  
ATOM     25  OD1 ASN A   3      30.919  27.934  -1.180  1.00 43.31           O  
ATOM     26  N   GLU A   4      32.059  23.265  -3.231  1.00 25.50           N  
ATOM     27  CA  GLU A   4      32.084  22.181  -4.169  1.00 25.50           C  
ATOM     28  C   GLU A   4      31.808  20.901  -3.440  1.00 25.50           C  
ATOM     29  O   GLU A   4      31.061  20.050  -3.922  1.00 25.50           O  
ATOM     30  CB  GLU A   4      33.439  22.060  -4.895  1.00 25.50           C  
ATOM     31  CG  GLU A   4      33.699  23.219  -5.863  1.00 25.50           C  
ATOM     32  CD  GLU A   4      35.099  23.071  -6.444  1.00 25.50           C  
ATOM     33  OE1 GLU A   4      35.818  22.124  -6.030  1.00 25.50           O  
ATOM     34  OE2 GLU A   4      35.467  23.904  -7.315  1.00 25.50           O1-
ATOM     35  N   LEU A   5      32.392  20.741  -2.239  1.00 40.73           N  
ATOM     36  CA  LEU A   5      32.227  19.538  -1.474  1.00 40.73           C  
ATOM     37  C   LEU A   5      30.781  19.378  -1.116  1.00 40.73           C  
ATOM     38  O   LEU A   5      30.228  18.281  -1.201  1.00 40.73           O  
ATOM     39  CB  LEU A   5      33.013  19.581  -0.157  1.00 40.73           C  
ATOM     40  CG  LEU A   5      34.541  19.642  -0.338  1.00 40.73           C  
ATOM     41  CD1 LEU A   5      35.265  19.682   1.016  1.00 40.73           C  
ATOM     42  CD2 LEU A   5      35.039  18.498  -1.235  1.00 40.73           C  
ATOM     43  N   VAL A   6      30.124  20.482  -0.712  1.00 33.73           N  
ATOM     44  CA  VAL A   6      28.753  20.420  -0.293  1.00 33.73           C  
ATOM     45  C   VAL A   6      27.896  19.992  -1.442  1.00 33.73           C  
ATOM     46  O   VAL A   6      26.972  19.199  -1.269  1.00 33.73           O  
ATOM     47  CB  VAL A   6      28.232  21.736   0.206  1.00 33.73           C  
ATOM     48  CG1 VAL A   6      26.724  21.603   0.485  1.00 33.73           C  
ATOM     49  CG2 VAL A   6      29.055  22.140   1.444  1.00 33.73           C  
ATOM     50  N   GLN A   7      28.179  20.515  -2.649  1.00 39.92           N  
ATOM     51  CA  GLN A   7      27.375  20.194  -3.792  1.00 39.92           C  
ATOM     52  C   GLN A   7      27.514  18.737  -4.105  1.00 39.92           C  
ATOM     53  O   GLN A   7      26.531  18.072  -4.426  1.00 39.92           O  
ATOM     54  CB  GLN A   7      27.777  20.992  -5.040  1.00 39.92           C  
ATOM     55  CG  GLN A   7      27.521  22.490  -4.872  1.00 39.92           C  
ATOM     56  CD  GLN A   7      26.023  22.685  -4.681  1.00 39.92           C  
ATOM     57  NE2 GLN A   7      25.224  21.640  -5.032  1.00 39.92           N  
ATOM     58  OE1 GLN A   7      25.572  23.734  -4.224  1.00 39.92           O  
ATOM     59  N   LYS A   8      28.746  18.200  -4.021  1.00 67.76           N  
ATOM     60  CA  LYS A   8      28.984  16.814  -4.310  1.00 67.76           C  
ATOM     61  C   LYS A   8      28.238  15.986  -3.317  1.00 67.76           C  
ATOM     62  O   LYS A   8      27.670  14.950  -3.658  1.00 67.76           O  
ATOM     63  CB  LYS A   8      30.468  16.424  -4.197  1.00 67.76           C  
ATOM     64  CG  LYS A   8      30.711  14.920  -4.339  1.00 67.76           C  
ATOM     65  CD  LYS A   8      30.348  14.353  -5.711  1.00 67.76           C  
ATOM     66  CE  LYS A   8      30.597  12.848  -5.830  1.00 67.76           C  
ATOM     67  NZ  LYS A   8      30.133  12.366  -7.153  1.00 67.76           N1+
ATOM     68  N   ALA A   9      28.220  16.430  -2.048  1.00 25.51           N  
ATOM     69  CA  ALA A   9      27.559  15.685  -1.018  1.00 25.51           C  
ATOM     70  C   ALA A   9      26.102  15.611  -1.346  1.00 25.51           C  
ATOM     71  O   ALA A   9      25.465  14.571  -1.186  1.00 25.51           O  
ATOM     72  CB  ALA A   9      27.695  16.341   0.367  1.00 25.51           C  
ATOM     73  N   LYS A  10      25.543  16.730  -1.829  1.00136.98           N  
ATOM     74  CA  LYS A  10      24.147  16.809  -2.131  1.00136.98           C  
ATOM     75  C   LYS A  10      23.854  15.838  -3.235  1.00136.98           C  
ATOM     76  O   LYS A  10      22.821  15.169  -3.229  1.00136.98           O  
ATOM     77  CB  LYS A  10      23.763  18.222  -2.599  1.00136.98           C  
ATOM     78  CG  LYS A  10      22.322  18.608  -2.283  1.00136.98           C  
ATOM     79  CD  LYS A  10      22.037  20.095  -2.517  1.00136.98           C  
ATOM     80  CE  LYS A  10      23.251  21.004  -2.299  1.00136.98           C  
ATOM     81  NZ  LYS A  10      23.697  20.941  -0.891  1.00136.98           N1+
ATOM     82  N   LEU A  11      24.756  15.749  -4.233  1.00 44.46           N  
ATOM     83  CA  LEU A  11      24.547  14.845  -5.329  1.00 44.46           C  
ATOM     84  C   LEU A  11      24.578  13.439  -4.832  1.00 44.46           C  
ATOM     85  O   LEU A  11      23.768  12.611  -5.243  1.00 44.46           O  
ATOM     86  CB  LEU A  11      25.608  14.923  -6.440  1.00 44.46           C  
ATOM     87  CG  LEU A  11      25.433  13.807  -7.493  1.00 44.46           C  
ATOM     88  CD1 LEU A  11      24.081  13.910  -8.218  1.00 44.46           C  
ATOM     89  CD2 LEU A  11      26.628  13.751  -8.457  1.00 44.46           C  
ATOM     90  N   ALA A  12      25.518  13.134  -3.922  1.00 31.12           N  
ATOM     91  CA  ALA A  12      25.692  11.802  -3.422  1.00 31.12           C  
ATOM     92  C   ALA A  12      24.437  11.387  -2.726  1.00 31.12           C  
ATOM     93  O   ALA A  12      24.036  10.227  -2.801  1.00 31.12           O  
ATOM     94  CB  ALA A  12      26.845  11.694  -2.405  1.00 31.12           C  
ATOM     95  N   GLU A  13      23.786  12.331  -2.022  1.00 40.84           N  
ATOM     96  CA  GLU A  13      22.609  11.988  -1.282  1.00 40.84           C  
ATOM     97  C   GLU A  13      21.547  11.497  -2.220  1.00 40.84           C  
ATOM     98  O   GLU A  13      20.895  10.487  -1.957  1.00 40.84           O  
ATOM     99  CB  GLU A  13      22.040  13.182  -0.496  1.00 40.84           C  
ATOM    100  CG  GLU A  13      20.930  12.797   0.484  1.00 40.84           C  
ATOM    101  CD  GLU A  13      20.603  14.012   1.335  1.00 40.84           C  
ATOM    102  OE1 GLU A  13      20.634  15.149   0.792  1.00 40.84           O  
ATOM    103  OE2 GLU A  13      20.315  13.819   2.546  1.00 40.84           O1-
ATOM    104  N   GLN A  14      21.352  12.181  -3.360  1.00 83.41           N  
ATOM    105  CA  GLN A  14      20.318  11.773  -4.268  1.00 83.41           C  
ATOM    106  C   GLN A  14      20.660  10.421  -4.822  1.00 83.41           C  
ATOM    107  O   GLN A  14      19.796   9.554  -4.950  1.00 83.41           O  
ATOM    108  CB  GLN A  14      20.139  12.758  -5.432  1.00 83.41           C  
ATOM    109  CG  GLN A  14      18.909  12.459  -6.287  1.00 83.41           C  
ATOM    110  CD  GLN A  14      18.811  13.550  -7.341  1.00 83.41           C  
ATOM    111  NE2 GLN A  14      19.971  14.183  -7.664  1.00 83.41           N  
ATOM    112  OE1 GLN A  14      17.734  13.842  -7.856  1.00 83.41           O  
ATOM    113  N   ALA A  15      21.952  10.215  -5.146  1.00 45.94           N  
ATOM    114  CA  ALA A  15      22.494   8.997  -5.689  1.00 45.94           C  
ATOM    115  C   ALA A  15      22.327   7.921  -4.664  1.00 45.94           C  
ATOM    116  O   ALA A  15      22.241   6.736  -4.982  1.00 45.94           O  
ATOM    117  CB  ALA A  15      23.992   9.100  -6.013  1.00 45.94           C  
ATOM    118  N   GLU A  16      22.286   8.327  -3.383  1.00 81.10           N  
ATOM    119  CA  GLU A  16      22.201   7.419  -2.280  1.00 81.10           C  
ATOM    120  C   GLU A  16      23.483   6.655  -2.166  1.00 81.10           C  
ATOM    121  O   GLU A  16      23.500   5.463  -1.863  1.00 81.10           O  
ATOM    122  CB  GLU A  16      20.987   6.475  -2.346  1.00 81.10           C  
ATOM    123  CG  GLU A  16      19.671   7.249  -2.207  1.00 81.10           C  
ATOM    124  CD  GLU A  16      18.522   6.264  -2.056  1.00 81.10           C  
ATOM    125  OE1 GLU A  16      18.788   5.111  -1.625  1.00 81.10           O  
ATOM    126  OE2 GLU A  16      17.363   6.654  -2.364  1.00 81.10           O1-
ATOM    127  N   ARG A  17      24.604   7.359  -2.440  1.00125.37           N  
ATOM    128  CA  ARG A  17      25.921   6.844  -2.190  1.00125.37           C  
ATOM    129  C   ARG A  17      26.354   7.570  -0.950  1.00125.37           C  
ATOM    130  O   ARG A  17      27.031   8.595  -1.011  1.00125.37           O  
ATOM    131  CB  ARG A  17      26.948   7.202  -3.281  1.00125.37           C  
ATOM    132  CG  ARG A  17      26.713   6.513  -4.626  1.00125.37           C  
ATOM    133  CD  ARG A  17      27.705   6.937  -5.715  1.00125.37           C  
ATOM    134  NE  ARG A  17      29.051   6.411  -5.341  1.00125.37           N  
ATOM    135  CZ  ARG A  17      30.097   6.493  -6.217  1.00125.37           C  
ATOM    136  NH1 ARG A  17      29.920   7.062  -7.445  1.00125.37           N1+
ATOM    137  NH2 ARG A  17      31.323   6.012  -5.862  1.00125.37           N  
ATOM    138  N   TYR A  18      25.964   7.027   0.215  1.00 81.99           N  
ATOM    139  CA  TYR A  18      26.164   7.626   1.506  1.00 81.99           C  
ATOM    140  C   TYR A  18      27.608   7.662   1.889  1.00 81.99           C  
ATOM    141  O   TYR A  18      28.038   8.562   2.610  1.00 81.99           O  
ATOM    142  CB  TYR A  18      25.335   6.929   2.596  1.00 81.99           C  
ATOM    143  CG  TYR A  18      23.920   7.159   2.179  1.00 81.99           C  
ATOM    144  CD1 TYR A  18      23.367   8.416   2.287  1.00 81.99           C  
ATOM    145  CD2 TYR A  18      23.147   6.133   1.681  1.00 81.99           C  
ATOM    146  CE1 TYR A  18      22.068   8.648   1.902  1.00 81.99           C  
ATOM    147  CE2 TYR A  18      21.845   6.362   1.296  1.00 81.99           C  
ATOM    148  CZ  TYR A  18      21.305   7.620   1.405  1.00 81.99           C  
ATOM    149  OH  TYR A  18      19.972   7.861   1.008  1.00 81.99           O  
ATOM    150  N   ASP A  19      28.387   6.652   1.473  1.00 40.87           N  
ATOM    151  CA  ASP A  19      29.778   6.622   1.815  1.00 40.87           C  
ATOM    152  C   ASP A  19      30.416   7.844   1.225  1.00 40.87           C  
ATOM    153  O   ASP A  19      31.199   8.526   1.886  1.00 40.87           O  
ATOM    154  CB  ASP A  19      30.467   5.378   1.229  1.00 40.87           C  
ATOM    155  CG  ASP A  19      29.845   4.163   1.909  1.00 40.87           C  
ATOM    156  OD1 ASP A  19      29.583   4.253   3.138  1.00 40.87           O  
ATOM    157  OD2 ASP A  19      29.601   3.144   1.207  1.00 40.87           O1-
ATOM    158  N   ASP A  20      30.076   8.170  -0.037  1.00 39.67           N  
ATOM    159  CA  ASP A  20      30.647   9.321  -0.679  1.00 39.67           C  
ATOM    160  C   ASP A  20      30.233  10.542   0.080  1.00 39.67           C  
ATOM    161  O   ASP A  20      31.043  11.428   0.345  1.00 39.67           O  
ATOM    162  CB  ASP A  20      30.125   9.542  -2.111  1.00 39.67           C  
ATOM    163  CG  ASP A  20      30.619   8.424  -3.016  1.00 39.67           C  
ATOM    164  OD1 ASP A  20      31.086   7.387  -2.475  1.00 39.67           O  
ATOM    165  OD2 ASP A  20      30.541   8.593  -4.262  1.00 39.67           O1-
ATOM    166  N   MET A  21      28.949  10.603   0.479  1.00 42.28           N  
ATOM    167  CA  MET A  21      28.434  11.782   1.114  1.00 42.28           C  
ATOM    168  C   MET A  21      29.174  12.033   2.390  1.00 42.28           C  
ATOM    169  O   MET A  21      29.534  13.169   2.691  1.00 42.28           O  
ATOM    170  CB  MET A  21      26.935  11.679   1.453  1.00 42.28           C  
ATOM    171  CG  MET A  21      26.308  13.009   1.882  1.00 42.28           C  
ATOM    172  SD  MET A  21      24.525  12.930   2.223  1.00 42.28           S  
ATOM    173  CE  MET A  21      24.298  14.727   2.369  1.00 42.28           C  
ATOM    174  N   ALA A  22      29.430  10.972   3.175  1.00 25.78           N  
ATOM    175  CA  ALA A  22      30.106  11.132   4.431  1.00 25.78           C  
ATOM    176  C   ALA A  22      31.490  11.647   4.182  1.00 25.78           C  
ATOM    177  O   ALA A  22      31.981  12.511   4.908  1.00 25.78           O  
ATOM    178  CB  ALA A  22      30.226   9.809   5.212  1.00 25.78           C  
ATOM    179  N   ALA A  23      32.159  11.126   3.139  1.00 23.03           N  
ATOM    180  CA  ALA A  23      33.510  11.524   2.869  1.00 23.03           C  
ATOM    181  C   ALA A  23      33.547  12.987   2.554  1.00 23.03           C  
ATOM    182  O   ALA A  23      34.436  13.706   3.007  1.00 23.03           O  
ATOM    183  CB  ALA A  23      34.128  10.781   1.670  1.00 23.03           C  
ATOM    184  N   CYS A  24      32.577  13.473   1.758  1.00 36.36           N  
ATOM    185  CA  CYS A  24      32.587  14.856   1.369  1.00 36.36           C  
ATOM    186  C   CYS A  24      32.448  15.734   2.575  1.00 36.36           C  
ATOM    187  O   CYS A  24      33.206  16.686   2.751  1.00 36.36           O  
ATOM    188  CB  CYS A  24      31.437  15.216   0.410  1.00 36.36           C  
ATOM    189  SG  CYS A  24      31.593  14.412  -1.214  1.00 36.36           S  
ATOM    190  N   MET A  25      31.476  15.424   3.450  1.00 66.04           N  
ATOM    191  CA  MET A  25      31.186  16.241   4.594  1.00 66.04           C  
ATOM    192  C   MET A  25      32.309  16.184   5.582  1.00 66.04           C  
ATOM    193  O   MET A  25      32.530  17.135   6.329  1.00 66.04           O  
ATOM    194  CB  MET A  25      29.871  15.864   5.285  1.00 66.04           C  
ATOM    195  CG  MET A  25      28.675  16.004   4.340  1.00 66.04           C  
ATOM    196  SD  MET A  25      28.635  17.564   3.403  1.00 66.04           S  
ATOM    197  CE  MET A  25      28.723  18.677   4.836  1.00 66.04           C  
ATOM    198  N   LYS A  26      33.020  15.042   5.651  1.00106.77           N  
ATOM    199  CA  LYS A  26      34.139  14.897   6.542  1.00106.77           C  
ATOM    200  C   LYS A  26      35.164  15.915   6.150  1.00106.77           C  
ATOM    201  O   LYS A  26      35.746  16.589   6.998  1.00106.77           O  
ATOM    202  CB  LYS A  26      34.809  13.521   6.378  1.00106.77           C  
ATOM    203  CG  LYS A  26      36.085  13.297   7.197  1.00106.77           C  
ATOM    204  CD  LYS A  26      35.857  12.981   8.673  1.00106.77           C  
ATOM    205  CE  LYS A  26      37.144  12.569   9.400  1.00106.77           C  
ATOM    206  NZ  LYS A  26      37.649  11.287   8.852  1.00106.77           N1+
ATOM    207  N   SER A  27      35.404  16.059   4.833  1.00 25.94           N  
ATOM    208  CA  SER A  27      36.394  16.975   4.344  1.00 25.94           C  
ATOM    209  C   SER A  27      35.992  18.369   4.704  1.00 25.94           C  
ATOM    210  O   SER A  27      36.828  19.187   5.087  1.00 25.94           O  
ATOM    211  CB  SER A  27      36.540  16.928   2.813  1.00 25.94           C  
ATOM    212  OG  SER A  27      36.998  15.648   2.400  1.00 25.94           O  
ATOM    213  N   VAL A  28      34.689  18.680   4.591  1.00 38.17           N  
ATOM    214  CA  VAL A  28      34.228  20.007   4.873  1.00 38.17           C  
ATOM    215  C   VAL A  28      34.482  20.323   6.314  1.00 38.17           C  
ATOM    216  O   VAL A  28      34.949  21.412   6.641  1.00 38.17           O  
ATOM    217  CB  VAL A  28      32.759  20.173   4.617  1.00 38.17           C  
ATOM    218  CG1 VAL A  28      32.330  21.575   5.081  1.00 38.17           C  
ATOM    219  CG2 VAL A  28      32.496  19.907   3.125  1.00 38.17           C  
ATOM    220  N   THR A  29      34.203  19.363   7.216  1.00117.46           N  
ATOM    221  CA  THR A  29      34.326  19.605   8.625  1.00117.46           C  
ATOM    222  C   THR A  29      35.768  19.832   8.975  1.00117.46           C  
ATOM    223  O   THR A  29      36.091  20.681   9.802  1.00117.46           O  
ATOM    224  CB  THR A  29      33.775  18.479   9.455  1.00117.46           C  
ATOM    225  CG2 THR A  29      34.805  17.344   9.534  1.00117.46           C  
ATOM    226  OG1 THR A  29      33.484  18.940  10.765  1.00117.46           O  
ATOM    227  N   GLU A  30      36.678  19.097   8.312  1.00 69.39           N  
ATOM    228  CA  GLU A  30      38.089  19.138   8.580  1.00 69.39           C  
ATOM    229  C   GLU A  30      38.643  20.501   8.275  1.00 69.39           C  
ATOM    230  O   GLU A  30      39.710  20.860   8.772  1.00 69.39           O  
ATOM    231  CB  GLU A  30      38.882  18.053   7.825  1.00 69.39           C  
ATOM    232  CG  GLU A  30      38.579  16.650   8.369  1.00 69.39           C  
ATOM    233  CD  GLU A  30      39.473  15.624   7.682  1.00 69.39           C  
ATOM    234  OE1 GLU A  30      39.533  15.624   6.424  1.00 69.39           O  
ATOM    235  OE2 GLU A  30      40.107  14.817   8.414  1.00 69.39           O1-
ATOM    236  N   GLN A  31      37.955  21.293   7.430  1.00112.23           N  
ATOM    237  CA  GLN A  31      38.453  22.599   7.087  1.00112.23           C  
ATOM    238  C   GLN A  31      38.569  23.412   8.343  1.00112.23           C  
ATOM    239  O   GLN A  31      39.459  24.254   8.442  1.00112.23           O  
ATOM    240  CB  GLN A  31      37.572  23.390   6.100  1.00112.23           C  
ATOM    241  CG  GLN A  31      36.225  23.840   6.660  1.00112.23           C  
ATOM    242  CD  GLN A  31      35.521  24.638   5.570  1.00112.23           C  
ATOM    243  NE2 GLN A  31      35.965  24.453   4.297  1.00112.23           N  
ATOM    244  OE1 GLN A  31      34.603  25.411   5.843  1.00112.23           O  
ATOM    245  N   GLY A  32      37.658  23.222   9.321  1.00 30.18           N  
ATOM    246  CA  GLY A  32      37.815  23.919  10.570  1.00 30.18           C  
ATOM    247  C   GLY A  32      36.797  25.008  10.735  1.00 30.18           C  
ATOM    248  O   GLY A  32      36.596  25.495  11.847  1.00 30.18           O  
ATOM    249  N   ALA A  33      36.118  25.427   9.652  1.00 31.76           N  
ATOM    250  CA  ALA A  33      35.136  26.472   9.781  1.00 31.76           C  
ATOM    251  C   ALA A  33      33.884  25.893  10.373  1.00 31.76           C  
ATOM    252  O   ALA A  33      33.596  24.709  10.202  1.00 31.76           O  
ATOM    253  CB  ALA A  33      34.763  27.125   8.435  1.00 31.76           C  
ATOM    254  N   GLU A  34      33.102  26.728  11.094  1.00 40.56           N  
ATOM    255  CA  GLU A  34      31.876  26.285  11.704  1.00 40.56           C  
ATOM    256  C   GLU A  34      30.916  25.950  10.609  1.00 40.56           C  
ATOM    257  O   GLU A  34      30.800  26.675   9.621  1.00 40.56           O  
ATOM    258  CB  GLU A  34      31.236  27.354  12.611  1.00 40.56           C  
ATOM    259  CG  GLU A  34      29.981  26.894  13.361  1.00 40.56           C  
ATOM    260  CD  GLU A  34      29.543  28.016  14.295  1.00 40.56           C  
ATOM    261  OE1 GLU A  34      30.393  28.472  15.106  1.00 40.56           O  
ATOM    262  OE2 GLU A  34      28.360  28.439  14.207  1.00 40.56           O1-
ATOM    263  N   LEU A  35      30.203  24.816  10.768  1.00 60.42           N  
ATOM    264  CA  LEU A  35      29.306  24.351   9.748  1.00 60.42           C  
ATOM    265  C   LEU A  35      28.010  25.090   9.787  1.00 60.42           C  
ATOM    266  O   LEU A  35      27.502  25.475  10.838  1.00 60.42           O  
ATOM    267  CB  LEU A  35      28.993  22.846   9.835  1.00 60.42           C  
ATOM    268  CG  LEU A  35      30.214  21.954   9.541  1.00 60.42           C  
ATOM    269  CD1 LEU A  35      29.831  20.464   9.509  1.00 60.42           C  
ATOM    270  CD2 LEU A  35      30.939  22.409   8.265  1.00 60.42           C  
ATOM    271  N   SER A  36      27.453  25.297   8.584  1.00 84.75           N  
ATOM    272  CA  SER A  36      26.189  25.929   8.373  1.00 84.75           C  
ATOM    273  C   SER A  36      25.162  24.915   8.764  1.00 84.75           C  
ATOM    274  O   SER A  36      25.467  23.738   8.932  1.00 84.75           O  
ATOM    275  CB  SER A  36      26.004  26.272   6.887  1.00 84.75           C  
ATOM    276  OG  SER A  36      24.706  26.783   6.645  1.00 84.75           O  
ATOM    277  N   ASN A  37      23.906  25.362   8.935  1.00 41.97           N  
ATOM    278  CA  ASN A  37      22.862  24.464   9.326  1.00 41.97           C  
ATOM    279  C   ASN A  37      22.672  23.464   8.231  1.00 41.97           C  
ATOM    280  O   ASN A  37      22.372  22.301   8.496  1.00 41.97           O  
ATOM    281  CB  ASN A  37      21.542  25.192   9.625  1.00 41.97           C  
ATOM    282  CG  ASN A  37      21.783  26.009  10.887  1.00 41.97           C  
ATOM    283  ND2 ASN A  37      21.205  27.237  10.946  1.00 41.97           N  
ATOM    284  OD1 ASN A  37      22.477  25.563  11.800  1.00 41.97           O  
ATOM    285  N   GLU A  38      22.828  23.896   6.964  1.00 38.19           N  
ATOM    286  CA  GLU A  38      22.672  22.991   5.861  1.00 38.19           C  
ATOM    287  C   GLU A  38      23.745  21.944   5.912  1.00 38.19           C  
ATOM    288  O   GLU A  38      23.472  20.751   5.789  1.00 38.19           O  
ATOM    289  CB  GLU A  38      22.808  23.693   4.499  1.00 38.19           C  
ATOM    290  CG  GLU A  38      22.623  22.753   3.302  1.00 38.19           C  
ATOM    291  CD  GLU A  38      22.906  23.541   2.032  1.00 38.19           C  
ATOM    292  OE1 GLU A  38      23.633  24.566   2.125  1.00 38.19           O  
ATOM    293  OE2 GLU A  38      22.401  23.130   0.951  1.00 38.19           O1-
ATOM    294  N   GLU A  39      25.003  22.373   6.115  1.00 55.99           N  
ATOM    295  CA  GLU A  39      26.130  21.483   6.125  1.00 55.99           C  
ATOM    296  C   GLU A  39      26.011  20.566   7.299  1.00 55.99           C  
ATOM    297  O   GLU A  39      26.355  19.387   7.221  1.00 55.99           O  
ATOM    298  CB  GLU A  39      27.466  22.243   6.215  1.00 55.99           C  
ATOM    299  CG  GLU A  39      27.743  23.067   4.953  1.00 55.99           C  
ATOM    300  CD  GLU A  39      28.971  23.935   5.186  1.00 55.99           C  
ATOM    301  OE1 GLU A  39      29.002  24.662   6.215  1.00 55.99           O  
ATOM    302  OE2 GLU A  39      29.901  23.873   4.337  1.00 55.99           O1-
ATOM    303  N   ARG A  40      25.510  21.099   8.424  1.00108.81           N  
ATOM    304  CA  ARG A  40      25.367  20.355   9.641  1.00108.81           C  
ATOM    305  C   ARG A  40      24.456  19.189   9.398  1.00108.81           C  
ATOM    306  O   ARG A  40      24.741  18.074   9.831  1.00108.81           O  
ATOM    307  CB  ARG A  40      24.726  21.231  10.736  1.00108.81           C  
ATOM    308  CG  ARG A  40      24.515  20.551  12.090  1.00108.81           C  
ATOM    309  CD  ARG A  40      23.878  21.483  13.129  1.00108.81           C  
ATOM    310  NE  ARG A  40      22.463  21.727  12.724  1.00108.81           N  
ATOM    311  CZ  ARG A  40      21.728  22.715  13.315  1.00108.81           C  
ATOM    312  NH1 ARG A  40      22.292  23.523  14.259  1.00108.81           N1+
ATOM    313  NH2 ARG A  40      20.422  22.899  12.959  1.00108.81           N  
ATOM    314  N   ASN A  41      23.325  19.419   8.703  1.00 51.38           N  
ATOM    315  CA  ASN A  41      22.382  18.363   8.459  1.00 51.38           C  
ATOM    316  C   ASN A  41      22.946  17.353   7.508  1.00 51.38           C  
ATOM    317  O   ASN A  41      22.696  16.158   7.653  1.00 51.38           O  
ATOM    318  CB  ASN A  41      21.033  18.855   7.914  1.00 51.38           C  
ATOM    319  CG  ASN A  41      20.314  19.546   9.072  1.00 51.38           C  
ATOM    320  ND2 ASN A  41      19.227  18.907   9.580  1.00 51.38           N  
ATOM    321  OD1 ASN A  41      20.714  20.621   9.521  1.00 51.38           O  
ATOM    322  N   LEU A  42      23.720  17.805   6.502  1.00 44.48           N  
ATOM    323  CA  LEU A  42      24.247  16.910   5.510  1.00 44.48           C  
ATOM    324  C   LEU A  42      25.169  15.928   6.170  1.00 44.48           C  
ATOM    325  O   LEU A  42      25.139  14.737   5.864  1.00 44.48           O  
ATOM    326  CB  LEU A  42      25.032  17.649   4.409  1.00 44.48           C  
ATOM    327  CG  LEU A  42      24.182  18.663   3.607  1.00 44.48           C  
ATOM    328  CD1 LEU A  42      25.013  19.344   2.508  1.00 44.48           C  
ATOM    329  CD2 LEU A  42      22.893  18.023   3.060  1.00 44.48           C  
ATOM    330  N   LEU A  43      26.013  16.403   7.103  1.00 44.43           N  
ATOM    331  CA  LEU A  43      26.937  15.552   7.796  1.00 44.43           C  
ATOM    332  C   LEU A  43      26.150  14.554   8.592  1.00 44.43           C  
ATOM    333  O   LEU A  43      26.489  13.373   8.628  1.00 44.43           O  
ATOM    334  CB  LEU A  43      27.819  16.350   8.780  1.00 44.43           C  
ATOM    335  CG  LEU A  43      28.840  15.508   9.570  1.00 44.43           C  
ATOM    336  CD1 LEU A  43      29.874  14.853   8.640  1.00 44.43           C  
ATOM    337  CD2 LEU A  43      29.498  16.332  10.687  1.00 44.43           C  
ATOM    338  N   SER A  44      25.069  15.012   9.246  1.00 33.81           N  
ATOM    339  CA  SER A  44      24.293  14.148  10.087  1.00 33.81           C  
ATOM    340  C   SER A  44      23.647  13.077   9.262  1.00 33.81           C  
ATOM    341  O   SER A  44      23.659  11.904   9.631  1.00 33.81           O  
ATOM    342  CB  SER A  44      23.182  14.896  10.844  1.00 33.81           C  
ATOM    343  OG  SER A  44      22.452  13.990  11.657  1.00 33.81           O  
ATOM    344  N   VAL A  45      23.071  13.461   8.111  1.00 37.51           N  
ATOM    345  CA  VAL A  45      22.368  12.530   7.275  1.00 37.51           C  
ATOM    346  C   VAL A  45      23.318  11.479   6.783  1.00 37.51           C  
ATOM    347  O   VAL A  45      23.016  10.287   6.832  1.00 37.51           O  
ATOM    348  CB  VAL A  45      21.771  13.194   6.065  1.00 37.51           C  
ATOM    349  CG1 VAL A  45      21.165  12.116   5.154  1.00 37.51           C  
ATOM    350  CG2 VAL A  45      20.763  14.256   6.538  1.00 37.51           C  
ATOM    351  N   ALA A  46      24.513  11.890   6.319  1.00 38.95           N  
ATOM    352  CA  ALA A  46      25.416  10.956   5.707  1.00 38.95           C  
ATOM    353  C   ALA A  46      25.831   9.893   6.676  1.00 38.95           C  
ATOM    354  O   ALA A  46      25.749   8.704   6.372  1.00 38.95           O  
ATOM    355  CB  ALA A  46      26.703  11.629   5.200  1.00 38.95           C  
ATOM    356  N   TYR A  47      26.260  10.294   7.885  1.00 79.61           N  
ATOM    357  CA  TYR A  47      26.728   9.364   8.875  1.00 79.61           C  
ATOM    358  C   TYR A  47      25.628   8.499   9.384  1.00 79.61           C  
ATOM    359  O   TYR A  47      25.881   7.371   9.801  1.00 79.61           O  
ATOM    360  CB  TYR A  47      27.473   9.996  10.062  1.00 79.61           C  
ATOM    361  CG  TYR A  47      28.873  10.180   9.589  1.00 79.61           C  
ATOM    362  CD1 TYR A  47      29.747   9.117   9.640  1.00 79.61           C  
ATOM    363  CD2 TYR A  47      29.309  11.385   9.090  1.00 79.61           C  
ATOM    364  CE1 TYR A  47      31.043   9.252   9.203  1.00 79.61           C  
ATOM    365  CE2 TYR A  47      30.607  11.523   8.654  1.00 79.61           C  
ATOM    366  CZ  TYR A  47      31.475  10.459   8.711  1.00 79.61           C  
ATOM    367  OH  TYR A  47      32.805  10.608   8.261  1.00 79.61           O  
ATOM    368  N   LYS A  48      24.394   9.028   9.450  1.00164.76           N  
ATOM    369  CA  LYS A  48      23.301   8.227   9.918  1.00164.76           C  
ATOM    370  C   LYS A  48      23.087   7.066   9.005  1.00164.76           C  
ATOM    371  O   LYS A  48      22.784   5.968   9.465  1.00164.76           O  
ATOM    372  CB  LYS A  48      21.971   8.989  10.017  1.00164.76           C  
ATOM    373  CG  LYS A  48      21.741   9.585  11.400  0.50164.76           C  
ATOM    374  CD  LYS A  48      21.735   8.494  12.474  0.50164.76           C  
ATOM    375  CE  LYS A  48      20.898   7.271  12.081  0.50164.76           C  
ATOM    376  NZ  LYS A  48      21.243   6.111  12.933  0.50164.76           N1+
ATOM    377  N   ASN A  49      23.192   7.288   7.684  1.00 55.86           N  
ATOM    378  CA  ASN A  49      23.007   6.248   6.710  1.00 55.86           C  
ATOM    379  C   ASN A  49      24.156   5.283   6.727  1.00 55.86           C  
ATOM    380  O   ASN A  49      23.959   4.083   6.549  1.00 55.86           O  
ATOM    381  CB  ASN A  49      22.896   6.800   5.277  1.00 55.86           C  
ATOM    382  CG  ASN A  49      21.572   7.544   5.153  1.00 55.86           C  
ATOM    383  ND2 ASN A  49      21.649   8.893   4.990  1.00 55.86           N  
ATOM    384  OD1 ASN A  49      20.499   6.945   5.211  1.00 55.86           O  
ATOM    385  N   VAL A  50      25.399   5.780   6.889  1.00 43.75           N  
ATOM    386  CA  VAL A  50      26.540   4.905   6.867  1.00 43.75           C  
ATOM    387  C   VAL A  50      26.453   3.954   8.020  1.00 43.75           C  
ATOM    388  O   VAL A  50      26.543   2.740   7.850  1.00 43.75           O  
ATOM    389  CB  VAL A  50      27.837   5.648   7.015  1.00 43.75           C  
ATOM    390  CG1 VAL A  50      28.992   4.633   7.061  1.00 43.75           C  
ATOM    391  CG2 VAL A  50      27.952   6.672   5.876  1.00 43.75           C  
ATOM    392  N   VAL A  51      26.254   4.503   9.231  1.00 61.35           N  
ATOM    393  CA  VAL A  51      26.165   3.746  10.448  1.00 61.35           C  
ATOM    394  C   VAL A  51      24.951   2.878  10.411  1.00 61.35           C  
ATOM    395  O   VAL A  51      24.979   1.735  10.863  1.00 61.35           O  
ATOM    396  CB  VAL A  51      26.043   4.632  11.656  1.00 61.35           C  
ATOM    397  CG1 VAL A  51      25.635   3.775  12.860  1.00 61.35           C  
ATOM    398  CG2 VAL A  51      27.381   5.353  11.871  1.00 61.35           C  
ATOM    399  N   GLY A  52      23.846   3.402   9.854  1.00 25.14           N  
ATOM    400  CA  GLY A  52      22.600   2.698   9.866  1.00 25.14           C  
ATOM    401  C   GLY A  52      22.733   1.393   9.145  1.00 25.14           C  
ATOM    402  O   GLY A  52      22.166   0.390   9.573  1.00 25.14           O  
ATOM    403  N   ALA A  53      23.473   1.361   8.025  1.00 26.03           N  
ATOM    404  CA  ALA A  53      23.559   0.144   7.273  1.00 26.03           C  
ATOM    405  C   ALA A  53      24.178  -0.922   8.123  1.00 26.03           C  
ATOM    406  O   ALA A  53      23.733  -2.068   8.107  1.00 26.03           O  
ATOM    407  CB  ALA A  53      24.410   0.281   5.998  1.00 26.03           C  
ATOM    408  N   ARG A  54      25.231  -0.578   8.885  1.00 95.68           N  
ATOM    409  CA  ARG A  54      25.893  -1.539   9.722  1.00 95.68           C  
ATOM    410  C   ARG A  54      24.968  -1.997  10.808  1.00 95.68           C  
ATOM    411  O   ARG A  54      24.926  -3.181  11.136  1.00 95.68           O  
ATOM    412  CB  ARG A  54      27.171  -0.975  10.369  1.00 95.68           C  
ATOM    413  CG  ARG A  54      28.316  -0.822   9.365  1.00 95.68           C  
ATOM    414  CD  ARG A  54      28.011   0.150   8.223  1.00 95.68           C  
ATOM    415  NE  ARG A  54      29.202   0.176   7.328  1.00 95.68           N  
ATOM    416  CZ  ARG A  54      29.180   0.924   6.187  1.00 95.68           C  
ATOM    417  NH1 ARG A  54      28.083   1.679   5.885  1.00 95.68           N1+
ATOM    418  NH2 ARG A  54      30.254   0.911   5.345  1.00 95.68           N  
ATOM    419  N   ARG A  55      24.195  -1.063  11.394  1.00114.38           N  
ATOM    420  CA  ARG A  55      23.310  -1.377  12.478  1.00114.38           C  
ATOM    421  C   ARG A  55      22.268  -2.347  12.010  1.00114.38           C  
ATOM    422  O   ARG A  55      21.959  -3.319  12.698  1.00114.38           O  
ATOM    423  CB  ARG A  55      22.587  -0.130  13.008  1.00114.38           C  
ATOM    424  CG  ARG A  55      23.544   0.927  13.565  1.00114.38           C  
ATOM    425  CD  ARG A  55      22.837   2.202  14.022  1.00114.38           C  
ATOM    426  NE  ARG A  55      22.127   1.889  15.291  1.00114.38           N  
ATOM    427  CZ  ARG A  55      21.047   2.629  15.676  1.00114.38           C  
ATOM    428  NH1 ARG A  55      20.575   3.622  14.866  1.00114.38           N1+
ATOM    429  NH2 ARG A  55      20.444   2.373  16.873  1.00114.38           N  
ATOM    430  N   SER A  56      21.694  -2.111  10.817  1.00 27.63           N  
ATOM    431  CA  SER A  56      20.666  -2.983  10.330  1.00 27.63           C  
ATOM    432  C   SER A  56      21.255  -4.336  10.069  1.00 27.63           C  
ATOM    433  O   SER A  56      20.653  -5.359  10.392  1.00 27.63           O  
ATOM    434  CB  SER A  56      20.014  -2.478   9.032  1.00 27.63           C  
ATOM    435  OG  SER A  56      19.296  -1.281   9.294  1.00 27.63           O  
ATOM    436  N   ALA A  57      22.465  -4.374   9.480  1.00 24.90           N  
ATOM    437  CA  ALA A  57      23.106  -5.618   9.161  1.00 24.90           C  
ATOM    438  C   ALA A  57      23.391  -6.357  10.432  1.00 24.90           C  
ATOM    439  O   ALA A  57      23.204  -7.570  10.517  1.00 24.90           O  
ATOM    440  CB  ALA A  57      24.444  -5.427   8.430  1.00 24.90           C  
ATOM    441  N   TRP A  58      23.828  -5.628  11.473  1.00 66.91           N  
ATOM    442  CA  TRP A  58      24.210  -6.222  12.722  1.00 66.91           C  
ATOM    443  C   TRP A  58      23.026  -6.947  13.283  1.00 66.91           C  
ATOM    444  O   TRP A  58      23.139  -8.085  13.732  1.00 66.91           O  
ATOM    445  CB  TRP A  58      24.640  -5.150  13.743  1.00 66.91           C  
ATOM    446  CG  TRP A  58      25.183  -5.670  15.055  1.00 66.91           C  
ATOM    447  CD1 TRP A  58      26.481  -5.827  15.445  1.00 66.91           C  
ATOM    448  CD2 TRP A  58      24.373  -6.102  16.159  1.00 66.91           C  
ATOM    449  CE2 TRP A  58      25.241  -6.501  17.176  1.00 66.91           C  
ATOM    450  CE3 TRP A  58      23.018  -6.165  16.311  1.00 66.91           C  
ATOM    451  NE1 TRP A  58      26.532  -6.325  16.726  1.00 66.91           N  
ATOM    452  CZ2 TRP A  58      24.763  -6.970  18.367  1.00 66.91           C  
ATOM    453  CZ3 TRP A  58      22.538  -6.638  17.512  1.00 66.91           C  
ATOM    454  CH2 TRP A  58      23.395  -7.033  18.519  1.00 66.91           C  
ATOM    455  N   ARG A  59      21.846  -6.307  13.253  1.00 97.24           N  
ATOM    456  CA  ARG A  59      20.673  -6.899  13.825  1.00 97.24           C  
ATOM    457  C   ARG A  59      20.317  -8.153  13.091  1.00 97.24           C  
ATOM    458  O   ARG A  59      19.962  -9.153  13.711  1.00 97.24           O  
ATOM    459  CB  ARG A  59      19.456  -5.968  13.764  1.00 97.24           C  
ATOM    460  CG  ARG A  59      19.647  -4.679  14.561  1.00 97.24           C  
ATOM    461  CD  ARG A  59      18.442  -3.744  14.486  1.00 97.24           C  
ATOM    462  NE  ARG A  59      18.811  -2.487  15.190  1.00 97.24           N  
ATOM    463  CZ  ARG A  59      18.396  -1.290  14.682  1.00 97.24           C  
ATOM    464  NH1 ARG A  59      17.645  -1.252  13.543  1.00 97.24           N1+
ATOM    465  NH2 ARG A  59      18.739  -0.129  15.308  1.00 97.24           N  
ATOM    466  N   VAL A  60      20.399  -8.137  11.748  1.00 29.35           N  
ATOM    467  CA  VAL A  60      20.000  -9.287  10.993  1.00 29.35           C  
ATOM    468  C   VAL A  60      20.881 -10.443  11.343  1.00 29.35           C  
ATOM    469  O   VAL A  60      20.398 -11.545  11.600  1.00 29.35           O  
ATOM    470  CB  VAL A  60      20.117  -9.075   9.512  1.00 29.35           C  
ATOM    471  CG1 VAL A  60      19.730 -10.384   8.800  1.00 29.35           C  
ATOM    472  CG2 VAL A  60      19.246  -7.867   9.122  1.00 29.35           C  
ATOM    473  N   VAL A  61      22.207 -10.212  11.366  1.00100.27           N  
ATOM    474  CA  VAL A  61      23.146 -11.263  11.625  1.00100.27           C  
ATOM    475  C   VAL A  61      22.980 -11.766  13.023  1.00100.27           C  
ATOM    476  O   VAL A  61      23.114 -12.962  13.273  1.00100.27           O  
ATOM    477  CB  VAL A  61      24.577 -10.848  11.447  1.00100.27           C  
ATOM    478  CG1 VAL A  61      24.945  -9.783  12.490  1.00100.27           C  
ATOM    479  CG2 VAL A  61      25.446 -12.111  11.528  1.00100.27           C  
ATOM    480  N   SER A  62      22.709 -10.864  13.985  1.00 36.25           N  
ATOM    481  CA  SER A  62      22.559 -11.278  15.352  1.00 36.25           C  
ATOM    482  C   SER A  62      21.360 -12.168  15.478  1.00 36.25           C  
ATOM    483  O   SER A  62      21.392 -13.162  16.202  1.00 36.25           O  
ATOM    484  CB  SER A  62      22.388 -10.095  16.317  1.00 36.25           C  
ATOM    485  OG  SER A  62      23.586  -9.334  16.360  1.00 36.25           O  
ATOM    486  N   SER A  63      20.266 -11.846  14.759  1.00 25.43           N  
ATOM    487  CA  SER A  63      19.073 -12.640  14.860  1.00 25.43           C  
ATOM    488  C   SER A  63      19.363 -14.013  14.348  1.00 25.43           C  
ATOM    489  O   SER A  63      18.930 -15.006  14.928  1.00 25.43           O  
ATOM    490  CB  SER A  63      17.902 -12.078  14.038  1.00 25.43           C  
ATOM    491  OG  SER A  63      16.768 -12.931  14.151  1.00 25.43           O  
ATOM    492  N   ILE A  64      20.119 -14.097  13.240  1.00 35.19           N  
ATOM    493  CA  ILE A  64      20.450 -15.358  12.647  1.00 35.19           C  
ATOM    494  C   ILE A  64      21.287 -16.132  13.612  1.00 35.19           C  
ATOM    495  O   ILE A  64      21.122 -17.344  13.747  1.00 35.19           O  
ATOM    496  CB  ILE A  64      21.222 -15.215  11.369  1.00 35.19           C  
ATOM    497  CG1 ILE A  64      20.381 -14.475  10.315  1.00 35.19           C  
ATOM    498  CG2 ILE A  64      21.655 -16.623  10.926  1.00 35.19           C  
ATOM    499  CD1 ILE A  64      21.185 -14.048   9.088  1.00 35.19           C  
ATOM    500  N   GLU A  65      22.214 -15.456  14.313  1.00 51.18           N  
ATOM    501  CA  GLU A  65      23.071 -16.163  15.217  1.00 51.18           C  
ATOM    502  C   GLU A  65      22.211 -16.830  16.248  1.00 51.18           C  
ATOM    503  O   GLU A  65      22.438 -17.988  16.592  1.00 51.18           O  
ATOM    504  CB  GLU A  65      24.061 -15.237  15.947  1.00 51.18           C  
ATOM    505  CG  GLU A  65      25.140 -15.976  16.744  1.00 51.18           C  
ATOM    506  CD  GLU A  65      26.116 -14.936  17.289  1.00 51.18           C  
ATOM    507  OE1 GLU A  65      25.871 -13.720  17.060  1.00 51.18           O  
ATOM    508  OE2 GLU A  65      27.117 -15.342  17.939  1.00 51.18           O1-
ATOM    509  N   GLN A  66      21.182 -16.120  16.757  1.00 45.63           N  
ATOM    510  CA  GLN A  66      20.322 -16.681  17.766  1.00 45.63           C  
ATOM    511  C   GLN A  66      19.558 -17.853  17.216  1.00 45.63           C  
ATOM    512  O   GLN A  66      19.395 -18.870  17.887  1.00 45.63           O  
ATOM    513  CB  GLN A  66      19.259 -15.701  18.299  1.00 45.63           C  
ATOM    514  CG  GLN A  66      19.803 -14.568  19.174  1.00 45.63           C  
ATOM    515  CD  GLN A  66      18.621 -13.707  19.612  1.00 45.63           C  
ATOM    516  NE2 GLN A  66      17.442 -13.915  18.968  1.00 45.63           N  
ATOM    517  OE1 GLN A  66      18.739 -12.879  20.513  1.00 45.63           O  
ATOM    518  N   LYS A  67      19.076 -17.733  15.965  1.00142.38           N  
ATOM    519  CA  LYS A  67      18.258 -18.724  15.312  1.00142.38           C  
ATOM    520  C   LYS A  67      19.023 -20.002  15.151  1.00142.38           C  
ATOM    521  O   LYS A  67      18.468 -21.089  15.285  1.00142.38           O  
ATOM    522  CB  LYS A  67      17.877 -18.288  13.884  1.00142.38           C  
ATOM    523  CG  LYS A  67      17.048 -17.004  13.804  1.00142.38           C  
ATOM    524  CD  LYS A  67      15.614 -17.136  14.312  1.00142.38           C  
ATOM    525  CE  LYS A  67      14.585 -17.098  13.181  1.00142.38           C  
ATOM    526  NZ  LYS A  67      14.673 -15.799  12.471  1.00142.38           N1+
ATOM    527  N   THR A  68      20.325 -19.876  14.852  1.00 89.34           N  
ATOM    528  CA  THR A  68      21.247 -20.924  14.510  1.00 89.34           C  
ATOM    529  C   THR A  68      21.638 -21.803  15.653  1.00 89.34           C  
ATOM    530  O   THR A  68      22.349 -22.775  15.409  1.00 89.34           O  
ATOM    531  CB  THR A  68      22.513 -20.431  13.868  1.00 89.34           C  
ATOM    532  CG2 THR A  68      22.144 -19.622  12.614  1.00 89.34           C  
ATOM    533  OG1 THR A  68      23.254 -19.626  14.771  1.00 89.34           O  
ATOM    534  N   GLU A  69      21.297 -21.449  16.914  1.00 87.95           N  
ATOM    535  CA  GLU A  69      21.711 -22.240  18.045  1.00 87.95           C  
ATOM    536  C   GLU A  69      21.387 -23.682  17.798  1.00 87.95           C  
ATOM    537  O   GLU A  69      20.303 -24.030  17.333  1.00 87.95           O  
ATOM    538  CB  GLU A  69      21.037 -21.825  19.362  1.00 87.95           C  
ATOM    539  CG  GLU A  69      21.592 -22.554  20.584  1.00 87.95           C  
ATOM    540  CD  GLU A  69      22.970 -21.984  20.875  1.00 87.95           C  
ATOM    541  OE1 GLU A  69      23.399 -21.067  20.124  1.00 87.95           O  
ATOM    542  OE2 GLU A  69      23.607 -22.451  21.857  1.00 87.95           O1-
ATOM    543  N   GLY A  70      22.357 -24.564  18.105  1.00 26.38           N  
ATOM    544  CA  GLY A  70      22.185 -25.966  17.877  1.00 26.38           C  
ATOM    545  C   GLY A  70      22.881 -26.314  16.599  1.00 26.38           C  
ATOM    546  O   GLY A  70      23.139 -27.486  16.328  1.00 26.38           O  
ATOM    547  N   ALA A  71      23.189 -25.299  15.764  1.00 56.13           N  
ATOM    548  CA  ALA A  71      23.904 -25.568  14.550  1.00 56.13           C  
ATOM    549  C   ALA A  71      25.225 -24.880  14.677  1.00 56.13           C  
ATOM    550  O   ALA A  71      25.364 -23.696  14.387  1.00 56.13           O  
ATOM    551  CB  ALA A  71      23.207 -24.998  13.303  1.00 56.13           C  
ATOM    552  N   GLU A  72      26.260 -25.643  15.050  1.00 92.43           N  
ATOM    553  CA  GLU A  72      27.540 -25.069  15.330  1.00 92.43           C  
ATOM    554  C   GLU A  72      28.116 -24.425  14.116  1.00 92.43           C  
ATOM    555  O   GLU A  72      28.632 -23.311  14.186  1.00 92.43           O  
ATOM    556  CB  GLU A  72      28.566 -26.133  15.742  1.00 92.43           C  
ATOM    557  CG  GLU A  72      29.957 -25.562  16.015  0.50 92.43           C  
ATOM    558  CD  GLU A  72      30.922 -26.732  16.146  0.50 92.43           C  
ATOM    559  OE1 GLU A  72      30.981 -27.559  15.198  0.50 92.43           O  
ATOM    560  OE2 GLU A  72      31.619 -26.810  17.193  0.50 92.43           O1-
ATOM    561  N   LYS A  73      28.048 -25.110  12.963  1.00106.40           N  
ATOM    562  CA  LYS A  73      28.722 -24.571  11.821  1.00106.40           C  
ATOM    563  C   LYS A  73      28.101 -23.282  11.396  1.00106.40           C  
ATOM    564  O   LYS A  73      28.809 -22.317  11.116  1.00106.40           O  
ATOM    565  CB  LYS A  73      28.768 -25.511  10.608  1.00106.40           C  
ATOM    566  CG  LYS A  73      29.698 -24.970   9.518  1.00106.40           C  
ATOM    567  CD  LYS A  73      31.147 -24.824   9.994  1.00106.40           C  
ATOM    568  CE  LYS A  73      32.101 -24.270   8.934  1.00106.40           C  
ATOM    569  NZ  LYS A  73      32.452 -25.330   7.964  1.00106.40           N1+
ATOM    570  N   LYS A  74      26.758 -23.229  11.339  1.00 36.49           N  
ATOM    571  CA  LYS A  74      26.107 -22.031  10.887  1.00 36.49           C  
ATOM    572  C   LYS A  74      26.329 -20.928  11.881  1.00 36.49           C  
ATOM    573  O   LYS A  74      26.585 -19.783  11.514  1.00 36.49           O  
ATOM    574  CB  LYS A  74      24.588 -22.196  10.735  1.00 36.49           C  
ATOM    575  CG  LYS A  74      24.181 -23.193   9.651  1.00 36.49           C  
ATOM    576  CD  LYS A  74      22.711 -23.602   9.752  1.00 36.49           C  
ATOM    577  CE  LYS A  74      22.268 -24.600   8.684  1.00 36.49           C  
ATOM    578  NZ  LYS A  74      20.869 -25.016   8.940  1.00 36.49           N1+
ATOM    579  N   GLN A  75      26.246 -21.269  13.181  1.00 55.77           N  
ATOM    580  CA  GLN A  75      26.330 -20.332  14.269  1.00 55.77           C  
ATOM    581  C   GLN A  75      27.668 -19.656  14.259  1.00 55.77           C  
ATOM    582  O   GLN A  75      27.759 -18.447  14.462  1.00 55.77           O  
ATOM    583  CB  GLN A  75      26.174 -21.053  15.621  1.00 55.77           C  
ATOM    584  CG  GLN A  75      26.248 -20.150  16.851  1.00 55.77           C  
ATOM    585  CD  GLN A  75      26.077 -21.042  18.075  1.00 55.77           C  
ATOM    586  NE2 GLN A  75      25.799 -22.354  17.844  1.00 55.77           N  
ATOM    587  OE1 GLN A  75      26.184 -20.581  19.210  1.00 55.77           O  
ATOM    588  N   GLN A  76      28.742 -20.424  14.010  1.00 97.73           N  
ATOM    589  CA  GLN A  76      30.071 -19.883  14.005  1.00 97.73           C  
ATOM    590  C   GLN A  76      30.180 -18.873  12.916  1.00 97.73           C  
ATOM    591  O   GLN A  76      30.790 -17.819  13.094  1.00 97.73           O  
ATOM    592  CB  GLN A  76      31.134 -20.955  13.720  1.00 97.73           C  
ATOM    593  CG  GLN A  76      32.523 -20.377  13.428  1.00 97.73           C  
ATOM    594  CD  GLN A  76      33.130 -19.870  14.722  0.50 97.73           C  
ATOM    595  NE2 GLN A  76      32.645 -20.415  15.871  0.50 97.73           N  
ATOM    596  OE1 GLN A  76      34.017 -19.018  14.710  0.50 97.73           O  
ATOM    597  N   MET A  77      29.581 -19.175  11.753  1.00105.29           N  
ATOM    598  CA  MET A  77      29.695 -18.284  10.640  1.00105.29           C  
ATOM    599  C   MET A  77      29.077 -16.974  11.021  1.00105.29           C  
ATOM    600  O   MET A  77      29.654 -15.915  10.782  1.00105.29           O  
ATOM    601  CB  MET A  77      28.948 -18.798   9.394  1.00105.29           C  
ATOM    602  CG  MET A  77      29.533 -20.087   8.810  1.00105.29           C  
ATOM    603  SD  MET A  77      28.580 -20.797   7.434  1.00105.29           S  
ATOM    604  CE  MET A  77      28.950 -19.453   6.267  1.00105.29           C  
ATOM    605  N   ALA A  78      27.885 -17.018  11.645  1.00 39.38           N  
ATOM    606  CA  ALA A  78      27.186 -15.810  11.977  1.00 39.38           C  
ATOM    607  C   ALA A  78      27.945 -15.003  12.989  1.00 39.38           C  
ATOM    608  O   ALA A  78      28.076 -13.789  12.844  1.00 39.38           O  
ATOM    609  CB  ALA A  78      25.789 -16.065  12.566  1.00 39.38           C  
ATOM    610  N   ARG A  79      28.490 -15.654  14.033  1.00172.49           N  
ATOM    611  CA  ARG A  79      29.108 -14.913  15.099  1.00172.49           C  
ATOM    612  C   ARG A  79      30.288 -14.139  14.594  1.00172.49           C  
ATOM    613  O   ARG A  79      30.449 -12.962  14.917  1.00172.49           O  
ATOM    614  CB  ARG A  79      29.591 -15.818  16.241  1.00172.49           C  
ATOM    615  CG  ARG A  79      30.713 -16.764  15.827  1.00172.49           C  
ATOM    616  CD  ARG A  79      30.700 -18.074  16.606  1.00172.49           C  
ATOM    617  NE  ARG A  79      30.461 -17.737  18.034  0.50172.49           N  
ATOM    618  CZ  ARG A  79      30.277 -18.743  18.935  0.50172.49           C  
ATOM    619  NH1 ARG A  79      30.458 -20.041  18.554  1.00172.49           N1+
ATOM    620  NH2 ARG A  79      29.914 -18.448  20.217  1.00172.49           N  
ATOM    621  N   GLU A  80      31.148 -14.781  13.782  1.00 89.18           N  
ATOM    622  CA  GLU A  80      32.330 -14.131  13.292  1.00 89.18           C  
ATOM    623  C   GLU A  80      31.957 -13.001  12.380  1.00 89.18           C  
ATOM    624  O   GLU A  80      32.589 -11.947  12.395  1.00 89.18           O  
ATOM    625  CB  GLU A  80      33.280 -15.109  12.578  1.00 89.18           C  
ATOM    626  CG  GLU A  80      32.602 -15.972  11.514  1.00 89.18           C  
ATOM    627  CD  GLU A  80      33.544 -17.119  11.181  1.00 89.18           C  
ATOM    628  OE1 GLU A  80      34.771 -16.972  11.433  1.00 89.18           O  
ATOM    629  OE2 GLU A  80      33.047 -18.160  10.677  1.00 89.18           O1-
ATOM    630  N   TYR A  81      30.907 -13.197  11.563  1.00 60.21           N  
ATOM    631  CA  TYR A  81      30.426 -12.219  10.628  1.00 60.21           C  
ATOM    632  C   TYR A  81      29.914 -11.039  11.396  1.00 60.21           C  
ATOM    633  O   TYR A  81      30.121  -9.892  11.006  1.00 60.21           O  
ATOM    634  CB  TYR A  81      29.288 -12.796   9.770  1.00 60.21           C  
ATOM    635  CG  TYR A  81      28.712 -11.739   8.898  1.00 60.21           C  
ATOM    636  CD1 TYR A  81      29.422 -11.224   7.841  1.00 60.21           C  
ATOM    637  CD2 TYR A  81      27.432 -11.292   9.126  1.00 60.21           C  
ATOM    638  CE1 TYR A  81      28.867 -10.255   7.038  1.00 60.21           C  
ATOM    639  CE2 TYR A  81      26.873 -10.325   8.329  1.00 60.21           C  
ATOM    640  CZ  TYR A  81      27.592  -9.806   7.281  1.00 60.21           C  
ATOM    641  OH  TYR A  81      27.019  -8.813   6.460  1.00 60.21           O  
ATOM    642  N   ARG A  82      29.220 -11.297  12.519  1.00104.64           N  
ATOM    643  CA  ARG A  82      28.684 -10.232  13.314  1.00104.64           C  
ATOM    644  C   ARG A  82      29.840  -9.399  13.771  1.00104.64           C  
ATOM    645  O   ARG A  82      29.781  -8.171  13.767  1.00104.64           O  
ATOM    646  CB  ARG A  82      27.965 -10.750  14.572  1.00104.64           C  
ATOM    647  CG  ARG A  82      27.371  -9.652  15.457  1.00104.64           C  
ATOM    648  CD  ARG A  82      26.807 -10.176  16.780  1.00104.64           C  
ATOM    649  NE  ARG A  82      27.933 -10.259  17.753  1.00104.64           N  
ATOM    650  CZ  ARG A  82      28.688 -11.392  17.873  1.00104.64           C  
ATOM    651  NH1 ARG A  82      28.391 -12.508  17.142  1.00104.64           N1+
ATOM    652  NH2 ARG A  82      29.755 -11.395  18.723  1.00104.64           N  
ATOM    653  N   GLU A  83      30.937 -10.068  14.159  1.00 55.35           N  
ATOM    654  CA  GLU A  83      32.109  -9.421  14.670  1.00 55.35           C  
ATOM    655  C   GLU A  83      32.704  -8.553  13.600  1.00 55.35           C  
ATOM    656  O   GLU A  83      33.196  -7.461  13.883  1.00 55.35           O  
ATOM    657  CB  GLU A  83      33.124 -10.474  15.137  1.00 55.35           C  
ATOM    658  CG  GLU A  83      32.566 -11.279  16.315  1.00 55.35           C  
ATOM    659  CD  GLU A  83      33.207 -12.655  16.310  1.00 55.35           C  
ATOM    660  OE1 GLU A  83      34.436 -12.739  16.054  1.00 55.35           O  
ATOM    661  OE2 GLU A  83      32.469 -13.647  16.554  1.00 55.35           O1-
ATOM    662  N   LYS A  84      32.673  -9.013  12.335  1.00 93.98           N  
ATOM    663  CA  LYS A  84      33.210  -8.238  11.250  1.00 93.98           C  
ATOM    664  C   LYS A  84      32.434  -6.961  11.143  1.00 93.98           C  
ATOM    665  O   LYS A  84      33.008  -5.886  10.979  1.00 93.98           O  
ATOM    666  CB  LYS A  84      33.060  -8.931   9.888  1.00 93.98           C  
ATOM    667  CG  LYS A  84      33.549  -8.060   8.730  1.00 93.98           C  
ATOM    668  CD  LYS A  84      33.531  -8.762   7.371  1.00 93.98           C  
ATOM    669  CE  LYS A  84      32.124  -9.146   6.902  1.00 93.98           C  
ATOM    670  NZ  LYS A  84      31.215  -7.982   7.002  1.00 93.98           N1+
ATOM    671  N   ILE A  85      31.094  -7.047  11.230  1.00 42.51           N  
ATOM    672  CA  ILE A  85      30.265  -5.883  11.097  1.00 42.51           C  
ATOM    673  C   ILE A  85      30.551  -4.948  12.221  1.00 42.51           C  
ATOM    674  O   ILE A  85      30.604  -3.736  12.019  1.00 42.51           O  
ATOM    675  CB  ILE A  85      28.790  -6.164  11.150  1.00 42.51           C  
ATOM    676  CG1 ILE A  85      28.340  -6.995   9.939  1.00 42.51           C  
ATOM    677  CG2 ILE A  85      28.061  -4.816  11.272  1.00 42.51           C  
ATOM    678  CD1 ILE A  85      26.916  -7.533  10.076  1.00 42.51           C  
ATOM    679  N   GLU A  86      30.739  -5.488  13.439  1.00 71.87           N  
ATOM    680  CA  GLU A  86      30.941  -4.651  14.582  1.00 71.87           C  
ATOM    681  C   GLU A  86      32.171  -3.820  14.384  1.00 71.87           C  
ATOM    682  O   GLU A  86      32.177  -2.634  14.707  1.00 71.87           O  
ATOM    683  CB  GLU A  86      31.097  -5.447  15.894  1.00 71.87           C  
ATOM    684  CG  GLU A  86      29.800  -6.136  16.337  1.00 71.87           C  
ATOM    685  CD  GLU A  86      30.030  -6.858  17.662  1.00 71.87           C  
ATOM    686  OE1 GLU A  86      31.213  -7.033  18.058  1.00 71.87           O  
ATOM    687  OE2 GLU A  86      29.014  -7.245  18.298  1.00 71.87           O1-
ATOM    688  N   THR A  87      33.244  -4.402  13.823  1.00 99.90           N  
ATOM    689  CA  THR A  87      34.451  -3.637  13.705  1.00 99.90           C  
ATOM    690  C   THR A  87      34.205  -2.466  12.805  1.00 99.90           C  
ATOM    691  O   THR A  87      34.681  -1.363  13.068  1.00 99.90           O  
ATOM    692  CB  THR A  87      35.622  -4.414  13.179  1.00 99.90           C  
ATOM    693  CG2 THR A  87      35.484  -4.616  11.661  1.00 99.90           C  
ATOM    694  OG1 THR A  87      36.817  -3.704  13.463  1.00 99.90           O  
ATOM    695  N   GLU A  88      33.444  -2.671  11.713  1.00 43.05           N  
ATOM    696  CA  GLU A  88      33.177  -1.610  10.785  1.00 43.05           C  
ATOM    697  C   GLU A  88      32.389  -0.555  11.494  1.00 43.05           C  
ATOM    698  O   GLU A  88      32.639   0.640  11.333  1.00 43.05           O  
ATOM    699  CB  GLU A  88      32.305  -2.069   9.609  1.00 43.05           C  
ATOM    700  CG  GLU A  88      32.954  -3.145   8.740  1.00 43.05           C  
ATOM    701  CD  GLU A  88      31.871  -3.667   7.812  1.00 43.05           C  
ATOM    702  OE1 GLU A  88      31.022  -2.844   7.374  1.00 43.05           O  
ATOM    703  OE2 GLU A  88      31.865  -4.899   7.547  1.00 43.05           O1-
ATOM    704  N   LEU A  89      31.416  -0.982  12.319  1.00 99.44           N  
ATOM    705  CA  LEU A  89      30.530  -0.057  12.959  1.00 99.44           C  
ATOM    706  C   LEU A  89      31.320   0.813  13.891  1.00 99.44           C  
ATOM    707  O   LEU A  89      31.106   2.024  13.942  1.00 99.44           O  
ATOM    708  CB  LEU A  89      29.399  -0.785  13.722  1.00 99.44           C  
ATOM    709  CG  LEU A  89      28.217   0.097  14.193  1.00 99.44           C  
ATOM    710  CD1 LEU A  89      27.162  -0.755  14.916  1.00 99.44           C  
ATOM    711  CD2 LEU A  89      28.657   1.300  15.043  1.00 99.44           C  
ATOM    712  N   ARG A  90      32.266   0.221  14.643  1.00 85.78           N  
ATOM    713  CA  ARG A  90      33.033   0.969  15.599  1.00 85.78           C  
ATOM    714  C   ARG A  90      33.876   1.993  14.907  1.00 85.78           C  
ATOM    715  O   ARG A  90      34.000   3.126  15.371  1.00 85.78           O  
ATOM    716  CB  ARG A  90      33.934   0.060  16.446  1.00 85.78           C  
ATOM    717  CG  ARG A  90      33.125  -0.812  17.408  1.00 85.78           C  
ATOM    718  CD  ARG A  90      33.939  -1.858  18.171  1.00 85.78           C  
ATOM    719  NE  ARG A  90      33.002  -2.544  19.106  1.00 85.78           N  
ATOM    720  CZ  ARG A  90      32.836  -3.897  19.042  1.00 85.78           C  
ATOM    721  NH1 ARG A  90      33.502  -4.628  18.101  1.00 85.78           N1+
ATOM    722  NH2 ARG A  90      31.996  -4.520  19.919  1.00 85.78           N  
ATOM    723  N   ASP A  91      34.472   1.629  13.760  1.00 32.70           N  
ATOM    724  CA  ASP A  91      35.348   2.534  13.073  1.00 32.70           C  
ATOM    725  C   ASP A  91      34.573   3.746  12.669  1.00 32.70           C  
ATOM    726  O   ASP A  91      35.080   4.864  12.742  1.00 32.70           O  
ATOM    727  CB  ASP A  91      35.956   1.918  11.804  1.00 32.70           C  
ATOM    728  CG  ASP A  91      36.896   0.801  12.235  1.00 32.70           C  
ATOM    729  OD1 ASP A  91      36.975   0.536  13.464  1.00 32.70           O  
ATOM    730  OD2 ASP A  91      37.550   0.198  11.343  1.00 32.70           O1-
ATOM    731  N   ILE A  92      33.319   3.551  12.221  1.00 36.97           N  
ATOM    732  CA  ILE A  92      32.508   4.645  11.774  1.00 36.97           C  
ATOM    733  C   ILE A  92      32.214   5.556  12.931  1.00 36.97           C  
ATOM    734  O   ILE A  92      32.336   6.775  12.820  1.00 36.97           O  
ATOM    735  CB  ILE A  92      31.209   4.171  11.195  1.00 36.97           C  
ATOM    736  CG1 ILE A  92      31.487   3.257   9.990  1.00 36.97           C  
ATOM    737  CG2 ILE A  92      30.351   5.397  10.850  1.00 36.97           C  
ATOM    738  CD1 ILE A  92      30.268   2.463   9.526  1.00 36.97           C  
ATOM    739  N   CYS A  93      31.834   4.981  14.088  1.00 32.73           N  
ATOM    740  CA  CYS A  93      31.479   5.784  15.224  1.00 32.73           C  
ATOM    741  C   CYS A  93      32.664   6.568  15.689  1.00 32.73           C  
ATOM    742  O   CYS A  93      32.544   7.747  16.019  1.00 32.73           O  
ATOM    743  CB  CYS A  93      30.964   4.948  16.408  1.00 32.73           C  
ATOM    744  SG  CYS A  93      29.374   4.152  16.029  1.00 32.73           S  
ATOM    745  N   ASN A  94      33.849   5.933  15.715  1.00 28.73           N  
ATOM    746  CA  ASN A  94      35.031   6.594  16.186  1.00 28.73           C  
ATOM    747  C   ASN A  94      35.293   7.760  15.291  1.00 28.73           C  
ATOM    748  O   ASN A  94      35.707   8.825  15.746  1.00 28.73           O  
ATOM    749  CB  ASN A  94      36.278   5.694  16.137  1.00 28.73           C  
ATOM    750  CG  ASN A  94      36.080   4.551  17.125  1.00 28.73           C  
ATOM    751  ND2 ASN A  94      36.573   3.338  16.759  1.00 28.73           N  
ATOM    752  OD1 ASN A  94      35.499   4.731  18.193  1.00 28.73           O  
ATOM    753  N   ASP A  95      35.052   7.584  13.980  1.00 36.21           N  
ATOM    754  CA  ASP A  95      35.320   8.629  13.039  1.00 36.21           C  
ATOM    755  C   ASP A  95      34.477   9.818  13.381  1.00 36.21           C  
ATOM    756  O   ASP A  95      34.965  10.948  13.394  1.00 36.21           O  
ATOM    757  CB  ASP A  95      34.963   8.220  11.598  1.00 36.21           C  
ATOM    758  CG  ASP A  95      35.489   9.292  10.653  0.50 36.21           C  
ATOM    759  OD1 ASP A  95      36.417  10.041  11.066  0.50 36.21           O  
ATOM    760  OD2 ASP A  95      34.963   9.382   9.511  0.50 36.21           O1-
ATOM    761  N   VAL A  96      33.178   9.592  13.659  1.00 35.79           N  
ATOM    762  CA  VAL A  96      32.280  10.671  13.960  1.00 35.79           C  
ATOM    763  C   VAL A  96      32.682  11.334  15.241  1.00 35.79           C  
ATOM    764  O   VAL A  96      32.729  12.560  15.337  1.00 35.79           O  
ATOM    765  CB  VAL A  96      30.862  10.215  14.132  1.00 35.79           C  
ATOM    766  CG1 VAL A  96      30.018  11.418  14.589  1.00 35.79           C  
ATOM    767  CG2 VAL A  96      30.389   9.586  12.809  1.00 35.79           C  
ATOM    768  N   LEU A  97      33.011  10.525  16.264  1.00 48.90           N  
ATOM    769  CA  LEU A  97      33.316  11.033  17.572  1.00 48.90           C  
ATOM    770  C   LEU A  97      34.505  11.936  17.487  1.00 48.90           C  
ATOM    771  O   LEU A  97      34.556  12.965  18.158  1.00 48.90           O  
ATOM    772  CB  LEU A  97      33.651   9.905  18.564  1.00 48.90           C  
ATOM    773  CG  LEU A  97      32.464   8.966  18.838  1.00 48.90           C  
ATOM    774  CD1 LEU A  97      32.837   7.864  19.844  1.00 48.90           C  
ATOM    775  CD2 LEU A  97      31.221   9.761  19.270  1.00 48.90           C  
ATOM    776  N   SER A  98      35.500  11.574  16.660  1.00 25.11           N  
ATOM    777  CA  SER A  98      36.683  12.379  16.561  1.00 25.11           C  
ATOM    778  C   SER A  98      36.318  13.734  16.031  1.00 25.11           C  
ATOM    779  O   SER A  98      36.793  14.752  16.533  1.00 25.11           O  
ATOM    780  CB  SER A  98      37.735  11.780  15.612  1.00 25.11           C  
ATOM    781  OG  SER A  98      38.180  10.525  16.113  1.00 25.11           O  
ATOM    782  N   LEU A  99      35.436  13.780  15.014  1.00 55.31           N  
ATOM    783  CA  LEU A  99      35.070  15.023  14.394  1.00 55.31           C  
ATOM    784  C   LEU A  99      34.421  15.898  15.420  1.00 55.31           C  
ATOM    785  O   LEU A  99      34.703  17.092  15.502  1.00 55.31           O  
ATOM    786  CB  LEU A  99      34.023  14.843  13.282  1.00 55.31           C  
ATOM    787  CG  LEU A  99      34.499  14.012  12.076  1.00 55.31           C  
ATOM    788  CD1 LEU A  99      33.387  13.892  11.018  1.00 55.31           C  
ATOM    789  CD2 LEU A  99      35.808  14.568  11.490  1.00 55.31           C  
ATOM    790  N   LEU A 100      33.529  15.315  16.245  1.00 58.29           N  
ATOM    791  CA  LEU A 100      32.796  16.088  17.205  1.00 58.29           C  
ATOM    792  C   LEU A 100      33.726  16.710  18.199  1.00 58.29           C  
ATOM    793  O   LEU A 100      33.597  17.893  18.510  1.00 58.29           O  
ATOM    794  CB  LEU A 100      31.799  15.240  18.017  1.00 58.29           C  
ATOM    795  CG  LEU A 100      30.597  14.726  17.209  1.00 58.29           C  
ATOM    796  CD1 LEU A 100      29.656  13.892  18.085  1.00 58.29           C  
ATOM    797  CD2 LEU A 100      29.865  15.882  16.517  1.00 58.29           C  
ATOM    798  N   GLU A 101      34.681  15.924  18.734  1.00 97.99           N  
ATOM    799  CA  GLU A 101      35.542  16.452  19.751  1.00 97.99           C  
ATOM    800  C   GLU A 101      36.443  17.497  19.177  1.00 97.99           C  
ATOM    801  O   GLU A 101      36.573  18.585  19.735  1.00 97.99           O  
ATOM    802  CB  GLU A 101      36.426  15.366  20.395  1.00 97.99           C  
ATOM    803  CG  GLU A 101      35.651  14.222  21.074  0.50 97.99           C  
ATOM    804  CD  GLU A 101      35.083  14.666  22.420  0.50 97.99           C  
ATOM    805  OE1 GLU A 101      34.422  15.738  22.469  0.50 97.99           O  
ATOM    806  OE2 GLU A 101      35.302  13.927  23.419  0.50 97.99           O1-
ATOM    807  N   LYS A 102      37.112  17.183  18.050  1.00112.64           N  
ATOM    808  CA  LYS A 102      38.059  18.119  17.520  1.00112.64           C  
ATOM    809  C   LYS A 102      37.421  19.348  16.929  1.00112.64           C  
ATOM    810  O   LYS A 102      37.775  20.466  17.299  1.00112.64           O  
ATOM    811  CB  LYS A 102      38.964  17.492  16.446  1.00112.64           C  
ATOM    812  CG  LYS A 102      40.089  18.416  15.974  1.00112.64           C  
ATOM    813  CD  LYS A 102      41.241  17.688  15.275  1.00112.64           C  
ATOM    814  CE  LYS A 102      42.142  16.920  16.245  1.00112.64           C  
ATOM    815  NZ  LYS A 102      43.329  16.397  15.534  1.00112.64           N1+
ATOM    816  N   PHE A 103      36.544  19.177  15.918  1.00171.39           N  
ATOM    817  CA  PHE A 103      35.967  20.316  15.245  1.00171.39           C  
ATOM    818  C   PHE A 103      34.687  20.891  15.789  1.00171.39           C  
ATOM    819  O   PHE A 103      34.610  22.053  16.190  1.00171.39           O  
ATOM    820  CB  PHE A 103      35.668  19.983  13.777  1.00171.39           C  
ATOM    821  CG  PHE A 103      36.971  19.638  13.158  1.00171.39           C  
ATOM    822  CD1 PHE A 103      37.481  18.370  13.301  1.00171.39           C  
ATOM    823  CD2 PHE A 103      37.689  20.575  12.456  1.00171.39           C  
ATOM    824  CE1 PHE A 103      38.688  18.033  12.740  1.00171.39           C  
ATOM    825  CE2 PHE A 103      38.897  20.241  11.892  1.00171.39           C  
ATOM    826  CZ  PHE A 103      39.398  18.970  12.032  1.00171.39           C  
ATOM    827  N   LEU A 104      33.646  20.035  15.832  1.00 85.98           N  
ATOM    828  CA  LEU A 104      32.285  20.476  15.972  1.00 85.98           C  
ATOM    829  C   LEU A 104      31.963  21.093  17.298  1.00 85.98           C  
ATOM    830  O   LEU A 104      31.425  22.199  17.348  1.00 85.98           O  
ATOM    831  CB  LEU A 104      31.295  19.329  15.700  1.00 85.98           C  
ATOM    832  CG  LEU A 104      31.459  18.743  14.280  1.00 85.98           C  
ATOM    833  CD1 LEU A 104      30.471  17.594  14.019  1.00 85.98           C  
ATOM    834  CD2 LEU A 104      31.386  19.844  13.211  1.00 85.98           C  
ATOM    835  N   ILE A 105      32.298  20.412  18.408  1.00 59.44           N  
ATOM    836  CA  ILE A 105      31.922  20.915  19.697  1.00 59.44           C  
ATOM    837  C   ILE A 105      32.631  22.203  19.991  1.00 59.44           C  
ATOM    838  O   ILE A 105      31.996  23.149  20.457  1.00 59.44           O  
ATOM    839  CB  ILE A 105      32.232  19.966  20.821  1.00 59.44           C  
ATOM    840  CG1 ILE A 105      31.445  18.655  20.668  1.00 59.44           C  
ATOM    841  CG2 ILE A 105      31.980  20.705  22.149  1.00 59.44           C  
ATOM    842  CD1 ILE A 105      31.928  17.560  21.619  1.00 59.44           C  
ATOM    843  N   PRO A 106      33.911  22.311  19.761  1.00 77.65           N  
ATOM    844  CA  PRO A 106      34.571  23.540  20.108  1.00 77.65           C  
ATOM    845  C   PRO A 106      34.119  24.722  19.315  1.00 77.65           C  
ATOM    846  O   PRO A 106      34.105  25.826  19.854  1.00 77.65           O  
ATOM    847  CB  PRO A 106      36.069  23.259  20.015  1.00 77.65           C  
ATOM    848  CG  PRO A 106      36.162  21.753  20.324  1.00 77.65           C  
ATOM    849  CD  PRO A 106      34.819  21.176  19.839  1.00 77.65           C  
ATOM    850  N   ASN A 107      33.772  24.519  18.034  1.00 64.22           N  
ATOM    851  CA  ASN A 107      33.364  25.575  17.153  1.00 64.22           C  
ATOM    852  C   ASN A 107      31.993  26.075  17.470  1.00 64.22           C  
ATOM    853  O   ASN A 107      31.696  27.235  17.197  1.00 64.22           O  
ATOM    854  CB  ASN A 107      33.335  25.164  15.673  1.00 64.22           C  
ATOM    855  CG  ASN A 107      34.771  25.104  15.182  1.00 64.22           C  
ATOM    856  ND2 ASN A 107      35.117  24.006  14.458  1.00 64.22           N  
ATOM    857  OD1 ASN A 107      35.564  26.008  15.438  1.00 64.22           O  
ATOM    858  N   ALA A 108      31.101  25.218  18.003  1.00 60.24           N  
ATOM    859  CA  ALA A 108      29.729  25.626  18.147  1.00 60.24           C  
ATOM    860  C   ALA A 108      29.605  26.853  19.001  1.00 60.24           C  
ATOM    861  O   ALA A 108      29.836  26.817  20.209  1.00 60.24           O  
ATOM    862  CB  ALA A 108      28.830  24.535  18.756  1.00 60.24           C  
ATOM    863  N   SER A 109      29.245  27.988  18.359  1.00 51.00           N  
ATOM    864  CA  SER A 109      29.015  29.234  19.035  1.00 51.00           C  
ATOM    865  C   SER A 109      27.638  29.276  19.641  1.00 51.00           C  
ATOM    866  O   SER A 109      27.481  29.585  20.820  1.00 51.00           O  
ATOM    867  CB  SER A 109      29.153  30.453  18.101  1.00 51.00           C  
ATOM    868  OG  SER A 109      28.166  30.415  17.080  1.00 51.00           O  
ATOM    869  N   GLN A 110      26.597  28.952  18.840  1.00 42.05           N  
ATOM    870  CA  GLN A 110      25.229  29.076  19.267  1.00 42.05           C  
ATOM    871  C   GLN A 110      24.848  27.890  20.097  1.00 42.05           C  
ATOM    872  O   GLN A 110      25.428  26.811  19.981  1.00 42.05           O  
ATOM    873  CB  GLN A 110      24.216  29.145  18.108  1.00 42.05           C  
ATOM    874  CG  GLN A 110      24.356  30.367  17.200  1.00 42.05           C  
ATOM    875  CD  GLN A 110      23.278  30.274  16.131  1.00 42.05           C  
ATOM    876  NE2 GLN A 110      23.680  30.438  14.843  1.00 42.05           N  
ATOM    877  OE1 GLN A 110      22.107  30.041  16.429  1.00 42.05           O  
ATOM    878  N   ALA A 111      23.843  28.081  20.975  1.00 27.48           N  
ATOM    879  CA  ALA A 111      23.367  27.052  21.855  1.00 27.48           C  
ATOM    880  C   ALA A 111      22.784  25.934  21.046  1.00 27.48           C  
ATOM    881  O   ALA A 111      22.980  24.765  21.372  1.00 27.48           O  
ATOM    882  CB  ALA A 111      22.276  27.548  22.822  1.00 27.48           C  
ATOM    883  N   GLU A 112      22.052  26.261  19.961  1.00 88.84           N  
ATOM    884  CA  GLU A 112      21.422  25.237  19.177  1.00 88.84           C  
ATOM    885  C   GLU A 112      22.468  24.325  18.624  1.00 88.84           C  
ATOM    886  O   GLU A 112      22.278  23.114  18.559  1.00 88.84           O  
ATOM    887  CB  GLU A 112      20.656  25.747  17.945  1.00 88.84           C  
ATOM    888  CG  GLU A 112      19.303  26.384  18.243  1.00 88.84           C  
ATOM    889  CD  GLU A 112      18.601  26.555  16.904  1.00 88.84           C  
ATOM    890  OE1 GLU A 112      18.903  25.763  15.972  1.00 88.84           O  
ATOM    891  OE2 GLU A 112      17.749  27.474  16.791  1.00 88.84           O1-
ATOM    892  N   SER A 113      23.600  24.883  18.172  1.00 36.59           N  
ATOM    893  CA  SER A 113      24.608  24.063  17.567  1.00 36.59           C  
ATOM    894  C   SER A 113      25.145  23.087  18.569  1.00 36.59           C  
ATOM    895  O   SER A 113      25.239  21.892  18.293  1.00 36.59           O  
ATOM    896  CB  SER A 113      25.793  24.891  17.037  1.00 36.59           C  
ATOM    897  OG  SER A 113      25.355  25.742  15.989  1.00 36.59           O  
ATOM    898  N   LYS A 114      25.490  23.566  19.778  1.00116.68           N  
ATOM    899  CA  LYS A 114      26.108  22.713  20.752  1.00116.68           C  
ATOM    900  C   LYS A 114      25.169  21.625  21.188  1.00116.68           C  
ATOM    901  O   LYS A 114      25.606  20.508  21.451  1.00116.68           O  
ATOM    902  CB  LYS A 114      26.649  23.473  21.977  1.00116.68           C  
ATOM    903  CG  LYS A 114      25.605  24.249  22.776  1.00116.68           C  
ATOM    904  CD  LYS A 114      26.160  24.770  24.101  1.00116.68           C  
ATOM    905  CE  LYS A 114      27.105  25.963  23.947  1.00116.68           C  
ATOM    906  NZ  LYS A 114      27.593  26.399  25.272  1.00116.68           N1+
ATOM    907  N   VAL A 115      23.857  21.898  21.313  1.00111.32           N  
ATOM    908  CA  VAL A 115      22.990  20.817  21.700  1.00111.32           C  
ATOM    909  C   VAL A 115      22.990  19.777  20.620  1.00111.32           C  
ATOM    910  O   VAL A 115      22.999  18.579  20.894  1.00111.32           O  
ATOM    911  CB  VAL A 115      21.560  21.214  21.952  1.00111.32           C  
ATOM    912  CG1 VAL A 115      21.469  22.015  23.256  1.00111.32           C  
ATOM    913  CG2 VAL A 115      21.059  22.012  20.748  1.00111.32           C  
ATOM    914  N   PHE A 116      22.995  20.220  19.353  1.00117.49           N  
ATOM    915  CA  PHE A 116      22.926  19.347  18.218  1.00117.49           C  
ATOM    916  C   PHE A 116      24.100  18.411  18.251  1.00117.49           C  
ATOM    917  O   PHE A 116      23.947  17.197  18.119  1.00117.49           O  
ATOM    918  CB  PHE A 116      23.018  20.186  16.931  1.00117.49           C  
ATOM    919  CG  PHE A 116      22.679  19.380  15.729  1.00117.49           C  
ATOM    920  CD1 PHE A 116      23.623  18.599  15.104  1.00117.49           C  
ATOM    921  CD2 PHE A 116      21.402  19.430  15.219  1.00117.49           C  
ATOM    922  CE1 PHE A 116      23.290  17.870  13.987  1.00117.49           C  
ATOM    923  CE2 PHE A 116      21.065  18.703  14.103  1.00117.49           C  
ATOM    924  CZ  PHE A 116      22.011  17.920  13.486  1.00117.49           C  
ATOM    925  N   TYR A 117      25.316  18.963  18.428  1.00 76.46           N  
ATOM    926  CA  TYR A 117      26.520  18.181  18.420  1.00 76.46           C  
ATOM    927  C   TYR A 117      26.631  17.283  19.618  1.00 76.46           C  
ATOM    928  O   TYR A 117      27.113  16.158  19.496  1.00 76.46           O  
ATOM    929  CB  TYR A 117      27.792  19.029  18.261  1.00 76.46           C  
ATOM    930  CG  TYR A 117      27.730  19.544  16.859  1.00 76.46           C  
ATOM    931  CD1 TYR A 117      27.831  18.663  15.806  1.00 76.46           C  
ATOM    932  CD2 TYR A 117      27.583  20.886  16.584  1.00 76.46           C  
ATOM    933  CE1 TYR A 117      27.781  19.103  14.505  1.00 76.46           C  
ATOM    934  CE2 TYR A 117      27.532  21.331  15.283  1.00 76.46           C  
ATOM    935  CZ  TYR A 117      27.626  20.440  14.239  1.00 76.46           C  
ATOM    936  OH  TYR A 117      27.576  20.892  12.904  1.00 76.46           O  
ATOM    937  N   LEU A 118      26.238  17.757  20.817  1.00100.77           N  
ATOM    938  CA  LEU A 118      26.305  16.926  21.991  1.00100.77           C  
ATOM    939  C   LEU A 118      25.346  15.784  21.867  1.00100.77           C  
ATOM    940  O   LEU A 118      25.644  14.668  22.292  1.00100.77           O  
ATOM    941  CB  LEU A 118      25.999  17.668  23.303  1.00100.77           C  
ATOM    942  CG  LEU A 118      27.188  18.479  23.857  1.00100.77           C  
ATOM    943  CD1 LEU A 118      28.290  17.543  24.379  1.00100.77           C  
ATOM    944  CD2 LEU A 118      27.738  19.483  22.836  1.00100.77           C  
ATOM    945  N   LYS A 119      24.155  16.031  21.295  1.00 59.40           N  
ATOM    946  CA  LYS A 119      23.191  14.984  21.116  1.00 59.40           C  
ATOM    947  C   LYS A 119      23.797  13.963  20.204  1.00 59.40           C  
ATOM    948  O   LYS A 119      23.668  12.759  20.415  1.00 59.40           O  
ATOM    949  CB  LYS A 119      21.904  15.484  20.441  1.00 59.40           C  
ATOM    950  CG  LYS A 119      20.852  14.396  20.232  1.00 59.40           C  
ATOM    951  CD  LYS A 119      19.485  14.954  19.832  1.00 59.40           C  
ATOM    952  CE  LYS A 119      18.457  13.875  19.491  1.00 59.40           C  
ATOM    953  NZ  LYS A 119      18.876  13.158  18.266  1.00 59.40           N1+
ATOM    954  N   MET A 120      24.496  14.441  19.162  1.00 44.12           N  
ATOM    955  CA  MET A 120      25.113  13.598  18.184  1.00 44.12           C  
ATOM    956  C   MET A 120      26.152  12.758  18.870  1.00 44.12           C  
ATOM    957  O   MET A 120      26.293  11.572  18.578  1.00 44.12           O  
ATOM    958  CB  MET A 120      25.788  14.447  17.087  1.00 44.12           C  
ATOM    959  CG  MET A 120      26.223  13.689  15.834  1.00 44.12           C  
ATOM    960  SD  MET A 120      26.903  14.769  14.536  1.00 44.12           S  
ATOM    961  CE  MET A 120      26.940  13.485  13.253  1.00 44.12           C  
ATOM    962  N   LYS A 121      26.905  13.352  19.816  1.00 50.34           N  
ATOM    963  CA  LYS A 121      27.924  12.637  20.539  1.00 50.34           C  
ATOM    964  C   LYS A 121      27.274  11.527  21.304  1.00 50.34           C  
ATOM    965  O   LYS A 121      27.756  10.397  21.327  1.00 50.34           O  
ATOM    966  CB  LYS A 121      28.633  13.513  21.591  1.00 50.34           C  
ATOM    967  CG  LYS A 121      29.643  12.760  22.464  1.00 50.34           C  
ATOM    968  CD  LYS A 121      30.495  13.663  23.363  1.00 50.34           C  
ATOM    969  CE  LYS A 121      31.409  12.890  24.322  1.00 50.34           C  
ATOM    970  NZ  LYS A 121      32.216  13.830  25.133  1.00 50.34           N1+
ATOM    971  N   GLY A 122      26.139  11.821  21.957  1.00 23.57           N  
ATOM    972  CA  GLY A 122      25.476  10.831  22.755  1.00 23.57           C  
ATOM    973  C   GLY A 122      25.021   9.702  21.887  1.00 23.57           C  
ATOM    974  O   GLY A 122      25.080   8.540  22.284  1.00 23.57           O  
ATOM    975  N   ASP A 123      24.534  10.023  20.675  1.00 46.47           N  
ATOM    976  CA  ASP A 123      23.990   9.020  19.806  1.00 46.47           C  
ATOM    977  C   ASP A 123      25.043   8.024  19.406  1.00 46.47           C  
ATOM    978  O   ASP A 123      24.837   6.815  19.507  1.00 46.47           O  
ATOM    979  CB  ASP A 123      23.399   9.636  18.521  1.00 46.47           C  
ATOM    980  CG  ASP A 123      22.172  10.456  18.903  1.00 46.47           C  
ATOM    981  OD1 ASP A 123      21.593  10.184  19.988  1.00 46.47           O  
ATOM    982  OD2 ASP A 123      21.803  11.370  18.117  1.00 46.47           O1-
ATOM    983  N   TYR A 124      26.219   8.505  18.963  1.00 84.09           N  
ATOM    984  CA  TYR A 124      27.261   7.641  18.471  1.00 84.09           C  
ATOM    985  C   TYR A 124      27.840   6.782  19.543  1.00 84.09           C  
ATOM    986  O   TYR A 124      28.241   5.653  19.266  1.00 84.09           O  
ATOM    987  CB  TYR A 124      28.359   8.376  17.684  1.00 84.09           C  
ATOM    988  CG  TYR A 124      27.707   8.629  16.367  1.00 84.09           C  
ATOM    989  CD1 TYR A 124      26.835   9.679  16.195  1.00 84.09           C  
ATOM    990  CD2 TYR A 124      27.952   7.789  15.303  1.00 84.09           C  
ATOM    991  CE1 TYR A 124      26.226   9.893  14.981  1.00 84.09           C  
ATOM    992  CE2 TYR A 124      27.348   7.997  14.086  1.00 84.09           C  
ATOM    993  CZ  TYR A 124      26.484   9.053  13.926  1.00 84.09           C  
ATOM    994  OH  TYR A 124      25.860   9.272  12.681  1.00 84.09           O  
ATOM    995  N   TYR A 125      27.969   7.307  20.773  1.00 72.93           N  
ATOM    996  CA  TYR A 125      28.421   6.490  21.864  1.00 72.93           C  
ATOM    997  C   TYR A 125      27.380   5.446  22.139  1.00 72.93           C  
ATOM    998  O   TYR A 125      27.703   4.324  22.529  1.00 72.93           O  
ATOM    999  CB  TYR A 125      28.722   7.266  23.156  1.00 72.93           C  
ATOM   1000  CG  TYR A 125      30.079   7.874  23.018  1.00 72.93           C  
ATOM   1001  CD1 TYR A 125      31.194   7.099  23.258  1.00 72.93           C  
ATOM   1002  CD2 TYR A 125      30.250   9.195  22.660  1.00 72.93           C  
ATOM   1003  CE1 TYR A 125      32.460   7.623  23.147  1.00 72.93           C  
ATOM   1004  CE2 TYR A 125      31.516   9.728  22.547  1.00 72.93           C  
ATOM   1005  CZ  TYR A 125      32.620   8.941  22.789  1.00 72.93           C  
ATOM   1006  OH  TYR A 125      33.919   9.484  22.675  1.00 72.93           O  
ATOM   1007  N   ARG A 126      26.092   5.801  21.970  1.00133.58           N  
ATOM   1008  CA  ARG A 126      25.019   4.871  22.195  1.00133.58           C  
ATOM   1009  C   ARG A 126      25.155   3.732  21.227  1.00133.58           C  
ATOM   1010  O   ARG A 126      24.931   2.575  21.582  1.00133.58           O  
ATOM   1011  CB  ARG A 126      23.623   5.458  21.928  1.00133.58           C  
ATOM   1012  CG  ARG A 126      22.500   4.500  22.340  1.00133.58           C  
ATOM   1013  CD  ARG A 126      21.211   4.667  21.539  1.00133.58           C  
ATOM   1014  NE  ARG A 126      20.825   6.104  21.562  1.00133.58           N  
ATOM   1015  CZ  ARG A 126      20.411   6.691  20.401  1.00133.58           C  
ATOM   1016  NH1 ARG A 126      20.416   5.973  19.240  1.00133.58           N1+
ATOM   1017  NH2 ARG A 126      20.001   7.993  20.400  1.00133.58           N  
ATOM   1018  N   TYR A 127      25.521   4.028  19.966  1.00 77.64           N  
ATOM   1019  CA  TYR A 127      25.627   3.005  18.963  1.00 77.64           C  
ATOM   1020  C   TYR A 127      26.716   2.062  19.364  1.00 77.64           C  
ATOM   1021  O   TYR A 127      26.613   0.856  19.147  1.00 77.64           O  
ATOM   1022  CB  TYR A 127      25.975   3.514  17.549  1.00 77.64           C  
ATOM   1023  CG  TYR A 127      24.897   4.444  17.110  1.00 77.64           C  
ATOM   1024  CD1 TYR A 127      23.577   4.063  17.178  1.00 77.64           C  
ATOM   1025  CD2 TYR A 127      25.210   5.674  16.581  1.00 77.64           C  
ATOM   1026  CE1 TYR A 127      22.582   4.920  16.765  1.00 77.64           C  
ATOM   1027  CE2 TYR A 127      24.220   6.532  16.165  1.00 77.64           C  
ATOM   1028  CZ  TYR A 127      22.902   6.158  16.260  1.00 77.64           C  
ATOM   1029  OH  TYR A 127      21.883   7.037  15.834  1.00 77.64           O  
ATOM   1030  N   LEU A 128      27.813   2.599  19.930  1.00 49.83           N  
ATOM   1031  CA  LEU A 128      28.911   1.792  20.382  1.00 49.83           C  
ATOM   1032  C   LEU A 128      28.412   0.896  21.475  1.00 49.83           C  
ATOM   1033  O   LEU A 128      28.753  -0.285  21.535  1.00 49.83           O  
ATOM   1034  CB  LEU A 128      30.048   2.612  21.021  1.00 49.83           C  
ATOM   1035  CG  LEU A 128      30.839   3.499  20.048  1.00 49.83           C  
ATOM   1036  CD1 LEU A 128      31.942   4.276  20.784  1.00 49.83           C  
ATOM   1037  CD2 LEU A 128      31.388   2.678  18.872  1.00 49.83           C  
ATOM   1038  N   ALA A 129      27.566   1.444  22.364  1.00 39.53           N  
ATOM   1039  CA  ALA A 129      27.091   0.722  23.509  1.00 39.53           C  
ATOM   1040  C   ALA A 129      26.319  -0.480  23.066  1.00 39.53           C  
ATOM   1041  O   ALA A 129      26.398  -1.540  23.685  1.00 39.53           O  
ATOM   1042  CB  ALA A 129      26.164   1.572  24.394  1.00 39.53           C  
ATOM   1043  N   GLU A 130      25.555  -0.362  21.968  1.00 74.35           N  
ATOM   1044  CA  GLU A 130      24.720  -1.449  21.547  1.00 74.35           C  
ATOM   1045  C   GLU A 130      25.561  -2.667  21.278  1.00 74.35           C  
ATOM   1046  O   GLU A 130      25.129  -3.796  21.506  1.00 74.35           O  
ATOM   1047  CB  GLU A 130      23.926  -1.101  20.279  1.00 74.35           C  
ATOM   1048  CG  GLU A 130      22.922   0.026  20.535  1.00 74.35           C  
ATOM   1049  CD  GLU A 130      22.190   0.355  19.242  1.00 74.35           C  
ATOM   1050  OE1 GLU A 130      22.872   0.506  18.194  1.00 74.35           O  
ATOM   1051  OE2 GLU A 130      20.936   0.461  19.288  1.00 74.35           O1-
ATOM   1052  N   VAL A 131      26.744  -2.468  20.680  1.00116.54           N  
ATOM   1053  CA  VAL A 131      27.687  -3.507  20.355  1.00116.54           C  
ATOM   1054  C   VAL A 131      28.684  -3.872  21.431  1.00116.54           C  
ATOM   1055  O   VAL A 131      29.390  -4.862  21.261  1.00116.54           O  
ATOM   1056  CB  VAL A 131      28.407  -3.250  19.062  1.00116.54           C  
ATOM   1057  CG1 VAL A 131      27.341  -3.225  17.949  1.00116.54           C  
ATOM   1058  CG2 VAL A 131      29.228  -1.955  19.176  1.00116.54           C  
ATOM   1059  N   ALA A 132      28.846  -3.064  22.504  1.00 58.20           N  
ATOM   1060  CA  ALA A 132      29.903  -3.216  23.487  1.00 58.20           C  
ATOM   1061  C   ALA A 132      29.847  -4.498  24.258  1.00 58.20           C  
ATOM   1062  O   ALA A 132      28.794  -5.110  24.427  1.00 58.20           O  
ATOM   1063  CB  ALA A 132      29.934  -2.077  24.518  1.00 58.20           C  
ATOM   1064  N   ALA A 133      31.027  -4.955  24.743  1.00 60.24           N  
ATOM   1065  CA  ALA A 133      31.026  -6.174  25.490  1.00 60.24           C  
ATOM   1066  C   ALA A 133      31.631  -5.961  26.843  1.00 60.24           C  
ATOM   1067  O   ALA A 133      32.850  -5.879  27.003  1.00 60.24           O  
ATOM   1068  CB  ALA A 133      31.822  -7.304  24.814  1.00 60.24           C  
ATOM   1069  N   GLY A 134      30.758  -5.919  27.864  1.00 50.01           N  
ATOM   1070  CA  GLY A 134      31.143  -5.923  29.246  1.00 50.01           C  
ATOM   1071  C   GLY A 134      31.943  -4.743  29.699  1.00 50.01           C  
ATOM   1072  O   GLY A 134      31.420  -3.644  29.854  1.00 50.01           O  
ATOM   1073  N   ASP A 135      33.241  -4.979  29.979  1.00112.35           N  
ATOM   1074  CA  ASP A 135      34.073  -4.005  30.629  1.00112.35           C  
ATOM   1075  C   ASP A 135      34.249  -2.760  29.817  1.00112.35           C  
ATOM   1076  O   ASP A 135      34.273  -1.663  30.370  1.00112.35           O  
ATOM   1077  CB  ASP A 135      35.460  -4.537  31.047  1.00112.35           C  
ATOM   1078  CG  ASP A 135      36.277  -4.930  29.830  1.00112.35           C  
ATOM   1079  OD1 ASP A 135      35.759  -5.704  28.982  1.00112.35           O  
ATOM   1080  OD2 ASP A 135      37.447  -4.472  29.741  1.00112.35           O1-
ATOM   1081  N   ASP A 136      34.389  -2.882  28.490  1.00 82.99           N  
ATOM   1082  CA  ASP A 136      34.576  -1.718  27.673  1.00 82.99           C  
ATOM   1083  C   ASP A 136      33.317  -0.906  27.728  1.00 82.99           C  
ATOM   1084  O   ASP A 136      33.339   0.321  27.636  1.00 82.99           O  
ATOM   1085  CB  ASP A 136      34.837  -2.075  26.202  1.00 82.99           C  
ATOM   1086  CG  ASP A 136      35.439  -0.854  25.530  1.00 82.99           C  
ATOM   1087  OD1 ASP A 136      35.862   0.076  26.267  1.00 82.99           O  
ATOM   1088  OD2 ASP A 136      35.497  -0.833  24.273  1.00 82.99           O1-
ATOM   1089  N   LYS A 137      32.182  -1.599  27.921  1.00 70.09           N  
ATOM   1090  CA  LYS A 137      30.871  -1.017  27.863  1.00 70.09           C  
ATOM   1091  C   LYS A 137      30.702   0.106  28.839  1.00 70.09           C  
ATOM   1092  O   LYS A 137      30.141   1.144  28.490  1.00 70.09           O  
ATOM   1093  CB  LYS A 137      29.774  -2.034  28.200  1.00 70.09           C  
ATOM   1094  CG  LYS A 137      28.365  -1.445  28.157  1.00 70.09           C  
ATOM   1095  CD  LYS A 137      27.263  -2.492  28.329  1.00 70.09           C  
ATOM   1096  CE  LYS A 137      25.870  -1.887  28.528  1.00 70.09           C  
ATOM   1097  NZ  LYS A 137      25.253  -1.592  27.219  1.00 70.09           N1+
ATOM   1098  N   LYS A 138      31.200  -0.052  30.078  1.00101.39           N  
ATOM   1099  CA  LYS A 138      30.935   0.936  31.085  1.00101.39           C  
ATOM   1100  C   LYS A 138      31.421   2.278  30.635  1.00101.39           C  
ATOM   1101  O   LYS A 138      30.697   3.269  30.731  1.00101.39           O  
ATOM   1102  CB  LYS A 138      31.649   0.632  32.412  1.00101.39           C  
ATOM   1103  CG  LYS A 138      33.171   0.597  32.268  1.00101.39           C  
ATOM   1104  CD  LYS A 138      33.933   0.686  33.590  1.00101.39           C  
ATOM   1105  CE  LYS A 138      35.454   0.641  33.416  1.00101.39           C  
ATOM   1106  NZ  LYS A 138      35.887   1.740  32.518  1.00101.39           N1+
ATOM   1107  N   GLY A 139      32.656   2.345  30.110  1.00 15.68           N  
ATOM   1108  CA  GLY A 139      33.203   3.613  29.726  1.00 15.68           C  
ATOM   1109  C   GLY A 139      32.372   4.205  28.633  1.00 15.68           C  
ATOM   1110  O   GLY A 139      32.103   5.406  28.627  1.00 15.68           O  
ATOM   1111  N   ILE A 140      31.952   3.370  27.667  1.00 33.46           N  
ATOM   1112  CA  ILE A 140      31.202   3.850  26.546  1.00 33.46           C  
ATOM   1113  C   ILE A 140      29.885   4.398  27.004  1.00 33.46           C  
ATOM   1114  O   ILE A 140      29.442   5.439  26.522  1.00 33.46           O  
ATOM   1115  CB  ILE A 140      30.929   2.791  25.516  1.00 33.46           C  
ATOM   1116  CG1 ILE A 140      32.247   2.304  24.888  1.00 33.46           C  
ATOM   1117  CG2 ILE A 140      29.935   3.372  24.497  1.00 33.46           C  
ATOM   1118  CD1 ILE A 140      32.094   1.029  24.063  1.00 33.46           C  
ATOM   1119  N   VAL A 141      29.213   3.699  27.938  1.00 33.72           N  
ATOM   1120  CA  VAL A 141      27.924   4.133  28.397  1.00 33.72           C  
ATOM   1121  C   VAL A 141      28.051   5.462  29.074  1.00 33.72           C  
ATOM   1122  O   VAL A 141      27.212   6.341  28.886  1.00 33.72           O  
ATOM   1123  CB  VAL A 141      27.294   3.200  29.387  1.00 33.72           C  
ATOM   1124  CG1 VAL A 141      25.974   3.827  29.867  1.00 33.72           C  
ATOM   1125  CG2 VAL A 141      27.123   1.823  28.722  1.00 33.72           C  
ATOM   1126  N   ASP A 142      29.101   5.650  29.894  1.00 39.46           N  
ATOM   1127  CA  ASP A 142      29.237   6.887  30.609  1.00 39.46           C  
ATOM   1128  C   ASP A 142      29.416   8.007  29.636  1.00 39.46           C  
ATOM   1129  O   ASP A 142      28.860   9.089  29.817  1.00 39.46           O  
ATOM   1130  CB  ASP A 142      30.423   6.916  31.585  1.00 39.46           C  
ATOM   1131  CG  ASP A 142      30.046   6.048  32.778  1.00 39.46           C  
ATOM   1132  OD1 ASP A 142      29.634   4.878  32.562  1.00 39.46           O  
ATOM   1133  OD2 ASP A 142      30.140   6.557  33.927  1.00 39.46           O1-
ATOM   1134  N   GLN A 143      30.183   7.770  28.562  1.00 49.71           N  
ATOM   1135  CA  GLN A 143      30.444   8.802  27.603  1.00 49.71           C  
ATOM   1136  C   GLN A 143      29.132   9.230  27.011  1.00 49.71           C  
ATOM   1137  O   GLN A 143      28.885  10.422  26.831  1.00 49.71           O  
ATOM   1138  CB  GLN A 143      31.304   8.295  26.429  1.00 49.71           C  
ATOM   1139  CG  GLN A 143      32.714   7.844  26.816  1.00 49.71           C  
ATOM   1140  CD  GLN A 143      33.622   9.066  26.809  1.00 49.71           C  
ATOM   1141  NE2 GLN A 143      34.270   9.354  27.970  1.00 49.71           N  
ATOM   1142  OE1 GLN A 143      33.754   9.746  25.793  1.00 49.71           O  
ATOM   1143  N   SER A 144      28.247   8.264  26.692  1.00 90.82           N  
ATOM   1144  CA  SER A 144      26.987   8.596  26.079  1.00 90.82           C  
ATOM   1145  C   SER A 144      26.181   9.454  26.997  1.00 90.82           C  
ATOM   1146  O   SER A 144      25.672  10.500  26.598  1.00 90.82           O  
ATOM   1147  CB  SER A 144      26.078   7.381  25.816  1.00 90.82           C  
ATOM   1148  OG  SER A 144      26.586   6.562  24.779  1.00 90.82           O  
ATOM   1149  N   GLN A 145      26.048   9.024  28.263  1.00 49.58           N  
ATOM   1150  CA  GLN A 145      25.190   9.710  29.181  1.00 49.58           C  
ATOM   1151  C   GLN A 145      25.708  11.093  29.427  1.00 49.58           C  
ATOM   1152  O   GLN A 145      24.930  12.040  29.520  1.00 49.58           O  
ATOM   1153  CB  GLN A 145      25.034   8.973  30.525  1.00 49.58           C  
ATOM   1154  CG  GLN A 145      23.925   9.547  31.408  1.00 49.58           C  
ATOM   1155  CD  GLN A 145      23.634   8.540  32.516  1.00 49.58           C  
ATOM   1156  NE2 GLN A 145      22.451   8.683  33.172  1.00 49.58           N  
ATOM   1157  OE1 GLN A 145      24.433   7.643  32.784  1.00 49.58           O  
ATOM   1158  N   GLN A 146      27.041  11.257  29.525  1.00 37.93           N  
ATOM   1159  CA  GLN A 146      27.579  12.554  29.824  1.00 37.93           C  
ATOM   1160  C   GLN A 146      27.180  13.501  28.734  1.00 37.93           C  
ATOM   1161  O   GLN A 146      26.743  14.619  29.004  1.00 37.93           O  
ATOM   1162  CB  GLN A 146      29.120  12.571  29.842  1.00 37.93           C  
ATOM   1163  CG  GLN A 146      29.763  11.693  30.914  1.00 37.93           C  
ATOM   1164  CD  GLN A 146      31.265  11.682  30.656  1.00 37.93           C  
ATOM   1165  NE2 GLN A 146      32.028  10.962  31.523  1.00 37.93           N  
ATOM   1166  OE1 GLN A 146      31.747  12.296  29.705  1.00 37.93           O  
ATOM   1167  N   ALA A 147      27.312  13.070  27.463  1.00 31.27           N  
ATOM   1168  CA  ALA A 147      27.018  13.935  26.355  1.00 31.27           C  
ATOM   1169  C   ALA A 147      25.564  14.291  26.343  1.00 31.27           C  
ATOM   1170  O   ALA A 147      25.202  15.450  26.141  1.00 31.27           O  
ATOM   1171  CB  ALA A 147      27.344  13.304  24.991  1.00 31.27           C  
ATOM   1172  N   TYR A 148      24.683  13.302  26.576  1.00 73.07           N  
ATOM   1173  CA  TYR A 148      23.271  13.558  26.545  1.00 73.07           C  
ATOM   1174  C   TYR A 148      22.927  14.542  27.615  1.00 73.07           C  
ATOM   1175  O   TYR A 148      22.126  15.451  27.399  1.00 73.07           O  
ATOM   1176  CB  TYR A 148      22.401  12.315  26.827  1.00 73.07           C  
ATOM   1177  CG  TYR A 148      22.401  11.392  25.655  1.00 73.07           C  
ATOM   1178  CD1 TYR A 148      21.681  11.721  24.529  1.00 73.07           C  
ATOM   1179  CD2 TYR A 148      23.085  10.195  25.681  1.00 73.07           C  
ATOM   1180  CE1 TYR A 148      21.655  10.883  23.441  1.00 73.07           C  
ATOM   1181  CE2 TYR A 148      23.062   9.352  24.593  1.00 73.07           C  
ATOM   1182  CZ  TYR A 148      22.348   9.696  23.469  1.00 73.07           C  
ATOM   1183  OH  TYR A 148      22.320   8.836  22.350  1.00 73.07           O  
ATOM   1184  N   GLN A 149      23.523  14.375  28.808  1.00 48.52           N  
ATOM   1185  CA  GLN A 149      23.192  15.201  29.936  1.00 48.52           C  
ATOM   1186  C   GLN A 149      23.552  16.634  29.672  1.00 48.52           C  
ATOM   1187  O   GLN A 149      22.759  17.533  29.951  1.00 48.52           O  
ATOM   1188  CB  GLN A 149      23.924  14.755  31.218  1.00 48.52           C  
ATOM   1189  CG  GLN A 149      23.448  15.474  32.481  1.00 48.52           C  
ATOM   1190  CD  GLN A 149      22.029  15.001  32.766  1.00 48.52           C  
ATOM   1191  NE2 GLN A 149      21.885  13.721  33.204  1.00 48.52           N  
ATOM   1192  OE1 GLN A 149      21.067  15.748  32.592  1.00 48.52           O  
ATOM   1193  N   GLU A 150      24.750  16.888  29.112  1.00 38.29           N  
ATOM   1194  CA  GLU A 150      25.175  18.242  28.888  1.00 38.29           C  
ATOM   1195  C   GLU A 150      24.237  18.877  27.915  1.00 38.29           C  
ATOM   1196  O   GLU A 150      23.821  20.021  28.092  1.00 38.29           O  
ATOM   1197  CB  GLU A 150      26.593  18.325  28.292  1.00 38.29           C  
ATOM   1198  CG  GLU A 150      27.125  19.755  28.164  1.00 38.29           C  
ATOM   1199  CD  GLU A 150      28.537  19.709  27.598  1.00 38.29           C  
ATOM   1200  OE1 GLU A 150      28.825  18.793  26.782  1.00 38.29           O  
ATOM   1201  OE2 GLU A 150      29.354  20.586  27.984  1.00 38.29           O1-
ATOM   1202  N   ALA A 151      23.868  18.138  26.856  1.00 26.59           N  
ATOM   1203  CA  ALA A 151      22.988  18.675  25.860  1.00 26.59           C  
ATOM   1204  C   ALA A 151      21.669  18.977  26.500  1.00 26.59           C  
ATOM   1205  O   ALA A 151      21.036  19.988  26.200  1.00 26.59           O  
ATOM   1206  CB  ALA A 151      22.723  17.693  24.704  1.00 26.59           C  
ATOM   1207  N   PHE A 152      21.220  18.098  27.410  1.00 46.47           N  
ATOM   1208  CA  PHE A 152      19.935  18.243  28.029  1.00 46.47           C  
ATOM   1209  C   PHE A 152      19.904  19.508  28.832  1.00 46.47           C  
ATOM   1210  O   PHE A 152      18.924  20.250  28.789  1.00 46.47           O  
ATOM   1211  CB  PHE A 152      19.602  17.059  28.958  1.00 46.47           C  
ATOM   1212  CG  PHE A 152      18.172  17.166  29.357  1.00 46.47           C  
ATOM   1213  CD1 PHE A 152      17.180  16.703  28.521  1.00 46.47           C  
ATOM   1214  CD2 PHE A 152      17.820  17.723  30.564  1.00 46.47           C  
ATOM   1215  CE1 PHE A 152      15.856  16.797  28.884  1.00 46.47           C  
ATOM   1216  CE2 PHE A 152      16.499  17.820  30.932  1.00 46.47           C  
ATOM   1217  CZ  PHE A 152      15.517  17.356  30.092  1.00 46.47           C  
ATOM   1218  N   GLU A 153      20.973  19.790  29.600  1.00 37.12           N  
ATOM   1219  CA  GLU A 153      20.974  20.960  30.433  1.00 37.12           C  
ATOM   1220  C   GLU A 153      20.985  22.207  29.598  1.00 37.12           C  
ATOM   1221  O   GLU A 153      20.299  23.175  29.921  1.00 37.12           O  
ATOM   1222  CB  GLU A 153      22.160  21.005  31.414  1.00 37.12           C  
ATOM   1223  CG  GLU A 153      22.047  19.936  32.503  1.00 37.12           C  
ATOM   1224  CD  GLU A 153      23.235  20.039  33.449  1.00 37.12           C  
ATOM   1225  OE1 GLU A 153      24.090  20.943  33.247  1.00 37.12           O  
ATOM   1226  OE2 GLU A 153      23.305  19.204  34.391  1.00 37.12           O1-
ATOM   1227  N   ILE A 154      21.765  22.223  28.502  1.00 44.75           N  
ATOM   1228  CA  ILE A 154      21.893  23.396  27.680  1.00 44.75           C  
ATOM   1229  C   ILE A 154      20.575  23.711  27.040  1.00 44.75           C  
ATOM   1230  O   ILE A 154      20.128  24.857  27.050  1.00 44.75           O  
ATOM   1231  CB  ILE A 154      22.889  23.183  26.574  1.00 44.75           C  
ATOM   1232  CG1 ILE A 154      24.278  22.872  27.161  1.00 44.75           C  
ATOM   1233  CG2 ILE A 154      22.866  24.419  25.657  1.00 44.75           C  
ATOM   1234  CD1 ILE A 154      25.252  22.270  26.150  1.00 44.75           C  
ATOM   1235  N   SER A 155      19.904  22.691  26.473  1.00 36.41           N  
ATOM   1236  CA  SER A 155      18.675  22.906  25.761  1.00 36.41           C  
ATOM   1237  C   SER A 155      17.597  23.350  26.698  1.00 36.41           C  
ATOM   1238  O   SER A 155      16.739  24.147  26.326  1.00 36.41           O  
ATOM   1239  CB  SER A 155      18.185  21.649  25.013  1.00 36.41           C  
ATOM   1240  OG  SER A 155      17.892  20.605  25.931  1.00 36.41           O  
ATOM   1241  N   ALA A 156      17.609  22.861  27.950  1.00 33.25           N  
ATOM   1242  CA  ALA A 156      16.549  23.227  28.843  1.00 33.25           C  
ATOM   1243  C   ALA A 156      16.583  24.711  29.046  1.00 33.25           C  
ATOM   1244  O   ALA A 156      15.538  25.358  29.082  1.00 33.25           O  
ATOM   1245  CB  ALA A 156      16.680  22.561  30.223  1.00 33.25           C  
ATOM   1246  N   ALA A 157      17.780  25.290  29.249  1.00 46.88           N  
ATOM   1247  CA  ALA A 157      17.852  26.709  29.457  1.00 46.88           C  
ATOM   1248  C   ALA A 157      17.566  27.500  28.207  1.00 46.88           C  
ATOM   1249  O   ALA A 157      16.756  28.424  28.211  1.00 46.88           O  
ATOM   1250  CB  ALA A 157      19.233  27.150  29.966  1.00 46.88           C  
ATOM   1251  N   ALA A 158      18.255  27.143  27.107  1.00 68.32           N  
ATOM   1252  CA  ALA A 158      18.295  27.833  25.844  1.00 68.32           C  
ATOM   1253  C   ALA A 158      17.056  27.777  24.998  1.00 68.32           C  
ATOM   1254  O   ALA A 158      16.764  28.744  24.298  1.00 68.32           O  
ATOM   1255  CB  ALA A 158      19.439  27.326  24.947  1.00 68.32           C  
ATOM   1256  N   MET A 159      16.310  26.654  24.982  1.00 70.73           N  
ATOM   1257  CA  MET A 159      15.301  26.526  23.963  1.00 70.73           C  
ATOM   1258  C   MET A 159      13.934  26.304  24.534  1.00 70.73           C  
ATOM   1259  O   MET A 159      13.761  26.009  25.714  1.00 70.73           O  
ATOM   1260  CB  MET A 159      15.560  25.317  23.055  1.00 70.73           C  
ATOM   1261  CG  MET A 159      16.921  25.371  22.360  1.00 70.73           C  
ATOM   1262  SD  MET A 159      17.289  23.924  21.326  1.00 70.73           S  
ATOM   1263  CE  MET A 159      18.964  24.484  20.911  1.00 70.73           C  
ATOM   1264  N   GLN A 160      12.917  26.465  23.659  1.00 52.54           N  
ATOM   1265  CA  GLN A 160      11.544  26.227  23.993  1.00 52.54           C  
ATOM   1266  C   GLN A 160      11.340  24.743  23.960  1.00 52.54           C  
ATOM   1267  O   GLN A 160      12.098  24.027  23.303  1.00 52.54           O  
ATOM   1268  CB  GLN A 160      10.563  26.844  22.985  1.00 52.54           C  
ATOM   1269  CG  GLN A 160      10.557  28.369  22.998  1.00 52.54           C  
ATOM   1270  CD  GLN A 160       9.760  28.813  24.215  1.00 52.54           C  
ATOM   1271  NE2 GLN A 160       9.347  30.109  24.227  1.00 52.54           N  
ATOM   1272  OE1 GLN A 160       9.502  28.027  25.125  1.00 52.54           O  
ATOM   1273  N   PRO A 161      10.357  24.240  24.654  1.00 98.38           N  
ATOM   1274  CA  PRO A 161      10.130  22.821  24.667  1.00 98.38           C  
ATOM   1275  C   PRO A 161       9.673  22.288  23.345  1.00 98.38           C  
ATOM   1276  O   PRO A 161       9.721  21.074  23.153  1.00 98.38           O  
ATOM   1277  CB  PRO A 161       9.180  22.543  25.832  1.00 98.38           C  
ATOM   1278  CG  PRO A 161       8.749  23.937  26.329  1.00 98.38           C  
ATOM   1279  CD  PRO A 161       9.881  24.869  25.873  1.00 98.38           C  
ATOM   1280  N   THR A 162       9.152  23.156  22.464  1.00 79.59           N  
ATOM   1281  CA  THR A 162       8.695  22.773  21.157  1.00 79.59           C  
ATOM   1282  C   THR A 162       9.819  22.617  20.177  1.00 79.59           C  
ATOM   1283  O   THR A 162       9.625  22.028  19.113  1.00 79.59           O  
ATOM   1284  CB  THR A 162       7.701  23.724  20.566  1.00 79.59           C  
ATOM   1285  CG2 THR A 162       6.498  23.792  21.521  1.00 79.59           C  
ATOM   1286  OG1 THR A 162       8.276  25.010  20.379  1.00 79.59           O  
ATOM   1287  N   HIS A 163      10.998  23.204  20.462  1.00 72.25           N  
ATOM   1288  CA  HIS A 163      12.076  23.183  19.509  1.00 72.25           C  
ATOM   1289  C   HIS A 163      12.390  21.756  19.144  1.00 72.25           C  
ATOM   1290  O   HIS A 163      12.459  20.869  19.991  1.00 72.25           O  
ATOM   1291  CB  HIS A 163      13.341  23.870  20.047  1.00 72.25           C  
ATOM   1292  CG  HIS A 163      14.308  24.273  18.971  1.00 72.25           C  
ATOM   1293  CD2 HIS A 163      14.503  25.490  18.394  1.00 72.25           C  
ATOM   1294  ND1 HIS A 163      15.210  23.423  18.372  1.00 72.25           N  
ATOM   1295  CE1 HIS A 163      15.904  24.164  17.469  1.00 72.25           C  
ATOM   1296  NE2 HIS A 163      15.510  25.424  17.447  1.00 72.25           N  
ATOM   1297  N   PRO A 164      12.569  21.531  17.863  1.00 87.13           N  
ATOM   1298  CA  PRO A 164      12.811  20.201  17.358  1.00 87.13           C  
ATOM   1299  C   PRO A 164      14.053  19.545  17.881  1.00 87.13           C  
ATOM   1300  O   PRO A 164      14.023  18.343  18.138  1.00 87.13           O  
ATOM   1301  CB  PRO A 164      12.755  20.329  15.841  1.00 87.13           C  
ATOM   1302  CG  PRO A 164      11.800  21.517  15.610  1.00 87.13           C  
ATOM   1303  CD  PRO A 164      11.974  22.399  16.859  1.00 87.13           C  
ATOM   1304  N   ILE A 165      15.164  20.284  18.043  1.00143.05           N  
ATOM   1305  CA  ILE A 165      16.342  19.640  18.538  1.00143.05           C  
ATOM   1306  C   ILE A 165      16.136  19.234  19.962  1.00143.05           C  
ATOM   1307  O   ILE A 165      16.607  18.178  20.382  1.00143.05           O  
ATOM   1308  CB  ILE A 165      17.630  20.406  18.335  1.00143.05           C  
ATOM   1309  CG1 ILE A 165      17.645  21.796  18.975  1.00143.05           C  
ATOM   1310  CG2 ILE A 165      17.925  20.432  16.831  1.00143.05           C  
ATOM   1311  CD1 ILE A 165      18.979  22.505  18.730  1.00143.05           C  
ATOM   1312  N   ARG A 166      15.435  20.067  20.746  1.00 53.64           N  
ATOM   1313  CA  ARG A 166      15.181  19.745  22.120  1.00 53.64           C  
ATOM   1314  C   ARG A 166      14.351  18.495  22.196  1.00 53.64           C  
ATOM   1315  O   ARG A 166      14.640  17.595  22.984  1.00 53.64           O  
ATOM   1316  CB  ARG A 166      14.414  20.870  22.830  1.00 53.64           C  
ATOM   1317  CG  ARG A 166      14.312  20.716  24.346  1.00 53.64           C  
ATOM   1318  CD  ARG A 166      13.685  21.942  25.010  1.00 53.64           C  
ATOM   1319  NE  ARG A 166      13.638  21.696  26.477  1.00 53.64           N  
ATOM   1320  CZ  ARG A 166      12.601  20.984  27.005  1.00 53.64           C  
ATOM   1321  NH1 ARG A 166      11.668  20.423  26.184  1.00 53.64           N1+
ATOM   1322  NH2 ARG A 166      12.496  20.834  28.355  1.00 53.64           N  
ATOM   1323  N   LEU A 167      13.289  18.399  21.374  1.00 53.55           N  
ATOM   1324  CA  LEU A 167      12.436  17.244  21.413  1.00 53.55           C  
ATOM   1325  C   LEU A 167      13.189  16.037  20.950  1.00 53.55           C  
ATOM   1326  O   LEU A 167      13.077  14.964  21.538  1.00 53.55           O  
ATOM   1327  CB  LEU A 167      11.186  17.377  20.537  1.00 53.55           C  
ATOM   1328  CG  LEU A 167      10.147  18.381  21.068  1.00 53.55           C  
ATOM   1329  CD1 LEU A 167       8.923  18.462  20.141  1.00 53.55           C  
ATOM   1330  CD2 LEU A 167       9.751  18.048  22.514  1.00 53.55           C  
ATOM   1331  N   GLY A 168      13.992  16.188  19.882  1.00 24.18           N  
ATOM   1332  CA  GLY A 168      14.720  15.077  19.340  1.00 24.18           C  
ATOM   1333  C   GLY A 168      15.659  14.562  20.387  1.00 24.18           C  
ATOM   1334  O   GLY A 168      15.894  13.358  20.483  1.00 24.18           O  
ATOM   1335  N   LEU A 169      16.251  15.469  21.183  1.00 44.47           N  
ATOM   1336  CA  LEU A 169      17.175  15.077  22.209  1.00 44.47           C  
ATOM   1337  C   LEU A 169      16.457  14.234  23.214  1.00 44.47           C  
ATOM   1338  O   LEU A 169      16.973  13.208  23.656  1.00 44.47           O  
ATOM   1339  CB  LEU A 169      17.772  16.285  22.954  1.00 44.47           C  
ATOM   1340  CG  LEU A 169      18.735  15.897  24.092  1.00 44.47           C  
ATOM   1341  CD1 LEU A 169      19.929  15.086  23.569  1.00 44.47           C  
ATOM   1342  CD2 LEU A 169      19.170  17.136  24.894  1.00 44.47           C  
ATOM   1343  N   ALA A 170      15.233  14.640  23.596  1.00 30.81           N  
ATOM   1344  CA  ALA A 170      14.477  13.917  24.577  1.00 30.81           C  
ATOM   1345  C   ALA A 170      14.184  12.548  24.052  1.00 30.81           C  
ATOM   1346  O   ALA A 170      14.242  11.568  24.793  1.00 30.81           O  
ATOM   1347  CB  ALA A 170      13.124  14.577  24.891  1.00 30.81           C  
ATOM   1348  N   LEU A 171      13.855  12.434  22.751  1.00160.61           N  
ATOM   1349  CA  LEU A 171      13.518  11.142  22.226  1.00160.61           C  
ATOM   1350  C   LEU A 171      14.666  10.193  22.357  1.00160.61           C  
ATOM   1351  O   LEU A 171      14.487   9.064  22.811  1.00160.61           O  
ATOM   1352  CB  LEU A 171      13.142  11.131  20.734  1.00160.61           C  
ATOM   1353  CG  LEU A 171      11.686  11.513  20.449  1.00160.61           C  
ATOM   1354  CD1 LEU A 171      11.390  11.481  18.947  1.00160.61           C  
ATOM   1355  CD2 LEU A 171      10.731  10.595  21.224  1.00160.61           C  
ATOM   1356  N   ASN A 172      15.873  10.618  21.948  1.00 57.71           N  
ATOM   1357  CA  ASN A 172      17.009   9.742  21.977  1.00 57.71           C  
ATOM   1358  C   ASN A 172      17.475   9.463  23.376  1.00 57.71           C  
ATOM   1359  O   ASN A 172      17.884   8.346  23.686  1.00 57.71           O  
ATOM   1360  CB  ASN A 172      18.194  10.265  21.151  1.00 57.71           C  
ATOM   1361  CG  ASN A 172      17.781  10.151  19.690  1.00 57.71           C  
ATOM   1362  ND2 ASN A 172      18.750  10.369  18.758  1.00 57.71           N  
ATOM   1363  OD1 ASN A 172      16.624   9.863  19.382  1.00 57.71           O  
ATOM   1364  N   PHE A 173      17.442  10.479  24.257  1.00 97.68           N  
ATOM   1365  CA  PHE A 173      17.912  10.339  25.605  1.00 97.68           C  
ATOM   1366  C   PHE A 173      17.033   9.356  26.323  1.00 97.68           C  
ATOM   1367  O   PHE A 173      17.514   8.553  27.121  1.00 97.68           O  
ATOM   1368  CB  PHE A 173      17.946  11.708  26.314  1.00 97.68           C  
ATOM   1369  CG  PHE A 173      18.646  11.625  27.629  1.00 97.68           C  
ATOM   1370  CD1 PHE A 173      19.874  11.018  27.744  1.00 97.68           C  
ATOM   1371  CD2 PHE A 173      18.106  12.229  28.739  1.00 97.68           C  
ATOM   1372  CE1 PHE A 173      20.525  10.966  28.954  1.00 97.68           C  
ATOM   1373  CE2 PHE A 173      18.749  12.185  29.953  1.00 97.68           C  
ATOM   1374  CZ  PHE A 173      19.960  11.548  30.063  1.00 97.68           C  
ATOM   1375  N   SER A 174      15.710   9.396  26.071  1.00 35.87           N  
ATOM   1376  CA  SER A 174      14.815   8.471  26.708  1.00 35.87           C  
ATOM   1377  C   SER A 174      15.131   7.082  26.234  1.00 35.87           C  
ATOM   1378  O   SER A 174      15.168   6.140  27.024  1.00 35.87           O  
ATOM   1379  CB  SER A 174      13.335   8.751  26.387  1.00 35.87           C  
ATOM   1380  OG  SER A 174      13.071   8.523  25.009  1.00 35.87           O  
ATOM   1381  N   VAL A 175      15.392   6.925  24.922  1.00 42.35           N  
ATOM   1382  CA  VAL A 175      15.671   5.642  24.336  1.00 42.35           C  
ATOM   1383  C   VAL A 175      16.917   5.100  24.964  1.00 42.35           C  
ATOM   1384  O   VAL A 175      17.058   3.896  25.171  1.00 42.35           O  
ATOM   1385  CB  VAL A 175      15.890   5.732  22.854  1.00 42.35           C  
ATOM   1386  CG1 VAL A 175      16.316   4.351  22.329  1.00 42.35           C  
ATOM   1387  CG2 VAL A 175      14.602   6.279  22.212  1.00 42.35           C  
ATOM   1388  N   PHE A 176      17.868   5.996  25.268  1.00 67.23           N  
ATOM   1389  CA  PHE A 176      19.116   5.642  25.872  1.00 67.23           C  
ATOM   1390  C   PHE A 176      18.837   5.010  27.207  1.00 67.23           C  
ATOM   1391  O   PHE A 176      19.393   3.960  27.524  1.00 67.23           O  
ATOM   1392  CB  PHE A 176      19.978   6.912  26.028  1.00 67.23           C  
ATOM   1393  CG  PHE A 176      21.287   6.643  26.683  1.00 67.23           C  
ATOM   1394  CD1 PHE A 176      22.319   6.018  26.019  1.00 67.23           C  
ATOM   1395  CD2 PHE A 176      21.484   7.072  27.976  1.00 67.23           C  
ATOM   1396  CE1 PHE A 176      23.521   5.801  26.655  1.00 67.23           C  
ATOM   1397  CE2 PHE A 176      22.682   6.857  28.613  1.00 67.23           C  
ATOM   1398  CZ  PHE A 176      23.701   6.218  27.953  1.00 67.23           C  
ATOM   1399  N   TYR A 177      17.948   5.609  28.025  1.00 71.39           N  
ATOM   1400  CA  TYR A 177      17.653   5.034  29.313  1.00 71.39           C  
ATOM   1401  C   TYR A 177      17.027   3.688  29.135  1.00 71.39           C  
ATOM   1402  O   TYR A 177      17.387   2.732  29.819  1.00 71.39           O  
ATOM   1403  CB  TYR A 177      16.637   5.828  30.160  1.00 71.39           C  
ATOM   1404  CG  TYR A 177      17.281   7.019  30.781  1.00 71.39           C  
ATOM   1405  CD1 TYR A 177      18.115   6.861  31.867  1.00 71.39           C  
ATOM   1406  CD2 TYR A 177      17.029   8.286  30.310  1.00 71.39           C  
ATOM   1407  CE1 TYR A 177      18.709   7.948  32.462  1.00 71.39           C  
ATOM   1408  CE2 TYR A 177      17.621   9.378  30.902  1.00 71.39           C  
ATOM   1409  CZ  TYR A 177      18.462   9.209  31.976  1.00 71.39           C  
ATOM   1410  OH  TYR A 177      19.070  10.327  32.585  1.00 71.39           O  
ATOM   1411  N   TYR A 178      16.056   3.586  28.213  1.00 80.03           N  
ATOM   1412  CA  TYR A 178      15.318   2.368  28.063  1.00 80.03           C  
ATOM   1413  C   TYR A 178      16.230   1.258  27.609  1.00 80.03           C  
ATOM   1414  O   TYR A 178      16.306   0.212  28.250  1.00 80.03           O  
ATOM   1415  CB  TYR A 178      14.201   2.574  27.014  1.00 80.03           C  
ATOM   1416  CG  TYR A 178      13.272   1.410  26.951  1.00 80.03           C  
ATOM   1417  CD1 TYR A 178      13.529   0.344  26.118  1.00 80.03           C  
ATOM   1418  CD2 TYR A 178      12.133   1.396  27.723  1.00 80.03           C  
ATOM   1419  CE1 TYR A 178      12.661  -0.721  26.063  1.00 80.03           C  
ATOM   1420  CE2 TYR A 178      11.264   0.332  27.671  1.00 80.03           C  
ATOM   1421  CZ  TYR A 178      11.528  -0.728  26.841  1.00 80.03           C  
ATOM   1422  OH  TYR A 178      10.638  -1.821  26.784  1.00 80.03           O  
ATOM   1423  N   GLU A 179      16.951   1.450  26.484  1.00119.87           N  
ATOM   1424  CA  GLU A 179      17.767   0.381  25.968  1.00119.87           C  
ATOM   1425  C   GLU A 179      19.084   0.169  26.671  1.00119.87           C  
ATOM   1426  O   GLU A 179      19.448  -0.965  26.985  1.00119.87           O  
ATOM   1427  CB  GLU A 179      18.076   0.528  24.470  1.00119.87           C  
ATOM   1428  CG  GLU A 179      18.881   1.775  24.108  1.00119.87           C  
ATOM   1429  CD  GLU A 179      19.191   1.692  22.617  1.00119.87           C  
ATOM   1430  OE1 GLU A 179      19.584   0.585  22.160  1.00119.87           O  
ATOM   1431  OE2 GLU A 179      19.037   2.729  21.917  1.00119.87           O1-
ATOM   1432  N   ILE A 180      19.869   1.246  26.877  1.00134.76           N  
ATOM   1433  CA  ILE A 180      21.196   1.076  27.408  1.00134.76           C  
ATOM   1434  C   ILE A 180      21.219   0.777  28.876  1.00134.76           C  
ATOM   1435  O   ILE A 180      21.825  -0.201  29.311  1.00134.76           O  
ATOM   1436  CB  ILE A 180      22.047   2.293  27.181  1.00134.76           C  
ATOM   1437  CG1 ILE A 180      22.140   2.577  25.671  1.00134.76           C  
ATOM   1438  CG2 ILE A 180      23.414   2.057  27.843  1.00134.76           C  
ATOM   1439  CD1 ILE A 180      22.694   1.398  24.868  1.00134.76           C  
ATOM   1440  N   LEU A 181      20.581   1.668  29.659  1.00132.29           N  
ATOM   1441  CA  LEU A 181      20.475   1.633  31.088  1.00132.29           C  
ATOM   1442  C   LEU A 181      19.463   0.628  31.528  1.00132.29           C  
ATOM   1443  O   LEU A 181      19.453   0.228  32.689  1.00132.29           O  
ATOM   1444  CB  LEU A 181      20.169   3.013  31.696  1.00132.29           C  
ATOM   1445  CG  LEU A 181      21.363   3.983  31.551  1.00132.29           C  
ATOM   1446  CD1 LEU A 181      21.681   4.262  30.072  1.00132.29           C  
ATOM   1447  CD2 LEU A 181      21.164   5.267  32.372  1.00132.29           C  
ATOM   1448  N   ASN A 182      18.544   0.249  30.617  1.00139.79           N  
ATOM   1449  CA  ASN A 182      17.470  -0.662  30.893  1.00139.79           C  
ATOM   1450  C   ASN A 182      16.669  -0.171  32.057  1.00139.79           C  
ATOM   1451  O   ASN A 182      16.381  -0.915  32.994  1.00139.79           O  
ATOM   1452  CB  ASN A 182      17.873  -2.151  31.011  1.00139.79           C  
ATOM   1453  CG  ASN A 182      18.944  -2.383  32.060  1.00139.79           C  
ATOM   1454  ND2 ASN A 182      20.150  -2.822  31.608  1.00139.79           N  
ATOM   1455  OD1 ASN A 182      18.717  -2.189  33.252  1.00139.79           O  
ATOM   1456  N   SER A 183      16.300   1.131  32.013  1.00 61.15           N  
ATOM   1457  CA  SER A 183      15.454   1.699  33.022  1.00 61.15           C  
ATOM   1458  C   SER A 183      14.273   2.306  32.324  1.00 61.15           C  
ATOM   1459  O   SER A 183      14.283   3.469  31.920  1.00 61.15           O  
ATOM   1460  CB  SER A 183      16.146   2.819  33.809  1.00 61.15           C  
ATOM   1461  OG  SER A 183      17.288   2.307  34.481  1.00 61.15           O  
ATOM   1462  N   PRO A 184      13.240   1.527  32.192  1.00153.81           N  
ATOM   1463  CA  PRO A 184      12.055   1.977  31.516  1.00153.81           C  
ATOM   1464  C   PRO A 184      11.319   3.052  32.244  1.00153.81           C  
ATOM   1465  O   PRO A 184      10.659   3.863  31.597  1.00153.81           O  
ATOM   1466  CB  PRO A 184      11.217   0.722  31.276  1.00153.81           C  
ATOM   1467  CG  PRO A 184      12.261  -0.408  31.209  1.00153.81           C  
ATOM   1468  CD  PRO A 184      13.413   0.087  32.096  1.00153.81           C  
ATOM   1469  N   GLU A 185      11.395   3.068  33.586  1.00 68.21           N  
ATOM   1470  CA  GLU A 185      10.663   4.046  34.334  1.00 68.21           C  
ATOM   1471  C   GLU A 185      11.216   5.394  34.016  1.00 68.21           C  
ATOM   1472  O   GLU A 185      10.470   6.335  33.747  1.00 68.21           O  
ATOM   1473  CB  GLU A 185      10.806   3.847  35.852  1.00 68.21           C  
ATOM   1474  CG  GLU A 185      10.274   2.498  36.337  1.00 68.21           C  
ATOM   1475  CD  GLU A 185      11.276   1.440  35.894  1.00 68.21           C  
ATOM   1476  OE1 GLU A 185      12.463   1.544  36.302  1.00 68.21           O  
ATOM   1477  OE2 GLU A 185      10.871   0.517  35.138  1.00 68.21           O1-
ATOM   1478  N   LYS A 186      12.559   5.506  34.028  1.00105.11           N  
ATOM   1479  CA  LYS A 186      13.201   6.763  33.775  1.00105.11           C  
ATOM   1480  C   LYS A 186      12.935   7.161  32.360  1.00105.11           C  
ATOM   1481  O   LYS A 186      12.720   8.335  32.060  1.00105.11           O  
ATOM   1482  CB  LYS A 186      14.733   6.732  33.949  1.00105.11           C  
ATOM   1483  CG  LYS A 186      15.180   6.503  35.393  1.00105.11           C  
ATOM   1484  CD  LYS A 186      16.694   6.414  35.591  1.00105.11           C  
ATOM   1485  CE  LYS A 186      17.375   5.312  34.779  1.00105.11           C  
ATOM   1486  NZ  LYS A 186      18.809   5.225  35.139  1.00105.11           N1+
ATOM   1487  N   ALA A 187      12.963   6.184  31.436  1.00 34.01           N  
ATOM   1488  CA  ALA A 187      12.786   6.508  30.050  1.00 34.01           C  
ATOM   1489  C   ALA A 187      11.414   7.069  29.816  1.00 34.01           C  
ATOM   1490  O   ALA A 187      11.246   8.055  29.102  1.00 34.01           O  
ATOM   1491  CB  ALA A 187      12.955   5.292  29.126  1.00 34.01           C  
ATOM   1492  N   CYS A 188      10.391   6.450  30.427  1.00 78.94           N  
ATOM   1493  CA  CYS A 188       9.025   6.850  30.241  1.00 78.94           C  
ATOM   1494  C   CYS A 188       8.836   8.235  30.789  1.00 78.94           C  
ATOM   1495  O   CYS A 188       8.170   9.072  30.176  1.00 78.94           O  
ATOM   1496  CB  CYS A 188       8.081   5.880  30.979  1.00 78.94           C  
ATOM   1497  SG  CYS A 188       6.321   6.173  30.670  1.00 78.94           S  
ATOM   1498  N   SER A 189       9.438   8.517  31.961  1.00 73.24           N  
ATOM   1499  CA  SER A 189       9.266   9.800  32.581  1.00 73.24           C  
ATOM   1500  C   SER A 189       9.848  10.863  31.701  1.00 73.24           C  
ATOM   1501  O   SER A 189       9.256  11.928  31.529  1.00 73.24           O  
ATOM   1502  CB  SER A 189       9.944   9.902  33.960  1.00 73.24           C  
ATOM   1503  OG  SER A 189      11.356   9.811  33.825  1.00 73.24           O  
ATOM   1504  N   LEU A 190      11.025  10.601  31.105  1.00 48.03           N  
ATOM   1505  CA  LEU A 190      11.669  11.594  30.291  1.00 48.03           C  
ATOM   1506  C   LEU A 190      10.826  11.895  29.089  1.00 48.03           C  
ATOM   1507  O   LEU A 190      10.651  13.058  28.728  1.00 48.03           O  
ATOM   1508  CB  LEU A 190      13.052  11.144  29.793  1.00 48.03           C  
ATOM   1509  CG  LEU A 190      13.747  12.173  28.882  1.00 48.03           C  
ATOM   1510  CD1 LEU A 190      13.969  13.506  29.613  1.00 48.03           C  
ATOM   1511  CD2 LEU A 190      15.043  11.597  28.289  1.00 48.03           C  
ATOM   1512  N   ALA A 191      10.290  10.855  28.423  1.00 40.71           N  
ATOM   1513  CA  ALA A 191       9.507  11.061  27.235  1.00 40.71           C  
ATOM   1514  C   ALA A 191       8.226  11.774  27.546  1.00 40.71           C  
ATOM   1515  O   ALA A 191       7.812  12.674  26.818  1.00 40.71           O  
ATOM   1516  CB  ALA A 191       9.127   9.746  26.536  1.00 40.71           C  
ATOM   1517  N   LYS A 192       7.562  11.381  28.648  1.00111.57           N  
ATOM   1518  CA  LYS A 192       6.263  11.896  28.974  1.00111.57           C  
ATOM   1519  C   LYS A 192       6.383  13.362  29.262  1.00111.57           C  
ATOM   1520  O   LYS A 192       5.570  14.161  28.797  1.00111.57           O  
ATOM   1521  CB  LYS A 192       5.695  11.174  30.215  1.00111.57           C  
ATOM   1522  CG  LYS A 192       4.180  10.942  30.228  1.00111.57           C  
ATOM   1523  CD  LYS A 192       3.285  12.179  30.195  1.00111.57           C  
ATOM   1524  CE  LYS A 192       1.797  11.812  30.159  1.00111.57           C  
ATOM   1525  NZ  LYS A 192       0.961  13.023  30.309  1.00111.57           N1+
ATOM   1526  N   THR A 193       7.425  13.753  30.023  1.00 36.88           N  
ATOM   1527  CA  THR A 193       7.595  15.125  30.409  1.00 36.88           C  
ATOM   1528  C   THR A 193       7.835  15.968  29.196  1.00 36.88           C  
ATOM   1529  O   THR A 193       7.253  17.042  29.058  1.00 36.88           O  
ATOM   1530  CB  THR A 193       8.759  15.343  31.327  1.00 36.88           C  
ATOM   1531  CG2 THR A 193       8.817  16.838  31.691  1.00 36.88           C  
ATOM   1532  OG1 THR A 193       8.609  14.559  32.502  1.00 36.88           O  
ATOM   1533  N   ALA A 194       8.697  15.502  28.274  1.00 28.91           N  
ATOM   1534  CA  ALA A 194       9.018  16.291  27.120  1.00 28.91           C  
ATOM   1535  C   ALA A 194       7.770  16.504  26.324  1.00 28.91           C  
ATOM   1536  O   ALA A 194       7.520  17.603  25.831  1.00 28.91           O  
ATOM   1537  CB  ALA A 194      10.047  15.606  26.201  1.00 28.91           C  
ATOM   1538  N   PHE A 195       6.945  15.449  26.183  1.00118.93           N  
ATOM   1539  CA  PHE A 195       5.741  15.551  25.407  1.00118.93           C  
ATOM   1540  C   PHE A 195       4.801  16.521  26.062  1.00118.93           C  
ATOM   1541  O   PHE A 195       4.229  17.393  25.407  1.00118.93           O  
ATOM   1542  CB  PHE A 195       4.996  14.211  25.278  1.00118.93           C  
ATOM   1543  CG  PHE A 195       3.880  14.432  24.316  1.00118.93           C  
ATOM   1544  CD1 PHE A 195       2.648  14.862  24.752  1.00118.93           C  
ATOM   1545  CD2 PHE A 195       4.075  14.223  22.969  1.00118.93           C  
ATOM   1546  CE1 PHE A 195       1.622  15.069  23.859  1.00118.93           C  
ATOM   1547  CE2 PHE A 195       3.054  14.429  22.074  1.00118.93           C  
ATOM   1548  CZ  PHE A 195       1.825  14.851  22.517  1.00118.93           C  
ATOM   1549  N   ASP A 196       4.632  16.401  27.392  1.00 46.03           N  
ATOM   1550  CA  ASP A 196       3.697  17.210  28.126  1.00 46.03           C  
ATOM   1551  C   ASP A 196       4.093  18.649  28.038  1.00 46.03           C  
ATOM   1552  O   ASP A 196       3.254  19.528  27.844  1.00 46.03           O  
ATOM   1553  CB  ASP A 196       3.677  16.871  29.625  1.00 46.03           C  
ATOM   1554  CG  ASP A 196       3.110  15.472  29.791  1.00 46.03           C  
ATOM   1555  OD1 ASP A 196       2.398  15.007  28.862  1.00 46.03           O  
ATOM   1556  OD2 ASP A 196       3.393  14.846  30.846  1.00 46.03           O1-
ATOM   1557  N   GLU A 197       5.400  18.921  28.180  1.00 85.03           N  
ATOM   1558  CA  GLU A 197       5.897  20.264  28.218  1.00 85.03           C  
ATOM   1559  C   GLU A 197       5.648  20.917  26.893  1.00 85.03           C  
ATOM   1560  O   GLU A 197       5.339  22.106  26.824  1.00 85.03           O  
ATOM   1561  CB  GLU A 197       7.395  20.283  28.544  1.00 85.03           C  
ATOM   1562  CG  GLU A 197       7.894  21.604  29.123  1.00 85.03           C  
ATOM   1563  CD  GLU A 197       9.185  21.275  29.855  1.00 85.03           C  
ATOM   1564  OE1 GLU A 197       9.762  20.194  29.560  1.00 85.03           O  
ATOM   1565  OE2 GLU A 197       9.604  22.080  30.726  1.00 85.03           O1-
ATOM   1566  N   ALA A 198       5.802  20.149  25.799  1.00 35.30           N  
ATOM   1567  CA  ALA A 198       5.572  20.640  24.471  1.00 35.30           C  
ATOM   1568  C   ALA A 198       4.124  20.984  24.319  1.00 35.30           C  
ATOM   1569  O   ALA A 198       3.772  22.013  23.745  1.00 35.30           O  
ATOM   1570  CB  ALA A 198       5.904  19.593  23.395  1.00 35.30           C  
ATOM   1571  N   ILE A 199       3.231  20.132  24.851  1.00102.35           N  
ATOM   1572  CA  ILE A 199       1.820  20.349  24.695  1.00102.35           C  
ATOM   1573  C   ILE A 199       1.417  21.641  25.334  1.00102.35           C  
ATOM   1574  O   ILE A 199       0.597  22.371  24.782  1.00102.35           O  
ATOM   1575  CB  ILE A 199       0.965  19.266  25.293  1.00102.35           C  
ATOM   1576  CG1 ILE A 199       1.049  17.985  24.444  1.00102.35           C  
ATOM   1577  CG2 ILE A 199      -0.464  19.818  25.445  1.00102.35           C  
ATOM   1578  CD1 ILE A 199       0.525  18.180  23.019  1.00102.35           C  
ATOM   1579  N   ALA A 200       1.958  21.957  26.524  1.00 51.62           N  
ATOM   1580  CA  ALA A 200       1.525  23.155  27.187  1.00 51.62           C  
ATOM   1581  C   ALA A 200       1.884  24.379  26.383  1.00 51.62           C  
ATOM   1582  O   ALA A 200       1.092  25.309  26.244  1.00 51.62           O  
ATOM   1583  CB  ALA A 200       2.158  23.329  28.580  1.00 51.62           C  
ATOM   1584  N   GLU A 201       3.112  24.369  25.850  1.00186.62           N  
ATOM   1585  CA  GLU A 201       3.871  25.370  25.149  1.00186.62           C  
ATOM   1586  C   GLU A 201       3.496  25.561  23.700  1.00186.62           C  
ATOM   1587  O   GLU A 201       4.178  26.313  23.009  1.00186.62           O  
ATOM   1588  CB  GLU A 201       5.369  25.044  25.159  1.00186.62           C  
ATOM   1589  CG  GLU A 201       6.256  26.270  24.965  1.00186.62           C  
ATOM   1590  CD  GLU A 201       6.518  26.839  26.355  1.00186.62           C  
ATOM   1591  OE1 GLU A 201       6.653  26.019  27.304  1.00186.62           O  
ATOM   1592  OE2 GLU A 201       6.576  28.090  26.492  1.00186.62           O1-
ATOM   1593  N   LEU A 202       2.468  24.879  23.160  1.00 87.45           N  
ATOM   1594  CA  LEU A 202       2.223  24.807  21.735  1.00 87.45           C  
ATOM   1595  C   LEU A 202       2.261  26.144  21.054  1.00 87.45           C  
ATOM   1596  O   LEU A 202       2.689  26.221  19.902  1.00 87.45           O  
ATOM   1597  CB  LEU A 202       0.873  24.161  21.391  1.00 87.45           C  
ATOM   1598  CG  LEU A 202       0.810  22.666  21.739  1.00 87.45           C  
ATOM   1599  CD1 LEU A 202      -0.547  22.063  21.346  1.00 87.45           C  
ATOM   1600  CD2 LEU A 202       2.001  21.913  21.122  1.00 87.45           C  
ATOM   1601  N   ASP A 203       1.830  27.232  21.707  1.00 86.61           N  
ATOM   1602  CA  ASP A 203       1.827  28.504  21.039  1.00 86.61           C  
ATOM   1603  C   ASP A 203       3.222  28.902  20.616  1.00 86.61           C  
ATOM   1604  O   ASP A 203       3.383  29.716  19.708  1.00 86.61           O  
ATOM   1605  CB  ASP A 203       1.190  29.633  21.873  1.00 86.61           C  
ATOM   1606  CG  ASP A 203       1.900  29.730  23.215  1.00 86.61           C  
ATOM   1607  OD1 ASP A 203       1.636  28.854  24.081  1.00 86.61           O  
ATOM   1608  OD2 ASP A 203       2.692  30.689  23.406  1.00 86.61           O1-
ATOM   1609  N   THR A 204       4.260  28.349  21.274  1.00154.44           N  
ATOM   1610  CA  THR A 204       5.655  28.655  21.066  1.00154.44           C  
ATOM   1611  C   THR A 204       6.189  28.133  19.752  1.00154.44           C  
ATOM   1612  O   THR A 204       7.340  28.410  19.417  1.00154.44           O  
ATOM   1613  CB  THR A 204       6.561  28.189  22.173  1.00154.44           C  
ATOM   1614  CG2 THR A 204       6.755  26.670  22.072  1.00154.44           C  
ATOM   1615  OG1 THR A 204       7.822  28.834  22.062  1.00154.44           O  
ATOM   1616  N   LEU A 205       5.429  27.281  19.026  1.00 62.62           N  
ATOM   1617  CA  LEU A 205       5.846  26.716  17.758  1.00 62.62           C  
ATOM   1618  C   LEU A 205       6.023  27.805  16.735  1.00 62.62           C  
ATOM   1619  O   LEU A 205       5.378  28.850  16.798  1.00 62.62           O  
ATOM   1620  CB  LEU A 205       4.797  25.759  17.158  1.00 62.62           C  
ATOM   1621  CG  LEU A 205       4.524  24.479  17.972  1.00 62.62           C  
ATOM   1622  CD1 LEU A 205       3.455  23.608  17.295  1.00 62.62           C  
ATOM   1623  CD2 LEU A 205       5.816  23.693  18.240  1.00 62.62           C  
ATOM   1624  N   SER A 206       6.933  27.570  15.758  1.00 49.23           N  
ATOM   1625  CA  SER A 206       7.185  28.524  14.711  1.00 49.23           C  
ATOM   1626  C   SER A 206       6.885  27.863  13.401  1.00 49.23           C  
ATOM   1627  O   SER A 206       6.850  26.640  13.286  1.00 49.23           O  
ATOM   1628  CB  SER A 206       8.650  29.000  14.639  1.00 49.23           C  
ATOM   1629  OG  SER A 206       9.502  27.923  14.279  1.00 49.23           O  
ATOM   1630  N   GLU A 207       6.649  28.690  12.368  1.00119.28           N  
ATOM   1631  CA  GLU A 207       6.350  28.225  11.047  1.00119.28           C  
ATOM   1632  C   GLU A 207       7.571  27.537  10.526  1.00119.28           C  
ATOM   1633  O   GLU A 207       7.485  26.615   9.719  1.00119.28           O  
ATOM   1634  CB  GLU A 207       5.992  29.365  10.078  1.00119.28           C  
ATOM   1635  CG  GLU A 207       5.493  28.889   8.709  1.00119.28           C  
ATOM   1636  CD  GLU A 207       6.690  28.473   7.866  1.00119.28           C  
ATOM   1637  OE1 GLU A 207       7.604  29.318   7.672  1.00119.28           O  
ATOM   1638  OE2 GLU A 207       6.704  27.304   7.399  1.00119.28           O1-
ATOM   1639  N   GLU A 208       8.753  27.976  10.991  1.00121.25           N  
ATOM   1640  CA  GLU A 208       9.990  27.486  10.461  1.00121.25           C  
ATOM   1641  C   GLU A 208      10.047  25.993  10.637  1.00121.25           C  
ATOM   1642  O   GLU A 208      10.400  25.286   9.694  1.00121.25           O  
ATOM   1643  CB  GLU A 208      11.208  28.069  11.205  1.00121.25           C  
ATOM   1644  CG  GLU A 208      11.145  29.588  11.414  1.00121.25           C  
ATOM   1645  CD  GLU A 208      10.327  30.215  10.292  1.00121.25           C  
ATOM   1646  OE1 GLU A 208      10.820  30.242   9.133  1.00121.25           O  
ATOM   1647  OE2 GLU A 208       9.192  30.677  10.592  1.00121.25           O1-
ATOM   1648  N   SER A 209       9.711  25.455  11.834  1.00150.52           N  
ATOM   1649  CA  SER A 209       9.811  24.022  11.960  1.00150.52           C  
ATOM   1650  C   SER A 209       8.680  23.475  12.782  1.00150.52           C  
ATOM   1651  O   SER A 209       8.908  22.724  13.731  1.00150.52           O  
ATOM   1652  CB  SER A 209      11.083  23.584  12.704  1.00150.52           C  
ATOM   1653  OG  SER A 209      12.239  24.062  12.035  1.00150.52           O  
ATOM   1654  N   TYR A 210       7.426  23.811  12.437  1.00 76.84           N  
ATOM   1655  CA  TYR A 210       6.291  23.294  13.152  1.00 76.84           C  
ATOM   1656  C   TYR A 210       6.123  21.840  12.828  1.00 76.84           C  
ATOM   1657  O   TYR A 210       5.777  21.034  13.691  1.00 76.84           O  
ATOM   1658  CB  TYR A 210       4.980  24.031  12.815  1.00 76.84           C  
ATOM   1659  CG  TYR A 210       4.616  23.790  11.388  1.00 76.84           C  
ATOM   1660  CD1 TYR A 210       5.313  24.391  10.365  1.00 76.84           C  
ATOM   1661  CD2 TYR A 210       3.553  22.975  11.074  1.00 76.84           C  
ATOM   1662  CE1 TYR A 210       4.967  24.170   9.055  1.00 76.84           C  
ATOM   1663  CE2 TYR A 210       3.204  22.752   9.764  1.00 76.84           C  
ATOM   1664  CZ  TYR A 210       3.912  23.348   8.751  1.00 76.84           C  
ATOM   1665  OH  TYR A 210       3.553  23.119   7.408  1.00 76.84           O  
ATOM   1666  N   LYS A 211       6.353  21.475  11.552  1.00113.32           N  
ATOM   1667  CA  LYS A 211       6.168  20.131  11.088  1.00113.32           C  
ATOM   1668  C   LYS A 211       7.103  19.224  11.818  1.00113.32           C  
ATOM   1669  O   LYS A 211       6.716  18.140  12.249  1.00113.32           O  
ATOM   1670  CB  LYS A 211       6.490  19.969   9.591  1.00113.32           C  
ATOM   1671  CG  LYS A 211       6.299  18.538   9.079  1.00113.32           C  
ATOM   1672  CD  LYS A 211       6.412  18.401   7.555  1.00113.32           C  
ATOM   1673  CE  LYS A 211       7.784  17.910   7.082  1.00113.32           C  
ATOM   1674  NZ  LYS A 211       7.887  16.443   7.270  1.00113.32           N1+
ATOM   1675  N   ASP A 212       8.368  19.654  11.975  1.00 37.34           N  
ATOM   1676  CA  ASP A 212       9.371  18.829  12.584  1.00 37.34           C  
ATOM   1677  C   ASP A 212       8.998  18.549  14.009  1.00 37.34           C  
ATOM   1678  O   ASP A 212       9.078  17.412  14.470  1.00 37.34           O  
ATOM   1679  CB  ASP A 212      10.746  19.516  12.629  1.00 37.34           C  
ATOM   1680  CG  ASP A 212      11.257  19.696  11.211  1.00 37.34           C  
ATOM   1681  OD1 ASP A 212      10.545  19.264  10.265  1.00 37.34           O  
ATOM   1682  OD2 ASP A 212      12.366  20.274  11.055  1.00 37.34           O1-
ATOM   1683  N   SER A 213       8.566  19.592  14.741  1.00 82.79           N  
ATOM   1684  CA  SER A 213       8.263  19.446  16.136  1.00 82.79           C  
ATOM   1685  C   SER A 213       7.101  18.516  16.343  1.00 82.79           C  
ATOM   1686  O   SER A 213       7.105  17.698  17.262  1.00 82.79           O  
ATOM   1687  CB  SER A 213       7.972  20.794  16.814  1.00 82.79           C  
ATOM   1688  OG  SER A 213       6.984  21.502  16.080  1.00 82.79           O  
ATOM   1689  N   THR A 214       6.071  18.602  15.489  1.00 38.19           N  
ATOM   1690  CA  THR A 214       4.908  17.780  15.647  1.00 38.19           C  
ATOM   1691  C   THR A 214       5.253  16.339  15.421  1.00 38.19           C  
ATOM   1692  O   THR A 214       4.724  15.463  16.103  1.00 38.19           O  
ATOM   1693  CB  THR A 214       3.810  18.154  14.693  1.00 38.19           C  
ATOM   1694  CG2 THR A 214       3.416  19.622  14.943  1.00 38.19           C  
ATOM   1695  OG1 THR A 214       4.242  17.984  13.351  1.00 38.19           O  
ATOM   1696  N   LEU A 215       6.136  16.060  14.440  1.00 42.34           N  
ATOM   1697  CA  LEU A 215       6.514  14.713  14.103  1.00 42.34           C  
ATOM   1698  C   LEU A 215       7.206  14.065  15.267  1.00 42.34           C  
ATOM   1699  O   LEU A 215       6.894  12.937  15.642  1.00 42.34           O  
ATOM   1700  CB  LEU A 215       7.487  14.676  12.911  1.00 42.34           C  
ATOM   1701  CG  LEU A 215       7.957  13.263  12.523  1.00 42.34           C  
ATOM   1702  CD1 LEU A 215       6.790  12.398  12.023  1.00 42.34           C  
ATOM   1703  CD2 LEU A 215       9.125  13.330  11.525  1.00 42.34           C  
ATOM   1704  N   ILE A 216       8.165  14.779  15.877  1.00116.15           N  
ATOM   1705  CA  ILE A 216       8.920  14.268  16.983  1.00116.15           C  
ATOM   1706  C   ILE A 216       8.010  14.025  18.142  1.00116.15           C  
ATOM   1707  O   ILE A 216       8.158  13.034  18.852  1.00116.15           O  
ATOM   1708  CB  ILE A 216      10.075  15.168  17.329  1.00116.15           C  
ATOM   1709  CG1 ILE A 216       9.602  16.614  17.505  1.00116.15           C  
ATOM   1710  CG2 ILE A 216      11.169  14.979  16.279  1.00116.15           C  
ATOM   1711  CD1 ILE A 216      10.735  17.626  17.647  1.00116.15           C  
ATOM   1712  N   MET A 217       7.024  14.912  18.356  1.00 47.91           N  
ATOM   1713  CA  MET A 217       6.105  14.743  19.446  1.00 47.91           C  
ATOM   1714  C   MET A 217       5.383  13.441  19.266  1.00 47.91           C  
ATOM   1715  O   MET A 217       5.153  12.707  20.227  1.00 47.91           O  
ATOM   1716  CB  MET A 217       5.038  15.853  19.482  1.00 47.91           C  
ATOM   1717  CG  MET A 217       5.589  17.231  19.861  1.00 47.91           C  
ATOM   1718  SD  MET A 217       4.404  18.598  19.654  1.00 47.91           S  
ATOM   1719  CE  MET A 217       3.213  17.998  20.887  1.00 47.91           C  
ATOM   1720  N   GLN A 218       4.998  13.115  18.021  1.00 43.04           N  
ATOM   1721  CA  GLN A 218       4.284  11.894  17.790  1.00 43.04           C  
ATOM   1722  C   GLN A 218       5.187  10.734  18.084  1.00 43.04           C  
ATOM   1723  O   GLN A 218       4.746   9.708  18.598  1.00 43.04           O  
ATOM   1724  CB  GLN A 218       3.727  11.789  16.361  1.00 43.04           C  
ATOM   1725  CG  GLN A 218       2.714  12.903  16.079  1.00 43.04           C  
ATOM   1726  CD  GLN A 218       2.017  12.628  14.756  1.00 43.04           C  
ATOM   1727  NE2 GLN A 218       2.404  13.385  13.695  1.00 43.04           N  
ATOM   1728  OE1 GLN A 218       1.145  11.764  14.673  1.00 43.04           O  
ATOM   1729  N   LEU A 219       6.486  10.876  17.766  1.00 48.85           N  
ATOM   1730  CA  LEU A 219       7.464   9.843  17.973  1.00 48.85           C  
ATOM   1731  C   LEU A 219       7.572   9.565  19.444  1.00 48.85           C  
ATOM   1732  O   LEU A 219       7.651   8.409  19.858  1.00 48.85           O  
ATOM   1733  CB  LEU A 219       8.862  10.289  17.520  1.00 48.85           C  
ATOM   1734  CG  LEU A 219       8.909  10.759  16.055  1.00 48.85           C  
ATOM   1735  CD1 LEU A 219      10.329  11.190  15.653  1.00 48.85           C  
ATOM   1736  CD2 LEU A 219       8.300   9.714  15.110  1.00 48.85           C  
ATOM   1737  N   LEU A 220       7.571  10.624  20.279  1.00 97.44           N  
ATOM   1738  CA  LEU A 220       7.691  10.410  21.694  1.00 97.44           C  
ATOM   1739  C   LEU A 220       6.534   9.591  22.165  1.00 97.44           C  
ATOM   1740  O   LEU A 220       6.695   8.673  22.968  1.00 97.44           O  
ATOM   1741  CB  LEU A 220       7.674  11.685  22.561  1.00 97.44           C  
ATOM   1742  CG  LEU A 220       8.984  12.494  22.633  1.00 97.44           C  
ATOM   1743  CD1 LEU A 220       9.341  13.194  21.317  1.00 97.44           C  
ATOM   1744  CD2 LEU A 220       8.945  13.465  23.816  1.00 97.44           C  
ATOM   1745  N   ARG A 221       5.330   9.910  21.664  1.00120.22           N  
ATOM   1746  CA  ARG A 221       4.139   9.222  22.069  1.00120.22           C  
ATOM   1747  C   ARG A 221       4.255   7.786  21.665  1.00120.22           C  
ATOM   1748  O   ARG A 221       3.847   6.891  22.404  1.00120.22           O  
ATOM   1749  CB  ARG A 221       2.885   9.721  21.340  1.00120.22           C  
ATOM   1750  CG  ARG A 221       2.668  11.228  21.411  1.00120.22           C  
ATOM   1751  CD  ARG A 221       1.380  11.667  20.713  1.00120.22           C  
ATOM   1752  NE  ARG A 221       0.280  11.504  21.703  1.00120.22           N  
ATOM   1753  CZ  ARG A 221      -0.326  10.292  21.867  1.00120.22           C  
ATOM   1754  NH1 ARG A 221       0.038   9.232  21.085  1.00120.22           N1+
ATOM   1755  NH2 ARG A 221      -1.295  10.144  22.818  1.00120.22           N  
ATOM   1756  N   ASP A 222       4.811   7.529  20.464  1.00 36.58           N  
ATOM   1757  CA  ASP A 222       4.864   6.180  19.983  1.00 36.58           C  
ATOM   1758  C   ASP A 222       5.642   5.371  20.965  1.00 36.58           C  
ATOM   1759  O   ASP A 222       5.211   4.296  21.370  1.00 36.58           O  
ATOM   1760  CB  ASP A 222       5.611   6.039  18.644  1.00 36.58           C  
ATOM   1761  CG  ASP A 222       4.796   6.701  17.546  1.00 36.58           C  
ATOM   1762  OD1 ASP A 222       3.629   7.083  17.823  1.00 36.58           O  
ATOM   1763  OD2 ASP A 222       5.331   6.829  16.411  1.00 36.58           O1-
ATOM   1764  N   ASN A 223       6.796   5.892  21.411  1.00 49.68           N  
ATOM   1765  CA  ASN A 223       7.644   5.141  22.290  1.00 49.68           C  
ATOM   1766  C   ASN A 223       6.892   4.841  23.547  1.00 49.68           C  
ATOM   1767  O   ASN A 223       7.005   3.749  24.105  1.00 49.68           O  
ATOM   1768  CB  ASN A 223       8.893   5.933  22.730  1.00 49.68           C  
ATOM   1769  CG  ASN A 223       9.818   6.147  21.538  1.00 49.68           C  
ATOM   1770  ND2 ASN A 223      10.406   7.371  21.445  1.00 49.68           N  
ATOM   1771  OD1 ASN A 223      10.015   5.256  20.714  1.00 49.68           O  
ATOM   1772  N   LEU A 224       6.110   5.820  24.030  1.00128.44           N  
ATOM   1773  CA  LEU A 224       5.400   5.692  25.267  1.00128.44           C  
ATOM   1774  C   LEU A 224       4.416   4.568  25.124  1.00128.44           C  
ATOM   1775  O   LEU A 224       4.283   3.725  26.012  1.00128.44           O  
ATOM   1776  CB  LEU A 224       4.640   6.996  25.580  1.00128.44           C  
ATOM   1777  CG  LEU A 224       4.149   7.155  27.028  1.00128.44           C  
ATOM   1778  CD1 LEU A 224       3.147   6.067  27.435  1.00128.44           C  
ATOM   1779  CD2 LEU A 224       5.334   7.290  27.993  1.00128.44           C  
ATOM   1780  N   THR A 225       3.711   4.509  23.978  1.00 31.40           N  
ATOM   1781  CA  THR A 225       2.728   3.485  23.779  1.00 31.40           C  
ATOM   1782  C   THR A 225       3.416   2.153  23.770  1.00 31.40           C  
ATOM   1783  O   THR A 225       2.942   1.205  24.391  1.00 31.40           O  
ATOM   1784  CB  THR A 225       1.973   3.640  22.490  1.00 31.40           C  
ATOM   1785  CG2 THR A 225       0.928   2.514  22.394  1.00 31.40           C  
ATOM   1786  OG1 THR A 225       1.326   4.905  22.457  1.00 31.40           O  
ATOM   1787  N   LEU A 226       4.569   2.044  23.076  1.00 97.75           N  
ATOM   1788  CA  LEU A 226       5.258   0.783  23.003  1.00 97.75           C  
ATOM   1789  C   LEU A 226       5.684   0.345  24.370  1.00 97.75           C  
ATOM   1790  O   LEU A 226       5.495  -0.809  24.751  1.00 97.75           O  
ATOM   1791  CB  LEU A 226       6.563   0.826  22.182  1.00 97.75           C  
ATOM   1792  CG  LEU A 226       6.427   0.759  20.650  1.00 97.75           C  
ATOM   1793  CD1 LEU A 226       5.622   1.925  20.070  1.00 97.75           C  
ATOM   1794  CD2 LEU A 226       7.814   0.632  20.003  1.00 97.75           C  
ATOM   1795  N   TRP A 227       6.281   1.271  25.138  1.00 89.82           N  
ATOM   1796  CA  TRP A 227       6.838   0.957  26.423  1.00 89.82           C  
ATOM   1797  C   TRP A 227       5.777   0.578  27.410  1.00 89.82           C  
ATOM   1798  O   TRP A 227       5.959  -0.359  28.185  1.00 89.82           O  
ATOM   1799  CB  TRP A 227       7.627   2.142  27.003  1.00 89.82           C  
ATOM   1800  CG  TRP A 227       8.847   2.469  26.180  1.00 89.82           C  
ATOM   1801  CD1 TRP A 227       9.478   1.699  25.249  1.00 89.82           C  
ATOM   1802  CD2 TRP A 227       9.552   3.720  26.217  1.00 89.82           C  
ATOM   1803  CE2 TRP A 227      10.590   3.637  25.290  1.00 89.82           C  
ATOM   1804  CE3 TRP A 227       9.348   4.847  26.957  1.00 89.82           C  
ATOM   1805  NE1 TRP A 227      10.533   2.391  24.706  1.00 89.82           N  
ATOM   1806  CZ2 TRP A 227      11.444   4.682  25.088  1.00 89.82           C  
ATOM   1807  CZ3 TRP A 227      10.212   5.901  26.752  1.00 89.82           C  
ATOM   1808  CH2 TRP A 227      11.239   5.819  25.834  1.00 89.82           C  
ATOM   1809  N   THR A 228       4.677   1.352  27.452  1.00 45.09           N  
ATOM   1810  CA  THR A 228       3.578   1.120  28.346  1.00 45.09           C  
ATOM   1811  C   THR A 228       2.786  -0.079  27.907  1.00 45.09           C  
ATOM   1812  O   THR A 228       2.285  -0.829  28.744  1.00 45.09           O  
ATOM   1813  CB  THR A 228       2.655   2.300  28.442  1.00 45.09           C  
ATOM   1814  CG2 THR A 228       3.471   3.512  28.922  1.00 45.09           C  
ATOM   1815  OG1 THR A 228       2.063   2.580  27.181  1.00 45.09           O  
ATOM   1816  N   GLY A 229       2.650  -0.300  26.583  1.00 23.36           N  
ATOM   1817  CA  GLY A 229       1.884  -1.421  26.110  1.00 23.36           C  
ATOM   1818  C   GLY A 229       0.449  -1.007  25.991  1.00 23.36           C  
ATOM   1819  O   GLY A 229      -0.457  -1.835  26.074  1.00 23.36           O  
ATOM   1820  N   SER A 230       0.212   0.304  25.798  1.00 37.91           N  
ATOM   1821  CA  SER A 230      -1.116   0.836  25.702  1.00 37.91           C  
ATOM   1822  C   SER A 230      -1.663   0.567  24.332  1.00 37.91           C  
ATOM   1823  O   SER A 230      -0.966   0.073  23.449  1.00 37.91           O  
ATOM   1824  CB  SER A 230      -1.160   2.358  25.909  1.00 37.91           C  
ATOM   1825  OG  SER A 230      -0.617   2.690  27.178  1.00 37.91           O  
ATOM   1826  N   GLY A 231      -2.971   0.850  24.152  1.00 23.29           N  
ATOM   1827  CA  GLY A 231      -3.626   0.741  22.875  1.00 23.29           C  
ATOM   1828  C   GLY A 231      -3.947  -0.689  22.577  1.00 23.29           C  
ATOM   1829  O   GLY A 231      -3.904  -1.549  23.457  1.00 23.29           O  
TER   
ATOM   1830  N   ASP B   1      35.811 -25.456   3.074  1.00 33.62           N  
ATOM   1831  CA  ASP B   1      36.355 -24.394   2.204  1.00 33.62           C  
ATOM   1832  C   ASP B   1      35.247 -23.807   1.394  1.00 33.62           C  
ATOM   1833  O   ASP B   1      34.703 -22.757   1.724  1.00 33.62           O  
ATOM   1834  CB  ASP B   1      37.397 -24.990   1.238  1.00 33.62           C  
ATOM   1835  CG  ASP B   1      38.129 -23.866   0.507  1.00 33.62           C  
ATOM   1836  OD1 ASP B   1      37.472 -22.870   0.104  1.00 33.62           O  
ATOM   1837  OD2 ASP B   1      39.373 -23.991   0.349  1.00 33.62           O1-
ATOM   1838  N   LYS B   2      34.893 -24.514   0.308  1.00 46.35           N  
ATOM   1839  CA  LYS B   2      33.889 -24.117  -0.635  1.00 46.35           C  
ATOM   1840  C   LYS B   2      32.579 -24.015   0.078  1.00 46.35           C  
ATOM   1841  O   LYS B   2      31.821 -23.066  -0.125  1.00 46.35           O  
ATOM   1842  CB  LYS B   2      33.751 -25.194  -1.723  1.00 46.35           C  
ATOM   1843  CG  LYS B   2      32.769 -24.898  -2.853  1.00 46.35           C  
ATOM   1844  CD  LYS B   2      32.905 -25.912  -3.993  1.00 46.35           C  
ATOM   1845  CE  LYS B   2      31.956 -25.679  -5.167  1.00 46.35           C  
ATOM   1846  NZ  LYS B   2      32.171 -26.712  -6.204  1.00 46.35           N1+
ATOM   1847  N   ASN B   3      32.282 -25.000   0.944  1.00 36.22           N  
ATOM   1848  CA  ASN B   3      31.038 -25.019   1.654  1.00 36.22           C  
ATOM   1849  C   ASN B   3      30.983 -23.844   2.576  1.00 36.22           C  
ATOM   1850  O   ASN B   3      29.941 -23.206   2.714  1.00 36.22           O  
ATOM   1851  CB  ASN B   3      30.850 -26.287   2.504  1.00 36.22           C  
ATOM   1852  CG  ASN B   3      30.637 -27.461   1.561  1.00 36.22           C  
ATOM   1853  ND2 ASN B   3      29.351 -27.728   1.205  1.00 36.22           N  
ATOM   1854  OD1 ASN B   3      31.588 -28.127   1.155  1.00 36.22           O  
ATOM   1855  N   GLU B   4      32.113 -23.516   3.232  1.00 25.83           N  
ATOM   1856  CA  GLU B   4      32.117 -22.429   4.169  1.00 25.83           C  
ATOM   1857  C   GLU B   4      31.779 -21.172   3.436  1.00 25.83           C  
ATOM   1858  O   GLU B   4      30.993 -20.351   3.906  1.00 25.83           O  
ATOM   1859  CB  GLU B   4      33.501 -22.182   4.795  1.00 25.83           C  
ATOM   1860  CG  GLU B   4      33.991 -23.299   5.714  1.00 25.83           C  
ATOM   1861  CD  GLU B   4      35.362 -22.900   6.245  1.00 25.83           C  
ATOM   1862  OE1 GLU B   4      35.974 -21.958   5.673  1.00 25.83           O  
ATOM   1863  OE2 GLU B   4      35.814 -23.536   7.234  1.00 25.83           O1-
ATOM   1864  N   LEU B   5      32.364 -21.007   2.239  1.00 42.81           N  
ATOM   1865  CA  LEU B   5      32.202 -19.806   1.472  1.00 42.81           C  
ATOM   1866  C   LEU B   5      30.761 -19.631   1.108  1.00 42.81           C  
ATOM   1867  O   LEU B   5      30.218 -18.530   1.195  1.00 42.81           O  
ATOM   1868  CB  LEU B   5      33.004 -19.856   0.160  1.00 42.81           C  
ATOM   1869  CG  LEU B   5      34.526 -19.944   0.377  1.00 42.81           C  
ATOM   1870  CD1 LEU B   5      35.278 -19.990  -0.961  1.00 42.81           C  
ATOM   1871  CD2 LEU B   5      35.022 -18.814   1.294  1.00 42.81           C  
ATOM   1872  N   VAL B   6      30.096 -20.723   0.689  1.00 32.78           N  
ATOM   1873  CA  VAL B   6      28.733 -20.632   0.254  1.00 32.78           C  
ATOM   1874  C   VAL B   6      27.856 -20.213   1.390  1.00 32.78           C  
ATOM   1875  O   VAL B   6      26.960 -19.388   1.218  1.00 32.78           O  
ATOM   1876  CB  VAL B   6      28.210 -21.932  -0.283  1.00 32.78           C  
ATOM   1877  CG1 VAL B   6      26.726 -21.754  -0.647  1.00 32.78           C  
ATOM   1878  CG2 VAL B   6      29.096 -22.349  -1.469  1.00 32.78           C  
ATOM   1879  N   GLN B   7      28.084 -20.778   2.589  1.00 48.26           N  
ATOM   1880  CA  GLN B   7      27.247 -20.444   3.702  1.00 48.26           C  
ATOM   1881  C   GLN B   7      27.443 -19.006   4.054  1.00 48.26           C  
ATOM   1882  O   GLN B   7      26.482 -18.308   4.368  1.00 48.26           O  
ATOM   1883  CB  GLN B   7      27.509 -21.315   4.940  1.00 48.26           C  
ATOM   1884  CG  GLN B   7      27.182 -22.787   4.680  1.00 48.26           C  
ATOM   1885  CD  GLN B   7      25.800 -22.845   4.043  1.00 48.26           C  
ATOM   1886  NE2 GLN B   7      24.882 -21.949   4.496  1.00 48.26           N  
ATOM   1887  OE1 GLN B   7      25.544 -23.663   3.160  1.00 48.26           O  
ATOM   1888  N   LYS B   8      28.696 -18.521   3.998  1.00 51.45           N  
ATOM   1889  CA  LYS B   8      28.998 -17.157   4.332  1.00 51.45           C  
ATOM   1890  C   LYS B   8      28.295 -16.265   3.359  1.00 51.45           C  
ATOM   1891  O   LYS B   8      27.812 -15.193   3.721  1.00 51.45           O  
ATOM   1892  CB  LYS B   8      30.500 -16.851   4.238  1.00 51.45           C  
ATOM   1893  CG  LYS B   8      30.873 -15.418   4.625  1.00 51.45           C  
ATOM   1894  CD  LYS B   8      32.381 -15.220   4.798  1.00 51.45           C  
ATOM   1895  CE  LYS B   8      32.781 -13.786   5.153  1.00 51.45           C  
ATOM   1896  NZ  LYS B   8      32.546 -13.527   6.591  1.00 51.45           N1+
ATOM   1897  N   ALA B   9      28.237 -16.678   2.080  1.00 24.24           N  
ATOM   1898  CA  ALA B   9      27.587 -15.880   1.083  1.00 24.24           C  
ATOM   1899  C   ALA B   9      26.137 -15.762   1.441  1.00 24.24           C  
ATOM   1900  O   ALA B   9      25.542 -14.695   1.303  1.00 24.24           O  
ATOM   1901  CB  ALA B   9      27.661 -16.496  -0.324  1.00 24.24           C  
ATOM   1902  N   LYS B  10      25.534 -16.867   1.921  1.00125.58           N  
ATOM   1903  CA  LYS B  10      24.140 -16.881   2.268  1.00125.58           C  
ATOM   1904  C   LYS B  10      23.924 -15.879   3.352  1.00125.58           C  
ATOM   1905  O   LYS B  10      22.941 -15.139   3.342  1.00125.58           O  
ATOM   1906  CB  LYS B  10      23.687 -18.209   2.904  1.00125.58           C  
ATOM   1907  CG  LYS B  10      23.859 -19.460   2.046  1.00125.58           C  
ATOM   1908  CD  LYS B  10      22.986 -19.522   0.799  1.00125.58           C  
ATOM   1909  CE  LYS B  10      23.173 -20.843   0.055  1.00125.58           C  
ATOM   1910  NZ  LYS B  10      22.640 -21.955   0.872  1.00125.58           N1+
ATOM   1911  N   LEU B  11      24.840 -15.856   4.339  1.00 89.18           N  
ATOM   1912  CA  LEU B  11      24.719 -14.958   5.450  1.00 89.18           C  
ATOM   1913  C   LEU B  11      24.846 -13.541   4.994  1.00 89.18           C  
ATOM   1914  O   LEU B  11      24.127 -12.668   5.476  1.00 89.18           O  
ATOM   1915  CB  LEU B  11      25.750 -15.204   6.564  1.00 89.18           C  
ATOM   1916  CG  LEU B  11      25.391 -16.378   7.499  1.00 89.18           C  
ATOM   1917  CD1 LEU B  11      25.264 -17.709   6.748  1.00 89.18           C  
ATOM   1918  CD2 LEU B  11      26.368 -16.460   8.681  1.00 89.18           C  
ATOM   1919  N   ALA B  12      25.767 -13.276   4.052  1.00 28.69           N  
ATOM   1920  CA  ALA B  12      25.990 -11.939   3.580  1.00 28.69           C  
ATOM   1921  C   ALA B  12      24.740 -11.438   2.932  1.00 28.69           C  
ATOM   1922  O   ALA B  12      24.394 -10.266   3.065  1.00 28.69           O  
ATOM   1923  CB  ALA B  12      27.114 -11.851   2.533  1.00 28.69           C  
ATOM   1924  N   GLU B  13      24.023 -12.312   2.201  1.00 36.98           N  
ATOM   1925  CA  GLU B  13      22.850 -11.848   1.521  1.00 36.98           C  
ATOM   1926  C   GLU B  13      21.847 -11.365   2.527  1.00 36.98           C  
ATOM   1927  O   GLU B  13      21.212 -10.330   2.333  1.00 36.98           O  
ATOM   1928  CB  GLU B  13      22.169 -12.915   0.650  1.00 36.98           C  
ATOM   1929  CG  GLU B  13      21.021 -12.329  -0.174  1.00 36.98           C  
ATOM   1930  CD  GLU B  13      20.422 -13.433  -1.029  1.00 36.98           C  
ATOM   1931  OE1 GLU B  13      20.941 -14.579  -0.972  1.00 36.98           O  
ATOM   1932  OE2 GLU B  13      19.435 -13.142  -1.755  1.00 36.98           O1-
ATOM   1933  N   GLN B  14      21.687 -12.098   3.643  1.00 41.66           N  
ATOM   1934  CA  GLN B  14      20.735 -11.736   4.655  1.00 41.66           C  
ATOM   1935  C   GLN B  14      21.142 -10.406   5.225  1.00 41.66           C  
ATOM   1936  O   GLN B  14      20.314  -9.525   5.459  1.00 41.66           O  
ATOM   1937  CB  GLN B  14      20.721 -12.773   5.791  1.00 41.66           C  
ATOM   1938  CG  GLN B  14      20.337 -14.171   5.296  1.00 41.66           C  
ATOM   1939  CD  GLN B  14      20.564 -15.169   6.421  1.00 41.66           C  
ATOM   1940  NE2 GLN B  14      20.950 -16.420   6.051  1.00 41.66           N  
ATOM   1941  OE1 GLN B  14      20.407 -14.845   7.597  1.00 41.66           O  
ATOM   1942  N   ALA B  15      22.457 -10.239   5.438  1.00 52.62           N  
ATOM   1943  CA  ALA B  15      23.086  -9.062   5.968  1.00 52.62           C  
ATOM   1944  C   ALA B  15      22.883  -7.944   4.998  1.00 52.62           C  
ATOM   1945  O   ALA B  15      22.891  -6.776   5.381  1.00 52.62           O  
ATOM   1946  CB  ALA B  15      24.598  -9.244   6.182  1.00 52.62           C  
ATOM   1947  N   GLU B  16      22.716  -8.283   3.704  1.00113.03           N  
ATOM   1948  CA  GLU B  16      22.569  -7.301   2.673  1.00113.03           C  
ATOM   1949  C   GLU B  16      23.894  -6.651   2.435  1.00113.03           C  
ATOM   1950  O   GLU B  16      23.959  -5.488   2.035  1.00113.03           O  
ATOM   1951  CB  GLU B  16      21.562  -6.207   3.056  1.00113.03           C  
ATOM   1952  CG  GLU B  16      21.209  -5.254   1.922  1.00113.03           C  
ATOM   1953  CD  GLU B  16      20.243  -4.237   2.506  1.00113.03           C  
ATOM   1954  OE1 GLU B  16      20.186  -4.143   3.762  1.00113.03           O  
ATOM   1955  OE2 GLU B  16      19.557  -3.541   1.713  1.00113.03           O1-
ATOM   1956  N   ARG B  17      24.990  -7.396   2.685  1.00142.89           N  
ATOM   1957  CA  ARG B  17      26.300  -6.915   2.346  1.00142.89           C  
ATOM   1958  C   ARG B  17      26.659  -7.652   1.092  1.00142.89           C  
ATOM   1959  O   ARG B  17      27.279  -8.711   1.135  1.00142.89           O  
ATOM   1960  CB  ARG B  17      27.382  -7.277   3.381  1.00142.89           C  
ATOM   1961  CG  ARG B  17      27.251  -6.565   4.729  1.00142.89           C  
ATOM   1962  CD  ARG B  17      28.199  -7.120   5.797  1.00142.89           C  
ATOM   1963  NE  ARG B  17      29.595  -6.773   5.405  1.00142.89           N  
ATOM   1964  CZ  ARG B  17      30.156  -5.605   5.836  1.00142.89           C  
ATOM   1965  NH1 ARG B  17      29.439  -4.769   6.643  1.00142.89           N1+
ATOM   1966  NH2 ARG B  17      31.428  -5.277   5.467  1.00142.89           N  
ATOM   1967  N   TYR B  18      26.273  -7.081  -0.063  1.00 84.45           N  
ATOM   1968  CA  TYR B  18      26.428  -7.677  -1.361  1.00 84.45           C  
ATOM   1969  C   TYR B  18      27.863  -7.752  -1.783  1.00 84.45           C  
ATOM   1970  O   TYR B  18      28.242  -8.663  -2.519  1.00 84.45           O  
ATOM   1971  CB  TYR B  18      25.594  -6.959  -2.433  1.00 84.45           C  
ATOM   1972  CG  TYR B  18      24.174  -7.170  -2.015  1.00 84.45           C  
ATOM   1973  CD1 TYR B  18      23.574  -8.401  -2.171  1.00 84.45           C  
ATOM   1974  CD2 TYR B  18      23.439  -6.144  -1.467  1.00 84.45           C  
ATOM   1975  CE1 TYR B  18      22.268  -8.606  -1.787  1.00 84.45           C  
ATOM   1976  CE2 TYR B  18      22.134  -6.342  -1.082  1.00 84.45           C  
ATOM   1977  CZ  TYR B  18      21.544  -7.573  -1.241  1.00 84.45           C  
ATOM   1978  OH  TYR B  18      20.204  -7.772  -0.844  1.00 84.45           O  
ATOM   1979  N   ASP B  19      28.693  -6.767  -1.393  1.00 38.38           N  
ATOM   1980  CA  ASP B  19      30.072  -6.820  -1.788  1.00 38.38           C  
ATOM   1981  C   ASP B  19      30.687  -8.060  -1.209  1.00 38.38           C  
ATOM   1982  O   ASP B  19      31.403  -8.782  -1.900  1.00 38.38           O  
ATOM   1983  CB  ASP B  19      30.897  -5.613  -1.302  1.00 38.38           C  
ATOM   1984  CG  ASP B  19      30.516  -4.397  -2.139  1.00 38.38           C  
ATOM   1985  OD1 ASP B  19      29.784  -4.574  -3.150  1.00 38.38           O  
ATOM   1986  OD2 ASP B  19      30.963  -3.274  -1.781  1.00 38.38           O1-
ATOM   1987  N   ASP B  20      30.410  -8.357   0.077  1.00 33.53           N  
ATOM   1988  CA  ASP B  20      30.985  -9.525   0.685  1.00 33.53           C  
ATOM   1989  C   ASP B  20      30.463 -10.741  -0.015  1.00 33.53           C  
ATOM   1990  O   ASP B  20      31.204 -11.689  -0.271  1.00 33.53           O  
ATOM   1991  CB  ASP B  20      30.638  -9.677   2.175  1.00 33.53           C  
ATOM   1992  CG  ASP B  20      31.406  -8.618   2.949  1.00 33.53           C  
ATOM   1993  OD1 ASP B  20      32.212  -7.885   2.315  1.00 33.53           O  
ATOM   1994  OD2 ASP B  20      31.201  -8.530   4.190  1.00 33.53           O1-
ATOM   1995  N   MET B  21      29.167 -10.730  -0.365  1.00 42.14           N  
ATOM   1996  CA  MET B  21      28.546 -11.863  -0.983  1.00 42.14           C  
ATOM   1997  C   MET B  21      29.251 -12.150  -2.275  1.00 42.14           C  
ATOM   1998  O   MET B  21      29.557 -13.302  -2.579  1.00 42.14           O  
ATOM   1999  CB  MET B  21      27.070 -11.567  -1.294  1.00 42.14           C  
ATOM   2000  CG  MET B  21      26.244 -12.760  -1.773  1.00 42.14           C  
ATOM   2001  SD  MET B  21      24.514 -12.323  -2.120  1.00 42.14           S  
ATOM   2002  CE  MET B  21      23.932 -14.031  -2.319  1.00 42.14           C  
ATOM   2003  N   ALA B  22      29.540 -11.100  -3.069  1.00 28.18           N  
ATOM   2004  CA  ALA B  22      30.197 -11.276  -4.336  1.00 28.18           C  
ATOM   2005  C   ALA B  22      31.571 -11.824  -4.106  1.00 28.18           C  
ATOM   2006  O   ALA B  22      32.035 -12.697  -4.839  1.00 28.18           O  
ATOM   2007  CB  ALA B  22      30.354  -9.964  -5.125  1.00 28.18           C  
ATOM   2008  N   ALA B  23      32.262 -11.321  -3.068  1.00 24.80           N  
ATOM   2009  CA  ALA B  23      33.606 -11.743  -2.809  1.00 24.80           C  
ATOM   2010  C   ALA B  23      33.616 -13.208  -2.500  1.00 24.80           C  
ATOM   2011  O   ALA B  23      34.482 -13.940  -2.975  1.00 24.80           O  
ATOM   2012  CB  ALA B  23      34.237 -11.006  -1.617  1.00 24.80           C  
ATOM   2013  N   CYS B  24      32.645 -13.684  -1.698  1.00 38.41           N  
ATOM   2014  CA  CYS B  24      32.633 -15.068  -1.314  1.00 38.41           C  
ATOM   2015  C   CYS B  24      32.463 -15.937  -2.526  1.00 38.41           C  
ATOM   2016  O   CYS B  24      33.191 -16.910  -2.710  1.00 38.41           O  
ATOM   2017  CB  CYS B  24      31.487 -15.403  -0.345  1.00 38.41           C  
ATOM   2018  SG  CYS B  24      31.648 -14.559   1.258  1.00 38.41           S  
ATOM   2019  N   MET B  25      31.493 -15.597  -3.393  1.00 88.98           N  
ATOM   2020  CA  MET B  25      31.176 -16.370  -4.562  1.00 88.98           C  
ATOM   2021  C   MET B  25      32.315 -16.313  -5.531  1.00 88.98           C  
ATOM   2022  O   MET B  25      32.543 -17.260  -6.281  1.00 88.98           O  
ATOM   2023  CB  MET B  25      29.905 -15.869  -5.268  1.00 88.98           C  
ATOM   2024  CG  MET B  25      28.635 -16.071  -4.436  1.00 88.98           C  
ATOM   2025  SD  MET B  25      28.001 -17.775  -4.404  1.00 88.98           S  
ATOM   2026  CE  MET B  25      29.350 -18.511  -3.446  1.00 88.98           C  
ATOM   2027  N   LYS B  26      33.032 -15.178  -5.580  1.00 65.53           N  
ATOM   2028  CA  LYS B  26      34.152 -15.050  -6.466  1.00 65.53           C  
ATOM   2029  C   LYS B  26      35.173 -16.079  -6.087  1.00 65.53           C  
ATOM   2030  O   LYS B  26      35.725 -16.762  -6.948  1.00 65.53           O  
ATOM   2031  CB  LYS B  26      34.828 -13.677  -6.329  1.00 65.53           C  
ATOM   2032  CG  LYS B  26      36.037 -13.463  -7.239  1.00 65.53           C  
ATOM   2033  CD  LYS B  26      36.560 -12.027  -7.179  1.00 65.53           C  
ATOM   2034  CE  LYS B  26      37.935 -11.835  -7.819  1.00 65.53           C  
ATOM   2035  NZ  LYS B  26      37.802 -11.141  -9.118  1.00 65.53           N1+
ATOM   2036  N   SER B  27      35.446 -16.232  -4.776  1.00 73.52           N  
ATOM   2037  CA  SER B  27      36.457 -17.160  -4.352  1.00 73.52           C  
ATOM   2038  C   SER B  27      36.028 -18.556  -4.687  1.00 73.52           C  
ATOM   2039  O   SER B  27      36.848 -19.394  -5.060  1.00 73.52           O  
ATOM   2040  CB  SER B  27      36.766 -17.086  -2.845  1.00 73.52           C  
ATOM   2041  OG  SER B  27      35.629 -17.456  -2.082  1.00 73.52           O  
ATOM   2042  N   VAL B  28      34.719 -18.842  -4.570  1.00 35.31           N  
ATOM   2043  CA  VAL B  28      34.219 -20.157  -4.848  1.00 35.31           C  
ATOM   2044  C   VAL B  28      34.489 -20.472  -6.290  1.00 35.31           C  
ATOM   2045  O   VAL B  28      34.957 -21.561  -6.618  1.00 35.31           O  
ATOM   2046  CB  VAL B  28      32.734 -20.258  -4.639  1.00 35.31           C  
ATOM   2047  CG1 VAL B  28      32.277 -21.677  -5.016  1.00 35.31           C  
ATOM   2048  CG2 VAL B  28      32.411 -19.859  -3.189  1.00 35.31           C  
ATOM   2049  N   THR B  29      34.220 -19.501  -7.186  1.00 40.40           N  
ATOM   2050  CA  THR B  29      34.371 -19.682  -8.605  1.00 40.40           C  
ATOM   2051  C   THR B  29      35.811 -19.947  -8.937  1.00 40.40           C  
ATOM   2052  O   THR B  29      36.121 -20.801  -9.765  1.00 40.40           O  
ATOM   2053  CB  THR B  29      33.941 -18.474  -9.389  1.00 40.40           C  
ATOM   2054  CG2 THR B  29      34.150 -18.750 -10.887  1.00 40.40           C  
ATOM   2055  OG1 THR B  29      32.575 -18.183  -9.132  1.00 40.40           O  
ATOM   2056  N   GLU B  30      36.731 -19.236  -8.264  1.00 62.66           N  
ATOM   2057  CA  GLU B  30      38.145 -19.287  -8.513  1.00 62.66           C  
ATOM   2058  C   GLU B  30      38.669 -20.667  -8.239  1.00 62.66           C  
ATOM   2059  O   GLU B  30      39.726 -21.044  -8.744  1.00 62.66           O  
ATOM   2060  CB  GLU B  30      38.921 -18.273  -7.656  1.00 62.66           C  
ATOM   2061  CG  GLU B  30      38.572 -16.826  -8.020  1.00 62.66           C  
ATOM   2062  CD  GLU B  30      39.271 -15.892  -7.044  1.00 62.66           C  
ATOM   2063  OE1 GLU B  30      40.088 -16.391  -6.226  1.00 62.66           O  
ATOM   2064  OE2 GLU B  30      38.995 -14.665  -7.103  1.00 62.66           O1-
ATOM   2065  N   GLN B  31      37.962 -21.451  -7.404  1.00 67.65           N  
ATOM   2066  CA  GLN B  31      38.411 -22.773  -7.070  1.00 67.65           C  
ATOM   2067  C   GLN B  31      38.505 -23.586  -8.329  1.00 67.65           C  
ATOM   2068  O   GLN B  31      39.371 -24.453  -8.428  1.00 67.65           O  
ATOM   2069  CB  GLN B  31      37.500 -23.495  -6.059  1.00 67.65           C  
ATOM   2070  CG  GLN B  31      37.458 -22.784  -4.702  1.00 67.65           C  
ATOM   2071  CD  GLN B  31      36.819 -23.703  -3.669  1.00 67.65           C  
ATOM   2072  NE2 GLN B  31      36.686 -25.010  -4.015  1.00 67.65           N  
ATOM   2073  OE1 GLN B  31      36.460 -23.272  -2.575  1.00 67.65           O  
ATOM   2074  N   GLY B  32      37.609 -23.358  -9.316  1.00 31.25           N  
ATOM   2075  CA  GLY B  32      37.750 -24.030 -10.581  1.00 31.25           C  
ATOM   2076  C   GLY B  32      36.704 -25.087 -10.770  1.00 31.25           C  
ATOM   2077  O   GLY B  32      36.446 -25.504 -11.900  1.00 31.25           O  
ATOM   2078  N   ALA B  33      36.065 -25.554  -9.684  1.00 29.86           N  
ATOM   2079  CA  ALA B  33      35.077 -26.587  -9.826  1.00 29.86           C  
ATOM   2080  C   ALA B  33      33.827 -25.991 -10.390  1.00 29.86           C  
ATOM   2081  O   ALA B  33      33.560 -24.801 -10.238  1.00 29.86           O  
ATOM   2082  CB  ALA B  33      34.711 -27.274  -8.499  1.00 29.86           C  
ATOM   2083  N   GLU B  34      33.027 -26.827 -11.080  1.00 43.38           N  
ATOM   2084  CA  GLU B  34      31.801 -26.369 -11.677  1.00 43.38           C  
ATOM   2085  C   GLU B  34      30.856 -26.022 -10.570  1.00 43.38           C  
ATOM   2086  O   GLU B  34      30.724 -26.762  -9.598  1.00 43.38           O  
ATOM   2087  CB  GLU B  34      31.130 -27.439 -12.559  1.00 43.38           C  
ATOM   2088  CG  GLU B  34      29.850 -26.965 -13.247  1.00 43.38           C  
ATOM   2089  CD  GLU B  34      29.300 -28.117 -14.078  1.00 43.38           C  
ATOM   2090  OE1 GLU B  34      29.849 -29.246 -13.969  1.00 43.38           O  
ATOM   2091  OE2 GLU B  34      28.319 -27.881 -14.834  1.00 43.38           O1-
ATOM   2092  N   LEU B  35      30.167 -24.869 -10.704  1.00 62.46           N  
ATOM   2093  CA  LEU B  35      29.255 -24.384  -9.710  1.00 62.46           C  
ATOM   2094  C   LEU B  35      27.958 -25.128  -9.779  1.00 62.46           C  
ATOM   2095  O   LEU B  35      27.474 -25.496 -10.848  1.00 62.46           O  
ATOM   2096  CB  LEU B  35      28.922 -22.888  -9.878  1.00 62.46           C  
ATOM   2097  CG  LEU B  35      30.154 -21.964  -9.826  1.00 62.46           C  
ATOM   2098  CD1 LEU B  35      29.761 -20.485  -9.985  1.00 62.46           C  
ATOM   2099  CD2 LEU B  35      31.000 -22.228  -8.571  1.00 62.46           C  
ATOM   2100  N   SER B  36      27.360 -25.358  -8.596  1.00 35.48           N  
ATOM   2101  CA  SER B  36      26.080 -25.993  -8.503  1.00 35.48           C  
ATOM   2102  C   SER B  36      25.067 -24.951  -8.842  1.00 35.48           C  
ATOM   2103  O   SER B  36      25.391 -23.772  -8.985  1.00 35.48           O  
ATOM   2104  CB  SER B  36      25.766 -26.528  -7.096  1.00 35.48           C  
ATOM   2105  OG  SER B  36      25.773 -25.464  -6.156  1.00 35.48           O  
ATOM   2106  N   ASN B  37      23.802 -25.373  -8.998  1.00 76.93           N  
ATOM   2107  CA  ASN B  37      22.774 -24.451  -9.369  1.00 76.93           C  
ATOM   2108  C   ASN B  37      22.639 -23.443  -8.276  1.00 76.93           C  
ATOM   2109  O   ASN B  37      22.376 -22.271  -8.536  1.00 76.93           O  
ATOM   2110  CB  ASN B  37      21.404 -25.113  -9.565  1.00 76.93           C  
ATOM   2111  CG  ASN B  37      20.593 -24.134 -10.391  1.00 76.93           C  
ATOM   2112  ND2 ASN B  37      19.276 -24.423 -10.569  1.00 76.93           N  
ATOM   2113  OD1 ASN B  37      21.125 -23.133 -10.868  1.00 76.93           O  
ATOM   2114  N   GLU B  38      22.796 -23.886  -7.014  1.00 42.09           N  
ATOM   2115  CA  GLU B  38      22.667 -23.002  -5.893  1.00 42.09           C  
ATOM   2116  C   GLU B  38      23.747 -21.968  -5.954  1.00 42.09           C  
ATOM   2117  O   GLU B  38      23.484 -20.772  -5.839  1.00 42.09           O  
ATOM   2118  CB  GLU B  38      22.852 -23.744  -4.562  1.00 42.09           C  
ATOM   2119  CG  GLU B  38      22.724 -22.853  -3.330  1.00 42.09           C  
ATOM   2120  CD  GLU B  38      23.157 -23.682  -2.131  1.00 42.09           C  
ATOM   2121  OE1 GLU B  38      24.278 -24.257  -2.186  1.00 42.09           O  
ATOM   2122  OE2 GLU B  38      22.376 -23.753  -1.147  1.00 42.09           O1-
ATOM   2123  N   GLU B  39      25.000 -22.411  -6.167  1.00 47.56           N  
ATOM   2124  CA  GLU B  39      26.125 -21.522  -6.170  1.00 47.56           C  
ATOM   2125  C   GLU B  39      26.003 -20.581  -7.325  1.00 47.56           C  
ATOM   2126  O   GLU B  39      26.332 -19.401  -7.218  1.00 47.56           O  
ATOM   2127  CB  GLU B  39      27.459 -22.280  -6.277  1.00 47.56           C  
ATOM   2128  CG  GLU B  39      27.742 -23.117  -5.026  1.00 47.56           C  
ATOM   2129  CD  GLU B  39      28.987 -23.955  -5.265  1.00 47.56           C  
ATOM   2130  OE1 GLU B  39      29.396 -24.089  -6.449  1.00 47.56           O  
ATOM   2131  OE2 GLU B  39      29.542 -24.479  -4.264  1.00 47.56           O1-
ATOM   2132  N   ARG B  40      25.507 -21.090  -8.466  1.00 94.03           N  
ATOM   2133  CA  ARG B  40      25.390 -20.289  -9.650  1.00 94.03           C  
ATOM   2134  C   ARG B  40      24.469 -19.139  -9.376  1.00 94.03           C  
ATOM   2135  O   ARG B  40      24.747 -18.011  -9.780  1.00 94.03           O  
ATOM   2136  CB  ARG B  40      24.807 -21.075 -10.836  1.00 94.03           C  
ATOM   2137  CG  ARG B  40      24.744 -20.277 -12.140  1.00 94.03           C  
ATOM   2138  CD  ARG B  40      23.951 -20.982 -13.241  1.00 94.03           C  
ATOM   2139  NE  ARG B  40      22.504 -20.806 -12.926  1.00 94.03           N  
ATOM   2140  CZ  ARG B  40      21.595 -21.740 -13.331  1.00 94.03           C  
ATOM   2141  NH1 ARG B  40      22.016 -22.859 -13.992  1.00 94.03           N1+
ATOM   2142  NH2 ARG B  40      20.267 -21.561 -13.070  1.00 94.03           N  
ATOM   2143  N   ASN B  41      23.338 -19.392  -8.689  1.00 42.44           N  
ATOM   2144  CA  ASN B  41      22.380 -18.355  -8.412  1.00 42.44           C  
ATOM   2145  C   ASN B  41      22.932 -17.350  -7.446  1.00 42.44           C  
ATOM   2146  O   ASN B  41      22.678 -16.155  -7.584  1.00 42.44           O  
ATOM   2147  CB  ASN B  41      21.047 -18.884  -7.858  1.00 42.44           C  
ATOM   2148  CG  ASN B  41      20.284 -19.470  -9.038  1.00 42.44           C  
ATOM   2149  ND2 ASN B  41      19.141 -20.148  -8.752  1.00 42.44           N  
ATOM   2150  OD1 ASN B  41      20.686 -19.313 -10.190  1.00 42.44           O  
ATOM   2151  N   LEU B  42      23.698 -17.804  -6.434  1.00 45.34           N  
ATOM   2152  CA  LEU B  42      24.221 -16.902  -5.442  1.00 45.34           C  
ATOM   2153  C   LEU B  42      25.164 -15.934  -6.092  1.00 45.34           C  
ATOM   2154  O   LEU B  42      25.157 -14.745  -5.777  1.00 45.34           O  
ATOM   2155  CB  LEU B  42      24.941 -17.628  -4.294  1.00 45.34           C  
ATOM   2156  CG  LEU B  42      23.986 -18.419  -3.382  1.00 45.34           C  
ATOM   2157  CD1 LEU B  42      24.744 -19.127  -2.248  1.00 45.34           C  
ATOM   2158  CD2 LEU B  42      22.857 -17.510  -2.864  1.00 45.34           C  
ATOM   2159  N   LEU B  43      25.999 -16.417  -7.028  1.00 43.23           N  
ATOM   2160  CA  LEU B  43      26.926 -15.564  -7.713  1.00 43.23           C  
ATOM   2161  C   LEU B  43      26.143 -14.548  -8.491  1.00 43.23           C  
ATOM   2162  O   LEU B  43      26.488 -13.367  -8.517  1.00 43.23           O  
ATOM   2163  CB  LEU B  43      27.789 -16.349  -8.717  1.00 43.23           C  
ATOM   2164  CG  LEU B  43      28.804 -15.484  -9.484  1.00 43.23           C  
ATOM   2165  CD1 LEU B  43      29.866 -14.908  -8.537  1.00 43.23           C  
ATOM   2166  CD2 LEU B  43      29.413 -16.252 -10.668  1.00 43.23           C  
ATOM   2167  N   SER B  44      25.055 -14.986  -9.148  1.00 82.49           N  
ATOM   2168  CA  SER B  44      24.280 -14.100  -9.965  1.00 82.49           C  
ATOM   2169  C   SER B  44      23.669 -13.031  -9.112  1.00 82.49           C  
ATOM   2170  O   SER B  44      23.716 -11.851  -9.457  1.00 82.49           O  
ATOM   2171  CB  SER B  44      23.129 -14.809 -10.695  1.00 82.49           C  
ATOM   2172  OG  SER B  44      23.649 -15.770 -11.601  1.00 82.49           O  
ATOM   2173  N   VAL B  45      23.085 -13.417  -7.963  1.00 99.72           N  
ATOM   2174  CA  VAL B  45      22.406 -12.447  -7.151  1.00 99.72           C  
ATOM   2175  C   VAL B  45      23.378 -11.434  -6.628  1.00 99.72           C  
ATOM   2176  O   VAL B  45      23.094 -10.238  -6.633  1.00 99.72           O  
ATOM   2177  CB  VAL B  45      21.674 -13.034  -5.978  1.00 99.72           C  
ATOM   2178  CG1 VAL B  45      22.685 -13.610  -4.974  1.00 99.72           C  
ATOM   2179  CG2 VAL B  45      20.776 -11.939  -5.382  1.00 99.72           C  
ATOM   2180  N   ALA B  46      24.565 -11.877  -6.176  1.00 37.85           N  
ATOM   2181  CA  ALA B  46      25.479 -10.963  -5.550  1.00 37.85           C  
ATOM   2182  C   ALA B  46      25.901  -9.894  -6.513  1.00 37.85           C  
ATOM   2183  O   ALA B  46      25.841  -8.707  -6.202  1.00 37.85           O  
ATOM   2184  CB  ALA B  46      26.756 -11.662  -5.054  1.00 37.85           C  
ATOM   2185  N   TYR B  47      26.309 -10.297  -7.728  1.00 76.35           N  
ATOM   2186  CA  TYR B  47      26.793  -9.385  -8.726  1.00 76.35           C  
ATOM   2187  C   TYR B  47      25.707  -8.495  -9.230  1.00 76.35           C  
ATOM   2188  O   TYR B  47      25.973  -7.367  -9.643  1.00 76.35           O  
ATOM   2189  CB  TYR B  47      27.487 -10.067  -9.920  1.00 76.35           C  
ATOM   2190  CG  TYR B  47      28.863 -10.434  -9.473  1.00 76.35           C  
ATOM   2191  CD1 TYR B  47      29.856  -9.481  -9.474  1.00 76.35           C  
ATOM   2192  CD2 TYR B  47      29.171 -11.709  -9.057  1.00 76.35           C  
ATOM   2193  CE1 TYR B  47      31.135  -9.785  -9.069  1.00 76.35           C  
ATOM   2194  CE2 TYR B  47      30.450 -12.019  -8.651  1.00 76.35           C  
ATOM   2195  CZ  TYR B  47      31.434 -11.060  -8.657  1.00 76.35           C  
ATOM   2196  OH  TYR B  47      32.744 -11.377  -8.240  1.00 76.35           O  
ATOM   2197  N   LYS B  48      24.463  -9.002  -9.290  1.00117.96           N  
ATOM   2198  CA  LYS B  48      23.397  -8.182  -9.784  1.00117.96           C  
ATOM   2199  C   LYS B  48      23.180  -7.025  -8.856  1.00117.96           C  
ATOM   2200  O   LYS B  48      22.858  -5.926  -9.301  1.00117.96           O  
ATOM   2201  CB  LYS B  48      22.056  -8.916  -9.952  1.00117.96           C  
ATOM   2202  CG  LYS B  48      21.066  -8.046 -10.726  0.50117.96           C  
ATOM   2203  CD  LYS B  48      21.514  -7.801 -12.170  0.50117.96           C  
ATOM   2204  CE  LYS B  48      20.885  -6.568 -12.821  0.50117.96           C  
ATOM   2205  NZ  LYS B  48      21.680  -5.365 -12.484  0.50117.96           N1+
ATOM   2206  N   ASN B  49      23.295  -7.258  -7.533  1.00 76.35           N  
ATOM   2207  CA  ASN B  49      23.111  -6.236  -6.537  1.00 76.35           C  
ATOM   2208  C   ASN B  49      24.257  -5.265  -6.548  1.00 76.35           C  
ATOM   2209  O   ASN B  49      24.049  -4.065  -6.378  1.00 76.35           O  
ATOM   2210  CB  ASN B  49      23.025  -6.826  -5.119  1.00 76.35           C  
ATOM   2211  CG  ASN B  49      21.800  -7.730  -5.061  1.00 76.35           C  
ATOM   2212  ND2 ASN B  49      20.595  -7.151  -5.300  1.00 76.35           N  
ATOM   2213  OD1 ASN B  49      21.912  -8.929  -4.812  1.00 76.35           O  
ATOM   2214  N   VAL B  50      25.508  -5.753  -6.704  1.00116.52           N  
ATOM   2215  CA  VAL B  50      26.625  -4.847  -6.696  1.00116.52           C  
ATOM   2216  C   VAL B  50      26.542  -3.917  -7.865  1.00116.52           C  
ATOM   2217  O   VAL B  50      26.655  -2.703  -7.701  1.00116.52           O  
ATOM   2218  CB  VAL B  50      27.976  -5.513  -6.763  1.00116.52           C  
ATOM   2219  CG1 VAL B  50      28.230  -6.255  -5.448  1.00116.52           C  
ATOM   2220  CG2 VAL B  50      28.038  -6.431  -7.992  1.00116.52           C  
ATOM   2221  N   VAL B  51      26.333  -4.462  -9.080  1.00131.05           N  
ATOM   2222  CA  VAL B  51      26.288  -3.658 -10.270  1.00131.05           C  
ATOM   2223  C   VAL B  51      25.062  -2.804 -10.235  1.00131.05           C  
ATOM   2224  O   VAL B  51      25.068  -1.666 -10.702  1.00131.05           O  
ATOM   2225  CB  VAL B  51      26.230  -4.443 -11.555  1.00131.05           C  
ATOM   2226  CG1 VAL B  51      27.433  -5.388 -11.614  1.00131.05           C  
ATOM   2227  CG2 VAL B  51      24.879  -5.152 -11.680  1.00131.05           C  
ATOM   2228  N   GLY B  52      23.968  -3.342  -9.672  1.00 28.96           N  
ATOM   2229  CA  GLY B  52      22.707  -2.662  -9.680  1.00 28.96           C  
ATOM   2230  C   GLY B  52      22.826  -1.348  -8.974  1.00 28.96           C  
ATOM   2231  O   GLY B  52      22.236  -0.357  -9.403  1.00 28.96           O  
ATOM   2232  N   ALA B  53      23.587  -1.295  -7.866  1.00 25.55           N  
ATOM   2233  CA  ALA B  53      23.672  -0.071  -7.125  1.00 25.55           C  
ATOM   2234  C   ALA B  53      24.250   0.999  -8.003  1.00 25.55           C  
ATOM   2235  O   ALA B  53      23.768   2.130  -8.010  1.00 25.55           O  
ATOM   2236  CB  ALA B  53      24.567  -0.185  -5.879  1.00 25.55           C  
ATOM   2237  N   ARG B  54      25.302   0.669  -8.776  1.00108.72           N  
ATOM   2238  CA  ARG B  54      25.939   1.631  -9.632  1.00108.72           C  
ATOM   2239  C   ARG B  54      25.002   2.060 -10.717  1.00108.72           C  
ATOM   2240  O   ARG B  54      24.941   3.238 -11.064  1.00108.72           O  
ATOM   2241  CB  ARG B  54      27.207   1.077 -10.305  1.00108.72           C  
ATOM   2242  CG  ARG B  54      28.368   0.873  -9.328  1.00108.72           C  
ATOM   2243  CD  ARG B  54      28.039  -0.096  -8.191  1.00108.72           C  
ATOM   2244  NE  ARG B  54      29.283  -0.310  -7.400  1.00108.72           N  
ATOM   2245  CZ  ARG B  54      29.233  -0.318  -6.035  1.00108.72           C  
ATOM   2246  NH1 ARG B  54      28.061  -0.046  -5.391  1.00108.72           N1+
ATOM   2247  NH2 ARG B  54      30.355  -0.599  -5.314  1.00108.72           N  
ATOM   2248  N   ARG B  55      24.242   1.107 -11.285  1.00107.74           N  
ATOM   2249  CA  ARG B  55      23.357   1.396 -12.374  1.00107.74           C  
ATOM   2250  C   ARG B  55      22.307   2.359 -11.918  1.00107.74           C  
ATOM   2251  O   ARG B  55      21.965   3.298 -12.634  1.00107.74           O  
ATOM   2252  CB  ARG B  55      22.674   0.128 -12.905  1.00107.74           C  
ATOM   2253  CG  ARG B  55      23.672  -0.875 -13.490  1.00107.74           C  
ATOM   2254  CD  ARG B  55      23.041  -2.207 -13.890  1.00107.74           C  
ATOM   2255  NE  ARG B  55      22.223  -1.960 -15.107  1.00107.74           N  
ATOM   2256  CZ  ARG B  55      20.952  -2.449 -15.194  1.00107.74           C  
ATOM   2257  NH1 ARG B  55      20.403  -3.125 -14.143  1.00107.74           N1+
ATOM   2258  NH2 ARG B  55      20.231  -2.256 -16.336  1.00107.74           N  
ATOM   2259  N   SER B  56      21.761   2.156 -10.707  1.00 69.77           N  
ATOM   2260  CA  SER B  56      20.722   3.027 -10.243  1.00 69.77           C  
ATOM   2261  C   SER B  56      21.285   4.406 -10.069  1.00 69.77           C  
ATOM   2262  O   SER B  56      20.687   5.388 -10.505  1.00 69.77           O  
ATOM   2263  CB  SER B  56      20.125   2.582  -8.900  1.00 69.77           C  
ATOM   2264  OG  SER B  56      19.104   3.484  -8.507  1.00 69.77           O  
ATOM   2265  N   ALA B  57      22.473   4.507  -9.443  1.00 23.98           N  
ATOM   2266  CA  ALA B  57      23.088   5.778  -9.168  1.00 23.98           C  
ATOM   2267  C   ALA B  57      23.387   6.466 -10.460  1.00 23.98           C  
ATOM   2268  O   ALA B  57      23.189   7.672 -10.601  1.00 23.98           O  
ATOM   2269  CB  ALA B  57      24.415   5.634  -8.403  1.00 23.98           C  
ATOM   2270  N   TRP B  58      23.858   5.695 -11.453  1.00 59.74           N  
ATOM   2271  CA  TRP B  58      24.238   6.248 -12.716  1.00 59.74           C  
ATOM   2272  C   TRP B  58      23.030   6.892 -13.322  1.00 59.74           C  
ATOM   2273  O   TRP B  58      23.109   7.994 -13.863  1.00 59.74           O  
ATOM   2274  CB  TRP B  58      24.751   5.159 -13.677  1.00 59.74           C  
ATOM   2275  CG  TRP B  58      25.270   5.651 -15.007  1.00 59.74           C  
ATOM   2276  CD1 TRP B  58      26.517   6.098 -15.335  1.00 59.74           C  
ATOM   2277  CD2 TRP B  58      24.492   5.702 -16.212  1.00 59.74           C  
ATOM   2278  CE2 TRP B  58      25.325   6.186 -17.222  1.00 59.74           C  
ATOM   2279  CE3 TRP B  58      23.192   5.371 -16.459  1.00 59.74           C  
ATOM   2280  NE1 TRP B  58      26.564   6.425 -16.669  1.00 59.74           N  
ATOM   2281  CZ2 TRP B  58      24.868   6.347 -18.497  1.00 59.74           C  
ATOM   2282  CZ3 TRP B  58      22.734   5.536 -17.747  1.00 59.74           C  
ATOM   2283  CH2 TRP B  58      23.556   6.014 -18.747  1.00 59.74           C  
ATOM   2284  N   ARG B  59      21.867   6.223 -13.237  1.00 62.31           N  
ATOM   2285  CA  ARG B  59      20.668   6.748 -13.827  1.00 62.31           C  
ATOM   2286  C   ARG B  59      20.282   8.042 -13.180  1.00 62.31           C  
ATOM   2287  O   ARG B  59      19.864   8.971 -13.867  1.00 62.31           O  
ATOM   2288  CB  ARG B  59      19.482   5.770 -13.744  1.00 62.31           C  
ATOM   2289  CG  ARG B  59      19.587   4.644 -14.774  1.00 62.31           C  
ATOM   2290  CD  ARG B  59      18.488   3.585 -14.672  1.00 62.31           C  
ATOM   2291  NE  ARG B  59      18.807   2.725 -13.498  1.00 62.31           N  
ATOM   2292  CZ  ARG B  59      18.253   1.482 -13.399  1.00 62.31           C  
ATOM   2293  NH1 ARG B  59      17.397   1.040 -14.364  1.00 62.31           N1+
ATOM   2294  NH2 ARG B  59      18.565   0.673 -12.345  1.00 62.31           N  
ATOM   2295  N   VAL B  60      20.402   8.152 -11.843  1.00 30.89           N  
ATOM   2296  CA  VAL B  60      19.997   9.373 -11.207  1.00 30.89           C  
ATOM   2297  C   VAL B  60      20.859  10.504 -11.689  1.00 30.89           C  
ATOM   2298  O   VAL B  60      20.356  11.554 -12.085  1.00 30.89           O  
ATOM   2299  CB  VAL B  60      20.128   9.330  -9.712  1.00 30.89           C  
ATOM   2300  CG1 VAL B  60      19.724  10.704  -9.151  1.00 30.89           C  
ATOM   2301  CG2 VAL B  60      19.280   8.163  -9.176  1.00 30.89           C  
ATOM   2302  N   VAL B  61      22.192  10.306 -11.687  1.00105.92           N  
ATOM   2303  CA  VAL B  61      23.104  11.348 -12.068  1.00105.92           C  
ATOM   2304  C   VAL B  61      22.911  11.691 -13.510  1.00105.92           C  
ATOM   2305  O   VAL B  61      23.009  12.856 -13.890  1.00105.92           O  
ATOM   2306  CB  VAL B  61      24.551  10.982 -11.868  1.00105.92           C  
ATOM   2307  CG1 VAL B  61      24.805  10.807 -10.366  1.00105.92           C  
ATOM   2308  CG2 VAL B  61      24.884   9.723 -12.682  1.00105.92           C  
ATOM   2309  N   SER B  62      22.656  10.677 -14.356  1.00 38.42           N  
ATOM   2310  CA  SER B  62      22.490  10.907 -15.763  1.00 38.42           C  
ATOM   2311  C   SER B  62      21.267  11.730 -16.008  1.00 38.42           C  
ATOM   2312  O   SER B  62      21.259  12.578 -16.898  1.00 38.42           O  
ATOM   2313  CB  SER B  62      22.338   9.608 -16.572  1.00 38.42           C  
ATOM   2314  OG  SER B  62      23.543   8.860 -16.513  1.00 38.42           O  
ATOM   2315  N   SER B  63      20.191  11.504 -15.230  1.00 74.87           N  
ATOM   2316  CA  SER B  63      18.992  12.256 -15.458  1.00 74.87           C  
ATOM   2317  C   SER B  63      19.300  13.688 -15.210  1.00 74.87           C  
ATOM   2318  O   SER B  63      18.901  14.559 -15.979  1.00 74.87           O  
ATOM   2319  CB  SER B  63      17.834  11.883 -14.517  1.00 74.87           C  
ATOM   2320  OG  SER B  63      17.359  10.581 -14.813  1.00 74.87           O  
ATOM   2321  N   ILE B  64      20.050  13.956 -14.128  1.00 85.14           N  
ATOM   2322  CA  ILE B  64      20.382  15.293 -13.743  1.00 85.14           C  
ATOM   2323  C   ILE B  64      21.200  15.915 -14.831  1.00 85.14           C  
ATOM   2324  O   ILE B  64      21.000  17.079 -15.172  1.00 85.14           O  
ATOM   2325  CB  ILE B  64      21.192  15.340 -12.480  1.00 85.14           C  
ATOM   2326  CG1 ILE B  64      20.379  14.763 -11.307  1.00 85.14           C  
ATOM   2327  CG2 ILE B  64      21.657  16.790 -12.265  1.00 85.14           C  
ATOM   2328  CD1 ILE B  64      19.080  15.519 -11.025  1.00 85.14           C  
ATOM   2329  N   GLU B  65      22.149  15.154 -15.408  1.00 54.44           N  
ATOM   2330  CA  GLU B  65      23.000  15.703 -16.427  1.00 54.44           C  
ATOM   2331  C   GLU B  65      22.176  16.077 -17.622  1.00 54.44           C  
ATOM   2332  O   GLU B  65      22.442  17.082 -18.278  1.00 54.44           O  
ATOM   2333  CB  GLU B  65      24.094  14.739 -16.917  1.00 54.44           C  
ATOM   2334  CG  GLU B  65      25.109  15.409 -17.851  1.00 54.44           C  
ATOM   2335  CD  GLU B  65      26.139  14.367 -18.270  1.00 54.44           C  
ATOM   2336  OE1 GLU B  65      25.842  13.149 -18.138  1.00 54.44           O  
ATOM   2337  OE2 GLU B  65      27.235  14.777 -18.736  1.00 54.44           O1-
ATOM   2338  N   GLN B  66      21.168  15.262 -17.973  1.00 39.46           N  
ATOM   2339  CA  GLN B  66      20.370  15.577 -19.126  1.00 39.46           C  
ATOM   2340  C   GLN B  66      19.548  16.805 -18.881  1.00 39.46           C  
ATOM   2341  O   GLN B  66      19.403  17.650 -19.763  1.00 39.46           O  
ATOM   2342  CB  GLN B  66      19.400  14.450 -19.524  1.00 39.46           C  
ATOM   2343  CG  GLN B  66      20.100  13.195 -20.049  1.00 39.46           C  
ATOM   2344  CD  GLN B  66      19.030  12.191 -20.456  1.00 39.46           C  
ATOM   2345  NE2 GLN B  66      19.469  11.060 -21.070  1.00 39.46           N  
ATOM   2346  OE1 GLN B  66      17.838  12.407 -20.240  1.00 39.46           O  
ATOM   2347  N   LYS B  67      18.985  16.931 -17.667  1.00115.86           N  
ATOM   2348  CA  LYS B  67      18.094  18.007 -17.334  1.00115.86           C  
ATOM   2349  C   LYS B  67      18.838  19.308 -17.349  1.00115.86           C  
ATOM   2350  O   LYS B  67      18.285  20.343 -17.710  1.00115.86           O  
ATOM   2351  CB  LYS B  67      17.491  17.859 -15.927  1.00115.86           C  
ATOM   2352  CG  LYS B  67      16.950  16.456 -15.629  1.00115.86           C  
ATOM   2353  CD  LYS B  67      15.935  15.927 -16.642  1.00115.86           C  
ATOM   2354  CE  LYS B  67      15.551  14.467 -16.391  1.00115.86           C  
ATOM   2355  NZ  LYS B  67      14.826  13.919 -17.559  1.00115.86           N1+
ATOM   2356  N   THR B  68      20.118  19.265 -16.944  1.00160.85           N  
ATOM   2357  CA  THR B  68      20.995  20.387 -16.756  1.00160.85           C  
ATOM   2358  C   THR B  68      21.436  21.023 -18.038  1.00160.85           C  
ATOM   2359  O   THR B  68      22.112  22.049 -17.978  1.00160.85           O  
ATOM   2360  CB  THR B  68      22.204  20.082 -15.917  1.00160.85           C  
ATOM   2361  CG2 THR B  68      23.163  19.158 -16.667  1.00160.85           C  
ATOM   2362  OG1 THR B  68      22.871  21.289 -15.605  1.00160.85           O  
ATOM   2363  N   GLU B  69      21.169  20.402 -19.208  1.00 97.02           N  
ATOM   2364  CA  GLU B  69      21.606  20.954 -20.464  1.00 97.02           C  
ATOM   2365  C   GLU B  69      21.207  22.395 -20.537  1.00 97.02           C  
ATOM   2366  O   GLU B  69      20.090  22.775 -20.189  1.00 97.02           O  
ATOM   2367  CB  GLU B  69      21.013  20.230 -21.684  1.00 97.02           C  
ATOM   2368  CG  GLU B  69      21.628  20.661 -23.016  1.00 97.02           C  
ATOM   2369  CD  GLU B  69      23.039  20.094 -23.067  1.00 97.02           C  
ATOM   2370  OE1 GLU B  69      23.184  18.917 -23.489  1.00 97.02           O  
ATOM   2371  OE2 GLU B  69      23.988  20.823 -22.672  1.00 97.02           O1-
ATOM   2372  N   GLY B  70      22.149  23.241 -20.997  1.00 25.29           N  
ATOM   2373  CA  GLY B  70      21.913  24.649 -21.070  1.00 25.29           C  
ATOM   2374  C   GLY B  70      22.579  25.272 -19.887  1.00 25.29           C  
ATOM   2375  O   GLY B  70      22.817  26.478 -19.870  1.00 25.29           O  
ATOM   2376  N   ALA B  71      22.884  24.464 -18.852  1.00 53.23           N  
ATOM   2377  CA  ALA B  71      23.583  25.000 -17.719  1.00 53.23           C  
ATOM   2378  C   ALA B  71      24.906  24.306 -17.674  1.00 53.23           C  
ATOM   2379  O   ALA B  71      25.050  23.223 -17.115  1.00 53.23           O  
ATOM   2380  CB  ALA B  71      22.869  24.727 -16.385  1.00 53.23           C  
ATOM   2381  N   GLU B  72      25.940  24.966 -18.209  1.00114.22           N  
ATOM   2382  CA  GLU B  72      27.225  24.353 -18.337  1.00114.22           C  
ATOM   2383  C   GLU B  72      27.797  24.069 -16.988  1.00114.22           C  
ATOM   2384  O   GLU B  72      28.386  23.012 -16.768  1.00114.22           O  
ATOM   2385  CB  GLU B  72      28.222  25.265 -19.067  1.00114.22           C  
ATOM   2386  CG  GLU B  72      27.761  25.638 -20.476  0.50114.22           C  
ATOM   2387  CD  GLU B  72      26.705  26.727 -20.341  0.50114.22           C  
ATOM   2388  OE1 GLU B  72      26.902  27.642 -19.497  0.50114.22           O  
ATOM   2389  OE2 GLU B  72      25.683  26.656 -21.075  0.50114.22           O1-
ATOM   2390  N   LYS B  73      27.629  25.004 -16.039  1.00 72.24           N  
ATOM   2391  CA  LYS B  73      28.269  24.832 -14.768  1.00 72.24           C  
ATOM   2392  C   LYS B  73      27.771  23.587 -14.118  1.00 72.24           C  
ATOM   2393  O   LYS B  73      28.555  22.744 -13.685  1.00 72.24           O  
ATOM   2394  CB  LYS B  73      27.953  25.958 -13.769  1.00 72.24           C  
ATOM   2395  CG  LYS B  73      28.512  27.333 -14.133  1.00 72.24           C  
ATOM   2396  CD  LYS B  73      27.958  28.447 -13.241  1.00 72.24           C  
ATOM   2397  CE  LYS B  73      28.573  29.821 -13.511  1.00 72.24           C  
ATOM   2398  NZ  LYS B  73      27.994  30.825 -12.590  1.00 72.24           N1+
ATOM   2399  N   LYS B  74      26.439  23.447 -14.034  1.00 81.24           N  
ATOM   2400  CA  LYS B  74      25.868  22.331 -13.347  1.00 81.24           C  
ATOM   2401  C   LYS B  74      26.114  21.060 -14.100  1.00 81.24           C  
ATOM   2402  O   LYS B  74      26.418  20.028 -13.503  1.00 81.24           O  
ATOM   2403  CB  LYS B  74      24.356  22.483 -13.129  1.00 81.24           C  
ATOM   2404  CG  LYS B  74      23.799  21.446 -12.158  1.00 81.24           C  
ATOM   2405  CD  LYS B  74      22.430  21.815 -11.587  1.00 81.24           C  
ATOM   2406  CE  LYS B  74      21.979  20.878 -10.466  1.00 81.24           C  
ATOM   2407  NZ  LYS B  74      20.715  21.366  -9.873  1.00 81.24           N1+
ATOM   2408  N   GLN B  75      26.003  21.102 -15.440  1.00108.94           N  
ATOM   2409  CA  GLN B  75      26.109  19.888 -16.199  1.00108.94           C  
ATOM   2410  C   GLN B  75      27.477  19.301 -16.070  1.00108.94           C  
ATOM   2411  O   GLN B  75      27.621  18.081 -16.021  1.00108.94           O  
ATOM   2412  CB  GLN B  75      25.785  20.033 -17.700  1.00108.94           C  
ATOM   2413  CG  GLN B  75      26.759  20.895 -18.498  1.00108.94           C  
ATOM   2414  CD  GLN B  75      26.337  20.845 -19.961  1.00108.94           C  
ATOM   2415  NE2 GLN B  75      25.084  21.286 -20.253  1.00108.94           N  
ATOM   2416  OE1 GLN B  75      27.103  20.421 -20.826  1.00108.94           O  
ATOM   2417  N   GLN B  76      28.530  20.134 -16.017  1.00 54.91           N  
ATOM   2418  CA  GLN B  76      29.840  19.556 -15.942  1.00 54.91           C  
ATOM   2419  C   GLN B  76      29.962  18.809 -14.654  1.00 54.91           C  
ATOM   2420  O   GLN B  76      30.583  17.748 -14.606  1.00 54.91           O  
ATOM   2421  CB  GLN B  76      30.992  20.569 -15.986  1.00 54.91           C  
ATOM   2422  CG  GLN B  76      32.351  19.868 -16.067  1.00 54.91           C  
ATOM   2423  CD  GLN B  76      33.446  20.891 -15.818  0.50 54.91           C  
ATOM   2424  NE2 GLN B  76      34.674  20.603 -16.330  0.50 54.91           N  
ATOM   2425  OE1 GLN B  76      33.221  21.913 -15.173  0.50 54.91           O  
ATOM   2426  N   MET B  77      29.376  19.348 -13.568  1.00118.35           N  
ATOM   2427  CA  MET B  77      29.489  18.709 -12.286  1.00118.35           C  
ATOM   2428  C   MET B  77      28.857  17.354 -12.360  1.00118.35           C  
ATOM   2429  O   MET B  77      29.418  16.372 -11.875  1.00118.35           O  
ATOM   2430  CB  MET B  77      28.753  19.469 -11.172  1.00118.35           C  
ATOM   2431  CG  MET B  77      29.351  20.839 -10.851  1.00118.35           C  
ATOM   2432  SD  MET B  77      30.957  20.795  -9.999  1.00118.35           S  
ATOM   2433  CE  MET B  77      31.903  20.163 -11.414  1.00118.35           C  
ATOM   2434  N   ALA B  78      27.665  17.264 -12.976  1.00 27.26           N  
ATOM   2435  CA  ALA B  78      26.977  16.008 -13.049  1.00 27.26           C  
ATOM   2436  C   ALA B  78      27.787  15.052 -13.861  1.00 27.26           C  
ATOM   2437  O   ALA B  78      27.905  13.876 -13.516  1.00 27.26           O  
ATOM   2438  CB  ALA B  78      25.592  16.125 -13.708  1.00 27.26           C  
ATOM   2439  N   ARG B  79      28.386  15.537 -14.963  1.00106.99           N  
ATOM   2440  CA  ARG B  79      29.118  14.655 -15.825  1.00106.99           C  
ATOM   2441  C   ARG B  79      30.267  14.034 -15.095  1.00106.99           C  
ATOM   2442  O   ARG B  79      30.511  12.836 -15.221  1.00106.99           O  
ATOM   2443  CB  ARG B  79      29.716  15.341 -17.063  1.00106.99           C  
ATOM   2444  CG  ARG B  79      30.684  14.427 -17.823  1.00106.99           C  
ATOM   2445  CD  ARG B  79      31.210  15.028 -19.126  1.00106.99           C  
ATOM   2446  NE  ARG B  79      31.277  16.504 -18.932  0.50106.99           N  
ATOM   2447  CZ  ARG B  79      30.647  17.323 -19.824  0.50106.99           C  
ATOM   2448  NH1 ARG B  79      30.023  16.786 -20.912  1.00106.99           N1+
ATOM   2449  NH2 ARG B  79      30.629  18.672 -19.628  1.00106.99           N  
ATOM   2450  N   GLU B  80      31.008  14.830 -14.306  1.00 43.85           N  
ATOM   2451  CA  GLU B  80      32.178  14.316 -13.658  1.00 43.85           C  
ATOM   2452  C   GLU B  80      31.792  13.244 -12.686  1.00 43.85           C  
ATOM   2453  O   GLU B  80      32.435  12.197 -12.623  1.00 43.85           O  
ATOM   2454  CB  GLU B  80      32.949  15.425 -12.923  1.00 43.85           C  
ATOM   2455  CG  GLU B  80      33.532  16.456 -13.897  1.00 43.85           C  
ATOM   2456  CD  GLU B  80      34.186  17.578 -13.104  1.00 43.85           C  
ATOM   2457  OE1 GLU B  80      34.151  17.516 -11.847  1.00 43.85           O  
ATOM   2458  OE2 GLU B  80      34.725  18.517 -13.749  1.00 43.85           O1-
ATOM   2459  N   TYR B  81      30.713  13.465 -11.911  1.00 51.54           N  
ATOM   2460  CA  TYR B  81      30.301  12.502 -10.927  1.00 51.54           C  
ATOM   2461  C   TYR B  81      29.848  11.259 -11.628  1.00 51.54           C  
ATOM   2462  O   TYR B  81      30.092  10.144 -11.168  1.00 51.54           O  
ATOM   2463  CB  TYR B  81      29.167  12.997 -10.015  1.00 51.54           C  
ATOM   2464  CG  TYR B  81      28.878  11.907  -9.038  1.00 51.54           C  
ATOM   2465  CD1 TYR B  81      29.734  11.671  -7.983  1.00 51.54           C  
ATOM   2466  CD2 TYR B  81      27.753  11.130  -9.170  1.00 51.54           C  
ATOM   2467  CE1 TYR B  81      29.472  10.669  -7.079  1.00 51.54           C  
ATOM   2468  CE2 TYR B  81      27.483  10.128  -8.269  1.00 51.54           C  
ATOM   2469  CZ  TYR B  81      28.343   9.897  -7.223  1.00 51.54           C  
ATOM   2470  OH  TYR B  81      28.062   8.866  -6.301  1.00 51.54           O  
ATOM   2471  N   ARG B  82      29.160  11.426 -12.767  1.00123.60           N  
ATOM   2472  CA  ARG B  82      28.671  10.301 -13.502  1.00123.60           C  
ATOM   2473  C   ARG B  82      29.846   9.464 -13.920  1.00123.60           C  
ATOM   2474  O   ARG B  82      29.797   8.238 -13.853  1.00123.60           O  
ATOM   2475  CB  ARG B  82      27.928  10.741 -14.775  1.00123.60           C  
ATOM   2476  CG  ARG B  82      27.354   9.594 -15.606  1.00123.60           C  
ATOM   2477  CD  ARG B  82      27.107   9.992 -17.063  1.00123.60           C  
ATOM   2478  NE  ARG B  82      28.446  10.061 -17.714  1.00123.60           N  
ATOM   2479  CZ  ARG B  82      28.655  10.803 -18.841  1.00123.60           C  
ATOM   2480  NH1 ARG B  82      27.635  11.522 -19.392  1.00123.60           N1+
ATOM   2481  NH2 ARG B  82      29.894  10.825 -19.413  1.00123.60           N  
ATOM   2482  N   GLU B  83      30.946  10.109 -14.354  1.00 50.70           N  
ATOM   2483  CA  GLU B  83      32.102   9.388 -14.811  1.00 50.70           C  
ATOM   2484  C   GLU B  83      32.686   8.605 -13.680  1.00 50.70           C  
ATOM   2485  O   GLU B  83      33.204   7.509 -13.885  1.00 50.70           O  
ATOM   2486  CB  GLU B  83      33.193  10.291 -15.412  1.00 50.70           C  
ATOM   2487  CG  GLU B  83      32.764  10.909 -16.745  1.00 50.70           C  
ATOM   2488  CD  GLU B  83      33.980  11.540 -17.407  1.00 50.70           C  
ATOM   2489  OE1 GLU B  83      34.590  12.456 -16.793  1.00 50.70           O  
ATOM   2490  OE2 GLU B  83      34.314  11.107 -18.543  1.00 50.70           O1-
ATOM   2491  N   LYS B  84      32.634   9.149 -12.450  1.00 35.14           N  
ATOM   2492  CA  LYS B  84      33.168   8.437 -11.324  1.00 35.14           C  
ATOM   2493  C   LYS B  84      32.400   7.157 -11.171  1.00 35.14           C  
ATOM   2494  O   LYS B  84      32.978   6.090 -10.975  1.00 35.14           O  
ATOM   2495  CB  LYS B  84      33.002   9.211 -10.007  1.00 35.14           C  
ATOM   2496  CG  LYS B  84      33.567   8.468  -8.795  1.00 35.14           C  
ATOM   2497  CD  LYS B  84      33.547   9.289  -7.505  1.00 35.14           C  
ATOM   2498  CE  LYS B  84      33.961   8.477  -6.277  1.00 35.14           C  
ATOM   2499  NZ  LYS B  84      33.873   9.310  -5.058  1.00 35.14           N1+
ATOM   2500  N   ILE B  85      31.062   7.234 -11.286  1.00 93.21           N  
ATOM   2501  CA  ILE B  85      30.225   6.080 -11.107  1.00 93.21           C  
ATOM   2502  C   ILE B  85      30.560   5.081 -12.166  1.00 93.21           C  
ATOM   2503  O   ILE B  85      30.644   3.883 -11.900  1.00 93.21           O  
ATOM   2504  CB  ILE B  85      28.763   6.375 -11.295  1.00 93.21           C  
ATOM   2505  CG1 ILE B  85      28.266   7.423 -10.289  1.00 93.21           C  
ATOM   2506  CG2 ILE B  85      28.002   5.040 -11.207  1.00 93.21           C  
ATOM   2507  CD1 ILE B  85      28.331   6.970  -8.834  1.00 93.21           C  
ATOM   2508  N   GLU B  86      30.766   5.560 -13.405  1.00 68.11           N  
ATOM   2509  CA  GLU B  86      30.997   4.686 -14.517  1.00 68.11           C  
ATOM   2510  C   GLU B  86      32.235   3.873 -14.294  1.00 68.11           C  
ATOM   2511  O   GLU B  86      32.263   2.687 -14.618  1.00 68.11           O  
ATOM   2512  CB  GLU B  86      31.143   5.443 -15.850  1.00 68.11           C  
ATOM   2513  CG  GLU B  86      29.832   6.086 -16.309  1.00 68.11           C  
ATOM   2514  CD  GLU B  86      30.071   6.802 -17.629  1.00 68.11           C  
ATOM   2515  OE1 GLU B  86      31.259   7.034 -17.977  1.00 68.11           O  
ATOM   2516  OE2 GLU B  86      29.060   7.122 -18.309  1.00 68.11           O1-
ATOM   2517  N   THR B  87      33.292   4.474 -13.720  1.00103.14           N  
ATOM   2518  CA  THR B  87      34.505   3.730 -13.541  1.00103.14           C  
ATOM   2519  C   THR B  87      34.224   2.556 -12.662  1.00103.14           C  
ATOM   2520  O   THR B  87      34.678   1.448 -12.937  1.00103.14           O  
ATOM   2521  CB  THR B  87      35.607   4.519 -12.893  1.00103.14           C  
ATOM   2522  CG2 THR B  87      35.946   5.723 -13.783  1.00103.14           C  
ATOM   2523  OG1 THR B  87      35.212   4.953 -11.600  1.00103.14           O  
ATOM   2524  N   GLU B  88      33.454   2.767 -11.580  1.00 34.55           N  
ATOM   2525  CA  GLU B  88      33.169   1.694 -10.672  1.00 34.55           C  
ATOM   2526  C   GLU B  88      32.388   0.642 -11.400  1.00 34.55           C  
ATOM   2527  O   GLU B  88      32.639  -0.551 -11.242  1.00 34.55           O  
ATOM   2528  CB  GLU B  88      32.326   2.142  -9.461  1.00 34.55           C  
ATOM   2529  CG  GLU B  88      33.082   3.031  -8.470  1.00 34.55           C  
ATOM   2530  CD  GLU B  88      32.131   3.428  -7.345  1.00 34.55           C  
ATOM   2531  OE1 GLU B  88      30.931   3.051  -7.420  1.00 34.55           O  
ATOM   2532  OE2 GLU B  88      32.595   4.120  -6.398  1.00 34.55           O1-
ATOM   2533  N   LEU B  89      31.428   1.068 -12.246  1.00 99.82           N  
ATOM   2534  CA  LEU B  89      30.555   0.137 -12.907  1.00 99.82           C  
ATOM   2535  C   LEU B  89      31.363  -0.739 -13.817  1.00 99.82           C  
ATOM   2536  O   LEU B  89      31.143  -1.949 -13.878  1.00 99.82           O  
ATOM   2537  CB  LEU B  89      29.460   0.854 -13.728  1.00 99.82           C  
ATOM   2538  CG  LEU B  89      28.276  -0.022 -14.212  1.00 99.82           C  
ATOM   2539  CD1 LEU B  89      27.271   0.825 -15.011  1.00 99.82           C  
ATOM   2540  CD2 LEU B  89      28.720  -1.275 -14.985  1.00 99.82           C  
ATOM   2541  N   ARG B  90      32.329  -0.157 -14.551  1.00 84.03           N  
ATOM   2542  CA  ARG B  90      33.116  -0.927 -15.477  1.00 84.03           C  
ATOM   2543  C   ARG B  90      33.904  -1.960 -14.738  1.00 84.03           C  
ATOM   2544  O   ARG B  90      34.012  -3.104 -15.177  1.00 84.03           O  
ATOM   2545  CB  ARG B  90      34.124  -0.073 -16.259  1.00 84.03           C  
ATOM   2546  CG  ARG B  90      33.460   0.851 -17.276  1.00 84.03           C  
ATOM   2547  CD  ARG B  90      34.456   1.643 -18.121  1.00 84.03           C  
ATOM   2548  NE  ARG B  90      33.658   2.503 -19.036  1.00 84.03           N  
ATOM   2549  CZ  ARG B  90      33.211   3.712 -18.588  1.00 84.03           C  
ATOM   2550  NH1 ARG B  90      33.505   4.118 -17.318  1.00 84.03           N1+
ATOM   2551  NH2 ARG B  90      32.475   4.515 -19.408  1.00 84.03           N  
ATOM   2552  N   ASP B  91      34.464  -1.586 -13.576  1.00 37.61           N  
ATOM   2553  CA  ASP B  91      35.320  -2.474 -12.844  1.00 37.61           C  
ATOM   2554  C   ASP B  91      34.540  -3.700 -12.488  1.00 37.61           C  
ATOM   2555  O   ASP B  91      35.049  -4.815 -12.592  1.00 37.61           O  
ATOM   2556  CB  ASP B  91      35.805  -1.840 -11.529  1.00 37.61           C  
ATOM   2557  CG  ASP B  91      36.660  -0.626 -11.870  1.00 37.61           C  
ATOM   2558  OD1 ASP B  91      37.181  -0.566 -13.016  1.00 37.61           O  
ATOM   2559  OD2 ASP B  91      36.797   0.263 -10.987  1.00 37.61           O1-
ATOM   2560  N   ILE B  92      33.276  -3.522 -12.059  1.00 43.49           N  
ATOM   2561  CA  ILE B  92      32.475  -4.643 -11.658  1.00 43.49           C  
ATOM   2562  C   ILE B  92      32.202  -5.530 -12.836  1.00 43.49           C  
ATOM   2563  O   ILE B  92      32.345  -6.748 -12.745  1.00 43.49           O  
ATOM   2564  CB  ILE B  92      31.149  -4.236 -11.068  1.00 43.49           C  
ATOM   2565  CG1 ILE B  92      31.363  -3.442  -9.767  1.00 43.49           C  
ATOM   2566  CG2 ILE B  92      30.290  -5.498 -10.880  1.00 43.49           C  
ATOM   2567  CD1 ILE B  92      30.091  -2.774  -9.246  1.00 43.49           C  
ATOM   2568  N   CYS B  93      31.821  -4.942 -13.985  1.00 33.13           N  
ATOM   2569  CA  CYS B  93      31.467  -5.735 -15.130  1.00 33.13           C  
ATOM   2570  C   CYS B  93      32.648  -6.521 -15.600  1.00 33.13           C  
ATOM   2571  O   CYS B  93      32.525  -7.698 -15.934  1.00 33.13           O  
ATOM   2572  CB  CYS B  93      30.946  -4.889 -16.304  1.00 33.13           C  
ATOM   2573  SG  CYS B  93      29.324  -4.152 -15.934  1.00 33.13           S  
ATOM   2574  N   ASN B  94      33.835  -5.893 -15.623  1.00 26.65           N  
ATOM   2575  CA  ASN B  94      35.009  -6.575 -16.087  1.00 26.65           C  
ATOM   2576  C   ASN B  94      35.275  -7.730 -15.177  1.00 26.65           C  
ATOM   2577  O   ASN B  94      35.707  -8.791 -15.625  1.00 26.65           O  
ATOM   2578  CB  ASN B  94      36.261  -5.680 -16.104  1.00 26.65           C  
ATOM   2579  CG  ASN B  94      36.088  -4.673 -17.233  1.00 26.65           C  
ATOM   2580  ND2 ASN B  94      36.555  -3.417 -17.007  1.00 26.65           N  
ATOM   2581  OD1 ASN B  94      35.547  -4.996 -18.290  1.00 26.65           O  
ATOM   2582  N   ASP B  95      35.023  -7.554 -13.867  1.00 34.15           N  
ATOM   2583  CA  ASP B  95      35.282  -8.607 -12.928  1.00 34.15           C  
ATOM   2584  C   ASP B  95      34.430  -9.792 -13.271  1.00 34.15           C  
ATOM   2585  O   ASP B  95      34.908 -10.925 -13.287  1.00 34.15           O  
ATOM   2586  CB  ASP B  95      34.931  -8.213 -11.481  1.00 34.15           C  
ATOM   2587  CG  ASP B  95      35.354  -9.338 -10.544  0.50 34.15           C  
ATOM   2588  OD1 ASP B  95      35.984 -10.316 -11.028  0.50 34.15           O  
ATOM   2589  OD2 ASP B  95      35.046  -9.234  -9.326  0.50 34.15           O1-
ATOM   2590  N   VAL B  96      33.133  -9.561 -13.555  1.00 37.05           N  
ATOM   2591  CA  VAL B  96      32.233 -10.641 -13.853  1.00 37.05           C  
ATOM   2592  C   VAL B  96      32.629 -11.311 -15.131  1.00 37.05           C  
ATOM   2593  O   VAL B  96      32.674 -12.537 -15.217  1.00 37.05           O  
ATOM   2594  CB  VAL B  96      30.814 -10.174 -14.001  1.00 37.05           C  
ATOM   2595  CG1 VAL B  96      29.944 -11.357 -14.461  1.00 37.05           C  
ATOM   2596  CG2 VAL B  96      30.367  -9.564 -12.661  1.00 37.05           C  
ATOM   2597  N   LEU B  97      32.959 -10.509 -16.159  1.00 48.22           N  
ATOM   2598  CA  LEU B  97      33.266 -11.038 -17.458  1.00 48.22           C  
ATOM   2599  C   LEU B  97      34.465 -11.924 -17.361  1.00 48.22           C  
ATOM   2600  O   LEU B  97      34.539 -12.953 -18.028  1.00 48.22           O  
ATOM   2601  CB  LEU B  97      33.561  -9.936 -18.488  1.00 48.22           C  
ATOM   2602  CG  LEU B  97      32.332  -9.068 -18.816  1.00 48.22           C  
ATOM   2603  CD1 LEU B  97      32.674  -7.983 -19.849  1.00 48.22           C  
ATOM   2604  CD2 LEU B  97      31.136  -9.935 -19.246  1.00 48.22           C  
ATOM   2605  N   SER B  98      35.448 -11.545 -16.528  1.00 64.54           N  
ATOM   2606  CA  SER B  98      36.638 -12.336 -16.416  1.00 64.54           C  
ATOM   2607  C   SER B  98      36.284 -13.696 -15.899  1.00 64.54           C  
ATOM   2608  O   SER B  98      36.763 -14.708 -16.410  1.00 64.54           O  
ATOM   2609  CB  SER B  98      37.656 -11.720 -15.446  1.00 64.54           C  
ATOM   2610  OG  SER B  98      38.810 -12.542 -15.376  1.00 64.54           O  
ATOM   2611  N   LEU B  99      35.410 -13.763 -14.876  1.00 43.19           N  
ATOM   2612  CA  LEU B  99      35.079 -15.028 -14.286  1.00 43.19           C  
ATOM   2613  C   LEU B  99      34.406 -15.892 -15.308  1.00 43.19           C  
ATOM   2614  O   LEU B  99      34.661 -17.093 -15.380  1.00 43.19           O  
ATOM   2615  CB  LEU B  99      34.133 -14.899 -13.078  1.00 43.19           C  
ATOM   2616  CG  LEU B  99      34.771 -14.172 -11.877  1.00 43.19           C  
ATOM   2617  CD1 LEU B  99      33.797 -14.069 -10.694  1.00 43.19           C  
ATOM   2618  CD2 LEU B  99      36.110 -14.817 -11.478  1.00 43.19           C  
ATOM   2619  N   LEU B 100      33.522 -15.298 -16.130  1.00 57.20           N  
ATOM   2620  CA  LEU B 100      32.790 -16.060 -17.102  1.00 57.20           C  
ATOM   2621  C   LEU B 100      33.720 -16.667 -18.098  1.00 57.20           C  
ATOM   2622  O   LEU B 100      33.576 -17.838 -18.445  1.00 57.20           O  
ATOM   2623  CB  LEU B 100      31.781 -15.201 -17.874  1.00 57.20           C  
ATOM   2624  CG  LEU B 100      30.601 -14.750 -16.998  1.00 57.20           C  
ATOM   2625  CD1 LEU B 100      29.641 -13.833 -17.772  1.00 57.20           C  
ATOM   2626  CD2 LEU B 100      29.881 -15.966 -16.391  1.00 57.20           C  
ATOM   2627  N   GLU B 101      34.685 -15.880 -18.606  1.00 88.79           N  
ATOM   2628  CA  GLU B 101      35.575 -16.409 -19.595  1.00 88.79           C  
ATOM   2629  C   GLU B 101      36.466 -17.450 -19.004  1.00 88.79           C  
ATOM   2630  O   GLU B 101      36.605 -18.542 -19.552  1.00 88.79           O  
ATOM   2631  CB  GLU B 101      36.490 -15.337 -20.207  1.00 88.79           C  
ATOM   2632  CG  GLU B 101      35.755 -14.331 -21.093  0.50 88.79           C  
ATOM   2633  CD  GLU B 101      35.309 -15.067 -22.348  0.50 88.79           C  
ATOM   2634  OE1 GLU B 101      35.263 -16.326 -22.320  0.50 88.79           O  
ATOM   2635  OE2 GLU B 101      35.005 -14.378 -23.356  0.50 88.79           O1-
ATOM   2636  N   LYS B 102      37.111 -17.133 -17.867  1.00 98.57           N  
ATOM   2637  CA  LYS B 102      38.072 -18.047 -17.329  1.00 98.57           C  
ATOM   2638  C   LYS B 102      37.434 -19.306 -16.819  1.00 98.57           C  
ATOM   2639  O   LYS B 102      37.806 -20.404 -17.229  1.00 98.57           O  
ATOM   2640  CB  LYS B 102      38.848 -17.427 -16.152  1.00 98.57           C  
ATOM   2641  CG  LYS B 102      40.051 -18.236 -15.658  1.00 98.57           C  
ATOM   2642  CD  LYS B 102      40.950 -17.428 -14.717  1.00 98.57           C  
ATOM   2643  CE  LYS B 102      42.177 -18.189 -14.210  1.00 98.57           C  
ATOM   2644  NZ  LYS B 102      43.234 -18.189 -15.245  1.00 98.57           N1+
ATOM   2645  N   PHE B 103      36.543 -19.180 -15.815  1.00108.83           N  
ATOM   2646  CA  PHE B 103      35.966 -20.352 -15.208  1.00108.83           C  
ATOM   2647  C   PHE B 103      34.654 -20.883 -15.724  1.00108.83           C  
ATOM   2648  O   PHE B 103      34.547 -22.046 -16.115  1.00108.83           O  
ATOM   2649  CB  PHE B 103      35.797 -20.164 -13.693  1.00108.83           C  
ATOM   2650  CG  PHE B 103      37.165 -19.963 -13.136  1.00108.83           C  
ATOM   2651  CD1 PHE B 103      37.974 -21.039 -12.858  1.00108.83           C  
ATOM   2652  CD2 PHE B 103      37.633 -18.692 -12.896  1.00108.83           C  
ATOM   2653  CE1 PHE B 103      39.234 -20.849 -12.343  1.00108.83           C  
ATOM   2654  CE2 PHE B 103      38.891 -18.496 -12.382  1.00108.83           C  
ATOM   2655  CZ  PHE B 103      39.694 -19.576 -12.106  1.00108.83           C  
ATOM   2656  N   LEU B 104      33.617 -20.016 -15.742  1.00131.69           N  
ATOM   2657  CA  LEU B 104      32.268 -20.507 -15.868  1.00131.69           C  
ATOM   2658  C   LEU B 104      31.931 -21.097 -17.195  1.00131.69           C  
ATOM   2659  O   LEU B 104      31.437 -22.222 -17.268  1.00131.69           O  
ATOM   2660  CB  LEU B 104      31.209 -19.445 -15.528  1.00131.69           C  
ATOM   2661  CG  LEU B 104      31.334 -18.952 -14.072  1.00131.69           C  
ATOM   2662  CD1 LEU B 104      32.606 -18.120 -13.875  1.00131.69           C  
ATOM   2663  CD2 LEU B 104      30.072 -18.225 -13.599  1.00131.69           C  
ATOM   2664  N   ILE B 105      32.189 -20.369 -18.290  1.00148.82           N  
ATOM   2665  CA  ILE B 105      31.787 -20.905 -19.552  1.00148.82           C  
ATOM   2666  C   ILE B 105      32.580 -22.124 -19.931  1.00148.82           C  
ATOM   2667  O   ILE B 105      31.998 -23.058 -20.478  1.00148.82           O  
ATOM   2668  CB  ILE B 105      31.625 -19.878 -20.651  1.00148.82           C  
ATOM   2669  CG1 ILE B 105      32.875 -19.040 -20.919  1.00148.82           C  
ATOM   2670  CG2 ILE B 105      30.407 -19.024 -20.270  1.00148.82           C  
ATOM   2671  CD1 ILE B 105      32.683 -18.069 -22.084  1.00148.82           C  
ATOM   2672  N   PRO B 106      33.862 -22.205 -19.694  1.00 76.51           N  
ATOM   2673  CA  PRO B 106      34.579 -23.394 -20.072  1.00 76.51           C  
ATOM   2674  C   PRO B 106      34.176 -24.597 -19.277  1.00 76.51           C  
ATOM   2675  O   PRO B 106      34.226 -25.701 -19.815  1.00 76.51           O  
ATOM   2676  CB  PRO B 106      36.062 -23.055 -19.946  1.00 76.51           C  
ATOM   2677  CG  PRO B 106      36.100 -21.531 -20.152  1.00 76.51           C  
ATOM   2678  CD  PRO B 106      34.732 -21.044 -19.646  1.00 76.51           C  
ATOM   2679  N   ASN B 107      33.800 -24.416 -17.996  1.00 77.69           N  
ATOM   2680  CA  ASN B 107      33.431 -25.518 -17.150  1.00 77.69           C  
ATOM   2681  C   ASN B 107      32.144 -26.097 -17.617  1.00 77.69           C  
ATOM   2682  O   ASN B 107      31.965 -27.306 -17.491  1.00 77.69           O  
ATOM   2683  CB  ASN B 107      33.271 -25.140 -15.670  1.00 77.69           C  
ATOM   2684  CG  ASN B 107      34.669 -25.024 -15.082  1.00 77.69           C  
ATOM   2685  ND2 ASN B 107      34.897 -23.962 -14.263  1.00 77.69           N  
ATOM   2686  OD1 ASN B 107      35.537 -25.855 -15.343  1.00 77.69           O  
ATOM   2687  N   ALA B 108      31.216 -25.222 -18.080  1.00191.09           N  
ATOM   2688  CA  ALA B 108      29.953 -25.539 -18.702  1.00191.09           C  
ATOM   2689  C   ALA B 108      29.413 -26.840 -18.240  1.00191.09           C  
ATOM   2690  O   ALA B 108      29.033 -26.956 -17.088  1.00191.09           O  
ATOM   2691  CB  ALA B 108      29.999 -25.554 -20.239  1.00191.09           C  
ATOM   2692  N   SER B 109      29.278 -27.803 -19.176  1.00233.19           N  
ATOM   2693  CA  SER B 109      28.825 -29.151 -18.954  1.00233.19           C  
ATOM   2694  C   SER B 109      27.492 -29.234 -19.609  1.00233.19           C  
ATOM   2695  O   SER B 109      27.389 -29.452 -20.816  1.00233.19           O  
ATOM   2696  CB  SER B 109      28.677 -29.615 -17.490  1.00233.19           C  
ATOM   2697  OG  SER B 109      28.229 -30.959 -17.441  1.00233.19           O  
ATOM   2698  N   GLN B 110      26.428 -29.074 -18.800  1.00 61.19           N  
ATOM   2699  CA  GLN B 110      25.093 -29.144 -19.309  1.00 61.19           C  
ATOM   2700  C   GLN B 110      24.801 -27.915 -20.106  1.00 61.19           C  
ATOM   2701  O   GLN B 110      25.415 -26.862 -19.932  1.00 61.19           O  
ATOM   2702  CB  GLN B 110      24.001 -29.228 -18.231  1.00 61.19           C  
ATOM   2703  CG  GLN B 110      24.020 -30.513 -17.403  1.00 61.19           C  
ATOM   2704  CD  GLN B 110      22.880 -30.416 -16.396  1.00 61.19           C  
ATOM   2705  NE2 GLN B 110      23.165 -30.774 -15.115  1.00 61.19           N  
ATOM   2706  OE1 GLN B 110      21.767 -30.021 -16.738  1.00 61.19           O  
ATOM   2707  N   ALA B 111      23.832 -28.055 -21.028  1.00 28.28           N  
ATOM   2708  CA  ALA B 111      23.398 -27.005 -21.897  1.00 28.28           C  
ATOM   2709  C   ALA B 111      22.804 -25.905 -21.074  1.00 28.28           C  
ATOM   2710  O   ALA B 111      23.006 -24.729 -21.368  1.00 28.28           O  
ATOM   2711  CB  ALA B 111      22.327 -27.471 -22.898  1.00 28.28           C  
ATOM   2712  N   GLU B 112      22.059 -26.258 -20.006  1.00 40.80           N  
ATOM   2713  CA  GLU B 112      21.397 -25.254 -19.219  1.00 40.80           C  
ATOM   2714  C   GLU B 112      22.410 -24.318 -18.641  1.00 40.80           C  
ATOM   2715  O   GLU B 112      22.193 -23.107 -18.603  1.00 40.80           O  
ATOM   2716  CB  GLU B 112      20.577 -25.825 -18.046  1.00 40.80           C  
ATOM   2717  CG  GLU B 112      19.882 -24.732 -17.226  1.00 40.80           C  
ATOM   2718  CD  GLU B 112      19.085 -25.383 -16.105  1.00 40.80           C  
ATOM   2719  OE1 GLU B 112      18.757 -26.593 -16.238  1.00 40.80           O  
ATOM   2720  OE2 GLU B 112      18.785 -24.679 -15.103  1.00 40.80           O1-
ATOM   2721  N   SER B 113      23.548 -24.852 -18.169  1.00 42.64           N  
ATOM   2722  CA  SER B 113      24.554 -24.031 -17.555  1.00 42.64           C  
ATOM   2723  C   SER B 113      25.119 -23.060 -18.555  1.00 42.64           C  
ATOM   2724  O   SER B 113      25.215 -21.865 -18.281  1.00 42.64           O  
ATOM   2725  CB  SER B 113      25.716 -24.860 -16.980  1.00 42.64           C  
ATOM   2726  OG  SER B 113      25.248 -25.669 -15.911  1.00 42.64           O  
ATOM   2727  N   LYS B 114      25.483 -23.542 -19.758  1.00130.61           N  
ATOM   2728  CA  LYS B 114      26.121 -22.701 -20.735  1.00130.61           C  
ATOM   2729  C   LYS B 114      25.201 -21.598 -21.170  1.00130.61           C  
ATOM   2730  O   LYS B 114      25.649 -20.496 -21.481  1.00130.61           O  
ATOM   2731  CB  LYS B 114      26.615 -23.475 -21.975  1.00130.61           C  
ATOM   2732  CG  LYS B 114      25.541 -24.290 -22.698  1.00130.61           C  
ATOM   2733  CD  LYS B 114      25.975 -24.755 -24.092  1.00130.61           C  
ATOM   2734  CE  LYS B 114      26.977 -25.912 -24.085  1.00130.61           C  
ATOM   2735  NZ  LYS B 114      26.264 -27.205 -23.994  1.00130.61           N1+
ATOM   2736  N   VAL B 115      23.887 -21.867 -21.250  1.00 33.72           N  
ATOM   2737  CA  VAL B 115      22.977 -20.827 -21.647  1.00 33.72           C  
ATOM   2738  C   VAL B 115      22.981 -19.759 -20.593  1.00 33.72           C  
ATOM   2739  O   VAL B 115      22.994 -18.568 -20.901  1.00 33.72           O  
ATOM   2740  CB  VAL B 115      21.563 -21.314 -21.792  1.00 33.72           C  
ATOM   2741  CG1 VAL B 115      20.657 -20.113 -22.112  1.00 33.72           C  
ATOM   2742  CG2 VAL B 115      21.533 -22.415 -22.865  1.00 33.72           C  
ATOM   2743  N   PHE B 116      22.986 -20.168 -19.310  1.00102.80           N  
ATOM   2744  CA  PHE B 116      22.919 -19.239 -18.217  1.00102.80           C  
ATOM   2745  C   PHE B 116      24.116 -18.334 -18.253  1.00102.80           C  
ATOM   2746  O   PHE B 116      23.981 -17.119 -18.121  1.00102.80           O  
ATOM   2747  CB  PHE B 116      22.904 -19.946 -16.849  1.00102.80           C  
ATOM   2748  CG  PHE B 116      22.748 -18.923 -15.776  1.00102.80           C  
ATOM   2749  CD1 PHE B 116      23.846 -18.286 -15.247  1.00102.80           C  
ATOM   2750  CD2 PHE B 116      21.498 -18.605 -15.294  1.00102.80           C  
ATOM   2751  CE1 PHE B 116      23.701 -17.344 -14.255  1.00102.80           C  
ATOM   2752  CE2 PHE B 116      21.348 -17.665 -14.303  1.00102.80           C  
ATOM   2753  CZ  PHE B 116      22.450 -17.034 -13.780  1.00102.80           C  
ATOM   2754  N   TYR B 117      25.322 -18.909 -18.432  1.00 74.37           N  
ATOM   2755  CA  TYR B 117      26.543 -18.149 -18.417  1.00 74.37           C  
ATOM   2756  C   TYR B 117      26.628 -17.235 -19.594  1.00 74.37           C  
ATOM   2757  O   TYR B 117      27.099 -16.106 -19.472  1.00 74.37           O  
ATOM   2758  CB  TYR B 117      27.813 -19.020 -18.430  1.00 74.37           C  
ATOM   2759  CG  TYR B 117      27.794 -19.786 -17.156  1.00 74.37           C  
ATOM   2760  CD1 TYR B 117      27.891 -19.123 -15.956  1.00 74.37           C  
ATOM   2761  CD2 TYR B 117      27.695 -21.159 -17.156  1.00 74.37           C  
ATOM   2762  CE1 TYR B 117      27.875 -19.813 -14.768  1.00 74.37           C  
ATOM   2763  CE2 TYR B 117      27.681 -21.854 -15.970  1.00 74.37           C  
ATOM   2764  CZ  TYR B 117      27.765 -21.181 -14.774  1.00 74.37           C  
ATOM   2765  OH  TYR B 117      27.747 -21.890 -13.554  1.00 74.37           O  
ATOM   2766  N   LEU B 118      26.224 -17.723 -20.779  1.00 53.56           N  
ATOM   2767  CA  LEU B 118      26.297 -16.934 -21.977  1.00 53.56           C  
ATOM   2768  C   LEU B 118      25.347 -15.780 -21.868  1.00 53.56           C  
ATOM   2769  O   LEU B 118      25.657 -14.671 -22.299  1.00 53.56           O  
ATOM   2770  CB  LEU B 118      25.937 -17.756 -23.225  1.00 53.56           C  
ATOM   2771  CG  LEU B 118      26.905 -18.934 -23.458  1.00 53.56           C  
ATOM   2772  CD1 LEU B 118      26.519 -19.730 -24.714  1.00 53.56           C  
ATOM   2773  CD2 LEU B 118      28.369 -18.465 -23.474  1.00 53.56           C  
ATOM   2774  N   LYS B 119      24.146 -16.013 -21.303  1.00127.38           N  
ATOM   2775  CA  LYS B 119      23.210 -14.936 -21.161  1.00127.38           C  
ATOM   2776  C   LYS B 119      23.792 -13.928 -20.212  1.00127.38           C  
ATOM   2777  O   LYS B 119      23.657 -12.723 -20.411  1.00127.38           O  
ATOM   2778  CB  LYS B 119      21.818 -15.362 -20.649  1.00127.38           C  
ATOM   2779  CG  LYS B 119      21.787 -15.874 -19.211  1.00127.38           C  
ATOM   2780  CD  LYS B 119      20.376 -15.965 -18.621  1.00127.38           C  
ATOM   2781  CE  LYS B 119      19.898 -14.658 -17.982  1.00127.38           C  
ATOM   2782  NZ  LYS B 119      19.943 -13.567 -18.976  1.00127.38           N1+
ATOM   2783  N   MET B 120      24.474 -14.410 -19.156  1.00 39.08           N  
ATOM   2784  CA  MET B 120      25.070 -13.555 -18.165  1.00 39.08           C  
ATOM   2785  C   MET B 120      26.117 -12.714 -18.830  1.00 39.08           C  
ATOM   2786  O   MET B 120      26.266 -11.533 -18.524  1.00 39.08           O  
ATOM   2787  CB  MET B 120      25.749 -14.364 -17.049  1.00 39.08           C  
ATOM   2788  CG  MET B 120      26.179 -13.533 -15.839  1.00 39.08           C  
ATOM   2789  SD  MET B 120      26.846 -14.529 -14.471  1.00 39.08           S  
ATOM   2790  CE  MET B 120      27.062 -13.136 -13.329  1.00 39.08           C  
ATOM   2791  N   LYS B 121      26.879 -13.314 -19.762  1.00 44.39           N  
ATOM   2792  CA  LYS B 121      27.916 -12.615 -20.468  1.00 44.39           C  
ATOM   2793  C   LYS B 121      27.288 -11.506 -21.260  1.00 44.39           C  
ATOM   2794  O   LYS B 121      27.795 -10.385 -21.297  1.00 44.39           O  
ATOM   2795  CB  LYS B 121      28.642 -13.550 -21.452  1.00 44.39           C  
ATOM   2796  CG  LYS B 121      29.848 -12.943 -22.169  1.00 44.39           C  
ATOM   2797  CD  LYS B 121      30.661 -13.993 -22.932  1.00 44.39           C  
ATOM   2798  CE  LYS B 121      31.875 -13.430 -23.671  1.00 44.39           C  
ATOM   2799  NZ  LYS B 121      32.518 -14.505 -24.458  1.00 44.39           N1+
ATOM   2800  N   GLY B 122      26.149 -11.789 -21.916  1.00 22.81           N  
ATOM   2801  CA  GLY B 122      25.491 -10.798 -22.716  1.00 22.81           C  
ATOM   2802  C   GLY B 122      25.030  -9.671 -21.841  1.00 22.81           C  
ATOM   2803  O   GLY B 122      25.081  -8.507 -22.238  1.00 22.81           O  
ATOM   2804  N   ASP B 123      24.540  -9.992 -20.629  1.00 50.10           N  
ATOM   2805  CA  ASP B 123      23.999  -8.995 -19.749  1.00 50.10           C  
ATOM   2806  C   ASP B 123      25.050  -7.993 -19.360  1.00 50.10           C  
ATOM   2807  O   ASP B 123      24.837  -6.788 -19.477  1.00 50.10           O  
ATOM   2808  CB  ASP B 123      23.464  -9.605 -18.440  1.00 50.10           C  
ATOM   2809  CG  ASP B 123      22.264 -10.494 -18.754  1.00 50.10           C  
ATOM   2810  OD1 ASP B 123      21.604 -10.265 -19.803  1.00 50.10           O  
ATOM   2811  OD2 ASP B 123      21.995 -11.421 -17.944  1.00 50.10           O1-
ATOM   2812  N   TYR B 124      26.227  -8.468 -18.904  1.00 82.11           N  
ATOM   2813  CA  TYR B 124      27.269  -7.604 -18.415  1.00 82.11           C  
ATOM   2814  C   TYR B 124      27.849  -6.750 -19.494  1.00 82.11           C  
ATOM   2815  O   TYR B 124      28.280  -5.631 -19.222  1.00 82.11           O  
ATOM   2816  CB  TYR B 124      28.372  -8.335 -17.633  1.00 82.11           C  
ATOM   2817  CG  TYR B 124      27.781  -8.581 -16.284  1.00 82.11           C  
ATOM   2818  CD1 TYR B 124      26.932  -9.638 -16.055  1.00 82.11           C  
ATOM   2819  CD2 TYR B 124      28.075  -7.727 -15.244  1.00 82.11           C  
ATOM   2820  CE1 TYR B 124      26.393  -9.840 -14.804  1.00 82.11           C  
ATOM   2821  CE2 TYR B 124      27.540  -7.924 -13.993  1.00 82.11           C  
ATOM   2822  CZ  TYR B 124      26.697  -8.985 -13.770  1.00 82.11           C  
ATOM   2823  OH  TYR B 124      26.146  -9.191 -12.486  1.00 82.11           O  
ATOM   2824  N   TYR B 125      27.955  -7.274 -20.728  1.00 64.03           N  
ATOM   2825  CA  TYR B 125      28.398  -6.469 -21.834  1.00 64.03           C  
ATOM   2826  C   TYR B 125      27.369  -5.408 -22.081  1.00 64.03           C  
ATOM   2827  O   TYR B 125      27.699  -4.284 -22.458  1.00 64.03           O  
ATOM   2828  CB  TYR B 125      28.588  -7.245 -23.150  1.00 64.03           C  
ATOM   2829  CG  TYR B 125      29.887  -7.969 -23.084  1.00 64.03           C  
ATOM   2830  CD1 TYR B 125      31.060  -7.290 -23.327  1.00 64.03           C  
ATOM   2831  CD2 TYR B 125      29.938  -9.312 -22.796  1.00 64.03           C  
ATOM   2832  CE1 TYR B 125      32.271  -7.937 -23.277  1.00 64.03           C  
ATOM   2833  CE2 TYR B 125      31.147  -9.965 -22.746  1.00 64.03           C  
ATOM   2834  CZ  TYR B 125      32.313  -9.279 -22.986  1.00 64.03           C  
ATOM   2835  OH  TYR B 125      33.551  -9.955 -22.933  1.00 64.03           O  
ATOM   2836  N   ARG B 126      26.081  -5.761 -21.913  1.00125.24           N  
ATOM   2837  CA  ARG B 126      24.991  -4.848 -22.109  1.00125.24           C  
ATOM   2838  C   ARG B 126      25.112  -3.720 -21.126  1.00125.24           C  
ATOM   2839  O   ARG B 126      24.884  -2.561 -21.471  1.00125.24           O  
ATOM   2840  CB  ARG B 126      23.628  -5.531 -21.901  1.00125.24           C  
ATOM   2841  CG  ARG B 126      22.423  -4.599 -22.034  1.00125.24           C  
ATOM   2842  CD  ARG B 126      21.083  -5.337 -22.008  1.00125.24           C  
ATOM   2843  NE  ARG B 126      21.182  -6.420 -20.988  1.00125.24           N  
ATOM   2844  CZ  ARG B 126      20.299  -6.468 -19.950  1.00125.24           C  
ATOM   2845  NH1 ARG B 126      19.377  -5.473 -19.795  1.00125.24           N1+
ATOM   2846  NH2 ARG B 126      20.340  -7.505 -19.064  1.00125.24           N  
ATOM   2847  N   TYR B 127      25.484  -4.029 -19.872  1.00 73.70           N  
ATOM   2848  CA  TYR B 127      25.605  -3.019 -18.859  1.00 73.70           C  
ATOM   2849  C   TYR B 127      26.694  -2.066 -19.259  1.00 73.70           C  
ATOM   2850  O   TYR B 127      26.578  -0.860 -19.044  1.00 73.70           O  
ATOM   2851  CB  TYR B 127      25.950  -3.575 -17.460  1.00 73.70           C  
ATOM   2852  CG  TYR B 127      24.851  -4.485 -17.016  1.00 73.70           C  
ATOM   2853  CD1 TYR B 127      23.566  -4.017 -16.871  1.00 73.70           C  
ATOM   2854  CD2 TYR B 127      25.114  -5.801 -16.702  1.00 73.70           C  
ATOM   2855  CE1 TYR B 127      22.557  -4.854 -16.452  1.00 73.70           C  
ATOM   2856  CE2 TYR B 127      24.109  -6.641 -16.282  1.00 73.70           C  
ATOM   2857  CZ  TYR B 127      22.825  -6.169 -16.158  1.00 73.70           C  
ATOM   2858  OH  TYR B 127      21.790  -7.027 -15.727  1.00 73.70           O  
ATOM   2859  N   LEU B 128      27.798  -2.588 -19.827  1.00 44.77           N  
ATOM   2860  CA  LEU B 128      28.891  -1.769 -20.275  1.00 44.77           C  
ATOM   2861  C   LEU B 128      28.404  -0.890 -21.386  1.00 44.77           C  
ATOM   2862  O   LEU B 128      28.762   0.284 -21.469  1.00 44.77           O  
ATOM   2863  CB  LEU B 128      30.072  -2.581 -20.836  1.00 44.77           C  
ATOM   2864  CG  LEU B 128      30.828  -3.410 -19.782  1.00 44.77           C  
ATOM   2865  CD1 LEU B 128      31.991  -4.190 -20.419  1.00 44.77           C  
ATOM   2866  CD2 LEU B 128      31.278  -2.530 -18.604  1.00 44.77           C  
ATOM   2867  N   ALA B 129      27.558  -1.441 -22.275  1.00 39.75           N  
ATOM   2868  CA  ALA B 129      27.075  -0.722 -23.418  1.00 39.75           C  
ATOM   2869  C   ALA B 129      26.286   0.466 -22.964  1.00 39.75           C  
ATOM   2870  O   ALA B 129      26.339   1.528 -23.582  1.00 39.75           O  
ATOM   2871  CB  ALA B 129      26.166  -1.574 -24.323  1.00 39.75           C  
ATOM   2872  N   GLU B 130      25.536   0.332 -21.859  1.00 71.05           N  
ATOM   2873  CA  GLU B 130      24.708   1.418 -21.424  1.00 71.05           C  
ATOM   2874  C   GLU B 130      25.572   2.628 -21.187  1.00 71.05           C  
ATOM   2875  O   GLU B 130      25.155   3.759 -21.428  1.00 71.05           O  
ATOM   2876  CB  GLU B 130      23.974   1.100 -20.109  1.00 71.05           C  
ATOM   2877  CG  GLU B 130      22.919  -0.002 -20.258  1.00 71.05           C  
ATOM   2878  CD  GLU B 130      22.426  -0.396 -18.871  1.00 71.05           C  
ATOM   2879  OE1 GLU B 130      23.153  -0.123 -17.878  1.00 71.05           O  
ATOM   2880  OE2 GLU B 130      21.314  -0.982 -18.790  1.00 71.05           O1-
ATOM   2881  N   VAL B 131      26.766   2.412 -20.611  1.00116.60           N  
ATOM   2882  CA  VAL B 131      27.735   3.426 -20.287  1.00116.60           C  
ATOM   2883  C   VAL B 131      28.686   3.838 -21.383  1.00116.60           C  
ATOM   2884  O   VAL B 131      29.343   4.863 -21.224  1.00116.60           O  
ATOM   2885  CB  VAL B 131      28.529   3.099 -19.054  1.00116.60           C  
ATOM   2886  CG1 VAL B 131      27.541   3.017 -17.878  1.00116.60           C  
ATOM   2887  CG2 VAL B 131      29.346   1.818 -19.276  1.00116.60           C  
ATOM   2888  N   ALA B 132      28.856   3.045 -22.465  1.00 59.87           N  
ATOM   2889  CA  ALA B 132      29.889   3.248 -23.465  1.00 59.87           C  
ATOM   2890  C   ALA B 132      29.740   4.523 -24.245  1.00 59.87           C  
ATOM   2891  O   ALA B 132      28.655   5.091 -24.357  1.00 59.87           O  
ATOM   2892  CB  ALA B 132      29.984   2.094 -24.480  1.00 59.87           C  
ATOM   2893  N   ALA B 133      30.873   5.029 -24.795  1.00 63.07           N  
ATOM   2894  CA  ALA B 133      30.774   6.251 -25.539  1.00 63.07           C  
ATOM   2895  C   ALA B 133      31.259   6.064 -26.946  1.00 63.07           C  
ATOM   2896  O   ALA B 133      32.458   6.077 -27.222  1.00 63.07           O  
ATOM   2897  CB  ALA B 133      31.595   7.401 -24.927  1.00 63.07           C  
ATOM   2898  N   GLY B 134      30.297   5.939 -27.878  1.00 49.12           N  
ATOM   2899  CA  GLY B 134      30.549   5.931 -29.289  1.00 49.12           C  
ATOM   2900  C   GLY B 134      31.511   4.882 -29.748  1.00 49.12           C  
ATOM   2901  O   GLY B 134      31.125   3.768 -30.095  1.00 49.12           O  
ATOM   2902  N   ASP B 135      32.801   5.259 -29.818  1.00 93.30           N  
ATOM   2903  CA  ASP B 135      33.818   4.462 -30.443  1.00 93.30           C  
ATOM   2904  C   ASP B 135      33.978   3.117 -29.797  1.00 93.30           C  
ATOM   2905  O   ASP B 135      33.930   2.092 -30.476  1.00 93.30           O  
ATOM   2906  CB  ASP B 135      35.178   5.170 -30.388  1.00 93.30           C  
ATOM   2907  CG  ASP B 135      36.065   4.576 -31.464  1.00 93.30           C  
ATOM   2908  OD1 ASP B 135      36.051   3.329 -31.640  1.00 93.30           O  
ATOM   2909  OD2 ASP B 135      36.758   5.378 -32.142  1.00 93.30           O1-
ATOM   2910  N   ASP B 136      34.152   3.085 -28.466  1.00 85.79           N  
ATOM   2911  CA  ASP B 136      34.389   1.864 -27.748  1.00 85.79           C  
ATOM   2912  C   ASP B 136      33.141   1.038 -27.772  1.00 85.79           C  
ATOM   2913  O   ASP B 136      33.175  -0.188 -27.677  1.00 85.79           O  
ATOM   2914  CB  ASP B 136      34.778   2.113 -26.280  1.00 85.79           C  
ATOM   2915  CG  ASP B 136      35.513   0.876 -25.790  1.00 85.79           C  
ATOM   2916  OD1 ASP B 136      35.713  -0.052 -26.618  1.00 85.79           O  
ATOM   2917  OD2 ASP B 136      35.892   0.845 -24.590  1.00 85.79           O1-
ATOM   2918  N   LYS B 137      31.993   1.717 -27.915  1.00102.80           N  
ATOM   2919  CA  LYS B 137      30.692   1.124 -27.829  1.00102.80           C  
ATOM   2920  C   LYS B 137      30.514   0.022 -28.831  1.00102.80           C  
ATOM   2921  O   LYS B 137      29.954  -1.022 -28.502  1.00102.80           O  
ATOM   2922  CB  LYS B 137      29.592   2.185 -28.037  1.00102.80           C  
ATOM   2923  CG  LYS B 137      28.140   1.697 -27.990  1.00102.80           C  
ATOM   2924  CD  LYS B 137      27.718   0.878 -29.211  1.00102.80           C  
ATOM   2925  CE  LYS B 137      26.202   0.773 -29.384  1.00102.80           C  
ATOM   2926  NZ  LYS B 137      25.889   0.134 -30.682  1.00102.80           N1+
ATOM   2927  N   LYS B 138      31.009   0.195 -30.068  1.00 77.76           N  
ATOM   2928  CA  LYS B 138      30.755  -0.785 -31.085  1.00 77.76           C  
ATOM   2929  C   LYS B 138      31.277  -2.126 -30.664  1.00 77.76           C  
ATOM   2930  O   LYS B 138      30.573  -3.130 -30.769  1.00 77.76           O  
ATOM   2931  CB  LYS B 138      31.385  -0.393 -32.437  1.00 77.76           C  
ATOM   2932  CG  LYS B 138      32.887  -0.092 -32.371  1.00 77.76           C  
ATOM   2933  CD  LYS B 138      33.530   0.122 -33.745  1.00 77.76           C  
ATOM   2934  CE  LYS B 138      34.987   0.593 -33.684  1.00 77.76           C  
ATOM   2935  NZ  LYS B 138      35.522   0.778 -35.052  1.00 77.76           N1+
ATOM   2936  N   GLY B 139      32.515  -2.187 -30.145  1.00 17.10           N  
ATOM   2937  CA  GLY B 139      33.065  -3.459 -29.774  1.00 17.10           C  
ATOM   2938  C   GLY B 139      32.254  -4.055 -28.665  1.00 17.10           C  
ATOM   2939  O   GLY B 139      32.005  -5.260 -28.648  1.00 17.10           O  
ATOM   2940  N   ILE B 140      31.830  -3.223 -27.699  1.00 86.86           N  
ATOM   2941  CA  ILE B 140      31.112  -3.708 -26.555  1.00 86.86           C  
ATOM   2942  C   ILE B 140      29.803  -4.292 -26.992  1.00 86.86           C  
ATOM   2943  O   ILE B 140      29.405  -5.356 -26.520  1.00 86.86           O  
ATOM   2944  CB  ILE B 140      30.791  -2.625 -25.565  1.00 86.86           C  
ATOM   2945  CG1 ILE B 140      32.081  -1.965 -25.050  1.00 86.86           C  
ATOM   2946  CG2 ILE B 140      29.928  -3.242 -24.450  1.00 86.86           C  
ATOM   2947  CD1 ILE B 140      33.009  -2.938 -24.327  1.00 86.86           C  
ATOM   2948  N   VAL B 141      29.087  -3.600 -27.901  1.00107.56           N  
ATOM   2949  CA  VAL B 141      27.807  -4.087 -28.330  1.00107.56           C  
ATOM   2950  C   VAL B 141      27.967  -5.390 -29.041  1.00107.56           C  
ATOM   2951  O   VAL B 141      27.151  -6.293 -28.863  1.00107.56           O  
ATOM   2952  CB  VAL B 141      27.024  -3.148 -29.212  1.00107.56           C  
ATOM   2953  CG1 VAL B 141      26.541  -1.969 -28.357  1.00107.56           C  
ATOM   2954  CG2 VAL B 141      27.888  -2.714 -30.405  1.00107.56           C  
ATOM   2955  N   ASP B 142      29.026  -5.535 -29.856  1.00 35.77           N  
ATOM   2956  CA  ASP B 142      29.199  -6.751 -30.600  1.00 35.77           C  
ATOM   2957  C   ASP B 142      29.336  -7.888 -29.641  1.00 35.77           C  
ATOM   2958  O   ASP B 142      28.718  -8.938 -29.818  1.00 35.77           O  
ATOM   2959  CB  ASP B 142      30.480  -6.767 -31.455  1.00 35.77           C  
ATOM   2960  CG  ASP B 142      30.332  -5.777 -32.600  1.00 35.77           C  
ATOM   2961  OD1 ASP B 142      29.240  -5.157 -32.719  1.00 35.77           O  
ATOM   2962  OD2 ASP B 142      31.314  -5.632 -33.376  1.00 35.77           O1-
ATOM   2963  N   GLN B 143      30.138  -7.705 -28.577  1.00 42.99           N  
ATOM   2964  CA  GLN B 143      30.368  -8.795 -27.676  1.00 42.99           C  
ATOM   2965  C   GLN B 143      29.083  -9.198 -27.027  1.00 42.99           C  
ATOM   2966  O   GLN B 143      28.824 -10.387 -26.845  1.00 42.99           O  
ATOM   2967  CB  GLN B 143      31.395  -8.482 -26.576  1.00 42.99           C  
ATOM   2968  CG  GLN B 143      32.831  -8.461 -27.101  1.00 42.99           C  
ATOM   2969  CD  GLN B 143      33.163  -9.873 -27.576  1.00 42.99           C  
ATOM   2970  NE2 GLN B 143      33.618  -9.996 -28.851  1.00 42.99           N  
ATOM   2971  OE1 GLN B 143      33.010 -10.842 -26.833  1.00 42.99           O  
ATOM   2972  N   SER B 144      28.237  -8.224 -26.655  1.00 32.09           N  
ATOM   2973  CA  SER B 144      27.010  -8.571 -25.998  1.00 32.09           C  
ATOM   2974  C   SER B 144      26.141  -9.372 -26.919  1.00 32.09           C  
ATOM   2975  O   SER B 144      25.594 -10.403 -26.531  1.00 32.09           O  
ATOM   2976  CB  SER B 144      26.203  -7.340 -25.556  1.00 32.09           C  
ATOM   2977  OG  SER B 144      25.003  -7.750 -24.916  1.00 32.09           O  
ATOM   2978  N   GLN B 145      26.008  -8.928 -28.180  1.00 48.03           N  
ATOM   2979  CA  GLN B 145      25.120  -9.582 -29.097  1.00 48.03           C  
ATOM   2980  C   GLN B 145      25.594 -10.973 -29.368  1.00 48.03           C  
ATOM   2981  O   GLN B 145      24.796 -11.905 -29.459  1.00 48.03           O  
ATOM   2982  CB  GLN B 145      24.992  -8.825 -30.429  1.00 48.03           C  
ATOM   2983  CG  GLN B 145      23.915  -9.396 -31.349  1.00 48.03           C  
ATOM   2984  CD  GLN B 145      23.670  -8.390 -32.464  1.00 48.03           C  
ATOM   2985  NE2 GLN B 145      22.656  -8.681 -33.322  1.00 48.03           N  
ATOM   2986  OE1 GLN B 145      24.351  -7.371 -32.567  1.00 48.03           O  
ATOM   2987  N   GLN B 146      26.917 -11.154 -29.491  1.00 93.48           N  
ATOM   2988  CA  GLN B 146      27.470 -12.436 -29.815  1.00 93.48           C  
ATOM   2989  C   GLN B 146      27.139 -13.403 -28.717  1.00 93.48           C  
ATOM   2990  O   GLN B 146      26.746 -14.538 -28.980  1.00 93.48           O  
ATOM   2991  CB  GLN B 146      28.996 -12.334 -29.955  1.00 93.48           C  
ATOM   2992  CG  GLN B 146      29.709 -13.625 -30.337  1.00 93.48           C  
ATOM   2993  CD  GLN B 146      31.166 -13.247 -30.561  1.00 93.48           C  
ATOM   2994  NE2 GLN B 146      31.413 -11.943 -30.860  1.00 93.48           N  
ATOM   2995  OE1 GLN B 146      32.062 -14.086 -30.471  1.00 93.48           O  
ATOM   2996  N   ALA B 147      27.278 -12.973 -27.447  1.00 28.52           N  
ATOM   2997  CA  ALA B 147      27.017 -13.854 -26.343  1.00 28.52           C  
ATOM   2998  C   ALA B 147      25.568 -14.233 -26.330  1.00 28.52           C  
ATOM   2999  O   ALA B 147      25.231 -15.402 -26.144  1.00 28.52           O  
ATOM   3000  CB  ALA B 147      27.343 -13.220 -24.979  1.00 28.52           C  
ATOM   3001  N   TYR B 148      24.665 -13.258 -26.547  1.00 71.68           N  
ATOM   3002  CA  TYR B 148      23.264 -13.570 -26.512  1.00 71.68           C  
ATOM   3003  C   TYR B 148      22.935 -14.539 -27.597  1.00 71.68           C  
ATOM   3004  O   TYR B 148      22.155 -15.465 -27.388  1.00 71.68           O  
ATOM   3005  CB  TYR B 148      22.311 -12.384 -26.737  1.00 71.68           C  
ATOM   3006  CG  TYR B 148      22.273 -11.532 -25.517  1.00 71.68           C  
ATOM   3007  CD1 TYR B 148      21.673 -11.998 -24.369  1.00 71.68           C  
ATOM   3008  CD2 TYR B 148      22.799 -10.261 -25.522  1.00 71.68           C  
ATOM   3009  CE1 TYR B 148      21.621 -11.219 -23.238  1.00 71.68           C  
ATOM   3010  CE2 TYR B 148      22.751  -9.476 -24.393  1.00 71.68           C  
ATOM   3011  CZ  TYR B 148      22.159  -9.955 -23.250  1.00 71.68           C  
ATOM   3012  OH  TYR B 148      22.101  -9.160 -22.085  1.00 71.68           O  
ATOM   3013  N   GLN B 149      23.510 -14.338 -28.796  1.00 48.59           N  
ATOM   3014  CA  GLN B 149      23.142 -15.156 -29.914  1.00 48.59           C  
ATOM   3015  C   GLN B 149      23.512 -16.587 -29.675  1.00 48.59           C  
ATOM   3016  O   GLN B 149      22.713 -17.485 -29.936  1.00 48.59           O  
ATOM   3017  CB  GLN B 149      23.809 -14.716 -31.226  1.00 48.59           C  
ATOM   3018  CG  GLN B 149      23.228 -15.423 -32.450  1.00 48.59           C  
ATOM   3019  CD  GLN B 149      21.814 -14.893 -32.644  1.00 48.59           C  
ATOM   3020  NE2 GLN B 149      21.687 -13.546 -32.785  1.00 48.59           N  
ATOM   3021  OE1 GLN B 149      20.849 -15.655 -32.665  1.00 48.59           O  
ATOM   3022  N   GLU B 150      24.726 -16.850 -29.156  1.00 73.07           N  
ATOM   3023  CA  GLU B 150      25.124 -18.217 -28.970  1.00 73.07           C  
ATOM   3024  C   GLU B 150      24.236 -18.856 -27.948  1.00 73.07           C  
ATOM   3025  O   GLU B 150      23.849 -20.015 -28.092  1.00 73.07           O  
ATOM   3026  CB  GLU B 150      26.598 -18.376 -28.557  1.00 73.07           C  
ATOM   3027  CG  GLU B 150      26.991 -17.638 -27.279  1.00 73.07           C  
ATOM   3028  CD  GLU B 150      28.472 -17.901 -27.047  1.00 73.07           C  
ATOM   3029  OE1 GLU B 150      28.911 -19.059 -27.277  1.00 73.07           O  
ATOM   3030  OE2 GLU B 150      29.181 -16.945 -26.635  1.00 73.07           O1-
ATOM   3031  N   ALA B 151      23.878 -18.113 -26.885  1.00 26.46           N  
ATOM   3032  CA  ALA B 151      23.012 -18.647 -25.875  1.00 26.46           C  
ATOM   3033  C   ALA B 151      21.691 -18.957 -26.507  1.00 26.46           C  
ATOM   3034  O   ALA B 151      21.068 -19.972 -26.204  1.00 26.46           O  
ATOM   3035  CB  ALA B 151      22.752 -17.652 -24.732  1.00 26.46           C  
ATOM   3036  N   PHE B 152      21.234 -18.079 -27.420  1.00 51.44           N  
ATOM   3037  CA  PHE B 152      19.944 -18.219 -28.038  1.00 51.44           C  
ATOM   3038  C   PHE B 152      19.907 -19.493 -28.832  1.00 51.44           C  
ATOM   3039  O   PHE B 152      18.931 -20.239 -28.773  1.00 51.44           O  
ATOM   3040  CB  PHE B 152      19.629 -17.043 -28.988  1.00 51.44           C  
ATOM   3041  CG  PHE B 152      18.168 -17.030 -29.299  1.00 51.44           C  
ATOM   3042  CD1 PHE B 152      17.280 -16.459 -28.416  1.00 51.44           C  
ATOM   3043  CD2 PHE B 152      17.680 -17.566 -30.470  1.00 51.44           C  
ATOM   3044  CE1 PHE B 152      15.930 -16.433 -28.682  1.00 51.44           C  
ATOM   3045  CE2 PHE B 152      16.332 -17.543 -30.742  1.00 51.44           C  
ATOM   3046  CZ  PHE B 152      15.453 -16.976 -29.849  1.00 51.44           C  
ATOM   3047  N   GLU B 153      20.971 -19.777 -29.604  1.00 36.92           N  
ATOM   3048  CA  GLU B 153      20.977 -20.948 -30.434  1.00 36.92           C  
ATOM   3049  C   GLU B 153      20.976 -22.190 -29.596  1.00 36.92           C  
ATOM   3050  O   GLU B 153      20.264 -23.146 -29.901  1.00 36.92           O  
ATOM   3051  CB  GLU B 153      22.195 -21.010 -31.368  1.00 36.92           C  
ATOM   3052  CG  GLU B 153      22.146 -19.966 -32.484  1.00 36.92           C  
ATOM   3053  CD  GLU B 153      23.414 -20.120 -33.308  1.00 36.92           C  
ATOM   3054  OE1 GLU B 153      23.741 -21.278 -33.681  1.00 36.92           O  
ATOM   3055  OE2 GLU B 153      24.078 -19.081 -33.562  1.00 36.92           O1-
ATOM   3056  N   ILE B 154      21.772 -22.211 -28.512  1.00 40.90           N  
ATOM   3057  CA  ILE B 154      21.887 -23.393 -27.706  1.00 40.90           C  
ATOM   3058  C   ILE B 154      20.575 -23.702 -27.052  1.00 40.90           C  
ATOM   3059  O   ILE B 154      20.124 -24.847 -27.059  1.00 40.90           O  
ATOM   3060  CB  ILE B 154      22.908 -23.227 -26.619  1.00 40.90           C  
ATOM   3061  CG1 ILE B 154      24.289 -22.937 -27.238  1.00 40.90           C  
ATOM   3062  CG2 ILE B 154      22.870 -24.483 -25.731  1.00 40.90           C  
ATOM   3063  CD1 ILE B 154      25.331 -22.442 -26.237  1.00 40.90           C  
ATOM   3064  N   SER B 155      19.917 -22.681 -26.476  1.00 33.01           N  
ATOM   3065  CA  SER B 155      18.692 -22.903 -25.760  1.00 33.01           C  
ATOM   3066  C   SER B 155      17.618 -23.362 -26.693  1.00 33.01           C  
ATOM   3067  O   SER B 155      16.764 -24.163 -26.315  1.00 33.01           O  
ATOM   3068  CB  SER B 155      18.191 -21.648 -25.024  1.00 33.01           C  
ATOM   3069  OG  SER B 155      17.886 -20.619 -25.952  1.00 33.01           O  
ATOM   3070  N   ALA B 156      17.628 -22.876 -27.946  1.00 32.54           N  
ATOM   3071  CA  ALA B 156      16.581 -23.261 -28.848  1.00 32.54           C  
ATOM   3072  C   ALA B 156      16.629 -24.744 -29.045  1.00 32.54           C  
ATOM   3073  O   ALA B 156      15.592 -25.405 -29.080  1.00 32.54           O  
ATOM   3074  CB  ALA B 156      16.720 -22.616 -30.236  1.00 32.54           C  
ATOM   3075  N   ALA B 157      17.833 -25.313 -29.237  1.00 47.08           N  
ATOM   3076  CA  ALA B 157      17.903 -26.731 -29.456  1.00 47.08           C  
ATOM   3077  C   ALA B 157      17.590 -27.527 -28.217  1.00 47.08           C  
ATOM   3078  O   ALA B 157      16.767 -28.441 -28.241  1.00 47.08           O  
ATOM   3079  CB  ALA B 157      19.292 -27.184 -29.936  1.00 47.08           C  
ATOM   3080  N   ALA B 158      18.273 -27.183 -27.108  1.00 69.07           N  
ATOM   3081  CA  ALA B 158      18.291 -27.877 -25.844  1.00 69.07           C  
ATOM   3082  C   ALA B 158      17.054 -27.798 -24.992  1.00 69.07           C  
ATOM   3083  O   ALA B 158      16.730 -28.773 -24.316  1.00 69.07           O  
ATOM   3084  CB  ALA B 158      19.456 -27.416 -24.954  1.00 69.07           C  
ATOM   3085  N   MET B 159      16.346 -26.650 -24.951  1.00 66.27           N  
ATOM   3086  CA  MET B 159      15.336 -26.510 -23.933  1.00 66.27           C  
ATOM   3087  C   MET B 159      13.971 -26.290 -24.506  1.00 66.27           C  
ATOM   3088  O   MET B 159      13.806 -25.966 -25.681  1.00 66.27           O  
ATOM   3089  CB  MET B 159      15.594 -25.304 -23.014  1.00 66.27           C  
ATOM   3090  CG  MET B 159      16.909 -25.385 -22.237  1.00 66.27           C  
ATOM   3091  SD  MET B 159      17.294 -23.888 -21.280  1.00 66.27           S  
ATOM   3092  CE  MET B 159      18.977 -24.414 -20.847  1.00 66.27           C  
ATOM   3093  N   GLN B 160      12.940 -26.489 -23.650  1.00 99.68           N  
ATOM   3094  CA  GLN B 160      11.582 -26.246 -24.043  1.00 99.68           C  
ATOM   3095  C   GLN B 160      11.377 -24.767 -23.966  1.00 99.68           C  
ATOM   3096  O   GLN B 160      12.118 -24.054 -23.293  1.00 99.68           O  
ATOM   3097  CB  GLN B 160      10.509 -26.892 -23.149  1.00 99.68           C  
ATOM   3098  CG  GLN B 160      10.561 -28.419 -23.111  1.00 99.68           C  
ATOM   3099  CD  GLN B 160      11.383 -28.817 -21.897  1.00 99.68           C  
ATOM   3100  NE2 GLN B 160      12.375 -29.726 -22.097  1.00 99.68           N  
ATOM   3101  OE1 GLN B 160      11.151 -28.323 -20.795  1.00 99.68           O  
ATOM   3102  N   PRO B 161      10.386 -24.288 -24.662  1.00176.46           N  
ATOM   3103  CA  PRO B 161      10.134 -22.871 -24.710  1.00176.46           C  
ATOM   3104  C   PRO B 161       9.695 -22.304 -23.398  1.00176.46           C  
ATOM   3105  O   PRO B 161       9.732 -21.087 -23.230  1.00176.46           O  
ATOM   3106  CB  PRO B 161       9.120 -22.674 -25.832  1.00176.46           C  
ATOM   3107  CG  PRO B 161       9.398 -23.851 -26.782  1.00176.46           C  
ATOM   3108  CD  PRO B 161       9.938 -24.962 -25.868  1.00176.46           C  
ATOM   3109  N   THR B 162       9.191 -23.163 -22.501  1.00149.45           N  
ATOM   3110  CA  THR B 162       8.719 -22.806 -21.196  1.00149.45           C  
ATOM   3111  C   THR B 162       9.836 -22.620 -20.205  1.00149.45           C  
ATOM   3112  O   THR B 162       9.637 -21.998 -19.162  1.00149.45           O  
ATOM   3113  CB  THR B 162       7.756 -23.819 -20.668  1.00149.45           C  
ATOM   3114  CG2 THR B 162       7.256 -23.343 -19.303  1.00149.45           C  
ATOM   3115  OG1 THR B 162       6.657 -23.933 -21.559  1.00149.45           O  
ATOM   3116  N   HIS B 163      11.028 -23.199 -20.456  1.00 66.28           N  
ATOM   3117  CA  HIS B 163      12.082 -23.138 -19.472  1.00 66.28           C  
ATOM   3118  C   HIS B 163      12.369 -21.705 -19.123  1.00 66.28           C  
ATOM   3119  O   HIS B 163      12.448 -20.834 -19.987  1.00 66.28           O  
ATOM   3120  CB  HIS B 163      13.389 -23.804 -19.935  1.00 66.28           C  
ATOM   3121  CG  HIS B 163      14.386 -24.005 -18.830  1.00 66.28           C  
ATOM   3122  CD2 HIS B 163      14.598 -25.090 -18.035  1.00 66.28           C  
ATOM   3123  ND1 HIS B 163      15.301 -23.060 -18.424  1.00 66.28           N  
ATOM   3124  CE1 HIS B 163      16.017 -23.616 -17.414  1.00 66.28           C  
ATOM   3125  NE2 HIS B 163      15.626 -24.847 -17.142  1.00 66.28           N  
ATOM   3126  N   PRO B 164      12.524 -21.452 -17.842  1.00 81.99           N  
ATOM   3127  CA  PRO B 164      12.755 -20.108 -17.372  1.00 81.99           C  
ATOM   3128  C   PRO B 164      14.005 -19.463 -17.886  1.00 81.99           C  
ATOM   3129  O   PRO B 164      13.996 -18.254 -18.116  1.00 81.99           O  
ATOM   3130  CB  PRO B 164      12.653 -20.184 -15.850  1.00 81.99           C  
ATOM   3131  CG  PRO B 164      11.674 -21.351 -15.616  1.00 81.99           C  
ATOM   3132  CD  PRO B 164      11.872 -22.273 -16.833  1.00 81.99           C  
ATOM   3133  N   ILE B 165      15.096 -20.229 -18.061  1.00 46.93           N  
ATOM   3134  CA  ILE B 165      16.311 -19.649 -18.554  1.00 46.93           C  
ATOM   3135  C   ILE B 165      16.106 -19.218 -19.971  1.00 46.93           C  
ATOM   3136  O   ILE B 165      16.578 -18.157 -20.377  1.00 46.93           O  
ATOM   3137  CB  ILE B 165      17.483 -20.582 -18.508  1.00 46.93           C  
ATOM   3138  CG1 ILE B 165      17.849 -20.892 -17.047  1.00 46.93           C  
ATOM   3139  CG2 ILE B 165      18.630 -19.952 -19.316  1.00 46.93           C  
ATOM   3140  CD1 ILE B 165      18.932 -21.958 -16.901  1.00 46.93           C  
ATOM   3141  N   ARG B 166      15.413 -20.051 -20.771  1.00 67.14           N  
ATOM   3142  CA  ARG B 166      15.198 -19.715 -22.150  1.00 67.14           C  
ATOM   3143  C   ARG B 166      14.357 -18.477 -22.233  1.00 67.14           C  
ATOM   3144  O   ARG B 166      14.640 -17.576 -23.018  1.00 67.14           O  
ATOM   3145  CB  ARG B 166      14.489 -20.823 -22.949  1.00 67.14           C  
ATOM   3146  CG  ARG B 166      14.375 -20.481 -24.436  1.00 67.14           C  
ATOM   3147  CD  ARG B 166      13.699 -21.548 -25.299  1.00 67.14           C  
ATOM   3148  NE  ARG B 166      13.692 -21.021 -26.693  1.00 67.14           N  
ATOM   3149  CZ  ARG B 166      13.092 -21.713 -27.704  1.00 67.14           C  
ATOM   3150  NH1 ARG B 166      12.509 -22.923 -27.461  1.00 67.14           N1+
ATOM   3151  NH2 ARG B 166      13.064 -21.186 -28.963  1.00 67.14           N  
ATOM   3152  N   LEU B 167      13.289 -18.404 -21.414  1.00 48.72           N  
ATOM   3153  CA  LEU B 167      12.402 -17.274 -21.433  1.00 48.72           C  
ATOM   3154  C   LEU B 167      13.137 -16.051 -20.971  1.00 48.72           C  
ATOM   3155  O   LEU B 167      13.010 -14.981 -21.564  1.00 48.72           O  
ATOM   3156  CB  LEU B 167      11.162 -17.483 -20.541  1.00 48.72           C  
ATOM   3157  CG  LEU B 167      10.175 -18.538 -21.088  1.00 48.72           C  
ATOM   3158  CD1 LEU B 167       8.968 -18.725 -20.152  1.00 48.72           C  
ATOM   3159  CD2 LEU B 167       9.743 -18.202 -22.526  1.00 48.72           C  
ATOM   3160  N   GLY B 168      13.951 -16.183 -19.908  1.00 24.46           N  
ATOM   3161  CA  GLY B 168      14.670 -15.065 -19.365  1.00 24.46           C  
ATOM   3162  C   GLY B 168      15.620 -14.541 -20.400  1.00 24.46           C  
ATOM   3163  O   GLY B 168      15.850 -13.337 -20.492  1.00 24.46           O  
ATOM   3164  N   LEU B 169      16.226 -15.448 -21.187  1.00 42.01           N  
ATOM   3165  CA  LEU B 169      17.170 -15.043 -22.188  1.00 42.01           C  
ATOM   3166  C   LEU B 169      16.464 -14.204 -23.212  1.00 42.01           C  
ATOM   3167  O   LEU B 169      16.978 -13.177 -23.647  1.00 42.01           O  
ATOM   3168  CB  LEU B 169      17.802 -16.240 -22.917  1.00 42.01           C  
ATOM   3169  CG  LEU B 169      18.823 -15.835 -23.997  1.00 42.01           C  
ATOM   3170  CD1 LEU B 169      20.038 -15.131 -23.370  1.00 42.01           C  
ATOM   3171  CD2 LEU B 169      19.217 -17.033 -24.876  1.00 42.01           C  
ATOM   3172  N   ALA B 170      15.251 -14.625 -23.617  1.00 29.03           N  
ATOM   3173  CA  ALA B 170      14.494 -13.921 -24.613  1.00 29.03           C  
ATOM   3174  C   ALA B 170      14.170 -12.554 -24.098  1.00 29.03           C  
ATOM   3175  O   ALA B 170      14.198 -11.578 -24.845  1.00 29.03           O  
ATOM   3176  CB  ALA B 170      13.161 -14.617 -24.947  1.00 29.03           C  
ATOM   3177  N   LEU B 171      13.844 -12.449 -22.798  1.00 46.49           N  
ATOM   3178  CA  LEU B 171      13.458 -11.186 -22.237  1.00 46.49           C  
ATOM   3179  C   LEU B 171      14.596 -10.210 -22.341  1.00 46.49           C  
ATOM   3180  O   LEU B 171      14.400  -9.068 -22.758  1.00 46.49           O  
ATOM   3181  CB  LEU B 171      13.074 -11.304 -20.750  1.00 46.49           C  
ATOM   3182  CG  LEU B 171      12.647  -9.978 -20.093  1.00 46.49           C  
ATOM   3183  CD1 LEU B 171      11.367  -9.426 -20.733  1.00 46.49           C  
ATOM   3184  CD2 LEU B 171      12.525 -10.123 -18.565  1.00 46.49           C  
ATOM   3185  N   ASN B 172      15.815 -10.635 -21.959  1.00 55.43           N  
ATOM   3186  CA  ASN B 172      16.973  -9.776 -21.962  1.00 55.43           C  
ATOM   3187  C   ASN B 172      17.432  -9.464 -23.357  1.00 55.43           C  
ATOM   3188  O   ASN B 172      17.830  -8.339 -23.651  1.00 55.43           O  
ATOM   3189  CB  ASN B 172      18.178 -10.384 -21.223  1.00 55.43           C  
ATOM   3190  CG  ASN B 172      17.890 -10.383 -19.728  1.00 55.43           C  
ATOM   3191  ND2 ASN B 172      18.838 -10.949 -18.933  1.00 55.43           N  
ATOM   3192  OD1 ASN B 172      16.861  -9.882 -19.276  1.00 55.43           O  
ATOM   3193  N   PHE B 173      17.406 -10.467 -24.251  1.00 94.01           N  
ATOM   3194  CA  PHE B 173      17.883 -10.314 -25.596  1.00 94.01           C  
ATOM   3195  C   PHE B 173      17.010  -9.317 -26.295  1.00 94.01           C  
ATOM   3196  O   PHE B 173      17.488  -8.502 -27.083  1.00 94.01           O  
ATOM   3197  CB  PHE B 173      17.884 -11.666 -26.339  1.00 94.01           C  
ATOM   3198  CG  PHE B 173      18.591 -11.550 -27.646  1.00 94.01           C  
ATOM   3199  CD1 PHE B 173      19.837 -10.969 -27.722  1.00 94.01           C  
ATOM   3200  CD2 PHE B 173      18.042 -12.088 -28.788  1.00 94.01           C  
ATOM   3201  CE1 PHE B 173      20.500 -10.881 -28.924  1.00 94.01           C  
ATOM   3202  CE2 PHE B 173      18.702 -12.007 -29.991  1.00 94.01           C  
ATOM   3203  CZ  PHE B 173      19.932 -11.397 -30.062  1.00 94.01           C  
ATOM   3204  N   SER B 174      15.691  -9.364 -26.031  1.00 86.94           N  
ATOM   3205  CA  SER B 174      14.772  -8.445 -26.639  1.00 86.94           C  
ATOM   3206  C   SER B 174      15.106  -7.062 -26.181  1.00 86.94           C  
ATOM   3207  O   SER B 174      15.161  -6.126 -26.976  1.00 86.94           O  
ATOM   3208  CB  SER B 174      13.325  -8.671 -26.181  1.00 86.94           C  
ATOM   3209  OG  SER B 174      12.928 -10.002 -26.455  1.00 86.94           O  
ATOM   3210  N   VAL B 175      15.350  -6.909 -24.868  1.00 44.24           N  
ATOM   3211  CA  VAL B 175      15.622  -5.624 -24.294  1.00 44.24           C  
ATOM   3212  C   VAL B 175      16.878  -5.094 -24.908  1.00 44.24           C  
ATOM   3213  O   VAL B 175      17.025  -3.889 -25.104  1.00 44.24           O  
ATOM   3214  CB  VAL B 175      15.791  -5.678 -22.805  1.00 44.24           C  
ATOM   3215  CG1 VAL B 175      16.199  -4.281 -22.307  1.00 44.24           C  
ATOM   3216  CG2 VAL B 175      14.475  -6.193 -22.194  1.00 44.24           C  
ATOM   3217  N   PHE B 176      17.827  -5.992 -25.218  1.00 63.95           N  
ATOM   3218  CA  PHE B 176      19.072  -5.606 -25.815  1.00 63.95           C  
ATOM   3219  C   PHE B 176      18.783  -4.944 -27.132  1.00 63.95           C  
ATOM   3220  O   PHE B 176      19.313  -3.872 -27.419  1.00 63.95           O  
ATOM   3221  CB  PHE B 176      19.970  -6.843 -26.033  1.00 63.95           C  
ATOM   3222  CG  PHE B 176      21.228  -6.484 -26.748  1.00 63.95           C  
ATOM   3223  CD1 PHE B 176      22.265  -5.849 -26.104  1.00 63.95           C  
ATOM   3224  CD2 PHE B 176      21.378  -6.823 -28.073  1.00 63.95           C  
ATOM   3225  CE1 PHE B 176      23.420  -5.536 -26.783  1.00 63.95           C  
ATOM   3226  CE2 PHE B 176      22.531  -6.515 -28.756  1.00 63.95           C  
ATOM   3227  CZ  PHE B 176      23.556  -5.866 -28.111  1.00 63.95           C  
ATOM   3228  N   TYR B 177      17.910  -5.548 -27.964  1.00 64.75           N  
ATOM   3229  CA  TYR B 177      17.604  -4.956 -29.237  1.00 64.75           C  
ATOM   3230  C   TYR B 177      16.948  -3.628 -29.044  1.00 64.75           C  
ATOM   3231  O   TYR B 177      17.288  -2.655 -29.712  1.00 64.75           O  
ATOM   3232  CB  TYR B 177      16.660  -5.799 -30.120  1.00 64.75           C  
ATOM   3233  CG  TYR B 177      17.450  -6.870 -30.794  1.00 64.75           C  
ATOM   3234  CD1 TYR B 177      18.244  -6.547 -31.871  1.00 64.75           C  
ATOM   3235  CD2 TYR B 177      17.388  -8.182 -30.383  1.00 64.75           C  
ATOM   3236  CE1 TYR B 177      18.981  -7.506 -32.523  1.00 64.75           C  
ATOM   3237  CE2 TYR B 177      18.124  -9.146 -31.032  1.00 64.75           C  
ATOM   3238  CZ  TYR B 177      18.922  -8.811 -32.102  1.00 64.75           C  
ATOM   3239  OH  TYR B 177      19.679  -9.797 -32.772  1.00 64.75           O  
ATOM   3240  N   TYR B 178      15.979  -3.552 -28.119  1.00 72.89           N  
ATOM   3241  CA  TYR B 178      15.235  -2.343 -27.960  1.00 72.89           C  
ATOM   3242  C   TYR B 178      16.129  -1.227 -27.484  1.00 72.89           C  
ATOM   3243  O   TYR B 178      16.179  -0.165 -28.101  1.00 72.89           O  
ATOM   3244  CB  TYR B 178      14.108  -2.571 -26.935  1.00 72.89           C  
ATOM   3245  CG  TYR B 178      13.183  -1.409 -26.906  1.00 72.89           C  
ATOM   3246  CD1 TYR B 178      13.426  -0.335 -26.084  1.00 72.89           C  
ATOM   3247  CD2 TYR B 178      12.063  -1.411 -27.705  1.00 72.89           C  
ATOM   3248  CE1 TYR B 178      12.558   0.730 -26.064  1.00 72.89           C  
ATOM   3249  CE2 TYR B 178      11.193  -0.349 -27.687  1.00 72.89           C  
ATOM   3250  CZ  TYR B 178      11.440   0.720 -26.863  1.00 72.89           C  
ATOM   3251  OH  TYR B 178      10.548   1.812 -26.842  1.00 72.89           O  
ATOM   3252  N   GLU B 179      16.859  -1.430 -26.367  1.00 71.75           N  
ATOM   3253  CA  GLU B 179      17.663  -0.369 -25.819  1.00 71.75           C  
ATOM   3254  C   GLU B 179      18.978  -0.132 -26.513  1.00 71.75           C  
ATOM   3255  O   GLU B 179      19.338   1.008 -26.808  1.00 71.75           O  
ATOM   3256  CB  GLU B 179      17.978  -0.572 -24.329  1.00 71.75           C  
ATOM   3257  CG  GLU B 179      16.739  -0.452 -23.440  1.00 71.75           C  
ATOM   3258  CD  GLU B 179      17.183  -0.579 -21.992  1.00 71.75           C  
ATOM   3259  OE1 GLU B 179      17.816  -1.615 -21.652  1.00 71.75           O  
ATOM   3260  OE2 GLU B 179      16.892   0.360 -21.205  1.00 71.75           O1-
ATOM   3261  N   ILE B 180      19.769  -1.200 -26.733  1.00114.19           N  
ATOM   3262  CA  ILE B 180      21.092  -1.023 -27.271  1.00114.19           C  
ATOM   3263  C   ILE B 180      21.099  -0.709 -28.738  1.00114.19           C  
ATOM   3264  O   ILE B 180      21.721   0.260 -29.171  1.00114.19           O  
ATOM   3265  CB  ILE B 180      21.956  -2.232 -27.060  1.00114.19           C  
ATOM   3266  CG1 ILE B 180      22.172  -2.482 -25.554  1.00114.19           C  
ATOM   3267  CG2 ILE B 180      23.268  -2.008 -27.830  1.00114.19           C  
ATOM   3268  CD1 ILE B 180      20.915  -2.905 -24.796  1.00114.19           C  
ATOM   3269  N   LEU B 181      20.432  -1.566 -29.535  1.00131.82           N  
ATOM   3270  CA  LEU B 181      20.330  -1.472 -30.965  1.00131.82           C  
ATOM   3271  C   LEU B 181      19.347  -0.416 -31.362  1.00131.82           C  
ATOM   3272  O   LEU B 181      19.411   0.119 -32.467  1.00131.82           O  
ATOM   3273  CB  LEU B 181      19.918  -2.790 -31.635  1.00131.82           C  
ATOM   3274  CG  LEU B 181      20.921  -3.925 -31.363  1.00131.82           C  
ATOM   3275  CD1 LEU B 181      22.341  -3.545 -31.811  1.00131.82           C  
ATOM   3276  CD2 LEU B 181      20.855  -4.380 -29.901  1.00131.82           C  
ATOM   3277  N   ASN B 182      18.377  -0.116 -30.480  1.00 59.12           N  
ATOM   3278  CA  ASN B 182      17.334   0.819 -30.795  1.00 59.12           C  
ATOM   3279  C   ASN B 182      16.498   0.272 -31.914  1.00 59.12           C  
ATOM   3280  O   ASN B 182      16.071   1.021 -32.792  1.00 59.12           O  
ATOM   3281  CB  ASN B 182      17.859   2.204 -31.214  1.00 59.12           C  
ATOM   3282  CG  ASN B 182      18.462   2.878 -29.989  1.00 59.12           C  
ATOM   3283  ND2 ASN B 182      19.634   3.543 -30.179  1.00 59.12           N  
ATOM   3284  OD1 ASN B 182      17.909   2.814 -28.893  1.00 59.12           O  
ATOM   3285  N   SER B 183      16.239  -1.057 -31.909  1.00 62.86           N  
ATOM   3286  CA  SER B 183      15.410  -1.645 -32.926  1.00 62.86           C  
ATOM   3287  C   SER B 183      14.213  -2.265 -32.261  1.00 62.86           C  
ATOM   3288  O   SER B 183      14.208  -3.458 -31.960  1.00 62.86           O  
ATOM   3289  CB  SER B 183      16.121  -2.782 -33.677  1.00 62.86           C  
ATOM   3290  OG  SER B 183      17.302  -2.291 -34.294  1.00 62.86           O  
ATOM   3291  N   PRO B 184      13.186  -1.490 -32.044  1.00 69.22           N  
ATOM   3292  CA  PRO B 184      11.980  -1.936 -31.399  1.00 69.22           C  
ATOM   3293  C   PRO B 184      11.273  -3.013 -32.162  1.00 69.22           C  
ATOM   3294  O   PRO B 184      10.634  -3.859 -31.537  1.00 69.22           O  
ATOM   3295  CB  PRO B 184      11.114  -0.685 -31.264  1.00 69.22           C  
ATOM   3296  CG  PRO B 184      11.569   0.192 -32.447  1.00 69.22           C  
ATOM   3297  CD  PRO B 184      13.056  -0.164 -32.621  1.00 69.22           C  
ATOM   3298  N   GLU B 185      11.332  -2.993 -33.506  1.00 30.76           N  
ATOM   3299  CA  GLU B 185      10.600  -3.981 -34.244  1.00 30.76           C  
ATOM   3300  C   GLU B 185      11.194  -5.324 -33.981  1.00 30.76           C  
ATOM   3301  O   GLU B 185      10.475  -6.295 -33.749  1.00 30.76           O  
ATOM   3302  CB  GLU B 185      10.605  -3.736 -35.761  1.00 30.76           C  
ATOM   3303  CG  GLU B 185       9.824  -2.484 -36.163  1.00 30.76           C  
ATOM   3304  CD  GLU B 185       9.878  -2.363 -37.678  1.00 30.76           C  
ATOM   3305  OE1 GLU B 185      10.084  -3.411 -38.345  1.00 30.76           O  
ATOM   3306  OE2 GLU B 185       9.710  -1.224 -38.189  1.00 30.76           O1-
ATOM   3307  N   LYS B 186      12.536  -5.416 -34.006  1.00 88.58           N  
ATOM   3308  CA  LYS B 186      13.156  -6.685 -33.776  1.00 88.58           C  
ATOM   3309  C   LYS B 186      12.926  -7.089 -32.354  1.00 88.58           C  
ATOM   3310  O   LYS B 186      12.764  -8.270 -32.052  1.00 88.58           O  
ATOM   3311  CB  LYS B 186      14.665  -6.714 -34.068  1.00 88.58           C  
ATOM   3312  CG  LYS B 186      15.266  -8.105 -33.852  1.00 88.58           C  
ATOM   3313  CD  LYS B 186      16.600  -8.335 -34.561  1.00 88.58           C  
ATOM   3314  CE  LYS B 186      16.428  -8.715 -36.034  1.00 88.58           C  
ATOM   3315  NZ  LYS B 186      15.615  -9.947 -36.147  1.00 88.58           N1+
ATOM   3316  N   ALA B 187      12.925  -6.113 -31.431  1.00 31.39           N  
ATOM   3317  CA  ALA B 187      12.742  -6.432 -30.045  1.00 31.39           C  
ATOM   3318  C   ALA B 187      11.382  -7.030 -29.827  1.00 31.39           C  
ATOM   3319  O   ALA B 187      11.246  -8.027 -29.118  1.00 31.39           O  
ATOM   3320  CB  ALA B 187      12.856  -5.195 -29.140  1.00 31.39           C  
ATOM   3321  N   CYS B 188      10.335  -6.440 -30.435  1.00 35.14           N  
ATOM   3322  CA  CYS B 188       8.996  -6.927 -30.231  1.00 35.14           C  
ATOM   3323  C   CYS B 188       8.861  -8.300 -30.810  1.00 35.14           C  
ATOM   3324  O   CYS B 188       8.210  -9.166 -30.228  1.00 35.14           O  
ATOM   3325  CB  CYS B 188       7.917  -6.037 -30.878  1.00 35.14           C  
ATOM   3326  SG  CYS B 188       7.767  -4.411 -30.075  1.00 35.14           S  
ATOM   3327  N   SER B 189       9.473  -8.541 -31.983  1.00 28.12           N  
ATOM   3328  CA  SER B 189       9.318  -9.818 -32.615  1.00 28.12           C  
ATOM   3329  C   SER B 189       9.912 -10.879 -31.741  1.00 28.12           C  
ATOM   3330  O   SER B 189       9.333 -11.952 -31.574  1.00 28.12           O  
ATOM   3331  CB  SER B 189      10.007  -9.908 -33.986  1.00 28.12           C  
ATOM   3332  OG  SER B 189       9.802 -11.199 -34.544  1.00 28.12           O  
ATOM   3333  N   LEU B 190      11.084 -10.598 -31.142  1.00106.09           N  
ATOM   3334  CA  LEU B 190      11.770 -11.576 -30.346  1.00106.09           C  
ATOM   3335  C   LEU B 190      10.900 -11.919 -29.172  1.00106.09           C  
ATOM   3336  O   LEU B 190      10.722 -13.089 -28.838  1.00106.09           O  
ATOM   3337  CB  LEU B 190      13.095 -11.010 -29.788  1.00106.09           C  
ATOM   3338  CG  LEU B 190      14.083 -12.020 -29.159  1.00106.09           C  
ATOM   3339  CD1 LEU B 190      13.455 -12.844 -28.025  1.00106.09           C  
ATOM   3340  CD2 LEU B 190      14.784 -12.867 -30.229  1.00106.09           C  
ATOM   3341  N   ALA B 191      10.334 -10.891 -28.509  1.00 34.36           N  
ATOM   3342  CA  ALA B 191       9.529 -11.091 -27.334  1.00 34.36           C  
ATOM   3343  C   ALA B 191       8.268 -11.833 -27.666  1.00 34.36           C  
ATOM   3344  O   ALA B 191       7.861 -12.740 -26.941  1.00 34.36           O  
ATOM   3345  CB  ALA B 191       9.120  -9.764 -26.672  1.00 34.36           C  
ATOM   3346  N   LYS B 192       7.614 -11.461 -28.780  1.00 79.82           N  
ATOM   3347  CA  LYS B 192       6.358 -12.049 -29.155  1.00 79.82           C  
ATOM   3348  C   LYS B 192       6.545 -13.507 -29.446  1.00 79.82           C  
ATOM   3349  O   LYS B 192       5.750 -14.341 -29.011  1.00 79.82           O  
ATOM   3350  CB  LYS B 192       5.774 -11.390 -30.418  1.00 79.82           C  
ATOM   3351  CG  LYS B 192       4.431 -11.963 -30.877  1.00 79.82           C  
ATOM   3352  CD  LYS B 192       3.264 -11.683 -29.924  1.00 79.82           C  
ATOM   3353  CE  LYS B 192       1.906 -12.124 -30.476  1.00 79.82           C  
ATOM   3354  NZ  LYS B 192       0.852 -11.891 -29.462  1.00 79.82           N1+
ATOM   3355  N   THR B 193       7.618 -13.859 -30.177  1.00101.15           N  
ATOM   3356  CA  THR B 193       7.803 -15.227 -30.562  1.00101.15           C  
ATOM   3357  C   THR B 193       7.991 -16.075 -29.338  1.00101.15           C  
ATOM   3358  O   THR B 193       7.415 -17.156 -29.233  1.00101.15           O  
ATOM   3359  CB  THR B 193       8.972 -15.432 -31.491  1.00101.15           C  
ATOM   3360  CG2 THR B 193      10.298 -15.281 -30.725  1.00101.15           C  
ATOM   3361  OG1 THR B 193       8.897 -16.721 -32.077  1.00101.15           O  
ATOM   3362  N   ALA B 194       8.792 -15.599 -28.366  1.00 27.62           N  
ATOM   3363  CA  ALA B 194       9.070 -16.369 -27.187  1.00 27.62           C  
ATOM   3364  C   ALA B 194       7.800 -16.584 -26.426  1.00 27.62           C  
ATOM   3365  O   ALA B 194       7.547 -17.674 -25.917  1.00 27.62           O  
ATOM   3366  CB  ALA B 194      10.061 -15.670 -26.241  1.00 27.62           C  
ATOM   3367  N   PHE B 195       6.970 -15.531 -26.328  1.00 52.66           N  
ATOM   3368  CA  PHE B 195       5.730 -15.576 -25.605  1.00 52.66           C  
ATOM   3369  C   PHE B 195       4.811 -16.567 -26.253  1.00 52.66           C  
ATOM   3370  O   PHE B 195       4.222 -17.417 -25.585  1.00 52.66           O  
ATOM   3371  CB  PHE B 195       5.037 -14.199 -25.639  1.00 52.66           C  
ATOM   3372  CG  PHE B 195       3.738 -14.234 -24.908  1.00 52.66           C  
ATOM   3373  CD1 PHE B 195       3.690 -14.101 -23.540  1.00 52.66           C  
ATOM   3374  CD2 PHE B 195       2.557 -14.378 -25.602  1.00 52.66           C  
ATOM   3375  CE1 PHE B 195       2.485 -14.125 -22.874  1.00 52.66           C  
ATOM   3376  CE2 PHE B 195       1.351 -14.402 -24.943  1.00 52.66           C  
ATOM   3377  CZ  PHE B 195       1.312 -14.277 -23.574  1.00 52.66           C  
ATOM   3378  N   ASP B 196       4.679 -16.492 -27.590  1.00 35.09           N  
ATOM   3379  CA  ASP B 196       3.760 -17.331 -28.307  1.00 35.09           C  
ATOM   3380  C   ASP B 196       4.157 -18.765 -28.177  1.00 35.09           C  
ATOM   3381  O   ASP B 196       3.314 -19.633 -27.957  1.00 35.09           O  
ATOM   3382  CB  ASP B 196       3.720 -17.021 -29.814  1.00 35.09           C  
ATOM   3383  CG  ASP B 196       3.027 -15.683 -30.011  1.00 35.09           C  
ATOM   3384  OD1 ASP B 196       2.152 -15.343 -29.170  1.00 35.09           O  
ATOM   3385  OD2 ASP B 196       3.364 -14.981 -31.002  1.00 35.09           O1-
ATOM   3386  N   GLU B 197       5.464 -19.049 -28.305  1.00 85.11           N  
ATOM   3387  CA  GLU B 197       5.935 -20.401 -28.281  1.00 85.11           C  
ATOM   3388  C   GLU B 197       5.671 -21.012 -26.939  1.00 85.11           C  
ATOM   3389  O   GLU B 197       5.331 -22.191 -26.846  1.00 85.11           O  
ATOM   3390  CB  GLU B 197       7.433 -20.501 -28.615  1.00 85.11           C  
ATOM   3391  CG  GLU B 197       8.321 -19.581 -27.776  1.00 85.11           C  
ATOM   3392  CD  GLU B 197       9.741 -19.719 -28.299  1.00 85.11           C  
ATOM   3393  OE1 GLU B 197      10.064 -20.811 -28.838  1.00 85.11           O  
ATOM   3394  OE2 GLU B 197      10.521 -18.739 -28.169  1.00 85.11           O1-
ATOM   3395  N   ALA B 198       5.841 -20.236 -25.856  1.00 32.42           N  
ATOM   3396  CA  ALA B 198       5.608 -20.750 -24.539  1.00 32.42           C  
ATOM   3397  C   ALA B 198       4.157 -21.074 -24.379  1.00 32.42           C  
ATOM   3398  O   ALA B 198       3.797 -22.112 -23.826  1.00 32.42           O  
ATOM   3399  CB  ALA B 198       5.989 -19.750 -23.434  1.00 32.42           C  
ATOM   3400  N   ILE B 199       3.279 -20.198 -24.896  1.00 90.39           N  
ATOM   3401  CA  ILE B 199       1.863 -20.357 -24.727  1.00 90.39           C  
ATOM   3402  C   ILE B 199       1.430 -21.647 -25.345  1.00 90.39           C  
ATOM   3403  O   ILE B 199       0.588 -22.358 -24.798  1.00 90.39           O  
ATOM   3404  CB  ILE B 199       1.069 -19.258 -25.374  1.00 90.39           C  
ATOM   3405  CG1 ILE B 199       1.368 -17.917 -24.687  1.00 90.39           C  
ATOM   3406  CG2 ILE B 199      -0.417 -19.650 -25.325  1.00 90.39           C  
ATOM   3407  CD1 ILE B 199       0.990 -17.921 -23.208  1.00 90.39           C  
ATOM   3408  N   ALA B 200       1.974 -21.985 -26.524  1.00 49.46           N  
ATOM   3409  CA  ALA B 200       1.527 -23.180 -27.177  1.00 49.46           C  
ATOM   3410  C   ALA B 200       1.858 -24.400 -26.360  1.00 49.46           C  
ATOM   3411  O   ALA B 200       1.030 -25.292 -26.185  1.00 49.46           O  
ATOM   3412  CB  ALA B 200       2.181 -23.372 -28.556  1.00 49.46           C  
ATOM   3413  N   GLU B 201       3.098 -24.437 -25.848  1.00141.32           N  
ATOM   3414  CA  GLU B 201       3.786 -25.481 -25.135  1.00141.32           C  
ATOM   3415  C   GLU B 201       3.479 -25.624 -23.670  1.00141.32           C  
ATOM   3416  O   GLU B 201       4.216 -26.344 -23.001  1.00141.32           O  
ATOM   3417  CB  GLU B 201       5.310 -25.442 -25.302  1.00141.32           C  
ATOM   3418  CG  GLU B 201       5.720 -25.834 -26.721  1.00141.32           C  
ATOM   3419  CD  GLU B 201       7.174 -26.264 -26.695  1.00141.32           C  
ATOM   3420  OE1 GLU B 201       7.664 -26.636 -25.596  1.00141.32           O  
ATOM   3421  OE2 GLU B 201       7.812 -26.235 -27.781  1.00141.32           O1-
ATOM   3422  N   LEU B 202       2.479 -24.930 -23.091  1.00149.30           N  
ATOM   3423  CA  LEU B 202       2.325 -24.943 -21.654  1.00149.30           C  
ATOM   3424  C   LEU B 202       2.307 -26.315 -21.044  1.00149.30           C  
ATOM   3425  O   LEU B 202       2.647 -26.459 -19.872  1.00149.30           O  
ATOM   3426  CB  LEU B 202       1.135 -24.159 -21.079  1.00149.30           C  
ATOM   3427  CG  LEU B 202       1.439 -22.658 -20.921  1.00149.30           C  
ATOM   3428  CD1 LEU B 202       1.547 -21.942 -22.266  1.00149.30           C  
ATOM   3429  CD2 LEU B 202       0.463 -21.987 -19.949  1.00149.30           C  
ATOM   3430  N   ASP B 203       1.917 -27.363 -21.780  1.00 76.00           N  
ATOM   3431  CA  ASP B 203       1.916 -28.670 -21.178  1.00 76.00           C  
ATOM   3432  C   ASP B 203       3.306 -29.017 -20.693  1.00 76.00           C  
ATOM   3433  O   ASP B 203       3.450 -29.821 -19.773  1.00 76.00           O  
ATOM   3434  CB  ASP B 203       1.445 -29.785 -22.135  1.00 76.00           C  
ATOM   3435  CG  ASP B 203       2.398 -29.866 -23.319  1.00 76.00           C  
ATOM   3436  OD1 ASP B 203       2.516 -28.852 -24.056  1.00 76.00           O  
ATOM   3437  OD2 ASP B 203       3.008 -30.951 -23.512  1.00 76.00           O1-
ATOM   3438  N   THR B 204       4.357 -28.428 -21.305  1.00157.43           N  
ATOM   3439  CA  THR B 204       5.760 -28.682 -21.054  1.00157.43           C  
ATOM   3440  C   THR B 204       6.251 -28.156 -19.726  1.00157.43           C  
ATOM   3441  O   THR B 204       7.401 -28.409 -19.372  1.00157.43           O  
ATOM   3442  CB  THR B 204       6.690 -28.185 -22.127  1.00157.43           C  
ATOM   3443  CG2 THR B 204       6.829 -26.664 -22.022  1.00157.43           C  
ATOM   3444  OG1 THR B 204       7.969 -28.782 -21.963  1.00157.43           O  
ATOM   3445  N   LEU B 205       5.458 -27.328 -19.011  1.00117.71           N  
ATOM   3446  CA  LEU B 205       5.812 -26.771 -17.722  1.00117.71           C  
ATOM   3447  C   LEU B 205       6.101 -27.865 -16.730  1.00117.71           C  
ATOM   3448  O   LEU B 205       5.586 -28.976 -16.829  1.00117.71           O  
ATOM   3449  CB  LEU B 205       4.661 -25.964 -17.086  1.00117.71           C  
ATOM   3450  CG  LEU B 205       4.411 -24.545 -17.627  1.00117.71           C  
ATOM   3451  CD1 LEU B 205       5.414 -23.564 -17.022  1.00117.71           C  
ATOM   3452  CD2 LEU B 205       4.409 -24.486 -19.159  1.00117.71           C  
ATOM   3453  N   SER B 206       6.965 -27.545 -15.736  1.00 86.93           N  
ATOM   3454  CA  SER B 206       7.355 -28.454 -14.691  1.00 86.93           C  
ATOM   3455  C   SER B 206       6.940 -27.847 -13.381  1.00 86.93           C  
ATOM   3456  O   SER B 206       6.827 -26.630 -13.249  1.00 86.93           O  
ATOM   3457  CB  SER B 206       8.877 -28.665 -14.633  1.00 86.93           C  
ATOM   3458  OG  SER B 206       9.216 -29.545 -13.574  1.00 86.93           O  
ATOM   3459  N   GLU B 207       6.699 -28.704 -12.370  1.00113.04           N  
ATOM   3460  CA  GLU B 207       6.257 -28.258 -11.081  1.00113.04           C  
ATOM   3461  C   GLU B 207       7.364 -27.466 -10.464  1.00113.04           C  
ATOM   3462  O   GLU B 207       7.129 -26.515  -9.721  1.00113.04           O  
ATOM   3463  CB  GLU B 207       5.912 -29.418 -10.128  1.00113.04           C  
ATOM   3464  CG  GLU B 207       4.925 -29.033  -9.019  1.00113.04           C  
ATOM   3465  CD  GLU B 207       5.581 -28.046  -8.063  1.00113.04           C  
ATOM   3466  OE1 GLU B 207       6.722 -28.321  -7.609  1.00113.04           O  
ATOM   3467  OE2 GLU B 207       4.941 -27.000  -7.771  1.00113.04           O1-
ATOM   3468  N   GLU B 208       8.618 -27.838 -10.769  1.00 97.45           N  
ATOM   3469  CA  GLU B 208       9.736 -27.204 -10.141  1.00 97.45           C  
ATOM   3470  C   GLU B 208       9.762 -25.736 -10.442  1.00 97.45           C  
ATOM   3471  O   GLU B 208      10.015 -24.943  -9.536  1.00 97.45           O  
ATOM   3472  CB  GLU B 208      11.082 -27.786 -10.597  1.00 97.45           C  
ATOM   3473  CG  GLU B 208      11.329 -29.211 -10.096  1.00 97.45           C  
ATOM   3474  CD  GLU B 208      10.392 -30.153 -10.839  1.00 97.45           C  
ATOM   3475  OE1 GLU B 208       9.243 -30.351 -10.363  1.00 97.45           O  
ATOM   3476  OE2 GLU B 208      10.814 -30.685 -11.899  1.00 97.45           O1-
ATOM   3477  N   SER B 209       9.515 -25.311 -11.702  1.00148.09           N  
ATOM   3478  CA  SER B 209       9.633 -23.894 -11.925  1.00148.09           C  
ATOM   3479  C   SER B 209       8.529 -23.387 -12.804  1.00148.09           C  
ATOM   3480  O   SER B 209       8.790 -22.657 -13.760  1.00148.09           O  
ATOM   3481  CB  SER B 209      10.926 -23.537 -12.668  1.00148.09           C  
ATOM   3482  OG  SER B 209      12.046 -24.030 -11.951  1.00148.09           O  
ATOM   3483  N   TYR B 210       7.263 -23.734 -12.512  1.00 72.71           N  
ATOM   3484  CA  TYR B 210       6.183 -23.220 -13.303  1.00 72.71           C  
ATOM   3485  C   TYR B 210       5.980 -21.772 -12.979  1.00 72.71           C  
ATOM   3486  O   TYR B 210       5.651 -20.966 -13.848  1.00 72.71           O  
ATOM   3487  CB  TYR B 210       4.848 -23.971 -13.119  1.00 72.71           C  
ATOM   3488  CG  TYR B 210       4.313 -23.733 -11.751  1.00 72.71           C  
ATOM   3489  CD1 TYR B 210       4.817 -24.422 -10.674  1.00 72.71           C  
ATOM   3490  CD2 TYR B 210       3.291 -22.834 -11.550  1.00 72.71           C  
ATOM   3491  CE1 TYR B 210       4.319 -24.207  -9.412  1.00 72.71           C  
ATOM   3492  CE2 TYR B 210       2.788 -22.613 -10.290  1.00 72.71           C  
ATOM   3493  CZ  TYR B 210       3.304 -23.301  -9.220  1.00 72.71           C  
ATOM   3494  OH  TYR B 210       2.788 -23.075  -7.926  1.00 72.71           O  
ATOM   3495  N   LYS B 211       6.146 -21.411 -11.693  1.00 89.89           N  
ATOM   3496  CA  LYS B 211       5.918 -20.067 -11.251  1.00 89.89           C  
ATOM   3497  C   LYS B 211       6.880 -19.137 -11.925  1.00 89.89           C  
ATOM   3498  O   LYS B 211       6.491 -18.057 -12.367  1.00 89.89           O  
ATOM   3499  CB  LYS B 211       6.097 -19.900  -9.735  1.00 89.89           C  
ATOM   3500  CG  LYS B 211       5.792 -18.486  -9.240  1.00 89.89           C  
ATOM   3501  CD  LYS B 211       5.623 -18.395  -7.724  1.00 89.89           C  
ATOM   3502  CE  LYS B 211       5.317 -16.981  -7.227  1.00 89.89           C  
ATOM   3503  NZ  LYS B 211       3.922 -16.618  -7.561  1.00 89.89           N1+
ATOM   3504  N   ASP B 212       8.166 -19.528 -12.021  1.00 34.86           N  
ATOM   3505  CA  ASP B 212       9.147 -18.657 -12.604  1.00 34.86           C  
ATOM   3506  C   ASP B 212       8.847 -18.446 -14.055  1.00 34.86           C  
ATOM   3507  O   ASP B 212       8.940 -17.331 -14.562  1.00 34.86           O  
ATOM   3508  CB  ASP B 212      10.582 -19.204 -12.518  1.00 34.86           C  
ATOM   3509  CG  ASP B 212      11.004 -19.186 -11.058  1.00 34.86           C  
ATOM   3510  OD1 ASP B 212      10.100 -19.152 -10.183  1.00 34.86           O  
ATOM   3511  OD2 ASP B 212      12.236 -19.197 -10.798  1.00 34.86           O1-
ATOM   3512  N   SER B 213       8.471 -19.523 -14.767  1.00 82.26           N  
ATOM   3513  CA  SER B 213       8.228 -19.409 -16.174  1.00 82.26           C  
ATOM   3514  C   SER B 213       7.085 -18.472 -16.427  1.00 82.26           C  
ATOM   3515  O   SER B 213       7.153 -17.628 -17.319  1.00 82.26           O  
ATOM   3516  CB  SER B 213       7.928 -20.772 -16.816  1.00 82.26           C  
ATOM   3517  OG  SER B 213       6.926 -21.440 -16.069  1.00 82.26           O  
ATOM   3518  N   THR B 214       6.010 -18.574 -15.625  1.00 37.04           N  
ATOM   3519  CA  THR B 214       4.842 -17.763 -15.817  1.00 37.04           C  
ATOM   3520  C   THR B 214       5.168 -16.322 -15.581  1.00 37.04           C  
ATOM   3521  O   THR B 214       4.640 -15.449 -16.267  1.00 37.04           O  
ATOM   3522  CB  THR B 214       3.716 -18.144 -14.900  1.00 37.04           C  
ATOM   3523  CG2 THR B 214       3.370 -19.623 -15.147  1.00 37.04           C  
ATOM   3524  OG1 THR B 214       4.091 -17.947 -13.544  1.00 37.04           O  
ATOM   3525  N   LEU B 215       6.026 -16.031 -14.584  1.00 94.24           N  
ATOM   3526  CA  LEU B 215       6.355 -14.670 -14.269  1.00 94.24           C  
ATOM   3527  C   LEU B 215       7.067 -14.061 -15.441  1.00 94.24           C  
ATOM   3528  O   LEU B 215       6.768 -12.939 -15.844  1.00 94.24           O  
ATOM   3529  CB  LEU B 215       7.282 -14.569 -13.039  1.00 94.24           C  
ATOM   3530  CG  LEU B 215       7.547 -13.142 -12.505  1.00 94.24           C  
ATOM   3531  CD1 LEU B 215       8.346 -12.271 -13.487  1.00 94.24           C  
ATOM   3532  CD2 LEU B 215       6.246 -12.475 -12.035  1.00 94.24           C  
ATOM   3533  N   ILE B 216       8.020 -14.803 -16.034  1.00 40.23           N  
ATOM   3534  CA  ILE B 216       8.809 -14.299 -17.123  1.00 40.23           C  
ATOM   3535  C   ILE B 216       7.920 -14.032 -18.297  1.00 40.23           C  
ATOM   3536  O   ILE B 216       8.101 -13.048 -19.014  1.00 40.23           O  
ATOM   3537  CB  ILE B 216       9.884 -15.251 -17.548  1.00 40.23           C  
ATOM   3538  CG1 ILE B 216      10.843 -15.503 -16.374  1.00 40.23           C  
ATOM   3539  CG2 ILE B 216      10.579 -14.668 -18.791  1.00 40.23           C  
ATOM   3540  CD1 ILE B 216      11.803 -16.666 -16.610  1.00 40.23           C  
ATOM   3541  N   MET B 217       6.934 -14.915 -18.534  1.00 31.80           N  
ATOM   3542  CA  MET B 217       6.050 -14.734 -19.647  1.00 31.80           C  
ATOM   3543  C   MET B 217       5.322 -13.441 -19.457  1.00 31.80           C  
ATOM   3544  O   MET B 217       5.099 -12.700 -20.413  1.00 31.80           O  
ATOM   3545  CB  MET B 217       5.005 -15.856 -19.773  1.00 31.80           C  
ATOM   3546  CG  MET B 217       5.607 -17.201 -20.187  1.00 31.80           C  
ATOM   3547  SD  MET B 217       4.424 -18.581 -20.231  1.00 31.80           S  
ATOM   3548  CE  MET B 217       3.487 -17.947 -21.648  1.00 31.80           C  
ATOM   3549  N   GLN B 218       4.932 -13.134 -18.207  1.00 26.81           N  
ATOM   3550  CA  GLN B 218       4.212 -11.929 -17.913  1.00 26.81           C  
ATOM   3551  C   GLN B 218       5.089 -10.756 -18.224  1.00 26.81           C  
ATOM   3552  O   GLN B 218       4.627  -9.756 -18.769  1.00 26.81           O  
ATOM   3553  CB  GLN B 218       3.829 -11.833 -16.429  1.00 26.81           C  
ATOM   3554  CG  GLN B 218       2.904 -12.965 -15.979  1.00 26.81           C  
ATOM   3555  CD  GLN B 218       2.609 -12.783 -14.498  1.00 26.81           C  
ATOM   3556  NE2 GLN B 218       2.255 -13.903 -13.811  1.00 26.81           N  
ATOM   3557  OE1 GLN B 218       2.697 -11.679 -13.962  1.00 26.81           O  
ATOM   3558  N   LEU B 219       6.388 -10.852 -17.881  1.00 37.28           N  
ATOM   3559  CA  LEU B 219       7.302  -9.770 -18.110  1.00 37.28           C  
ATOM   3560  C   LEU B 219       7.428  -9.538 -19.585  1.00 37.28           C  
ATOM   3561  O   LEU B 219       7.504  -8.395 -20.033  1.00 37.28           O  
ATOM   3562  CB  LEU B 219       8.717 -10.038 -17.565  1.00 37.28           C  
ATOM   3563  CG  LEU B 219       8.781 -10.150 -16.030  1.00 37.28           C  
ATOM   3564  CD1 LEU B 219      10.228 -10.341 -15.544  1.00 37.28           C  
ATOM   3565  CD2 LEU B 219       8.076  -8.967 -15.348  1.00 37.28           C  
ATOM   3566  N   LEU B 220       7.453 -10.619 -20.385  1.00 43.20           N  
ATOM   3567  CA  LEU B 220       7.611 -10.468 -21.804  1.00 43.20           C  
ATOM   3568  C   LEU B 220       6.460  -9.672 -22.342  1.00 43.20           C  
ATOM   3569  O   LEU B 220       6.652  -8.748 -23.131  1.00 43.20           O  
ATOM   3570  CB  LEU B 220       7.618 -11.817 -22.545  1.00 43.20           C  
ATOM   3571  CG  LEU B 220       8.855 -12.686 -22.249  1.00 43.20           C  
ATOM   3572  CD1 LEU B 220       8.798 -14.016 -23.015  1.00 43.20           C  
ATOM   3573  CD2 LEU B 220      10.155 -11.914 -22.524  1.00 43.20           C  
ATOM   3574  N   ARG B 221       5.228 -10.002 -21.914  1.00 89.46           N  
ATOM   3575  CA  ARG B 221       4.043  -9.332 -22.375  1.00 89.46           C  
ATOM   3576  C   ARG B 221       4.071  -7.901 -21.936  1.00 89.46           C  
ATOM   3577  O   ARG B 221       3.655  -7.006 -22.671  1.00 89.46           O  
ATOM   3578  CB  ARG B 221       2.759  -9.968 -21.813  1.00 89.46           C  
ATOM   3579  CG  ARG B 221       1.465  -9.273 -22.246  1.00 89.46           C  
ATOM   3580  CD  ARG B 221       0.208  -9.989 -21.745  1.00 89.46           C  
ATOM   3581  NE  ARG B 221      -0.954  -9.082 -21.963  1.00 89.46           N  
ATOM   3582  CZ  ARG B 221      -1.607  -9.058 -23.161  1.00 89.46           C  
ATOM   3583  NH1 ARG B 221      -1.189  -9.864 -24.182  1.00 89.46           N1+
ATOM   3584  NH2 ARG B 221      -2.674  -8.227 -23.340  1.00 89.46           N  
ATOM   3585  N   ASP B 222       4.563  -7.647 -20.711  1.00 30.83           N  
ATOM   3586  CA  ASP B 222       4.583  -6.314 -20.185  1.00 30.83           C  
ATOM   3587  C   ASP B 222       5.445  -5.458 -21.057  1.00 30.83           C  
ATOM   3588  O   ASP B 222       5.092  -4.322 -21.363  1.00 30.83           O  
ATOM   3589  CB  ASP B 222       5.148  -6.256 -18.758  1.00 30.83           C  
ATOM   3590  CG  ASP B 222       4.121  -6.907 -17.844  1.00 30.83           C  
ATOM   3591  OD1 ASP B 222       2.930  -6.969 -18.252  1.00 30.83           O  
ATOM   3592  OD2 ASP B 222       4.509  -7.350 -16.732  1.00 30.83           O1-
ATOM   3593  N   ASN B 223       6.607  -5.973 -21.496  1.00103.23           N  
ATOM   3594  CA  ASN B 223       7.449  -5.144 -22.309  1.00103.23           C  
ATOM   3595  C   ASN B 223       6.763  -4.862 -23.608  1.00103.23           C  
ATOM   3596  O   ASN B 223       6.905  -3.777 -24.167  1.00103.23           O  
ATOM   3597  CB  ASN B 223       8.861  -5.716 -22.569  1.00103.23           C  
ATOM   3598  CG  ASN B 223       8.817  -7.049 -23.305  1.00103.23           C  
ATOM   3599  ND2 ASN B 223       9.477  -8.077 -22.710  1.00103.23           N  
ATOM   3600  OD1 ASN B 223       8.239  -7.172 -24.383  1.00103.23           O  
ATOM   3601  N   LEU B 224       6.000  -5.839 -24.134  1.00 44.73           N  
ATOM   3602  CA  LEU B 224       5.324  -5.650 -25.384  1.00 44.73           C  
ATOM   3603  C   LEU B 224       4.324  -4.550 -25.228  1.00 44.73           C  
ATOM   3604  O   LEU B 224       4.226  -3.663 -26.074  1.00 44.73           O  
ATOM   3605  CB  LEU B 224       4.572  -6.912 -25.839  1.00 44.73           C  
ATOM   3606  CG  LEU B 224       5.507  -8.078 -26.209  1.00 44.73           C  
ATOM   3607  CD1 LEU B 224       4.714  -9.317 -26.655  1.00 44.73           C  
ATOM   3608  CD2 LEU B 224       6.539  -7.636 -27.261  1.00 44.73           C  
ATOM   3609  N   THR B 225       3.568  -4.559 -24.117  1.00103.49           N  
ATOM   3610  CA  THR B 225       2.564  -3.552 -23.969  1.00103.49           C  
ATOM   3611  C   THR B 225       3.245  -2.222 -23.908  1.00103.49           C  
ATOM   3612  O   THR B 225       2.781  -1.257 -24.510  1.00103.49           O  
ATOM   3613  CB  THR B 225       1.702  -3.722 -22.750  1.00103.49           C  
ATOM   3614  CG2 THR B 225       2.515  -3.407 -21.488  1.00103.49           C  
ATOM   3615  OG1 THR B 225       0.586  -2.851 -22.829  1.00103.49           O  
ATOM   3616  N   LEU B 226       4.380  -2.133 -23.191  1.00100.86           N  
ATOM   3617  CA  LEU B 226       5.044  -0.868 -23.054  1.00100.86           C  
ATOM   3618  C   LEU B 226       5.535  -0.408 -24.395  1.00100.86           C  
ATOM   3619  O   LEU B 226       5.401   0.763 -24.748  1.00100.86           O  
ATOM   3620  CB  LEU B 226       6.242  -0.934 -22.085  1.00100.86           C  
ATOM   3621  CG  LEU B 226       6.959   0.410 -21.825  1.00100.86           C  
ATOM   3622  CD1 LEU B 226       7.789   0.895 -23.026  1.00100.86           C  
ATOM   3623  CD2 LEU B 226       5.960   1.468 -21.330  1.00100.86           C  
ATOM   3624  N   TRP B 227       6.141  -1.322 -25.173  1.00 85.91           N  
ATOM   3625  CA  TRP B 227       6.720  -0.990 -26.447  1.00 85.91           C  
ATOM   3626  C   TRP B 227       5.671  -0.644 -27.460  1.00 85.91           C  
ATOM   3627  O   TRP B 227       5.862   0.272 -28.259  1.00 85.91           O  
ATOM   3628  CB  TRP B 227       7.584  -2.138 -27.003  1.00 85.91           C  
ATOM   3629  CG  TRP B 227       8.820  -2.393 -26.167  1.00 85.91           C  
ATOM   3630  CD1 TRP B 227       9.387  -1.600 -25.213  1.00 85.91           C  
ATOM   3631  CD2 TRP B 227       9.620  -3.586 -26.232  1.00 85.91           C  
ATOM   3632  CE2 TRP B 227      10.646  -3.446 -25.297  1.00 85.91           C  
ATOM   3633  CE3 TRP B 227       9.507  -4.708 -27.001  1.00 85.91           C  
ATOM   3634  NE1 TRP B 227      10.492  -2.222 -24.680  1.00 85.91           N  
ATOM   3635  CZ2 TRP B 227      11.577  -4.431 -25.118  1.00 85.91           C  
ATOM   3636  CZ3 TRP B 227      10.451  -5.698 -26.823  1.00 85.91           C  
ATOM   3637  CH2 TRP B 227      11.466  -5.561 -25.898  1.00 85.91           C  
ATOM   3638  N   THR B 228       4.569  -1.422 -27.488  1.00109.66           N  
ATOM   3639  CA  THR B 228       3.462  -1.234 -28.387  1.00109.66           C  
ATOM   3640  C   THR B 228       2.689  -0.008 -28.009  1.00109.66           C  
ATOM   3641  O   THR B 228       2.210   0.721 -28.876  1.00109.66           O  
ATOM   3642  CB  THR B 228       2.508  -2.391 -28.379  1.00109.66           C  
ATOM   3643  CG2 THR B 228       1.895  -2.535 -26.977  1.00109.66           C  
ATOM   3644  OG1 THR B 228       1.485  -2.178 -29.336  1.00109.66           O  
ATOM   3645  N   GLY B 229       2.550   0.260 -26.696  1.00 29.44           N  
ATOM   3646  CA  GLY B 229       1.787   1.401 -26.281  1.00 29.44           C  
ATOM   3647  C   GLY B 229       0.350   1.003 -26.108  1.00 29.44           C  
ATOM   3648  O   GLY B 229      -0.545   1.834 -26.253  1.00 29.44           O  
ATOM   3649  N   SER B 230       0.088  -0.286 -25.802  1.00 40.50           N  
ATOM   3650  CA  SER B 230      -1.260  -0.754 -25.608  1.00 40.50           C  
ATOM   3651  C   SER B 230      -1.745  -0.315 -24.253  1.00 40.50           C  
ATOM   3652  O   SER B 230      -0.960   0.101 -23.403  1.00 40.50           O  
ATOM   3653  CB  SER B 230      -1.390  -2.283 -25.687  1.00 40.50           C  
ATOM   3654  OG  SER B 230      -1.060  -2.729 -26.995  1.00 40.50           O  
ATOM   3655  N   GLY B 231      -3.078  -0.382 -24.029  1.00 22.63           N  
ATOM   3656  CA  GLY B 231      -3.665  -0.013 -22.766  1.00 22.63           C  
ATOM   3657  C   GLY B 231      -3.797   1.481 -22.715  1.00 22.63           C  
ATOM   3658  O   GLY B 231      -3.760   2.152 -23.746  1.00 22.63           O  
TER   
