# Supplementary material for: Structural Descriptors for Subunit Interface Regions in Homodimers: Effect of Lipid Membrane and Secondary Structure Type
Source: J Chem Inf Model. 2025 Mar 27;65(7):3117–26. doi: 10.1021/acs.jcim.4c01233 (PMC12004529; doi:10.1021/acs.jcim.4c01233)
Supplement: Supplementary file 3 — ci4c01233_si_003.tar [file ci4c01233_si_003.tar › database/alpha/2f1k_cytop.pdb]

HEADER    model_1_1_chain_A
ATOM      1  N   MET A   1     -20.089   7.982 -15.569  1.00109.73           N  
ATOM      2  CA  MET A   1     -20.465   6.959 -16.565  1.00109.73           C  
ATOM      7  C   MET A   1     -20.419   5.569 -16.030  1.00109.73           C  
ATOM      8  O   MET A   1     -20.390   5.353 -14.820  1.00109.73           O  
ATOM      3  CB  MET A   1     -19.590   7.087 -17.821  1.00109.73           C  
ATOM      4  CG  MET A   1     -18.086   7.142 -17.555  1.00109.73           C  
ATOM      5  SD  MET A   1     -17.100   7.293 -19.075  1.00109.73           S  
ATOM      6  CE  MET A   1     -15.529   7.662 -18.247  1.00109.73           C  
ATOM      9  N   LYS A   2     -20.440   4.583 -16.945  1.00142.00           N  
ATOM     10  CA  LYS A   2     -20.442   3.203 -16.560  1.00142.00           C  
ATOM     16  C   LYS A   2     -19.012   2.806 -16.388  1.00142.00           C  
ATOM     17  O   LYS A   2     -18.202   2.958 -17.301  1.00142.00           O  
ATOM     11  CB  LYS A   2     -21.016   2.290 -17.659  1.00142.00           C  
ATOM     12  CG  LYS A   2     -22.460   2.605 -18.063  1.00142.00           C  
ATOM     13  CD  LYS A   2     -23.509   2.294 -16.996  1.00142.00           C  
ATOM     14  CE  LYS A   2     -24.081   0.878 -17.111  1.00142.00           C  
ATOM     15  NZ  LYS A   2     -24.748   0.701 -18.422  1.00142.00           N1+
ATOM     18  N   ILE A   3     -18.660   2.282 -15.197  1.00 48.06           N  
ATOM     19  CA  ILE A   3     -17.302   1.891 -14.963  1.00 48.06           C  
ATOM     24  C   ILE A   3     -17.299   0.502 -14.409  1.00 48.06           C  
ATOM     25  O   ILE A   3     -18.160   0.137 -13.609  1.00 48.06           O  
ATOM     20  CB  ILE A   3     -16.608   2.772 -13.969  1.00 48.06           C  
ATOM     21  CG1 ILE A   3     -16.516   4.208 -14.511  1.00 48.06           C  
ATOM     22  CG2 ILE A   3     -15.244   2.145 -13.640  1.00 48.06           C  
ATOM     23  CD1 ILE A   3     -16.126   5.232 -13.448  1.00 48.06           C  
ATOM     26  N   GLY A   4     -16.309  -0.314 -14.823  1.00 29.34           N  
ATOM     27  CA  GLY A   4     -16.249  -1.666 -14.352  1.00 29.34           C  
ATOM     28  C   GLY A   4     -15.013  -1.824 -13.525  1.00 29.34           C  
ATOM     29  O   GLY A   4     -13.990  -1.197 -13.790  1.00 29.34           O  
ATOM     30  N   VAL A   5     -15.096  -2.669 -12.475  1.00 50.97           N  
ATOM     31  CA  VAL A   5     -13.960  -2.951 -11.647  1.00 50.97           C  
ATOM     35  C   VAL A   5     -13.885  -4.443 -11.512  1.00 50.97           C  
ATOM     36  O   VAL A   5     -14.860  -5.086 -11.120  1.00 50.97           O  
ATOM     32  CB  VAL A   5     -14.093  -2.384 -10.264  1.00 50.97           C  
ATOM     33  CG1 VAL A   5     -12.888  -2.832  -9.422  1.00 50.97           C  
ATOM     34  CG2 VAL A   5     -14.239  -0.857 -10.380  1.00 50.97           C  
ATOM     37  N   VAL A   6     -12.716  -5.036 -11.829  1.00 58.67           N  
ATOM     38  CA  VAL A   6     -12.569  -6.464 -11.712  1.00 58.67           C  
ATOM     42  C   VAL A   6     -11.652  -6.710 -10.552  1.00 58.67           C  
ATOM     43  O   VAL A   6     -10.555  -6.156 -10.504  1.00 58.67           O  
ATOM     39  CB  VAL A   6     -11.908  -7.103 -12.904  1.00 58.67           C  
ATOM     40  CG1 VAL A   6     -11.712  -8.601 -12.617  1.00 58.67           C  
ATOM     41  CG2 VAL A   6     -12.745  -6.812 -14.160  1.00 58.67           C  
ATOM     44  N   GLY A   7     -12.044  -7.621  -9.630  1.00 59.30           N  
ATOM     45  CA  GLY A   7     -11.247  -7.874  -8.460  1.00 59.30           C  
ATOM     46  C   GLY A   7     -11.596  -6.903  -7.371  1.00 59.30           C  
ATOM     47  O   GLY A   7     -10.969  -5.855  -7.220  1.00 59.30           O  
ATOM     48  N   LEU A   8     -12.649  -7.224  -6.590  1.00133.86           N  
ATOM     49  CA  LEU A   8     -13.057  -6.330  -5.546  1.00133.86           C  
ATOM     54  C   LEU A   8     -12.330  -6.646  -4.275  1.00133.86           C  
ATOM     55  O   LEU A   8     -12.904  -7.162  -3.314  1.00133.86           O  
ATOM     50  CB  LEU A   8     -14.563  -6.376  -5.255  1.00133.86           C  
ATOM     51  CG  LEU A   8     -15.416  -5.953  -6.464  1.00133.86           C  
ATOM     52  CD1 LEU A   8     -15.385  -7.007  -7.578  1.00133.86           C  
ATOM     53  CD2 LEU A   8     -16.838  -5.578  -6.040  1.00133.86           C  
ATOM     56  N   GLY A   9     -11.035  -6.286  -4.235  1.00 43.11           N  
ATOM     57  CA  GLY A   9     -10.225  -6.456  -3.062  1.00 43.11           C  
ATOM     58  C   GLY A   9     -10.141  -5.112  -2.417  1.00 43.11           C  
ATOM     59  O   GLY A   9     -11.045  -4.291  -2.559  1.00 43.11           O  
ATOM     60  N   LEU A  10      -9.038  -4.842  -1.693  1.00119.58           N  
ATOM     61  CA  LEU A  10      -8.953  -3.583  -1.015  1.00119.58           C  
ATOM     66  C   LEU A  10      -8.950  -2.472  -2.025  1.00119.58           C  
ATOM     67  O   LEU A  10      -9.703  -1.512  -1.877  1.00119.58           O  
ATOM     62  CB  LEU A  10      -7.732  -3.470  -0.076  1.00119.58           C  
ATOM     63  CG  LEU A  10      -7.723  -2.204   0.812  1.00119.58           C  
ATOM     64  CD1 LEU A  10      -6.679  -2.330   1.929  1.00119.58           C  
ATOM     65  CD2 LEU A  10      -7.495  -0.918   0.001  1.00119.58           C  
ATOM     68  N   ILE A  11      -8.119  -2.559  -3.084  1.00170.41           N  
ATOM     69  CA  ILE A  11      -8.077  -1.476  -4.025  1.00170.41           C  
ATOM     74  C   ILE A  11      -9.331  -1.399  -4.851  1.00170.41           C  
ATOM     75  O   ILE A  11      -9.937  -0.337  -4.978  1.00170.41           O  
ATOM     70  CB  ILE A  11      -6.902  -1.522  -4.962  1.00170.41           C  
ATOM     71  CG1 ILE A  11      -6.835  -0.218  -5.764  1.00170.41           C  
ATOM     72  CG2 ILE A  11      -7.003  -2.768  -5.851  1.00170.41           C  
ATOM     73  CD1 ILE A  11      -6.526   1.000  -4.905  1.00170.41           C  
ATOM     76  N   GLY A  12      -9.780  -2.534  -5.419  1.00 39.59           N  
ATOM     77  CA  GLY A  12     -10.899  -2.490  -6.317  1.00 39.59           C  
ATOM     78  C   GLY A  12     -12.133  -2.024  -5.605  1.00 39.59           C  
ATOM     79  O   GLY A  12     -12.894  -1.213  -6.130  1.00 39.59           O  
ATOM     80  N   ALA A  13     -12.374  -2.546  -4.391  1.00 41.95           N  
ATOM     81  CA  ALA A  13     -13.557  -2.190  -3.658  1.00 41.95           C  
ATOM     83  C   ALA A  13     -13.520  -0.732  -3.310  1.00 41.95           C  
ATOM     84  O   ALA A  13     -14.530  -0.038  -3.421  1.00 41.95           O  
ATOM     82  CB  ALA A  13     -13.705  -2.967  -2.339  1.00 41.95           C  
ATOM     85  N   SER A  14     -12.350  -0.228  -2.872  1.00 46.52           N  
ATOM     86  CA  SER A  14     -12.228   1.145  -2.458  1.00 46.52           C  
ATOM     89  C   SER A  14     -12.464   2.057  -3.622  1.00 46.52           C  
ATOM     90  O   SER A  14     -13.171   3.058  -3.513  1.00 46.52           O  
ATOM     87  CB  SER A  14     -10.829   1.472  -1.908  1.00 46.52           C  
ATOM     88  OG  SER A  14     -10.589   0.733  -0.719  1.00 46.52           O  
ATOM     91  N   LEU A  15     -11.867   1.719  -4.778  1.00 61.81           N  
ATOM     92  CA  LEU A  15     -11.957   2.536  -5.952  1.00 61.81           C  
ATOM     97  C   LEU A  15     -13.388   2.588  -6.400  1.00 61.81           C  
ATOM     98  O   LEU A  15     -13.899   3.653  -6.741  1.00 61.81           O  
ATOM     93  CB  LEU A  15     -11.101   1.953  -7.092  1.00 61.81           C  
ATOM     94  CG  LEU A  15     -11.118   2.759  -8.401  1.00 61.81           C  
ATOM     95  CD1 LEU A  15     -10.518   4.160  -8.204  1.00 61.81           C  
ATOM     96  CD2 LEU A  15     -10.421   1.978  -9.526  1.00 61.81           C  
ATOM     99  N   ALA A  16     -14.084   1.436  -6.391  1.00 36.89           N  
ATOM    100  CA  ALA A  16     -15.443   1.394  -6.851  1.00 36.89           C  
ATOM    102  C   ALA A  16     -16.295   2.272  -5.983  1.00 36.89           C  
ATOM    103  O   ALA A  16     -17.101   3.054  -6.482  1.00 36.89           O  
ATOM    101  CB  ALA A  16     -16.042  -0.023  -6.807  1.00 36.89           C  
ATOM    104  N   GLY A  17     -16.120   2.191  -4.650  1.00 25.73           N  
ATOM    105  CA  GLY A  17     -16.955   2.946  -3.759  1.00 25.73           C  
ATOM    106  C   GLY A  17     -16.762   4.414  -3.982  1.00 25.73           C  
ATOM    107  O   GLY A  17     -17.726   5.176  -3.996  1.00 25.73           O  
ATOM    108  N   ASP A  18     -15.501   4.854  -4.145  1.00 53.91           N  
ATOM    109  CA  ASP A  18     -15.226   6.256  -4.296  1.00 53.91           C  
ATOM    114  C   ASP A  18     -15.801   6.770  -5.579  1.00 53.91           C  
ATOM    115  O   ASP A  18     -16.355   7.867  -5.616  1.00 53.91           O  
ATOM    110  CB  ASP A  18     -13.723   6.584  -4.299  1.00 53.91           C  
ATOM    111  CG  ASP A  18     -13.203   6.428  -2.876  1.00 53.91           C  
ATOM    112  OD1 ASP A  18     -13.950   6.793  -1.930  1.00 53.91           O  
ATOM    113  OD2 ASP A  18     -12.054   5.936  -2.718  1.00 53.91           O1-
ATOM    116  N   LEU A  19     -15.672   5.990  -6.670  1.00 52.43           N  
ATOM    117  CA  LEU A  19     -16.155   6.392  -7.961  1.00 52.43           C  
ATOM    122  C   LEU A  19     -17.651   6.490  -7.924  1.00 52.43           C  
ATOM    123  O   LEU A  19     -18.238   7.378  -8.540  1.00 52.43           O  
ATOM    118  CB  LEU A  19     -15.758   5.416  -9.083  1.00 52.43           C  
ATOM    119  CG  LEU A  19     -14.245   5.417  -9.376  1.00 52.43           C  
ATOM    120  CD1 LEU A  19     -13.885   4.435 -10.502  1.00 52.43           C  
ATOM    121  CD2 LEU A  19     -13.733   6.840  -9.651  1.00 52.43           C  
ATOM    124  N   ARG A  20     -18.308   5.574  -7.190  1.00 76.91           N  
ATOM    125  CA  ARG A  20     -19.742   5.539  -7.097  1.00 76.91           C  
ATOM    133  C   ARG A  20     -20.219   6.819  -6.472  1.00 76.91           C  
ATOM    134  O   ARG A  20     -21.256   7.361  -6.850  1.00 76.91           O  
ATOM    126  CB  ARG A  20     -20.236   4.387  -6.205  1.00 76.91           C  
ATOM    127  CG  ARG A  20     -21.757   4.261  -6.142  1.00 76.91           C  
ATOM    128  CD  ARG A  20     -22.382   3.544  -7.340  1.00 76.91           C  
ATOM    129  NE  ARG A  20     -23.859   3.611  -7.151  1.00 76.91           N  
ATOM    130  CZ  ARG A  20     -24.479   2.780  -6.263  1.00 76.91           C  
ATOM    131  NH1 ARG A  20     -23.758   1.854  -5.567  1.00 76.91           N1+
ATOM    132  NH2 ARG A  20     -25.824   2.892  -6.057  1.00 76.91           N  
ATOM    135  N   ARG A  21     -19.450   7.345  -5.505  1.00118.57           N  
ATOM    136  CA  ARG A  21     -19.786   8.541  -4.782  1.00118.57           C  
ATOM    144  C   ARG A  21     -19.900   9.660  -5.775  1.00118.57           C  
ATOM    145  O   ARG A  21     -20.693  10.586  -5.602  1.00118.57           O  
ATOM    137  CB  ARG A  21     -18.673   8.924  -3.795  0.40118.57           C  
ATOM    138  CG  ARG A  21     -18.410   7.845  -2.744  0.40118.57           C  
ATOM    139  CD  ARG A  21     -17.077   8.021  -2.020  0.40118.57           C  
ATOM    140  NE  ARG A  21     -17.109   9.346  -1.345  0.40118.57           N  
ATOM    141  CZ  ARG A  21     -15.989  10.126  -1.314  0.40118.57           C  
ATOM    142  NH1 ARG A  21     -14.849   9.712  -1.940  0.60118.57           N1+
ATOM    143  NH2 ARG A  21     -16.019  11.326  -0.664  0.40118.57           N  
ATOM    146  N   ARG A  22     -19.073   9.603  -6.831  1.00126.25           N  
ATOM    147  CA  ARG A  22     -19.016  10.579  -7.883  1.00126.25           C  
ATOM    155  C   ARG A  22     -20.283  10.547  -8.682  1.00126.25           C  
ATOM    156  O   ARG A  22     -20.599  11.514  -9.371  1.00126.25           O  
ATOM    148  CB  ARG A  22     -17.841  10.361  -8.846  1.00126.25           C  
ATOM    149  CG  ARG A  22     -16.480  10.550  -8.178  1.00126.25           C  
ATOM    150  CD  ARG A  22     -16.170  12.003  -7.810  1.00126.25           C  
ATOM    151  NE  ARG A  22     -16.789  12.282  -6.483  1.00126.25           N  
ATOM    152  CZ  ARG A  22     -17.981  12.943  -6.399  1.00126.25           C  
ATOM    153  NH1 ARG A  22     -18.597  13.395  -7.530  1.00126.25           N1+
ATOM    154  NH2 ARG A  22     -18.552  13.156  -5.178  1.00126.25           N  
ATOM    157  N   GLY A  23     -21.028   9.424  -8.664  1.00 32.36           N  
ATOM    158  CA  GLY A  23     -22.246   9.380  -9.426  1.00 32.36           C  
ATOM    159  C   GLY A  23     -22.093   8.418 -10.563  1.00 32.36           C  
ATOM    160  O   GLY A  23     -23.013   8.242 -11.361  1.00 32.36           O  
ATOM    161  N   HIS A  24     -20.922   7.767 -10.674  1.00 57.23           N  
ATOM    162  CA  HIS A  24     -20.721   6.811 -11.725  1.00 57.23           C  
ATOM    169  C   HIS A  24     -21.513   5.577 -11.408  1.00 57.23           C  
ATOM    170  O   HIS A  24     -21.887   5.339 -10.262  1.00 57.23           O  
ATOM    165  CB  HIS A  24     -19.252   6.387 -11.900  1.00 57.23           C  
ATOM    164  CG  HIS A  24     -18.339   7.539 -12.202  1.00 57.23           C  
ATOM    167  CD2 HIS A  24     -17.408   8.143 -11.415  1.00 57.23           C  
ATOM    163  ND1 HIS A  24     -18.294   8.200 -13.408  1.00 57.23           N  
ATOM    168  CE1 HIS A  24     -17.347   9.165 -13.293  1.00 57.23           C  
ATOM    166  NE2 HIS A  24     -16.781   9.168 -12.102  1.00 57.23           N  
ATOM    171  N   TYR A  25     -21.800   4.761 -12.446  1.00 67.95           N  
ATOM    172  CA  TYR A  25     -22.545   3.542 -12.271  1.00 67.95           C  
ATOM    181  C   TYR A  25     -21.504   2.461 -12.265  1.00 67.95           C  
ATOM    182  O   TYR A  25     -20.797   2.268 -13.253  1.00 67.95           O  
ATOM    173  CB  TYR A  25     -23.493   3.267 -13.458  1.00 67.95           C  
ATOM    174  CG  TYR A  25     -24.302   2.033 -13.224  1.00 67.95           C  
ATOM    175  CD1 TYR A  25     -25.489   2.104 -12.532  1.00 67.95           C  
ATOM    176  CD2 TYR A  25     -23.892   0.809 -13.707  1.00 67.95           C  
ATOM    177  CE1 TYR A  25     -26.250   0.979 -12.314  1.00 67.95           C  
ATOM    178  CE2 TYR A  25     -24.648  -0.322 -13.493  1.00 67.95           C  
ATOM    179  CZ  TYR A  25     -25.830  -0.237 -12.795  1.00 67.95           C  
ATOM    180  OH  TYR A  25     -26.606  -1.394 -12.575  1.00 67.95           O  
ATOM    183  N   LEU A  26     -21.381   1.725 -11.140  1.00104.25           N  
ATOM    184  CA  LEU A  26     -20.309   0.775 -11.007  1.00104.25           C  
ATOM    189  C   LEU A  26     -20.772  -0.638 -11.143  1.00104.25           C  
ATOM    190  O   LEU A  26     -21.760  -1.058 -10.540  1.00104.25           O  
ATOM    185  CB  LEU A  26     -19.565   0.852  -9.659  1.00104.25           C  
ATOM    186  CG  LEU A  26     -18.624   2.061  -9.527  1.00104.25           C  
ATOM    187  CD1 LEU A  26     -17.425   1.925 -10.480  1.00104.25           C  
ATOM    188  CD2 LEU A  26     -19.381   3.386  -9.695  1.00104.25           C  
ATOM    191  N   ILE A  27     -20.024  -1.412 -11.957  1.00 48.41           N  
ATOM    192  CA  ILE A  27     -20.277  -2.814 -12.122  1.00 48.41           C  
ATOM    197  C   ILE A  27     -19.043  -3.516 -11.647  1.00 48.41           C  
ATOM    198  O   ILE A  27     -17.939  -3.234 -12.112  1.00 48.41           O  
ATOM    193  CB  ILE A  27     -20.517  -3.227 -13.545  1.00 48.41           C  
ATOM    194  CG1 ILE A  27     -21.778  -2.541 -14.097  1.00 48.41           C  
ATOM    195  CG2 ILE A  27     -20.591  -4.762 -13.588  1.00 48.41           C  
ATOM    196  CD1 ILE A  27     -21.956  -2.716 -15.605  1.00 48.41           C  
ATOM    199  N   GLY A  28     -19.201  -4.462 -10.700  1.00 33.53           N  
ATOM    200  CA  GLY A  28     -18.049  -5.125 -10.161  1.00 33.53           C  
ATOM    201  C   GLY A  28     -18.059  -6.567 -10.555  1.00 33.53           C  
ATOM    202  O   GLY A  28     -19.109  -7.199 -10.665  1.00 33.53           O  
ATOM    203  N   VAL A  29     -16.852  -7.119 -10.796  1.00 45.16           N  
ATOM    204  CA  VAL A  29     -16.714  -8.516 -11.094  1.00 45.16           C  
ATOM    208  C   VAL A  29     -15.696  -9.031 -10.127  1.00 45.16           C  
ATOM    209  O   VAL A  29     -14.652  -8.409  -9.933  1.00 45.16           O  
ATOM    205  CB  VAL A  29     -16.188  -8.791 -12.475  1.00 45.16           C  
ATOM    206  CG1 VAL A  29     -15.948 -10.304 -12.628  1.00 45.16           C  
ATOM    207  CG2 VAL A  29     -17.180  -8.210 -13.496  1.00 45.16           C  
ATOM    210  N   SER A  30     -15.977 -10.176  -9.474  1.00 94.04           N  
ATOM    211  CA  SER A  30     -15.030 -10.706  -8.536  1.00 94.04           C  
ATOM    214  C   SER A  30     -15.181 -12.197  -8.496  1.00 94.04           C  
ATOM    215  O   SER A  30     -16.112 -12.761  -9.070  1.00 94.04           O  
ATOM    212  CB  SER A  30     -15.205 -10.164  -7.107  1.00 94.04           C  
ATOM    213  OG  SER A  30     -16.487 -10.506  -6.607  1.00 94.04           O  
ATOM    216  N   ARG A  31     -14.211 -12.874  -7.848  1.00140.84           N  
ATOM    217  CA  ARG A  31     -14.174 -14.310  -7.776  1.00140.84           C  
ATOM    225  C   ARG A  31     -15.283 -14.895  -6.951  1.00140.84           C  
ATOM    226  O   ARG A  31     -15.955 -15.829  -7.387  1.00140.84           O  
ATOM    218  CB  ARG A  31     -12.915 -14.858  -7.091  1.00140.84           C  
ATOM    219  CG  ARG A  31     -11.585 -14.426  -7.696  1.00140.84           C  
ATOM    220  CD  ARG A  31     -10.407 -15.116  -7.010  1.00140.84           C  
ATOM    221  NE  ARG A  31     -10.685 -15.085  -5.546  1.00140.84           N  
ATOM    222  CZ  ARG A  31     -10.471 -13.950  -4.819  1.00140.84           C  
ATOM    223  NH1 ARG A  31     -10.011 -12.820  -5.431  1.00140.84           N1+
ATOM    224  NH2 ARG A  31     -10.724 -13.946  -3.478  1.00140.84           N  
ATOM    227  N   GLN A  32     -15.514 -14.349  -5.739  1.00 51.42           N  
ATOM    228  CA  GLN A  32     -16.388 -15.003  -4.803  1.00 51.42           C  
ATOM    234  C   GLN A  32     -17.726 -14.336  -4.762  1.00 51.42           C  
ATOM    235  O   GLN A  32     -17.839 -13.116  -4.857  1.00 51.42           O  
ATOM    229  CB  GLN A  32     -15.810 -14.997  -3.377  1.00 51.42           C  
ATOM    230  CG  GLN A  32     -14.473 -15.739  -3.282  1.00 51.42           C  
ATOM    231  CD  GLN A  32     -13.879 -15.510  -1.899  1.00 51.42           C  
ATOM    233  NE2 GLN A  32     -12.917 -16.385  -1.501  1.00 51.42           N  
ATOM    232  OE1 GLN A  32     -14.254 -14.575  -1.194  1.00 51.42           O  
ATOM    236  N   GLN A  33     -18.785 -15.154  -4.601  1.00 37.26           N  
ATOM    237  CA  GLN A  33     -20.134 -14.670  -4.581  1.00 37.26           C  
ATOM    243  C   GLN A  33     -20.338 -13.788  -3.387  1.00 37.26           C  
ATOM    244  O   GLN A  33     -21.026 -12.772  -3.473  1.00 37.26           O  
ATOM    238  CB  GLN A  33     -21.189 -15.789  -4.522  1.00 37.26           C  
ATOM    239  CG  GLN A  33     -22.623 -15.257  -4.581  1.00 37.26           C  
ATOM    240  CD  GLN A  33     -22.835 -14.659  -5.967  1.00 37.26           C  
ATOM    242  NE2 GLN A  33     -23.623 -13.553  -6.040  1.00 37.26           N  
ATOM    241  OE1 GLN A  33     -22.305 -15.160  -6.957  1.00 37.26           O  
ATOM    245  N   SER A  34     -19.744 -14.151  -2.237  1.00 25.57           N  
ATOM    246  CA  SER A  34     -19.944 -13.394  -1.033  1.00 25.57           C  
ATOM    249  C   SER A  34     -19.410 -12.006  -1.220  1.00 25.57           C  
ATOM    250  O   SER A  34     -20.012 -11.037  -0.757  1.00 25.57           O  
ATOM    247  CB  SER A  34     -19.235 -14.011   0.186  1.00 25.57           C  
ATOM    248  OG  SER A  34     -17.828 -13.996  -0.002  1.00 25.57           O  
ATOM    251  N   THR A  35     -18.262 -11.875  -1.910  1.00 34.91           N  
ATOM    252  CA  THR A  35     -17.648 -10.593  -2.113  1.00 34.91           C  
ATOM    256  C   THR A  35     -18.536  -9.739  -2.962  1.00 34.91           C  
ATOM    257  O   THR A  35     -18.677  -8.542  -2.712  1.00 34.91           O  
ATOM    253  CB  THR A  35     -16.316 -10.684  -2.796  1.00 34.91           C  
ATOM    255  CG2 THR A  35     -15.753  -9.262  -2.967  1.00 34.91           C  
ATOM    254  OG1 THR A  35     -15.425 -11.481  -2.030  1.00 34.91           O  
ATOM    258  N   CYS A  36     -19.153 -10.336  -4.000  1.00 26.54           N  
ATOM    259  CA  CYS A  36     -19.998  -9.589  -4.887  1.00 26.54           C  
ATOM    262  C   CYS A  36     -21.154  -9.053  -4.102  1.00 26.54           C  
ATOM    263  O   CYS A  36     -21.529  -7.890  -4.249  1.00 26.54           O  
ATOM    260  CB  CYS A  36     -20.576 -10.443  -6.029  1.00 26.54           C  
ATOM    261  SG  CYS A  36     -19.298 -11.075  -7.159  1.00 26.54           S  
ATOM    264  N   GLU A  37     -21.744  -9.896  -3.234  1.00 36.68           N  
ATOM    265  CA  GLU A  37     -22.889  -9.505  -2.461  1.00 36.68           C  
ATOM    271  C   GLU A  37     -22.506  -8.408  -1.508  1.00 36.68           C  
ATOM    272  O   GLU A  37     -23.254  -7.447  -1.331  1.00 36.68           O  
ATOM    266  CB  GLU A  37     -23.497 -10.684  -1.677  1.00 36.68           C  
ATOM    267  CG  GLU A  37     -24.152 -11.715  -2.603  1.00 36.68           C  
ATOM    268  CD  GLU A  37     -24.669 -12.888  -1.782  1.00 36.68           C  
ATOM    269  OE1 GLU A  37     -24.243 -13.030  -0.605  1.00 36.68           O  
ATOM    270  OE2 GLU A  37     -25.496 -13.666  -2.330  1.00 36.68           O1-
ATOM    273  N   LYS A  38     -21.318  -8.508  -0.882  1.00 49.44           N  
ATOM    274  CA  LYS A  38     -20.904  -7.509   0.065  1.00 49.44           C  
ATOM    280  C   LYS A  38     -20.798  -6.194  -0.636  1.00 49.44           C  
ATOM    281  O   LYS A  38     -21.225  -5.166  -0.112  1.00 49.44           O  
ATOM    275  CB  LYS A  38     -19.496  -7.741   0.639  1.00 49.44           C  
ATOM    276  CG  LYS A  38     -19.333  -8.946   1.562  1.00 49.44           C  
ATOM    277  CD  LYS A  38     -17.865  -9.198   1.911  1.00 49.44           C  
ATOM    278  CE  LYS A  38     -17.654 -10.243   3.006  1.00 49.44           C  
ATOM    279  NZ  LYS A  38     -16.213 -10.361   3.318  1.00 49.44           N1+
ATOM    282  N   ALA A  39     -20.232  -6.201  -1.856  1.00 33.74           N  
ATOM    283  CA  ALA A  39     -19.981  -4.978  -2.561  1.00 33.74           C  
ATOM    285  C   ALA A  39     -21.275  -4.263  -2.788  1.00 33.74           C  
ATOM    286  O   ALA A  39     -21.354  -3.046  -2.631  1.00 33.74           O  
ATOM    284  CB  ALA A  39     -19.326  -5.210  -3.935  1.00 33.74           C  
ATOM    287  N   VAL A  40     -22.326  -5.006  -3.176  1.00 34.04           N  
ATOM    288  CA  VAL A  40     -23.599  -4.400  -3.449  1.00 34.04           C  
ATOM    292  C   VAL A  40     -24.202  -3.837  -2.191  1.00 34.04           C  
ATOM    293  O   VAL A  40     -24.671  -2.700  -2.176  1.00 34.04           O  
ATOM    289  CB  VAL A  40     -24.588  -5.376  -4.022  1.00 34.04           C  
ATOM    290  CG1 VAL A  40     -25.940  -4.664  -4.192  1.00 34.04           C  
ATOM    291  CG2 VAL A  40     -24.016  -5.951  -5.330  1.00 34.04           C  
ATOM    294  N   GLU A  41     -24.189  -4.613  -1.088  1.00 42.03           N  
ATOM    295  CA  GLU A  41     -24.840  -4.194   0.127  1.00 42.03           C  
ATOM    301  C   GLU A  41     -24.177  -2.964   0.675  1.00 42.03           C  
ATOM    302  O   GLU A  41     -24.836  -2.058   1.185  1.00 42.03           O  
ATOM    296  CB  GLU A  41     -24.806  -5.265   1.229  1.00 42.03           C  
ATOM    297  CG  GLU A  41     -25.593  -4.867   2.479  1.00 42.03           C  
ATOM    298  CD  GLU A  41     -25.479  -6.002   3.483  0.50 42.03           C  
ATOM    299  OE1 GLU A  41     -25.097  -7.126   3.059  0.50 42.03           O  
ATOM    300  OE2 GLU A  41     -25.770  -5.761   4.685  0.50 42.03           O1-
ATOM    303  N   ARG A  42     -22.840  -2.924   0.582  1.00124.99           N  
ATOM    304  CA  ARG A  42     -21.975  -1.885   1.068  1.00124.99           C  
ATOM    312  C   ARG A  42     -22.103  -0.645   0.229  1.00124.99           C  
ATOM    313  O   ARG A  42     -21.569   0.407   0.581  1.00124.99           O  
ATOM    305  CB  ARG A  42     -20.508  -2.340   1.150  1.00124.99           C  
ATOM    306  CG  ARG A  42     -20.377  -3.463   2.181  1.00124.99           C  
ATOM    307  CD  ARG A  42     -18.978  -4.038   2.400  1.00124.99           C  
ATOM    308  NE  ARG A  42     -19.155  -5.122   3.408  1.00124.99           N  
ATOM    309  CZ  ARG A  42     -18.124  -5.941   3.764  1.00124.99           C  
ATOM    310  NH1 ARG A  42     -16.873  -5.739   3.258  1.00124.99           N1+
ATOM    311  NH2 ARG A  42     -18.352  -6.970   4.633  1.00124.99           N  
ATOM    314  N   GLN A  43     -22.759  -0.763  -0.941  1.00116.89           N  
ATOM    315  CA  GLN A  43     -22.978   0.330  -1.848  1.00116.89           C  
ATOM    321  C   GLN A  43     -21.692   0.723  -2.504  1.00116.89           C  
ATOM    322  O   GLN A  43     -21.517   1.861  -2.940  1.00116.89           O  
ATOM    316  CB  GLN A  43     -23.584   1.568  -1.172  1.00116.89           C  
ATOM    317  CG  GLN A  43     -24.047   2.613  -2.182  1.00116.89           C  
ATOM    318  CD  GLN A  43     -24.627   3.795  -1.421  1.00116.89           C  
ATOM    320  NE2 GLN A  43     -23.737   4.726  -0.987  1.00116.89           N  
ATOM    319  OE1 GLN A  43     -25.837   3.893  -1.219  1.00116.89           O  
ATOM    323  N   LEU A  44     -20.748  -0.231  -2.569  1.00 63.34           N  
ATOM    324  CA  LEU A  44     -19.514  -0.048  -3.271  1.00 63.34           C  
ATOM    329  C   LEU A  44     -19.772  -0.054  -4.752  1.00 63.34           C  
ATOM    330  O   LEU A  44     -19.094   0.650  -5.498  1.00 63.34           O  
ATOM    325  CB  LEU A  44     -18.481  -1.135  -2.950  1.00 63.34           C  
ATOM    326  CG  LEU A  44     -18.052  -1.100  -1.474  1.00 63.34           C  
ATOM    327  CD1 LEU A  44     -16.960  -2.138  -1.184  1.00 63.34           C  
ATOM    328  CD2 LEU A  44     -17.661   0.323  -1.040  1.00 63.34           C  
ATOM    331  N   VAL A  45     -20.731  -0.888  -5.220  1.00 47.74           N  
ATOM    332  CA  VAL A  45     -21.036  -0.962  -6.628  1.00 47.74           C  
ATOM    336  C   VAL A  45     -22.525  -1.078  -6.793  1.00 47.74           C  
ATOM    337  O   VAL A  45     -23.244  -1.403  -5.850  1.00 47.74           O  
ATOM    333  CB  VAL A  45     -20.426  -2.156  -7.309  1.00 47.74           C  
ATOM    334  CG1 VAL A  45     -18.892  -2.049  -7.227  1.00 47.74           C  
ATOM    335  CG2 VAL A  45     -20.993  -3.432  -6.663  1.00 47.74           C  
ATOM    338  N   ASP A  46     -23.032  -0.723  -7.993  1.00 63.60           N  
ATOM    339  CA  ASP A  46     -24.428  -0.855  -8.311  1.00 63.60           C  
ATOM    344  C   ASP A  46     -24.778  -2.302  -8.486  1.00 63.60           C  
ATOM    345  O   ASP A  46     -25.819  -2.754  -8.009  1.00 63.60           O  
ATOM    340  CB  ASP A  46     -24.802  -0.093  -9.591  1.00 63.60           C  
ATOM    341  CG  ASP A  46     -24.805   1.387  -9.230  1.00 63.60           C  
ATOM    342  OD1 ASP A  46     -25.765   1.825  -8.541  1.00 63.60           O  
ATOM    343  OD2 ASP A  46     -23.839   2.094  -9.621  1.00 63.60           O1-
ATOM    346  N   GLU A  47     -23.921  -3.073  -9.187  1.00 49.39           N  
ATOM    347  CA  GLU A  47     -24.207  -4.465  -9.375  1.00 49.39           C  
ATOM    353  C   GLU A  47     -22.905  -5.195  -9.410  1.00 49.39           C  
ATOM    354  O   GLU A  47     -21.861  -4.606  -9.693  1.00 49.39           O  
ATOM    348  CB  GLU A  47     -24.957  -4.785 -10.678  1.00 49.39           C  
ATOM    349  CG  GLU A  47     -24.177  -4.432 -11.941  1.00 49.39           C  
ATOM    350  CD  GLU A  47     -25.043  -4.808 -13.134  1.00 49.39           C  
ATOM    351  OE1 GLU A  47     -25.887  -3.965 -13.538  1.00 49.39           O  
ATOM    352  OE2 GLU A  47     -24.878  -5.945 -13.651  1.00 49.39           O1-
ATOM    355  N   ALA A  48     -22.928  -6.504  -9.094  1.00 33.80           N  
ATOM    356  CA  ALA A  48     -21.701  -7.247  -9.112  1.00 33.80           C  
ATOM    358  C   ALA A  48     -22.005  -8.673  -9.429  1.00 33.80           C  
ATOM    359  O   ALA A  48     -23.098  -9.168  -9.152  1.00 33.80           O  
ATOM    357  CB  ALA A  48     -20.952  -7.221  -7.768  1.00 33.80           C  
ATOM    360  N   GLY A  49     -21.017  -9.374 -10.024  1.00 26.52           N  
ATOM    361  CA  GLY A  49     -21.213 -10.748 -10.381  1.00 26.52           C  
ATOM    362  C   GLY A  49     -19.897 -11.334 -10.799  1.00 26.52           C  
ATOM    363  O   GLY A  49     -18.861 -10.671 -10.796  1.00 26.52           O  
ATOM    364  N   GLN A  50     -19.932 -12.646 -11.093  1.00116.03           N  
ATOM    365  CA  GLN A  50     -18.848 -13.496 -11.502  1.00116.03           C  
ATOM    371  C   GLN A  50     -18.463 -13.302 -12.951  1.00116.03           C  
ATOM    372  O   GLN A  50     -17.299 -13.464 -13.314  1.00116.03           O  
ATOM    366  CB  GLN A  50     -19.251 -14.979 -11.391  1.00116.03           C  
ATOM    367  CG  GLN A  50     -19.904 -15.368 -10.058  1.00116.03           C  
ATOM    368  CD  GLN A  50     -18.838 -15.585  -8.994  1.00116.03           C  
ATOM    370  NE2 GLN A  50     -18.906 -16.753  -8.300  1.00116.03           N  
ATOM    369  OE1 GLN A  50     -17.970 -14.740  -8.782  1.00116.03           O  
ATOM    373  N   ASP A  51     -19.447 -12.999 -13.826  1.00 63.20           N  
ATOM    374  CA  ASP A  51     -19.243 -13.039 -15.255  1.00 63.20           C  
ATOM    379  C   ASP A  51     -18.726 -11.734 -15.800  1.00 63.20           C  
ATOM    380  O   ASP A  51     -19.204 -10.659 -15.451  1.00 63.20           O  
ATOM    375  CB  ASP A  51     -20.549 -13.389 -16.002  1.00 63.20           C  
ATOM    376  CG  ASP A  51     -20.257 -13.865 -17.421  1.00 63.20           C  
ATOM    377  OD1 ASP A  51     -19.093 -13.728 -17.882  1.00 63.20           O  
ATOM    378  OD2 ASP A  51     -21.209 -14.380 -18.066  1.00 63.20           O1-
ATOM    381  N   LEU A  52     -17.725 -11.833 -16.703  1.00 67.12           N  
ATOM    382  CA  LEU A  52     -17.068 -10.749 -17.383  1.00 67.12           C  
ATOM    387  C   LEU A  52     -18.030 -10.082 -18.323  1.00 67.12           C  
ATOM    388  O   LEU A  52     -17.846  -8.921 -18.684  1.00 67.12           O  
ATOM    383  CB  LEU A  52     -15.858 -11.201 -18.222  1.00 67.12           C  
ATOM    384  CG  LEU A  52     -14.701 -11.791 -17.392  1.00 67.12           C  
ATOM    385  CD1 LEU A  52     -13.529 -12.213 -18.293  1.00 67.12           C  
ATOM    386  CD2 LEU A  52     -14.267 -10.842 -16.263  1.00 67.12           C  
ATOM    389  N   SER A  53     -19.058 -10.817 -18.786  1.00 48.66           N  
ATOM    390  CA  SER A  53     -20.009 -10.304 -19.736  1.00 48.66           C  
ATOM    393  C   SER A  53     -20.725  -9.112 -19.162  1.00 48.66           C  
ATOM    394  O   SER A  53     -21.309  -8.323 -19.902  1.00 48.66           O  
ATOM    391  CB  SER A  53     -21.077 -11.338 -20.136  1.00 48.66           C  
ATOM    392  OG  SER A  53     -21.836 -11.724 -19.000  1.00 48.66           O  
ATOM    395  N   LEU A  54     -20.690  -8.938 -17.831  1.00 67.02           N  
ATOM    396  CA  LEU A  54     -21.365  -7.850 -17.170  1.00 67.02           C  
ATOM    401  C   LEU A  54     -20.779  -6.549 -17.649  1.00 67.02           C  
ATOM    402  O   LEU A  54     -21.442  -5.513 -17.654  1.00 67.02           O  
ATOM    397  CB  LEU A  54     -21.157  -7.864 -15.646  1.00 67.02           C  
ATOM    398  CG  LEU A  54     -21.691  -9.123 -14.939  1.00 67.02           C  
ATOM    399  CD1 LEU A  54     -21.440  -9.051 -13.424  1.00 67.02           C  
ATOM    400  CD2 LEU A  54     -23.166  -9.376 -15.285  1.00 67.02           C  
ATOM    403  N   LEU A  55     -19.481  -6.584 -17.992  1.00102.34           N  
ATOM    404  CA  LEU A  55     -18.618  -5.507 -18.403  1.00102.34           C  
ATOM    409  C   LEU A  55     -18.869  -4.985 -19.794  1.00102.34           C  
ATOM    410  O   LEU A  55     -18.290  -3.970 -20.175  1.00102.34           O  
ATOM    405  CB  LEU A  55     -17.130  -5.877 -18.298  1.00102.34           C  
ATOM    406  CG  LEU A  55     -16.691  -6.137 -16.845  1.00102.34           C  
ATOM    407  CD1 LEU A  55     -15.192  -6.465 -16.752  1.00102.34           C  
ATOM    408  CD2 LEU A  55     -17.107  -4.974 -15.929  1.00102.34           C  
ATOM    411  N   GLN A  56     -19.690  -5.657 -20.617  1.00 81.34           N  
ATOM    412  CA  GLN A  56     -19.770  -5.350 -22.024  1.00 81.34           C  
ATOM    418  C   GLN A  56     -19.998  -3.884 -22.315  1.00 81.34           C  
ATOM    419  O   GLN A  56     -19.466  -3.380 -23.301  1.00 81.34           O  
ATOM    413  CB  GLN A  56     -20.873  -6.166 -22.714  1.00 81.34           C  
ATOM    414  CG  GLN A  56     -20.620  -7.668 -22.584  1.00 81.34           C  
ATOM    415  CD  GLN A  56     -21.733  -8.430 -23.284  1.00 81.34           C  
ATOM    417  NE2 GLN A  56     -21.736  -9.778 -23.102  1.00 81.34           N  
ATOM    416  OE1 GLN A  56     -22.570  -7.851 -23.974  1.00 81.34           O  
ATOM    420  N   THR A  57     -20.842  -3.185 -21.531  1.00 91.28           N  
ATOM    421  CA  THR A  57     -21.170  -1.783 -21.681  1.00 91.28           C  
ATOM    425  C   THR A  57     -20.175  -0.807 -21.083  1.00 91.28           C  
ATOM    426  O   THR A  57     -20.197   0.371 -21.437  1.00 91.28           O  
ATOM    422  CB  THR A  57     -22.514  -1.444 -21.103  1.00 91.28           C  
ATOM    424  CG2 THR A  57     -23.564  -2.340 -21.780  1.00 91.28           C  
ATOM    423  OG1 THR A  57     -22.524  -1.653 -19.699  1.00 91.28           O  
ATOM    427  N   ALA A  58     -19.335  -1.217 -20.111  1.00 55.87           N  
ATOM    428  CA  ALA A  58     -18.505  -0.274 -19.395  1.00 55.87           C  
ATOM    430  C   ALA A  58     -17.549   0.465 -20.298  1.00 55.87           C  
ATOM    431  O   ALA A  58     -16.942  -0.107 -21.201  1.00 55.87           O  
ATOM    429  CB  ALA A  58     -17.681  -0.930 -18.272  1.00 55.87           C  
ATOM    432  N   LYS A  59     -17.459   1.802 -20.096  1.00134.63           N  
ATOM    433  CA  LYS A  59     -16.556   2.689 -20.788  1.00134.63           C  
ATOM    439  C   LYS A  59     -15.149   2.570 -20.271  1.00134.63           C  
ATOM    440  O   LYS A  59     -14.183   2.695 -21.026  1.00134.63           O  
ATOM    434  CB  LYS A  59     -16.944   4.170 -20.647  0.50134.63           C  
ATOM    435  CG  LYS A  59     -15.932   5.137 -21.275  0.50134.63           C  
ATOM    436  CD  LYS A  59     -15.832   5.043 -22.797  0.50134.63           C  
ATOM    437  CE  LYS A  59     -14.845   6.038 -23.416  0.50134.63           C  
ATOM    438  NZ  LYS A  59     -13.471   5.489 -23.381  0.50134.63           N1+
ATOM    441  N   ILE A  60     -14.993   2.402 -18.943  1.00 66.05           N  
ATOM    442  CA  ILE A  60     -13.684   2.300 -18.362  1.00 66.05           C  
ATOM    447  C   ILE A  60     -13.677   1.081 -17.500  1.00 66.05           C  
ATOM    448  O   ILE A  60     -14.630   0.839 -16.763  1.00 66.05           O  
ATOM    443  CB  ILE A  60     -13.335   3.451 -17.458  1.00 66.05           C  
ATOM    444  CG1 ILE A  60     -13.336   4.784 -18.225  1.00 66.05           C  
ATOM    445  CG2 ILE A  60     -11.990   3.131 -16.788  1.00 66.05           C  
ATOM    446  CD1 ILE A  60     -13.275   6.006 -17.307  1.00 66.05           C  
ATOM    449  N   ILE A  61     -12.595   0.277 -17.573  1.00122.31           N  
ATOM    450  CA  ILE A  61     -12.529  -0.923 -16.789  1.00122.31           C  
ATOM    455  C   ILE A  61     -11.242  -0.870 -16.013  1.00122.31           C  
ATOM    456  O   ILE A  61     -10.185  -0.588 -16.578  1.00122.31           O  
ATOM    451  CB  ILE A  61     -12.421  -2.157 -17.639  1.00122.31           C  
ATOM    452  CG1 ILE A  61     -13.542  -2.207 -18.693  1.00122.31           C  
ATOM    453  CG2 ILE A  61     -12.402  -3.372 -16.697  1.00122.31           C  
ATOM    454  CD1 ILE A  61     -14.953  -2.229 -18.117  1.00122.31           C  
ATOM    457  N   PHE A  62     -11.301  -1.142 -14.692  1.00161.54           N  
ATOM    458  CA  PHE A  62     -10.118  -1.155 -13.874  1.00161.54           C  
ATOM    466  C   PHE A  62      -9.839  -2.590 -13.519  1.00161.54           C  
ATOM    467  O   PHE A  62     -10.726  -3.296 -13.037  1.00161.54           O  
ATOM    459  CB  PHE A  62     -10.287  -0.415 -12.531  1.00161.54           C  
ATOM    460  CG  PHE A  62     -10.375   1.055 -12.776  1.00161.54           C  
ATOM    461  CD1 PHE A  62     -11.590   1.659 -13.006  1.00161.54           C  
ATOM    462  CD2 PHE A  62      -9.239   1.832 -12.775  1.00161.54           C  
ATOM    463  CE1 PHE A  62     -11.668   3.016 -13.231  1.00161.54           C  
ATOM    464  CE2 PHE A  62      -9.311   3.189 -12.999  1.00161.54           C  
ATOM    465  CZ  PHE A  62     -10.528   3.782 -13.227  1.00161.54           C  
ATOM    468  N   LEU A  63      -8.582  -3.042 -13.746  1.00 88.20           N  
ATOM    469  CA  LEU A  63      -8.147  -4.393 -13.480  1.00 88.20           C  
ATOM    474  C   LEU A  63      -7.460  -4.400 -12.140  1.00 88.20           C  
ATOM    475  O   LEU A  63      -6.320  -3.959 -12.008  1.00 88.20           O  
ATOM    470  CB  LEU A  63      -7.084  -4.872 -14.483  1.00 88.20           C  
ATOM    471  CG  LEU A  63      -7.576  -4.925 -15.939  1.00 88.20           C  
ATOM    472  CD1 LEU A  63      -6.459  -5.408 -16.880  1.00 88.20           C  
ATOM    473  CD2 LEU A  63      -8.857  -5.767 -16.063  1.00 88.20           C  
ATOM    476  N   CYS A  64      -8.216  -4.810 -11.107  1.00140.90           N  
ATOM    477  CA  CYS A  64      -7.911  -4.917  -9.700  1.00140.90           C  
ATOM    480  C   CYS A  64      -7.402  -6.234  -9.169  1.00140.90           C  
ATOM    481  O   CYS A  64      -7.224  -6.343  -7.954  1.00140.90           O  
ATOM    478  CB  CYS A  64      -9.115  -4.509  -8.839  1.00140.90           C  
ATOM    479  SG  CYS A  64      -9.594  -2.784  -9.156  1.00140.90           S  
ATOM    482  N   THR A  65      -7.306  -7.299  -9.986  1.00 69.83           N  
ATOM    483  CA  THR A  65      -6.950  -8.608  -9.483  1.00 69.83           C  
ATOM    487  C   THR A  65      -5.521  -8.631  -9.017  1.00 69.83           C  
ATOM    488  O   THR A  65      -4.791  -7.646  -9.100  1.00 69.83           O  
ATOM    484  CB  THR A  65      -7.080  -9.664 -10.538  1.00 69.83           C  
ATOM    486  CG2 THR A  65      -8.539  -9.681 -11.023  1.00 69.83           C  
ATOM    485  OG1 THR A  65      -6.206  -9.383 -11.623  1.00 69.83           O  
ATOM    489  N   PRO A  66      -5.112  -9.767  -8.503  1.00 82.76           N  
ATOM    490  CA  PRO A  66      -3.752  -9.930  -8.063  1.00 82.76           C  
ATOM    494  C   PRO A  66      -2.916  -9.833  -9.302  1.00 82.76           C  
ATOM    495  O   PRO A  66      -3.456 -10.038 -10.386  1.00 82.76           O  
ATOM    492  CB  PRO A  66      -3.711 -11.281  -7.356  1.00 82.76           C  
ATOM    493  CG  PRO A  66      -5.144 -11.444  -6.812  1.00 82.76           C  
ATOM    491  CD  PRO A  66      -6.025 -10.648  -7.792  1.00 82.76           C  
ATOM    496  N   ILE A  67      -1.606  -9.552  -9.176  1.00 59.93           N  
ATOM    497  CA  ILE A  67      -0.789  -9.260 -10.319  1.00 59.93           C  
ATOM    502  C   ILE A  67      -0.833 -10.386 -11.307  1.00 59.93           C  
ATOM    503  O   ILE A  67      -0.993 -10.156 -12.505  1.00 59.93           O  
ATOM    498  CB  ILE A  67       0.655  -9.053  -9.959  1.00 59.93           C  
ATOM    499  CG1 ILE A  67       0.807  -7.864  -8.993  1.00 59.93           C  
ATOM    500  CG2 ILE A  67       1.445  -8.891 -11.268  1.00 59.93           C  
ATOM    501  CD1 ILE A  67       2.193  -7.740  -8.360  1.00 59.93           C  
ATOM    504  N   GLN A  68      -0.730 -11.637 -10.834  1.00 96.19           N  
ATOM    505  CA  GLN A  68      -0.659 -12.770 -11.712  1.00 96.19           C  
ATOM    511  C   GLN A  68      -1.897 -12.887 -12.553  1.00 96.19           C  
ATOM    512  O   GLN A  68      -1.820 -13.354 -13.686  1.00 96.19           O  
ATOM    506  CB  GLN A  68      -0.436 -14.103 -10.966  1.00 96.19           C  
ATOM    507  CG  GLN A  68      -1.545 -14.492  -9.983  1.00 96.19           C  
ATOM    508  CD  GLN A  68      -1.308 -13.763  -8.665  1.00 96.19           C  
ATOM    510  NE2 GLN A  68      -2.106 -14.120  -7.624  1.00 96.19           N  
ATOM    509  OE1 GLN A  68      -0.433 -12.905  -8.560  1.00 96.19           O  
ATOM    513  N   LEU A  69      -3.068 -12.528 -11.993  1.00127.02           N  
ATOM    514  CA  LEU A  69      -4.365 -12.591 -12.623  1.00127.02           C  
ATOM    519  C   LEU A  69      -4.609 -11.554 -13.685  1.00127.02           C  
ATOM    520  O   LEU A  69      -5.466 -11.757 -14.544  1.00127.02           O  
ATOM    515  CB  LEU A  69      -5.538 -12.484 -11.632  1.00127.02           C  
ATOM    516  CG  LEU A  69      -5.766 -13.754 -10.792  1.00127.02           C  
ATOM    517  CD1 LEU A  69      -6.216 -14.922 -11.682  1.00127.02           C  
ATOM    518  CD2 LEU A  69      -4.544 -14.098  -9.928  1.00127.02           C  
ATOM    521  N   ILE A  70      -3.931 -10.392 -13.655  1.00155.67           N  
ATOM    522  CA  ILE A  70      -4.393  -9.354 -14.538  1.00155.67           C  
ATOM    527  C   ILE A  70      -4.334  -9.701 -15.998  1.00155.67           C  
ATOM    528  O   ILE A  70      -5.306  -9.454 -16.710  1.00155.67           O  
ATOM    523  CB  ILE A  70      -3.770  -8.016 -14.318  1.00155.67           C  
ATOM    524  CG1 ILE A  70      -2.274  -8.049 -14.563  1.00155.67           C  
ATOM    525  CG2 ILE A  70      -4.146  -7.530 -12.914  1.00155.67           C  
ATOM    526  CD1 ILE A  70      -1.760  -6.627 -14.598  1.00155.67           C  
ATOM    529  N   LEU A  71      -3.225 -10.272 -16.507  1.00 67.94           N  
ATOM    530  CA  LEU A  71      -3.173 -10.541 -17.919  1.00 67.94           C  
ATOM    535  C   LEU A  71      -4.152 -11.613 -18.309  1.00 67.94           C  
ATOM    536  O   LEU A  71      -4.831 -11.473 -19.326  1.00 67.94           O  
ATOM    531  CB  LEU A  71      -1.762 -10.908 -18.417  1.00 67.94           C  
ATOM    532  CG  LEU A  71      -0.764  -9.731 -18.299  1.00 67.94           C  
ATOM    533  CD1 LEU A  71       0.616 -10.099 -18.868  1.00 67.94           C  
ATOM    534  CD2 LEU A  71      -1.330  -8.442 -18.920  1.00 67.94           C  
ATOM    537  N   PRO A  72      -4.277 -12.679 -17.564  1.00 70.63           N  
ATOM    538  CA  PRO A  72      -5.218 -13.699 -17.941  1.00 70.63           C  
ATOM    542  C   PRO A  72      -6.620 -13.180 -17.938  1.00 70.63           C  
ATOM    543  O   PRO A  72      -7.411 -13.609 -18.778  1.00 70.63           O  
ATOM    540  CB  PRO A  72      -4.962 -14.867 -16.994  1.00 70.63           C  
ATOM    541  CG  PRO A  72      -3.461 -14.726 -16.662  1.00 70.63           C  
ATOM    539  CD  PRO A  72      -3.169 -13.218 -16.795  1.00 70.63           C  
ATOM    544  N   THR A  73      -6.959 -12.274 -16.999  1.00115.96           N  
ATOM    545  CA  THR A  73      -8.283 -11.719 -16.959  1.00115.96           C  
ATOM    549  C   THR A  73      -8.490 -10.866 -18.169  1.00115.96           C  
ATOM    550  O   THR A  73      -9.562 -10.882 -18.771  1.00115.96           O  
ATOM    546  CB  THR A  73      -8.568 -10.875 -15.742  1.00115.96           C  
ATOM    548  CG2 THR A  73      -8.602 -11.765 -14.493  1.00115.96           C  
ATOM    547  OG1 THR A  73      -7.603  -9.845 -15.600  1.00115.96           O  
ATOM    551  N   LEU A  74      -7.457 -10.100 -18.566  1.00 50.55           N  
ATOM    552  CA  LEU A  74      -7.577  -9.213 -19.686  1.00 50.55           C  
ATOM    557  C   LEU A  74      -7.865 -10.020 -20.915  1.00 50.55           C  
ATOM    558  O   LEU A  74      -8.710  -9.645 -21.726  1.00 50.55           O  
ATOM    553  CB  LEU A  74      -6.289  -8.407 -19.948  1.00 50.55           C  
ATOM    554  CG  LEU A  74      -6.384  -7.442 -21.148  1.00 50.55           C  
ATOM    555  CD1 LEU A  74      -7.472  -6.380 -20.923  1.00 50.55           C  
ATOM    556  CD2 LEU A  74      -5.017  -6.817 -21.473  1.00 50.55           C  
ATOM    559  N   GLU A  75      -7.186 -11.172 -21.071  1.00 64.46           N  
ATOM    560  CA  GLU A  75      -7.337 -11.970 -22.255  1.00 64.46           C  
ATOM    566  C   GLU A  75      -8.765 -12.403 -22.375  1.00 64.46           C  
ATOM    567  O   GLU A  75      -9.352 -12.347 -23.454  1.00 64.46           O  
ATOM    561  CB  GLU A  75      -6.473 -13.243 -22.215  1.00 64.46           C  
ATOM    562  CG  GLU A  75      -4.972 -12.951 -22.223  1.00 64.46           C  
ATOM    563  CD  GLU A  75      -4.222 -14.270 -22.129  1.00 64.46           C  
ATOM    564  OE1 GLU A  75      -4.895 -15.331 -22.045  1.00 64.46           O  
ATOM    565  OE2 GLU A  75      -2.962 -14.233 -22.138  1.00 64.46           O1-
ATOM    568  N   LYS A  76      -9.362 -12.844 -21.255  1.00121.51           N  
ATOM    569  CA  LYS A  76     -10.711 -13.337 -21.248  1.00121.51           C  
ATOM    575  C   LYS A  76     -11.663 -12.211 -21.546  1.00121.51           C  
ATOM    576  O   LYS A  76     -12.675 -12.393 -22.219  1.00121.51           O  
ATOM    570  CB  LYS A  76     -11.098 -13.940 -19.886  1.00121.51           C  
ATOM    571  CG  LYS A  76     -10.127 -15.028 -19.416  1.00121.51           C  
ATOM    572  CD  LYS A  76      -9.974 -16.199 -20.391  1.00121.51           C  
ATOM    573  CE  LYS A  76      -8.811 -17.132 -20.043  1.00121.51           C  
ATOM    574  NZ  LYS A  76      -7.523 -16.427 -20.234  1.00121.51           N1+
ATOM    577  N   LEU A  77     -11.342 -11.014 -21.022  1.00 65.81           N  
ATOM    578  CA  LEU A  77     -12.146  -9.822 -21.070  1.00 65.81           C  
ATOM    583  C   LEU A  77     -12.286  -9.251 -22.454  1.00 65.81           C  
ATOM    584  O   LEU A  77     -13.338  -8.712 -22.795  1.00 65.81           O  
ATOM    579  CB  LEU A  77     -11.562  -8.716 -20.174  1.00 65.81           C  
ATOM    580  CG  LEU A  77     -12.380  -7.416 -20.168  1.00 65.81           C  
ATOM    581  CD1 LEU A  77     -13.772  -7.646 -19.558  1.00 65.81           C  
ATOM    582  CD2 LEU A  77     -11.605  -6.276 -19.488  1.00 65.81           C  
ATOM    585  N   ILE A  78     -11.256  -9.384 -23.307  1.00 80.83           N  
ATOM    586  CA  ILE A  78     -11.219  -8.648 -24.542  1.00 80.83           C  
ATOM    591  C   ILE A  78     -12.428  -8.850 -25.411  1.00 80.83           C  
ATOM    592  O   ILE A  78     -12.941  -7.855 -25.923  1.00 80.83           O  
ATOM    587  CB  ILE A  78      -9.987  -8.929 -25.343  1.00 80.83           C  
ATOM    588  CG1 ILE A  78      -8.770  -8.426 -24.552  1.00 80.83           C  
ATOM    589  CG2 ILE A  78     -10.140  -8.278 -26.729  1.00 80.83           C  
ATOM    590  CD1 ILE A  78      -7.432  -8.804 -25.169  1.00 80.83           C  
ATOM    593  N   PRO A  79     -12.948 -10.020 -25.631  1.00 75.86           N  
ATOM    594  CA  PRO A  79     -14.077 -10.190 -26.511  1.00 75.86           C  
ATOM    598  C   PRO A  79     -15.317  -9.468 -26.065  1.00 75.86           C  
ATOM    599  O   PRO A  79     -16.131  -9.118 -26.917  1.00 75.86           O  
ATOM    596  CB  PRO A  79     -14.262 -11.704 -26.650  1.00 75.86           C  
ATOM    597  CG  PRO A  79     -13.456 -12.306 -25.481  1.00 75.86           C  
ATOM    595  CD  PRO A  79     -12.345 -11.275 -25.227  1.00 75.86           C  
ATOM    600  N   HIS A  80     -15.506  -9.280 -24.748  1.00 58.91           N  
ATOM    601  CA  HIS A  80     -16.663  -8.624 -24.199  1.00 58.91           C  
ATOM    608  C   HIS A  80     -16.629  -7.135 -24.400  1.00 58.91           C  
ATOM    609  O   HIS A  80     -17.673  -6.488 -24.467  1.00 58.91           O  
ATOM    604  CB  HIS A  80     -16.849  -8.910 -22.699  1.00 58.91           C  
ATOM    603  CG  HIS A  80     -17.233 -10.338 -22.452  1.00 58.91           C  
ATOM    606  CD2 HIS A  80     -16.458 -11.418 -22.158  1.00 58.91           C  
ATOM    602  ND1 HIS A  80     -18.526 -10.807 -22.508  1.00 58.91           N  
ATOM    607  CE1 HIS A  80     -18.472 -12.138 -22.248  1.00 58.91           C  
ATOM    605  NE2 HIS A  80     -17.238 -12.554 -22.029  1.00 58.91           N  
ATOM    610  N   LEU A  81     -15.418  -6.554 -24.488  1.00 67.10           N  
ATOM    611  CA  LEU A  81     -15.228  -5.127 -24.465  1.00 67.10           C  
ATOM    616  C   LEU A  81     -15.827  -4.401 -25.626  1.00 67.10           C  
ATOM    617  O   LEU A  81     -15.867  -4.881 -26.758  1.00 67.10           O  
ATOM    612  CB  LEU A  81     -13.741  -4.726 -24.433  1.00 67.10           C  
ATOM    613  CG  LEU A  81     -12.997  -5.136 -23.150  1.00 67.10           C  
ATOM    614  CD1 LEU A  81     -11.525  -4.695 -23.204  1.00 67.10           C  
ATOM    615  CD2 LEU A  81     -13.719  -4.617 -21.897  1.00 67.10           C  
ATOM    618  N   SER A  82     -16.334  -3.186 -25.325  1.00 42.94           N  
ATOM    619  CA  SER A  82     -16.802  -2.285 -26.333  1.00 42.94           C  
ATOM    622  C   SER A  82     -15.548  -1.754 -26.958  1.00 42.94           C  
ATOM    623  O   SER A  82     -14.526  -1.641 -26.283  1.00 42.94           O  
ATOM    620  CB  SER A  82     -17.597  -1.093 -25.773  1.00 42.94           C  
ATOM    621  OG  SER A  82     -18.027  -0.251 -26.833  1.00 42.94           O  
ATOM    624  N   PRO A  83     -15.574  -1.423 -28.220  1.00 73.30           N  
ATOM    625  CA  PRO A  83     -14.369  -0.984 -28.867  1.00 73.30           C  
ATOM    629  C   PRO A  83     -13.769   0.269 -28.303  1.00 73.30           C  
ATOM    630  O   PRO A  83     -12.550   0.425 -28.378  1.00 73.30           O  
ATOM    627  CB  PRO A  83     -14.705  -0.916 -30.355  1.00 73.30           C  
ATOM    628  CG  PRO A  83     -15.778  -2.010 -30.520  1.00 73.30           C  
ATOM    626  CD  PRO A  83     -16.481  -2.075 -29.152  1.00 73.30           C  
ATOM    631  N   THR A  84     -14.603   1.180 -27.777  1.00137.44           N  
ATOM    632  CA  THR A  84     -14.209   2.443 -27.209  1.00137.44           C  
ATOM    636  C   THR A  84     -13.619   2.296 -25.835  1.00137.44           C  
ATOM    637  O   THR A  84     -12.957   3.208 -25.348  1.00137.44           O  
ATOM    633  CB  THR A  84     -15.338   3.427 -27.095  1.00137.44           C  
ATOM    635  CG2 THR A  84     -16.354   2.918 -26.058  1.00137.44           C  
ATOM    634  OG1 THR A  84     -14.833   4.696 -26.703  1.00137.44           O  
ATOM    638  N   ALA A  85     -13.879   1.169 -25.148  1.00 58.30           N  
ATOM    639  CA  ALA A  85     -13.530   1.030 -23.756  1.00 58.30           C  
ATOM    641  C   ALA A  85     -12.084   1.330 -23.477  1.00 58.30           C  
ATOM    642  O   ALA A  85     -11.189   1.037 -24.266  1.00 58.30           O  
ATOM    640  CB  ALA A  85     -13.826  -0.370 -23.191  1.00 58.30           C  
ATOM    643  N   ILE A  86     -11.841   1.956 -22.303  1.00 59.10           N  
ATOM    644  CA  ILE A  86     -10.529   2.271 -21.822  1.00 59.10           C  
ATOM    649  C   ILE A  86     -10.240   1.266 -20.751  1.00 59.10           C  
ATOM    650  O   ILE A  86     -11.052   1.070 -19.847  1.00 59.10           O  
ATOM    645  CB  ILE A  86     -10.437   3.632 -21.194  1.00 59.10           C  
ATOM    646  CG1 ILE A  86     -10.779   4.721 -22.223  1.00 59.10           C  
ATOM    647  CG2 ILE A  86      -9.035   3.787 -20.582  1.00 59.10           C  
ATOM    648  CD1 ILE A  86     -11.013   6.095 -21.593  1.00 59.10           C  
ATOM    651  N   VAL A  87      -9.077   0.586 -20.842  1.00 54.50           N  
ATOM    652  CA  VAL A  87      -8.743  -0.429 -19.885  1.00 54.50           C  
ATOM    656  C   VAL A  87      -7.510   0.009 -19.149  1.00 54.50           C  
ATOM    657  O   VAL A  87      -6.557   0.499 -19.754  1.00 54.50           O  
ATOM    653  CB  VAL A  87      -8.438  -1.750 -20.535  1.00 54.50           C  
ATOM    654  CG1 VAL A  87      -8.056  -2.768 -19.447  1.00 54.50           C  
ATOM    655  CG2 VAL A  87      -9.649  -2.162 -21.394  1.00 54.50           C  
ATOM    658  N   THR A  88      -7.512  -0.151 -17.807  1.00127.07           N  
ATOM    659  CA  THR A  88      -6.391   0.243 -16.998  1.00127.07           C  
ATOM    663  C   THR A  88      -6.271  -0.723 -15.854  1.00127.07           C  
ATOM    664  O   THR A  88      -7.208  -1.464 -15.561  1.00127.07           O  
ATOM    660  CB  THR A  88      -6.528   1.625 -16.425  1.00127.07           C  
ATOM    662  CG2 THR A  88      -7.742   1.657 -15.481  1.00127.07           C  
ATOM    661  OG1 THR A  88      -5.346   1.992 -15.729  1.00127.07           O  
ATOM    665  N   ASP A  89      -5.090  -0.753 -15.189  1.00 97.45           N  
ATOM    666  CA  ASP A  89      -4.866  -1.655 -14.088  1.00 97.45           C  
ATOM    671  C   ASP A  89      -4.258  -0.898 -12.940  1.00 97.45           C  
ATOM    672  O   ASP A  89      -3.824   0.242 -13.081  1.00 97.45           O  
ATOM    667  CB  ASP A  89      -3.871  -2.792 -14.390  1.00 97.45           C  
ATOM    668  CG  ASP A  89      -2.481  -2.182 -14.543  1.00 97.45           C  
ATOM    669  OD1 ASP A  89      -2.379  -1.069 -15.123  1.00 97.45           O  
ATOM    670  OD2 ASP A  89      -1.504  -2.816 -14.062  1.00 97.45           O1-
ATOM    673  N   VAL A  90      -4.379  -1.486 -11.735  1.00131.90           N  
ATOM    674  CA  VAL A  90      -3.853  -1.065 -10.461  1.00131.90           C  
ATOM    678  C   VAL A  90      -2.507  -1.633 -10.065  1.00131.90           C  
ATOM    679  O   VAL A  90      -1.933  -1.186  -9.074  1.00131.90           O  
ATOM    675  CB  VAL A  90      -4.811  -1.352  -9.339  1.00131.90           C  
ATOM    676  CG1 VAL A  90      -6.090  -0.532  -9.581  1.00131.90           C  
ATOM    677  CG2 VAL A  90      -5.052  -2.869  -9.259  1.00131.90           C  
ATOM    680  N   ALA A  91      -1.993  -2.679 -10.741  1.00 75.03           N  
ATOM    681  CA  ALA A  91      -0.861  -3.418 -10.231  1.00 75.03           C  
ATOM    683  C   ALA A  91       0.335  -2.563  -9.919  1.00 75.03           C  
ATOM    684  O   ALA A  91       0.613  -1.558 -10.568  1.00 75.03           O  
ATOM    682  CB  ALA A  91      -0.412  -4.557 -11.153  1.00 75.03           C  
ATOM    685  N   SER A  92       1.074  -2.979  -8.866  1.00 76.85           N  
ATOM    686  CA  SER A  92       2.215  -2.294  -8.326  1.00 76.85           C  
ATOM    689  C   SER A  92       3.423  -2.430  -9.217  1.00 76.85           C  
ATOM    690  O   SER A  92       4.441  -1.789  -8.954  1.00 76.85           O  
ATOM    687  CB  SER A  92       2.600  -2.791  -6.922  1.00 76.85           C  
ATOM    688  OG  SER A  92       2.975  -4.159  -6.971  1.00 76.85           O  
ATOM    691  N   VAL A  93       3.382  -3.311 -10.243  1.00 71.90           N  
ATOM    692  CA  VAL A  93       4.476  -3.420 -11.179  1.00 71.90           C  
ATOM    696  C   VAL A  93       3.908  -3.123 -12.537  1.00 71.90           C  
ATOM    697  O   VAL A  93       2.804  -3.558 -12.858  1.00 71.90           O  
ATOM    693  CB  VAL A  93       5.096  -4.785 -11.250  1.00 71.90           C  
ATOM    694  CG1 VAL A  93       5.731  -5.113  -9.888  1.00 71.90           C  
ATOM    695  CG2 VAL A  93       4.022  -5.786 -11.705  1.00 71.90           C  
ATOM    698  N   LYS A  94       4.580  -2.232 -13.298  1.00218.92           N  
ATOM    699  CA  LYS A  94       4.139  -1.811 -14.609  1.00218.92           C  
ATOM    705  C   LYS A  94       4.615  -2.569 -15.827  1.00218.92           C  
ATOM    706  O   LYS A  94       3.823  -2.908 -16.704  1.00218.92           O  
ATOM    700  CB  LYS A  94       4.443  -0.320 -14.832  1.00218.92           C  
ATOM    701  CG  LYS A  94       3.642   0.597 -13.899  1.00218.92           C  
ATOM    702  CD  LYS A  94       2.144   0.714 -14.218  1.00218.92           C  
ATOM    703  CE  LYS A  94       1.482  -0.552 -14.771  1.00218.92           C  
ATOM    704  NZ  LYS A  94       1.169  -1.492 -13.673  1.00218.92           N1+
ATOM    707  N   THR A  95       5.931  -2.852 -15.928  1.00131.13           N  
ATOM    708  CA  THR A  95       6.486  -3.338 -17.169  1.00131.13           C  
ATOM    712  C   THR A  95       5.925  -4.675 -17.524  1.00131.13           C  
ATOM    713  O   THR A  95       5.566  -4.926 -18.675  1.00131.13           O  
ATOM    709  CB  THR A  95       7.987  -3.428 -17.125  1.00131.13           C  
ATOM    711  CG2 THR A  95       8.423  -4.563 -16.182  1.00131.13           C  
ATOM    710  OG1 THR A  95       8.499  -3.644 -18.428  1.00131.13           O  
ATOM    714  N   ALA A  96       5.803  -5.561 -16.525  1.00 56.92           N  
ATOM    715  CA  ALA A  96       5.362  -6.897 -16.771  1.00 56.92           C  
ATOM    717  C   ALA A  96       3.981  -6.865 -17.340  1.00 56.92           C  
ATOM    718  O   ALA A  96       3.615  -7.738 -18.121  1.00 56.92           O  
ATOM    716  CB  ALA A  96       5.312  -7.754 -15.494  1.00 56.92           C  
ATOM    719  N   ILE A  97       3.139  -5.950 -16.836  1.00106.86           N  
ATOM    720  CA  ILE A  97       1.769  -5.805 -17.250  1.00106.86           C  
ATOM    725  C   ILE A  97       1.499  -4.998 -18.492  1.00106.86           C  
ATOM    726  O   ILE A  97       0.825  -5.463 -19.409  1.00106.86           O  
ATOM    721  CB  ILE A  97       0.995  -5.217 -16.131  1.00106.86           C  
ATOM    722  CG1 ILE A  97       1.126  -6.200 -14.963  1.00106.86           C  
ATOM    723  CG2 ILE A  97      -0.439  -4.917 -16.598  1.00106.86           C  
ATOM    724  CD1 ILE A  97       0.811  -5.589 -13.615  1.00106.86           C  
ATOM    727  N   ALA A  98       2.041  -3.765 -18.555  1.00 57.18           N  
ATOM    728  CA  ALA A  98       1.620  -2.805 -19.544  1.00 57.18           C  
ATOM    730  C   ALA A  98       1.920  -3.221 -20.947  1.00 57.18           C  
ATOM    731  O   ALA A  98       1.056  -3.118 -21.817  1.00 57.18           O  
ATOM    729  CB  ALA A  98       2.266  -1.424 -19.337  1.00 57.18           C  
ATOM    732  N   GLU A  99       3.146  -3.700 -21.220  1.00 99.31           N  
ATOM    733  CA  GLU A  99       3.465  -4.018 -22.582  1.00 99.31           C  
ATOM    739  C   GLU A  99       2.624  -5.152 -23.083  1.00 99.31           C  
ATOM    740  O   GLU A  99       2.059  -5.053 -24.171  1.00 99.31           O  
ATOM    734  CB  GLU A  99       4.941  -4.389 -22.808  1.00 99.31           C  
ATOM    735  CG  GLU A  99       5.194  -5.022 -24.181  1.00 99.31           C  
ATOM    736  CD  GLU A  99       4.782  -4.053 -25.283  1.00 99.31           C  
ATOM    737  OE1 GLU A  99       4.325  -2.924 -24.964  1.00 99.31           O  
ATOM    738  OE2 GLU A  99       4.916  -4.445 -26.473  1.00 99.31           O1-
ATOM    741  N   PRO A 100       2.495  -6.226 -22.359  1.00133.89           N  
ATOM    742  CA  PRO A 100       1.709  -7.314 -22.867  1.00133.89           C  
ATOM    746  C   PRO A 100       0.267  -6.935 -22.975  1.00133.89           C  
ATOM    747  O   PRO A 100      -0.410  -7.411 -23.884  1.00133.89           O  
ATOM    744  CB  PRO A 100       1.972  -8.490 -21.929  1.00133.89           C  
ATOM    745  CG  PRO A 100       3.384  -8.208 -21.383  1.00133.89           C  
ATOM    743  CD  PRO A 100       3.516  -6.674 -21.425  1.00133.89           C  
ATOM    748  N   ALA A 101      -0.215  -6.087 -22.051  1.00 33.80           N  
ATOM    749  CA  ALA A 101      -1.590  -5.682 -22.024  1.00 33.80           C  
ATOM    751  C   ALA A 101      -1.880  -4.906 -23.265  1.00 33.80           C  
ATOM    752  O   ALA A 101      -2.945  -5.035 -23.867  1.00 33.80           O  
ATOM    750  CB  ALA A 101      -1.921  -4.776 -20.826  1.00 33.80           C  
ATOM    753  N   SER A 102      -0.910  -4.077 -23.680  1.00 80.58           N  
ATOM    754  CA  SER A 102      -1.037  -3.230 -24.825  1.00 80.58           C  
ATOM    757  C   SER A 102      -1.293  -4.073 -26.034  1.00 80.58           C  
ATOM    758  O   SER A 102      -2.083  -3.705 -26.903  1.00 80.58           O  
ATOM    755  CB  SER A 102       0.266  -2.455 -25.069  1.00 80.58           C  
ATOM    756  OG  SER A 102       0.257  -1.878 -26.362  1.00 80.58           O  
ATOM    759  N   GLN A 103      -0.623  -5.232 -26.122  1.00 55.75           N  
ATOM    760  CA  GLN A 103      -0.774  -6.085 -27.264  1.00 55.75           C  
ATOM    766  C   GLN A 103      -2.180  -6.605 -27.308  1.00 55.75           C  
ATOM    767  O   GLN A 103      -2.768  -6.729 -28.383  1.00 55.75           O  
ATOM    761  CB  GLN A 103       0.200  -7.273 -27.234  1.00 55.75           C  
ATOM    762  CG  GLN A 103       1.660  -6.820 -27.136  1.00 55.75           C  
ATOM    763  CD  GLN A 103       1.941  -5.859 -28.285  1.00 55.75           C  
ATOM    765  NE2 GLN A 103       2.088  -4.547 -27.957  1.00 55.75           N  
ATOM    764  OE1 GLN A 103       2.021  -6.263 -29.444  1.00 55.75           O  
ATOM    768  N   LEU A 104      -2.747  -6.973 -26.142  1.00100.87           N  
ATOM    769  CA  LEU A 104      -4.098  -7.456 -26.127  1.00100.87           C  
ATOM    774  C   LEU A 104      -5.075  -6.352 -26.408  1.00100.87           C  
ATOM    775  O   LEU A 104      -6.022  -6.546 -27.171  1.00100.87           O  
ATOM    770  CB  LEU A 104      -4.529  -8.123 -24.810  1.00100.87           C  
ATOM    771  CG  LEU A 104      -3.854  -9.481 -24.539  1.00100.87           C  
ATOM    772  CD1 LEU A 104      -2.373  -9.319 -24.166  1.00100.87           C  
ATOM    773  CD2 LEU A 104      -4.649 -10.297 -23.513  1.00100.87           C  
ATOM    776  N   TRP A 105      -4.893  -5.165 -25.786  1.00 81.72           N  
ATOM    777  CA  TRP A 105      -5.846  -4.114 -26.016  1.00 81.72           C  
ATOM    788  C   TRP A 105      -5.084  -2.858 -26.299  1.00 81.72           C  
ATOM    789  O   TRP A 105      -4.419  -2.306 -25.423  1.00 81.72           O  
ATOM    778  CB  TRP A 105      -6.763  -3.870 -24.801  1.00 81.72           C  
ATOM    779  CG  TRP A 105      -7.917  -2.929 -25.054  1.00 81.72           C  
ATOM    781  CD1 TRP A 105      -8.067  -1.607 -24.747  1.00 81.72           C  
ATOM    780  CD2 TRP A 105      -9.120  -3.328 -25.728  1.00 81.72           C  
ATOM    783  CE2 TRP A 105      -9.950  -2.210 -25.790  1.00 81.72           C  
ATOM    784  CE3 TRP A 105      -9.498  -4.531 -26.251  1.00 81.72           C  
ATOM    782  NE1 TRP A 105      -9.294  -1.161 -25.184  1.00 81.72           N  
ATOM    785  CZ2 TRP A 105     -11.179  -2.277 -26.383  1.00 81.72           C  
ATOM    786  CZ3 TRP A 105     -10.738  -4.595 -26.845  1.00 81.72           C  
ATOM    787  CH2 TRP A 105     -11.562  -3.491 -26.910  1.00 81.72           C  
ATOM    790  N   SER A 106      -5.205  -2.345 -27.537  1.00 41.48           N  
ATOM    791  CA  SER A 106      -4.453  -1.193 -27.928  1.00 41.48           C  
ATOM    794  C   SER A 106      -4.894  -0.024 -27.106  1.00 41.48           C  
ATOM    795  O   SER A 106      -6.086   0.176 -26.881  1.00 41.48           O  
ATOM    792  CB  SER A 106      -4.647  -0.825 -29.409  0.50 41.48           C  
ATOM    793  OG  SER A 106      -4.222  -1.900 -30.233  0.50 41.48           O  
ATOM    796  N   GLY A 107      -3.914   0.781 -26.635  1.00 33.90           N  
ATOM    797  CA  GLY A 107      -4.212   1.981 -25.905  1.00 33.90           C  
ATOM    798  C   GLY A 107      -4.336   1.723 -24.429  1.00 33.90           C  
ATOM    799  O   GLY A 107      -4.697   2.623 -23.672  1.00 33.90           O  
ATOM    800  N   PHE A 108      -4.017   0.499 -23.976  1.00 76.65           N  
ATOM    801  CA  PHE A 108      -4.086   0.138 -22.584  1.00 76.65           C  
ATOM    809  C   PHE A 108      -3.294   1.143 -21.795  1.00 76.65           C  
ATOM    810  O   PHE A 108      -2.234   1.590 -22.227  1.00 76.65           O  
ATOM    802  CB  PHE A 108      -3.466  -1.256 -22.364  1.00 76.65           C  
ATOM    803  CG  PHE A 108      -3.346  -1.576 -20.915  1.00 76.65           C  
ATOM    804  CD1 PHE A 108      -4.372  -2.186 -20.232  1.00 76.65           C  
ATOM    805  CD2 PHE A 108      -2.182  -1.273 -20.245  1.00 76.65           C  
ATOM    806  CE1 PHE A 108      -4.237  -2.482 -18.895  1.00 76.65           C  
ATOM    807  CE2 PHE A 108      -2.043  -1.565 -18.910  1.00 76.65           C  
ATOM    808  CZ  PHE A 108      -3.073  -2.171 -18.233  1.00 76.65           C  
ATOM    811  N   ILE A 109      -3.818   1.555 -20.619  1.00 55.49           N  
ATOM    812  CA  ILE A 109      -3.115   2.506 -19.800  1.00 55.49           C  
ATOM    817  C   ILE A 109      -2.830   1.852 -18.478  1.00 55.49           C  
ATOM    818  O   ILE A 109      -3.745   1.455 -17.761  1.00 55.49           O  
ATOM    813  CB  ILE A 109      -3.920   3.739 -19.510  1.00 55.49           C  
ATOM    814  CG1 ILE A 109      -4.309   4.453 -20.816  1.00 55.49           C  
ATOM    815  CG2 ILE A 109      -3.105   4.622 -18.551  1.00 55.49           C  
ATOM    816  CD1 ILE A 109      -5.379   5.528 -20.623  1.00 55.49           C  
ATOM    819  N   GLY A 110      -1.538   1.732 -18.107  1.00 34.24           N  
ATOM    820  CA  GLY A 110      -1.203   1.103 -16.854  1.00 34.24           C  
ATOM    821  C   GLY A 110      -1.473   2.069 -15.734  1.00 34.24           C  
ATOM    822  O   GLY A 110      -1.492   3.280 -15.947  1.00 34.24           O  
ATOM    823  N   GLY A 111      -1.662   1.549 -14.495  1.00 38.79           N  
ATOM    824  CA  GLY A 111      -1.931   2.412 -13.370  1.00 38.79           C  
ATOM    825  C   GLY A 111      -1.414   1.798 -12.089  1.00 38.79           C  
ATOM    826  O   GLY A 111      -1.201   0.588 -12.021  1.00 38.79           O  
ATOM    827  N   HIS A 112      -1.197   2.639 -11.038  1.00100.30           N  
ATOM    828  CA  HIS A 112      -0.707   2.188  -9.747  1.00100.30           C  
ATOM    835  C   HIS A 112      -1.081   3.181  -8.652  1.00100.30           C  
ATOM    836  O   HIS A 112      -0.521   4.276  -8.609  1.00100.30           O  
ATOM    831  CB  HIS A 112       0.828   2.116  -9.710  1.00100.30           C  
ATOM    830  CG  HIS A 112       1.408   1.655  -8.404  1.00100.30           C  
ATOM    833  CD2 HIS A 112       0.848   0.953  -7.382  1.00100.30           C  
ATOM    829  ND1 HIS A 112       2.717   1.872  -8.037  1.00100.30           N  
ATOM    834  CE1 HIS A 112       2.885   1.297  -6.821  1.00100.30           C  
ATOM    832  NE2 HIS A 112       1.779   0.725  -6.382  1.00100.30           N  
ATOM    837  N   PRO A 113      -2.019   2.814  -7.789  1.00158.67           N  
ATOM    838  CA  PRO A 113      -2.484   3.613  -6.642  1.00158.67           C  
ATOM    842  C   PRO A 113      -1.944   3.231  -5.239  1.00158.67           C  
ATOM    843  O   PRO A 113      -1.012   2.434  -5.173  1.00158.67           O  
ATOM    840  CB  PRO A 113      -4.010   3.512  -6.668  1.00158.67           C  
ATOM    841  CG  PRO A 113      -4.281   2.171  -7.361  1.00158.67           C  
ATOM    839  CD  PRO A 113      -3.116   2.037  -8.350  1.00158.67           C  
ATOM    844  N   MET A 114      -2.591   3.748  -4.127  1.00252.33           N  
ATOM    845  CA  MET A 114      -2.329   3.741  -2.679  1.00252.33           C  
ATOM    850  C   MET A 114      -2.474   2.439  -1.935  1.00252.33           C  
ATOM    851  O   MET A 114      -2.161   1.355  -2.419  1.00252.33           O  
ATOM    846  CB  MET A 114      -3.059   4.846  -1.874  1.00252.33           C  
ATOM    847  CG  MET A 114      -4.560   4.677  -1.630  1.00252.33           C  
ATOM    848  SD  MET A 114      -5.616   5.094  -3.037  1.00252.33           S  
ATOM    849  CE  MET A 114      -5.391   3.527  -3.914  1.00252.33           C  
ATOM    852  N   ALA A 115      -2.984   2.540  -0.688  1.00136.42           N  
ATOM    853  CA  ALA A 115      -2.686   1.545   0.280  1.00136.42           C  
ATOM    855  C   ALA A 115      -2.949   0.140  -0.066  1.00136.42           C  
ATOM    856  O   ALA A 115      -2.000  -0.603  -0.322  1.00136.42           O  
ATOM    854  CB  ALA A 115      -3.402   1.818   1.616  1.00136.42           C  
ATOM    857  N   GLY A 116      -4.225  -0.290  -0.079  1.00 51.56           N  
ATOM    858  CA  GLY A 116      -4.473  -1.713  -0.126  1.00 51.56           C  
ATOM    859  C   GLY A 116      -3.846  -2.329   1.124  1.00 51.56           C  
ATOM    860  O   GLY A 116      -3.733  -3.546   1.245  1.00 51.56           O  
ATOM    861  N   THR A 117      -3.410  -1.455   2.058  1.00248.24           N  
ATOM    862  CA  THR A 117      -2.642  -1.594   3.253  1.00248.24           C  
ATOM    866  C   THR A 117      -3.414  -2.071   4.422  1.00248.24           C  
ATOM    867  O   THR A 117      -2.879  -2.724   5.315  1.00248.24           O  
ATOM    863  CB  THR A 117      -2.028  -0.290   3.669  1.00248.24           C  
ATOM    865  CG2 THR A 117      -1.231  -0.492   4.969  1.00248.24           C  
ATOM    864  OG1 THR A 117      -1.181   0.200   2.640  1.00248.24           O  
ATOM    868  N   ALA A 118      -4.706  -1.734   4.434  1.00138.41           N  
ATOM    869  CA  ALA A 118      -5.589  -2.007   5.524  1.00138.41           C  
ATOM    871  C   ALA A 118      -5.577  -3.476   5.741  1.00138.41           C  
ATOM    872  O   ALA A 118      -6.050  -3.949   6.766  1.00138.41           O  
ATOM    870  CB  ALA A 118      -7.046  -1.597   5.243  1.00138.41           C  
ATOM    873  N   ALA A 119      -5.186  -4.230   4.703  1.00313.60           N  
ATOM    874  CA  ALA A 119      -5.060  -5.653   4.713  1.00313.60           C  
ATOM    876  C   ALA A 119      -5.444  -5.964   3.330  1.00313.60           C  
ATOM    877  O   ALA A 119      -5.320  -5.115   2.458  1.00313.60           O  
ATOM    875  CB  ALA A 119      -6.056  -6.416   5.603  1.00313.60           C  
ATOM    878  N   GLN A 120      -5.901  -7.191   3.078  1.00 99.63           N  
ATOM    879  CA  GLN A 120      -6.341  -7.479   1.762  1.00 99.63           C  
ATOM    885  C   GLN A 120      -7.789  -7.777   1.864  1.00 99.63           C  
ATOM    886  O   GLN A 120      -8.322  -8.001   2.950  1.00 99.63           O  
ATOM    880  CB  GLN A 120      -5.643  -8.690   1.119  1.00 99.63           C  
ATOM    881  CG  GLN A 120      -6.172  -9.025  -0.277  0.00 99.63           C  
ATOM    882  CD  GLN A 120      -6.198  -7.734  -1.080  0.00 99.63           C  
ATOM    884  NE2 GLN A 120      -7.128  -7.654  -2.068  0.00 99.63           N  
ATOM    883  OE1 GLN A 120      -5.423  -6.814  -0.826  0.00 99.63           O  
ATOM    887  N   GLY A 121      -8.481  -7.736   0.719  1.00 41.38           N  
ATOM    888  CA  GLY A 121      -9.860  -8.088   0.732  1.00 41.38           C  
ATOM    889  C   GLY A 121     -10.702  -6.859   0.840  1.00 41.38           C  
ATOM    890  O   GLY A 121     -10.245  -5.771   1.181  1.00 41.38           O  
ATOM    891  N   ILE A 122     -12.002  -7.076   0.592  1.00122.08           N  
ATOM    892  CA  ILE A 122     -13.072  -6.123   0.568  1.00122.08           C  
ATOM    897  C   ILE A 122     -13.201  -5.463   1.905  1.00122.08           C  
ATOM    898  O   ILE A 122     -13.529  -4.281   1.987  1.00122.08           O  
ATOM    893  CB  ILE A 122     -14.388  -6.800   0.308  1.00122.08           C  
ATOM    894  CG1 ILE A 122     -15.551  -5.793   0.283  1.00122.08           C  
ATOM    895  CG2 ILE A 122     -14.560  -7.903   1.366  1.00122.08           C  
ATOM    896  CD1 ILE A 122     -15.545  -4.854  -0.918  1.00122.08           C  
ATOM    899  N   ASP A 123     -12.973  -6.213   2.997  1.00 76.36           N  
ATOM    900  CA  ASP A 123     -13.183  -5.672   4.308  1.00 76.36           C  
ATOM    905  C   ASP A 123     -12.271  -4.503   4.528  1.00 76.36           C  
ATOM    906  O   ASP A 123     -12.592  -3.609   5.309  1.00 76.36           O  
ATOM    901  CB  ASP A 123     -12.958  -6.692   5.439  1.00 76.36           C  
ATOM    902  CG  ASP A 123     -14.148  -7.645   5.451  1.00 76.36           C  
ATOM    903  OD1 ASP A 123     -15.035  -7.497   4.568  1.00 76.36           O  
ATOM    904  OD2 ASP A 123     -14.189  -8.533   6.344  1.00 76.36           O1-
ATOM    907  N   GLY A 124     -11.104  -4.509   3.854  1.00 56.23           N  
ATOM    908  CA  GLY A 124     -10.078  -3.502   3.924  1.00 56.23           C  
ATOM    909  C   GLY A 124     -10.546  -2.172   3.392  1.00 56.23           C  
ATOM    910  O   GLY A 124      -9.988  -1.138   3.751  1.00 56.23           O  
ATOM    911  N   ALA A 125     -11.545  -2.160   2.487  1.00 61.77           N  
ATOM    912  CA  ALA A 125     -11.958  -0.960   1.796  1.00 61.77           C  
ATOM    914  C   ALA A 125     -12.138   0.208   2.723  1.00 61.77           C  
ATOM    915  O   ALA A 125     -12.711   0.100   3.807  1.00 61.77           O  
ATOM    913  CB  ALA A 125     -13.266  -1.134   1.003  1.00 61.77           C  
ATOM    916  N   GLU A 126     -11.617   1.379   2.290  1.00 60.86           N  
ATOM    917  CA  GLU A 126     -11.696   2.582   3.069  1.00 60.86           C  
ATOM    923  C   GLU A 126     -12.179   3.681   2.176  1.00 60.86           C  
ATOM    924  O   GLU A 126     -11.787   3.777   1.014  1.00 60.86           O  
ATOM    918  CB  GLU A 126     -10.333   2.999   3.657  1.00 60.86           C  
ATOM    919  CG  GLU A 126     -10.402   4.119   4.697  1.00 60.86           C  
ATOM    920  CD  GLU A 126      -9.021   4.255   5.328  1.00 60.86           C  
ATOM    921  OE1 GLU A 126      -8.479   3.213   5.786  1.00 60.86           O  
ATOM    922  OE2 GLU A 126      -8.490   5.397   5.362  1.00 60.86           O1-
ATOM    925  N   GLU A 127     -13.070   4.544   2.700  1.00 47.51           N  
ATOM    926  CA  GLU A 127     -13.561   5.630   1.906  1.00 47.51           C  
ATOM    932  C   GLU A 127     -12.465   6.645   1.791  1.00 47.51           C  
ATOM    933  O   GLU A 127     -11.689   6.848   2.725  1.00 47.51           O  
ATOM    927  CB  GLU A 127     -14.806   6.306   2.507  1.00 47.51           C  
ATOM    928  CG  GLU A 127     -15.422   7.385   1.615  1.00 47.51           C  
ATOM    929  CD  GLU A 127     -16.719   7.846   2.267  1.00 47.51           C  
ATOM    930  OE1 GLU A 127     -17.479   6.967   2.753  1.00 47.51           O  
ATOM    931  OE2 GLU A 127     -16.968   9.080   2.292  1.00 47.51           O1-
ATOM    934  N   ASN A 128     -12.378   7.299   0.615  1.00 67.59           N  
ATOM    935  CA  ASN A 128     -11.399   8.319   0.350  1.00 67.59           C  
ATOM    940  C   ASN A 128     -10.016   7.796   0.588  1.00 67.59           C  
ATOM    941  O   ASN A 128      -9.159   8.518   1.098  1.00 67.59           O  
ATOM    936  CB  ASN A 128     -11.568   9.575   1.224  1.00 67.59           C  
ATOM    937  CG  ASN A 128     -12.839  10.292   0.799  1.00 67.59           C  
ATOM    939  ND2 ASN A 128     -12.772  11.646   0.717  1.00 67.59           N  
ATOM    938  OD1 ASN A 128     -13.862   9.664   0.533  1.00 67.59           O  
ATOM    942  N   LEU A 129      -9.742   6.537   0.199  1.00 72.22           N  
ATOM    943  CA  LEU A 129      -8.438   5.980   0.430  1.00 72.22           C  
ATOM    948  C   LEU A 129      -7.415   6.709  -0.408  1.00 72.22           C  
ATOM    949  O   LEU A 129      -6.274   6.887   0.013  1.00 72.22           O  
ATOM    944  CB  LEU A 129      -8.349   4.474   0.127  1.00 72.22           C  
ATOM    945  CG  LEU A 129      -6.955   3.880   0.405  1.00 72.22           C  
ATOM    946  CD1 LEU A 129      -6.543   4.078   1.874  1.00 72.22           C  
ATOM    947  CD2 LEU A 129      -6.890   2.403  -0.017  1.00 72.22           C  
ATOM    950  N   PHE A 130      -7.823   7.126  -1.623  1.00177.10           N  
ATOM    951  CA  PHE A 130      -7.071   7.770  -2.676  1.00177.10           C  
ATOM    959  C   PHE A 130      -6.676   9.191  -2.390  1.00177.10           C  
ATOM    960  O   PHE A 130      -5.723   9.690  -2.989  1.00177.10           O  
ATOM    952  CB  PHE A 130      -7.868   7.839  -3.992  1.00177.10           C  
ATOM    953  CG  PHE A 130      -7.987   6.472  -4.565  1.00177.10           C  
ATOM    954  CD1 PHE A 130      -8.977   5.618  -4.140  1.00177.10           C  
ATOM    955  CD2 PHE A 130      -7.103   6.049  -5.531  1.00177.10           C  
ATOM    956  CE1 PHE A 130      -9.081   4.353  -4.667  1.00177.10           C  
ATOM    957  CE2 PHE A 130      -7.203   4.784  -6.061  1.00177.10           C  
ATOM    958  CZ  PHE A 130      -8.193   3.935  -5.629  1.00177.10           C  
ATOM    961  N   VAL A 131      -7.443   9.908  -1.547  1.00 57.81           N  
ATOM    962  CA  VAL A 131      -7.244  11.323  -1.371  1.00 57.81           C  
ATOM    966  C   VAL A 131      -5.807  11.652  -1.094  1.00 57.81           C  
ATOM    967  O   VAL A 131      -5.163  11.067  -0.227  1.00 57.81           O  
ATOM    963  CB  VAL A 131      -8.061  11.897  -0.250  1.00 57.81           C  
ATOM    964  CG1 VAL A 131      -7.714  13.388  -0.104  1.00 57.81           C  
ATOM    965  CG2 VAL A 131      -9.548  11.624  -0.534  1.00 57.81           C  
ATOM    968  N   ASN A 132      -5.288  12.629  -1.870  1.00 82.77           N  
ATOM    969  CA  ASN A 132      -3.952  13.147  -1.771  1.00 82.77           C  
ATOM    974  C   ASN A 132      -2.953  12.036  -1.888  1.00 82.77           C  
ATOM    975  O   ASN A 132      -1.910  12.061  -1.237  1.00 82.77           O  
ATOM    970  CB  ASN A 132      -3.699  13.922  -0.466  1.00 82.77           C  
ATOM    971  CG  ASN A 132      -4.551  15.185  -0.511  1.00 82.77           C  
ATOM    973  ND2 ASN A 132      -5.015  15.650   0.681  1.00 82.77           N  
ATOM    972  OD1 ASN A 132      -4.802  15.741  -1.579  1.00 82.77           O  
ATOM    976  N   ALA A 133      -3.231  11.045  -2.757  1.00 42.50           N  
ATOM    977  CA  ALA A 133      -2.317   9.951  -2.938  1.00 42.50           C  
ATOM    979  C   ALA A 133      -1.806  10.012  -4.346  1.00 42.50           C  
ATOM    980  O   ALA A 133      -2.506  10.469  -5.249  1.00 42.50           O  
ATOM    978  CB  ALA A 133      -2.973   8.572  -2.758  1.00 42.50           C  
ATOM    981  N   PRO A 134      -0.581   9.599  -4.560  1.00153.69           N  
ATOM    982  CA  PRO A 134      -0.049   9.583  -5.895  1.00153.69           C  
ATOM    986  C   PRO A 134      -0.683   8.479  -6.677  1.00153.69           C  
ATOM    987  O   PRO A 134      -0.883   7.400  -6.123  1.00153.69           O  
ATOM    984  CB  PRO A 134       1.473   9.493  -5.757  1.00153.69           C  
ATOM    985  CG  PRO A 134       1.711   9.182  -4.266  1.00153.69           C  
ATOM    983  CD  PRO A 134       0.466   9.748  -3.566  1.00153.69           C  
ATOM    988  N   TYR A 135      -1.025   8.731  -7.953  1.00182.22           N  
ATOM    989  CA  TYR A 135      -1.619   7.724  -8.786  1.00182.22           C  
ATOM    998  C   TYR A 135      -0.799   7.759 -10.039  1.00182.22           C  
ATOM    999  O   TYR A 135      -0.814   8.755 -10.762  1.00182.22           O  
ATOM    990  CB  TYR A 135      -3.066   8.099  -9.163  1.00182.22           C  
ATOM    991  CG  TYR A 135      -3.796   6.924  -9.716  1.00182.22           C  
ATOM    992  CD1 TYR A 135      -3.696   6.579 -11.044  1.00182.22           C  
ATOM    993  CD2 TYR A 135      -4.590   6.159  -8.893  1.00182.22           C  
ATOM    994  CE1 TYR A 135      -4.380   5.493 -11.540  1.00182.22           C  
ATOM    995  CE2 TYR A 135      -5.277   5.073  -9.383  1.00182.22           C  
ATOM    996  CZ  TYR A 135      -5.173   4.738 -10.710  1.00182.22           C  
ATOM    997  OH  TYR A 135      -5.878   3.624 -11.214  1.00182.22           O  
ATOM   1000  N   VAL A 136      -0.055   6.680 -10.337  1.00 69.97           N  
ATOM   1001  CA  VAL A 136       0.784   6.721 -11.499  1.00 69.97           C  
ATOM   1005  C   VAL A 136       0.054   6.126 -12.657  1.00 69.97           C  
ATOM   1006  O   VAL A 136      -0.618   5.105 -12.527  1.00 69.97           O  
ATOM   1002  CB  VAL A 136       2.066   5.961 -11.338  1.00 69.97           C  
ATOM   1003  CG1 VAL A 136       2.835   6.016 -12.668  1.00 69.97           C  
ATOM   1004  CG2 VAL A 136       2.838   6.552 -10.148  1.00 69.97           C  
ATOM   1007  N   LEU A 137       0.150   6.782 -13.831  1.00 79.03           N  
ATOM   1008  CA  LEU A 137      -0.429   6.226 -15.020  1.00 79.03           C  
ATOM   1013  C   LEU A 137       0.687   6.068 -16.008  1.00 79.03           C  
ATOM   1014  O   LEU A 137       1.510   6.968 -16.172  1.00 79.03           O  
ATOM   1009  CB  LEU A 137      -1.516   7.100 -15.675  1.00 79.03           C  
ATOM   1010  CG  LEU A 137      -2.804   7.226 -14.836  1.00 79.03           C  
ATOM   1011  CD1 LEU A 137      -3.866   8.071 -15.559  1.00 79.03           C  
ATOM   1012  CD2 LEU A 137      -3.338   5.846 -14.417  1.00 79.03           C  
ATOM   1015  N   THR A 138       0.765   4.895 -16.672  1.00 59.64           N  
ATOM   1016  CA  THR A 138       1.798   4.691 -17.647  1.00 59.64           C  
ATOM   1020  C   THR A 138       1.151   4.392 -18.965  1.00 59.64           C  
ATOM   1021  O   THR A 138       0.632   3.302 -19.201  1.00 59.64           O  
ATOM   1017  CB  THR A 138       2.713   3.549 -17.313  1.00 59.64           C  
ATOM   1019  CG2 THR A 138       3.413   3.847 -15.976  1.00 59.64           C  
ATOM   1018  OG1 THR A 138       1.977   2.338 -17.223  1.00 59.64           O  
ATOM   1022  N   PRO A 139       1.195   5.347 -19.850  1.00 70.46           N  
ATOM   1023  CA  PRO A 139       0.580   5.149 -21.134  1.00 70.46           C  
ATOM   1027  C   PRO A 139       1.384   4.202 -21.966  1.00 70.46           C  
ATOM   1028  O   PRO A 139       2.585   4.071 -21.733  1.00 70.46           O  
ATOM   1025  CB  PRO A 139       0.437   6.538 -21.749  1.00 70.46           C  
ATOM   1026  CG  PRO A 139       0.328   7.464 -20.526  1.00 70.46           C  
ATOM   1024  CD  PRO A 139       1.120   6.737 -19.426  1.00 70.46           C  
ATOM   1029  N   THR A 140       0.727   3.508 -22.918  1.00 48.77           N  
ATOM   1030  CA  THR A 140       1.408   2.606 -23.800  1.00 48.77           C  
ATOM   1034  C   THR A 140       1.550   3.264 -25.144  1.00 48.77           C  
ATOM   1035  O   THR A 140       1.184   4.423 -25.326  1.00 48.77           O  
ATOM   1031  CB  THR A 140       0.704   1.291 -23.964  1.00 48.77           C  
ATOM   1033  CG2 THR A 140       0.627   0.601 -22.591  1.00 48.77           C  
ATOM   1032  OG1 THR A 140      -0.600   1.493 -24.488  1.00 48.77           O  
ATOM   1036  N   GLU A 141       2.068   2.513 -26.137  1.00116.94           N  
ATOM   1037  CA  GLU A 141       2.406   3.037 -27.438  1.00116.94           C  
ATOM   1043  C   GLU A 141       1.205   3.624 -28.124  1.00116.94           C  
ATOM   1044  O   GLU A 141       1.278   4.704 -28.709  1.00116.94           O  
ATOM   1038  CB  GLU A 141       2.932   1.931 -28.367  1.00116.94           C  
ATOM   1039  CG  GLU A 141       4.229   1.290 -27.877  1.00116.94           C  
ATOM   1040  CD  GLU A 141       4.439  -0.003 -28.652  1.00116.94           C  
ATOM   1041  OE1 GLU A 141       3.452  -0.508 -29.252  1.00116.94           O  
ATOM   1042  OE2 GLU A 141       5.594  -0.507 -28.648  1.00116.94           O1-
ATOM   1045  N   TYR A 142       0.087   2.885 -28.094  1.00159.97           N  
ATOM   1046  CA  TYR A 142      -1.188   3.165 -28.701  1.00159.97           C  
ATOM   1055  C   TYR A 142      -2.008   4.206 -28.000  1.00159.97           C  
ATOM   1056  O   TYR A 142      -2.930   4.742 -28.607  1.00159.97           O  
ATOM   1047  CB  TYR A 142      -2.053   1.910 -28.862  1.00159.97           C  
ATOM   1048  CG  TYR A 142      -1.427   1.160 -29.982  1.00159.97           C  
ATOM   1049  CD1 TYR A 142      -1.796   1.445 -31.275  1.00159.97           C  
ATOM   1050  CD2 TYR A 142      -0.472   0.198 -29.753  1.00159.97           C  
ATOM   1051  CE1 TYR A 142      -1.231   0.773 -32.331  1.00159.97           C  
ATOM   1052  CE2 TYR A 142       0.098  -0.477 -30.807  1.00159.97           C  
ATOM   1053  CZ  TYR A 142      -0.281  -0.192 -32.097  1.00159.97           C  
ATOM   1054  OH  TYR A 142       0.301  -0.883 -33.181  1.00159.97           O  
ATOM   1057  N   THR A 143      -1.781   4.442 -26.693  1.00 59.90           N  
ATOM   1058  CA  THR A 143      -2.614   5.301 -25.883  1.00 59.90           C  
ATOM   1062  C   THR A 143      -2.998   6.573 -26.588  1.00 59.90           C  
ATOM   1063  O   THR A 143      -2.167   7.279 -27.160  1.00 59.90           O  
ATOM   1059  CB  THR A 143      -1.969   5.677 -24.578  1.00 59.90           C  
ATOM   1061  CG2 THR A 143      -2.935   6.570 -23.781  1.00 59.90           C  
ATOM   1060  OG1 THR A 143      -1.655   4.509 -23.834  1.00 59.90           O  
ATOM   1064  N   ASP A 144      -4.317   6.868 -26.565  1.00 62.06           N  
ATOM   1065  CA  ASP A 144      -4.905   8.032 -27.170  1.00 62.06           C  
ATOM   1070  C   ASP A 144      -4.962   9.085 -26.105  1.00 62.06           C  
ATOM   1071  O   ASP A 144      -5.388   8.822 -24.982  1.00 62.06           O  
ATOM   1066  CB  ASP A 144      -6.343   7.761 -27.655  1.00 62.06           C  
ATOM   1067  CG  ASP A 144      -6.945   8.979 -28.351  1.00 62.06           C  
ATOM   1068  OD1 ASP A 144      -6.423  10.114 -28.183  1.00 62.06           O  
ATOM   1069  OD2 ASP A 144      -7.965   8.777 -29.063  1.00 62.06           O1-
ATOM   1072  N   PRO A 145      -4.541  10.278 -26.424  1.00154.16           N  
ATOM   1073  CA  PRO A 145      -4.540  11.329 -25.446  1.00154.16           C  
ATOM   1077  C   PRO A 145      -5.914  11.654 -24.972  1.00154.16           C  
ATOM   1078  O   PRO A 145      -6.057  12.099 -23.834  1.00154.16           O  
ATOM   1075  CB  PRO A 145      -3.786  12.489 -26.088  1.00154.16           C  
ATOM   1076  CG  PRO A 145      -2.809  11.784 -27.048  1.00154.16           C  
ATOM   1074  CD  PRO A 145      -3.527  10.481 -27.444  1.00154.16           C  
ATOM   1079  N   GLU A 146      -6.934  11.464 -25.824  1.00114.85           N  
ATOM   1080  CA  GLU A 146      -8.277  11.756 -25.426  1.00114.85           C  
ATOM   1086  C   GLU A 146      -8.681  10.797 -24.350  1.00114.85           C  
ATOM   1087  O   GLU A 146      -9.294  11.189 -23.358  1.00114.85           O  
ATOM   1081  CB  GLU A 146      -9.275  11.613 -26.585  1.00114.85           C  
ATOM   1082  CG  GLU A 146     -10.716  11.882 -26.158  1.00114.85           C  
ATOM   1083  CD  GLU A 146     -10.801  13.328 -25.699  1.00114.85           C  
ATOM   1084  OE1 GLU A 146      -9.815  14.077 -25.929  1.00114.85           O  
ATOM   1085  OE2 GLU A 146     -11.847  13.702 -25.105  1.00114.85           O1-
ATOM   1088  N   GLN A 147      -8.332   9.509 -24.526  1.00 58.00           N  
ATOM   1089  CA  GLN A 147      -8.686   8.469 -23.601  1.00 58.00           C  
ATOM   1095  C   GLN A 147      -7.963   8.686 -22.310  1.00 58.00           C  
ATOM   1096  O   GLN A 147      -8.495   8.423 -21.233  1.00 58.00           O  
ATOM   1090  CB  GLN A 147      -8.365   7.057 -24.122  1.00 58.00           C  
ATOM   1091  CG  GLN A 147      -9.242   6.668 -25.315  1.00 58.00           C  
ATOM   1092  CD  GLN A 147      -8.951   5.224 -25.694  1.00 58.00           C  
ATOM   1094  NE2 GLN A 147      -9.995   4.515 -26.203  1.00 58.00           N  
ATOM   1093  OE1 GLN A 147      -7.832   4.739 -25.538  1.00 58.00           O  
ATOM   1097  N   LEU A 148      -6.736   9.230 -22.399  1.00 73.25           N  
ATOM   1098  CA  LEU A 148      -5.877   9.478 -21.276  1.00 73.25           C  
ATOM   1103  C   LEU A 148      -6.613  10.389 -20.351  1.00 73.25           C  
ATOM   1104  O   LEU A 148      -6.350  10.435 -19.152  1.00 73.25           O  
ATOM   1099  CB  LEU A 148      -4.550  10.148 -21.662  1.00 73.25           C  
ATOM   1100  CG  LEU A 148      -3.633  10.420 -20.456  1.00 73.25           C  
ATOM   1101  CD1 LEU A 148      -3.249   9.114 -19.745  1.00 73.25           C  
ATOM   1102  CD2 LEU A 148      -2.410  11.257 -20.863  1.00 73.25           C  
ATOM   1105  N   ALA A 149      -7.613  11.102 -20.889  1.00 98.59           N  
ATOM   1106  CA  ALA A 149      -8.428  12.035 -20.165  1.00 98.59           C  
ATOM   1108  C   ALA A 149      -8.985  11.319 -18.951  1.00 98.59           C  
ATOM   1109  O   ALA A 149      -9.425  11.999 -18.028  1.00 98.59           O  
ATOM   1107  CB  ALA A 149      -9.620  12.555 -20.981  1.00 98.59           C  
ATOM   1110  N   CYS A 150      -8.998   9.952 -18.922  1.00173.53           N  
ATOM   1111  CA  CYS A 150      -9.506   9.156 -17.827  1.00173.53           C  
ATOM   1114  C   CYS A 150      -8.919   9.744 -16.583  1.00173.53           C  
ATOM   1115  O   CYS A 150      -9.537   9.715 -15.522  1.00173.53           O  
ATOM   1112  CB  CYS A 150      -9.028   7.695 -17.903  1.00173.53           C  
ATOM   1113  SG  CYS A 150      -9.619   6.695 -16.505  1.00173.53           S  
ATOM   1116  N   LEU A 151      -7.685  10.267 -16.665  1.00215.48           N  
ATOM   1117  CA  LEU A 151      -7.137  10.839 -15.475  1.00215.48           C  
ATOM   1122  C   LEU A 151      -7.791  12.111 -15.074  1.00215.48           C  
ATOM   1123  O   LEU A 151      -8.285  12.230 -13.953  1.00215.48           O  
ATOM   1118  CB  LEU A 151      -5.603  11.034 -15.556  1.00215.48           C  
ATOM   1119  CG  LEU A 151      -5.062  12.338 -16.189  1.00215.48           C  
ATOM   1120  CD1 LEU A 151      -5.597  12.572 -17.610  1.00215.48           C  
ATOM   1121  CD2 LEU A 151      -5.199  13.540 -15.239  1.00215.48           C  
ATOM   1124  N   ARG A 152      -7.868  13.082 -15.999  1.00128.87           N  
ATOM   1125  CA  ARG A 152      -8.373  14.353 -15.587  1.00128.87           C  
ATOM   1133  C   ARG A 152      -9.786  14.139 -15.206  1.00128.87           C  
ATOM   1134  O   ARG A 152     -10.263  14.635 -14.188  1.00128.87           O  
ATOM   1126  CB  ARG A 152      -8.381  15.412 -16.703  1.00128.87           C  
ATOM   1127  CG  ARG A 152      -8.696  16.813 -16.174  1.00128.87           C  
ATOM   1128  CD  ARG A 152      -9.268  17.768 -17.222  1.00128.87           C  
ATOM   1129  NE  ARG A 152     -10.725  17.469 -17.316  1.00128.87           N  
ATOM   1130  CZ  ARG A 152     -11.630  18.474 -17.501  1.00128.87           C  
ATOM   1131  NH1 ARG A 152     -11.206  19.766 -17.615  1.00128.87           N1+
ATOM   1132  NH2 ARG A 152     -12.962  18.184 -17.570  1.00128.87           N  
ATOM   1135  N   SER A 153     -10.484  13.356 -16.039  1.00 73.45           N  
ATOM   1136  CA  SER A 153     -11.875  13.173 -15.814  1.00 73.45           C  
ATOM   1139  C   SER A 153     -12.208  12.476 -14.527  1.00 73.45           C  
ATOM   1140  O   SER A 153     -12.505  13.124 -13.527  1.00 73.45           O  
ATOM   1137  CB  SER A 153     -12.577  12.427 -16.966  1.00 73.45           C  
ATOM   1138  OG  SER A 153     -11.980  11.157 -17.186  1.00 73.45           O  
ATOM   1141  N   VAL A 154     -12.186  11.127 -14.539  1.00130.24           N  
ATOM   1142  CA  VAL A 154     -12.649  10.313 -13.445  1.00130.24           C  
ATOM   1146  C   VAL A 154     -11.766  10.285 -12.230  1.00130.24           C  
ATOM   1147  O   VAL A 154     -12.258  10.407 -11.108  1.00130.24           O  
ATOM   1143  CB  VAL A 154     -12.887   8.886 -13.854  1.00130.24           C  
ATOM   1144  CG1 VAL A 154     -11.551   8.273 -14.294  1.00130.24           C  
ATOM   1145  CG2 VAL A 154     -13.553   8.140 -12.685  1.00130.24           C  
ATOM   1148  N   LEU A 155     -10.448  10.087 -12.423  1.00 72.63           N  
ATOM   1149  CA  LEU A 155      -9.520   9.872 -11.340  1.00 72.63           C  
ATOM   1154  C   LEU A 155      -9.305  11.081 -10.480  1.00 72.63           C  
ATOM   1155  O   LEU A 155      -9.286  10.977  -9.255  1.00 72.63           O  
ATOM   1150  CB  LEU A 155      -8.129   9.418 -11.823  1.00 72.63           C  
ATOM   1151  CG  LEU A 155      -8.113   8.056 -12.549  1.00 72.63           C  
ATOM   1152  CD1 LEU A 155      -6.685   7.672 -12.968  1.00 72.63           C  
ATOM   1153  CD2 LEU A 155      -8.804   6.957 -11.726  1.00 72.63           C  
ATOM   1156  N   GLU A 156      -9.148  12.269 -11.089  1.00 66.25           N  
ATOM   1157  CA  GLU A 156      -8.791  13.439 -10.333  1.00 66.25           C  
ATOM   1163  C   GLU A 156      -9.840  13.792  -9.317  1.00 66.25           C  
ATOM   1164  O   GLU A 156      -9.492  14.279  -8.242  1.00 66.25           O  
ATOM   1158  CB  GLU A 156      -8.487  14.668 -11.204  1.00 66.25           C  
ATOM   1159  CG  GLU A 156      -7.195  14.471 -12.000  1.00 66.25           C  
ATOM   1160  CD  GLU A 156      -6.731  15.815 -12.533  1.00 66.25           C  
ATOM   1161  OE1 GLU A 156      -7.286  16.854 -12.085  1.00 66.25           O  
ATOM   1162  OE2 GLU A 156      -5.805  15.822 -13.386  1.00 66.25           O1-
ATOM   1165  N   PRO A 157     -11.101  13.589  -9.575  1.00 73.87           N  
ATOM   1166  CA  PRO A 157     -12.083  13.916  -8.580  1.00 73.87           C  
ATOM   1170  C   PRO A 157     -11.920  13.069  -7.353  1.00 73.87           C  
ATOM   1171  O   PRO A 157     -12.504  13.401  -6.323  1.00 73.87           O  
ATOM   1168  CB  PRO A 157     -13.433  13.797  -9.285  1.00 73.87           C  
ATOM   1169  CG  PRO A 157     -13.103  14.159 -10.744  1.00 73.87           C  
ATOM   1167  CD  PRO A 157     -11.633  13.743 -10.919  1.00 73.87           C  
ATOM   1172  N   LEU A 158     -11.162  11.959  -7.452  1.00 66.42           N  
ATOM   1173  CA  LEU A 158     -10.868  11.081  -6.351  1.00 66.42           C  
ATOM   1178  C   LEU A 158     -10.006  11.826  -5.369  1.00 66.42           C  
ATOM   1179  O   LEU A 158     -10.001  11.521  -4.177  1.00 66.42           O  
ATOM   1174  CB  LEU A 158     -10.111   9.807  -6.772  1.00 66.42           C  
ATOM   1175  CG  LEU A 158     -10.930   8.868  -7.677  1.00 66.42           C  
ATOM   1176  CD1 LEU A 158     -10.148   7.587  -8.015  1.00 66.42           C  
ATOM   1177  CD2 LEU A 158     -12.318   8.584  -7.079  1.00 66.42           C  
ATOM   1180  N   GLY A 159      -9.221  12.809  -5.857  1.00 33.48           N  
ATOM   1181  CA  GLY A 159      -8.383  13.579  -4.980  1.00 33.48           C  
ATOM   1182  C   GLY A 159      -6.960  13.127  -5.106  1.00 33.48           C  
ATOM   1183  O   GLY A 159      -6.101  13.548  -4.332  1.00 33.48           O  
ATOM   1184  N   VAL A 160      -6.669  12.258  -6.092  1.00 57.44           N  
ATOM   1185  CA  VAL A 160      -5.345  11.729  -6.274  1.00 57.44           C  
ATOM   1189  C   VAL A 160      -4.481  12.678  -7.049  1.00 57.44           C  
ATOM   1190  O   VAL A 160      -4.972  13.581  -7.725  1.00 57.44           O  
ATOM   1186  CB  VAL A 160      -5.333  10.423  -7.011  1.00 57.44           C  
ATOM   1187  CG1 VAL A 160      -6.096   9.383  -6.173  1.00 57.44           C  
ATOM   1188  CG2 VAL A 160      -5.916  10.651  -8.416  1.00 57.44           C  
ATOM   1191  N   LYS A 161      -3.141  12.524  -6.914  1.00119.13           N  
ATOM   1192  CA  LYS A 161      -2.248  13.303  -7.725  1.00119.13           C  
ATOM   1198  C   LYS A 161      -1.683  12.398  -8.774  1.00119.13           C  
ATOM   1199  O   LYS A 161      -1.032  11.394  -8.484  1.00119.13           O  
ATOM   1193  CB  LYS A 161      -1.074  13.971  -6.992  0.60119.13           C  
ATOM   1194  CG  LYS A 161      -0.136  14.644  -7.995  0.60119.13           C  
ATOM   1195  CD  LYS A 161      -0.865  15.629  -8.912  0.60119.13           C  
ATOM   1196  CE  LYS A 161      -0.089  15.960 -10.187  0.60119.13           C  
ATOM   1197  NZ  LYS A 161      -1.030  16.388 -11.244  0.60119.13           N1+
ATOM   1200  N   ILE A 162      -1.897  12.761 -10.048  1.00 77.35           N  
ATOM   1201  CA  ILE A 162      -1.514  11.892 -11.121  1.00 77.35           C  
ATOM   1206  C   ILE A 162      -0.128  12.195 -11.586  1.00 77.35           C  
ATOM   1207  O   ILE A 162       0.231  13.348 -11.818  1.00 77.35           O  
ATOM   1202  CB  ILE A 162      -2.449  11.991 -12.287  1.00 77.35           C  
ATOM   1203  CG1 ILE A 162      -3.846  11.544 -11.830  1.00 77.35           C  
ATOM   1204  CG2 ILE A 162      -1.878  11.174 -13.459  1.00 77.35           C  
ATOM   1205  CD1 ILE A 162      -4.959  11.882 -12.810  1.00 77.35           C  
ATOM   1208  N   TYR A 163       0.698  11.130 -11.698  1.00 63.45           N  
ATOM   1209  CA  TYR A 163       2.032  11.253 -12.210  1.00 63.45           C  
ATOM   1218  C   TYR A 163       2.131  10.349 -13.400  1.00 63.45           C  
ATOM   1219  O   TYR A 163       1.764   9.176 -13.337  1.00 63.45           O  
ATOM   1210  CB  TYR A 163       3.124  10.857 -11.199  1.00 63.45           C  
ATOM   1211  CG  TYR A 163       3.125  11.885 -10.115  1.00 63.45           C  
ATOM   1212  CD1 TYR A 163       3.742  13.101 -10.308  1.00 63.45           C  
ATOM   1213  CD2 TYR A 163       2.517  11.636  -8.905  1.00 63.45           C  
ATOM   1214  CE1 TYR A 163       3.749  14.056  -9.318  1.00 63.45           C  
ATOM   1215  CE2 TYR A 163       2.522  12.587  -7.910  1.00 63.45           C  
ATOM   1216  CZ  TYR A 163       3.137  13.799  -8.115  1.00 63.45           C  
ATOM   1217  OH  TYR A 163       3.141  14.775  -7.094  1.00 63.45           O  
ATOM   1220  N   LEU A 164       2.633  10.886 -14.532  1.00 45.69           N  
ATOM   1221  CA  LEU A 164       2.703  10.106 -15.737  1.00 45.69           C  
ATOM   1226  C   LEU A 164       4.124   9.709 -15.976  1.00 45.69           C  
ATOM   1227  O   LEU A 164       5.042  10.500 -15.763  1.00 45.69           O  
ATOM   1222  CB  LEU A 164       2.229  10.866 -16.986  1.00 45.69           C  
ATOM   1223  CG  LEU A 164       0.740  11.252 -16.928  1.00 45.69           C  
ATOM   1224  CD1 LEU A 164       0.307  12.002 -18.195  1.00 45.69           C  
ATOM   1225  CD2 LEU A 164      -0.139  10.028 -16.628  1.00 45.69           C  
ATOM   1228  N   CYS A 165       4.340   8.448 -16.412  1.00 41.67           N  
ATOM   1229  CA  CYS A 165       5.676   7.989 -16.674  1.00 41.67           C  
ATOM   1232  C   CYS A 165       5.603   6.739 -17.502  1.00 41.67           C  
ATOM   1233  O   CYS A 165       4.520   6.240 -17.807  1.00 41.67           O  
ATOM   1230  CB  CYS A 165       6.454   7.644 -15.395  1.00 41.67           C  
ATOM   1231  SG  CYS A 165       5.661   6.314 -14.441  1.00 41.67           S  
ATOM   1234  N   THR A 166       6.781   6.216 -17.903  1.00109.36           N  
ATOM   1235  CA  THR A 166       6.883   5.004 -18.671  1.00109.36           C  
ATOM   1239  C   THR A 166       6.780   3.874 -17.697  1.00109.36           C  
ATOM   1240  O   THR A 166       7.040   4.053 -16.508  1.00109.36           O  
ATOM   1236  CB  THR A 166       8.233   4.819 -19.299  1.00109.36           C  
ATOM   1238  CG2 THR A 166       8.234   3.511 -20.103  1.00109.36           C  
ATOM   1237  OG1 THR A 166       8.554   5.911 -20.142  1.00109.36           O  
ATOM   1241  N   PRO A 167       6.407   2.708 -18.156  1.00 78.66           N  
ATOM   1242  CA  PRO A 167       6.358   1.586 -17.268  1.00 78.66           C  
ATOM   1246  C   PRO A 167       7.716   1.282 -16.718  1.00 78.66           C  
ATOM   1247  O   PRO A 167       7.816   0.885 -15.559  1.00 78.66           O  
ATOM   1244  CB  PRO A 167       5.724   0.454 -18.070  1.00 78.66           C  
ATOM   1245  CG  PRO A 167       4.802   1.199 -19.056  1.00 78.66           C  
ATOM   1243  CD  PRO A 167       5.478   2.567 -19.265  1.00 78.66           C  
ATOM   1248  N   ALA A 168       8.777   1.442 -17.531  1.00 40.34           N  
ATOM   1249  CA  ALA A 168      10.102   1.159 -17.063  1.00 40.34           C  
ATOM   1251  C   ALA A 168      10.482   2.146 -16.007  1.00 40.34           C  
ATOM   1252  O   ALA A 168      11.065   1.781 -14.988  1.00 40.34           O  
ATOM   1250  CB  ALA A 168      11.160   1.235 -18.177  1.00 40.34           C  
ATOM   1253  N   ASP A 169      10.160   3.435 -16.218  1.00 32.06           N  
ATOM   1254  CA  ASP A 169      10.554   4.436 -15.268  1.00 32.06           C  
ATOM   1259  C   ASP A 169       9.856   4.166 -13.973  1.00 32.06           C  
ATOM   1260  O   ASP A 169      10.452   4.270 -12.903  1.00 32.06           O  
ATOM   1255  CB  ASP A 169      10.216   5.862 -15.733  1.00 32.06           C  
ATOM   1256  CG  ASP A 169      11.182   6.207 -16.861  1.00 32.06           C  
ATOM   1257  OD1 ASP A 169      12.313   5.653 -16.856  1.00 32.06           O  
ATOM   1258  OD2 ASP A 169      10.803   7.024 -17.741  1.00 32.06           O1-
ATOM   1261  N   HIS A 170       8.568   3.781 -14.047  1.00 58.81           N  
ATOM   1262  CA  HIS A 170       7.792   3.504 -12.873  1.00 58.81           C  
ATOM   1269  C   HIS A 170       8.434   2.384 -12.111  1.00 58.81           C  
ATOM   1270  O   HIS A 170       8.622   2.472 -10.897  1.00 58.81           O  
ATOM   1265  CB  HIS A 170       6.372   3.043 -13.231  1.00 58.81           C  
ATOM   1264  CG  HIS A 170       5.594   2.619 -12.029  1.00 58.81           C  
ATOM   1267  CD2 HIS A 170       4.633   3.265 -11.316  1.00 58.81           C  
ATOM   1263  ND1 HIS A 170       5.769   1.402 -11.411  1.00 58.81           N  
ATOM   1268  CE1 HIS A 170       4.913   1.370 -10.361  1.00 58.81           C  
ATOM   1266  NE2 HIS A 170       4.202   2.479 -10.263  1.00 58.81           N  
ATOM   1271  N   ASP A 171       8.815   1.304 -12.817  1.00 50.43           N  
ATOM   1272  CA  ASP A 171       9.365   0.138 -12.185  1.00 50.43           C  
ATOM   1277  C   ASP A 171      10.659   0.463 -11.514  1.00 50.43           C  
ATOM   1278  O   ASP A 171      10.949  -0.059 -10.438  1.00 50.43           O  
ATOM   1273  CB  ASP A 171       9.639  -1.007 -13.172  1.00 50.43           C  
ATOM   1274  CG  ASP A 171       8.302  -1.577 -13.609  1.00 50.43           C  
ATOM   1275  OD1 ASP A 171       7.337  -1.534 -12.800  1.00 50.43           O  
ATOM   1276  OD2 ASP A 171       8.229  -2.060 -14.768  1.00 50.43           O1-
ATOM   1279  N   GLN A 172      11.498   1.307 -12.141  1.00126.21           N  
ATOM   1280  CA  GLN A 172      12.747   1.635 -11.518  1.00126.21           C  
ATOM   1286  C   GLN A 172      12.487   2.401 -10.260  1.00126.21           C  
ATOM   1287  O   GLN A 172      13.132   2.159  -9.241  1.00126.21           O  
ATOM   1281  CB  GLN A 172      13.674   2.486 -12.401  1.00126.21           C  
ATOM   1282  CG  GLN A 172      14.373   1.675 -13.490  1.00126.21           C  
ATOM   1283  CD  GLN A 172      15.332   0.714 -12.795  1.00126.21           C  
ATOM   1285  NE2 GLN A 172      15.564   0.938 -11.473  1.00126.21           N  
ATOM   1284  OE1 GLN A 172      15.855  -0.214 -13.410  1.00126.21           O  
ATOM   1288  N   ALA A 173      11.522   3.340 -10.289  1.00 34.20           N  
ATOM   1289  CA  ALA A 173      11.276   4.159  -9.133  1.00 34.20           C  
ATOM   1291  C   ALA A 173      10.843   3.292  -7.991  1.00 34.20           C  
ATOM   1292  O   ALA A 173      11.348   3.427  -6.879  1.00 34.20           O  
ATOM   1290  CB  ALA A 173      10.168   5.201  -9.370  1.00 34.20           C  
ATOM   1293  N   VAL A 174       9.912   2.352  -8.237  1.00 52.88           N  
ATOM   1294  CA  VAL A 174       9.417   1.518  -7.180  1.00 52.88           C  
ATOM   1298  C   VAL A 174      10.512   0.632  -6.684  1.00 52.88           C  
ATOM   1299  O   VAL A 174      10.567   0.307  -5.500  1.00 52.88           O  
ATOM   1295  CB  VAL A 174       8.247   0.671  -7.589  1.00 52.88           C  
ATOM   1296  CG1 VAL A 174       7.070   1.610  -7.897  1.00 52.88           C  
ATOM   1297  CG2 VAL A 174       8.650  -0.222  -8.774  1.00 52.88           C  
ATOM   1300  N   ALA A 175      11.415   0.194  -7.576  1.00 32.83           N  
ATOM   1301  CA  ALA A 175      12.472  -0.655  -7.113  1.00 32.83           C  
ATOM   1303  C   ALA A 175      13.255   0.106  -6.088  1.00 32.83           C  
ATOM   1304  O   ALA A 175      13.621  -0.438  -5.048  1.00 32.83           O  
ATOM   1302  CB  ALA A 175      13.443  -1.066  -8.234  1.00 32.83           C  
ATOM   1305  N   TRP A 176      13.528   1.399  -6.348  1.00 79.49           N  
ATOM   1306  CA  TRP A 176      14.340   2.142  -5.429  1.00 79.49           C  
ATOM   1317  C   TRP A 176      13.647   2.286  -4.104  1.00 79.49           C  
ATOM   1318  O   TRP A 176      14.209   1.946  -3.065  1.00 79.49           O  
ATOM   1307  CB  TRP A 176      14.671   3.557  -5.938  1.00 79.49           C  
ATOM   1308  CG  TRP A 176      15.413   3.576  -7.256  1.00 79.49           C  
ATOM   1310  CD1 TRP A 176      14.986   4.026  -8.472  1.00 79.49           C  
ATOM   1309  CD2 TRP A 176      16.733   3.049  -7.463  1.00 79.49           C  
ATOM   1312  CE2 TRP A 176      17.036   3.212  -8.815  1.00 79.49           C  
ATOM   1313  CE3 TRP A 176      17.617   2.470  -6.598  1.00 79.49           C  
ATOM   1311  NE1 TRP A 176      15.955   3.814  -9.422  1.00 79.49           N  
ATOM   1314  CZ2 TRP A 176      18.234   2.796  -9.324  1.00 79.49           C  
ATOM   1315  CZ3 TRP A 176      18.827   2.058  -7.114  1.00 79.49           C  
ATOM   1316  CH2 TRP A 176      19.128   2.217  -8.452  1.00 79.49           C  
ATOM   1319  N   ILE A 177      12.410   2.821  -4.104  1.00204.27           N  
ATOM   1320  CA  ILE A 177      11.734   3.087  -2.864  1.00204.27           C  
ATOM   1325  C   ILE A 177      11.231   1.869  -2.155  1.00204.27           C  
ATOM   1326  O   ILE A 177      11.385   1.785  -0.941  1.00204.27           O  
ATOM   1321  CB  ILE A 177      10.552   4.003  -2.999  1.00204.27           C  
ATOM   1322  CG1 ILE A 177      10.975   5.386  -3.518  1.00204.27           C  
ATOM   1323  CG2 ILE A 177       9.884   4.071  -1.618  1.00204.27           C  
ATOM   1324  CD1 ILE A 177      11.443   5.384  -4.967  1.00204.27           C  
ATOM   1327  N   SER A 178      10.499   0.976  -2.860  1.00136.58           N  
ATOM   1328  CA  SER A 178       9.900  -0.186  -2.249  1.00136.58           C  
ATOM   1331  C   SER A 178      10.714  -1.453  -2.243  1.00136.58           C  
ATOM   1332  O   SER A 178      11.061  -1.984  -1.189  1.00136.58           O  
ATOM   1329  CB  SER A 178       8.536  -0.535  -2.873  1.00136.58           C  
ATOM   1330  OG  SER A 178       8.694  -0.931  -4.227  1.00136.58           O  
ATOM   1333  N   HIS A 179      11.019  -1.976  -3.451  1.00 72.75           N  
ATOM   1334  CA  HIS A 179      11.573  -3.297  -3.623  1.00 72.75           C  
ATOM   1341  C   HIS A 179      12.942  -3.439  -3.050  1.00 72.75           C  
ATOM   1342  O   HIS A 179      13.227  -4.405  -2.346  1.00 72.75           O  
ATOM   1337  CB  HIS A 179      11.704  -3.710  -5.098  1.00 72.75           C  
ATOM   1336  CG  HIS A 179      10.400  -3.810  -5.824  1.00 72.75           C  
ATOM   1339  CD2 HIS A 179       9.135  -3.522  -5.410  1.00 72.75           C  
ATOM   1335  ND1 HIS A 179      10.282  -4.228  -7.131  1.00 72.75           N  
ATOM   1340  CE1 HIS A 179       8.964  -4.175  -7.442  1.00 72.75           C  
ATOM   1338  NE2 HIS A 179       8.228  -3.752  -6.430  1.00 72.75           N  
ATOM   1343  N   LEU A 180      13.835  -2.485  -3.341  1.00 53.10           N  
ATOM   1344  CA  LEU A 180      15.188  -2.582  -2.883  1.00 53.10           C  
ATOM   1349  C   LEU A 180      15.184  -2.625  -1.387  1.00 53.10           C  
ATOM   1350  O   LEU A 180      15.898  -3.428  -0.787  1.00 53.10           O  
ATOM   1345  CB  LEU A 180      16.036  -1.376  -3.334  1.00 53.10           C  
ATOM   1346  CG  LEU A 180      17.503  -1.411  -2.865  1.00 53.10           C  
ATOM   1347  CD1 LEU A 180      18.279  -2.570  -3.508  1.00 53.10           C  
ATOM   1348  CD2 LEU A 180      18.179  -0.048  -3.078  1.00 53.10           C  
ATOM   1351  N   PRO A 181      14.395  -1.820  -0.743  1.00 78.73           N  
ATOM   1352  CA  PRO A 181      14.402  -1.865   0.685  1.00 78.73           C  
ATOM   1356  C   PRO A 181      13.994  -3.200   1.212  1.00 78.73           C  
ATOM   1357  O   PRO A 181      14.517  -3.600   2.248  1.00 78.73           O  
ATOM   1354  CB  PRO A 181      13.544  -0.690   1.142  1.00 78.73           C  
ATOM   1355  CG  PRO A 181      13.746   0.345   0.018  1.00 78.73           C  
ATOM   1353  CD  PRO A 181      14.039  -0.497  -1.236  1.00 78.73           C  
ATOM   1358  N   VAL A 182      13.079  -3.920   0.538  1.00101.93           N  
ATOM   1359  CA  VAL A 182      12.677  -5.164   1.121  1.00101.93           C  
ATOM   1363  C   VAL A 182      13.841  -6.108   1.131  1.00101.93           C  
ATOM   1364  O   VAL A 182      14.096  -6.765   2.138  1.00101.93           O  
ATOM   1360  CB  VAL A 182      11.507  -5.828   0.441  1.00101.93           C  
ATOM   1361  CG1 VAL A 182      11.926  -6.351  -0.939  1.00101.93           C  
ATOM   1362  CG2 VAL A 182      10.981  -6.933   1.371  1.00101.93           C  
ATOM   1365  N   MET A 183      14.586  -6.200   0.009  1.00 99.65           N  
ATOM   1366  CA  MET A 183      15.696  -7.111  -0.071  1.00 99.65           C  
ATOM   1371  C   MET A 183      16.808  -6.738   0.860  1.00 99.65           C  
ATOM   1372  O   MET A 183      17.374  -7.604   1.525  1.00 99.65           O  
ATOM   1367  CB  MET A 183      16.291  -7.247  -1.486  1.00 99.65           C  
ATOM   1368  CG  MET A 183      15.556  -8.273  -2.355  1.00 99.65           C  
ATOM   1369  SD  MET A 183      13.853  -7.850  -2.836  1.00 99.65           S  
ATOM   1370  CE  MET A 183      13.416  -9.514  -3.424  1.00 99.65           C  
ATOM   1373  N   VAL A 184      17.158  -5.443   0.943  1.00 37.75           N  
ATOM   1374  CA  VAL A 184      18.256  -5.057   1.785  1.00 37.75           C  
ATOM   1378  C   VAL A 184      17.907  -5.367   3.208  1.00 37.75           C  
ATOM   1379  O   VAL A 184      18.751  -5.838   3.970  1.00 37.75           O  
ATOM   1375  CB  VAL A 184      18.594  -3.595   1.681  1.00 37.75           C  
ATOM   1376  CG1 VAL A 184      19.100  -3.314   0.256  1.00 37.75           C  
ATOM   1377  CG2 VAL A 184      17.363  -2.761   2.074  1.00 37.75           C  
ATOM   1380  N   SER A 185      16.648  -5.098   3.603  1.00 83.91           N  
ATOM   1381  CA  SER A 185      16.202  -5.316   4.948  1.00 83.91           C  
ATOM   1384  C   SER A 185      16.176  -6.778   5.255  1.00 83.91           C  
ATOM   1385  O   SER A 185      16.553  -7.191   6.349  1.00 83.91           O  
ATOM   1382  CB  SER A 185      14.790  -4.773   5.210  1.00 83.91           C  
ATOM   1383  OG  SER A 185      14.809  -3.357   5.143  1.00 83.91           O  
ATOM   1386  N   ALA A 186      15.727  -7.600   4.290  1.00 26.47           N  
ATOM   1387  CA  ALA A 186      15.623  -9.014   4.513  1.00 26.47           C  
ATOM   1389  C   ALA A 186      16.988  -9.563   4.775  1.00 26.47           C  
ATOM   1390  O   ALA A 186      17.168 -10.410   5.649  1.00 26.47           O  
ATOM   1388  CB  ALA A 186      15.042  -9.767   3.304  1.00 26.47           C  
ATOM   1391  N   ALA A 187      17.993  -9.085   4.021  1.00 27.25           N  
ATOM   1392  CA  ALA A 187      19.338  -9.569   4.162  1.00 27.25           C  
ATOM   1394  C   ALA A 187      19.826  -9.253   5.540  1.00 27.25           C  
ATOM   1395  O   ALA A 187      20.542 -10.048   6.150  1.00 27.25           O  
ATOM   1393  CB  ALA A 187      20.313  -8.927   3.160  1.00 27.25           C  
ATOM   1396  N   LEU A 188      19.452  -8.072   6.066  1.00 43.11           N  
ATOM   1397  CA  LEU A 188      19.917  -7.651   7.356  1.00 43.11           C  
ATOM   1402  C   LEU A 188      19.446  -8.614   8.397  1.00 43.11           C  
ATOM   1403  O   LEU A 188      20.222  -9.052   9.247  1.00 43.11           O  
ATOM   1398  CB  LEU A 188      19.375  -6.262   7.726  1.00 43.11           C  
ATOM   1399  CG  LEU A 188      19.832  -5.751   9.102  1.00 43.11           C  
ATOM   1400  CD1 LEU A 188      21.352  -5.526   9.157  1.00 43.11           C  
ATOM   1401  CD2 LEU A 188      19.023  -4.511   9.510  1.00 43.11           C  
ATOM   1404  N   ILE A 189      18.155  -8.986   8.353  1.00111.56           N  
ATOM   1405  CA  ILE A 189      17.636  -9.879   9.346  1.00111.56           C  
ATOM   1410  C   ILE A 189      18.292 -11.217   9.218  1.00111.56           C  
ATOM   1411  O   ILE A 189      18.643 -11.843  10.217  1.00111.56           O  
ATOM   1406  CB  ILE A 189      16.140 -10.019   9.292  1.00111.56           C  
ATOM   1407  CG1 ILE A 189      15.675 -10.576   7.943  1.00111.56           C  
ATOM   1408  CG2 ILE A 189      15.530  -8.651   9.628  1.00111.56           C  
ATOM   1409  CD1 ILE A 189      14.177 -10.866   7.904  1.00111.56           C  
ATOM   1412  N   GLN A 190      18.497 -11.682   7.974  1.00 75.61           N  
ATOM   1413  CA  GLN A 190      19.064 -12.979   7.746  1.00 75.61           C  
ATOM   1419  C   GLN A 190      20.442 -13.030   8.328  1.00 75.61           C  
ATOM   1420  O   GLN A 190      20.817 -14.018   8.960  1.00 75.61           O  
ATOM   1414  CB  GLN A 190      19.168 -13.300   6.246  1.00 75.61           C  
ATOM   1415  CG  GLN A 190      19.657 -14.716   5.950  1.00 75.61           C  
ATOM   1416  CD  GLN A 190      19.667 -14.888   4.438  1.00 75.61           C  
ATOM   1418  NE2 GLN A 190      19.802 -16.159   3.975  1.00 75.61           N  
ATOM   1417  OE1 GLN A 190      19.551 -13.920   3.688  1.00 75.61           O  
ATOM   1421  N   ALA A 191      21.235 -11.960   8.142  1.00 27.62           N  
ATOM   1422  CA  ALA A 191      22.582 -11.976   8.632  1.00 27.62           C  
ATOM   1424  C   ALA A 191      22.567 -12.074  10.125  1.00 27.62           C  
ATOM   1425  O   ALA A 191      23.299 -12.870  10.710  1.00 27.62           O  
ATOM   1423  CB  ALA A 191      23.366 -10.706   8.259  1.00 27.62           C  
ATOM   1426  N   CYS A 192      21.706 -11.275  10.781  1.00 34.75           N  
ATOM   1427  CA  CYS A 192      21.674 -11.235  12.214  1.00 34.75           C  
ATOM   1430  C   CYS A 192      21.251 -12.570  12.754  1.00 34.75           C  
ATOM   1431  O   CYS A 192      21.860 -13.096  13.684  1.00 34.75           O  
ATOM   1428  CB  CYS A 192      20.702 -10.171  12.751  1.00 34.75           C  
ATOM   1429  SG  CYS A 192      21.218  -8.486  12.297  1.00 34.75           S  
ATOM   1432  N   ALA A 193      20.210 -13.167  12.150  1.00 46.37           N  
ATOM   1433  CA  ALA A 193      19.632 -14.416  12.575  1.00 46.37           C  
ATOM   1435  C   ALA A 193      20.639 -15.520  12.444  1.00 46.37           C  
ATOM   1436  O   ALA A 193      20.603 -16.495  13.193  1.00 46.37           O  
ATOM   1434  CB  ALA A 193      18.398 -14.804  11.743  1.00 46.37           C  
ATOM   1437  N   GLY A 194      21.546 -15.392  11.461  1.00 46.95           N  
ATOM   1438  CA  GLY A 194      22.531 -16.373  11.095  1.00 46.95           C  
ATOM   1439  C   GLY A 194      23.477 -16.683  12.211  1.00 46.95           C  
ATOM   1440  O   GLY A 194      24.013 -17.789  12.239  1.00 46.95           O  
ATOM   1441  N   GLU A 195      23.739 -15.711  13.114  1.00102.15           N  
ATOM   1442  CA  GLU A 195      24.703 -15.852  14.180  1.00102.15           C  
ATOM   1448  C   GLU A 195      24.587 -17.196  14.835  1.00102.15           C  
ATOM   1449  O   GLU A 195      23.558 -17.569  15.392  1.00102.15           O  
ATOM   1443  CB  GLU A 195      24.551 -14.768  15.264  1.00102.15           C  
ATOM   1444  CG  GLU A 195      25.463 -14.956  16.479  1.00102.15           C  
ATOM   1445  CD  GLU A 195      26.908 -14.768  16.043  1.00102.15           C  
ATOM   1446  OE1 GLU A 195      27.214 -13.714  15.425  1.00102.15           O  
ATOM   1447  OE2 GLU A 195      27.726 -15.685  16.324  1.00102.15           O1-
ATOM   1450  N   LYS A 196      25.685 -17.974  14.731  1.00 87.12           N  
ATOM   1451  CA  LYS A 196      25.795 -19.312  15.231  1.00 87.12           C  
ATOM   1457  C   LYS A 196      25.877 -19.349  16.723  1.00 87.12           C  
ATOM   1458  O   LYS A 196      25.314 -20.245  17.352  1.00 87.12           O  
ATOM   1452  CB  LYS A 196      27.016 -20.027  14.643  1.00 87.12           C  
ATOM   1453  CG  LYS A 196      26.844 -20.236  13.141  1.00 87.12           C  
ATOM   1454  CD  LYS A 196      28.151 -20.487  12.402  1.00 87.12           C  
ATOM   1455  CE  LYS A 196      29.101 -19.290  12.443  1.00 87.12           C  
ATOM   1456  NZ  LYS A 196      30.344 -19.606  11.707  1.00 87.12           N1+
ATOM   1459  N   ASP A 197      26.591 -18.383  17.332  1.00 65.08           N  
ATOM   1460  CA  ASP A 197      26.779 -18.422  18.754  1.00 65.08           C  
ATOM   1465  C   ASP A 197      25.520 -17.963  19.415  1.00 65.08           C  
ATOM   1466  O   ASP A 197      24.997 -16.888  19.125  1.00 65.08           O  
ATOM   1461  CB  ASP A 197      27.944 -17.538  19.234  1.00 65.08           C  
ATOM   1462  CG  ASP A 197      28.282 -17.923  20.668  1.00 65.08           C  
ATOM   1463  OD1 ASP A 197      27.335 -18.158  21.465  1.00 65.08           O  
ATOM   1464  OD2 ASP A 197      29.500 -17.981  20.986  1.00 65.08           O1-
ATOM   1467  N   GLY A 198      25.000 -18.797  20.335  1.00 27.00           N  
ATOM   1468  CA  GLY A 198      23.767 -18.521  21.012  1.00 27.00           C  
ATOM   1469  C   GLY A 198      23.898 -17.291  21.858  1.00 27.00           C  
ATOM   1470  O   GLY A 198      22.967 -16.492  21.937  1.00 27.00           O  
ATOM   1471  N   ASP A 199      25.050 -17.118  22.535  1.00 40.73           N  
ATOM   1472  CA  ASP A 199      25.218 -16.001  23.423  1.00 40.73           C  
ATOM   1477  C   ASP A 199      25.142 -14.718  22.654  1.00 40.73           C  
ATOM   1478  O   ASP A 199      24.466 -13.778  23.070  1.00 40.73           O  
ATOM   1473  CB  ASP A 199      26.572 -16.013  24.157  1.00 40.73           C  
ATOM   1474  CG  ASP A 199      26.557 -17.120  25.204  1.00 40.73           C  
ATOM   1475  OD1 ASP A 199      25.494 -17.779  25.348  1.00 40.73           O  
ATOM   1476  OD2 ASP A 199      27.604 -17.317  25.878  1.00 40.73           O1-
ATOM   1479  N   ILE A 200      25.835 -14.648  21.503  1.00 76.12           N  
ATOM   1480  CA  ILE A 200      25.859 -13.446  20.718  1.00 76.12           C  
ATOM   1485  C   ILE A 200      24.489 -13.161  20.188  1.00 76.12           C  
ATOM   1486  O   ILE A 200      24.035 -12.017  20.210  1.00 76.12           O  
ATOM   1481  CB  ILE A 200      26.795 -13.527  19.543  1.00 76.12           C  
ATOM   1482  CG1 ILE A 200      28.252 -13.670  20.019  1.00 76.12           C  
ATOM   1483  CG2 ILE A 200      26.573 -12.276  18.678  1.00 76.12           C  
ATOM   1484  CD1 ILE A 200      28.544 -14.982  20.741  1.00 76.12           C  
ATOM   1487  N   LEU A 201      23.783 -14.201  19.708  1.00 40.26           N  
ATOM   1488  CA  LEU A 201      22.494 -14.005  19.106  1.00 40.26           C  
ATOM   1493  C   LEU A 201      21.564 -13.411  20.112  1.00 40.26           C  
ATOM   1494  O   LEU A 201      20.806 -12.494  19.797  1.00 40.26           O  
ATOM   1489  CB  LEU A 201      21.843 -15.312  18.625  1.00 40.26           C  
ATOM   1490  CG  LEU A 201      20.430 -15.104  18.043  1.00 40.26           C  
ATOM   1491  CD1 LEU A 201      20.458 -14.230  16.780  1.00 40.26           C  
ATOM   1492  CD2 LEU A 201      19.712 -16.443  17.820  1.00 40.26           C  
ATOM   1495  N   LYS A 202      21.600 -13.919  21.354  1.00 37.19           N  
ATOM   1496  CA  LYS A 202      20.713 -13.447  22.374  1.00 37.19           C  
ATOM   1502  C   LYS A 202      21.012 -12.009  22.660  1.00 37.19           C  
ATOM   1503  O   LYS A 202      20.105 -11.199  22.846  1.00 37.19           O  
ATOM   1497  CB  LYS A 202      20.871 -14.220  23.688  1.00 37.19           C  
ATOM   1498  CG  LYS A 202      19.908 -13.753  24.776  1.00 37.19           C  
ATOM   1499  CD  LYS A 202      19.813 -14.730  25.941  1.00 37.19           C  
ATOM   1500  CE  LYS A 202      18.904 -14.245  27.068  1.00 37.19           C  
ATOM   1501  NZ  LYS A 202      18.824 -15.274  28.127  1.00 37.19           N1+
ATOM   1504  N   LEU A 203      22.309 -11.659  22.683  1.00 41.19           N  
ATOM   1505  CA  LEU A 203      22.749 -10.330  22.994  1.00 41.19           C  
ATOM   1510  C   LEU A 203      22.151  -9.390  22.000  1.00 41.19           C  
ATOM   1511  O   LEU A 203      21.601  -8.350  22.361  1.00 41.19           O  
ATOM   1506  CB  LEU A 203      24.277 -10.212  22.857  1.00 41.19           C  
ATOM   1507  CG  LEU A 203      24.840  -8.807  23.129  1.00 41.19           C  
ATOM   1508  CD1 LEU A 203      24.665  -8.401  24.600  1.00 41.19           C  
ATOM   1509  CD2 LEU A 203      26.290  -8.691  22.632  1.00 41.19           C  
ATOM   1512  N   ALA A 204      22.223  -9.752  20.709  1.00 24.69           N  
ATOM   1513  CA  ALA A 204      21.728  -8.897  19.673  1.00 24.69           C  
ATOM   1515  C   ALA A 204      20.255  -8.710  19.843  1.00 24.69           C  
ATOM   1516  O   ALA A 204      19.741  -7.607  19.670  1.00 24.69           O  
ATOM   1514  CB  ALA A 204      21.961  -9.463  18.264  1.00 24.69           C  
ATOM   1517  N   GLN A 205      19.534  -9.790  20.196  1.00 39.84           N  
ATOM   1518  CA  GLN A 205      18.110  -9.698  20.339  1.00 39.84           C  
ATOM   1524  C   GLN A 205      17.806  -8.725  21.436  1.00 39.84           C  
ATOM   1525  O   GLN A 205      16.867  -7.939  21.333  1.00 39.84           O  
ATOM   1519  CB  GLN A 205      17.463 -11.032  20.753  1.00 39.84           C  
ATOM   1520  CG  GLN A 205      17.532 -12.123  19.685  1.00 39.84           C  
ATOM   1521  CD  GLN A 205      16.868 -13.366  20.262  1.00 39.84           C  
ATOM   1523  NE2 GLN A 205      16.167 -14.144  19.393  1.00 39.84           N  
ATOM   1522  OE1 GLN A 205      16.972 -13.639  21.457  1.00 39.84           O  
ATOM   1526  N   ASN A 206      18.593  -8.767  22.528  1.00 41.17           N  
ATOM   1527  CA  ASN A 206      18.369  -7.919  23.666  1.00 41.17           C  
ATOM   1532  C   ASN A 206      18.616  -6.482  23.300  1.00 41.17           C  
ATOM   1533  O   ASN A 206      17.869  -5.595  23.708  1.00 41.17           O  
ATOM   1528  CB  ASN A 206      19.311  -8.252  24.838  1.00 41.17           C  
ATOM   1529  CG  ASN A 206      19.034  -9.679  25.295  1.00 41.17           C  
ATOM   1531  ND2 ASN A 206      20.010 -10.277  26.030  1.00 41.17           N  
ATOM   1530  OD1 ASN A 206      17.980 -10.246  25.008  1.00 41.17           O  
ATOM   1534  N   LEU A 207      19.695  -6.237  22.531  1.00 55.26           N  
ATOM   1535  CA  LEU A 207      20.189  -4.941  22.140  1.00 55.26           C  
ATOM   1540  C   LEU A 207      19.270  -4.226  21.191  1.00 55.26           C  
ATOM   1541  O   LEU A 207      19.142  -3.005  21.268  1.00 55.26           O  
ATOM   1536  CB  LEU A 207      21.555  -5.033  21.434  1.00 55.26           C  
ATOM   1537  CG  LEU A 207      22.651  -5.695  22.292  1.00 55.26           C  
ATOM   1538  CD1 LEU A 207      23.994  -5.743  21.546  1.00 55.26           C  
ATOM   1539  CD2 LEU A 207      22.751  -5.043  23.680  1.00 55.26           C  
ATOM   1542  N   ALA A 208      18.605  -4.967  20.280  1.00 48.89           N  
ATOM   1543  CA  ALA A 208      17.847  -4.390  19.198  1.00 48.89           C  
ATOM   1545  C   ALA A 208      16.941  -3.301  19.674  1.00 48.89           C  
ATOM   1546  O   ALA A 208      16.259  -3.422  20.690  1.00 48.89           O  
ATOM   1544  CB  ALA A 208      16.989  -5.416  18.434  1.00 48.89           C  
ATOM   1547  N   SER A 209      16.922  -2.189  18.911  1.00 51.81           N  
ATOM   1548  CA  SER A 209      16.157  -1.033  19.268  1.00 51.81           C  
ATOM   1551  C   SER A 209      15.494  -0.510  18.032  1.00 51.81           C  
ATOM   1552  O   SER A 209      15.288  -1.234  17.060  1.00 51.81           O  
ATOM   1549  CB  SER A 209      17.008   0.103  19.867  0.50 51.81           C  
ATOM   1550  OG  SER A 209      17.955   0.570  18.916  0.50 51.81           O  
ATOM   1553  N   SER A 210      15.133   0.785  18.059  1.00 71.37           N  
ATOM   1554  CA  SER A 210      14.413   1.411  16.990  1.00 71.37           C  
ATOM   1557  C   SER A 210      15.197   1.325  15.719  1.00 71.37           C  
ATOM   1558  O   SER A 210      14.623   1.134  14.650  1.00 71.37           O  
ATOM   1555  CB  SER A 210      14.155   2.901  17.258  1.00 71.37           C  
ATOM   1556  OG  SER A 210      13.441   3.472  16.173  1.00 71.37           O  
ATOM   1559  N   GLY A 211      16.533   1.458  15.793  1.00 20.41           N  
ATOM   1560  CA  GLY A 211      17.291   1.458  14.576  1.00 20.41           C  
ATOM   1561  C   GLY A 211      17.108   0.149  13.876  1.00 20.41           C  
ATOM   1562  O   GLY A 211      16.879   0.112  12.668  1.00 20.41           O  
ATOM   1563  N   PHE A 212      17.214  -0.972  14.615  1.00 52.60           N  
ATOM   1564  CA  PHE A 212      17.070  -2.249  13.981  1.00 52.60           C  
ATOM   1572  C   PHE A 212      15.651  -2.435  13.550  1.00 52.60           C  
ATOM   1573  O   PHE A 212      15.394  -2.913  12.447  1.00 52.60           O  
ATOM   1565  CB  PHE A 212      17.443  -3.452  14.861  1.00 52.60           C  
ATOM   1566  CG  PHE A 212      17.229  -4.653  14.000  1.00 52.60           C  
ATOM   1567  CD1 PHE A 212      18.171  -5.020  13.066  1.00 52.60           C  
ATOM   1568  CD2 PHE A 212      16.086  -5.409  14.122  1.00 52.60           C  
ATOM   1569  CE1 PHE A 212      17.981  -6.125  12.267  1.00 52.60           C  
ATOM   1570  CE2 PHE A 212      15.891  -6.515  13.325  1.00 52.60           C  
ATOM   1571  CZ  PHE A 212      16.836  -6.874  12.394  1.00 52.60           C  
ATOM   1574  N   ARG A 213      14.680  -2.052  14.404  1.00 88.43           N  
ATOM   1575  CA  ARG A 213      13.307  -2.303  14.065  1.00 88.43           C  
ATOM   1583  C   ARG A 213      12.941  -1.586  12.807  1.00 88.43           C  
ATOM   1584  O   ARG A 213      12.305  -2.161  11.924  1.00 88.43           O  
ATOM   1576  CB  ARG A 213      12.292  -1.838  15.119  1.00 88.43           C  
ATOM   1577  CG  ARG A 213      12.253  -2.703  16.374  1.00 88.43           C  
ATOM   1578  CD  ARG A 213      11.055  -2.397  17.271  1.00 88.43           C  
ATOM   1579  NE  ARG A 213      11.192  -3.253  18.479  1.00 88.43           N  
ATOM   1580  CZ  ARG A 213      11.988  -2.824  19.500  1.00 88.43           C  
ATOM   1581  NH1 ARG A 213      12.596  -1.605  19.412  1.00 88.43           N1+
ATOM   1582  NH2 ARG A 213      12.182  -3.610  20.599  1.00 88.43           N  
ATOM   1585  N   ASP A 214      13.328  -0.306  12.684  1.00 37.74           N  
ATOM   1586  CA  ASP A 214      12.923   0.446  11.532  1.00 37.74           C  
ATOM   1591  C   ASP A 214      13.545  -0.139  10.302  1.00 37.74           C  
ATOM   1592  O   ASP A 214      12.888  -0.288   9.274  1.00 37.74           O  
ATOM   1587  CB  ASP A 214      13.351   1.924  11.604  1.00 37.74           C  
ATOM   1588  CG  ASP A 214      12.593   2.603  12.739  1.00 37.74           C  
ATOM   1589  OD1 ASP A 214      11.881   1.888  13.495  1.00 37.74           O  
ATOM   1590  OD2 ASP A 214      12.717   3.850  12.864  1.00 37.74           O1-
ATOM   1593  N   THR A 215      14.839  -0.492  10.383  1.00 41.80           N  
ATOM   1594  CA  THR A 215      15.554  -0.977   9.239  1.00 41.80           C  
ATOM   1598  C   THR A 215      15.012  -2.302   8.784  1.00 41.80           C  
ATOM   1599  O   THR A 215      14.871  -2.535   7.586  1.00 41.80           O  
ATOM   1595  CB  THR A 215      17.017  -1.162   9.514  1.00 41.80           C  
ATOM   1597  CG2 THR A 215      17.700  -1.668   8.233  1.00 41.80           C  
ATOM   1596  OG1 THR A 215      17.597   0.067   9.925  1.00 41.80           O  
ATOM   1600  N   SER A 216      14.732  -3.217   9.732  1.00 71.78           N  
ATOM   1601  CA  SER A 216      14.312  -4.558   9.419  1.00 71.78           C  
ATOM   1604  C   SER A 216      12.849  -4.694   9.089  1.00 71.78           C  
ATOM   1605  O   SER A 216      12.433  -5.758   8.633  1.00 71.78           O  
ATOM   1602  CB  SER A 216      14.617  -5.565  10.540  1.00 71.78           C  
ATOM   1603  OG  SER A 216      13.843  -5.260  11.690  1.00 71.78           O  
ATOM   1606  N   ARG A 217      12.017  -3.652   9.280  1.00173.96           N  
ATOM   1607  CA  ARG A 217      10.594  -3.862   9.175  1.00173.96           C  
ATOM   1615  C   ARG A 217      10.165  -4.419   7.848  1.00173.96           C  
ATOM   1616  O   ARG A 217       9.442  -5.412   7.806  1.00173.96           O  
ATOM   1608  CB  ARG A 217       9.752  -2.593   9.385  1.00173.96           C  
ATOM   1609  CG  ARG A 217       9.551  -2.206  10.850  1.00173.96           C  
ATOM   1610  CD  ARG A 217       8.376  -1.244  11.043  1.00173.96           C  
ATOM   1611  NE  ARG A 217       8.266  -0.933  12.496  1.00173.96           N  
ATOM   1612  CZ  ARG A 217       9.000   0.098  13.002  1.00173.96           C  
ATOM   1613  NH1 ARG A 217       9.844   0.786  12.182  1.00173.96           N1+
ATOM   1614  NH2 ARG A 217       8.898   0.449  14.317  1.00173.96           N  
ATOM   1617  N   VAL A 218      10.605  -3.823   6.729  1.00114.75           N  
ATOM   1618  CA  VAL A 218      10.151  -4.250   5.432  1.00114.75           C  
ATOM   1622  C   VAL A 218      10.609  -5.652   5.160  1.00114.75           C  
ATOM   1623  O   VAL A 218       9.925  -6.423   4.489  1.00114.75           O  
ATOM   1619  CB  VAL A 218      10.641  -3.367   4.322  1.00114.75           C  
ATOM   1620  CG1 VAL A 218      12.173  -3.420   4.262  1.00114.75           C  
ATOM   1621  CG2 VAL A 218       9.967  -3.827   3.027  1.00114.75           C  
ATOM   1624  N   GLY A 219      11.799  -6.008   5.671  1.00 50.54           N  
ATOM   1625  CA  GLY A 219      12.399  -7.295   5.460  1.00 50.54           C  
ATOM   1626  C   GLY A 219      11.552  -8.377   6.063  1.00 50.54           C  
ATOM   1627  O   GLY A 219      11.647  -9.531   5.654  1.00 50.54           O  
ATOM   1628  N   GLY A 220      10.833  -8.036   7.148  1.00 67.29           N  
ATOM   1629  CA  GLY A 220       9.939  -8.839   7.944  1.00 67.29           C  
ATOM   1630  C   GLY A 220       8.598  -9.138   7.325  1.00 67.29           C  
ATOM   1631  O   GLY A 220       7.946 -10.088   7.750  1.00 67.29           O  
ATOM   1632  N   GLY A 221       8.120  -8.318   6.364  1.00 51.30           N  
ATOM   1633  CA  GLY A 221       6.753  -8.345   5.895  1.00 51.30           C  
ATOM   1634  C   GLY A 221       6.348  -9.627   5.228  1.00 51.30           C  
ATOM   1635  O   GLY A 221       7.037 -10.646   5.278  1.00 51.30           O  
ATOM   1636  N   ASN A 222       5.144  -9.578   4.610  1.00 55.52           N  
ATOM   1637  CA  ASN A 222       4.486 -10.689   3.979  1.00 55.52           C  
ATOM   1642  C   ASN A 222       5.366 -11.246   2.906  1.00 55.52           C  
ATOM   1643  O   ASN A 222       5.861 -10.539   2.030  1.00 55.52           O  
ATOM   1638  CB  ASN A 222       3.139 -10.278   3.354  1.00 55.52           C  
ATOM   1639  CG  ASN A 222       2.340 -11.527   3.018  1.00 55.52           C  
ATOM   1641  ND2 ASN A 222       1.202 -11.723   3.734  1.00 55.52           N  
ATOM   1640  OD1 ASN A 222       2.718 -12.307   2.144  1.00 55.52           O  
ATOM   1644  N   PRO A 223       5.571 -12.533   2.989  1.00153.40           N  
ATOM   1645  CA  PRO A 223       6.420 -13.213   2.050  1.00153.40           C  
ATOM   1649  C   PRO A 223       5.891 -13.223   0.652  1.00153.40           C  
ATOM   1650  O   PRO A 223       6.693 -13.215  -0.279  1.00153.40           O  
ATOM   1647  CB  PRO A 223       6.643 -14.610   2.625  1.00153.40           C  
ATOM   1648  CG  PRO A 223       6.491 -14.404   4.142  1.00153.40           C  
ATOM   1646  CD  PRO A 223       5.523 -13.217   4.273  1.00153.40           C  
ATOM   1651  N   GLU A 224       4.558 -13.263   0.476  1.00 90.05           N  
ATOM   1652  CA  GLU A 224       3.996 -13.296  -0.843  1.00 90.05           C  
ATOM   1658  C   GLU A 224       4.277 -11.990  -1.513  1.00 90.05           C  
ATOM   1659  O   GLU A 224       4.496 -11.929  -2.722  1.00 90.05           O  
ATOM   1653  CB  GLU A 224       2.474 -13.518  -0.863  1.00 90.05           C  
ATOM   1654  CG  GLU A 224       1.882 -13.549  -2.277  1.00 90.05           C  
ATOM   1655  CD  GLU A 224       2.385 -14.798  -2.988  1.00 90.05           C  
ATOM   1656  OE1 GLU A 224       3.522 -14.749  -3.525  1.00 90.05           O  
ATOM   1657  OE2 GLU A 224       1.642 -15.816  -3.003  1.00 90.05           O1-
ATOM   1660  N   LEU A 225       4.260 -10.897  -0.734  1.00 60.48           N  
ATOM   1661  CA  LEU A 225       4.479  -9.592  -1.282  1.00 60.48           C  
ATOM   1666  C   LEU A 225       5.847  -9.503  -1.888  1.00 60.48           C  
ATOM   1667  O   LEU A 225       5.991  -9.146  -3.057  1.00 60.48           O  
ATOM   1662  CB  LEU A 225       4.410  -8.496  -0.198  1.00 60.48           C  
ATOM   1663  CG  LEU A 225       4.700  -7.072  -0.716  1.00 60.48           C  
ATOM   1664  CD1 LEU A 225       3.636  -6.605  -1.720  1.00 60.48           C  
ATOM   1665  CD2 LEU A 225       4.899  -6.083   0.445  1.00 60.48           C  
ATOM   1668  N   GLY A 226       6.887  -9.871  -1.117  1.00 26.91           N  
ATOM   1669  CA  GLY A 226       8.248  -9.717  -1.551  1.00 26.91           C  
ATOM   1670  C   GLY A 226       8.505 -10.577  -2.738  1.00 26.91           C  
ATOM   1671  O   GLY A 226       9.183 -10.169  -3.681  1.00 26.91           O  
ATOM   1672  N   THR A 227       7.971 -11.807  -2.716  1.00101.30           N  
ATOM   1673  CA  THR A 227       8.230 -12.720  -3.784  1.00101.30           C  
ATOM   1677  C   THR A 227       7.653 -12.172  -5.052  1.00101.30           C  
ATOM   1678  O   THR A 227       8.274 -12.254  -6.110  1.00101.30           O  
ATOM   1674  CB  THR A 227       7.673 -14.091  -3.519  0.50101.30           C  
ATOM   1676  CG2 THR A 227       6.159 -14.020  -3.295  0.50101.30           C  
ATOM   1675  OG1 THR A 227       7.956 -14.944  -4.610  0.50101.30           O  
ATOM   1679  N   MET A 228       6.451 -11.578  -4.970  1.00120.24           N  
ATOM   1680  CA  MET A 228       5.798 -11.073  -6.141  1.00120.24           C  
ATOM   1685  C   MET A 228       6.616  -9.973  -6.751  1.00120.24           C  
ATOM   1686  O   MET A 228       6.789  -9.920  -7.968  1.00120.24           O  
ATOM   1681  CB  MET A 228       4.412 -10.483  -5.815  1.00120.24           C  
ATOM   1682  CG  MET A 228       3.413 -11.512  -5.277  1.00120.24           C  
ATOM   1683  SD  MET A 228       2.815 -12.712  -6.505  1.00120.24           S  
ATOM   1684  CE  MET A 228       1.590 -11.596  -7.245  1.00120.24           C  
ATOM   1687  N   MET A 229       7.152  -9.064  -5.917  0.50 52.54           N  
ATOM   1688  CA  MET A 229       7.866  -7.928  -6.427  0.50 52.54           C  
ATOM   1693  C   MET A 229       9.109  -8.368  -7.136  0.50 52.54           C  
ATOM   1694  O   MET A 229       9.481  -7.802  -8.163  0.50 52.54           O  
ATOM   1689  CB  MET A 229       8.261  -6.939  -5.322  0.50 52.54           C  
ATOM   1690  CG  MET A 229       7.049  -6.404  -4.555  0.50 52.54           C  
ATOM   1691  SD  MET A 229       5.763  -5.634  -5.586  0.50 52.54           S  
ATOM   1692  CE  MET A 229       5.023  -7.198  -6.142  0.50 52.54           C  
ATOM   1695  N   ALA A 230       9.815  -9.368  -6.580  1.00 36.01           N  
ATOM   1696  CA  ALA A 230      11.012  -9.849  -7.208  1.00 36.01           C  
ATOM   1698  C   ALA A 230      10.675 -10.504  -8.513  1.00 36.01           C  
ATOM   1699  O   ALA A 230      11.376 -10.311  -9.506  1.00 36.01           O  
ATOM   1697  CB  ALA A 230      11.759 -10.881  -6.347  1.00 36.01           C  
ATOM   1700  N   THR A 231       9.596 -11.308  -8.551  1.00118.35           N  
ATOM   1701  CA  THR A 231       9.291 -12.020  -9.760  1.00118.35           C  
ATOM   1705  C   THR A 231       8.908 -11.081 -10.871  1.00118.35           C  
ATOM   1706  O   THR A 231       9.411 -11.200 -11.987  1.00118.35           O  
ATOM   1702  CB  THR A 231       8.204 -13.044  -9.578  1.00118.35           C  
ATOM   1704  CG2 THR A 231       6.872 -12.350  -9.245  1.00118.35           C  
ATOM   1703  OG1 THR A 231       8.080 -13.832 -10.751  1.00118.35           O  
ATOM   1707  N   TYR A 232       7.991 -10.135 -10.593  1.00 96.45           N  
ATOM   1708  CA  TYR A 232       7.477  -9.190 -11.550  1.00 96.45           C  
ATOM   1717  C   TYR A 232       8.447  -8.099 -11.910  1.00 96.45           C  
ATOM   1718  O   TYR A 232       8.439  -7.628 -13.048  1.00 96.45           O  
ATOM   1709  CB  TYR A 232       6.152  -8.553 -11.098  1.00 96.45           C  
ATOM   1710  CG  TYR A 232       5.176  -9.678 -11.088  1.00 96.45           C  
ATOM   1711  CD1 TYR A 232       4.625 -10.122 -12.267  1.00 96.45           C  
ATOM   1712  CD2 TYR A 232       4.817 -10.293  -9.911  1.00 96.45           C  
ATOM   1713  CE1 TYR A 232       3.729 -11.164 -12.272  1.00 96.45           C  
ATOM   1714  CE2 TYR A 232       3.921 -11.337  -9.909  1.00 96.45           C  
ATOM   1715  CZ  TYR A 232       3.377 -11.774 -11.092  1.00 96.45           C  
ATOM   1716  OH  TYR A 232       2.459 -12.844 -11.093  1.00 96.45           O  
ATOM   1719  N   ASN A 233       9.257  -7.605 -10.946  1.00134.42           N  
ATOM   1720  CA  ASN A 233      10.136  -6.511 -11.279  1.00134.42           C  
ATOM   1725  C   ASN A 233      11.568  -6.936 -11.130  1.00134.42           C  
ATOM   1726  O   ASN A 233      12.379  -6.223 -10.538  1.00134.42           O  
ATOM   1721  CB  ASN A 233       9.923  -5.301 -10.352  1.00134.42           C  
ATOM   1722  CG  ASN A 233      10.612  -4.080 -10.947  1.00134.42           C  
ATOM   1724  ND2 ASN A 233      11.040  -3.140 -10.061  1.00134.42           N  
ATOM   1723  OD1 ASN A 233      10.767  -3.964 -12.161  1.00134.42           O  
ATOM   1727  N   GLN A 234      11.938  -8.070 -11.749  1.00 58.03           N  
ATOM   1728  CA  GLN A 234      13.254  -8.618 -11.592  1.00 58.03           C  
ATOM   1734  C   GLN A 234      14.314  -7.696 -12.126  1.00 58.03           C  
ATOM   1735  O   GLN A 234      15.313  -7.449 -11.453  1.00 58.03           O  
ATOM   1729  CB  GLN A 234      13.409  -9.953 -12.338  1.00 58.03           C  
ATOM   1730  CG  GLN A 234      14.798 -10.579 -12.210  1.00 58.03           C  
ATOM   1731  CD  GLN A 234      14.776 -11.875 -13.002  1.00 58.03           C  
ATOM   1733  NE2 GLN A 234      15.966 -12.513 -13.161  1.00 58.03           N  
ATOM   1732  OE1 GLN A 234      13.723 -12.310 -13.468  1.00 58.03           O  
ATOM   1736  N   ARG A 235      14.121  -7.143 -13.339  1.00126.58           N  
ATOM   1737  CA  ARG A 235      15.174  -6.377 -13.954  1.00126.58           C  
ATOM   1745  C   ARG A 235      15.509  -5.160 -13.152  1.00126.58           C  
ATOM   1746  O   ARG A 235      16.676  -4.902 -12.862  1.00126.58           O  
ATOM   1738  CB  ARG A 235      14.817  -5.857 -15.356  1.00126.58           C  
ATOM   1739  CG  ARG A 235      14.588  -6.950 -16.396  1.00126.58           C  
ATOM   1740  CD  ARG A 235      14.537  -6.408 -17.824  1.00126.58           C  
ATOM   1741  NE  ARG A 235      13.428  -5.414 -17.888  0.50126.58           N  
ATOM   1742  CZ  ARG A 235      12.178  -5.802 -18.274  0.50126.58           C  
ATOM   1743  NH1 ARG A 235      11.938  -7.103 -18.610  0.50126.58           N1+
ATOM   1744  NH2 ARG A 235      11.169  -4.884 -18.333  0.50126.58           N  
ATOM   1747  N   ALA A 236      14.485  -4.374 -12.771  1.00 34.59           N  
ATOM   1748  CA  ALA A 236      14.716  -3.140 -12.076  1.00 34.59           C  
ATOM   1750  C   ALA A 236      15.320  -3.419 -10.739  1.00 34.59           C  
ATOM   1751  O   ALA A 236      16.208  -2.698 -10.285  1.00 34.59           O  
ATOM   1749  CB  ALA A 236      13.424  -2.336 -11.848  1.00 34.59           C  
ATOM   1752  N   LEU A 237      14.835  -4.478 -10.066  1.00 40.61           N  
ATOM   1753  CA  LEU A 237      15.313  -4.808  -8.756  1.00 40.61           C  
ATOM   1758  C   LEU A 237      16.763  -5.162  -8.835  1.00 40.61           C  
ATOM   1759  O   LEU A 237      17.554  -4.752  -7.985  1.00 40.61           O  
ATOM   1754  CB  LEU A 237      14.576  -6.006  -8.128  1.00 40.61           C  
ATOM   1755  CG  LEU A 237      15.096  -6.373  -6.724  1.00 40.61           C  
ATOM   1756  CD1 LEU A 237      14.906  -5.218  -5.728  1.00 40.61           C  
ATOM   1757  CD2 LEU A 237      14.481  -7.691  -6.230  1.00 40.61           C  
ATOM   1760  N   LEU A 238      17.149  -5.921  -9.876  1.00 43.13           N  
ATOM   1761  CA  LEU A 238      18.503  -6.375 -10.032  1.00 43.13           C  
ATOM   1766  C   LEU A 238      19.390  -5.178 -10.162  1.00 43.13           C  
ATOM   1767  O   LEU A 238      20.440  -5.093  -9.524  1.00 43.13           O  
ATOM   1762  CB  LEU A 238      18.695  -7.181 -11.332  1.00 43.13           C  
ATOM   1763  CG  LEU A 238      17.861  -8.473 -11.433  1.00 43.13           C  
ATOM   1764  CD1 LEU A 238      18.125  -9.194 -12.767  1.00 43.13           C  
ATOM   1765  CD2 LEU A 238      18.084  -9.386 -10.216  1.00 43.13           C  
ATOM   1768  N   LYS A 239      18.972  -4.202 -10.988  1.00 63.36           N  
ATOM   1769  CA  LYS A 239      19.802  -3.060 -11.232  1.00 63.36           C  
ATOM   1775  C   LYS A 239      20.026  -2.335  -9.948  1.00 63.36           C  
ATOM   1776  O   LYS A 239      21.148  -1.942  -9.632  1.00 63.36           O  
ATOM   1770  CB  LYS A 239      19.173  -2.038 -12.188  1.00 63.36           C  
ATOM   1771  CG  LYS A 239      20.089  -0.837 -12.424  1.00 63.36           C  
ATOM   1772  CD  LYS A 239      19.601   0.118 -13.509  1.00 63.36           C  
ATOM   1773  CE  LYS A 239      20.563   1.278 -13.773  1.00 63.36           C  
ATOM   1774  NZ  LYS A 239      20.703   2.113 -12.560  1.00 63.36           N1+
ATOM   1777  N   SER A 240      18.951  -2.152  -9.165  1.00 33.43           N  
ATOM   1778  CA  SER A 240      19.047  -1.404  -7.949  1.00 33.43           C  
ATOM   1781  C   SER A 240      19.963  -2.114  -7.004  1.00 33.43           C  
ATOM   1782  O   SER A 240      20.759  -1.483  -6.308  1.00 33.43           O  
ATOM   1779  CB  SER A 240      17.682  -1.230  -7.262  1.00 33.43           C  
ATOM   1780  OG  SER A 240      16.817  -0.472  -8.097  1.00 33.43           O  
ATOM   1783  N   LEU A 241      19.887  -3.456  -6.966  1.00 38.80           N  
ATOM   1784  CA  LEU A 241      20.699  -4.203  -6.050  1.00 38.80           C  
ATOM   1789  C   LEU A 241      22.146  -4.020  -6.380  1.00 38.80           C  
ATOM   1790  O   LEU A 241      22.969  -3.841  -5.483  1.00 38.80           O  
ATOM   1785  CB  LEU A 241      20.399  -5.710  -6.067  1.00 38.80           C  
ATOM   1786  CG  LEU A 241      18.994  -6.054  -5.541  1.00 38.80           C  
ATOM   1787  CD1 LEU A 241      18.756  -7.572  -5.540  1.00 38.80           C  
ATOM   1788  CD2 LEU A 241      18.740  -5.410  -4.168  1.00 38.80           C  
ATOM   1791  N   GLN A 242      22.501  -4.049  -7.678  1.00 32.98           N  
ATOM   1792  CA  GLN A 242      23.885  -3.923  -8.039  1.00 32.98           C  
ATOM   1798  C   GLN A 242      24.393  -2.580  -7.618  1.00 32.98           C  
ATOM   1799  O   GLN A 242      25.497  -2.468  -7.086  1.00 32.98           O  
ATOM   1793  CB  GLN A 242      24.133  -4.076  -9.550  1.00 32.98           C  
ATOM   1794  CG  GLN A 242      24.049  -5.524 -10.033  1.00 32.98           C  
ATOM   1795  CD  GLN A 242      25.368  -6.202  -9.682  1.00 32.98           C  
ATOM   1797  NE2 GLN A 242      25.474  -7.523  -9.985  1.00 32.98           N  
ATOM   1796  OE1 GLN A 242      26.284  -5.569  -9.159  1.00 32.98           O  
ATOM   1800  N   ASP A 243      23.592  -1.521  -7.834  1.00 35.06           N  
ATOM   1801  CA  ASP A 243      24.011  -0.191  -7.491  1.00 35.06           C  
ATOM   1806  C   ASP A 243      24.163  -0.112  -5.999  1.00 35.06           C  
ATOM   1807  O   ASP A 243      25.084   0.529  -5.491  1.00 35.06           O  
ATOM   1802  CB  ASP A 243      22.990   0.876  -7.934  1.00 35.06           C  
ATOM   1803  CG  ASP A 243      22.950   0.901  -9.462  1.00 35.06           C  
ATOM   1804  OD1 ASP A 243      23.837   0.268 -10.095  1.00 35.06           O  
ATOM   1805  OD2 ASP A 243      22.027   1.557 -10.017  1.00 35.06           O1-
ATOM   1808  N   TYR A 244      23.263  -0.788  -5.261  1.00 44.92           N  
ATOM   1809  CA  TYR A 244      23.251  -0.774  -3.823  1.00 44.92           C  
ATOM   1818  C   TYR A 244      24.530  -1.371  -3.330  1.00 44.92           C  
ATOM   1819  O   TYR A 244      25.159  -0.855  -2.406  1.00 44.92           O  
ATOM   1810  CB  TYR A 244      22.099  -1.627  -3.262  1.00 44.92           C  
ATOM   1811  CG  TYR A 244      22.078  -1.511  -1.777  1.00 44.92           C  
ATOM   1812  CD1 TYR A 244      21.416  -0.463  -1.184  1.00 44.92           C  
ATOM   1813  CD2 TYR A 244      22.706  -2.442  -0.981  1.00 44.92           C  
ATOM   1814  CE1 TYR A 244      21.380  -0.339   0.183  1.00 44.92           C  
ATOM   1815  CE2 TYR A 244      22.675  -2.324   0.389  1.00 44.92           C  
ATOM   1816  CZ  TYR A 244      22.010  -1.270   0.971  1.00 44.92           C  
ATOM   1817  OH  TYR A 244      21.973  -1.140   2.375  1.00 44.92           O  
ATOM   1820  N   ARG A 245      24.956  -2.478  -3.966  0.50 36.47           N  
ATOM   1821  CA  ARG A 245      26.139  -3.184  -3.571  0.50 36.47           C  
ATOM   1829  C   ARG A 245      27.306  -2.258  -3.713  0.50 36.47           C  
ATOM   1830  O   ARG A 245      28.232  -2.291  -2.905  0.50 36.47           O  
ATOM   1822  CB  ARG A 245      26.418  -4.425  -4.439  0.50 36.47           C  
ATOM   1823  CG  ARG A 245      27.613  -5.259  -3.962  0.50 36.47           C  
ATOM   1824  CD  ARG A 245      27.884  -6.494  -4.827  0.50 36.47           C  
ATOM   1825  NE  ARG A 245      29.042  -7.227  -4.234  0.50 36.47           N  
ATOM   1826  CZ  ARG A 245      30.317  -6.936  -4.622  0.50 36.47           C  
ATOM   1827  NH1 ARG A 245      30.545  -5.945  -5.533  0.50 36.47           N1+
ATOM   1828  NH2 ARG A 245      31.368  -7.635  -4.101  0.50 36.47           N  
ATOM   1831  N   GLN A 246      27.290  -1.398  -4.750  1.00 32.30           N  
ATOM   1832  CA  GLN A 246      28.389  -0.502  -4.979  1.00 32.30           C  
ATOM   1838  C   GLN A 246      28.540   0.390  -3.785  1.00 32.30           C  
ATOM   1839  O   GLN A 246      29.652   0.613  -3.310  1.00 32.30           O  
ATOM   1833  CB  GLN A 246      28.151   0.429  -6.180  1.00 32.30           C  
ATOM   1834  CG  GLN A 246      28.032  -0.297  -7.520  1.00 32.30           C  
ATOM   1835  CD  GLN A 246      27.796   0.757  -8.591  1.00 32.30           C  
ATOM   1837  NE2 GLN A 246      28.234   0.459  -9.844  1.00 32.30           N  
ATOM   1836  OE1 GLN A 246      27.236   1.818  -8.322  1.00 32.30           O  
ATOM   1840  N   HIS A 247      27.417   0.917  -3.259  1.00 33.77           N  
ATOM   1841  CA  HIS A 247      27.470   1.804  -2.127  1.00 33.77           C  
ATOM   1848  C   HIS A 247      27.990   1.044  -0.950  1.00 33.77           C  
ATOM   1849  O   HIS A 247      28.807   1.548  -0.180  1.00 33.77           O  
ATOM   1844  CB  HIS A 247      26.088   2.343  -1.718  1.00 33.77           C  
ATOM   1843  CG  HIS A 247      25.475   3.279  -2.718  1.00 33.77           C  
ATOM   1846  CD2 HIS A 247      24.611   3.035  -3.741  1.00 33.77           C  
ATOM   1842  ND1 HIS A 247      25.710   4.635  -2.740  1.00 33.77           N  
ATOM   1847  CE1 HIS A 247      24.982   5.143  -3.766  1.00 33.77           C  
ATOM   1845  NE2 HIS A 247      24.297   4.209  -4.403  1.00 33.77           N  
ATOM   1850  N   LEU A 248      27.523  -0.206  -0.796  1.00 40.89           N  
ATOM   1851  CA  LEU A 248      27.884  -1.022   0.326  1.00 40.89           C  
ATOM   1856  C   LEU A 248      29.366  -1.231   0.282  1.00 40.89           C  
ATOM   1857  O   LEU A 248      30.040  -1.195   1.311  1.00 40.89           O  
ATOM   1852  CB  LEU A 248      27.190  -2.395   0.280  1.00 40.89           C  
ATOM   1853  CG  LEU A 248      27.508  -3.310   1.475  1.00 40.89           C  
ATOM   1854  CD1 LEU A 248      26.939  -2.733   2.781  1.00 40.89           C  
ATOM   1855  CD2 LEU A 248      27.044  -4.751   1.211  1.00 40.89           C  
ATOM   1858  N   ASP A 249      29.912  -1.432  -0.930  1.00 36.74           N  
ATOM   1859  CA  ASP A 249      31.318  -1.668  -1.091  1.00 36.74           C  
ATOM   1864  C   ASP A 249      32.072  -0.468  -0.613  1.00 36.74           C  
ATOM   1865  O   ASP A 249      33.129  -0.600   0.000  1.00 36.74           O  
ATOM   1860  CB  ASP A 249      31.726  -1.897  -2.556  1.00 36.74           C  
ATOM   1861  CG  ASP A 249      31.218  -3.266  -2.976  1.00 36.74           C  
ATOM   1862  OD1 ASP A 249      31.216  -4.186  -2.115  1.00 36.74           O  
ATOM   1863  OD2 ASP A 249      30.820  -3.408  -4.163  1.00 36.74           O1-
ATOM   1866  N   GLN A 250      31.543   0.741  -0.880  1.00 82.52           N  
ATOM   1867  CA  GLN A 250      32.229   1.950  -0.520  1.00 82.52           C  
ATOM   1873  C   GLN A 250      32.337   1.980   0.973  1.00 82.52           C  
ATOM   1874  O   GLN A 250      33.356   2.394   1.525  1.00 82.52           O  
ATOM   1868  CB  GLN A 250      31.479   3.207  -0.999  1.00 82.52           C  
ATOM   1869  CG  GLN A 250      32.361   4.451  -1.155  1.00 82.52           C  
ATOM   1870  CD  GLN A 250      32.825   4.927   0.209  1.00 82.52           C  
ATOM   1872  NE2 GLN A 250      34.110   5.364   0.292  1.00 82.52           N  
ATOM   1871  OE1 GLN A 250      32.067   4.914   1.177  1.00 82.52           O  
ATOM   1875  N   LEU A 251      31.277   1.533   1.673  1.00 42.09           N  
ATOM   1876  CA  LEU A 251      31.315   1.511   3.104  1.00 42.09           C  
ATOM   1881  C   LEU A 251      32.395   0.565   3.529  1.00 42.09           C  
ATOM   1882  O   LEU A 251      33.152   0.852   4.455  1.00 42.09           O  
ATOM   1877  CB  LEU A 251      30.005   1.010   3.743  1.00 42.09           C  
ATOM   1878  CG  LEU A 251      28.817   1.977   3.591  1.00 42.09           C  
ATOM   1879  CD1 LEU A 251      27.545   1.416   4.251  1.00 42.09           C  
ATOM   1880  CD2 LEU A 251      29.178   3.376   4.119  1.00 42.09           C  
ATOM   1883  N   ILE A 252      32.508  -0.589   2.844  1.00 39.17           N  
ATOM   1884  CA  ILE A 252      33.465  -1.586   3.230  1.00 39.17           C  
ATOM   1889  C   ILE A 252      34.847  -1.025   3.114  1.00 39.17           C  
ATOM   1890  O   ILE A 252      35.681  -1.238   3.992  1.00 39.17           O  
ATOM   1885  CB  ILE A 252      33.418  -2.823   2.383  1.00 39.17           C  
ATOM   1886  CG1 ILE A 252      32.046  -3.505   2.499  1.00 39.17           C  
ATOM   1887  CG2 ILE A 252      34.590  -3.726   2.808  1.00 39.17           C  
ATOM   1888  CD1 ILE A 252      31.826  -4.605   1.462  1.00 39.17           C  
ATOM   1891  N   THR A 253      35.132  -0.282   2.028  1.00101.52           N  
ATOM   1892  CA  THR A 253      36.467   0.211   1.858  1.00101.52           C  
ATOM   1896  C   THR A 253      36.804   1.131   2.990  1.00101.52           C  
ATOM   1897  O   THR A 253      37.905   1.070   3.534  1.00101.52           O  
ATOM   1893  CB  THR A 253      36.685   0.948   0.563  1.00101.52           C  
ATOM   1895  CG2 THR A 253      35.929   2.286   0.588  1.00101.52           C  
ATOM   1894  OG1 THR A 253      38.071   1.184   0.372  1.00101.52           O  
ATOM   1898  N   LEU A 254      35.857   1.995   3.397  1.00 43.99           N  
ATOM   1899  CA  LEU A 254      36.146   2.939   4.440  1.00 43.99           C  
ATOM   1904  C   LEU A 254      36.457   2.202   5.709  1.00 43.99           C  
ATOM   1905  O   LEU A 254      37.381   2.571   6.433  1.00 43.99           O  
ATOM   1900  CB  LEU A 254      34.976   3.898   4.723  1.00 43.99           C  
ATOM   1901  CG  LEU A 254      34.661   4.849   3.553  1.00 43.99           C  
ATOM   1902  CD1 LEU A 254      33.487   5.780   3.895  1.00 43.99           C  
ATOM   1903  CD2 LEU A 254      35.915   5.619   3.104  1.00 43.99           C  
ATOM   1906  N   ILE A 255      35.687   1.141   6.018  1.00 90.33           N  
ATOM   1907  CA  ILE A 255      35.871   0.406   7.240  1.00 90.33           C  
ATOM   1912  C   ILE A 255      37.204  -0.287   7.229  1.00 90.33           C  
ATOM   1913  O   ILE A 255      37.933  -0.264   8.221  1.00 90.33           O  
ATOM   1908  CB  ILE A 255      34.813  -0.643   7.437  1.00 90.33           C  
ATOM   1909  CG1 ILE A 255      33.415   0.003   7.457  1.00 90.33           C  
ATOM   1910  CG2 ILE A 255      35.144  -1.414   8.726  1.00 90.33           C  
ATOM   1911  CD1 ILE A 255      33.210   1.004   8.592  1.00 90.33           C  
ATOM   1914  N   SER A 256      37.565  -0.928   6.102  1.00 78.00           N  
ATOM   1915  CA  SER A 256      38.802  -1.655   6.043  1.00 78.00           C  
ATOM   1918  C   SER A 256      39.941  -0.691   6.205  1.00 78.00           C  
ATOM   1919  O   SER A 256      40.901  -0.957   6.928  1.00 78.00           O  
ATOM   1916  CB  SER A 256      38.990  -2.385   4.703  0.50 78.00           C  
ATOM   1917  OG  SER A 256      40.225  -3.085   4.704  0.50 78.00           O  
ATOM   1920  N   ASN A 257      39.837   0.464   5.526  1.00 62.98           N  
ATOM   1921  CA  ASN A 257      40.801   1.529   5.514  1.00 62.98           C  
ATOM   1926  C   ASN A 257      40.810   2.188   6.859  1.00 62.98           C  
ATOM   1927  O   ASN A 257      41.740   2.923   7.187  1.00 62.98           O  
ATOM   1922  CB  ASN A 257      40.486   2.608   4.461  1.00 62.98           C  
ATOM   1923  CG  ASN A 257      40.683   1.993   3.083  1.00 62.98           C  
ATOM   1925  ND2 ASN A 257      39.784   2.342   2.123  1.00 62.98           N  
ATOM   1924  OD1 ASN A 257      41.613   1.218   2.866  1.00 62.98           O  
ATOM   1928  N   GLN A 258      39.738   1.979   7.650  1.00123.71           N  
ATOM   1929  CA  GLN A 258      39.566   2.581   8.944  1.00123.71           C  
ATOM   1935  C   GLN A 258      39.663   4.071   8.819  1.00123.71           C  
ATOM   1936  O   GLN A 258      40.379   4.733   9.570  1.00123.71           O  
ATOM   1930  CB  GLN A 258      40.507   2.045  10.046  1.00123.71           C  
ATOM   1931  CG  GLN A 258      41.994   2.320   9.842  1.00123.71           C  
ATOM   1932  CD  GLN A 258      42.745   1.724  11.023  1.00123.71           C  
ATOM   1934  NE2 GLN A 258      44.069   2.020  11.110  1.00123.71           N  
ATOM   1933  OE1 GLN A 258      42.168   1.016  11.846  1.00123.71           O  
ATOM   1937  N   GLN A 259      38.916   4.630   7.840  0.50 76.40           N  
ATOM   1938  CA  GLN A 259      38.855   6.049   7.620  0.50 76.40           C  
ATOM   1944  C   GLN A 259      37.640   6.517   8.370  0.50 76.40           C  
ATOM   1945  O   GLN A 259      36.584   6.768   7.791  0.50 76.40           O  
ATOM   1939  CB  GLN A 259      38.629   6.381   6.136  0.50 76.40           C  
ATOM   1940  CG  GLN A 259      39.651   5.722   5.204  0.50 76.40           C  
ATOM   1941  CD  GLN A 259      40.961   6.493   5.269  0.50 76.40           C  
ATOM   1943  NE2 GLN A 259      41.990   5.896   5.928  0.50 76.40           N  
ATOM   1942  OE1 GLN A 259      41.067   7.598   4.740  0.50 76.40           O  
ATOM   1946  N   TRP A 260      37.786   6.685   9.694  1.00 90.24           N  
ATOM   1947  CA  TRP A 260      36.666   6.934  10.553  1.00 90.24           C  
ATOM   1958  C   TRP A 260      36.025   8.260  10.284  1.00 90.24           C  
ATOM   1959  O   TRP A 260      34.798   8.348  10.227  1.00 90.24           O  
ATOM   1948  CB  TRP A 260      37.061   6.832  12.031  1.00 90.24           C  
ATOM   1949  CG  TRP A 260      37.755   5.518  12.313  1.00 90.24           C  
ATOM   1951  CD1 TRP A 260      38.968   5.303  12.899  1.00 90.24           C  
ATOM   1950  CD2 TRP A 260      37.273   4.229  11.896  1.00 90.24           C  
ATOM   1953  CE2 TRP A 260      38.236   3.290  12.265  1.00 90.24           C  
ATOM   1954  CE3 TRP A 260      36.130   3.860  11.242  1.00 90.24           C  
ATOM   1952  NE1 TRP A 260      39.268   3.963  12.884  1.00 90.24           N  
ATOM   1955  CZ2 TRP A 260      38.072   1.963  11.989  1.00 90.24           C  
ATOM   1956  CZ3 TRP A 260      35.961   2.518  10.979  1.00 90.24           C  
ATOM   1957  CH2 TRP A 260      36.913   1.588  11.346  1.00 90.24           C  
ATOM   1960  N   PRO A 261      36.782   9.306  10.125  1.00 66.89           N  
ATOM   1961  CA  PRO A 261      36.150  10.575   9.901  1.00 66.89           C  
ATOM   1965  C   PRO A 261      35.380  10.610   8.619  1.00 66.89           C  
ATOM   1966  O   PRO A 261      34.353  11.286   8.561  1.00 66.89           O  
ATOM   1963  CB  PRO A 261      37.261  11.612  10.034  1.00 66.89           C  
ATOM   1964  CG  PRO A 261      38.231  10.958  11.039  1.00 66.89           C  
ATOM   1962  CD  PRO A 261      38.047   9.444  10.828  1.00 66.89           C  
ATOM   1967  N   GLU A 262      35.858   9.906   7.578  1.00 74.07           N  
ATOM   1968  CA  GLU A 262      35.170   9.885   6.320  1.00 74.07           C  
ATOM   1974  C   GLU A 262      33.888   9.133   6.478  1.00 74.07           C  
ATOM   1975  O   GLU A 262      32.859   9.518   5.925  1.00 74.07           O  
ATOM   1969  CB  GLU A 262      35.981   9.220   5.196  1.00 74.07           C  
ATOM   1970  CG  GLU A 262      37.157  10.074   4.711  1.00 74.07           C  
ATOM   1971  CD  GLU A 262      38.262  10.039   5.758  1.00 74.07           C  
ATOM   1972  OE1 GLU A 262      38.202   9.173   6.672  1.00 74.07           O  
ATOM   1973  OE2 GLU A 262      39.193  10.882   5.650  1.00 74.07           O1-
ATOM   1976  N   LEU A 263      33.916   8.030   7.247  1.00103.85           N  
ATOM   1977  CA  LEU A 263      32.736   7.233   7.412  1.00103.85           C  
ATOM   1982  C   LEU A 263      31.700   8.067   8.097  1.00103.85           C  
ATOM   1983  O   LEU A 263      30.536   8.078   7.695  1.00103.85           O  
ATOM   1978  CB  LEU A 263      33.008   5.980   8.271  1.00103.85           C  
ATOM   1979  CG  LEU A 263      31.839   4.976   8.394  1.00103.85           C  
ATOM   1980  CD1 LEU A 263      30.656   5.539   9.190  1.00103.85           C  
ATOM   1981  CD2 LEU A 263      31.427   4.431   7.019  1.00103.85           C  
ATOM   1984  N   HIS A 264      32.105   8.822   9.134  1.00 40.31           N  
ATOM   1985  CA  HIS A 264      31.156   9.585   9.891  1.00 40.31           C  
ATOM   1992  C   HIS A 264      30.502  10.596   9.009  1.00 40.31           C  
ATOM   1993  O   HIS A 264      29.285  10.774   9.063  1.00 40.31           O  
ATOM   1988  CB  HIS A 264      31.786  10.333  11.077  1.00 40.31           C  
ATOM   1987  CG  HIS A 264      30.775  11.124  11.852  1.00 40.31           C  
ATOM   1990  CD2 HIS A 264      29.891  10.733  12.810  1.00 40.31           C  
ATOM   1986  ND1 HIS A 264      30.563  12.473  11.674  1.00 40.31           N  
ATOM   1991  CE1 HIS A 264      29.569  12.828  12.526  1.00 40.31           C  
ATOM   1989  NE2 HIS A 264      29.128  11.806  13.236  1.00 40.31           N  
ATOM   1994  N   ARG A 265      31.289  11.274   8.155  1.00 73.76           N  
ATOM   1995  CA  ARG A 265      30.720  12.297   7.330  1.00 73.76           C  
ATOM   2003  C   ARG A 265      29.718  11.681   6.403  1.00 73.76           C  
ATOM   2004  O   ARG A 265      28.661  12.257   6.148  1.00 73.76           O  
ATOM   1996  CB  ARG A 265      31.757  13.057   6.487  1.00 73.76           C  
ATOM   1997  CG  ARG A 265      31.166  14.296   5.808  1.00 73.76           C  
ATOM   1998  CD  ARG A 265      32.186  15.127   5.031  1.00 73.76           C  
ATOM   1999  NE  ARG A 265      32.630  14.310   3.868  1.00 73.76           N  
ATOM   2000  CZ  ARG A 265      33.693  13.464   4.001  1.00 73.76           C  
ATOM   2001  NH1 ARG A 265      34.358  13.389   5.191  1.00 73.76           N1+
ATOM   2002  NH2 ARG A 265      34.090  12.690   2.950  1.00 73.76           N  
ATOM   2005  N   LEU A 266      30.024  10.478   5.882  1.00 38.38           N  
ATOM   2006  CA  LEU A 266      29.148   9.814   4.961  1.00 38.38           C  
ATOM   2011  C   LEU A 266      27.849   9.552   5.661  1.00 38.38           C  
ATOM   2012  O   LEU A 266      26.775   9.781   5.104  1.00 38.38           O  
ATOM   2007  CB  LEU A 266      29.731   8.465   4.506  1.00 38.38           C  
ATOM   2008  CG  LEU A 266      28.853   7.685   3.513  1.00 38.38           C  
ATOM   2009  CD1 LEU A 266      28.710   8.436   2.180  1.00 38.38           C  
ATOM   2010  CD2 LEU A 266      29.376   6.251   3.333  1.00 38.38           C  
ATOM   2013  N   LEU A 267      27.920   9.083   6.922  1.00 43.94           N  
ATOM   2014  CA  LEU A 267      26.739   8.762   7.675  1.00 43.94           C  
ATOM   2019  C   LEU A 267      25.950  10.005   7.914  1.00 43.94           C  
ATOM   2020  O   LEU A 267      24.721   9.983   7.866  1.00 43.94           O  
ATOM   2015  CB  LEU A 267      27.051   8.140   9.046  1.00 43.94           C  
ATOM   2016  CG  LEU A 267      27.784   6.791   8.940  1.00 43.94           C  
ATOM   2017  CD1 LEU A 267      27.931   6.124  10.316  1.00 43.94           C  
ATOM   2018  CD2 LEU A 267      27.128   5.881   7.888  1.00 43.94           C  
ATOM   2021  N   GLN A 268      26.632  11.133   8.180  1.00 37.37           N  
ATOM   2022  CA  GLN A 268      25.885  12.326   8.449  1.00 37.37           C  
ATOM   2028  C   GLN A 268      25.082  12.657   7.232  1.00 37.37           C  
ATOM   2029  O   GLN A 268      23.919  13.053   7.331  1.00 37.37           O  
ATOM   2023  CB  GLN A 268      26.764  13.548   8.777  1.00 37.37           C  
ATOM   2024  CG  GLN A 268      27.499  13.437  10.115  1.00 37.37           C  
ATOM   2025  CD  GLN A 268      28.320  14.704  10.309  1.00 37.37           C  
ATOM   2027  NE2 GLN A 268      28.248  15.291  11.534  1.00 37.37           N  
ATOM   2026  OE1 GLN A 268      28.998  15.166   9.393  1.00 37.37           O  
ATOM   2030  N   GLN A 269      25.681  12.485   6.039  1.00 38.06           N  
ATOM   2031  CA  GLN A 269      24.983  12.834   4.839  1.00 38.06           C  
ATOM   2037  C   GLN A 269      23.767  11.966   4.699  1.00 38.06           C  
ATOM   2038  O   GLN A 269      22.686  12.456   4.380  1.00 38.06           O  
ATOM   2032  CB  GLN A 269      25.847  12.656   3.578  1.00 38.06           C  
ATOM   2033  CG  GLN A 269      25.188  13.180   2.301  1.00 38.06           C  
ATOM   2034  CD  GLN A 269      25.215  14.703   2.338  1.00 38.06           C  
ATOM   2036  NE2 GLN A 269      24.706  15.341   1.250  1.00 38.06           N  
ATOM   2035  OE1 GLN A 269      25.676  15.309   3.304  1.00 38.06           O  
ATOM   2039  N   THR A 270      23.906  10.652   4.966  1.00 43.79           N  
ATOM   2040  CA  THR A 270      22.810   9.735   4.806  1.00 43.79           C  
ATOM   2044  C   THR A 270      21.726  10.109   5.761  1.00 43.79           C  
ATOM   2045  O   THR A 270      20.546  10.042   5.421  1.00 43.79           O  
ATOM   2041  CB  THR A 270      23.189   8.304   5.072  1.00 43.79           C  
ATOM   2043  CG2 THR A 270      24.329   7.909   4.117  1.00 43.79           C  
ATOM   2042  OG1 THR A 270      23.602   8.141   6.421  1.00 43.79           O  
ATOM   2046  N   ASN A 271      22.102  10.512   6.990  1.00178.42           N  
ATOM   2047  CA  ASN A 271      21.124  10.874   7.970  1.00178.42           C  
ATOM   2052  C   ASN A 271      20.645  12.243   7.620  1.00178.42           C  
ATOM   2053  O   ASN A 271      20.833  13.230   8.316  1.00178.42           O  
ATOM   2048  CB  ASN A 271      21.723  10.935   9.386  1.00178.42           C  
ATOM   2049  CG  ASN A 271      20.600  11.101  10.398  1.00178.42           C  
ATOM   2051  ND2 ASN A 271      20.957  11.008  11.707  1.00178.42           N  
ATOM   2050  OD1 ASN A 271      19.443  11.313  10.038  1.00178.42           O  
ATOM   2054  N   GLY A 272      19.838  12.347   6.584  1.00214.92           N  
ATOM   2055  CA  GLY A 272      19.510  13.679   6.200  1.00214.92           C  
ATOM   2056  C   GLY A 272      19.196  13.573   4.760  1.00214.92           C  
ATOM   2057  O   GLY A 272      18.395  14.333   4.224  1.00214.92           O  
ATOM   2058  N   ASP A 273      19.840  12.610   4.092  1.00 71.52           N  
ATOM   2059  CA  ASP A 273      19.437  12.312   2.759  1.00 71.52           C  
ATOM   2064  C   ASP A 273      18.077  11.710   2.912  1.00 71.52           C  
ATOM   2065  O   ASP A 273      17.216  11.864   2.048  1.00 71.52           O  
ATOM   2060  CB  ASP A 273      20.337  11.269   2.075  1.00 71.52           C  
ATOM   2061  CG  ASP A 273      21.684  11.914   1.775  1.00 71.52           C  
ATOM   2062  OD1 ASP A 273      21.788  13.163   1.894  1.00 71.52           O  
ATOM   2063  OD2 ASP A 273      22.628  11.160   1.415  1.00 71.52           O1-
ATOM   2066  N   ARG A 274      17.862  11.016   4.051  1.00192.05           N  
ATOM   2067  CA  ARG A 274      16.651  10.285   4.315  1.00192.05           C  
ATOM   2075  C   ARG A 274      15.458  11.185   4.424  1.00192.05           C  
ATOM   2076  O   ARG A 274      14.367  10.813   3.994  1.00192.05           O  
ATOM   2068  CB  ARG A 274      16.702   9.423   5.597  1.00192.05           C  
ATOM   2069  CG  ARG A 274      16.916  10.182   6.913  1.00192.05           C  
ATOM   2070  CD  ARG A 274      15.703  10.977   7.406  1.00192.05           C  
ATOM   2071  NE  ARG A 274      14.672  10.017   7.890  1.00192.05           N  
ATOM   2072  CZ  ARG A 274      13.708  10.453   8.751  1.00192.05           C  
ATOM   2073  NH1 ARG A 274      13.723  11.748   9.183  1.00192.05           N1+
ATOM   2074  NH2 ARG A 274      12.735   9.601   9.186  1.00192.05           N  
ATOM   2077  N   ASP A 275      15.618  12.403   4.973  1.00119.23           N  
ATOM   2078  CA  ASP A 275      14.441  13.182   5.245  1.00119.23           C  
ATOM   2083  C   ASP A 275      13.668  13.494   3.995  1.00119.23           C  
ATOM   2084  O   ASP A 275      12.447  13.643   4.042  1.00119.23           O  
ATOM   2079  CB  ASP A 275      14.699  14.473   6.052  1.00119.23           C  
ATOM   2080  CG  ASP A 275      15.572  15.455   5.290  1.00119.23           C  
ATOM   2081  OD1 ASP A 275      15.991  15.137   4.148  1.00119.23           O  
ATOM   2082  OD2 ASP A 275      15.836  16.550   5.855  1.00119.23           O1-
ATOM   2085  N   LYS A 276      14.336  13.597   2.835  1.00106.82           N  
ATOM   2086  CA  LYS A 276      13.632  13.945   1.633  1.00106.82           C  
ATOM   2092  C   LYS A 276      12.595  12.901   1.380  1.00106.82           C  
ATOM   2093  O   LYS A 276      11.485  13.209   0.947  1.00106.82           O  
ATOM   2087  CB  LYS A 276      14.557  14.006   0.404  1.00106.82           C  
ATOM   2088  CG  LYS A 276      15.193  12.659   0.057  1.00106.82           C  
ATOM   2089  CD  LYS A 276      15.899  12.635  -1.300  1.00106.82           C  
ATOM   2090  CE  LYS A 276      17.360  13.084  -1.234  1.00106.82           C  
ATOM   2091  NZ  LYS A 276      18.003  12.911  -2.556  1.00106.82           N1+
ATOM   2094  N   TYR A 277      12.928  11.629   1.659  1.00 57.34           N  
ATOM   2095  CA  TYR A 277      12.001  10.566   1.399  1.00 57.34           C  
ATOM   2104  C   TYR A 277      10.776  10.750   2.232  1.00 57.34           C  
ATOM   2105  O   TYR A 277       9.660  10.641   1.726  1.00 57.34           O  
ATOM   2096  CB  TYR A 277      12.534   9.180   1.800  1.00 57.34           C  
ATOM   2097  CG  TYR A 277      13.619   8.750   0.878  1.00 57.34           C  
ATOM   2098  CD1 TYR A 277      13.313   8.053  -0.269  1.00 57.34           C  
ATOM   2099  CD2 TYR A 277      14.935   9.031   1.159  1.00 57.34           C  
ATOM   2100  CE1 TYR A 277      14.307   7.644  -1.125  1.00 57.34           C  
ATOM   2101  CE2 TYR A 277      15.934   8.625   0.305  1.00 57.34           C  
ATOM   2102  CZ  TYR A 277      15.620   7.931  -0.840  1.00 57.34           C  
ATOM   2103  OH  TYR A 277      16.639   7.512  -1.721  1.00 57.34           O  
ATOM   2106  N   VAL A 278      10.952  11.044   3.536  1.00 39.45           N  
ATOM   2107  CA  VAL A 278       9.813  11.088   4.407  1.00 39.45           C  
ATOM   2111  C   VAL A 278       8.880  12.170   3.974  1.00 39.45           C  
ATOM   2112  O   VAL A 278       7.670  11.960   3.932  1.00 39.45           O  
ATOM   2108  CB  VAL A 278      10.168  11.307   5.850  1.00 39.45           C  
ATOM   2109  CG1 VAL A 278      11.064  10.144   6.309  1.00 39.45           C  
ATOM   2110  CG2 VAL A 278      10.801  12.696   6.018  1.00 39.45           C  
ATOM   2113  N   GLU A 279       9.408  13.359   3.633  1.00 72.63           N  
ATOM   2114  CA  GLU A 279       8.524  14.414   3.233  1.00 72.63           C  
ATOM   2120  C   GLU A 279       7.991  14.104   1.831  1.00 72.63           C  
ATOM   2121  O   GLU A 279       7.311  13.055   1.671  1.00 72.63           O  
ATOM   2115  CB  GLU A 279       9.189  15.805   3.207  1.00 72.63           C  
ATOM   2116  CG  GLU A 279      10.393  15.923   2.269  1.00 72.63           C  
ATOM   2117  CD  GLU A 279      10.819  17.385   2.247  1.00 72.63           C  
ATOM   2118  OE1 GLU A 279       9.915  18.261   2.193  1.00 72.63           O  
ATOM   2119  OE2 GLU A 279      12.051  17.645   2.290  1.00 72.63           O1-
ATOM   2122  OXT GLU A 279       8.243  14.917   0.902  1.00 72.63           O1-
TER   
HEADER    model_1_3_chain_A
ATOM      1  N   MET B   1      22.666   8.356  47.688  1.00 69.06           N  
ATOM      2  CA  MET B   1      24.109   8.648  47.816  1.00 69.06           C  
ATOM      7  C   MET B   1      24.475   9.838  46.995  1.00 69.06           C  
ATOM      8  O   MET B   1      23.637  10.408  46.298  1.00 69.06           O  
ATOM      3  CB  MET B   1      24.946   7.461  47.313  1.00 69.06           C  
ATOM      4  CG  MET B   1      24.754   6.172  48.114  1.00 69.06           C  
ATOM      5  SD  MET B   1      25.721   4.764  47.487  1.00 69.06           S  
ATOM      6  CE  MET B   1      24.766   4.615  45.951  1.00 69.06           C  
ATOM      9  N   LYS B   2      25.752  10.257  47.075  1.00 72.21           N  
ATOM     10  CA  LYS B   2      26.170  11.365  46.270  1.00 72.21           C  
ATOM     16  C   LYS B   2      26.632  10.799  44.971  1.00 72.21           C  
ATOM     17  O   LYS B   2      27.509   9.937  44.933  1.00 72.21           O  
ATOM     11  CB  LYS B   2      27.330  12.196  46.853  1.00 72.21           C  
ATOM     12  CG  LYS B   2      26.927  13.034  48.067  1.00 72.21           C  
ATOM     13  CD  LYS B   2      28.076  13.847  48.668  1.00 72.21           C  
ATOM     14  CE  LYS B   2      28.316  15.174  47.943  1.00 72.21           C  
ATOM     15  NZ  LYS B   2      29.344  15.965  48.655  1.00 72.21           N1+
ATOM     18  N   ILE B   3      26.035  11.272  43.860  1.00 45.66           N  
ATOM     19  CA  ILE B   3      26.411  10.745  42.584  1.00 45.66           C  
ATOM     24  C   ILE B   3      26.805  11.872  41.687  1.00 45.66           C  
ATOM     25  O   ILE B   3      26.235  12.961  41.738  1.00 45.66           O  
ATOM     20  CB  ILE B   3      25.317   9.986  41.894  1.00 45.66           C  
ATOM     21  CG1 ILE B   3      24.930   8.745  42.715  1.00 45.66           C  
ATOM     22  CG2 ILE B   3      25.793   9.659  40.469  1.00 45.66           C  
ATOM     23  CD1 ILE B   3      23.667   8.058  42.203  1.00 45.66           C  
ATOM     26  N   GLY B   4      27.815  11.618  40.830  1.00 33.78           N  
ATOM     27  CA  GLY B   4      28.291  12.628  39.933  1.00 33.78           C  
ATOM     28  C   GLY B   4      27.966  12.215  38.529  1.00 33.78           C  
ATOM     29  O   GLY B   4      27.929  11.029  38.206  1.00 33.78           O  
ATOM     30  N   VAL B   5      27.688  13.208  37.659  1.00 53.26           N  
ATOM     31  CA  VAL B   5      27.440  12.934  36.275  1.00 53.26           C  
ATOM     35  C   VAL B   5      28.272  13.903  35.500  1.00 53.26           C  
ATOM     36  O   VAL B   5      28.194  15.112  35.724  1.00 53.26           O  
ATOM     32  CB  VAL B   5      26.012  13.144  35.861  1.00 53.26           C  
ATOM     33  CG1 VAL B   5      25.922  12.976  34.336  1.00 53.26           C  
ATOM     34  CG2 VAL B   5      25.124  12.162  36.643  1.00 53.26           C  
ATOM     37  N   VAL B   6      29.097  13.402  34.558  1.00124.55           N  
ATOM     38  CA  VAL B   6      29.900  14.325  33.814  1.00124.55           C  
ATOM     42  C   VAL B   6      29.400  14.275  32.397  1.00124.55           C  
ATOM     43  O   VAL B   6      29.243  13.199  31.821  1.00124.55           O  
ATOM     39  CB  VAL B   6      31.376  14.019  33.887  1.00124.55           C  
ATOM     40  CG1 VAL B   6      31.759  12.942  32.864  1.00124.55           C  
ATOM     41  CG2 VAL B   6      32.158  15.332  33.775  1.00124.55           C  
ATOM     44  N   GLY B   7      29.185  15.460  31.779  1.00 56.61           N  
ATOM     45  CA  GLY B   7      28.582  15.519  30.475  1.00 56.61           C  
ATOM     46  C   GLY B   7      27.087  15.496  30.621  1.00 56.61           C  
ATOM     47  O   GLY B   7      26.456  14.443  30.568  1.00 56.61           O  
ATOM     48  N   LEU B   8      26.488  16.687  30.852  1.00 82.91           N  
ATOM     49  CA  LEU B   8      25.069  16.814  31.055  1.00 82.91           C  
ATOM     54  C   LEU B   8      24.377  16.977  29.733  1.00 82.91           C  
ATOM     55  O   LEU B   8      23.830  18.041  29.440  1.00 82.91           O  
ATOM     50  CB  LEU B   8      24.715  18.071  31.870  1.00 82.91           C  
ATOM     51  CG  LEU B   8      25.319  18.104  33.287  1.00 82.91           C  
ATOM     52  CD1 LEU B   8      24.923  19.389  34.033  1.00 82.91           C  
ATOM     53  CD2 LEU B   8      24.956  16.838  34.076  1.00 82.91           C  
ATOM     56  N   GLY B   9      24.347  15.906  28.915  1.00 36.08           N  
ATOM     57  CA  GLY B   9      23.673  15.941  27.646  1.00 36.08           C  
ATOM     58  C   GLY B   9      22.364  15.240  27.827  1.00 36.08           C  
ATOM     59  O   GLY B   9      21.815  15.198  28.927  1.00 36.08           O  
ATOM     60  N   LEU B  10      21.830  14.644  26.744  1.00118.71           N  
ATOM     61  CA  LEU B  10      20.536  14.033  26.846  1.00118.71           C  
ATOM     66  C   LEU B  10      20.618  12.923  27.853  1.00118.71           C  
ATOM     67  O   LEU B  10      19.787  12.852  28.757  1.00118.71           O  
ATOM     62  CB  LEU B  10      20.051  13.432  25.508  1.00118.71           C  
ATOM     63  CG  LEU B  10      18.544  13.074  25.421  1.00118.71           C  
ATOM     64  CD1 LEU B  10      18.237  12.316  24.121  1.00118.71           C  
ATOM     65  CD2 LEU B  10      18.001  12.343  26.657  1.00118.71           C  
ATOM     68  N   ILE B  11      21.621  12.026  27.731  1.00107.99           N  
ATOM     69  CA  ILE B  11      21.694  10.914  28.638  1.00107.99           C  
ATOM     74  C   ILE B  11      22.052  11.358  30.025  1.00107.99           C  
ATOM     75  O   ILE B  11      21.372  11.003  30.986  1.00107.99           O  
ATOM     70  CB  ILE B  11      22.693   9.866  28.232  1.00107.99           C  
ATOM     71  CG1 ILE B  11      22.228   9.144  26.958  1.00107.99           C  
ATOM     72  CG2 ILE B  11      22.883   8.911  29.422  1.00107.99           C  
ATOM     73  CD1 ILE B  11      22.179  10.039  25.726  1.00107.99           C  
ATOM     76  N   GLY B  12      23.112  12.180  30.165  1.00 38.67           N  
ATOM     77  CA  GLY B  12      23.588  12.555  31.469  1.00 38.67           C  
ATOM     78  C   GLY B  12      22.546  13.318  32.232  1.00 38.67           C  
ATOM     79  O   GLY B  12      22.331  13.069  33.417  1.00 38.67           O  
ATOM     80  N   ALA B  13      21.885  14.288  31.575  1.00 38.33           N  
ATOM     81  CA  ALA B  13      20.905  15.106  32.236  1.00 38.33           C  
ATOM     83  C   ALA B  13      19.729  14.277  32.654  1.00 38.33           C  
ATOM     84  O   ALA B  13      19.193  14.450  33.746  1.00 38.33           O  
ATOM     82  CB  ALA B  13      20.371  16.239  31.343  1.00 38.33           C  
ATOM     85  N   SER B  14      19.281  13.357  31.781  1.00 38.83           N  
ATOM     86  CA  SER B  14      18.122  12.555  32.066  1.00 38.83           C  
ATOM     89  C   SER B  14      18.399  11.675  33.248  1.00 38.83           C  
ATOM     90  O   SER B  14      17.571  11.548  34.149  1.00 38.83           O  
ATOM     87  CB  SER B  14      17.730  11.652  30.883  1.00 38.83           C  
ATOM     88  OG  SER B  14      17.353  12.453  29.771  1.00 38.83           O  
ATOM     91  N   LEU B  15      19.592  11.051  33.273  1.00 64.99           N  
ATOM     92  CA  LEU B  15      19.970  10.137  34.311  1.00 64.99           C  
ATOM     97  C   LEU B  15      20.036  10.892  35.602  1.00 64.99           C  
ATOM     98  O   LEU B  15      19.545  10.427  36.628  1.00 64.99           O  
ATOM     93  CB  LEU B  15      21.345   9.502  34.024  1.00 64.99           C  
ATOM     94  CG  LEU B  15      21.765   8.381  34.989  1.00 64.99           C  
ATOM     95  CD1 LEU B  15      20.791   7.194  34.910  1.00 64.99           C  
ATOM     96  CD2 LEU B  15      23.224   7.962  34.739  1.00 64.99           C  
ATOM     99  N   ALA B  16      20.621  12.106  35.576  1.00 37.11           N  
ATOM    100  CA  ALA B  16      20.764  12.874  36.778  1.00 37.11           C  
ATOM    102  C   ALA B  16      19.406  13.181  37.336  1.00 37.11           C  
ATOM    103  O   ALA B  16      19.178  13.042  38.537  1.00 37.11           O  
ATOM    101  CB  ALA B  16      21.482  14.215  36.545  1.00 37.11           C  
ATOM    104  N   GLY B  17      18.450  13.580  36.478  1.00 24.41           N  
ATOM    105  CA  GLY B  17      17.152  13.962  36.963  1.00 24.41           C  
ATOM    106  C   GLY B  17      16.477  12.801  37.627  1.00 24.41           C  
ATOM    107  O   GLY B  17      15.873  12.956  38.688  1.00 24.41           O  
ATOM    108  N   ASP B  18      16.550  11.605  37.014  1.00 49.60           N  
ATOM    109  CA  ASP B  18      15.881  10.454  37.559  1.00 49.60           C  
ATOM    114  C   ASP B  18      16.476  10.086  38.883  1.00 49.60           C  
ATOM    115  O   ASP B  18      15.750   9.755  39.819  1.00 49.60           O  
ATOM    110  CB  ASP B  18      15.968   9.211  36.659  1.00 49.60           C  
ATOM    111  CG  ASP B  18      14.975   9.389  35.521  1.00 49.60           C  
ATOM    112  OD1 ASP B  18      13.886   9.970  35.775  1.00 49.60           O  
ATOM    113  OD2 ASP B  18      15.290   8.947  34.384  1.00 49.60           O1-
ATOM    116  N   LEU B  19      17.816  10.128  38.991  1.00 47.80           N  
ATOM    117  CA  LEU B  19      18.494   9.752  40.198  1.00 47.80           C  
ATOM    122  C   LEU B  19      18.139  10.706  41.302  1.00 47.80           C  
ATOM    123  O   LEU B  19      17.934  10.298  42.445  1.00 47.80           O  
ATOM    118  CB  LEU B  19      20.026   9.743  40.035  1.00 47.80           C  
ATOM    119  CG  LEU B  19      20.538   8.642  39.083  1.00 47.80           C  
ATOM    120  CD1 LEU B  19      22.069   8.677  38.953  1.00 47.80           C  
ATOM    121  CD2 LEU B  19      20.030   7.257  39.509  1.00 47.80           C  
ATOM    124  N   ARG B  20      18.050  12.012  40.988  1.00 55.52           N  
ATOM    125  CA  ARG B  20      17.773  13.008  41.988  1.00 55.52           C  
ATOM    133  C   ARG B  20      16.404  12.783  42.552  1.00 55.52           C  
ATOM    134  O   ARG B  20      16.175  12.973  43.746  1.00 55.52           O  
ATOM    126  CB  ARG B  20      17.821  14.445  41.441  1.00 55.52           C  
ATOM    127  CG  ARG B  20      17.789  15.527  42.525  1.00 55.52           C  
ATOM    128  CD  ARG B  20      17.917  16.942  41.957  1.00 55.52           C  
ATOM    129  NE  ARG B  20      18.166  17.880  43.089  1.00 55.52           N  
ATOM    130  CZ  ARG B  20      17.167  18.681  43.564  1.00 55.52           C  
ATOM    131  NH1 ARG B  20      15.914  18.612  43.026  1.00 55.52           N1+
ATOM    132  NH2 ARG B  20      17.428  19.566  44.569  1.00 55.52           N  
ATOM    135  N   ARG B  21      15.450  12.373  41.700  1.00139.92           N  
ATOM    136  CA  ARG B  21      14.092  12.155  42.113  1.00139.92           C  
ATOM    144  C   ARG B  21      14.089  11.034  43.109  1.00139.92           C  
ATOM    145  O   ARG B  21      13.244  10.976  44.003  1.00139.92           O  
ATOM    137  CB  ARG B  21      13.184  11.785  40.930  1.00139.92           C  
ATOM    138  CG  ARG B  21      11.692  11.917  41.226  1.00139.92           C  
ATOM    139  CD  ARG B  21      10.849  11.948  39.950  1.00139.92           C  
ATOM    140  NE  ARG B  21      11.298  13.136  39.170  1.00139.92           N  
ATOM    141  CZ  ARG B  21      12.346  13.037  38.300  1.00139.92           C  
ATOM    142  NH1 ARG B  21      12.940  11.830  38.071  1.00139.92           N1+
ATOM    143  NH2 ARG B  21      12.809  14.154  37.663  1.00139.92           N  
ATOM    146  N   ARG B  22      15.046  10.102  42.947  1.00147.16           N  
ATOM    147  CA  ARG B  22      15.257   8.959  43.792  1.00147.16           C  
ATOM    155  C   ARG B  22      15.675   9.449  45.149  1.00147.16           C  
ATOM    156  O   ARG B  22      15.494   8.749  46.142  1.00147.16           O  
ATOM    148  CB  ARG B  22      16.363   8.032  43.254  1.00147.16           C  
ATOM    149  CG  ARG B  22      16.057   7.477  41.859  1.00147.16           C  
ATOM    150  CD  ARG B  22      15.559   6.029  41.842  1.00147.16           C  
ATOM    151  NE  ARG B  22      14.438   5.915  42.817  1.00147.16           N  
ATOM    152  CZ  ARG B  22      13.257   5.341  42.445  1.00147.16           C  
ATOM    153  NH1 ARG B  22      13.069   4.926  41.158  1.00147.16           N1+
ATOM    154  NH2 ARG B  22      12.259   5.187  43.363  1.00147.16           N  
ATOM    157  N   GLY B  23      16.275  10.657  45.233  1.00 32.26           N  
ATOM    158  CA  GLY B  23      16.674  11.169  46.517  1.00 32.26           C  
ATOM    159  C   GLY B  23      18.171  11.240  46.617  1.00 32.26           C  
ATOM    160  O   GLY B  23      18.713  11.586  47.667  1.00 32.26           O  
ATOM    161  N   HIS B  24      18.886  10.907  45.530  1.00 51.55           N  
ATOM    162  CA  HIS B  24      20.319  10.992  45.538  1.00 51.55           C  
ATOM    169  C   HIS B  24      20.716  12.436  45.463  1.00 51.55           C  
ATOM    170  O   HIS B  24      19.918  13.296  45.090  1.00 51.55           O  
ATOM    165  CB  HIS B  24      20.989  10.276  44.352  1.00 51.55           C  
ATOM    164  CG  HIS B  24      20.782   8.790  44.361  1.00 51.55           C  
ATOM    167  CD2 HIS B  24      19.920   8.022  43.642  1.00 51.55           C  
ATOM    163  ND1 HIS B  24      21.488   7.916  45.158  1.00 51.55           N  
ATOM    168  CE1 HIS B  24      21.019   6.673  44.886  1.00 51.55           C  
ATOM    166  NE2 HIS B  24      20.065   6.686  43.972  1.00 51.55           N  
ATOM    171  N   TYR B  25      21.977  12.735  45.845  1.00 70.44           N  
ATOM    172  CA  TYR B  25      22.489  14.076  45.774  1.00 70.44           C  
ATOM    181  C   TYR B  25      23.334  14.091  44.533  1.00 70.44           C  
ATOM    182  O   TYR B  25      24.311  13.351  44.428  1.00 70.44           O  
ATOM    173  CB  TYR B  25      23.397  14.428  46.968  1.00 70.44           C  
ATOM    174  CG  TYR B  25      23.804  15.861  46.886  1.00 70.44           C  
ATOM    175  CD1 TYR B  25      22.984  16.841  47.397  1.00 70.44           C  
ATOM    176  CD2 TYR B  25      25.002  16.225  46.314  1.00 70.44           C  
ATOM    177  CE1 TYR B  25      23.347  18.165  47.337  1.00 70.44           C  
ATOM    178  CE2 TYR B  25      25.371  17.550  46.250  1.00 70.44           C  
ATOM    179  CZ  TYR B  25      24.542  18.521  46.763  1.00 70.44           C  
ATOM    180  OH  TYR B  25      24.914  19.880  46.701  1.00 70.44           O  
ATOM    183  N   LEU B  26      22.961  14.942  43.551  1.00106.57           N  
ATOM    184  CA  LEU B  26      23.603  14.930  42.264  1.00106.57           C  
ATOM    189  C   LEU B  26      24.526  16.088  42.072  1.00106.57           C  
ATOM    190  O   LEU B  26      24.180  17.242  42.323  1.00106.57           O  
ATOM    185  CB  LEU B  26      22.616  14.981  41.081  1.00106.57           C  
ATOM    186  CG  LEU B  26      21.866  13.665  40.821  1.00106.57           C  
ATOM    187  CD1 LEU B  26      22.819  12.589  40.281  1.00106.57           C  
ATOM    188  CD2 LEU B  26      21.100  13.199  42.067  1.00106.57           C  
ATOM    191  N   ILE B  27      25.746  15.775  41.587  1.00 56.01           N  
ATOM    192  CA  ILE B  27      26.738  16.758  41.260  1.00 56.01           C  
ATOM    197  C   ILE B  27      26.984  16.624  39.788  1.00 56.01           C  
ATOM    198  O   ILE B  27      27.361  15.553  39.312  1.00 56.01           O  
ATOM    193  CB  ILE B  27      28.057  16.497  41.936  1.00 56.01           C  
ATOM    194  CG1 ILE B  27      27.899  16.565  43.460  1.00 56.01           C  
ATOM    195  CG2 ILE B  27      29.104  17.476  41.382  1.00 56.01           C  
ATOM    196  CD1 ILE B  27      29.096  15.989  44.214  1.00 56.01           C  
ATOM    199  N   GLY B  28      26.794  17.717  39.020  1.00 34.83           N  
ATOM    200  CA  GLY B  28      26.978  17.624  37.596  1.00 34.83           C  
ATOM    201  C   GLY B  28      28.192  18.400  37.182  1.00 34.83           C  
ATOM    202  O   GLY B  28      28.517  19.436  37.760  1.00 34.83           O  
ATOM    203  N   VAL B  29      28.906  17.886  36.156  1.00 57.00           N  
ATOM    204  CA  VAL B  29      30.039  18.575  35.601  1.00 57.00           C  
ATOM    208  C   VAL B  29      29.811  18.616  34.118  1.00 57.00           C  
ATOM    209  O   VAL B  29      29.497  17.595  33.507  1.00 57.00           O  
ATOM    205  CB  VAL B  29      31.347  17.869  35.836  1.00 57.00           C  
ATOM    206  CG1 VAL B  29      32.456  18.608  35.069  1.00 57.00           C  
ATOM    207  CG2 VAL B  29      31.600  17.789  37.350  1.00 57.00           C  
ATOM    210  N   SER B  30      29.949  19.802  33.489  1.00 41.14           N  
ATOM    211  CA  SER B  30      29.725  19.866  32.070  1.00 41.14           C  
ATOM    214  C   SER B  30      30.536  20.996  31.505  1.00 41.14           C  
ATOM    215  O   SER B  30      30.994  21.875  32.229  1.00 41.14           O  
ATOM    212  CB  SER B  30      28.251  20.103  31.700  1.00 41.14           C  
ATOM    213  OG  SER B  30      28.092  20.067  30.290  1.00 41.14           O  
ATOM    216  N   ARG B  31      30.742  20.975  30.171  1.00 47.82           N  
ATOM    217  CA  ARG B  31      31.556  21.941  29.486  1.00 47.82           C  
ATOM    225  C   ARG B  31      30.976  23.322  29.542  1.00 47.82           C  
ATOM    226  O   ARG B  31      31.696  24.285  29.808  1.00 47.82           O  
ATOM    218  CB  ARG B  31      31.734  21.623  27.992  1.00 47.82           C  
ATOM    219  CG  ARG B  31      32.607  22.653  27.275  1.00 47.82           C  
ATOM    220  CD  ARG B  31      32.471  22.635  25.752  1.00 47.82           C  
ATOM    221  NE  ARG B  31      33.306  23.752  25.232  1.00 47.82           N  
ATOM    222  CZ  ARG B  31      32.807  25.022  25.222  1.00 47.82           C  
ATOM    223  NH1 ARG B  31      31.560  25.267  25.720  1.00 47.82           N1+
ATOM    224  NH2 ARG B  31      33.554  26.046  24.715  1.00 47.82           N  
ATOM    227  N   GLN B  32      29.656  23.470  29.308  1.00 52.15           N  
ATOM    228  CA  GLN B  32      29.132  24.803  29.200  1.00 52.15           C  
ATOM    234  C   GLN B  32      28.467  25.228  30.469  1.00 52.15           C  
ATOM    235  O   GLN B  32      27.807  24.447  31.149  1.00 52.15           O  
ATOM    229  CB  GLN B  32      28.105  24.998  28.069  1.00 52.15           C  
ATOM    230  CG  GLN B  32      28.684  24.800  26.666  1.00 52.15           C  
ATOM    231  CD  GLN B  32      27.652  25.284  25.654  1.00 52.15           C  
ATOM    233  NE2 GLN B  32      26.947  24.328  24.993  1.00 52.15           N  
ATOM    232  OE1 GLN B  32      27.481  26.486  25.454  1.00 52.15           O  
ATOM    236  N   GLN B  33      28.648  26.520  30.799  1.00 46.76           N  
ATOM    237  CA  GLN B  33      28.096  27.148  31.963  1.00 46.76           C  
ATOM    243  C   GLN B  33      26.602  27.158  31.852  1.00 46.76           C  
ATOM    244  O   GLN B  33      25.896  26.919  32.832  1.00 46.76           O  
ATOM    238  CB  GLN B  33      28.569  28.606  32.100  1.00 46.76           C  
ATOM    239  CG  GLN B  33      28.000  29.342  33.313  1.00 46.76           C  
ATOM    240  CD  GLN B  33      28.512  28.655  34.568  1.00 46.76           C  
ATOM    242  NE2 GLN B  33      29.814  28.262  34.560  1.00 46.76           N  
ATOM    241  OE1 GLN B  33      27.773  28.477  35.535  1.00 46.76           O  
ATOM    245  N   SER B  34      26.075  27.426  30.644  1.00 24.28           N  
ATOM    246  CA  SER B  34      24.656  27.513  30.464  1.00 24.28           C  
ATOM    249  C   SER B  34      24.049  26.194  30.819  1.00 24.28           C  
ATOM    250  O   SER B  34      22.997  26.136  31.456  1.00 24.28           O  
ATOM    247  CB  SER B  34      24.264  27.842  29.014  1.00 24.28           C  
ATOM    248  OG  SER B  34      24.725  26.819  28.144  1.00 24.28           O  
ATOM    251  N   THR B  35      24.709  25.093  30.415  1.00 34.30           N  
ATOM    252  CA  THR B  35      24.203  23.780  30.687  1.00 34.30           C  
ATOM    256  C   THR B  35      24.200  23.540  32.168  1.00 34.30           C  
ATOM    257  O   THR B  35      23.244  22.991  32.713  1.00 34.30           O  
ATOM    253  CB  THR B  35      25.024  22.700  30.049  1.00 34.30           C  
ATOM    255  CG2 THR B  35      24.359  21.349  30.358  1.00 34.30           C  
ATOM    254  OG1 THR B  35      25.094  22.897  28.644  1.00 34.30           O  
ATOM    258  N   CYS B  36      25.276  23.955  32.866  1.00 32.25           N  
ATOM    259  CA  CYS B  36      25.376  23.734  34.281  1.00 32.25           C  
ATOM    262  C   CYS B  36      24.241  24.445  34.954  1.00 32.25           C  
ATOM    263  O   CYS B  36      23.586  23.895  35.837  1.00 32.25           O  
ATOM    260  CB  CYS B  36      26.678  24.304  34.869  1.00 32.25           C  
ATOM    261  SG  CYS B  36      28.163  23.538  34.156  1.00 32.25           S  
ATOM    264  N   GLU B  37      23.977  25.696  34.530  1.00 37.53           N  
ATOM    265  CA  GLU B  37      22.964  26.525  35.125  1.00 37.53           C  
ATOM    271  C   GLU B  37      21.613  25.913  34.914  1.00 37.53           C  
ATOM    272  O   GLU B  37      20.790  25.878  35.827  1.00 37.53           O  
ATOM    266  CB  GLU B  37      22.907  27.920  34.484  1.00 37.53           C  
ATOM    267  CG  GLU B  37      24.188  28.740  34.654  1.00 37.53           C  
ATOM    268  CD  GLU B  37      24.025  30.011  33.832  1.00 37.53           C  
ATOM    269  OE1 GLU B  37      22.867  30.300  33.430  1.00 37.53           O  
ATOM    270  OE2 GLU B  37      25.048  30.706  33.594  1.00 37.53           O1-
ATOM    273  N   LYS B  38      21.345  25.413  33.694  1.00 37.59           N  
ATOM    274  CA  LYS B  38      20.048  24.875  33.410  1.00 37.59           C  
ATOM    280  C   LYS B  38      19.810  23.682  34.276  1.00 37.59           C  
ATOM    281  O   LYS B  38      18.703  23.479  34.773  1.00 37.59           O  
ATOM    275  CB  LYS B  38      19.881  24.392  31.961  1.00 37.59           C  
ATOM    276  CG  LYS B  38      19.857  25.508  30.918  1.00 37.59           C  
ATOM    277  CD  LYS B  38      19.905  24.978  29.485  1.00 37.59           C  
ATOM    278  CE  LYS B  38      19.801  26.071  28.423  1.00 37.59           C  
ATOM    279  NZ  LYS B  38      19.871  25.470  27.073  1.00 37.59           N1+
ATOM    282  N   ALA B  39      20.853  22.863  34.490  1.00 34.77           N  
ATOM    283  CA  ALA B  39      20.686  21.649  35.232  1.00 34.77           C  
ATOM    285  C   ALA B  39      20.215  21.978  36.614  1.00 34.77           C  
ATOM    286  O   ALA B  39      19.346  21.295  37.155  1.00 34.77           O  
ATOM    284  CB  ALA B  39      21.991  20.845  35.350  1.00 34.77           C  
ATOM    287  N   VAL B  40      20.792  23.025  37.234  1.00 96.70           N  
ATOM    288  CA  VAL B  40      20.397  23.383  38.566  1.00 96.70           C  
ATOM    292  C   VAL B  40      18.987  23.922  38.590  1.00 96.70           C  
ATOM    293  O   VAL B  40      18.200  23.569  39.467  1.00 96.70           O  
ATOM    289  CB  VAL B  40      21.308  24.395  39.205  1.00 96.70           C  
ATOM    290  CG1 VAL B  40      21.104  25.771  38.550  1.00 96.70           C  
ATOM    291  CG2 VAL B  40      21.051  24.372  40.716  1.00 96.70           C  
ATOM    294  N   GLU B  41      18.624  24.787  37.618  1.00 90.10           N  
ATOM    295  CA  GLU B  41      17.339  25.443  37.601  1.00 90.10           C  
ATOM    301  C   GLU B  41      16.257  24.415  37.434  1.00 90.10           C  
ATOM    302  O   GLU B  41      15.216  24.464  38.088  1.00 90.10           O  
ATOM    296  CB  GLU B  41      17.212  26.417  36.415  1.00 90.10           C  
ATOM    297  CG  GLU B  41      18.306  27.488  36.374  1.00 90.10           C  
ATOM    298  CD  GLU B  41      18.176  28.363  37.611  0.50 90.10           C  
ATOM    299  OE1 GLU B  41      17.240  28.106  38.414  0.50 90.10           O  
ATOM    300  OE2 GLU B  41      19.008  29.295  37.771  0.50 90.10           O1-
ATOM    303  N   ARG B  42      16.508  23.451  36.535  1.00199.90           N  
ATOM    304  CA  ARG B  42      15.629  22.379  36.166  1.00199.90           C  
ATOM    312  C   ARG B  42      15.503  21.375  37.274  1.00199.90           C  
ATOM    313  O   ARG B  42      14.702  20.449  37.168  1.00199.90           O  
ATOM    305  CB  ARG B  42      16.044  21.636  34.883  1.00199.90           C  
ATOM    306  CG  ARG B  42      15.541  22.306  33.599  1.00199.90           C  
ATOM    307  CD  ARG B  42      16.214  23.633  33.243  1.00199.90           C  
ATOM    308  NE  ARG B  42      17.174  23.363  32.135  1.00199.90           N  
ATOM    309  CZ  ARG B  42      16.763  23.414  30.833  1.00199.90           C  
ATOM    310  NH1 ARG B  42      15.478  23.755  30.528  1.00199.90           N1+
ATOM    311  NH2 ARG B  42      17.637  23.117  29.829  1.00199.90           N  
ATOM    314  N   GLN B  43      16.364  21.482  38.306  1.00172.64           N  
ATOM    315  CA  GLN B  43      16.422  20.633  39.471  1.00172.64           C  
ATOM    321  C   GLN B  43      16.813  19.232  39.114  1.00172.64           C  
ATOM    322  O   GLN B  43      16.400  18.262  39.752  1.00172.64           O  
ATOM    316  CB  GLN B  43      15.160  20.645  40.362  1.00172.64           C  
ATOM    317  CG  GLN B  43      13.881  20.083  39.750  1.00172.64           C  
ATOM    318  CD  GLN B  43      12.800  20.203  40.812  1.00172.64           C  
ATOM    320  NE2 GLN B  43      11.953  21.258  40.690  1.00172.64           N  
ATOM    319  OE1 GLN B  43      12.721  19.387  41.730  1.00172.64           O  
ATOM    323  N   LEU B  44      17.609  19.109  38.036  1.00 69.04           N  
ATOM    324  CA  LEU B  44      18.219  17.882  37.613  1.00 69.04           C  
ATOM    329  C   LEU B  44      19.364  17.555  38.530  1.00 69.04           C  
ATOM    330  O   LEU B  44      19.633  16.386  38.800  1.00 69.04           O  
ATOM    325  CB  LEU B  44      18.775  17.979  36.183  1.00 69.04           C  
ATOM    326  CG  LEU B  44      17.678  18.243  35.138  1.00 69.04           C  
ATOM    327  CD1 LEU B  44      18.246  18.243  33.710  1.00 69.04           C  
ATOM    328  CD2 LEU B  44      16.497  17.275  35.323  1.00 69.04           C  
ATOM    331  N   VAL B  45      20.104  18.589  38.993  1.00 47.09           N  
ATOM    332  CA  VAL B  45      21.231  18.369  39.859  1.00 47.09           C  
ATOM    336  C   VAL B  45      21.184  19.364  40.975  1.00 47.09           C  
ATOM    337  O   VAL B  45      20.509  20.389  40.894  1.00 47.09           O  
ATOM    333  CB  VAL B  45      22.561  18.564  39.191  1.00 47.09           C  
ATOM    334  CG1 VAL B  45      22.703  17.541  38.050  1.00 47.09           C  
ATOM    335  CG2 VAL B  45      22.667  20.029  38.736  1.00 47.09           C  
ATOM    338  N   ASP B  46      21.842  19.015  42.096  1.00 67.43           N  
ATOM    339  CA  ASP B  46      21.969  19.878  43.231  1.00 67.43           C  
ATOM    344  C   ASP B  46      22.977  20.953  42.945  1.00 67.43           C  
ATOM    345  O   ASP B  46      22.776  22.107  43.323  1.00 67.43           O  
ATOM    340  CB  ASP B  46      22.374  19.095  44.487  1.00 67.43           C  
ATOM    341  CG  ASP B  46      21.166  18.243  44.862  1.00 67.43           C  
ATOM    342  OD1 ASP B  46      20.221  18.797  45.484  1.00 67.43           O  
ATOM    343  OD2 ASP B  46      21.162  17.033  44.510  1.00 67.43           O1-
ATOM    346  N   GLU B  47      24.098  20.605  42.275  1.00 55.03           N  
ATOM    347  CA  GLU B  47      25.117  21.579  41.983  1.00 55.03           C  
ATOM    353  C   GLU B  47      25.767  21.190  40.687  1.00 55.03           C  
ATOM    354  O   GLU B  47      25.760  20.020  40.311  1.00 55.03           O  
ATOM    348  CB  GLU B  47      26.216  21.628  43.057  1.00 55.03           C  
ATOM    349  CG  GLU B  47      26.937  20.288  43.230  1.00 55.03           C  
ATOM    350  CD  GLU B  47      27.912  20.413  44.390  1.00 55.03           C  
ATOM    351  OE1 GLU B  47      27.437  20.425  45.558  1.00 55.03           O  
ATOM    352  OE2 GLU B  47      29.141  20.497  44.127  1.00 55.03           O1-
ATOM    355  N   ALA B  48      26.335  22.174  39.953  1.00 35.17           N  
ATOM    356  CA  ALA B  48      26.978  21.855  38.706  1.00 35.17           C  
ATOM    358  C   ALA B  48      28.097  22.827  38.479  1.00 35.17           C  
ATOM    359  O   ALA B  48      28.029  23.977  38.915  1.00 35.17           O  
ATOM    357  CB  ALA B  48      26.034  21.958  37.495  1.00 35.17           C  
ATOM    360  N   GLY B  49      29.158  22.382  37.768  1.00 29.77           N  
ATOM    361  CA  GLY B  49      30.285  23.236  37.517  1.00 29.77           C  
ATOM    362  C   GLY B  49      31.213  22.561  36.548  1.00 29.77           C  
ATOM    363  O   GLY B  49      30.944  21.471  36.047  1.00 29.77           O  
ATOM    364  N   GLN B  50      32.298  23.276  36.193  1.00109.27           N  
ATOM    365  CA  GLN B  50      33.346  22.849  35.307  1.00109.27           C  
ATOM    371  C   GLN B  50      34.334  21.908  35.958  1.00109.27           C  
ATOM    372  O   GLN B  50      34.870  21.019  35.298  1.00109.27           O  
ATOM    366  CB  GLN B  50      34.141  24.045  34.751  1.00109.27           C  
ATOM    367  CG  GLN B  50      33.331  24.943  33.806  1.00109.27           C  
ATOM    368  CD  GLN B  50      32.223  25.646  34.587  1.00109.27           C  
ATOM    370  NE2 GLN B  50      31.004  25.701  33.988  1.00109.27           N  
ATOM    369  OE1 GLN B  50      32.434  26.137  35.694  1.00109.27           O  
ATOM    373  N   ASP B  51      34.618  22.091  37.267  1.00 75.80           N  
ATOM    374  CA  ASP B  51      35.719  21.420  37.918  1.00 75.80           C  
ATOM    379  C   ASP B  51      35.371  20.019  38.344  1.00 75.80           C  
ATOM    380  O   ASP B  51      34.337  19.775  38.958  1.00 75.80           O  
ATOM    375  CB  ASP B  51      36.204  22.197  39.161  1.00 75.80           C  
ATOM    376  CG  ASP B  51      37.617  21.768  39.538  1.00 75.80           C  
ATOM    377  OD1 ASP B  51      37.984  20.597  39.261  1.00 75.80           O  
ATOM    378  OD2 ASP B  51      38.356  22.621  40.103  1.00 75.80           O1-
ATOM    381  N   LEU B  52      36.249  19.047  38.017  1.00123.27           N  
ATOM    382  CA  LEU B  52      36.071  17.662  38.367  1.00123.27           C  
ATOM    387  C   LEU B  52      36.254  17.459  39.843  1.00123.27           C  
ATOM    388  O   LEU B  52      35.789  16.472  40.410  1.00123.27           O  
ATOM    383  CB  LEU B  52      36.957  16.684  37.581  1.00123.27           C  
ATOM    384  CG  LEU B  52      36.604  16.695  36.082  1.00123.27           C  
ATOM    385  CD1 LEU B  52      37.220  17.907  35.368  1.00123.27           C  
ATOM    386  CD2 LEU B  52      36.880  15.346  35.406  1.00123.27           C  
ATOM    389  N   SER B  53      36.975  18.383  40.496  1.00100.90           N  
ATOM    390  CA  SER B  53      37.273  18.334  41.898  1.00100.90           C  
ATOM    393  C   SER B  53      35.994  18.299  42.691  1.00100.90           C  
ATOM    394  O   SER B  53      35.990  17.911  43.857  1.00100.90           O  
ATOM    391  CB  SER B  53      38.058  19.582  42.323  1.00100.90           C  
ATOM    392  OG  SER B  53      38.306  19.561  43.715  1.00100.90           O  
ATOM    395  N   LEU B  54      34.868  18.702  42.077  1.00122.56           N  
ATOM    396  CA  LEU B  54      33.584  18.710  42.732  1.00122.56           C  
ATOM    401  C   LEU B  54      33.196  17.300  43.099  1.00122.56           C  
ATOM    402  O   LEU B  54      32.415  17.082  44.021  1.00122.56           O  
ATOM    397  CB  LEU B  54      32.462  19.309  41.864  1.00122.56           C  
ATOM    398  CG  LEU B  54      32.511  20.846  41.749  1.00122.56           C  
ATOM    399  CD1 LEU B  54      32.210  21.507  43.100  1.00122.56           C  
ATOM    400  CD2 LEU B  54      33.830  21.342  41.145  1.00122.56           C  
ATOM    403  N   LEU B  55      33.696  16.330  42.315  1.00158.49           N  
ATOM    404  CA  LEU B  55      33.495  14.901  42.335  1.00158.49           C  
ATOM    409  C   LEU B  55      34.195  14.191  43.470  1.00158.49           C  
ATOM    410  O   LEU B  55      33.958  13.005  43.693  1.00158.49           O  
ATOM    405  CB  LEU B  55      33.980  14.239  41.031  1.00158.49           C  
ATOM    406  CG  LEU B  55      33.153  14.592  39.774  1.00158.49           C  
ATOM    407  CD1 LEU B  55      31.787  13.895  39.771  1.00158.49           C  
ATOM    408  CD2 LEU B  55      33.011  16.108  39.586  1.00158.49           C  
ATOM    411  N   GLN B  56      35.103  14.862  44.194  1.00192.04           N  
ATOM    412  CA  GLN B  56      35.998  14.229  45.129  1.00192.04           C  
ATOM    418  C   GLN B  56      35.264  13.313  46.079  1.00192.04           C  
ATOM    419  O   GLN B  56      35.763  12.237  46.410  1.00192.04           O  
ATOM    413  CB  GLN B  56      36.681  15.303  45.984  1.00192.04           C  
ATOM    414  CG  GLN B  56      37.945  14.841  46.691  1.00192.04           C  
ATOM    415  CD  GLN B  56      39.116  15.255  45.812  1.00192.04           C  
ATOM    417  NE2 GLN B  56      38.824  16.080  44.771  1.00192.04           N  
ATOM    416  OE1 GLN B  56      40.258  14.865  46.048  1.00192.04           O  
ATOM    420  N   THR B  57      34.104  13.751  46.596  1.00 87.46           N  
ATOM    421  CA  THR B  57      33.252  13.046  47.525  1.00 87.46           C  
ATOM    425  C   THR B  57      32.334  12.018  46.895  1.00 87.46           C  
ATOM    426  O   THR B  57      31.831  11.143  47.599  1.00 87.46           O  
ATOM    422  CB  THR B  57      32.388  13.983  48.315  1.00 87.46           C  
ATOM    424  CG2 THR B  57      33.299  14.979  49.054  1.00 87.46           C  
ATOM    423  OG1 THR B  57      31.495  14.676  47.455  1.00 87.46           O  
ATOM    427  N   ALA B  58      32.020  12.126  45.587  1.00 55.97           N  
ATOM    428  CA  ALA B  58      31.012  11.298  44.958  1.00 55.97           C  
ATOM    430  C   ALA B  58      31.328   9.828  45.036  1.00 55.97           C  
ATOM    431  O   ALA B  58      32.469   9.405  44.866  1.00 55.97           O  
ATOM    429  CB  ALA B  58      30.785  11.650  43.474  1.00 55.97           C  
ATOM    432  N   LYS B  59      30.293   9.020  45.368  1.00159.60           N  
ATOM    433  CA  LYS B  59      30.351   7.584  45.468  1.00159.60           C  
ATOM    439  C   LYS B  59      30.362   6.917  44.116  1.00159.60           C  
ATOM    440  O   LYS B  59      31.102   5.960  43.883  1.00159.60           O  
ATOM    434  CB  LYS B  59      29.128   7.013  46.204  1.00159.60           C  
ATOM    435  CG  LYS B  59      28.891   7.651  47.572  1.00159.60           C  
ATOM    436  CD  LYS B  59      30.087   7.538  48.516  1.00159.60           C  
ATOM    437  CE  LYS B  59      31.235   8.479  48.145  1.00159.60           C  
ATOM    438  NZ  LYS B  59      32.275   8.464  49.197  1.00159.60           N1+
ATOM    441  N   ILE B  60      29.483   7.375  43.199  1.00 60.19           N  
ATOM    442  CA  ILE B  60      29.393   6.794  41.889  1.00 60.19           C  
ATOM    447  C   ILE B  60      29.399   7.926  40.915  1.00 60.19           C  
ATOM    448  O   ILE B  60      28.740   8.939  41.140  1.00 60.19           O  
ATOM    443  CB  ILE B  60      28.112   6.038  41.662  1.00 60.19           C  
ATOM    444  CG1 ILE B  60      27.957   4.907  42.695  1.00 60.19           C  
ATOM    445  CG2 ILE B  60      28.099   5.546  40.205  1.00 60.19           C  
ATOM    446  CD1 ILE B  60      26.550   4.311  42.750  1.00 60.19           C  
ATOM    449  N   ILE B  61      30.157   7.790  39.809  1.00 60.31           N  
ATOM    450  CA  ILE B  61      30.207   8.845  38.839  1.00 60.31           C  
ATOM    455  C   ILE B  61      29.922   8.237  37.499  1.00 60.31           C  
ATOM    456  O   ILE B  61      30.480   7.197  37.153  1.00 60.31           O  
ATOM    451  CB  ILE B  61      31.562   9.485  38.756  1.00 60.31           C  
ATOM    452  CG1 ILE B  61      31.945  10.072  40.124  1.00 60.31           C  
ATOM    453  CG2 ILE B  61      31.543  10.525  37.622  1.00 60.31           C  
ATOM    454  CD1 ILE B  61      33.432  10.390  40.260  1.00 60.31           C  
ATOM    457  N   PHE B  62      29.030   8.875  36.712  1.00 75.29           N  
ATOM    458  CA  PHE B  62      28.712   8.389  35.399  1.00 75.29           C  
ATOM    466  C   PHE B  62      29.365   9.301  34.397  1.00 75.29           C  
ATOM    467  O   PHE B  62      29.282  10.523  34.516  1.00 75.29           O  
ATOM    459  CB  PHE B  62      27.204   8.352  35.092  1.00 75.29           C  
ATOM    460  CG  PHE B  62      26.591   7.243  35.881  1.00 75.29           C  
ATOM    461  CD1 PHE B  62      26.520   5.970  35.362  1.00 75.29           C  
ATOM    462  CD2 PHE B  62      26.087   7.476  37.140  1.00 75.29           C  
ATOM    463  CE1 PHE B  62      25.955   4.947  36.087  1.00 75.29           C  
ATOM    464  CE2 PHE B  62      25.520   6.457  37.871  1.00 75.29           C  
ATOM    465  CZ  PHE B  62      25.454   5.190  37.343  1.00 75.29           C  
ATOM    468  N   LEU B  63      30.053   8.717  33.386  1.00 82.68           N  
ATOM    469  CA  LEU B  63      30.708   9.501  32.367  1.00 82.68           C  
ATOM    474  C   LEU B  63      29.853   9.458  31.130  1.00 82.68           C  
ATOM    475  O   LEU B  63      29.740   8.438  30.454  1.00 82.68           O  
ATOM    470  CB  LEU B  63      32.100   8.975  31.978  1.00 82.68           C  
ATOM    471  CG  LEU B  63      33.118   9.009  33.133  1.00 82.68           C  
ATOM    472  CD1 LEU B  63      34.500   8.534  32.659  1.00 82.68           C  
ATOM    473  CD2 LEU B  63      33.162  10.388  33.813  1.00 82.68           C  
ATOM    476  N   CYS B  64      29.134  10.570  30.914  1.00135.44           N  
ATOM    477  CA  CYS B  64      28.192  10.908  29.882  1.00135.44           C  
ATOM    480  C   CYS B  64      28.709  11.627  28.665  1.00135.44           C  
ATOM    481  O   CYS B  64      27.891  12.056  27.849  1.00135.44           O  
ATOM    478  CB  CYS B  64      27.011  11.707  30.447  1.00135.44           C  
ATOM    479  SG  CYS B  64      26.112  10.739  31.700  1.00135.44           S  
ATOM    482  N   THR B  65      30.018  11.930  28.573  1.00 66.37           N  
ATOM    483  CA  THR B  65      30.541  12.731  27.490  1.00 66.37           C  
ATOM    487  C   THR B  65      30.481  11.975  26.195  1.00 66.37           C  
ATOM    488  O   THR B  65      30.067  10.819  26.128  1.00 66.37           O  
ATOM    484  CB  THR B  65      31.984  13.089  27.693  1.00 66.37           C  
ATOM    486  CG2 THR B  65      32.131  13.822  29.037  1.00 66.37           C  
ATOM    485  OG1 THR B  65      32.781  11.911  27.692  1.00 66.37           O  
ATOM    489  N   PRO B  66      30.902  12.641  25.145  1.00 84.18           N  
ATOM    490  CA  PRO B  66      30.937  12.034  23.845  1.00 84.18           C  
ATOM    494  C   PRO B  66      31.922  10.916  23.956  1.00 84.18           C  
ATOM    495  O   PRO B  66      32.773  10.963  24.842  1.00 84.18           O  
ATOM    492  CB  PRO B  66      31.319  13.154  22.879  1.00 84.18           C  
ATOM    493  CG  PRO B  66      30.764  14.417  23.565  1.00 84.18           C  
ATOM    491  CD  PRO B  66      30.798  14.089  25.069  1.00 84.18           C  
ATOM    496  N   ILE B  67      31.839   9.922  23.056  1.00121.90           N  
ATOM    497  CA  ILE B  67      32.583   8.705  23.162  1.00121.90           C  
ATOM    502  C   ILE B  67      34.059   8.979  23.224  1.00121.90           C  
ATOM    503  O   ILE B  67      34.759   8.400  24.053  1.00121.90           O  
ATOM    498  CB  ILE B  67      32.281   7.786  22.004  1.00121.90           C  
ATOM    499  CG1 ILE B  67      32.719   6.350  22.294  1.00121.90           C  
ATOM    500  CG2 ILE B  67      32.910   8.346  20.722  1.00121.90           C  
ATOM    501  CD1 ILE B  67      32.242   5.393  21.204  1.00121.90           C  
ATOM    504  N   GLN B  68      34.568   9.906  22.389  1.00170.17           N  
ATOM    505  CA  GLN B  68      35.978  10.176  22.294  1.00170.17           C  
ATOM    511  C   GLN B  68      36.494  10.650  23.617  1.00170.17           C  
ATOM    512  O   GLN B  68      37.638  10.377  23.974  1.00170.17           O  
ATOM    506  CB  GLN B  68      36.314  11.332  21.337  1.00170.17           C  
ATOM    507  CG  GLN B  68      35.634  11.259  19.974  1.00170.17           C  
ATOM    508  CD  GLN B  68      34.307  11.989  20.128  1.00170.17           C  
ATOM    510  NE2 GLN B  68      34.338  13.339  19.963  1.00170.17           N  
ATOM    509  OE1 GLN B  68      33.275  11.382  20.407  1.00170.17           O  
ATOM    513  N   LEU B  69      35.669  11.439  24.327  1.00128.43           N  
ATOM    514  CA  LEU B  69      35.941  12.102  25.576  1.00128.43           C  
ATOM    519  C   LEU B  69      36.008  11.192  26.776  1.00128.43           C  
ATOM    520  O   LEU B  69      36.587  11.574  27.790  1.00128.43           O  
ATOM    515  CB  LEU B  69      34.913  13.200  25.898  1.00128.43           C  
ATOM    516  CG  LEU B  69      34.950  14.384  24.911  1.00128.43           C  
ATOM    517  CD1 LEU B  69      34.554  13.943  23.493  1.00128.43           C  
ATOM    518  CD2 LEU B  69      34.110  15.565  25.424  1.00128.43           C  
ATOM    521  N   ILE B  70      35.392   9.993  26.750  1.00176.63           N  
ATOM    522  CA  ILE B  70      35.288   9.264  27.989  1.00176.63           C  
ATOM    527  C   ILE B  70      36.619   8.953  28.624  1.00176.63           C  
ATOM    528  O   ILE B  70      36.777   9.181  29.824  1.00176.63           O  
ATOM    523  CB  ILE B  70      34.432   8.018  27.902  1.00176.63           C  
ATOM    524  CG1 ILE B  70      34.968   6.981  26.909  1.00176.63           C  
ATOM    525  CG2 ILE B  70      32.994   8.459  27.604  1.00176.63           C  
ATOM    526  CD1 ILE B  70      36.079   6.116  27.486  1.00176.63           C  
ATOM    529  N   LEU B  71      37.621   8.441  27.882  1.00 67.02           N  
ATOM    530  CA  LEU B  71      38.870   8.128  28.526  1.00 67.02           C  
ATOM    535  C   LEU B  71      39.589   9.365  28.976  1.00 67.02           C  
ATOM    536  O   LEU B  71      40.134   9.387  30.079  1.00 67.02           O  
ATOM    531  CB  LEU B  71      39.834   7.287  27.669  1.00 67.02           C  
ATOM    532  CG  LEU B  71      39.360   5.829  27.493  1.00 67.02           C  
ATOM    533  CD1 LEU B  71      40.391   4.981  26.728  1.00 67.02           C  
ATOM    534  CD2 LEU B  71      38.966   5.206  28.844  1.00 67.02           C  
ATOM    537  N   PRO B  72      39.628  10.401  28.184  1.00 66.71           N  
ATOM    538  CA  PRO B  72      40.335  11.583  28.596  1.00 66.71           C  
ATOM    542  C   PRO B  72      39.722  12.175  29.824  1.00 66.71           C  
ATOM    543  O   PRO B  72      40.442  12.755  30.637  1.00 66.71           O  
ATOM    540  CB  PRO B  72      40.348  12.496  27.372  1.00 66.71           C  
ATOM    541  CG  PRO B  72      40.309  11.508  26.188  1.00 66.71           C  
ATOM    539  CD  PRO B  72      39.570  10.273  26.737  1.00 66.71           C  
ATOM    544  N   THR B  73      38.388  12.066  29.966  1.00 34.19           N  
ATOM    545  CA  THR B  73      37.721  12.581  31.124  1.00 34.19           C  
ATOM    549  C   THR B  73      38.097  11.740  32.302  1.00 34.19           C  
ATOM    550  O   THR B  73      38.371  12.259  33.383  1.00 34.19           O  
ATOM    546  CB  THR B  73      36.227  12.552  30.998  1.00 34.19           C  
ATOM    548  CG2 THR B  73      35.615  13.171  32.267  1.00 34.19           C  
ATOM    547  OG1 THR B  73      35.821  13.294  29.858  1.00 34.19           O  
ATOM    551  N   LEU B  74      38.136  10.408  32.110  1.00 45.86           N  
ATOM    552  CA  LEU B  74      38.426   9.499  33.182  1.00 45.86           C  
ATOM    557  C   LEU B  74      39.805   9.783  33.694  1.00 45.86           C  
ATOM    558  O   LEU B  74      40.022   9.853  34.902  1.00 45.86           O  
ATOM    553  CB  LEU B  74      38.386   8.031  32.728  1.00 45.86           C  
ATOM    554  CG  LEU B  74      38.698   7.027  33.851  1.00 45.86           C  
ATOM    555  CD1 LEU B  74      37.665   7.120  34.987  1.00 45.86           C  
ATOM    556  CD2 LEU B  74      38.837   5.602  33.291  1.00 45.86           C  
ATOM    559  N   GLU B  75      40.776   9.993  32.785  1.00 45.51           N  
ATOM    560  CA  GLU B  75      42.124  10.206  33.223  1.00 45.51           C  
ATOM    566  C   GLU B  75      42.192  11.445  34.066  1.00 45.51           C  
ATOM    567  O   GLU B  75      42.907  11.468  35.067  1.00 45.51           O  
ATOM    561  CB  GLU B  75      43.136  10.355  32.073  1.00 45.51           C  
ATOM    562  CG  GLU B  75      43.404   9.037  31.342  1.00 45.51           C  
ATOM    563  CD  GLU B  75      44.572   9.250  30.389  1.00 45.51           C  
ATOM    564  OE1 GLU B  75      45.737   9.113  30.847  1.00 45.51           O  
ATOM    565  OE2 GLU B  75      44.316   9.554  29.193  1.00 45.51           O1-
ATOM    568  N   LYS B  76      41.464  12.513  33.687  1.00 90.96           N  
ATOM    569  CA  LYS B  76      41.497  13.738  34.445  1.00 90.96           C  
ATOM    575  C   LYS B  76      40.875  13.534  35.796  1.00 90.96           C  
ATOM    576  O   LYS B  76      41.329  14.090  36.795  1.00 90.96           O  
ATOM    570  CB  LYS B  76      40.719  14.900  33.795  1.00 90.96           C  
ATOM    571  CG  LYS B  76      41.344  15.464  32.517  1.00 90.96           C  
ATOM    572  CD  LYS B  76      40.488  16.551  31.862  1.00 90.96           C  
ATOM    573  CE  LYS B  76      39.258  16.023  31.120  1.00 90.96           C  
ATOM    574  NZ  LYS B  76      39.639  15.578  29.761  1.00 90.96           N1+
ATOM    577  N   LEU B  77      39.786  12.747  35.842  1.00 70.58           N  
ATOM    578  CA  LEU B  77      38.988  12.538  37.019  1.00 70.58           C  
ATOM    583  C   LEU B  77      39.692  11.742  38.086  1.00 70.58           C  
ATOM    584  O   LEU B  77      39.498  11.995  39.273  1.00 70.58           O  
ATOM    579  CB  LEU B  77      37.663  11.832  36.700  1.00 70.58           C  
ATOM    580  CG  LEU B  77      36.765  11.616  37.930  1.00 70.58           C  
ATOM    581  CD1 LEU B  77      36.338  12.956  38.553  1.00 70.58           C  
ATOM    582  CD2 LEU B  77      35.567  10.721  37.579  1.00 70.58           C  
ATOM    585  N   ILE B  78      40.556  10.787  37.695  1.00117.12           N  
ATOM    586  CA  ILE B  78      41.113   9.808  38.595  1.00117.12           C  
ATOM    591  C   ILE B  78      41.808  10.428  39.774  1.00117.12           C  
ATOM    592  O   ILE B  78      41.616   9.949  40.891  1.00117.12           O  
ATOM    587  CB  ILE B  78      42.135   8.938  37.917  1.00117.12           C  
ATOM    588  CG1 ILE B  78      41.512   8.158  36.745  1.00117.12           C  
ATOM    589  CG2 ILE B  78      42.772   8.036  38.987  1.00117.12           C  
ATOM    590  CD1 ILE B  78      40.407   7.192  37.162  1.00117.12           C  
ATOM    593  N   PRO B  79      42.597  11.451  39.628  1.00 74.34           N  
ATOM    594  CA  PRO B  79      43.285  11.960  40.785  1.00 74.34           C  
ATOM    598  C   PRO B  79      42.358  12.472  41.848  1.00 74.34           C  
ATOM    599  O   PRO B  79      42.750  12.497  43.014  1.00 74.34           O  
ATOM    596  CB  PRO B  79      44.278  12.983  40.240  1.00 74.34           C  
ATOM    597  CG  PRO B  79      44.610  12.443  38.834  1.00 74.34           C  
ATOM    595  CD  PRO B  79      43.347  11.675  38.402  1.00 74.34           C  
ATOM    600  N   HIS B  80      41.152  12.924  41.461  1.00 69.90           N  
ATOM    601  CA  HIS B  80      40.158  13.482  42.340  1.00 69.90           C  
ATOM    608  C   HIS B  80      39.438  12.431  43.143  1.00 69.90           C  
ATOM    609  O   HIS B  80      38.918  12.720  44.220  1.00 69.90           O  
ATOM    604  CB  HIS B  80      39.089  14.272  41.571  1.00 69.90           C  
ATOM    603  CG  HIS B  80      39.694  15.318  40.685  1.00 69.90           C  
ATOM    606  CD2 HIS B  80      39.820  15.339  39.330  1.00 69.90           C  
ATOM    602  ND1 HIS B  80      40.267  16.487  41.134  1.00 69.90           N  
ATOM    607  CE1 HIS B  80      40.708  17.152  40.036  1.00 69.90           C  
ATOM    605  NE2 HIS B  80      40.458  16.495  38.918  1.00 69.90           N  
ATOM    610  N   LEU B  81      39.361  11.193  42.618  1.00 66.23           N  
ATOM    611  CA  LEU B  81      38.504  10.150  43.130  1.00 66.23           C  
ATOM    616  C   LEU B  81      38.882   9.604  44.473  1.00 66.23           C  
ATOM    617  O   LEU B  81      40.051   9.497  44.841  1.00 66.23           O  
ATOM    612  CB  LEU B  81      38.437   8.933  42.188  1.00 66.23           C  
ATOM    613  CG  LEU B  81      37.850   9.259  40.803  1.00 66.23           C  
ATOM    614  CD1 LEU B  81      37.805   8.012  39.903  1.00 66.23           C  
ATOM    615  CD2 LEU B  81      36.485   9.956  40.929  1.00 66.23           C  
ATOM    618  N   SER B  82      37.834   9.235  45.244  1.00 55.35           N  
ATOM    619  CA  SER B  82      37.978   8.546  46.495  1.00 55.35           C  
ATOM    622  C   SER B  82      38.379   7.153  46.089  1.00 55.35           C  
ATOM    623  O   SER B  82      37.906   6.673  45.062  1.00 55.35           O  
ATOM    620  CB  SER B  82      36.639   8.458  47.262  1.00 55.35           C  
ATOM    621  OG  SER B  82      36.790   7.787  48.503  1.00 55.35           O  
ATOM    624  N   PRO B  83      39.223   6.471  46.819  1.00 78.87           N  
ATOM    625  CA  PRO B  83      39.688   5.167  46.418  1.00 78.87           C  
ATOM    629  C   PRO B  83      38.562   4.208  46.148  1.00 78.87           C  
ATOM    630  O   PRO B  83      38.745   3.287  45.354  1.00 78.87           O  
ATOM    627  CB  PRO B  83      40.564   4.681  47.572  1.00 78.87           C  
ATOM    628  CG  PRO B  83      39.955   5.383  48.798  1.00 78.87           C  
ATOM    626  CD  PRO B  83      39.429   6.717  48.236  1.00 78.87           C  
ATOM    631  N   THR B  84      37.435   4.362  46.863  1.00 87.12           N  
ATOM    632  CA  THR B  84      36.240   3.560  46.811  1.00 87.12           C  
ATOM    636  C   THR B  84      35.371   3.862  45.616  1.00 87.12           C  
ATOM    637  O   THR B  84      34.539   3.043  45.229  1.00 87.12           O  
ATOM    633  CB  THR B  84      35.405   3.751  48.045  1.00 87.12           C  
ATOM    635  CG2 THR B  84      34.115   2.931  47.930  1.00 87.12           C  
ATOM    634  OG1 THR B  84      36.137   3.349  49.193  1.00 87.12           O  
ATOM    638  N   ALA B  85      35.505   5.054  45.015  1.00 58.08           N  
ATOM    639  CA  ALA B  85      34.581   5.522  44.011  1.00 58.08           C  
ATOM    641  C   ALA B  85      34.354   4.531  42.906  1.00 58.08           C  
ATOM    642  O   ALA B  85      35.251   3.810  42.476  1.00 58.08           O  
ATOM    640  CB  ALA B  85      35.022   6.841  43.355  1.00 58.08           C  
ATOM    643  N   ILE B  86      33.091   4.481  42.424  1.00 56.14           N  
ATOM    644  CA  ILE B  86      32.700   3.638  41.333  1.00 56.14           C  
ATOM    649  C   ILE B  86      32.466   4.546  40.162  1.00 56.14           C  
ATOM    650  O   ILE B  86      31.751   5.540  40.278  1.00 56.14           O  
ATOM    645  CB  ILE B  86      31.419   2.893  41.587  1.00 56.14           C  
ATOM    646  CG1 ILE B  86      31.562   1.975  42.815  1.00 56.14           C  
ATOM    647  CG2 ILE B  86      31.042   2.143  40.298  1.00 56.14           C  
ATOM    648  CD1 ILE B  86      30.230   1.427  43.326  1.00 56.14           C  
ATOM    651  N   VAL B  87      33.096   4.237  39.008  1.00 52.42           N  
ATOM    652  CA  VAL B  87      32.928   5.056  37.838  1.00 52.42           C  
ATOM    656  C   VAL B  87      32.338   4.183  36.771  1.00 52.42           C  
ATOM    657  O   VAL B  87      32.700   3.016  36.642  1.00 52.42           O  
ATOM    653  CB  VAL B  87      34.224   5.607  37.316  1.00 52.42           C  
ATOM    654  CG1 VAL B  87      33.933   6.435  36.053  1.00 52.42           C  
ATOM    655  CG2 VAL B  87      34.902   6.404  38.446  1.00 52.42           C  
ATOM    658  N   THR B  88      31.382   4.733  35.992  1.00 78.37           N  
ATOM    659  CA  THR B  88      30.715   3.982  34.962  1.00 78.37           C  
ATOM    663  C   THR B  88      30.494   4.903  33.802  1.00 78.37           C  
ATOM    664  O   THR B  88      30.443   6.120  33.972  1.00 78.37           O  
ATOM    660  CB  THR B  88      29.355   3.519  35.405  1.00 78.37           C  
ATOM    662  CG2 THR B  88      28.656   2.765  34.271  1.00 78.37           C  
ATOM    661  OG1 THR B  88      29.475   2.682  36.543  1.00 78.37           O  
ATOM    665  N   ASP B  89      30.364   4.348  32.579  1.00103.12           N  
ATOM    666  CA  ASP B  89      30.127   5.192  31.439  1.00103.12           C  
ATOM    671  C   ASP B  89      28.909   4.683  30.719  1.00103.12           C  
ATOM    672  O   ASP B  89      28.403   3.600  30.997  1.00103.12           O  
ATOM    667  CB  ASP B  89      31.277   5.214  30.411  1.00103.12           C  
ATOM    668  CG  ASP B  89      31.350   3.850  29.740  1.00103.12           C  
ATOM    669  OD1 ASP B  89      31.214   2.823  30.455  1.00103.12           O  
ATOM    670  OD2 ASP B  89      31.523   3.824  28.492  1.00103.12           O1-
ATOM    673  N   VAL B  90      28.311   5.568  29.903  1.00128.78           N  
ATOM    674  CA  VAL B  90      27.187   5.362  29.024  1.00128.78           C  
ATOM    678  C   VAL B  90      27.527   4.992  27.595  1.00128.78           C  
ATOM    679  O   VAL B  90      26.617   4.704  26.824  1.00128.78           O  
ATOM    675  CB  VAL B  90      26.263   6.544  28.982  1.00128.78           C  
ATOM    676  CG1 VAL B  90      25.656   6.723  30.385  1.00128.78           C  
ATOM    677  CG2 VAL B  90      27.041   7.771  28.477  1.00128.78           C  
ATOM    680  N   ALA B  91      28.799   5.083  27.152  1.00 75.44           N  
ATOM    681  CA  ALA B  91      29.115   4.973  25.744  1.00 75.44           C  
ATOM    683  C   ALA B  91      28.568   3.724  25.106  1.00 75.44           C  
ATOM    684  O   ALA B  91      28.474   2.666  25.722  1.00 75.44           O  
ATOM    682  CB  ALA B  91      30.622   5.022  25.440  1.00 75.44           C  
ATOM    685  N   SER B  92      28.183   3.860  23.817  1.00 79.75           N  
ATOM    686  CA  SER B  92      27.573   2.847  23.000  1.00 79.75           C  
ATOM    689  C   SER B  92      28.559   1.801  22.554  1.00 79.75           C  
ATOM    690  O   SER B  92      28.156   0.811  21.939  1.00 79.75           O  
ATOM    687  CB  SER B  92      26.896   3.443  21.756  1.00 79.75           C  
ATOM    688  OG  SER B  92      27.839   4.198  21.010  1.00 79.75           O  
ATOM    691  N   VAL B  93      29.875   2.014  22.781  1.00 78.20           N  
ATOM    692  CA  VAL B  93      30.858   1.011  22.448  1.00 78.20           C  
ATOM    696  C   VAL B  93      31.621   0.720  23.712  1.00 78.20           C  
ATOM    697  O   VAL B  93      31.939   1.633  24.472  1.00 78.20           O  
ATOM    693  CB  VAL B  93      31.850   1.452  21.420  1.00 78.20           C  
ATOM    694  CG1 VAL B  93      31.093   1.800  20.128  1.00 78.20           C  
ATOM    695  CG2 VAL B  93      32.682   2.599  22.010  1.00 78.20           C  
ATOM    698  N   LYS B  94      31.766  -0.580  24.049  1.00201.31           N  
ATOM    699  CA  LYS B  94      32.450  -1.038  25.237  1.00201.31           C  
ATOM    705  C   LYS B  94      33.915  -1.384  25.169  1.00201.31           C  
ATOM    706  O   LYS B  94      34.675  -1.045  26.074  1.00201.31           O  
ATOM    700  CB  LYS B  94      31.709  -2.212  25.885  1.00201.31           C  
ATOM    701  CG  LYS B  94      30.544  -1.679  26.707  1.00201.31           C  
ATOM    702  CD  LYS B  94      31.056  -0.828  27.867  1.00201.31           C  
ATOM    703  CE  LYS B  94      30.136   0.325  28.251  1.00201.31           C  
ATOM    704  NZ  LYS B  94      30.330   1.459  27.321  1.00201.31           N1+
ATOM    707  N   THR B  95      34.359  -2.084  24.106  1.00125.70           N  
ATOM    708  CA  THR B  95      35.679  -2.662  24.138  1.00125.70           C  
ATOM    712  C   THR B  95      36.729  -1.601  24.245  1.00125.70           C  
ATOM    713  O   THR B  95      37.673  -1.722  25.027  1.00125.70           O  
ATOM    709  CB  THR B  95      35.949  -3.535  22.942  1.00125.70           C  
ATOM    711  CG2 THR B  95      36.156  -2.668  21.689  1.00125.70           C  
ATOM    710  OG1 THR B  95      37.094  -4.334  23.178  1.00125.70           O  
ATOM    714  N   ALA B  96      36.578  -0.518  23.469  1.00 57.28           N  
ATOM    715  CA  ALA B  96      37.541   0.540  23.443  1.00 57.28           C  
ATOM    717  C   ALA B  96      37.607   1.208  24.782  1.00 57.28           C  
ATOM    718  O   ALA B  96      38.662   1.699  25.171  1.00 57.28           O  
ATOM    716  CB  ALA B  96      37.190   1.630  22.415  1.00 57.28           C  
ATOM    719  N   ILE B  97      36.448   1.395  25.438  1.00100.46           N  
ATOM    720  CA  ILE B  97      36.387   2.072  26.711  1.00100.46           C  
ATOM    725  C   ILE B  97      36.652   1.237  27.939  1.00100.46           C  
ATOM    726  O   ILE B  97      37.517   1.558  28.753  1.00100.46           O  
ATOM    721  CB  ILE B  97      35.068   2.773  26.883  1.00100.46           C  
ATOM    722  CG1 ILE B  97      34.897   3.779  25.729  1.00100.46           C  
ATOM    723  CG2 ILE B  97      35.023   3.429  28.274  1.00100.46           C  
ATOM    724  CD1 ILE B  97      33.491   4.359  25.599  1.00100.46           C  
ATOM    727  N   ALA B  98      35.917   0.116  28.087  1.00 58.24           N  
ATOM    728  CA  ALA B  98      35.901  -0.624  29.320  1.00 58.24           C  
ATOM    730  C   ALA B  98      37.231  -1.215  29.638  1.00 58.24           C  
ATOM    731  O   ALA B  98      37.664  -1.179  30.789  1.00 58.24           O  
ATOM    729  CB  ALA B  98      34.894  -1.785  29.305  1.00 58.24           C  
ATOM    732  N   GLU B  99      37.911  -1.793  28.634  1.00 97.82           N  
ATOM    733  CA  GLU B  99      39.140  -2.459  28.940  1.00 97.82           C  
ATOM    739  C   GLU B  99      40.178  -1.494  29.427  1.00 97.82           C  
ATOM    740  O   GLU B  99      40.777  -1.738  30.474  1.00 97.82           O  
ATOM    734  CB  GLU B  99      39.716  -3.262  27.756  1.00 97.82           C  
ATOM    735  CG  GLU B  99      38.924  -4.535  27.455  1.00 97.82           C  
ATOM    736  CD  GLU B  99      39.187  -5.510  28.594  1.00 97.82           C  
ATOM    737  OE1 GLU B  99      40.322  -5.489  29.143  1.00 97.82           O  
ATOM    738  OE2 GLU B  99      38.253  -6.283  28.938  1.00 97.82           O1-
ATOM    741  N   PRO B 100      40.432  -0.406  28.749  1.00133.58           N  
ATOM    742  CA  PRO B 100      41.439   0.500  29.228  1.00133.58           C  
ATOM    746  C   PRO B 100      41.041   1.179  30.494  1.00133.58           C  
ATOM    747  O   PRO B 100      41.902   1.441  31.333  1.00133.58           O  
ATOM    744  CB  PRO B 100      41.706   1.473  28.083  1.00133.58           C  
ATOM    745  CG  PRO B 100      41.350   0.662  26.826  1.00133.58           C  
ATOM    743  CD  PRO B 100      40.278  -0.331  27.304  1.00133.58           C  
ATOM    748  N   ALA B 101      39.739   1.482  30.645  1.00 36.54           N  
ATOM    749  CA  ALA B 101      39.271   2.215  31.782  1.00 36.54           C  
ATOM    751  C   ALA B 101      39.466   1.414  33.029  1.00 36.54           C  
ATOM    752  O   ALA B 101      39.920   1.937  34.045  1.00 36.54           O  
ATOM    750  CB  ALA B 101      37.776   2.558  31.683  1.00 36.54           C  
ATOM    753  N   SER B 102      39.134   0.111  32.975  1.00 81.29           N  
ATOM    754  CA  SER B 102      39.216  -0.740  34.126  1.00 81.29           C  
ATOM    757  C   SER B 102      40.650  -0.900  34.521  1.00 81.29           C  
ATOM    758  O   SER B 102      40.953  -1.149  35.687  1.00 81.29           O  
ATOM    755  CB  SER B 102      38.618  -2.133  33.866  1.00 81.29           C  
ATOM    756  OG  SER B 102      39.281  -2.749  32.775  1.00 81.29           O  
ATOM    759  N   GLN B 103      41.571  -0.781  33.547  1.00 55.75           N  
ATOM    760  CA  GLN B 103      42.980  -0.902  33.802  1.00 55.75           C  
ATOM    766  C   GLN B 103      43.396   0.236  34.681  1.00 55.75           C  
ATOM    767  O   GLN B 103      44.162   0.067  35.629  1.00 55.75           O  
ATOM    761  CB  GLN B 103      43.814  -0.707  32.526  1.00 55.75           C  
ATOM    762  CG  GLN B 103      43.468  -1.642  31.372  1.00 55.75           C  
ATOM    763  CD  GLN B 103      44.236  -1.133  30.161  1.00 55.75           C  
ATOM    765  NE2 GLN B 103      43.932  -1.703  28.965  1.00 55.75           N  
ATOM    764  OE1 GLN B 103      45.079  -0.243  30.274  1.00 55.75           O  
ATOM    768  N   LEU B 104      42.921   1.447  34.328  1.00 57.99           N  
ATOM    769  CA  LEU B 104      43.241   2.669  35.008  1.00 57.99           C  
ATOM    774  C   LEU B 104      42.594   2.724  36.354  1.00 57.99           C  
ATOM    775  O   LEU B 104      43.192   3.211  37.313  1.00 57.99           O  
ATOM    770  CB  LEU B 104      42.792   3.923  34.243  1.00 57.99           C  
ATOM    771  CG  LEU B 104      43.551   4.134  32.921  1.00 57.99           C  
ATOM    772  CD1 LEU B 104      43.068   5.401  32.196  1.00 57.99           C  
ATOM    773  CD2 LEU B 104      45.073   4.123  33.140  1.00 57.99           C  
ATOM    776  N   TRP B 105      41.329   2.270  36.454  1.00 81.06           N  
ATOM    777  CA  TRP B 105      40.659   2.366  37.716  1.00 81.06           C  
ATOM    788  C   TRP B 105      39.866   1.103  37.898  1.00 81.06           C  
ATOM    789  O   TRP B 105      39.009   0.778  37.080  1.00 81.06           O  
ATOM    778  CB  TRP B 105      39.702   3.571  37.745  1.00 81.06           C  
ATOM    779  CG  TRP B 105      39.047   3.864  39.070  1.00 81.06           C  
ATOM    781  CD1 TRP B 105      37.788   3.579  39.511  1.00 81.06           C  
ATOM    780  CD2 TRP B 105      39.713   4.539  40.147  1.00 81.06           C  
ATOM    783  CE2 TRP B 105      38.805   4.635  41.199  1.00 81.06           C  
ATOM    784  CE3 TRP B 105      40.982   5.034  40.251  1.00 81.06           C  
ATOM    782  NE1 TRP B 105      37.626   4.044  40.795  1.00 81.06           N  
ATOM    785  CZ2 TRP B 105      39.156   5.230  42.376  1.00 81.06           C  
ATOM    786  CZ3 TRP B 105      41.331   5.638  41.439  1.00 81.06           C  
ATOM    787  CH2 TRP B 105      40.434   5.734  42.482  1.00 81.06           C  
ATOM    790  N   SER B 106      40.114   0.376  39.007  1.00 89.16           N  
ATOM    791  CA  SER B 106      39.475  -0.886  39.275  1.00 89.16           C  
ATOM    794  C   SER B 106      38.002  -0.673  39.468  1.00 89.16           C  
ATOM    795  O   SER B 106      37.190  -1.565  39.231  1.00 89.16           O  
ATOM    792  CB  SER B 106      40.012  -1.558  40.550  1.00 89.16           C  
ATOM    793  OG  SER B 106      41.404  -1.807  40.418  1.00 89.16           O  
ATOM    796  N   GLY B 107      37.634   0.534  39.916  1.00 75.40           N  
ATOM    797  CA  GLY B 107      36.299   0.979  40.220  1.00 75.40           C  
ATOM    798  C   GLY B 107      35.436   1.089  38.991  1.00 75.40           C  
ATOM    799  O   GLY B 107      34.224   1.265  39.108  1.00 75.40           O  
ATOM    800  N   PHE B 108      36.048   1.126  37.791  1.00 88.86           N  
ATOM    801  CA  PHE B 108      35.339   1.375  36.562  1.00 88.86           C  
ATOM    809  C   PHE B 108      34.562   0.174  36.081  1.00 88.86           C  
ATOM    810  O   PHE B 108      35.093  -0.926  35.945  1.00 88.86           O  
ATOM    802  CB  PHE B 108      36.318   1.786  35.443  1.00 88.86           C  
ATOM    803  CG  PHE B 108      35.569   2.125  34.204  1.00 88.86           C  
ATOM    804  CD1 PHE B 108      35.124   3.410  33.991  1.00 88.86           C  
ATOM    805  CD2 PHE B 108      35.318   1.163  33.253  1.00 88.86           C  
ATOM    806  CE1 PHE B 108      34.436   3.733  32.847  1.00 88.86           C  
ATOM    807  CE2 PHE B 108      34.629   1.481  32.107  1.00 88.86           C  
ATOM    808  CZ  PHE B 108      34.186   2.766  31.902  1.00 88.86           C  
ATOM    811  N   ILE B 109      33.251   0.381  35.805  1.00118.83           N  
ATOM    812  CA  ILE B 109      32.378  -0.629  35.258  1.00118.83           C  
ATOM    817  C   ILE B 109      31.769  -0.032  34.015  1.00118.83           C  
ATOM    818  O   ILE B 109      31.108   1.003  34.087  1.00118.83           O  
ATOM    813  CB  ILE B 109      31.225  -0.963  36.163  1.00118.83           C  
ATOM    814  CG1 ILE B 109      31.707  -1.535  37.508  1.00118.83           C  
ATOM    815  CG2 ILE B 109      30.294  -1.916  35.397  1.00118.83           C  
ATOM    816  CD1 ILE B 109      32.390  -2.894  37.396  1.00118.83           C  
ATOM    819  N   GLY B 110      31.943  -0.670  32.837  1.00 39.58           N  
ATOM    820  CA  GLY B 110      31.409  -0.109  31.615  1.00 39.58           C  
ATOM    821  C   GLY B 110      29.907  -0.238  31.593  1.00 39.58           C  
ATOM    822  O   GLY B 110      29.349  -1.169  32.172  1.00 39.58           O  
ATOM    823  N   GLY B 111      29.208   0.691  30.888  1.00 40.04           N  
ATOM    824  CA  GLY B 111      27.764   0.631  30.815  1.00 40.04           C  
ATOM    825  C   GLY B 111      27.256   1.220  29.513  1.00 40.04           C  
ATOM    826  O   GLY B 111      27.987   1.929  28.823  1.00 40.04           O  
ATOM    827  N   HIS B 112      25.972   0.928  29.148  1.00100.69           N  
ATOM    828  CA  HIS B 112      25.377   1.434  27.921  1.00100.69           C  
ATOM    835  C   HIS B 112      23.844   1.389  27.973  1.00100.69           C  
ATOM    836  O   HIS B 112      23.274   0.301  28.012  1.00100.69           O  
ATOM    831  CB  HIS B 112      25.798   0.580  26.711  1.00100.69           C  
ATOM    830  CG  HIS B 112      25.224   1.008  25.394  1.00100.69           C  
ATOM    833  CD2 HIS B 112      24.399   2.043  25.076  1.00100.69           C  
ATOM    829  ND1 HIS B 112      25.464   0.342  24.213  1.00100.69           N  
ATOM    834  CE1 HIS B 112      24.776   1.000  23.245  1.00100.69           C  
ATOM    832  NE2 HIS B 112      24.114   2.038  23.720  1.00100.69           N  
ATOM    837  N   PRO B 113      23.190   2.553  28.000  1.00149.44           N  
ATOM    838  CA  PRO B 113      21.719   2.736  28.005  1.00149.44           C  
ATOM    842  C   PRO B 113      21.036   3.149  26.669  1.00149.44           C  
ATOM    843  O   PRO B 113      21.733   3.177  25.660  1.00149.44           O  
ATOM    840  CB  PRO B 113      21.453   3.791  29.081  1.00149.44           C  
ATOM    841  CG  PRO B 113      22.746   4.622  29.120  1.00149.44           C  
ATOM    839  CD  PRO B 113      23.840   3.605  28.776  1.00149.44           C  
ATOM    844  N   MET B 114      19.692   3.519  26.669  1.00168.81           N  
ATOM    845  CA  MET B 114      18.760   3.952  25.602  1.00168.81           C  
ATOM    850  C   MET B 114      18.876   5.416  25.210  1.00168.81           C  
ATOM    851  O   MET B 114      19.715   6.161  25.710  1.00168.81           O  
ATOM    846  CB  MET B 114      17.285   3.669  25.930  1.00168.81           C  
ATOM    847  CG  MET B 114      16.394   3.620  24.684  1.00168.81           C  
ATOM    848  SD  MET B 114      14.692   3.043  24.959  1.00168.81           S  
ATOM    849  CE  MET B 114      14.255   3.081  23.196  1.00168.81           C  
ATOM    852  N   ALA B 115      18.077   5.834  24.193  1.00 94.80           N  
ATOM    853  CA  ALA B 115      17.978   7.200  23.753  1.00 94.80           C  
ATOM    855  C   ALA B 115      16.533   7.418  23.492  1.00 94.80           C  
ATOM    856  O   ALA B 115      15.983   6.932  22.505  1.00 94.80           O  
ATOM    854  CB  ALA B 115      18.718   7.470  22.432  1.00 94.80           C  
ATOM    857  N   GLY B 116      15.881   8.194  24.363  1.00 86.63           N  
ATOM    858  CA  GLY B 116      14.486   8.400  24.179  1.00 86.63           C  
ATOM    859  C   GLY B 116      14.308   9.142  22.911  1.00 86.63           C  
ATOM    860  O   GLY B 116      13.347   8.916  22.176  1.00 86.63           O  
ATOM    861  N   THR B 117      15.235  10.066  22.607  1.00104.77           N  
ATOM    862  CA  THR B 117      14.888  10.839  21.470  1.00104.77           C  
ATOM    866  C   THR B 117      16.062  11.174  20.617  1.00104.77           C  
ATOM    867  O   THR B 117      17.204  10.786  20.857  1.00104.77           O  
ATOM    863  CB  THR B 117      14.232  12.133  21.844  1.00104.77           C  
ATOM    865  CG2 THR B 117      13.026  11.809  22.743  1.00104.77           C  
ATOM    864  OG1 THR B 117      15.145  12.965  22.544  1.00104.77           O  
ATOM    868  N   ALA B 118      15.720  11.876  19.525  1.00 50.53           N  
ATOM    869  CA  ALA B 118      16.589  12.427  18.535  1.00 50.53           C  
ATOM    871  C   ALA B 118      17.378  13.533  19.158  1.00 50.53           C  
ATOM    872  O   ALA B 118      18.513  13.797  18.767  1.00 50.53           O  
ATOM    870  CB  ALA B 118      15.825  13.021  17.340  1.00 50.53           C  
ATOM    873  N   ALA B 119      16.759  14.211  20.145  1.00 43.74           N  
ATOM    874  CA  ALA B 119      17.271  15.400  20.763  1.00 43.74           C  
ATOM    876  C   ALA B 119      18.661  15.210  21.264  1.00 43.74           C  
ATOM    877  O   ALA B 119      19.099  14.105  21.581  1.00 43.74           O  
ATOM    875  CB  ALA B 119      16.419  15.895  21.945  1.00 43.74           C  
ATOM    878  N   GLN B 120      19.398  16.339  21.291  1.00 71.72           N  
ATOM    879  CA  GLN B 120      20.754  16.400  21.743  1.00 71.72           C  
ATOM    885  C   GLN B 120      20.828  17.460  22.799  1.00 71.72           C  
ATOM    886  O   GLN B 120      20.098  18.449  22.758  1.00 71.72           O  
ATOM    880  CB  GLN B 120      21.728  16.795  20.615  1.00 71.72           C  
ATOM    881  CG  GLN B 120      23.177  17.015  21.055  1.00 71.72           C  
ATOM    882  CD  GLN B 120      23.318  18.446  21.562  1.00 71.72           C  
ATOM    884  NE2 GLN B 120      24.276  18.666  22.502  1.00 71.72           N  
ATOM    883  OE1 GLN B 120      22.601  19.347  21.129  1.00 71.72           O  
ATOM    887  N   GLY B 121      21.701  17.254  23.802  1.00 29.49           N  
ATOM    888  CA  GLY B 121      21.923  18.262  24.799  1.00 29.49           C  
ATOM    889  C   GLY B 121      20.943  18.129  25.922  1.00 29.49           C  
ATOM    890  O   GLY B 121      20.023  17.315  25.894  1.00 29.49           O  
ATOM    891  N   ILE B 122      21.137  18.995  26.936  1.00113.13           N  
ATOM    892  CA  ILE B 122      20.399  19.072  28.164  1.00113.13           C  
ATOM    897  C   ILE B 122      18.966  19.418  27.874  1.00113.13           C  
ATOM    898  O   ILE B 122      18.054  18.949  28.553  1.00113.13           O  
ATOM    893  CB  ILE B 122      20.995  20.102  29.092  1.00113.13           C  
ATOM    894  CG1 ILE B 122      20.504  19.942  30.543  1.00113.13           C  
ATOM    895  CG2 ILE B 122      20.728  21.490  28.486  1.00113.13           C  
ATOM    896  CD1 ILE B 122      19.028  20.258  30.758  1.00113.13           C  
ATOM    899  N   ASP B 123      18.721  20.255  26.852  1.00 63.86           N  
ATOM    900  CA  ASP B 123      17.390  20.707  26.546  1.00 63.86           C  
ATOM    905  C   ASP B 123      16.520  19.532  26.205  1.00 63.86           C  
ATOM    906  O   ASP B 123      15.302  19.585  26.374  1.00 63.86           O  
ATOM    901  CB  ASP B 123      17.358  21.701  25.377  1.00 63.86           C  
ATOM    902  CG  ASP B 123      17.998  22.991  25.876  1.00 63.86           C  
ATOM    903  OD1 ASP B 123      18.233  23.090  27.111  1.00 63.86           O  
ATOM    904  OD2 ASP B 123      18.256  23.892  25.037  1.00 63.86           O1-
ATOM    907  N   GLY B 124      17.138  18.469  25.657  1.00 59.48           N  
ATOM    908  CA  GLY B 124      16.552  17.215  25.254  1.00 59.48           C  
ATOM    909  C   GLY B 124      16.095  16.378  26.427  1.00 59.48           C  
ATOM    910  O   GLY B 124      15.280  15.473  26.259  1.00 59.48           O  
ATOM    911  N   ALA B 125      16.648  16.607  27.635  1.00 60.40           N  
ATOM    912  CA  ALA B 125      16.444  15.755  28.784  1.00 60.40           C  
ATOM    914  C   ALA B 125      15.007  15.371  28.999  1.00 60.40           C  
ATOM    915  O   ALA B 125      14.082  16.151  28.774  1.00 60.40           O  
ATOM    913  CB  ALA B 125      16.955  16.378  30.094  1.00 60.40           C  
ATOM    916  N   GLU B 126      14.810  14.108  29.458  1.00 87.19           N  
ATOM    917  CA  GLU B 126      13.509  13.534  29.667  1.00 87.19           C  
ATOM    923  C   GLU B 126      13.481  12.848  31.004  1.00 87.19           C  
ATOM    924  O   GLU B 126      14.518  12.535  31.587  1.00 87.19           O  
ATOM    918  CB  GLU B 126      13.163  12.449  28.629  1.00 87.19           C  
ATOM    919  CG  GLU B 126      13.028  12.963  27.193  1.00 87.19           C  
ATOM    920  CD  GLU B 126      11.647  13.585  27.041  1.00 87.19           C  
ATOM    921  OE1 GLU B 126      10.899  13.617  28.053  1.00 87.19           O  
ATOM    922  OE2 GLU B 126      11.321  14.034  25.909  1.00 87.19           O1-
ATOM    925  N   GLU B 127      12.263  12.612  31.536  1.00 53.56           N  
ATOM    926  CA  GLU B 127      12.125  11.891  32.768  1.00 53.56           C  
ATOM    932  C   GLU B 127      11.695  10.500  32.411  1.00 53.56           C  
ATOM    933  O   GLU B 127      10.940  10.297  31.463  1.00 53.56           O  
ATOM    927  CB  GLU B 127      11.070  12.469  33.731  1.00 53.56           C  
ATOM    928  CG  GLU B 127      11.487  13.794  34.373  1.00 53.56           C  
ATOM    929  CD  GLU B 127      10.369  14.250  35.300  1.00 53.56           C  
ATOM    930  OE1 GLU B 127       9.278  13.620  35.275  1.00 53.56           O  
ATOM    931  OE2 GLU B 127      10.595  15.239  36.048  1.00 53.56           O1-
ATOM    934  N   ASN B 128      12.190   9.501  33.167  1.00 59.94           N  
ATOM    935  CA  ASN B 128      11.851   8.115  32.965  1.00 59.94           C  
ATOM    940  C   ASN B 128      12.187   7.654  31.582  1.00 59.94           C  
ATOM    941  O   ASN B 128      11.463   6.861  30.982  1.00 59.94           O  
ATOM    936  CB  ASN B 128      10.372   7.790  33.225  1.00 59.94           C  
ATOM    937  CG  ASN B 128      10.162   7.774  34.730  1.00 59.94           C  
ATOM    939  ND2 ASN B 128       8.882   7.909  35.164  1.00 59.94           N  
ATOM    938  OD1 ASN B 128      11.110   7.630  35.500  1.00 59.94           O  
ATOM    942  N   LEU B 129      13.332   8.116  31.062  1.00 72.00           N  
ATOM    943  CA  LEU B 129      13.823   7.770  29.760  1.00 72.00           C  
ATOM    948  C   LEU B 129      14.130   6.300  29.737  1.00 72.00           C  
ATOM    949  O   LEU B 129      13.903   5.610  28.744  1.00 72.00           O  
ATOM    944  CB  LEU B 129      15.155   8.497  29.503  1.00 72.00           C  
ATOM    945  CG  LEU B 129      15.779   8.223  28.133  1.00 72.00           C  
ATOM    946  CD1 LEU B 129      14.925   8.870  27.041  1.00 72.00           C  
ATOM    947  CD2 LEU B 129      17.253   8.657  28.073  1.00 72.00           C  
ATOM    950  N   PHE B 130      14.682   5.813  30.861  1.00116.46           N  
ATOM    951  CA  PHE B 130      15.214   4.496  31.080  1.00116.46           C  
ATOM    959  C   PHE B 130      14.191   3.418  31.251  1.00116.46           C  
ATOM    960  O   PHE B 130      14.541   2.242  31.156  1.00116.46           O  
ATOM    952  CB  PHE B 130      16.190   4.455  32.264  1.00116.46           C  
ATOM    953  CG  PHE B 130      17.294   5.367  31.851  1.00116.46           C  
ATOM    954  CD1 PHE B 130      18.256   4.947  30.963  1.00116.46           C  
ATOM    955  CD2 PHE B 130      17.357   6.650  32.346  1.00116.46           C  
ATOM    956  CE1 PHE B 130      19.270   5.791  30.577  1.00116.46           C  
ATOM    957  CE2 PHE B 130      18.369   7.499  31.963  1.00116.46           C  
ATOM    958  CZ  PHE B 130      19.328   7.070  31.078  1.00116.46           C  
ATOM    961  N   VAL B 131      12.939   3.769  31.603  1.00126.72           N  
ATOM    962  CA  VAL B 131      11.938   2.777  31.875  1.00126.72           C  
ATOM    966  C   VAL B 131      11.895   1.756  30.767  1.00126.72           C  
ATOM    967  O   VAL B 131      11.737   2.076  29.590  1.00126.72           O  
ATOM    963  CB  VAL B 131      10.573   3.387  32.045  1.00126.72           C  
ATOM    964  CG1 VAL B 131      10.113   3.985  30.704  1.00126.72           C  
ATOM    965  CG2 VAL B 131       9.626   2.333  32.626  1.00126.72           C  
ATOM    968  N   ASN B 132      12.079   0.480  31.173  1.00135.51           N  
ATOM    969  CA  ASN B 132      12.099  -0.720  30.378  1.00135.51           C  
ATOM    974  C   ASN B 132      13.141  -0.676  29.303  1.00135.51           C  
ATOM    975  O   ASN B 132      13.046  -1.396  28.310  1.00135.51           O  
ATOM    970  CB  ASN B 132      10.728  -1.166  29.819  1.00135.51           C  
ATOM    971  CG  ASN B 132      10.095  -0.103  28.940  1.00135.51           C  
ATOM    973  ND2 ASN B 132      10.783   0.271  27.829  1.00135.51           N  
ATOM    972  OD1 ASN B 132       8.999   0.372  29.233  1.00135.51           O  
ATOM    976  N   ALA B 133      14.193   0.142  29.482  1.00 52.42           N  
ATOM    977  CA  ALA B 133      15.250   0.144  28.509  1.00 52.42           C  
ATOM    979  C   ALA B 133      16.221  -0.921  28.915  1.00 52.42           C  
ATOM    980  O   ALA B 133      16.313  -1.256  30.092  1.00 52.42           O  
ATOM    978  CB  ALA B 133      16.031   1.466  28.447  1.00 52.42           C  
ATOM    981  N   PRO B 134      16.927  -1.506  27.984  1.00154.85           N  
ATOM    982  CA  PRO B 134      17.959  -2.435  28.359  1.00154.85           C  
ATOM    986  C   PRO B 134      19.140  -1.631  28.818  1.00154.85           C  
ATOM    987  O   PRO B 134      19.378  -0.572  28.245  1.00154.85           O  
ATOM    984  CB  PRO B 134      18.219  -3.307  27.127  1.00154.85           C  
ATOM    985  CG  PRO B 134      17.481  -2.593  25.978  1.00154.85           C  
ATOM    983  CD  PRO B 134      16.359  -1.821  26.686  1.00154.85           C  
ATOM    988  N   TYR B 135      19.882  -2.084  29.851  1.00181.43           N  
ATOM    989  CA  TYR B 135      21.041  -1.346  30.289  1.00181.43           C  
ATOM    998  C   TYR B 135      22.130  -2.363  30.393  1.00181.43           C  
ATOM    999  O   TYR B 135      22.030  -3.295  31.192  1.00181.43           O  
ATOM    990  CB  TYR B 135      20.893  -0.787  31.711  1.00181.43           C  
ATOM    991  CG  TYR B 135      21.869   0.304  31.997  1.00181.43           C  
ATOM    992  CD1 TYR B 135      23.141   0.032  32.443  1.00181.43           C  
ATOM    993  CD2 TYR B 135      21.496   1.618  31.826  1.00181.43           C  
ATOM    994  CE1 TYR B 135      24.021   1.054  32.712  1.00181.43           C  
ATOM    995  CE2 TYR B 135      22.371   2.645  32.095  1.00181.43           C  
ATOM    996  CZ  TYR B 135      23.638   2.361  32.541  1.00181.43           C  
ATOM    997  OH  TYR B 135      24.545   3.405  32.822  1.00181.43           O  
ATOM   1000  N   VAL B 136      23.215  -2.206  29.613  1.00 74.42           N  
ATOM   1001  CA  VAL B 136      24.252  -3.194  29.668  1.00 74.42           C  
ATOM   1005  C   VAL B 136      25.350  -2.733  30.571  1.00 74.42           C  
ATOM   1006  O   VAL B 136      25.737  -1.565  30.569  1.00 74.42           O  
ATOM   1002  CB  VAL B 136      24.885  -3.483  28.337  1.00 74.42           C  
ATOM   1003  CG1 VAL B 136      25.990  -4.536  28.539  1.00 74.42           C  
ATOM   1004  CG2 VAL B 136      23.790  -3.913  27.347  1.00 74.42           C  
ATOM   1007  N   LEU B 137      25.865  -3.665  31.396  1.00 79.19           N  
ATOM   1008  CA  LEU B 137      27.010  -3.403  32.221  1.00 79.19           C  
ATOM   1013  C   LEU B 137      28.026  -4.421  31.796  1.00 79.19           C  
ATOM   1014  O   LEU B 137      27.679  -5.582  31.583  1.00 79.19           O  
ATOM   1009  CB  LEU B 137      26.755  -3.602  33.724  1.00 79.19           C  
ATOM   1010  CG  LEU B 137      25.805  -2.555  34.334  1.00 79.19           C  
ATOM   1011  CD1 LEU B 137      25.594  -2.807  35.835  1.00 79.19           C  
ATOM   1012  CD2 LEU B 137      26.293  -1.126  34.041  1.00 79.19           C  
ATOM   1015  N   THR B 138      29.304  -4.015  31.625  1.00 73.69           N  
ATOM   1016  CA  THR B 138      30.272  -4.980  31.182  1.00 73.69           C  
ATOM   1020  C   THR B 138      31.386  -5.109  32.183  1.00 73.69           C  
ATOM   1021  O   THR B 138      32.359  -4.357  32.163  1.00 73.69           O  
ATOM   1017  CB  THR B 138      30.871  -4.631  29.847  1.00 73.69           C  
ATOM   1019  CG2 THR B 138      29.740  -4.555  28.806  1.00 73.69           C  
ATOM   1018  OG1 THR B 138      31.546  -3.383  29.918  1.00 73.69           O  
ATOM   1022  N   PRO B 139      31.280  -6.088  33.041  1.00 74.35           N  
ATOM   1023  CA  PRO B 139      32.301  -6.287  34.035  1.00 74.35           C  
ATOM   1027  C   PRO B 139      33.536  -6.826  33.392  1.00 74.35           C  
ATOM   1028  O   PRO B 139      33.430  -7.511  32.374  1.00 74.35           O  
ATOM   1025  CB  PRO B 139      31.693  -7.223  35.076  1.00 74.35           C  
ATOM   1026  CG  PRO B 139      30.185  -6.937  34.980  1.00 74.35           C  
ATOM   1024  CD  PRO B 139      29.972  -6.497  33.523  1.00 74.35           C  
ATOM   1029  N   THR B 140      34.713  -6.502  33.960  1.00124.34           N  
ATOM   1030  CA  THR B 140      35.968  -6.966  33.448  1.00124.34           C  
ATOM   1034  C   THR B 140      36.496  -7.915  34.487  1.00124.34           C  
ATOM   1035  O   THR B 140      35.791  -8.254  35.436  1.00124.34           O  
ATOM   1031  CB  THR B 140      36.957  -5.850  33.318  1.00124.34           C  
ATOM   1033  CG2 THR B 140      38.113  -6.331  32.430  1.00124.34           C  
ATOM   1032  OG1 THR B 140      36.346  -4.753  32.664  1.00124.34           O  
ATOM   1036  N   GLU B 141      37.757  -8.367  34.346  1.00103.15           N  
ATOM   1037  CA  GLU B 141      38.313  -9.294  35.295  1.00103.15           C  
ATOM   1043  C   GLU B 141      38.415  -8.635  36.644  1.00103.15           C  
ATOM   1044  O   GLU B 141      38.174  -9.262  37.674  1.00103.15           O  
ATOM   1038  CB  GLU B 141      39.727  -9.774  34.934  1.00103.15           C  
ATOM   1039  CG  GLU B 141      40.777  -8.664  34.969  1.00103.15           C  
ATOM   1040  CD  GLU B 141      42.146  -9.325  34.930  1.00103.15           C  
ATOM   1041  OE1 GLU B 141      42.655  -9.552  33.801  1.00103.15           O  
ATOM   1042  OE2 GLU B 141      42.697  -9.618  36.025  1.00103.15           O1-
ATOM   1045  N   TYR B 142      38.787  -7.343  36.650  1.00134.67           N  
ATOM   1046  CA  TYR B 142      39.015  -6.512  37.804  1.00134.67           C  
ATOM   1055  C   TYR B 142      37.769  -6.214  38.588  1.00134.67           C  
ATOM   1056  O   TYR B 142      37.861  -5.845  39.756  1.00134.67           O  
ATOM   1047  CB  TYR B 142      39.626  -5.137  37.471  1.00134.67           C  
ATOM   1048  CG  TYR B 142      41.102  -5.256  37.318  1.00134.67           C  
ATOM   1049  CD1 TYR B 142      41.682  -5.686  36.148  1.00134.67           C  
ATOM   1050  CD2 TYR B 142      41.910  -4.912  38.377  1.00134.67           C  
ATOM   1051  CE1 TYR B 142      43.052  -5.775  36.046  1.00134.67           C  
ATOM   1052  CE2 TYR B 142      43.277  -4.998  38.282  1.00134.67           C  
ATOM   1053  CZ  TYR B 142      43.850  -5.431  37.111  1.00134.67           C  
ATOM   1054  OH  TYR B 142      45.254  -5.520  37.008  1.00134.67           O  
ATOM   1057  N   THR B 143      36.583  -6.256  37.957  1.00142.84           N  
ATOM   1058  CA  THR B 143      35.376  -5.811  38.609  1.00142.84           C  
ATOM   1062  C   THR B 143      35.110  -6.495  39.914  1.00142.84           C  
ATOM   1063  O   THR B 143      35.228  -7.710  40.056  1.00142.84           O  
ATOM   1059  CB  THR B 143      34.141  -5.983  37.776  1.00142.84           C  
ATOM   1061  CG2 THR B 143      34.219  -5.062  36.556  1.00142.84           C  
ATOM   1060  OG1 THR B 143      34.006  -7.339  37.376  1.00142.84           O  
ATOM   1064  N   ASP B 144      34.706  -5.678  40.910  1.00 68.29           N  
ATOM   1065  CA  ASP B 144      34.376  -6.150  42.223  1.00 68.29           C  
ATOM   1070  C   ASP B 144      32.892  -6.356  42.261  1.00 68.29           C  
ATOM   1071  O   ASP B 144      32.116  -5.486  41.869  1.00 68.29           O  
ATOM   1066  CB  ASP B 144      34.751  -5.150  43.328  1.00 68.29           C  
ATOM   1067  CG  ASP B 144      34.590  -5.816  44.687  1.00 68.29           C  
ATOM   1068  OD1 ASP B 144      33.516  -6.428  44.934  1.00 68.29           O  
ATOM   1069  OD2 ASP B 144      35.549  -5.723  45.499  1.00 68.29           O1-
ATOM   1072  N   PRO B 145      32.482  -7.507  42.719  1.00 70.37           N  
ATOM   1073  CA  PRO B 145      31.082  -7.826  42.763  1.00 70.37           C  
ATOM   1077  C   PRO B 145      30.292  -6.933  43.662  1.00 70.37           C  
ATOM   1078  O   PRO B 145      29.114  -6.719  43.387  1.00 70.37           O  
ATOM   1075  CB  PRO B 145      31.010  -9.308  43.121  1.00 70.37           C  
ATOM   1076  CG  PRO B 145      32.320  -9.877  42.546  1.00 70.37           C  
ATOM   1074  CD  PRO B 145      33.307  -8.698  42.598  1.00 70.37           C  
ATOM   1079  N   GLU B 146      30.903  -6.424  44.747  1.00 42.06           N  
ATOM   1080  CA  GLU B 146      30.210  -5.563  45.658  1.00 42.06           C  
ATOM   1086  C   GLU B 146      29.881  -4.287  44.947  1.00 42.06           C  
ATOM   1087  O   GLU B 146      28.776  -3.766  45.077  1.00 42.06           O  
ATOM   1081  CB  GLU B 146      31.065  -5.210  46.885  1.00 42.06           C  
ATOM   1082  CG  GLU B 146      32.357  -4.482  46.514  1.00 42.06           C  
ATOM   1083  CD  GLU B 146      33.247  -4.447  47.745  1.00 42.06           C  
ATOM   1084  OE1 GLU B 146      32.804  -4.949  48.811  1.00 42.06           O  
ATOM   1085  OE2 GLU B 146      34.388  -3.924  47.630  1.00 42.06           O1-
ATOM   1088  N   GLN B 147      30.849  -3.754  44.174  1.00110.98           N  
ATOM   1089  CA  GLN B 147      30.673  -2.531  43.437  1.00110.98           C  
ATOM   1095  C   GLN B 147      29.674  -2.715  42.341  1.00110.98           C  
ATOM   1096  O   GLN B 147      28.914  -1.800  42.027  1.00110.98           O  
ATOM   1090  CB  GLN B 147      31.964  -1.981  42.800  1.00110.98           C  
ATOM   1091  CG  GLN B 147      32.782  -1.069  43.719  1.00110.98           C  
ATOM   1092  CD  GLN B 147      33.458  -1.878  44.809  1.00110.98           C  
ATOM   1094  NE2 GLN B 147      33.086  -1.599  46.087  1.00110.98           N  
ATOM   1093  OE1 GLN B 147      34.304  -2.725  44.534  1.00110.98           O  
ATOM   1097  N   LEU B 148      29.638  -3.920  41.745  1.00 75.96           N  
ATOM   1098  CA  LEU B 148      28.775  -4.221  40.640  1.00 75.96           C  
ATOM   1103  C   LEU B 148      27.366  -4.023  41.101  1.00 75.96           C  
ATOM   1104  O   LEU B 148      26.456  -3.805  40.308  1.00 75.96           O  
ATOM   1099  CB  LEU B 148      28.934  -5.651  40.098  1.00 75.96           C  
ATOM   1100  CG  LEU B 148      28.066  -5.912  38.853  1.00 75.96           C  
ATOM   1101  CD1 LEU B 148      28.460  -4.970  37.706  1.00 75.96           C  
ATOM   1102  CD2 LEU B 148      28.110  -7.390  38.436  1.00 75.96           C  
ATOM   1105  N   ALA B 149      27.166  -4.053  42.425  1.00102.20           N  
ATOM   1106  CA  ALA B 149      25.884  -3.875  43.040  1.00102.20           C  
ATOM   1108  C   ALA B 149      25.305  -2.563  42.531  1.00102.20           C  
ATOM   1109  O   ALA B 149      24.099  -2.367  42.667  1.00102.20           O  
ATOM   1107  CB  ALA B 149      25.953  -3.801  44.580  1.00102.20           C  
ATOM   1110  N   CYS B 150      26.124  -1.634  41.946  1.00223.37           N  
ATOM   1111  CA  CYS B 150      25.664  -0.364  41.420  1.00223.37           C  
ATOM   1114  C   CYS B 150      24.457  -0.646  40.578  1.00223.37           C  
ATOM   1115  O   CYS B 150      23.553   0.178  40.487  1.00223.37           O  
ATOM   1112  CB  CYS B 150      26.707   0.332  40.527  1.00223.37           C  
ATOM   1113  SG  CYS B 150      27.028  -0.578  38.986  1.00223.37           S  
ATOM   1116  N   LEU B 151      24.423  -1.805  39.906  1.00195.63           N  
ATOM   1117  CA  LEU B 151      23.270  -2.077  39.095  1.00195.63           C  
ATOM   1122  C   LEU B 151      21.994  -2.317  39.827  1.00195.63           C  
ATOM   1123  O   LEU B 151      21.048  -1.546  39.676  1.00195.63           O  
ATOM   1118  CB  LEU B 151      23.503  -3.221  38.081  1.00195.63           C  
ATOM   1119  CG  LEU B 151      24.413  -4.377  38.558  1.00195.63           C  
ATOM   1120  CD1 LEU B 151      23.775  -5.223  39.669  1.00195.63           C  
ATOM   1121  CD2 LEU B 151      24.887  -5.229  37.366  1.00195.63           C  
ATOM   1124  N   ARG B 152      21.946  -3.344  40.689  1.00122.92           N  
ATOM   1125  CA  ARG B 152      20.692  -3.652  41.304  1.00122.92           C  
ATOM   1133  C   ARG B 152      20.349  -2.489  42.141  1.00122.92           C  
ATOM   1134  O   ARG B 152      19.202  -2.052  42.209  1.00122.92           O  
ATOM   1126  CB  ARG B 152      20.732  -4.901  42.202  1.00122.92           C  
ATOM   1127  CG  ARG B 152      19.413  -5.150  42.940  1.00122.92           C  
ATOM   1128  CD  ARG B 152      19.233  -6.588  43.434  1.00122.92           C  
ATOM   1129  NE  ARG B 152      20.478  -6.998  44.137  1.00122.92           N  
ATOM   1130  CZ  ARG B 152      20.955  -8.265  43.963  1.00122.92           C  
ATOM   1131  NH1 ARG B 152      20.318  -9.119  43.110  1.00122.92           N1+
ATOM   1132  NH2 ARG B 152      22.071  -8.676  44.632  1.00122.92           N  
ATOM   1135  N   SER B 153      21.376  -1.946  42.796  1.00110.27           N  
ATOM   1136  CA  SER B 153      21.108  -0.867  43.673  1.00110.27           C  
ATOM   1139  C   SER B 153      20.570   0.339  42.961  1.00110.27           C  
ATOM   1140  O   SER B 153      19.363   0.568  42.917  1.00110.27           O  
ATOM   1137  CB  SER B 153      22.357  -0.405  44.442  1.00110.27           C  
ATOM   1138  OG  SER B 153      22.846  -1.455  45.264  1.00110.27           O  
ATOM   1141  N   VAL B 154      21.489   1.139  42.383  1.00 62.75           N  
ATOM   1142  CA  VAL B 154      21.188   2.430  41.828  1.00 62.75           C  
ATOM   1146  C   VAL B 154      20.345   2.413  40.585  1.00 62.75           C  
ATOM   1147  O   VAL B 154      19.341   3.120  40.507  1.00 62.75           O  
ATOM   1143  CB  VAL B 154      22.428   3.203  41.487  1.00 62.75           C  
ATOM   1144  CG1 VAL B 154      22.013   4.538  40.845  1.00 62.75           C  
ATOM   1145  CG2 VAL B 154      23.280   3.350  42.760  1.00 62.75           C  
ATOM   1148  N   LEU B 155      20.759   1.622  39.575  1.00 68.67           N  
ATOM   1149  CA  LEU B 155      20.158   1.621  38.268  1.00 68.67           C  
ATOM   1154  C   LEU B 155      18.781   1.029  38.236  1.00 68.67           C  
ATOM   1155  O   LEU B 155      17.909   1.531  37.531  1.00 68.67           O  
ATOM   1150  CB  LEU B 155      21.003   0.880  37.216  1.00 68.67           C  
ATOM   1151  CG  LEU B 155      22.351   1.567  36.913  1.00 68.67           C  
ATOM   1152  CD1 LEU B 155      23.146   0.794  35.849  1.00 68.67           C  
ATOM   1153  CD2 LEU B 155      22.160   3.049  36.550  1.00 68.67           C  
ATOM   1156  N   GLU B 156      18.538  -0.039  39.010  1.00 68.64           N  
ATOM   1157  CA  GLU B 156      17.312  -0.782  38.916  1.00 68.64           C  
ATOM   1163  C   GLU B 156      16.108   0.087  39.143  1.00 68.64           C  
ATOM   1164  O   GLU B 156      15.120  -0.056  38.424  1.00 68.64           O  
ATOM   1158  CB  GLU B 156      17.213  -1.897  39.962  1.00 68.64           C  
ATOM   1159  CG  GLU B 156      15.864  -2.610  39.922  1.00 68.64           C  
ATOM   1160  CD  GLU B 156      15.720  -3.391  41.215  1.00 68.64           C  
ATOM   1161  OE1 GLU B 156      16.460  -4.395  41.382  1.00 68.64           O  
ATOM   1162  OE2 GLU B 156      14.873  -2.989  42.057  1.00 68.64           O1-
ATOM   1165  N   PRO B 157      16.126   0.984  40.088  1.00 80.54           N  
ATOM   1166  CA  PRO B 157      14.953   1.775  40.349  1.00 80.54           C  
ATOM   1170  C   PRO B 157      14.574   2.624  39.177  1.00 80.54           C  
ATOM   1171  O   PRO B 157      13.445   3.111  39.139  1.00 80.54           O  
ATOM   1168  CB  PRO B 157      15.260   2.548  41.630  1.00 80.54           C  
ATOM   1169  CG  PRO B 157      16.222   1.612  42.386  1.00 80.54           C  
ATOM   1167  CD  PRO B 157      16.940   0.820  41.282  1.00 80.54           C  
ATOM   1172  N   LEU B 158      15.506   2.835  38.233  1.00 72.08           N  
ATOM   1173  CA  LEU B 158      15.277   3.602  37.044  1.00 72.08           C  
ATOM   1178  C   LEU B 158      14.272   2.870  36.198  1.00 72.08           C  
ATOM   1179  O   LEU B 158      13.560   3.476  35.398  1.00 72.08           O  
ATOM   1174  CB  LEU B 158      16.557   3.823  36.223  1.00 72.08           C  
ATOM   1175  CG  LEU B 158      17.627   4.623  36.989  1.00 72.08           C  
ATOM   1176  CD1 LEU B 158      18.815   4.980  36.084  1.00 72.08           C  
ATOM   1177  CD2 LEU B 158      17.020   5.852  37.686  1.00 72.08           C  
ATOM   1180  N   GLY B 159      14.205   1.527  36.331  1.00 36.01           N  
ATOM   1181  CA  GLY B 159      13.238   0.772  35.581  1.00 36.01           C  
ATOM   1182  C   GLY B 159      13.906   0.082  34.436  1.00 36.01           C  
ATOM   1183  O   GLY B 159      13.244  -0.488  33.570  1.00 36.01           O  
ATOM   1184  N   VAL B 160      15.247   0.106  34.418  1.00131.44           N  
ATOM   1185  CA  VAL B 160      16.018  -0.462  33.353  1.00131.44           C  
ATOM   1189  C   VAL B 160      16.149  -1.949  33.506  1.00131.44           C  
ATOM   1190  O   VAL B 160      16.000  -2.493  34.600  1.00131.44           O  
ATOM   1186  CB  VAL B 160      17.374   0.162  33.282  1.00131.44           C  
ATOM   1187  CG1 VAL B 160      18.158  -0.193  34.553  1.00131.44           C  
ATOM   1188  CG2 VAL B 160      18.027  -0.271  31.976  1.00131.44           C  
ATOM   1191  N   LYS B 161      16.386  -2.650  32.373  1.00152.76           N  
ATOM   1192  CA  LYS B 161      16.574  -4.076  32.379  1.00152.76           C  
ATOM   1198  C   LYS B 161      18.057  -4.272  32.240  1.00152.76           C  
ATOM   1199  O   LYS B 161      18.635  -3.992  31.190  1.00152.76           O  
ATOM   1193  CB  LYS B 161      15.898  -4.747  31.171  1.00152.76           C  
ATOM   1194  CG  LYS B 161      14.480  -4.218  30.920  1.00152.76           C  
ATOM   1195  CD  LYS B 161      13.526  -4.348  32.110  1.00152.76           C  
ATOM   1196  CE  LYS B 161      12.245  -3.516  31.966  1.00152.76           C  
ATOM   1197  NZ  LYS B 161      11.340  -4.125  30.965  1.00152.76           N1+
ATOM   1200  N   ILE B 162      18.715  -4.788  33.296  1.00112.72           N  
ATOM   1201  CA  ILE B 162      20.150  -4.870  33.287  1.00112.72           C  
ATOM   1206  C   ILE B 162      20.610  -6.156  32.671  1.00112.72           C  
ATOM   1207  O   ILE B 162      20.102  -7.231  32.986  1.00112.72           O  
ATOM   1202  CB  ILE B 162      20.761  -4.781  34.657  1.00112.72           C  
ATOM   1203  CG1 ILE B 162      20.440  -3.422  35.306  1.00112.72           C  
ATOM   1204  CG2 ILE B 162      22.268  -5.062  34.523  1.00112.72           C  
ATOM   1205  CD1 ILE B 162      20.975  -2.221  34.527  1.00112.72           C  
ATOM   1208  N   TYR B 163      21.594  -6.053  31.746  1.00 50.71           N  
ATOM   1209  CA  TYR B 163      22.186  -7.194  31.102  1.00 50.71           C  
ATOM   1218  C   TYR B 163      23.659  -7.139  31.375  1.00 50.71           C  
ATOM   1219  O   TYR B 163      24.285  -6.086  31.259  1.00 50.71           O  
ATOM   1210  CB  TYR B 163      22.046  -7.186  29.567  1.00 50.71           C  
ATOM   1211  CG  TYR B 163      20.602  -7.285  29.211  1.00 50.71           C  
ATOM   1212  CD1 TYR B 163      19.960  -8.501  29.206  1.00 50.71           C  
ATOM   1213  CD2 TYR B 163      19.889  -6.159  28.868  1.00 50.71           C  
ATOM   1214  CE1 TYR B 163      18.628  -8.593  28.874  1.00 50.71           C  
ATOM   1215  CE2 TYR B 163      18.556  -6.245  28.534  1.00 50.71           C  
ATOM   1216  CZ  TYR B 163      17.922  -7.465  28.539  1.00 50.71           C  
ATOM   1217  OH  TYR B 163      16.556  -7.561  28.199  1.00 50.71           O  
ATOM   1220  N   LEU B 164      24.254  -8.289  31.750  1.00 44.93           N  
ATOM   1221  CA  LEU B 164      25.659  -8.322  32.041  1.00 44.93           C  
ATOM   1226  C   LEU B 164      26.312  -9.099  30.941  1.00 44.93           C  
ATOM   1227  O   LEU B 164      25.862 -10.191  30.599  1.00 44.93           O  
ATOM   1222  CB  LEU B 164      25.983  -9.067  33.348  1.00 44.93           C  
ATOM   1223  CG  LEU B 164      25.270  -8.488  34.583  1.00 44.93           C  
ATOM   1224  CD1 LEU B 164      25.661  -9.246  35.861  1.00 44.93           C  
ATOM   1225  CD2 LEU B 164      25.488  -6.972  34.700  1.00 44.93           C  
ATOM   1228  N   CYS B 165      27.388  -8.546  30.341  1.00 37.98           N  
ATOM   1229  CA  CYS B 165      28.067  -9.247  29.289  1.00 37.98           C  
ATOM   1232  C   CYS B 165      29.468  -8.722  29.208  1.00 37.98           C  
ATOM   1233  O   CYS B 165      29.836  -7.784  29.912  1.00 37.98           O  
ATOM   1230  CB  CYS B 165      27.412  -9.051  27.912  1.00 37.98           C  
ATOM   1231  SG  CYS B 165      27.359  -7.306  27.409  1.00 37.98           S  
ATOM   1234  N   THR B 166      30.297  -9.351  28.350  1.00 97.80           N  
ATOM   1235  CA  THR B 166      31.656  -8.926  28.167  1.00 97.80           C  
ATOM   1239  C   THR B 166      31.632  -7.775  27.213  1.00 97.80           C  
ATOM   1240  O   THR B 166      30.675  -7.612  26.457  1.00 97.80           O  
ATOM   1236  CB  THR B 166      32.530  -9.995  27.580  1.00 97.80           C  
ATOM   1238  CG2 THR B 166      32.047 -10.300  26.157  1.00 97.80           C  
ATOM   1237  OG1 THR B 166      33.882  -9.571  27.546  1.00 97.80           O  
ATOM   1241  N   PRO B 167      32.651  -6.955  27.231  1.00 75.53           N  
ATOM   1242  CA  PRO B 167      32.704  -5.826  26.347  1.00 75.53           C  
ATOM   1246  C   PRO B 167      32.682  -6.270  24.918  1.00 75.53           C  
ATOM   1247  O   PRO B 167      32.068  -5.597  24.093  1.00 75.53           O  
ATOM   1244  CB  PRO B 167      33.963  -5.058  26.747  1.00 75.53           C  
ATOM   1245  CG  PRO B 167      34.137  -5.395  28.241  1.00 75.53           C  
ATOM   1243  CD  PRO B 167      33.496  -6.785  28.402  1.00 75.53           C  
ATOM   1248  N   ALA B 168      33.357  -7.392  24.605  1.00 34.29           N  
ATOM   1249  CA  ALA B 168      33.407  -7.894  23.261  1.00 34.29           C  
ATOM   1251  C   ALA B 168      32.042  -8.337  22.824  1.00 34.29           C  
ATOM   1252  O   ALA B 168      31.622  -8.048  21.705  1.00 34.29           O  
ATOM   1250  CB  ALA B 168      34.350  -9.100  23.119  1.00 34.29           C  
ATOM   1253  N   ASP B 169      31.308  -9.052  23.702  1.00 34.09           N  
ATOM   1254  CA  ASP B 169      30.012  -9.560  23.339  1.00 34.09           C  
ATOM   1259  C   ASP B 169      29.106  -8.400  23.084  1.00 34.09           C  
ATOM   1260  O   ASP B 169      28.323  -8.406  22.135  1.00 34.09           O  
ATOM   1255  CB  ASP B 169      29.361 -10.419  24.439  1.00 34.09           C  
ATOM   1256  CG  ASP B 169      30.087 -11.757  24.515  1.00 34.09           C  
ATOM   1257  OD1 ASP B 169      30.967 -12.008  23.648  1.00 34.09           O  
ATOM   1258  OD2 ASP B 169      29.772 -12.545  25.446  1.00 34.09           O1-
ATOM   1261  N   HIS B 170      29.213  -7.358  23.928  1.00 58.66           N  
ATOM   1262  CA  HIS B 170      28.395  -6.185  23.824  1.00 58.66           C  
ATOM   1269  C   HIS B 170      28.611  -5.554  22.481  1.00 58.66           C  
ATOM   1270  O   HIS B 170      27.657  -5.227  21.774  1.00 58.66           O  
ATOM   1265  CB  HIS B 170      28.793  -5.152  24.895  1.00 58.66           C  
ATOM   1264  CG  HIS B 170      28.170  -3.797  24.728  1.00 58.66           C  
ATOM   1267  CD2 HIS B 170      27.057  -3.248  25.286  1.00 58.66           C  
ATOM   1263  ND1 HIS B 170      28.703  -2.821  23.915  1.00 58.66           N  
ATOM   1268  CE1 HIS B 170      27.893  -1.740  24.019  1.00 58.66           C  
ATOM   1266  NE2 HIS B 170      26.881  -1.950  24.839  1.00 58.66           N  
ATOM   1271  N   ASP B 171      29.885  -5.396  22.084  1.00 47.45           N  
ATOM   1272  CA  ASP B 171      30.217  -4.722  20.861  1.00 47.45           C  
ATOM   1277  C   ASP B 171      29.670  -5.461  19.678  1.00 47.45           C  
ATOM   1278  O   ASP B 171      29.168  -4.851  18.733  1.00 47.45           O  
ATOM   1273  CB  ASP B 171      31.736  -4.582  20.661  1.00 47.45           C  
ATOM   1274  CG  ASP B 171      32.251  -3.572  21.676  1.00 47.45           C  
ATOM   1275  OD1 ASP B 171      31.425  -3.056  22.475  1.00 47.45           O  
ATOM   1276  OD2 ASP B 171      33.480  -3.298  21.661  1.00 47.45           O1-
ATOM   1279  N   GLN B 172      29.766  -6.800  19.682  1.00 41.31           N  
ATOM   1280  CA  GLN B 172      29.294  -7.557  18.560  1.00 41.31           C  
ATOM   1286  C   GLN B 172      27.807  -7.402  18.464  1.00 41.31           C  
ATOM   1287  O   GLN B 172      27.258  -7.277  17.370  1.00 41.31           O  
ATOM   1281  CB  GLN B 172      29.606  -9.057  18.692  1.00 41.31           C  
ATOM   1282  CG  GLN B 172      29.120  -9.879  17.500  1.00 41.31           C  
ATOM   1283  CD  GLN B 172      30.022  -9.545  16.318  1.00 41.31           C  
ATOM   1285  NE2 GLN B 172      29.465  -8.819  15.313  1.00 41.31           N  
ATOM   1284  OE1 GLN B 172      31.193  -9.917  16.293  1.00 41.31           O  
ATOM   1288  N   ALA B 173      27.108  -7.416  19.616  1.00 29.77           N  
ATOM   1289  CA  ALA B 173      25.674  -7.332  19.610  1.00 29.77           C  
ATOM   1291  C   ALA B 173      25.234  -6.009  19.058  1.00 29.77           C  
ATOM   1292  O   ALA B 173      24.327  -5.949  18.229  1.00 29.77           O  
ATOM   1290  CB  ALA B 173      25.063  -7.470  21.016  1.00 29.77           C  
ATOM   1293  N   VAL B 174      25.878  -4.912  19.498  1.00 52.59           N  
ATOM   1294  CA  VAL B 174      25.509  -3.596  19.058  1.00 52.59           C  
ATOM   1298  C   VAL B 174      25.813  -3.455  17.602  1.00 52.59           C  
ATOM   1299  O   VAL B 174      25.115  -2.747  16.876  1.00 52.59           O  
ATOM   1295  CB  VAL B 174      26.195  -2.502  19.832  1.00 52.59           C  
ATOM   1296  CG1 VAL B 174      25.708  -2.566  21.290  1.00 52.59           C  
ATOM   1297  CG2 VAL B 174      27.718  -2.661  19.699  1.00 52.59           C  
ATOM   1300  N   ALA B 175      26.884  -4.115  17.129  1.00 31.77           N  
ATOM   1301  CA  ALA B 175      27.197  -4.017  15.736  1.00 31.77           C  
ATOM   1303  C   ALA B 175      26.035  -4.563  14.968  1.00 31.77           C  
ATOM   1304  O   ALA B 175      25.614  -3.977  13.972  1.00 31.77           O  
ATOM   1302  CB  ALA B 175      28.443  -4.828  15.340  1.00 31.77           C  
ATOM   1305  N   TRP B 176      25.469  -5.702  15.413  1.00 66.15           N  
ATOM   1306  CA  TRP B 176      24.394  -6.279  14.658  1.00 66.15           C  
ATOM   1317  C   TRP B 176      23.194  -5.383  14.641  1.00 66.15           C  
ATOM   1318  O   TRP B 176      22.697  -5.016  13.578  1.00 66.15           O  
ATOM   1307  CB  TRP B 176      23.931  -7.643  15.200  1.00 66.15           C  
ATOM   1308  CG  TRP B 176      24.956  -8.740  15.049  1.00 66.15           C  
ATOM   1310  CD1 TRP B 176      25.657  -9.419  16.001  1.00 66.15           C  
ATOM   1309  CD2 TRP B 176      25.397  -9.244  13.780  1.00 66.15           C  
ATOM   1312  CE2 TRP B 176      26.356 -10.224  14.036  1.00 66.15           C  
ATOM   1313  CE3 TRP B 176      25.034  -8.916  12.506  1.00 66.15           C  
ATOM   1311  NE1 TRP B 176      26.504 -10.324  15.404  1.00 66.15           N  
ATOM   1314  CZ2 TRP B 176      26.967 -10.894  13.015  1.00 66.15           C  
ATOM   1315  CZ3 TRP B 176      25.653  -9.594  11.479  1.00 66.15           C  
ATOM   1316  CH2 TRP B 176      26.600 -10.564  11.729  1.00 66.15           C  
ATOM   1319  N   ILE B 177      22.681  -5.023  15.831  1.00 93.42           N  
ATOM   1320  CA  ILE B 177      21.464  -4.268  15.914  1.00 93.42           C  
ATOM   1325  C   ILE B 177      21.572  -2.821  15.533  1.00 93.42           C  
ATOM   1326  O   ILE B 177      20.666  -2.321  14.873  1.00 93.42           O  
ATOM   1321  CB  ILE B 177      20.798  -4.380  17.258  1.00 93.42           C  
ATOM   1322  CG1 ILE B 177      21.716  -3.873  18.384  1.00 93.42           C  
ATOM   1323  CG2 ILE B 177      20.327  -5.837  17.424  1.00 93.42           C  
ATOM   1324  CD1 ILE B 177      21.012  -3.724  19.732  1.00 93.42           C  
ATOM   1327  N   SER B 178      22.589  -2.086  16.045  1.00 88.36           N  
ATOM   1328  CA  SER B 178      22.754  -0.672  15.787  1.00 88.36           C  
ATOM   1331  C   SER B 178      23.581  -0.287  14.585  1.00 88.36           C  
ATOM   1332  O   SER B 178      23.094   0.337  13.643  1.00 88.36           O  
ATOM   1329  CB  SER B 178      23.377   0.047  16.993  1.00 88.36           C  
ATOM   1330  OG  SER B 178      22.513  -0.049  18.114  1.00 88.36           O  
ATOM   1333  N   HIS B 179      24.885  -0.642  14.623  1.00 78.12           N  
ATOM   1334  CA  HIS B 179      25.874  -0.158  13.691  1.00 78.12           C  
ATOM   1341  C   HIS B 179      25.666  -0.643  12.297  1.00 78.12           C  
ATOM   1342  O   HIS B 179      25.752   0.133  11.346  1.00 78.12           O  
ATOM   1337  CB  HIS B 179      27.307  -0.533  14.103  1.00 78.12           C  
ATOM   1336  CG  HIS B 179      27.614  -0.032  15.479  1.00 78.12           C  
ATOM   1339  CD2 HIS B 179      28.267  -0.627  16.514  1.00 78.12           C  
ATOM   1335  ND1 HIS B 179      27.244   1.214  15.933  1.00 78.12           N  
ATOM   1340  CE1 HIS B 179      27.684   1.308  17.212  1.00 78.12           C  
ATOM   1338  NE2 HIS B 179      28.312   0.218  17.609  1.00 78.12           N  
ATOM   1343  N   LEU B 180      25.396  -1.944  12.131  1.00 54.69           N  
ATOM   1344  CA  LEU B 180      25.221  -2.478  10.815  1.00 54.69           C  
ATOM   1349  C   LEU B 180      24.048  -1.807  10.172  1.00 54.69           C  
ATOM   1350  O   LEU B 180      24.111  -1.443   8.999  1.00 54.69           O  
ATOM   1345  CB  LEU B 180      24.980  -3.996  10.822  1.00 54.69           C  
ATOM   1346  CG  LEU B 180      24.776  -4.605   9.422  1.00 54.69           C  
ATOM   1347  CD1 LEU B 180      25.997  -4.389   8.510  1.00 54.69           C  
ATOM   1348  CD2 LEU B 180      24.366  -6.081   9.537  1.00 54.69           C  
ATOM   1351  N   PRO B 181      22.978  -1.599  10.884  1.00 72.28           N  
ATOM   1352  CA  PRO B 181      21.856  -0.951  10.273  1.00 72.28           C  
ATOM   1356  C   PRO B 181      22.180   0.414   9.760  1.00 72.28           C  
ATOM   1357  O   PRO B 181      21.622   0.800   8.737  1.00 72.28           O  
ATOM   1354  CB  PRO B 181      20.735  -1.018  11.306  1.00 72.28           C  
ATOM   1355  CG  PRO B 181      21.033  -2.335  12.051  1.00 72.28           C  
ATOM   1353  CD  PRO B 181      22.558  -2.510  11.938  1.00 72.28           C  
ATOM   1358  N   VAL B 182      23.076   1.160  10.429  1.00 36.64           N  
ATOM   1359  CA  VAL B 182      23.381   2.480   9.969  1.00 36.64           C  
ATOM   1363  C   VAL B 182      23.997   2.383   8.605  1.00 36.64           C  
ATOM   1364  O   VAL B 182      23.608   3.107   7.691  1.00 36.64           O  
ATOM   1360  CB  VAL B 182      24.361   3.193  10.853  1.00 36.64           C  
ATOM   1361  CG1 VAL B 182      24.666   4.565  10.231  1.00 36.64           C  
ATOM   1362  CG2 VAL B 182      23.778   3.275  12.274  1.00 36.64           C  
ATOM   1365  N   MET B 183      24.982   1.479   8.433  1.00 53.75           N  
ATOM   1366  CA  MET B 183      25.666   1.362   7.175  1.00 53.75           C  
ATOM   1371  C   MET B 183      24.766   0.856   6.096  1.00 53.75           C  
ATOM   1372  O   MET B 183      24.791   1.357   4.974  1.00 53.75           O  
ATOM   1367  CB  MET B 183      26.890   0.430   7.228  1.00 53.75           C  
ATOM   1368  CG  MET B 183      28.052   1.049   8.003  1.00 53.75           C  
ATOM   1369  SD  MET B 183      28.683   2.572   7.236  1.00 53.75           S  
ATOM   1370  CE  MET B 183      29.926   2.935   8.509  1.00 53.75           C  
ATOM   1373  N   VAL B 184      23.943  -0.162   6.405  1.00110.28           N  
ATOM   1374  CA  VAL B 184      23.107  -0.728   5.390  1.00110.28           C  
ATOM   1378  C   VAL B 184      22.131   0.308   4.934  1.00110.28           C  
ATOM   1379  O   VAL B 184      21.846   0.422   3.742  1.00110.28           O  
ATOM   1375  CB  VAL B 184      22.377  -1.964   5.839  1.00110.28           C  
ATOM   1376  CG1 VAL B 184      23.422  -3.059   6.101  1.00110.28           C  
ATOM   1377  CG2 VAL B 184      21.536  -1.652   7.082  1.00110.28           C  
ATOM   1380  N   SER B 185      21.593   1.098   5.881  1.00 34.52           N  
ATOM   1381  CA  SER B 185      20.623   2.107   5.566  1.00 34.52           C  
ATOM   1384  C   SER B 185      21.261   3.198   4.761  1.00 34.52           C  
ATOM   1385  O   SER B 185      20.656   3.725   3.829  1.00 34.52           O  
ATOM   1382  CB  SER B 185      20.019   2.767   6.816  1.00 34.52           C  
ATOM   1383  OG  SER B 185      19.073   3.756   6.436  1.00 34.52           O  
ATOM   1386  N   ALA B 186      22.512   3.562   5.098  1.00 25.46           N  
ATOM   1387  CA  ALA B 186      23.180   4.643   4.426  1.00 25.46           C  
ATOM   1389  C   ALA B 186      23.334   4.299   2.978  1.00 25.46           C  
ATOM   1390  O   ALA B 186      23.148   5.143   2.103  1.00 25.46           O  
ATOM   1388  CB  ALA B 186      24.590   4.907   4.986  1.00 25.46           C  
ATOM   1391  N   ALA B 187      23.670   3.029   2.694  1.00 30.32           N  
ATOM   1392  CA  ALA B 187      23.902   2.592   1.348  1.00 30.32           C  
ATOM   1394  C   ALA B 187      22.642   2.753   0.559  1.00 30.32           C  
ATOM   1395  O   ALA B 187      22.680   3.100  -0.621  1.00 30.32           O  
ATOM   1393  CB  ALA B 187      24.315   1.115   1.260  1.00 30.32           C  
ATOM   1396  N   LEU B 188      21.490   2.497   1.206  1.00103.90           N  
ATOM   1397  CA  LEU B 188      20.209   2.554   0.563  1.00103.90           C  
ATOM   1402  C   LEU B 188      20.012   3.944   0.043  1.00103.90           C  
ATOM   1403  O   LEU B 188      19.638   4.133  -1.114  1.00103.90           O  
ATOM   1398  CB  LEU B 188      19.078   2.261   1.578  1.00103.90           C  
ATOM   1399  CG  LEU B 188      17.617   2.285   1.065  1.00103.90           C  
ATOM   1400  CD1 LEU B 188      17.149   3.686   0.650  1.00103.90           C  
ATOM   1401  CD2 LEU B 188      17.377   1.217  -0.014  1.00103.90           C  
ATOM   1404  N   ILE B 189      20.285   4.956   0.884  1.00 30.30           N  
ATOM   1405  CA  ILE B 189      20.075   6.320   0.490  1.00 30.30           C  
ATOM   1410  C   ILE B 189      20.989   6.645  -0.646  1.00 30.30           C  
ATOM   1411  O   ILE B 189      20.585   7.266  -1.628  1.00 30.30           O  
ATOM   1406  CB  ILE B 189      20.386   7.284   1.596  1.00 30.30           C  
ATOM   1407  CG1 ILE B 189      19.457   7.048   2.799  1.00 30.30           C  
ATOM   1408  CG2 ILE B 189      20.303   8.708   1.022  1.00 30.30           C  
ATOM   1409  CD1 ILE B 189      19.901   7.780   4.065  1.00 30.30           C  
ATOM   1412  N   GLN B 190      22.256   6.211  -0.544  1.00 77.10           N  
ATOM   1413  CA  GLN B 190      23.234   6.561  -1.529  1.00 77.10           C  
ATOM   1419  C   GLN B 190      22.814   6.008  -2.851  1.00 77.10           C  
ATOM   1420  O   GLN B 190      22.912   6.683  -3.875  1.00 77.10           O  
ATOM   1414  CB  GLN B 190      24.615   5.962  -1.218  1.00 77.10           C  
ATOM   1415  CG  GLN B 190      25.143   6.323   0.172  1.00 77.10           C  
ATOM   1416  CD  GLN B 190      25.212   7.836   0.276  1.00 77.10           C  
ATOM   1418  NE2 GLN B 190      26.437   8.368   0.531  1.00 77.10           N  
ATOM   1417  OE1 GLN B 190      24.204   8.524   0.134  1.00 77.10           O  
ATOM   1421  N   ALA B 191      22.324   4.756  -2.861  1.00 23.14           N  
ATOM   1422  CA  ALA B 191      21.963   4.127  -4.096  1.00 23.14           C  
ATOM   1424  C   ALA B 191      20.835   4.876  -4.737  1.00 23.14           C  
ATOM   1425  O   ALA B 191      20.854   5.138  -5.938  1.00 23.14           O  
ATOM   1423  CB  ALA B 191      21.500   2.674  -3.900  1.00 23.14           C  
ATOM   1426  N   CYS B 192      19.825   5.259  -3.936  1.00 27.29           N  
ATOM   1427  CA  CYS B 192      18.663   5.915  -4.463  1.00 27.29           C  
ATOM   1430  C   CYS B 192      19.059   7.231  -5.046  1.00 27.29           C  
ATOM   1431  O   CYS B 192      18.613   7.605  -6.130  1.00 27.29           O  
ATOM   1428  CB  CYS B 192      17.601   6.185  -3.386  1.00 27.29           C  
ATOM   1429  SG  CYS B 192      16.972   4.642  -2.661  1.00 27.29           S  
ATOM   1432  N   ALA B 193      19.936   7.959  -4.338  1.00 39.70           N  
ATOM   1433  CA  ALA B 193      20.371   9.268  -4.733  1.00 39.70           C  
ATOM   1435  C   ALA B 193      21.093   9.184  -6.042  1.00 39.70           C  
ATOM   1436  O   ALA B 193      21.054  10.114  -6.845  1.00 39.70           O  
ATOM   1434  CB  ALA B 193      21.343   9.891  -3.718  1.00 39.70           C  
ATOM   1437  N   GLY B 194      21.790   8.057  -6.268  1.00 40.56           N  
ATOM   1438  CA  GLY B 194      22.638   7.815  -7.403  1.00 40.56           C  
ATOM   1439  C   GLY B 194      21.898   7.856  -8.708  1.00 40.56           C  
ATOM   1440  O   GLY B 194      22.503   8.205  -9.720  1.00 40.56           O  
ATOM   1441  N   GLU B 195      20.600   7.475  -8.720  1.00 96.08           N  
ATOM   1442  CA  GLU B 195      19.799   7.332  -9.914  1.00 96.08           C  
ATOM   1448  C   GLU B 195      20.067   8.413 -10.921  1.00 96.08           C  
ATOM   1449  O   GLU B 195      19.914   9.605 -10.657  1.00 96.08           O  
ATOM   1443  CB  GLU B 195      18.288   7.322  -9.621  1.00 96.08           C  
ATOM   1444  CG  GLU B 195      17.424   7.317 -10.880  1.00 96.08           C  
ATOM   1445  CD  GLU B 195      17.622   5.988 -11.589  1.00 96.08           C  
ATOM   1446  OE1 GLU B 195      17.377   4.930 -10.951  1.00 96.08           O  
ATOM   1447  OE2 GLU B 195      18.026   6.019 -12.782  1.00 96.08           O1-
ATOM   1450  N   LYS B 196      20.513   7.960 -12.113  1.00 72.48           N  
ATOM   1451  CA  LYS B 196      20.900   8.740 -13.257  1.00 72.48           C  
ATOM   1457  C   LYS B 196      19.734   9.412 -13.916  1.00 72.48           C  
ATOM   1458  O   LYS B 196      19.819  10.586 -14.273  1.00 72.48           O  
ATOM   1452  CB  LYS B 196      21.568   7.863 -14.328  1.00 72.48           C  
ATOM   1453  CG  LYS B 196      22.882   7.240 -13.850  1.00 72.48           C  
ATOM   1454  CD  LYS B 196      23.359   6.054 -14.692  1.00 72.48           C  
ATOM   1455  CE  LYS B 196      22.689   4.728 -14.318  1.00 72.48           C  
ATOM   1456  NZ  LYS B 196      23.239   3.627 -15.142  1.00 72.48           N1+
ATOM   1459  N   ASP B 197      18.614   8.683 -14.099  1.00 49.49           N  
ATOM   1460  CA  ASP B 197      17.494   9.217 -14.822  1.00 49.49           C  
ATOM   1465  C   ASP B 197      16.714  10.111 -13.909  1.00 49.49           C  
ATOM   1466  O   ASP B 197      16.319   9.715 -12.815  1.00 49.49           O  
ATOM   1461  CB  ASP B 197      16.564   8.119 -15.372  1.00 49.49           C  
ATOM   1462  CG  ASP B 197      15.537   8.744 -16.311  1.00 49.49           C  
ATOM   1463  OD1 ASP B 197      14.771   9.629 -15.851  1.00 49.49           O  
ATOM   1464  OD2 ASP B 197      15.511   8.348 -17.507  1.00 49.49           O1-
ATOM   1467  N   GLY B 198      16.482  11.361 -14.356  1.00 25.94           N  
ATOM   1468  CA  GLY B 198      15.822  12.360 -13.564  1.00 25.94           C  
ATOM   1469  C   GLY B 198      14.403  11.980 -13.276  1.00 25.94           C  
ATOM   1470  O   GLY B 198      13.908  12.198 -12.171  1.00 25.94           O  
ATOM   1471  N   ASP B 199      13.697  11.422 -14.274  1.00 72.83           N  
ATOM   1472  CA  ASP B 199      12.314  11.098 -14.091  1.00 72.83           C  
ATOM   1477  C   ASP B 199      12.185  10.049 -13.031  1.00 72.83           C  
ATOM   1478  O   ASP B 199      11.324  10.136 -12.157  1.00 72.83           O  
ATOM   1473  CB  ASP B 199      11.663  10.534 -15.363  1.00 72.83           C  
ATOM   1474  CG  ASP B 199      10.159  10.608 -15.166  1.00 72.83           C  
ATOM   1475  OD1 ASP B 199       9.726  11.392 -14.281  1.00 72.83           O  
ATOM   1476  OD2 ASP B 199       9.424   9.885 -15.891  1.00 72.83           O1-
ATOM   1479  N   ILE B 200      13.057   9.026 -13.087  1.00 31.59           N  
ATOM   1480  CA  ILE B 200      13.012   7.928 -12.167  1.00 31.59           C  
ATOM   1485  C   ILE B 200      13.304   8.428 -10.789  1.00 31.59           C  
ATOM   1486  O   ILE B 200      12.637   8.048  -9.827  1.00 31.59           O  
ATOM   1481  CB  ILE B 200      14.018   6.870 -12.508  1.00 31.59           C  
ATOM   1482  CG1 ILE B 200      13.709   6.288 -13.899  1.00 31.59           C  
ATOM   1483  CG2 ILE B 200      14.011   5.827 -11.379  1.00 31.59           C  
ATOM   1484  CD1 ILE B 200      14.834   5.428 -14.473  1.00 31.59           C  
ATOM   1487  N   LEU B 201      14.305   9.315 -10.660  1.00 36.21           N  
ATOM   1488  CA  LEU B 201      14.686   9.814  -9.371  1.00 36.21           C  
ATOM   1493  C   LEU B 201      13.509  10.535  -8.785  1.00 36.21           C  
ATOM   1494  O   LEU B 201      13.200  10.375  -7.605  1.00 36.21           O  
ATOM   1489  CB  LEU B 201      15.848  10.819  -9.460  1.00 36.21           C  
ATOM   1490  CG  LEU B 201      16.299  11.395  -8.105  1.00 36.21           C  
ATOM   1491  CD1 LEU B 201      16.869  10.297  -7.189  1.00 36.21           C  
ATOM   1492  CD2 LEU B 201      17.271  12.567  -8.303  1.00 36.21           C  
ATOM   1495  N   LYS B 202      12.813  11.345  -9.608  1.00156.55           N  
ATOM   1496  CA  LYS B 202      11.701  12.130  -9.151  1.00156.55           C  
ATOM   1502  C   LYS B 202      10.601  11.238  -8.676  1.00156.55           C  
ATOM   1503  O   LYS B 202      10.063  11.427  -7.585  1.00156.55           O  
ATOM   1497  CB  LYS B 202      11.095  12.988 -10.278  1.00156.55           C  
ATOM   1498  CG  LYS B 202      11.960  14.164 -10.732  1.00156.55           C  
ATOM   1499  CD  LYS B 202      12.023  15.321  -9.732  1.00156.55           C  
ATOM   1500  CE  LYS B 202      12.220  14.897  -8.276  1.00156.55           C  
ATOM   1501  NZ  LYS B 202      11.965  16.048  -7.383  1.00156.55           N1+
ATOM   1504  N   LEU B 203      10.248  10.220  -9.482  1.00144.93           N  
ATOM   1505  CA  LEU B 203       9.149   9.366  -9.138  1.00144.93           C  
ATOM   1510  C   LEU B 203       9.433   8.616  -7.883  1.00144.93           C  
ATOM   1511  O   LEU B 203       8.553   8.461  -7.039  1.00144.93           O  
ATOM   1506  CB  LEU B 203       8.777   8.350 -10.228  1.00144.93           C  
ATOM   1507  CG  LEU B 203       7.902   8.967 -11.327  1.00144.93           C  
ATOM   1508  CD1 LEU B 203       6.499   9.287 -10.781  1.00144.93           C  
ATOM   1509  CD2 LEU B 203       8.583  10.191 -11.959  1.00144.93           C  
ATOM   1512  N   ALA B 204      10.675   8.143  -7.715  1.00 22.98           N  
ATOM   1513  CA  ALA B 204      10.983   7.374  -6.548  1.00 22.98           C  
ATOM   1515  C   ALA B 204      10.743   8.234  -5.349  1.00 22.98           C  
ATOM   1516  O   ALA B 204      10.199   7.776  -4.345  1.00 22.98           O  
ATOM   1514  CB  ALA B 204      12.452   6.922  -6.503  1.00 22.98           C  
ATOM   1517  N   GLN B 205      11.139   9.516  -5.431  1.00 42.40           N  
ATOM   1518  CA  GLN B 205      10.971  10.391  -4.309  1.00 42.40           C  
ATOM   1524  C   GLN B 205       9.505  10.552  -4.037  1.00 42.40           C  
ATOM   1525  O   GLN B 205       9.074  10.553  -2.884  1.00 42.40           O  
ATOM   1519  CB  GLN B 205      11.561  11.790  -4.551  1.00 42.40           C  
ATOM   1520  CG  GLN B 205      13.071  11.779  -4.799  1.00 42.40           C  
ATOM   1521  CD  GLN B 205      13.525  13.218  -5.000  1.00 42.40           C  
ATOM   1523  NE2 GLN B 205      12.811  14.175  -4.351  1.00 42.40           N  
ATOM   1522  OE1 GLN B 205      14.494  13.485  -5.708  1.00 42.40           O  
ATOM   1526  N   ASN B 206       8.694  10.690  -5.100  1.00 50.44           N  
ATOM   1527  CA  ASN B 206       7.283  10.912  -4.946  1.00 50.44           C  
ATOM   1532  C   ASN B 206       6.637   9.704  -4.331  1.00 50.44           C  
ATOM   1533  O   ASN B 206       5.756   9.828  -3.482  1.00 50.44           O  
ATOM   1528  CB  ASN B 206       6.583  11.169  -6.293  1.00 50.44           C  
ATOM   1529  CG  ASN B 206       7.179  12.425  -6.923  1.00 50.44           C  
ATOM   1531  ND2 ASN B 206       6.600  12.854  -8.075  1.00 50.44           N  
ATOM   1530  OD1 ASN B 206       8.133  13.008  -6.411  1.00 50.44           O  
ATOM   1534  N   LEU B 207       7.056   8.503  -4.775  1.00 61.07           N  
ATOM   1535  CA  LEU B 207       6.523   7.225  -4.381  1.00 61.07           C  
ATOM   1540  C   LEU B 207       6.857   6.879  -2.955  1.00 61.07           C  
ATOM   1541  O   LEU B 207       6.065   6.221  -2.281  1.00 61.07           O  
ATOM   1536  CB  LEU B 207       7.033   6.088  -5.283  1.00 61.07           C  
ATOM   1537  CG  LEU B 207       6.668   6.297  -6.769  1.00 61.07           C  
ATOM   1538  CD1 LEU B 207       7.180   5.147  -7.653  1.00 61.07           C  
ATOM   1539  CD2 LEU B 207       5.166   6.567  -6.944  1.00 61.07           C  
ATOM   1542  N   ALA B 208       8.035   7.312  -2.460  1.00 53.60           N  
ATOM   1543  CA  ALA B 208       8.521   6.903  -1.163  1.00 53.60           C  
ATOM   1545  C   ALA B 208       7.475   7.088  -0.104  1.00 53.60           C  
ATOM   1546  O   ALA B 208       6.755   8.082  -0.071  1.00 53.60           O  
ATOM   1544  CB  ALA B 208       9.775   7.675  -0.718  1.00 53.60           C  
ATOM   1547  N   SER B 209       7.374   6.098   0.806  1.00 71.62           N  
ATOM   1548  CA  SER B 209       6.378   6.133   1.836  1.00 71.62           C  
ATOM   1551  C   SER B 209       6.961   5.417   3.010  1.00 71.62           C  
ATOM   1552  O   SER B 209       8.175   5.419   3.216  1.00 71.62           O  
ATOM   1549  CB  SER B 209       5.076   5.413   1.428  1.00 71.62           C  
ATOM   1550  OG  SER B 209       4.050   5.640   2.386  1.00 71.62           O  
ATOM   1553  N   SER B 210       6.103   4.778   3.825  1.00195.67           N  
ATOM   1554  CA  SER B 210       6.576   4.032   4.949  1.00195.67           C  
ATOM   1557  C   SER B 210       7.488   2.989   4.394  1.00195.67           C  
ATOM   1558  O   SER B 210       7.606   2.777   3.198  1.00195.67           O  
ATOM   1555  CB  SER B 210       5.457   3.302   5.716  1.00195.67           C  
ATOM   1556  OG  SER B 210       4.850   2.322   4.884  1.00195.67           O  
ATOM   1559  N   GLY B 211       8.293   2.350   5.222  1.00208.13           N  
ATOM   1560  CA  GLY B 211       9.059   1.311   4.612  1.00208.13           C  
ATOM   1561  C   GLY B 211      10.330   1.926   4.129  1.00208.13           C  
ATOM   1562  O   GLY B 211      11.410   1.570   4.592  1.00208.13           O  
ATOM   1563  N   PHE B 212      10.224   2.871   3.172  1.00 78.17           N  
ATOM   1564  CA  PHE B 212      11.377   3.565   2.687  1.00 78.17           C  
ATOM   1572  C   PHE B 212      11.815   4.443   3.808  1.00 78.17           C  
ATOM   1573  O   PHE B 212      12.996   4.513   4.143  1.00 78.17           O  
ATOM   1565  CB  PHE B 212      11.069   4.459   1.474  1.00 78.17           C  
ATOM   1566  CG  PHE B 212      12.346   5.062   1.001  1.00 78.17           C  
ATOM   1567  CD1 PHE B 212      13.143   4.391   0.100  1.00 78.17           C  
ATOM   1568  CD2 PHE B 212      12.751   6.296   1.457  1.00 78.17           C  
ATOM   1569  CE1 PHE B 212      14.323   4.942  -0.340  1.00 78.17           C  
ATOM   1570  CE2 PHE B 212      13.930   6.851   1.020  1.00 78.17           C  
ATOM   1571  CZ  PHE B 212      14.719   6.176   0.120  1.00 78.17           C  
ATOM   1574  N   ARG B 213      10.832   5.118   4.439  1.00 73.15           N  
ATOM   1575  CA  ARG B 213      11.121   6.019   5.515  1.00 73.15           C  
ATOM   1583  C   ARG B 213      11.743   5.237   6.620  1.00 73.15           C  
ATOM   1584  O   ARG B 213      12.756   5.643   7.188  1.00 73.15           O  
ATOM   1576  CB  ARG B 213       9.863   6.681   6.096  1.00 73.15           C  
ATOM   1577  CG  ARG B 213      10.162   7.630   7.258  1.00 73.15           C  
ATOM   1578  CD  ARG B 213       8.913   8.014   8.052  1.00 73.15           C  
ATOM   1579  NE  ARG B 213       8.212   6.742   8.382  1.00 73.15           N  
ATOM   1580  CZ  ARG B 213       7.244   6.264   7.544  1.00 73.15           C  
ATOM   1581  NH1 ARG B 213       6.856   6.996   6.460  1.00 73.15           N1+
ATOM   1582  NH2 ARG B 213       6.666   5.052   7.788  1.00 73.15           N  
ATOM   1585  N   ASP B 214      11.150   4.072   6.942  1.00 45.94           N  
ATOM   1586  CA  ASP B 214      11.654   3.303   8.044  1.00 45.94           C  
ATOM   1591  C   ASP B 214      13.034   2.804   7.743  1.00 45.94           C  
ATOM   1592  O   ASP B 214      13.940   2.917   8.568  1.00 45.94           O  
ATOM   1587  CB  ASP B 214      10.779   2.075   8.345  1.00 45.94           C  
ATOM   1588  CG  ASP B 214       9.450   2.558   8.910  1.00 45.94           C  
ATOM   1589  OD1 ASP B 214       9.473   3.323   9.911  1.00 45.94           O  
ATOM   1590  OD2 ASP B 214       8.393   2.177   8.340  1.00 45.94           O1-
ATOM   1593  N   THR B 215      13.239   2.254   6.531  1.00119.60           N  
ATOM   1594  CA  THR B 215      14.509   1.651   6.228  1.00119.60           C  
ATOM   1598  C   THR B 215      15.610   2.671   6.221  1.00119.60           C  
ATOM   1599  O   THR B 215      16.718   2.399   6.686  1.00119.60           O  
ATOM   1595  CB  THR B 215      14.543   0.963   4.891  1.00119.60           C  
ATOM   1597  CG2 THR B 215      13.513  -0.176   4.883  1.00119.60           C  
ATOM   1596  OG1 THR B 215      14.263   1.884   3.849  1.00119.60           O  
ATOM   1600  N   SER B 216      15.340   3.858   5.651  1.00116.06           N  
ATOM   1601  CA  SER B 216      16.329   4.890   5.464  1.00116.06           C  
ATOM   1604  C   SER B 216      16.634   5.691   6.700  1.00116.06           C  
ATOM   1605  O   SER B 216      17.619   6.427   6.715  1.00116.06           O  
ATOM   1602  CB  SER B 216      15.903   5.901   4.390  1.00116.06           C  
ATOM   1603  OG  SER B 216      15.772   5.244   3.143  1.00116.06           O  
ATOM   1606  N   ARG B 217      15.831   5.585   7.772  1.00202.65           N  
ATOM   1607  CA  ARG B 217      15.985   6.528   8.856  1.00202.65           C  
ATOM   1615  C   ARG B 217      17.360   6.557   9.467  1.00202.65           C  
ATOM   1616  O   ARG B 217      17.962   7.624   9.570  1.00202.65           O  
ATOM   1608  CB  ARG B 217      14.998   6.281  10.011  1.00202.65           C  
ATOM   1609  CG  ARG B 217      13.539   6.564   9.651  1.00202.65           C  
ATOM   1610  CD  ARG B 217      13.068   7.980   9.991  1.00202.65           C  
ATOM   1611  NE  ARG B 217      13.001   8.092  11.475  1.00202.65           N  
ATOM   1612  CZ  ARG B 217      14.108   8.466  12.182  1.00202.65           C  
ATOM   1613  NH1 ARG B 217      15.276   8.729  11.525  1.00202.65           N1+
ATOM   1614  NH2 ARG B 217      14.049   8.575  13.541  1.00202.65           N  
ATOM   1617  N   VAL B 218      17.912   5.400   9.873  1.00 61.89           N  
ATOM   1618  CA  VAL B 218      19.179   5.370  10.573  1.00 61.89           C  
ATOM   1622  C   VAL B 218      20.296   5.826   9.680  1.00 61.89           C  
ATOM   1623  O   VAL B 218      21.274   6.413  10.141  1.00 61.89           O  
ATOM   1619  CB  VAL B 218      19.534   4.004  11.087  1.00 61.89           C  
ATOM   1620  CG1 VAL B 218      18.487   3.597  12.137  1.00 61.89           C  
ATOM   1621  CG2 VAL B 218      19.635   3.030   9.901  1.00 61.89           C  
ATOM   1624  N   GLY B 219      20.192   5.537   8.372  1.00 43.57           N  
ATOM   1625  CA  GLY B 219      21.209   5.872   7.414  1.00 43.57           C  
ATOM   1626  C   GLY B 219      21.365   7.361   7.342  1.00 43.57           C  
ATOM   1627  O   GLY B 219      22.428   7.860   6.984  1.00 43.57           O  
ATOM   1628  N   GLY B 220      20.251   8.080   7.569  1.00 64.51           N  
ATOM   1629  CA  GLY B 220      20.079   9.508   7.566  1.00 64.51           C  
ATOM   1630  C   GLY B 220      20.706  10.200   8.745  1.00 64.51           C  
ATOM   1631  O   GLY B 220      20.908  11.411   8.694  1.00 64.51           O  
ATOM   1632  N   GLY B 221      20.963   9.472   9.852  1.00 50.28           N  
ATOM   1633  CA  GLY B 221      21.346  10.026  11.128  1.00 50.28           C  
ATOM   1634  C   GLY B 221      22.567  10.896  11.068  1.00 50.28           C  
ATOM   1635  O   GLY B 221      23.165  11.119  10.016  1.00 50.28           O  
ATOM   1636  N   ASN B 222      22.944  11.448  12.247  1.00120.49           N  
ATOM   1637  CA  ASN B 222      24.029  12.383  12.305  1.00120.49           C  
ATOM   1642  C   ASN B 222      25.311  11.688  11.995  1.00120.49           C  
ATOM   1643  O   ASN B 222      25.659  10.641  12.539  1.00120.49           O  
ATOM   1638  CB  ASN B 222      24.189  13.099  13.656  1.00120.49           C  
ATOM   1639  CG  ASN B 222      24.673  12.081  14.664  1.00120.49           C  
ATOM   1641  ND2 ASN B 222      23.820  11.072  14.977  1.00120.49           N  
ATOM   1640  OD1 ASN B 222      25.791  12.186  15.161  1.00120.49           O  
ATOM   1644  N   PRO B 223      26.001  12.303  11.081  1.00 73.80           N  
ATOM   1645  CA  PRO B 223      27.259  11.837  10.579  1.00 73.80           C  
ATOM   1649  C   PRO B 223      28.314  11.748  11.638  1.00 73.80           C  
ATOM   1650  O   PRO B 223      29.159  10.861  11.541  1.00 73.80           O  
ATOM   1647  CB  PRO B 223      27.648  12.831   9.484  1.00 73.80           C  
ATOM   1648  CG  PRO B 223      26.944  14.132   9.916  1.00 73.80           C  
ATOM   1646  CD  PRO B 223      25.671  13.642  10.624  1.00 73.80           C  
ATOM   1651  N   GLU B 224      28.323  12.653  12.638  1.00120.68           N  
ATOM   1652  CA  GLU B 224      29.388  12.599  13.598  1.00120.68           C  
ATOM   1658  C   GLU B 224      29.305  11.342  14.406  1.00120.68           C  
ATOM   1659  O   GLU B 224      30.302  10.642  14.577  1.00120.68           O  
ATOM   1653  CB  GLU B 224      29.418  13.809  14.556  1.00120.68           C  
ATOM   1654  CG  GLU B 224      28.083  14.137  15.223  1.00120.68           C  
ATOM   1655  CD  GLU B 224      27.367  15.139  14.326  1.00120.68           C  
ATOM   1656  OE1 GLU B 224      28.071  15.860  13.569  1.00120.68           O  
ATOM   1657  OE2 GLU B 224      26.111  15.201  14.389  1.00120.68           O1-
ATOM   1660  N   LEU B 225      28.104  11.002  14.903  1.00 53.07           N  
ATOM   1661  CA  LEU B 225      27.956   9.834  15.722  1.00 53.07           C  
ATOM   1666  C   LEU B 225      28.250   8.611  14.919  1.00 53.07           C  
ATOM   1667  O   LEU B 225      28.924   7.701  15.396  1.00 53.07           O  
ATOM   1662  CB  LEU B 225      26.540   9.633  16.294  1.00 53.07           C  
ATOM   1663  CG  LEU B 225      26.141  10.630  17.395  1.00 53.07           C  
ATOM   1664  CD1 LEU B 225      24.720  10.341  17.911  1.00 53.07           C  
ATOM   1665  CD2 LEU B 225      27.181  10.658  18.526  1.00 53.07           C  
ATOM   1668  N   GLY B 226      27.757   8.564  13.668  1.00 20.15           N  
ATOM   1669  CA  GLY B 226      27.901   7.390  12.859  1.00 20.15           C  
ATOM   1670  C   GLY B 226      29.351   7.103  12.644  1.00 20.15           C  
ATOM   1671  O   GLY B 226      29.779   5.950  12.700  1.00 20.15           O  
ATOM   1672  N   THR B 227      30.149   8.151  12.380  1.00 25.70           N  
ATOM   1673  CA  THR B 227      31.548   7.968  12.132  1.00 25.70           C  
ATOM   1677  C   THR B 227      32.196   7.446  13.375  1.00 25.70           C  
ATOM   1678  O   THR B 227      33.042   6.554  13.320  1.00 25.70           O  
ATOM   1674  CB  THR B 227      32.234   9.248  11.762  1.00 25.70           C  
ATOM   1676  CG2 THR B 227      33.724   8.958  11.514  1.00 25.70           C  
ATOM   1675  OG1 THR B 227      31.637   9.794  10.594  1.00 25.70           O  
ATOM   1679  N   MET B 228      31.802   7.990  14.541  1.00 38.17           N  
ATOM   1680  CA  MET B 228      32.410   7.614  15.784  1.00 38.17           C  
ATOM   1685  C   MET B 228      32.147   6.170  16.063  1.00 38.17           C  
ATOM   1686  O   MET B 228      33.033   5.452  16.529  1.00 38.17           O  
ATOM   1681  CB  MET B 228      31.880   8.425  16.978  0.60 38.17           C  
ATOM   1682  CG  MET B 228      32.328   9.887  16.955  0.60 38.17           C  
ATOM   1683  SD  MET B 228      34.097  10.139  17.302  0.60 38.17           S  
ATOM   1684  CE  MET B 228      34.738   9.433  15.757  0.60 38.17           C  
ATOM   1687  N   MET B 229      30.920   5.698  15.780  1.00 53.27           N  
ATOM   1688  CA  MET B 229      30.594   4.338  16.084  1.00 53.27           C  
ATOM   1693  C   MET B 229      31.464   3.437  15.269  1.00 53.27           C  
ATOM   1694  O   MET B 229      31.962   2.426  15.765  1.00 53.27           O  
ATOM   1689  CB  MET B 229      29.132   3.986  15.776  0.50 53.27           C  
ATOM   1690  CG  MET B 229      28.148   4.911  16.493  0.50 53.27           C  
ATOM   1691  SD  MET B 229      28.586   5.271  18.220  0.50 53.27           S  
ATOM   1692  CE  MET B 229      29.108   3.580  18.613  0.50 53.27           C  
ATOM   1695  N   ALA B 230      31.669   3.780  13.986  1.00 29.80           N  
ATOM   1696  CA  ALA B 230      32.478   2.959  13.134  1.00 29.80           C  
ATOM   1698  C   ALA B 230      33.887   2.934  13.646  1.00 29.80           C  
ATOM   1699  O   ALA B 230      34.522   1.881  13.678  1.00 29.80           O  
ATOM   1697  CB  ALA B 230      32.525   3.465  11.682  1.00 29.80           C  
ATOM   1700  N   THR B 231      34.420   4.097  14.070  1.00109.40           N  
ATOM   1701  CA  THR B 231      35.792   4.138  14.494  1.00109.40           C  
ATOM   1705  C   THR B 231      36.004   3.281  15.707  1.00109.40           C  
ATOM   1706  O   THR B 231      36.934   2.478  15.750  1.00109.40           O  
ATOM   1702  CB  THR B 231      36.267   5.525  14.826  1.00109.40           C  
ATOM   1704  CG2 THR B 231      36.130   6.404  13.572  1.00109.40           C  
ATOM   1703  OG1 THR B 231      35.510   6.072  15.895  1.00109.40           O  
ATOM   1707  N   TYR B 232      35.139   3.439  16.725  1.00 95.23           N  
ATOM   1708  CA  TYR B 232      35.238   2.745  17.981  1.00 95.23           C  
ATOM   1717  C   TYR B 232      34.946   1.277  17.866  1.00 95.23           C  
ATOM   1718  O   TYR B 232      35.524   0.478  18.605  1.00 95.23           O  
ATOM   1709  CB  TYR B 232      34.350   3.347  19.087  1.00 95.23           C  
ATOM   1710  CG  TYR B 232      35.055   4.555  19.608  1.00 95.23           C  
ATOM   1711  CD1 TYR B 232      35.062   5.744  18.913  1.00 95.23           C  
ATOM   1712  CD2 TYR B 232      35.715   4.489  20.815  1.00 95.23           C  
ATOM   1713  CE1 TYR B 232      35.723   6.843  19.414  1.00 95.23           C  
ATOM   1714  CE2 TYR B 232      36.376   5.584  21.321  1.00 95.23           C  
ATOM   1715  CZ  TYR B 232      36.381   6.763  20.619  1.00 95.23           C  
ATOM   1716  OH  TYR B 232      37.060   7.887  21.134  1.00 95.23           O  
ATOM   1719  N   ASN B 233      33.994   0.874  16.998  1.00134.30           N  
ATOM   1720  CA  ASN B 233      33.675  -0.530  16.943  1.00134.30           C  
ATOM   1725  C   ASN B 233      34.005  -1.083  15.584  1.00134.30           C  
ATOM   1726  O   ASN B 233      33.189  -1.777  14.978  1.00134.30           O  
ATOM   1721  CB  ASN B 233      32.174  -0.767  17.184  1.00134.30           C  
ATOM   1722  CG  ASN B 233      31.926  -2.229  17.530  1.00134.30           C  
ATOM   1724  ND2 ASN B 233      30.624  -2.601  17.658  1.00134.30           N  
ATOM   1723  OD1 ASN B 233      32.856  -3.017  17.687  1.00134.30           O  
ATOM   1727  N   GLN B 234      35.244  -0.859  15.106  1.00110.75           N  
ATOM   1728  CA  GLN B 234      35.628  -1.259  13.779  1.00110.75           C  
ATOM   1734  C   GLN B 234      35.610  -2.745  13.596  1.00110.75           C  
ATOM   1735  O   GLN B 234      35.066  -3.236  12.608  1.00110.75           O  
ATOM   1729  CB  GLN B 234      37.048  -0.788  13.415  1.00110.75           C  
ATOM   1730  CG  GLN B 234      37.569  -1.345  12.088  1.00110.75           C  
ATOM   1731  CD  GLN B 234      36.651  -0.871  10.978  1.00110.75           C  
ATOM   1733  NE2 GLN B 234      36.950   0.329  10.414  1.00110.75           N  
ATOM   1732  OE1 GLN B 234      35.688  -1.551  10.627  1.00110.75           O  
ATOM   1736  N   ARG B 235      36.189  -3.509  14.539  1.00117.64           N  
ATOM   1737  CA  ARG B 235      36.318  -4.925  14.325  1.00117.64           C  
ATOM   1745  C   ARG B 235      34.983  -5.598  14.225  1.00117.64           C  
ATOM   1746  O   ARG B 235      34.738  -6.353  13.285  1.00117.64           O  
ATOM   1738  CB  ARG B 235      37.115  -5.627  15.437  1.00117.64           C  
ATOM   1739  CG  ARG B 235      38.613  -5.332  15.369  1.00117.64           C  
ATOM   1740  CD  ARG B 235      39.320  -6.124  14.265  1.00117.64           C  
ATOM   1741  NE  ARG B 235      40.731  -5.653  14.201  1.00117.64           N  
ATOM   1742  CZ  ARG B 235      41.687  -6.227  14.987  1.00117.64           C  
ATOM   1743  NH1 ARG B 235      41.359  -7.256  15.821  1.00117.64           N1+
ATOM   1744  NH2 ARG B 235      42.973  -5.772  14.935  1.00117.64           N  
ATOM   1747  N   ALA B 236      34.079  -5.339  15.186  1.00 34.02           N  
ATOM   1748  CA  ALA B 236      32.799  -5.991  15.202  1.00 34.02           C  
ATOM   1750  C   ALA B 236      31.987  -5.565  14.016  1.00 34.02           C  
ATOM   1751  O   ALA B 236      31.292  -6.375  13.405  1.00 34.02           O  
ATOM   1749  CB  ALA B 236      31.983  -5.685  16.469  1.00 34.02           C  
ATOM   1752  N   LEU B 237      32.048  -4.267  13.668  1.00 54.63           N  
ATOM   1753  CA  LEU B 237      31.286  -3.727  12.576  1.00 54.63           C  
ATOM   1758  C   LEU B 237      31.698  -4.375  11.295  1.00 54.63           C  
ATOM   1759  O   LEU B 237      30.857  -4.753  10.480  1.00 54.63           O  
ATOM   1754  CB  LEU B 237      31.526  -2.218  12.395  1.00 54.63           C  
ATOM   1755  CG  LEU B 237      30.878  -1.622  11.131  1.00 54.63           C  
ATOM   1756  CD1 LEU B 237      29.346  -1.719  11.176  1.00 54.63           C  
ATOM   1757  CD2 LEU B 237      31.387  -0.194  10.874  1.00 54.63           C  
ATOM   1760  N   LEU B 238      33.016  -4.531  11.093  1.00124.99           N  
ATOM   1761  CA  LEU B 238      33.518  -5.052   9.857  1.00124.99           C  
ATOM   1766  C   LEU B 238      33.032  -6.460   9.709  1.00124.99           C  
ATOM   1767  O   LEU B 238      32.647  -6.883   8.620  1.00124.99           O  
ATOM   1762  CB  LEU B 238      35.056  -5.061   9.818  1.00124.99           C  
ATOM   1763  CG  LEU B 238      35.637  -5.269   8.410  1.00124.99           C  
ATOM   1764  CD1 LEU B 238      35.292  -6.649   7.827  1.00124.99           C  
ATOM   1765  CD2 LEU B 238      35.223  -4.108   7.494  1.00124.99           C  
ATOM   1768  N   LYS B 239      33.035  -7.219  10.819  1.00 99.77           N  
ATOM   1769  CA  LYS B 239      32.653  -8.602  10.803  1.00 99.77           C  
ATOM   1775  C   LYS B 239      31.217  -8.703  10.382  1.00 99.77           C  
ATOM   1776  O   LYS B 239      30.866  -9.525   9.537  1.00 99.77           O  
ATOM   1770  CB  LYS B 239      32.812  -9.229  12.202  1.00 99.77           C  
ATOM   1771  CG  LYS B 239      32.846 -10.759  12.256  1.00 99.77           C  
ATOM   1772  CD  LYS B 239      31.539 -11.447  11.864  1.00 99.77           C  
ATOM   1773  CE  LYS B 239      31.540 -12.947  12.178  1.00 99.77           C  
ATOM   1774  NZ  LYS B 239      30.181 -13.518  12.030  1.00 99.77           N1+
ATOM   1777  N   SER B 240      30.346  -7.846  10.949  1.00 34.32           N  
ATOM   1778  CA  SER B 240      28.944  -7.899  10.635  1.00 34.32           C  
ATOM   1781  C   SER B 240      28.727  -7.523   9.201  1.00 34.32           C  
ATOM   1782  O   SER B 240      27.881  -8.097   8.517  1.00 34.32           O  
ATOM   1779  CB  SER B 240      28.098  -6.938  11.488  1.00 34.32           C  
ATOM   1780  OG  SER B 240      28.143  -7.328  12.852  1.00 34.32           O  
ATOM   1783  N   LEU B 241      29.495  -6.537   8.714  1.00100.82           N  
ATOM   1784  CA  LEU B 241      29.344  -6.011   7.388  1.00100.82           C  
ATOM   1789  C   LEU B 241      29.712  -7.073   6.393  1.00100.82           C  
ATOM   1790  O   LEU B 241      29.056  -7.230   5.363  1.00100.82           O  
ATOM   1785  CB  LEU B 241      30.237  -4.768   7.225  1.00100.82           C  
ATOM   1786  CG  LEU B 241      29.884  -3.842   6.051  1.00100.82           C  
ATOM   1787  CD1 LEU B 241      30.849  -2.648   6.002  1.00100.82           C  
ATOM   1788  CD2 LEU B 241      29.785  -4.596   4.720  1.00100.82           C  
ATOM   1791  N   GLN B 242      30.773  -7.845   6.686  1.00 81.07           N  
ATOM   1792  CA  GLN B 242      31.226  -8.861   5.783  1.00 81.07           C  
ATOM   1798  C   GLN B 242      30.164  -9.915   5.671  1.00 81.07           C  
ATOM   1799  O   GLN B 242      29.879 -10.402   4.578  1.00 81.07           O  
ATOM   1793  CB  GLN B 242      32.538  -9.497   6.265  1.00 81.07           C  
ATOM   1794  CG  GLN B 242      33.265 -10.312   5.199  1.00 81.07           C  
ATOM   1795  CD  GLN B 242      34.642 -10.630   5.763  1.00 81.07           C  
ATOM   1797  NE2 GLN B 242      35.153 -11.855   5.470  1.00 81.07           N  
ATOM   1796  OE1 GLN B 242      35.245  -9.811   6.454  1.00 81.07           O  
ATOM   1800  N   ASP B 243      29.537 -10.284   6.807  1.00 43.67           N  
ATOM   1801  CA  ASP B 243      28.514 -11.293   6.823  1.00 43.67           C  
ATOM   1806  C   ASP B 243      27.351 -10.786   6.028  1.00 43.67           C  
ATOM   1807  O   ASP B 243      26.730 -11.526   5.267  1.00 43.67           O  
ATOM   1802  CB  ASP B 243      27.978 -11.562   8.238  1.00 43.67           C  
ATOM   1803  CG  ASP B 243      29.111 -12.122   9.081  1.00 43.67           C  
ATOM   1804  OD1 ASP B 243      29.922 -12.931   8.555  1.00 43.67           O  
ATOM   1805  OD2 ASP B 243      29.182 -11.725  10.274  1.00 43.67           O1-
ATOM   1808  N   TYR B 244      27.050  -9.486   6.183  1.00 55.86           N  
ATOM   1809  CA  TYR B 244      25.933  -8.846   5.547  1.00 55.86           C  
ATOM   1818  C   TYR B 244      26.110  -8.947   4.068  1.00 55.86           C  
ATOM   1819  O   TYR B 244      25.166  -9.240   3.335  1.00 55.86           O  
ATOM   1810  CB  TYR B 244      25.876  -7.350   5.913  1.00 55.86           C  
ATOM   1811  CG  TYR B 244      24.728  -6.698   5.225  1.00 55.86           C  
ATOM   1812  CD1 TYR B 244      23.473  -6.708   5.789  1.00 55.86           C  
ATOM   1813  CD2 TYR B 244      24.914  -6.068   4.016  1.00 55.86           C  
ATOM   1814  CE1 TYR B 244      22.416  -6.102   5.151  1.00 55.86           C  
ATOM   1815  CE2 TYR B 244      23.863  -5.461   3.373  1.00 55.86           C  
ATOM   1816  CZ  TYR B 244      22.613  -5.476   3.943  1.00 55.86           C  
ATOM   1817  OH  TYR B 244      21.532  -4.853   3.286  1.00 55.86           O  
ATOM   1820  N   ARG B 245      27.345  -8.721   3.595  1.00 83.04           N  
ATOM   1821  CA  ARG B 245      27.619  -8.737   2.190  1.00 83.04           C  
ATOM   1829  C   ARG B 245      27.297 -10.100   1.667  1.00 83.04           C  
ATOM   1830  O   ARG B 245      26.773 -10.242   0.564  1.00 83.04           O  
ATOM   1822  CB  ARG B 245      29.100  -8.466   1.881  1.00 83.04           C  
ATOM   1823  CG  ARG B 245      29.399  -8.271   0.394  1.00 83.04           C  
ATOM   1824  CD  ARG B 245      30.884  -8.043   0.102  1.00 83.04           C  
ATOM   1825  NE  ARG B 245      31.341  -6.904   0.949  1.00 83.04           N  
ATOM   1826  CZ  ARG B 245      32.311  -6.053   0.502  1.00 83.04           C  
ATOM   1827  NH1 ARG B 245      32.828  -6.202  -0.753  1.00 83.04           N1+
ATOM   1828  NH2 ARG B 245      32.761  -5.051   1.312  1.00 83.04           N  
ATOM   1831  N   GLN B 246      27.608 -11.141   2.459  1.00 31.53           N  
ATOM   1832  CA  GLN B 246      27.399 -12.499   2.045  1.00 31.53           C  
ATOM   1838  C   GLN B 246      25.934 -12.730   1.820  1.00 31.53           C  
ATOM   1839  O   GLN B 246      25.543 -13.348   0.831  1.00 31.53           O  
ATOM   1833  CB  GLN B 246      27.882 -13.499   3.109  1.00 31.53           C  
ATOM   1834  CG  GLN B 246      29.386 -13.403   3.377  1.00 31.53           C  
ATOM   1835  CD  GLN B 246      29.744 -14.392   4.478  1.00 31.53           C  
ATOM   1837  NE2 GLN B 246      31.040 -14.397   4.892  1.00 31.53           N  
ATOM   1836  OE1 GLN B 246      28.894 -15.136   4.963  1.00 31.53           O  
ATOM   1840  N   HIS B 247      25.079 -12.222   2.728  1.00 65.24           N  
ATOM   1841  CA  HIS B 247      23.660 -12.421   2.607  1.00 65.24           C  
ATOM   1848  C   HIS B 247      23.208 -11.746   1.356  1.00 65.24           C  
ATOM   1849  O   HIS B 247      22.390 -12.280   0.606  1.00 65.24           O  
ATOM   1844  CB  HIS B 247      22.869 -11.773   3.759  1.00 65.24           C  
ATOM   1843  CG  HIS B 247      23.158 -12.370   5.104  1.00 65.24           C  
ATOM   1846  CD2 HIS B 247      24.097 -12.030   6.028  1.00 65.24           C  
ATOM   1842  ND1 HIS B 247      22.462 -13.425   5.650  1.00 65.24           N  
ATOM   1847  CE1 HIS B 247      23.011 -13.670   6.867  1.00 65.24           C  
ATOM   1845  NE2 HIS B 247      24.007 -12.847   7.140  1.00 65.24           N  
ATOM   1850  N   LEU B 248      23.755 -10.546   1.099  1.00 43.80           N  
ATOM   1851  CA  LEU B 248      23.352  -9.763  -0.030  1.00 43.80           C  
ATOM   1856  C   LEU B 248      23.644 -10.550  -1.264  1.00 43.80           C  
ATOM   1857  O   LEU B 248      22.799 -10.668  -2.150  1.00 43.80           O  
ATOM   1852  CB  LEU B 248      24.136  -8.439  -0.105  1.00 43.80           C  
ATOM   1853  CG  LEU B 248      23.758  -7.538  -1.292  1.00 43.80           C  
ATOM   1854  CD1 LEU B 248      22.325  -7.002  -1.145  1.00 43.80           C  
ATOM   1855  CD2 LEU B 248      24.798  -6.424  -1.500  1.00 43.80           C  
ATOM   1858  N   ASP B 249      24.837 -11.165  -1.323  1.00 37.67           N  
ATOM   1859  CA  ASP B 249      25.237 -11.909  -2.482  1.00 37.67           C  
ATOM   1864  C   ASP B 249      24.274 -13.036  -2.688  1.00 37.67           C  
ATOM   1865  O   ASP B 249      23.973 -13.395  -3.825  1.00 37.67           O  
ATOM   1860  CB  ASP B 249      26.655 -12.493  -2.364  1.00 37.67           C  
ATOM   1861  CG  ASP B 249      27.637 -11.356  -2.607  1.00 37.67           C  
ATOM   1862  OD1 ASP B 249      27.349 -10.515  -3.500  1.00 37.67           O  
ATOM   1863  OD2 ASP B 249      28.682 -11.306  -1.903  1.00 37.67           O1-
ATOM   1866  N   GLN B 250      23.765 -13.627  -1.592  1.00 44.49           N  
ATOM   1867  CA  GLN B 250      22.845 -14.725  -1.687  1.00 44.49           C  
ATOM   1873  C   GLN B 250      21.618 -14.239  -2.396  1.00 44.49           C  
ATOM   1874  O   GLN B 250      21.053 -14.935  -3.239  1.00 44.49           O  
ATOM   1868  CB  GLN B 250      22.369 -15.213  -0.304  1.00 44.49           C  
ATOM   1869  CG  GLN B 250      23.485 -15.742   0.600  1.00 44.49           C  
ATOM   1870  CD  GLN B 250      22.887 -15.990   1.980  1.00 44.49           C  
ATOM   1872  NE2 GLN B 250      21.677 -16.611   2.012  1.00 44.49           N  
ATOM   1871  OE1 GLN B 250      23.478 -15.643   3.000  1.00 44.49           O  
ATOM   1875  N   LEU B 251      21.174 -13.014  -2.064  1.00 38.90           N  
ATOM   1876  CA  LEU B 251      19.979 -12.476  -2.644  1.00 38.90           C  
ATOM   1881  C   LEU B 251      20.188 -12.302  -4.118  1.00 38.90           C  
ATOM   1882  O   LEU B 251      19.298 -12.603  -4.912  1.00 38.90           O  
ATOM   1877  CB  LEU B 251      19.599 -11.103  -2.061  1.00 38.90           C  
ATOM   1878  CG  LEU B 251      18.270 -10.547  -2.608  1.00 38.90           C  
ATOM   1879  CD1 LEU B 251      17.086 -11.433  -2.183  1.00 38.90           C  
ATOM   1880  CD2 LEU B 251      18.077  -9.068  -2.231  1.00 38.90           C  
ATOM   1883  N   ILE B 252      21.380 -11.812  -4.523  1.00 81.54           N  
ATOM   1884  CA  ILE B 252      21.651 -11.602  -5.919  1.00 81.54           C  
ATOM   1889  C   ILE B 252      21.607 -12.913  -6.634  1.00 81.54           C  
ATOM   1890  O   ILE B 252      21.053 -13.004  -7.728  1.00 81.54           O  
ATOM   1885  CB  ILE B 252      22.994 -10.984  -6.220  1.00 81.54           C  
ATOM   1886  CG1 ILE B 252      23.031  -9.482  -5.886  1.00 81.54           C  
ATOM   1887  CG2 ILE B 252      23.304 -11.264  -7.700  1.00 81.54           C  
ATOM   1888  CD1 ILE B 252      22.975  -9.138  -4.405  1.00 81.54           C  
ATOM   1891  N   THR B 253      22.186 -13.972  -6.035  1.00106.06           N  
ATOM   1892  CA  THR B 253      22.223 -15.234  -6.717  1.00106.06           C  
ATOM   1896  C   THR B 253      20.823 -15.711  -6.942  1.00106.06           C  
ATOM   1897  O   THR B 253      20.506 -16.224  -8.013  1.00106.06           O  
ATOM   1893  CB  THR B 253      22.952 -16.318  -5.969  1.00106.06           C  
ATOM   1895  CG2 THR B 253      24.391 -15.859  -5.695  1.00106.06           C  
ATOM   1894  OG1 THR B 253      22.291 -16.618  -4.749  1.00106.06           O  
ATOM   1898  N   LEU B 254      19.939 -15.538  -5.942  1.00 46.04           N  
ATOM   1899  CA  LEU B 254      18.598 -16.040  -6.053  1.00 46.04           C  
ATOM   1904  C   LEU B 254      17.925 -15.378  -7.214  1.00 46.04           C  
ATOM   1905  O   LEU B 254      17.276 -16.043  -8.019  1.00 46.04           O  
ATOM   1900  CB  LEU B 254      17.743 -15.737  -4.807  1.00 46.04           C  
ATOM   1901  CG  LEU B 254      18.255 -16.407  -3.515  1.00 46.04           C  
ATOM   1902  CD1 LEU B 254      17.361 -16.066  -2.312  1.00 46.04           C  
ATOM   1903  CD2 LEU B 254      18.426 -17.925  -3.698  1.00 46.04           C  
ATOM   1906  N   ILE B 255      18.070 -14.047  -7.340  1.00 86.92           N  
ATOM   1907  CA  ILE B 255      17.408 -13.351  -8.404  1.00 86.92           C  
ATOM   1912  C   ILE B 255      17.967 -13.788  -9.728  1.00 86.92           C  
ATOM   1913  O   ILE B 255      17.216 -14.035 -10.671  1.00 86.92           O  
ATOM   1908  CB  ILE B 255      17.546 -11.858  -8.321  1.00 86.92           C  
ATOM   1909  CG1 ILE B 255      16.906 -11.332  -7.024  1.00 86.92           C  
ATOM   1910  CG2 ILE B 255      16.923 -11.260  -9.594  1.00 86.92           C  
ATOM   1911  CD1 ILE B 255      15.407 -11.611  -6.917  1.00 86.92           C  
ATOM   1914  N   SER B 256      19.303 -13.908  -9.846  1.00 34.06           N  
ATOM   1915  CA  SER B 256      19.881 -14.266 -11.115  1.00 34.06           C  
ATOM   1918  C   SER B 256      19.403 -15.635 -11.509  1.00 34.06           C  
ATOM   1919  O   SER B 256      19.139 -15.906 -12.680  1.00 34.06           O  
ATOM   1916  CB  SER B 256      21.418 -14.308 -11.067  1.00 34.06           C  
ATOM   1917  OG  SER B 256      21.932 -13.013 -10.790  1.00 34.06           O  
ATOM   1920  N   ASN B 257      19.290 -16.526 -10.510  1.00 87.36           N  
ATOM   1921  CA  ASN B 257      18.899 -17.905 -10.625  1.00 87.36           C  
ATOM   1926  C   ASN B 257      17.434 -18.019 -10.924  1.00 87.36           C  
ATOM   1927  O   ASN B 257      16.984 -19.079 -11.353  1.00 87.36           O  
ATOM   1922  CB  ASN B 257      19.193 -18.707  -9.346  1.00 87.36           C  
ATOM   1923  CG  ASN B 257      20.703 -18.722  -9.157  1.00 87.36           C  
ATOM   1925  ND2 ASN B 257      21.456 -18.629 -10.286  1.00 87.36           N  
ATOM   1924  OD1 ASN B 257      21.201 -18.806  -8.036  1.00 87.36           O  
ATOM   1928  N   GLN B 258      16.656 -16.948 -10.663  1.00125.46           N  
ATOM   1929  CA  GLN B 258      15.224 -16.898 -10.815  1.00125.46           C  
ATOM   1935  C   GLN B 258      14.607 -17.945  -9.942  1.00125.46           C  
ATOM   1936  O   GLN B 258      13.684 -18.651 -10.344  1.00125.46           O  
ATOM   1930  CB  GLN B 258      14.705 -17.020 -12.269  1.00125.46           C  
ATOM   1931  CG  GLN B 258      14.894 -18.374 -12.957  1.00125.46           C  
ATOM   1932  CD  GLN B 258      14.324 -18.283 -14.363  1.00125.46           C  
ATOM   1934  NE2 GLN B 258      14.229 -19.450 -15.054  1.00125.46           N  
ATOM   1933  OE1 GLN B 258      13.977 -17.202 -14.838  1.00125.46           O  
ATOM   1937  N   GLN B 259      15.113 -18.057  -8.695  1.00 65.62           N  
ATOM   1938  CA  GLN B 259      14.565 -19.008  -7.772  1.00 65.62           C  
ATOM   1944  C   GLN B 259      13.477 -18.302  -7.024  1.00 65.62           C  
ATOM   1945  O   GLN B 259      13.663 -17.821  -5.906  1.00 65.62           O  
ATOM   1939  CB  GLN B 259      15.594 -19.513  -6.750  1.00 65.62           C  
ATOM   1940  CG  GLN B 259      16.779 -20.234  -7.398  1.00 65.62           C  
ATOM   1941  CD  GLN B 259      16.249 -21.450  -8.146  1.00 65.62           C  
ATOM   1943  NE2 GLN B 259      16.608 -21.561  -9.455  1.00 65.62           N  
ATOM   1942  OE1 GLN B 259      15.528 -22.274  -7.587  1.00 65.62           O  
ATOM   1946  N   TRP B 260      12.285 -18.253  -7.643  1.00 88.83           N  
ATOM   1947  CA  TRP B 260      11.175 -17.513  -7.121  1.00 88.83           C  
ATOM   1958  C   TRP B 260      10.667 -18.136  -5.855  1.00 88.83           C  
ATOM   1959  O   TRP B 260      10.402 -17.429  -4.883  1.00 88.83           O  
ATOM   1948  CB  TRP B 260      10.024 -17.435  -8.139  1.00 88.83           C  
ATOM   1949  CG  TRP B 260      10.501 -17.019  -9.510  1.00 88.83           C  
ATOM   1951  CD1 TRP B 260      10.310 -17.646 -10.707  1.00 88.83           C  
ATOM   1950  CD2 TRP B 260      11.353 -15.893  -9.773  1.00 88.83           C  
ATOM   1953  CE2 TRP B 260      11.628 -15.896 -11.142  1.00 88.83           C  
ATOM   1954  CE3 TRP B 260      11.875 -14.942  -8.943  1.00 88.83           C  
ATOM   1952  NE1 TRP B 260      10.975 -16.973 -11.703  1.00 88.83           N  
ATOM   1955  CZ2 TRP B 260      12.430 -14.942 -11.701  1.00 88.83           C  
ATOM   1956  CZ3 TRP B 260      12.679 -13.978  -9.510  1.00 88.83           C  
ATOM   1957  CH2 TRP B 260      12.950 -13.979 -10.864  1.00 88.83           C  
ATOM   1960  N   PRO B 261      10.504 -19.434  -5.811  1.00 64.40           N  
ATOM   1961  CA  PRO B 261       9.983 -20.027  -4.612  1.00 64.40           C  
ATOM   1965  C   PRO B 261      10.912 -19.850  -3.459  1.00 64.40           C  
ATOM   1966  O   PRO B 261      10.441 -19.716  -2.330  1.00 64.40           O  
ATOM   1963  CB  PRO B 261       9.669 -21.477  -4.967  1.00 64.40           C  
ATOM   1964  CG  PRO B 261       9.345 -21.411  -6.470  1.00 64.40           C  
ATOM   1962  CD  PRO B 261      10.175 -20.224  -6.989  1.00 64.40           C  
ATOM   1967  N   GLU B 262      12.231 -19.870  -3.715  1.00 78.78           N  
ATOM   1968  CA  GLU B 262      13.205 -19.705  -2.676  1.00 78.78           C  
ATOM   1974  C   GLU B 262      13.147 -18.302  -2.164  1.00 78.78           C  
ATOM   1975  O   GLU B 262      13.260 -18.065  -0.964  1.00 78.78           O  
ATOM   1969  CB  GLU B 262      14.640 -19.958  -3.170  1.00 78.78           C  
ATOM   1970  CG  GLU B 262      15.707 -19.778  -2.087  1.00 78.78           C  
ATOM   1971  CD  GLU B 262      15.552 -20.893  -1.060  1.00 78.78           C  
ATOM   1972  OE1 GLU B 262      14.480 -21.555  -1.058  1.00 78.78           O  
ATOM   1973  OE2 GLU B 262      16.504 -21.092  -0.260  1.00 78.78           O1-
ATOM   1976  N   LEU B 263      12.973 -17.327  -3.077  1.00 41.14           N  
ATOM   1977  CA  LEU B 263      12.954 -15.946  -2.686  1.00 41.14           C  
ATOM   1982  C   LEU B 263      11.790 -15.710  -1.783  1.00 41.14           C  
ATOM   1983  O   LEU B 263      11.922 -15.073  -0.739  1.00 41.14           O  
ATOM   1978  CB  LEU B 263      12.792 -14.996  -3.884  1.00 41.14           C  
ATOM   1979  CG  LEU B 263      12.766 -13.511  -3.484  1.00 41.14           C  
ATOM   1980  CD1 LEU B 263      14.090 -13.085  -2.832  1.00 41.14           C  
ATOM   1981  CD2 LEU B 263      12.365 -12.624  -4.674  1.00 41.14           C  
ATOM   1984  N   HIS B 264      10.612 -16.239  -2.156  1.00 33.54           N  
ATOM   1985  CA  HIS B 264       9.451 -16.013  -1.348  1.00 33.54           C  
ATOM   1992  C   HIS B 264       9.665 -16.636  -0.009  1.00 33.54           C  
ATOM   1993  O   HIS B 264       9.366 -16.034   1.022  1.00 33.54           O  
ATOM   1988  CB  HIS B 264       8.163 -16.611  -1.937  1.00 33.54           C  
ATOM   1987  CG  HIS B 264       6.985 -16.386  -1.038  1.00 33.54           C  
ATOM   1990  CD2 HIS B 264       6.235 -17.280  -0.337  1.00 33.54           C  
ATOM   1986  ND1 HIS B 264       6.452 -15.147  -0.756  1.00 33.54           N  
ATOM   1991  CE1 HIS B 264       5.416 -15.351   0.095  1.00 33.54           C  
ATOM   1989  NE2 HIS B 264       5.246 -16.631   0.379  1.00 33.54           N  
ATOM   1994  N   ARG B 265      10.213 -17.863   0.009  1.00128.49           N  
ATOM   1995  CA  ARG B 265      10.401 -18.558   1.246  1.00128.49           C  
ATOM   2003  C   ARG B 265      11.333 -17.766   2.106  1.00128.49           C  
ATOM   2004  O   ARG B 265      11.121 -17.639   3.311  1.00128.49           O  
ATOM   1996  CB  ARG B 265      11.043 -19.942   1.073  1.00128.49           C  
ATOM   1997  CG  ARG B 265      11.230 -20.662   2.407  1.00128.49           C  
ATOM   1998  CD  ARG B 265      12.348 -21.701   2.383  1.00128.49           C  
ATOM   1999  NE  ARG B 265      13.552 -21.008   1.848  1.00128.49           N  
ATOM   2000  CZ  ARG B 265      14.274 -20.177   2.656  1.00128.49           C  
ATOM   2001  NH1 ARG B 265      13.875 -19.951   3.941  1.00128.49           N1+
ATOM   2002  NH2 ARG B 265      15.389 -19.558   2.169  1.00128.49           N  
ATOM   2005  N   LEU B 266      12.388 -17.198   1.493  1.00 53.98           N  
ATOM   2006  CA  LEU B 266      13.390 -16.467   2.217  1.00 53.98           C  
ATOM   2011  C   LEU B 266      12.738 -15.312   2.900  1.00 53.98           C  
ATOM   2012  O   LEU B 266      12.998 -15.044   4.073  1.00 53.98           O  
ATOM   2007  CB  LEU B 266      14.450 -15.859   1.288  1.00 53.98           C  
ATOM   2008  CG  LEU B 266      15.528 -15.063   2.043  1.00 53.98           C  
ATOM   2009  CD1 LEU B 266      16.482 -15.991   2.810  1.00 53.98           C  
ATOM   2010  CD2 LEU B 266      16.238 -14.065   1.122  1.00 53.98           C  
ATOM   2013  N   LEU B 267      11.859 -14.601   2.174  1.00 36.10           N  
ATOM   2014  CA  LEU B 267      11.215 -13.447   2.726  1.00 36.10           C  
ATOM   2019  C   LEU B 267      10.365 -13.879   3.873  1.00 36.10           C  
ATOM   2020  O   LEU B 267      10.302 -13.200   4.895  1.00 36.10           O  
ATOM   2015  CB  LEU B 267      10.312 -12.716   1.717  1.00 36.10           C  
ATOM   2016  CG  LEU B 267      11.095 -12.089   0.548  1.00 36.10           C  
ATOM   2017  CD1 LEU B 267      10.157 -11.364  -0.428  1.00 36.10           C  
ATOM   2018  CD2 LEU B 267      12.232 -11.188   1.056  1.00 36.10           C  
ATOM   2021  N   GLN B 268       9.685 -15.033   3.740  1.00 32.20           N  
ATOM   2022  CA  GLN B 268       8.829 -15.482   4.800  1.00 32.20           C  
ATOM   2028  C   GLN B 268       9.663 -15.762   6.011  1.00 32.20           C  
ATOM   2029  O   GLN B 268       9.272 -15.441   7.133  1.00 32.20           O  
ATOM   2023  CB  GLN B 268       8.059 -16.770   4.460  1.00 32.20           C  
ATOM   2024  CG  GLN B 268       7.152 -17.243   5.598  1.00 32.20           C  
ATOM   2025  CD  GLN B 268       6.154 -16.132   5.901  1.00 32.20           C  
ATOM   2027  NE2 GLN B 268       4.838 -16.449   5.783  1.00 32.20           N  
ATOM   2026  OE1 GLN B 268       6.535 -15.012   6.234  1.00 32.20           O  
ATOM   2030  N   GLN B 269      10.851 -16.357   5.807  1.00 82.68           N  
ATOM   2031  CA  GLN B 269      11.714 -16.722   6.893  1.00 82.68           C  
ATOM   2037  C   GLN B 269      12.137 -15.485   7.621  1.00 82.68           C  
ATOM   2038  O   GLN B 269      12.164 -15.458   8.851  1.00 82.68           O  
ATOM   2032  CB  GLN B 269      12.996 -17.410   6.403  1.00 82.68           C  
ATOM   2033  CG  GLN B 269      13.816 -18.023   7.535  1.00 82.68           C  
ATOM   2034  CD  GLN B 269      13.136 -19.329   7.912  1.00 82.68           C  
ATOM   2036  NE2 GLN B 269      12.558 -19.378   9.142  1.00 82.68           N  
ATOM   2035  OE1 GLN B 269      13.110 -20.278   7.129  1.00 82.68           O  
ATOM   2039  N   THR B 270      12.469 -14.416   6.873  1.00 35.54           N  
ATOM   2040  CA  THR B 270      12.931 -13.201   7.481  1.00 35.54           C  
ATOM   2044  C   THR B 270      11.816 -12.630   8.293  1.00 35.54           C  
ATOM   2045  O   THR B 270      12.043 -12.011   9.331  1.00 35.54           O  
ATOM   2041  CB  THR B 270      13.389 -12.169   6.489  1.00 35.54           C  
ATOM   2043  CG2 THR B 270      14.544 -12.762   5.664  1.00 35.54           C  
ATOM   2042  OG1 THR B 270      12.323 -11.782   5.635  1.00 35.54           O  
ATOM   2046  N   ASN B 271      10.571 -12.831   7.831  1.00 38.89           N  
ATOM   2047  CA  ASN B 271       9.418 -12.318   8.506  1.00 38.89           C  
ATOM   2052  C   ASN B 271       9.422 -12.851   9.908  1.00 38.89           C  
ATOM   2053  O   ASN B 271       9.303 -12.092  10.868  1.00 38.89           O  
ATOM   2048  CB  ASN B 271       8.134 -12.817   7.815  1.00 38.89           C  
ATOM   2049  CG  ASN B 271       6.918 -12.110   8.387  1.00 38.89           C  
ATOM   2051  ND2 ASN B 271       6.116 -11.478   7.488  1.00 38.89           N  
ATOM   2050  OD1 ASN B 271       6.683 -12.122   9.593  1.00 38.89           O  
ATOM   2054  N   GLY B 272       9.576 -14.180  10.059  1.00 22.49           N  
ATOM   2055  CA  GLY B 272       9.572 -14.812  11.352  1.00 22.49           C  
ATOM   2056  C   GLY B 272      10.776 -14.410  12.148  1.00 22.49           C  
ATOM   2057  O   GLY B 272      10.692 -14.205  13.358  1.00 22.49           O  
ATOM   2058  N   ASP B 273      11.937 -14.303  11.478  1.00 33.96           N  
ATOM   2059  CA  ASP B 273      13.182 -14.030  12.137  1.00 33.96           C  
ATOM   2064  C   ASP B 273      13.115 -12.694  12.810  1.00 33.96           C  
ATOM   2065  O   ASP B 273      13.585 -12.536  13.935  1.00 33.96           O  
ATOM   2060  CB  ASP B 273      14.363 -13.996  11.148  1.00 33.96           C  
ATOM   2061  CG  ASP B 273      14.554 -15.401  10.584  1.00 33.96           C  
ATOM   2062  OD1 ASP B 273      14.034 -16.366  11.206  1.00 33.96           O  
ATOM   2063  OD2 ASP B 273      15.223 -15.528   9.524  1.00 33.96           O1-
ATOM   2066  N   ARG B 274      12.511 -11.697  12.139  1.00181.53           N  
ATOM   2067  CA  ARG B 274      12.461 -10.358  12.655  1.00181.53           C  
ATOM   2075  C   ARG B 274      11.674 -10.298  13.924  1.00181.53           C  
ATOM   2076  O   ARG B 274      12.032  -9.562  14.841  1.00181.53           O  
ATOM   2068  CB  ARG B 274      11.832  -9.350  11.681  1.00181.53           C  
ATOM   2069  CG  ARG B 274      12.775  -8.964  10.544  1.00181.53           C  
ATOM   2070  CD  ARG B 274      14.152  -8.528  11.049  1.00181.53           C  
ATOM   2071  NE  ARG B 274      13.942  -7.435  12.040  1.00181.53           N  
ATOM   2072  CZ  ARG B 274      14.853  -7.245  13.039  1.00181.53           C  
ATOM   2073  NH1 ARG B 274      15.962  -8.036  13.105  1.00181.53           N1+
ATOM   2074  NH2 ARG B 274      14.640  -6.284  13.983  1.00181.53           N  
ATOM   2077  N   ASP B 275      10.595 -11.090  14.026  1.00 36.50           N  
ATOM   2078  CA  ASP B 275       9.732 -10.993  15.168  1.00 36.50           C  
ATOM   2083  C   ASP B 275      10.511 -11.252  16.418  1.00 36.50           C  
ATOM   2084  O   ASP B 275      10.254 -10.639  17.452  1.00 36.50           O  
ATOM   2079  CB  ASP B 275       8.572 -12.002  15.135  1.00 36.50           C  
ATOM   2080  CG  ASP B 275       7.563 -11.522  14.103  1.00 36.50           C  
ATOM   2081  OD1 ASP B 275       7.646 -10.327  13.716  1.00 36.50           O  
ATOM   2082  OD2 ASP B 275       6.695 -12.338  13.693  1.00 36.50           O1-
ATOM   2085  N   LYS B 276      11.493 -12.163  16.361  1.00 37.05           N  
ATOM   2086  CA  LYS B 276      12.217 -12.511  17.546  1.00 37.05           C  
ATOM   2092  C   LYS B 276      12.889 -11.287  18.096  1.00 37.05           C  
ATOM   2093  O   LYS B 276      12.861 -11.045  19.302  1.00 37.05           O  
ATOM   2087  CB  LYS B 276      13.305 -13.558  17.257  1.00 37.05           C  
ATOM   2088  CG  LYS B 276      12.741 -14.879  16.727  1.00 37.05           C  
ATOM   2089  CD  LYS B 276      13.800 -15.776  16.086  1.00 37.05           C  
ATOM   2090  CE  LYS B 276      13.244 -17.090  15.532  1.00 37.05           C  
ATOM   2091  NZ  LYS B 276      14.290 -17.793  14.755  1.00 37.05           N1+
ATOM   2094  N   TYR B 277      13.503 -10.474  17.221  1.00108.08           N  
ATOM   2095  CA  TYR B 277      14.236  -9.322  17.659  1.00108.08           C  
ATOM   2104  C   TYR B 277      13.311  -8.340  18.309  1.00108.08           C  
ATOM   2105  O   TYR B 277      13.559  -7.869  19.418  1.00108.08           O  
ATOM   2096  CB  TYR B 277      14.855  -8.571  16.471  1.00108.08           C  
ATOM   2097  CG  TYR B 277      15.801  -9.475  15.760  1.00108.08           C  
ATOM   2098  CD1 TYR B 277      15.351 -10.309  14.760  1.00108.08           C  
ATOM   2099  CD2 TYR B 277      17.136  -9.491  16.090  1.00108.08           C  
ATOM   2100  CE1 TYR B 277      16.217 -11.146  14.096  1.00108.08           C  
ATOM   2101  CE2 TYR B 277      18.007 -10.325  15.430  1.00108.08           C  
ATOM   2102  CZ  TYR B 277      17.550 -11.152  14.431  1.00108.08           C  
ATOM   2103  OH  TYR B 277      18.445 -12.009  13.756  1.00108.08           O  
ATOM   2106  N   VAL B 278      12.206  -8.022  17.614  1.00104.24           N  
ATOM   2107  CA  VAL B 278      11.265  -7.023  18.031  1.00104.24           C  
ATOM   2111  C   VAL B 278      10.563  -7.427  19.287  1.00104.24           C  
ATOM   2112  O   VAL B 278      10.395  -6.609  20.190  1.00104.24           O  
ATOM   2108  CB  VAL B 278      10.260  -6.743  16.952  1.00104.24           C  
ATOM   2109  CG1 VAL B 278       9.556  -8.059  16.586  1.00104.24           C  
ATOM   2110  CG2 VAL B 278       9.322  -5.627  17.431  1.00104.24           C  
ATOM   2113  N   GLU B 279      10.141  -8.700  19.397  1.00 17.25           N  
ATOM   2114  CA  GLU B 279       9.419  -9.097  20.570  1.00 17.25           C  
ATOM   2120  C   GLU B 279      10.276  -8.827  21.800  1.00 17.25           C  
ATOM   2121  O   GLU B 279       9.724  -8.923  22.930  1.00 17.25           O  
ATOM   2115  CB  GLU B 279       9.042 -10.587  20.588  1.00 17.25           C  
ATOM   2116  CG  GLU B 279       7.974 -10.959  19.559  1.00 17.25           C  
ATOM   2117  CD  GLU B 279       7.705 -12.451  19.692  1.00 17.25           C  
ATOM   2118  OE1 GLU B 279       8.351 -13.095  20.561  1.00 17.25           O  
ATOM   2119  OE2 GLU B 279       6.850 -12.965  18.923  1.00 17.25           O1-
ATOM   2122  OXT GLU B 279      11.486  -8.522  21.632  1.00 17.25           O1-
TER   
