# Supplementary material for: Structural Descriptors for Subunit Interface Regions in Homodimers: Effect of Lipid Membrane and Secondary Structure Type
Source: J Chem Inf Model. 2025 Mar 27;65(7):3117–26. doi: 10.1021/acs.jcim.4c01233 (PMC12004529; doi:10.1021/acs.jcim.4c01233)
Supplement: Supplementary file 3 — ci4c01233_si_003.tar [file ci4c01233_si_003.tar › database/alpha/1xzw_cytop.pdb]

ATOM      1  N   LEU A   1      70.220 -37.862 170.907  1.00 62.61           N  
ATOM      2  CA  LEU A   1      71.088 -37.082 171.840  1.00 61.79           C  
ATOM      3  C   LEU A   1      72.276 -36.477 171.089  1.00 61.24           C  
ATOM      4  O   LEU A   1      73.296 -37.146 170.889  1.00 61.55           O  
ATOM      5  CB  LEU A   1      71.589 -37.999 172.971  1.00 62.03           C  
ATOM      6  N   PRO A   2      72.162 -35.198 170.668  1.00 59.35           N  
ATOM      7  CA  PRO A   2      71.000 -34.320 170.858  1.00 58.30           C  
ATOM      8  C   PRO A   2      69.763 -34.723 170.063  1.00 57.86           C  
ATOM      9  O   PRO A   2      69.859 -35.270 168.967  1.00 57.16           O  
ATOM     10  CB  PRO A   2      71.527 -32.944 170.446  1.00 58.02           C  
ATOM     11  CG  PRO A   2      72.980 -33.027 170.766  1.00 57.50           C  
ATOM     12  CD  PRO A   2      73.334 -34.403 170.255  1.00 58.79           C  
ATOM     13  N   ASN A   3      68.599 -34.439 170.628  1.00 57.72           N  
ATOM     14  CA  ASN A   3      67.336 -34.760 169.982  1.00 58.09           C  
ATOM     15  C   ASN A   3      67.007 -33.678 168.954  1.00 57.28           C  
ATOM     16  O   ASN A   3      66.918 -32.500 169.294  1.00 56.76           O  
ATOM     17  CB  ASN A   3      66.230 -34.833 171.033  1.00 60.21           C  
ATOM     18  CG  ASN A   3      65.006 -35.554 170.538  1.00 62.31           C  
ATOM     19  ND2 ASN A   3      64.563 -36.539 171.306  1.00 63.45           N  
ATOM     20  OD1 ASN A   3      64.455 -35.233 169.478  1.00 63.90           O  
ATOM     21  N   ALA A   4      66.821 -34.080 167.702  1.00 56.29           N  
ATOM     22  CA  ALA A   4      66.519 -33.137 166.630  1.00 55.37           C  
ATOM     23  C   ALA A   4      65.326 -32.238 166.938  1.00 55.39           C  
ATOM     24  O   ALA A   4      65.332 -31.052 166.611  1.00 55.45           O  
ATOM     25  CB  ALA A   4      66.270 -33.895 165.335  1.00 55.28           C  
ATOM     26  N   GLU A   5      64.308 -32.809 167.569  1.00 55.18           N  
ATOM     27  CA  GLU A   5      63.098 -32.075 167.907  1.00 55.49           C  
ATOM     28  C   GLU A   5      63.303 -30.996 168.955  1.00 54.38           C  
ATOM     29  O   GLU A   5      62.428 -30.157 169.167  1.00 53.92           O  
ATOM     30  CB  GLU A   5      62.032 -33.044 168.405  1.00 57.48           C  
ATOM     31  CG  GLU A   5      61.713 -34.150 167.419  1.00 61.20           C  
ATOM     32  CD  GLU A   5      60.632 -35.075 167.928  1.00 63.34           C  
ATOM     33  OE1 GLU A   5      60.255 -36.017 167.195  1.00 64.80           O  
ATOM     34  OE2 GLU A   5      60.160 -34.856 169.066  1.00 64.46           O1-
ATOM     35  N   ASP A   6      64.456 -31.014 169.607  1.00 53.00           N  
ATOM     36  CA  ASP A   6      64.741 -30.040 170.647  1.00 52.36           C  
ATOM     37  C   ASP A   6      65.706 -28.938 170.226  1.00 51.88           C  
ATOM     38  O   ASP A   6      65.729 -27.874 170.843  1.00 52.89           O  
ATOM     39  CB  ASP A   6      65.322 -30.744 171.875  1.00 54.08           C  
ATOM     40  CG  ASP A   6      64.436 -31.858 172.387  1.00 56.89           C  
ATOM     41  OD1 ASP A   6      64.858 -32.557 173.341  1.00 57.97           O  
ATOM     42  OD2 ASP A   6      63.321 -32.034 171.840  1.00 58.06           O1-
ATOM     43  N   VAL A   7      66.501 -29.183 169.187  1.00 50.20           N  
ATOM     44  CA  VAL A   7      67.484 -28.197 168.765  1.00 47.93           C  
ATOM     45  C   VAL A   7      67.255 -27.593 167.385  1.00 48.42           C  
ATOM     46  O   VAL A   7      67.701 -26.474 167.119  1.00 48.45           O  
ATOM     47  CB  VAL A   7      68.891 -28.807 168.828  1.00 47.66           C  
ATOM     48  CG1 VAL A   7      69.191 -29.229 170.253  1.00 44.71           C  
ATOM     49  CG2 VAL A   7      68.986 -30.014 167.891  1.00 46.51           C  
ATOM     50  N   ASP A   8      66.566 -28.316 166.506  1.00 48.72           N  
ATOM     51  CA  ASP A   8      66.284 -27.776 165.177  1.00 49.34           C  
ATOM     52  C   ASP A   8      65.394 -26.552 165.370  1.00 50.23           C  
ATOM     53  O   ASP A   8      64.683 -26.448 166.373  1.00 50.10           O  
ATOM     54  CB  ASP A   8      65.554 -28.811 164.306  1.00 49.27           C  
ATOM     55  CG  ASP A   8      66.507 -29.757 163.582  1.00 49.79           C  
ATOM     56  OD1 ASP A   8      67.736 -29.571 163.677  1.00 51.76           O  
ATOM     57  OD2 ASP A   8      66.024 -30.692 162.909  1.00 48.92           O1-
ATOM     58  N   MET A   9      65.431 -25.618 164.428  1.00 50.38           N  
ATOM     59  CA  MET A   9      64.593 -24.427 164.557  1.00 49.64           C  
ATOM     60  C   MET A   9      63.122 -24.842 164.549  1.00 48.98           C  
ATOM     61  O   MET A   9      62.747 -25.810 163.877  1.00 48.77           O  
ATOM     62  CB  MET A   9      64.867 -23.446 163.407  1.00 49.37           C  
ATOM     63  CG  MET A   9      66.282 -22.881 163.416  1.00 49.51           C  
ATOM     64  SD  MET A   9      66.563 -21.750 162.047  1.00 49.72           S  
ATOM     65  CE  MET A   9      67.055 -22.917 160.721  1.00 47.68           C  
ATOM     66  N   PRO A  10      62.273 -24.119 165.308  1.00 47.98           N  
ATOM     67  CA  PRO A  10      60.833 -24.385 165.410  1.00 46.73           C  
ATOM     68  C   PRO A  10      60.141 -24.337 164.052  1.00 46.67           C  
ATOM     69  O   PRO A  10      60.601 -23.649 163.143  1.00 46.51           O  
ATOM     70  CB  PRO A  10      60.342 -23.290 166.352  1.00 48.20           C  
ATOM     71  CG  PRO A  10      61.533 -23.043 167.234  1.00 47.83           C  
ATOM     72  CD  PRO A  10      62.668 -23.038 166.231  1.00 48.06           C  
ATOM     73  N   TRP A  11      59.032 -25.059 163.916  1.00 46.36           N  
ATOM     74  CA  TRP A  11      58.295 -25.071 162.655  1.00 46.49           C  
ATOM     75  C   TRP A  11      57.829 -23.668 162.231  1.00 47.18           C  
ATOM     76  O   TRP A  11      57.762 -23.357 161.036  1.00 46.91           O  
ATOM     77  CB  TRP A  11      57.062 -25.977 162.752  1.00 45.17           C  
ATOM     78  CG  TRP A  11      57.336 -27.429 163.044  1.00 44.83           C  
ATOM     79  CD1 TRP A  11      57.318 -28.036 164.268  1.00 45.05           C  
ATOM     80  CD2 TRP A  11      57.633 -28.462 162.090  1.00 43.19           C  
ATOM     81  CE2 TRP A  11      57.776 -29.669 162.811  1.00 43.59           C  
ATOM     82  CE3 TRP A  11      57.793 -28.484 160.698  1.00 43.42           C  
ATOM     83  NE1 TRP A  11      57.578 -29.382 164.136  1.00 44.09           N  
ATOM     84  CZ2 TRP A  11      58.070 -30.887 162.184  1.00 42.89           C  
ATOM     85  CZ3 TRP A  11      58.087 -29.696 160.075  1.00 42.80           C  
ATOM     86  CH2 TRP A  11      58.222 -30.880 160.820  1.00 42.53           C  
ATOM     87  N   ASP A  12      57.505 -22.833 163.214  1.00 47.94           N  
ATOM     88  CA  ASP A  12      57.024 -21.473 162.968  1.00 49.30           C  
ATOM     89  C   ASP A  12      58.139 -20.442 162.758  1.00 49.31           C  
ATOM     90  O   ASP A  12      57.869 -19.256 162.567  1.00 49.44           O  
ATOM     91  CB  ASP A  12      56.154 -21.030 164.141  1.00 51.93           C  
ATOM     92  CG  ASP A  12      56.877 -21.153 165.471  1.00 54.93           C  
ATOM     93  OD1 ASP A  12      57.853 -20.403 165.694  1.00 55.10           O  
ATOM     94  OD2 ASP A  12      56.475 -22.010 166.288  1.00 57.98           O1-
ATOM     95  N   SER A  13      59.388 -20.883 162.799  1.00 48.97           N  
ATOM     96  CA  SER A  13      60.499 -19.967 162.611  1.00 48.44           C  
ATOM     97  C   SER A  13      60.319 -19.128 161.347  1.00 48.20           C  
ATOM     98  O   SER A  13      59.836 -19.619 160.323  1.00 48.09           O  
ATOM     99  CB  SER A  13      61.799 -20.753 162.535  1.00 49.17           C  
ATOM    100  OG  SER A  13      61.990 -21.479 163.735  1.00 50.63           O  
ATOM    101  N   ASP A  14      60.707 -17.859 161.425  1.00 47.22           N  
ATOM    102  CA  ASP A  14      60.571 -16.960 160.286  1.00 47.02           C  
ATOM    103  C   ASP A  14      61.214 -17.537 159.033  1.00 45.72           C  
ATOM    104  O   ASP A  14      60.657 -17.463 157.933  1.00 44.80           O  
ATOM    105  CB  ASP A  14      61.186 -15.593 160.623  1.00 46.61           C  
ATOM    106  CG  ASP A  14      62.645 -15.681 161.011  1.00 47.62           C  
ATOM    107  OD1 ASP A  14      63.127 -16.794 161.307  1.00 49.31           O  
ATOM    108  OD2 ASP A  14      63.311 -14.626 161.028  1.00 48.18           O1-
ATOM    109  N   VAL A  15      62.385 -18.129 159.212  1.00 44.63           N  
ATOM    110  CA  VAL A  15      63.122 -18.711 158.110  1.00 44.30           C  
ATOM    111  C   VAL A  15      62.362 -19.854 157.408  1.00 44.82           C  
ATOM    112  O   VAL A  15      62.762 -20.302 156.332  1.00 44.73           O  
ATOM    113  CB  VAL A  15      64.486 -19.203 158.618  1.00 43.13           C  
ATOM    114  CG1 VAL A  15      64.348 -20.571 159.265  1.00 41.25           C  
ATOM    115  CG2 VAL A  15      65.473 -19.190 157.482  1.00 44.48           C  
ATOM    116  N   PHE A  16      61.269 -20.322 158.010  1.00 44.96           N  
ATOM    117  CA  PHE A  16      60.463 -21.395 157.416  1.00 45.06           C  
ATOM    118  C   PHE A  16      59.126 -20.884 156.870  1.00 45.62           C  
ATOM    119  O   PHE A  16      58.295 -21.665 156.393  1.00 45.42           O  
ATOM    120  CB  PHE A  16      60.160 -22.491 158.442  1.00 44.19           C  
ATOM    121  CG  PHE A  16      61.370 -23.229 158.927  1.00 43.88           C  
ATOM    122  CD1 PHE A  16      62.425 -23.506 158.073  1.00 43.44           C  
ATOM    123  CD2 PHE A  16      61.443 -23.669 160.245  1.00 44.03           C  
ATOM    124  CE1 PHE A  16      63.534 -24.208 158.523  1.00 44.06           C  
ATOM    125  CE2 PHE A  16      62.548 -24.373 160.705  1.00 43.77           C  
ATOM    126  CZ  PHE A  16      63.595 -24.643 159.845  1.00 44.11           C  
ATOM    127  N   ALA A  17      58.925 -19.574 156.947  1.00 46.37           N  
ATOM    128  CA  ALA A  17      57.691 -18.963 156.478  1.00 46.64           C  
ATOM    129  C   ALA A  17      57.351 -19.272 155.017  1.00 47.40           C  
ATOM    130  O   ALA A  17      58.210 -19.228 154.132  1.00 48.91           O  
ATOM    131  CB  ALA A  17      57.769 -17.461 156.675  1.00 46.04           C  
ATOM    132  N   VAL A  18      56.083 -19.582 154.775  1.00 46.95           N  
ATOM    133  CA  VAL A  18      55.607 -19.877 153.434  1.00 46.35           C  
ATOM    134  C   VAL A  18      55.288 -18.571 152.707  1.00 46.97           C  
ATOM    135  O   VAL A  18      54.597 -17.698 153.244  1.00 47.42           O  
ATOM    136  CB  VAL A  18      54.323 -20.725 153.474  1.00 46.10           C  
ATOM    137  CG1 VAL A  18      53.799 -20.925 152.063  1.00 46.25           C  
ATOM    138  CG2 VAL A  18      54.609 -22.068 154.130  1.00 45.20           C  
ATOM    139  N   PRO A  19      55.797 -18.412 151.475  1.00 46.48           N  
ATOM    140  CA  PRO A  19      55.508 -17.175 150.739  1.00 45.73           C  
ATOM    141  C   PRO A  19      53.993 -17.014 150.503  1.00 45.77           C  
ATOM    142  O   PRO A  19      53.313 -17.978 150.146  1.00 46.03           O  
ATOM    143  CB  PRO A  19      56.314 -17.346 149.454  1.00 45.14           C  
ATOM    144  CG  PRO A  19      56.406 -18.848 149.293  1.00 45.65           C  
ATOM    145  CD  PRO A  19      56.663 -19.309 150.691  1.00 44.92           C  
ATOM    146  N   SER A  20      53.471 -15.804 150.702  1.00 45.16           N  
ATOM    147  CA  SER A  20      52.043 -15.550 150.522  1.00 45.60           C  
ATOM    148  C   SER A  20      51.569 -15.558 149.072  1.00 46.50           C  
ATOM    149  O   SER A  20      52.372 -15.468 148.140  1.00 46.91           O  
ATOM    150  CB  SER A  20      51.660 -14.221 151.161  1.00 45.38           C  
ATOM    151  OG  SER A  20      52.353 -13.152 150.551  1.00 46.25           O  
ATOM    152  N   GLY A  21      50.252 -15.668 148.895  1.00 46.35           N  
ATOM    153  CA  GLY A  21      49.673 -15.716 147.564  1.00 46.28           C  
ATOM    154  C   GLY A  21      49.187 -17.119 147.227  1.00 47.66           C  
ATOM    155  O   GLY A  21      49.712 -18.111 147.744  1.00 47.68           O  
ATOM    156  N   TYR A  22      48.181 -17.206 146.361  1.00 47.26           N  
ATOM    157  CA  TYR A  22      47.636 -18.495 145.956  1.00 46.33           C  
ATOM    158  C   TYR A  22      48.684 -19.307 145.201  1.00 45.28           C  
ATOM    159  O   TYR A  22      49.330 -18.795 144.289  1.00 44.67           O  
ATOM    160  CB  TYR A  22      46.405 -18.301 145.055  1.00 45.87           C  
ATOM    161  CG  TYR A  22      46.065 -19.525 144.229  1.00 45.14           C  
ATOM    162  CD1 TYR A  22      45.585 -20.691 144.832  1.00 45.41           C  
ATOM    163  CD2 TYR A  22      46.257 -19.526 142.846  1.00 46.16           C  
ATOM    164  CE1 TYR A  22      45.307 -21.839 144.072  1.00 47.47           C  
ATOM    165  CE2 TYR A  22      45.984 -20.662 142.071  1.00 46.85           C  
ATOM    166  CZ  TYR A  22      45.512 -21.818 142.686  1.00 48.18           C  
ATOM    167  OH  TYR A  22      45.262 -22.953 141.919  1.00 49.79           O  
ATOM    168  N   ASN A  23      48.829 -20.574 145.594  1.00 45.53           N  
ATOM    169  CA  ASN A  23      49.772 -21.521 144.986  1.00 43.28           C  
ATOM    170  C   ASN A  23      51.174 -20.941 144.814  1.00 42.24           C  
ATOM    171  O   ASN A  23      51.837 -21.160 143.789  1.00 43.06           O  
ATOM    172  CB  ASN A  23      49.249 -21.970 143.629  1.00 41.57           C  
ATOM    173  CG  ASN A  23      49.847 -23.287 143.187  1.00 42.13           C  
ATOM    174  ND2 ASN A  23      50.207 -24.137 144.153  1.00 39.32           N  
ATOM    175  OD1 ASN A  23      49.975 -23.546 141.987  1.00 43.40           O  
ATOM    176  N   ALA A  24      51.624 -20.207 145.824  1.00 40.32           N  
ATOM    177  CA  ALA A  24      52.935 -19.572 145.778  1.00 40.46           C  
ATOM    178  C   ALA A  24      54.093 -20.539 145.514  1.00 39.92           C  
ATOM    179  O   ALA A  24      54.193 -21.594 146.141  1.00 39.35           O  
ATOM    180  CB  ALA A  24      53.187 -18.810 147.092  1.00 39.82           C  
ATOM    181  N   PRO A  25      54.979 -20.186 144.569  1.00 39.33           N  
ATOM    182  CA  PRO A  25      56.129 -21.032 144.251  1.00 38.59           C  
ATOM    183  C   PRO A  25      57.043 -20.935 145.460  1.00 38.67           C  
ATOM    184  O   PRO A  25      57.344 -19.824 145.918  1.00 38.58           O  
ATOM    185  CB  PRO A  25      56.712 -20.368 143.016  1.00 38.62           C  
ATOM    186  CG  PRO A  25      56.424 -18.905 143.275  1.00 39.50           C  
ATOM    187  CD  PRO A  25      54.993 -18.951 143.761  1.00 38.50           C  
ATOM    188  N   GLN A  26      57.473 -22.080 145.985  1.00 38.33           N  
ATOM    189  CA  GLN A  26      58.351 -22.074 147.153  1.00 38.67           C  
ATOM    190  C   GLN A  26      59.514 -23.061 147.034  1.00 37.95           C  
ATOM    191  O   GLN A  26      59.652 -23.759 146.019  1.00 35.56           O  
ATOM    192  CB  GLN A  26      57.532 -22.374 148.422  1.00 39.71           C  
ATOM    193  CG  GLN A  26      56.879 -23.745 148.446  1.00 40.15           C  
ATOM    194  CD  GLN A  26      56.425 -24.131 149.845  1.00 39.35           C  
ATOM    195  NE2 GLN A  26      57.227 -24.943 150.524  1.00 38.50           N  
ATOM    196  OE1 GLN A  26      55.375 -23.696 150.310  1.00 40.50           O  
ATOM    197  N   GLN A  27      60.343 -23.116 148.077  1.00 37.61           N  
ATOM    198  CA  GLN A  27      61.511 -23.999 148.089  1.00 37.37           C  
ATOM    199  C   GLN A  27      62.238 -23.861 146.747  1.00 36.51           C  
ATOM    200  O   GLN A  27      62.552 -24.846 146.074  1.00 36.48           O  
ATOM    201  CB  GLN A  27      61.076 -25.452 148.318  1.00 37.43           C  
ATOM    202  CG  GLN A  27      60.366 -25.664 149.655  1.00 38.14           C  
ATOM    203  CD  GLN A  27      59.858 -27.087 149.829  1.00 39.77           C  
ATOM    204  NE2 GLN A  27      58.541 -27.237 149.952  1.00 38.34           N  
ATOM    205  OE1 GLN A  27      60.640 -28.039 149.850  1.00 41.45           O  
ATOM    206  N   VAL A  28      62.494 -22.611 146.377  1.00 35.20           N  
ATOM    207  CA  VAL A  28      63.166 -22.283 145.129  1.00 34.24           C  
ATOM    208  C   VAL A  28      64.676 -22.466 145.248  1.00 33.71           C  
ATOM    209  O   VAL A  28      65.286 -22.002 146.203  1.00 34.00           O  
ATOM    210  CB  VAL A  28      62.858 -20.811 144.728  1.00 33.44           C  
ATOM    211  CG1 VAL A  28      63.551 -20.459 143.417  1.00 31.51           C  
ATOM    212  CG2 VAL A  28      61.340 -20.625 144.603  1.00 32.83           C  
ATOM    213  N   HIS A  29      65.272 -23.157 144.281  1.00 33.75           N  
ATOM    214  CA  HIS A  29      66.721 -23.366 144.273  1.00 34.77           C  
ATOM    215  C   HIS A  29      67.254 -23.656 142.868  1.00 35.27           C  
ATOM    216  O   HIS A  29      66.530 -24.154 141.996  1.00 36.07           O  
ATOM    217  CB  HIS A  29      67.118 -24.500 145.240  1.00 34.35           C  
ATOM    218  CG  HIS A  29      66.312 -25.757 145.092  1.00 36.89           C  
ATOM    219  CD2 HIS A  29      65.135 -26.134 145.649  1.00 35.00           C  
ATOM    220  ND1 HIS A  29      66.717 -26.814 144.303  1.00 37.83           N  
ATOM    221  CE1 HIS A  29      65.828 -27.787 144.381  1.00 36.21           C  
ATOM    222  NE2 HIS A  29      64.858 -27.400 145.191  1.00 37.30           N  
ATOM    223  N   ILE A  30      68.521 -23.322 142.644  1.00 34.98           N  
ATOM    224  CA  ILE A  30      69.123 -23.554 141.337  1.00 34.30           C  
ATOM    225  C   ILE A  30      70.480 -24.243 141.459  1.00 34.52           C  
ATOM    226  O   ILE A  30      71.098 -24.272 142.529  1.00 34.52           O  
ATOM    227  CB  ILE A  30      69.346 -22.226 140.566  1.00 34.31           C  
ATOM    228  CG1 ILE A  30      70.510 -21.447 141.191  1.00 33.52           C  
ATOM    229  CG2 ILE A  30      68.087 -21.373 140.615  1.00 34.69           C  
ATOM    230  CD1 ILE A  30      70.835 -20.140 140.470  1.00 41.58           C  
ATOM    231  N   THR A  31      70.937 -24.797 140.349  1.00 32.06           N  
ATOM    232  CA  THR A  31      72.232 -25.428 140.322  1.00 31.77           C  
ATOM    233  C   THR A  31      72.677 -25.409 138.858  1.00 31.99           C  
ATOM    234  O   THR A  31      71.850 -25.244 137.953  1.00 31.71           O  
ATOM    235  CB  THR A  31      72.156 -26.874 140.866  1.00 30.62           C  
ATOM    236  CG2 THR A  31      71.735 -27.859 139.769  1.00 29.65           C  
ATOM    237  OG1 THR A  31      73.445 -27.250 141.360  1.00 31.64           O  
ATOM    238  N   GLN A  32      73.973 -25.566 138.619  1.00 32.19           N  
ATOM    239  CA  GLN A  32      74.469 -25.535 137.253  1.00 33.37           C  
ATOM    240  C   GLN A  32      73.744 -26.586 136.430  1.00 34.16           C  
ATOM    241  O   GLN A  32      73.539 -27.707 136.892  1.00 35.44           O  
ATOM    242  CB  GLN A  32      75.970 -25.781 137.241  1.00 32.66           C  
ATOM    243  CG  GLN A  32      76.549 -25.904 135.850  1.00 32.68           C  
ATOM    244  CD  GLN A  32      78.007 -25.544 135.827  1.00 33.12           C  
ATOM    245  NE2 GLN A  32      78.416 -24.706 136.784  1.00 34.33           N  
ATOM    246  OE1 GLN A  32      78.767 -25.997 134.963  1.00 31.58           O  
ATOM    247  N   GLY A  33      73.359 -26.216 135.211  1.00 34.76           N  
ATOM    248  CA  GLY A  33      72.615 -27.121 134.348  1.00 33.24           C  
ATOM    249  C   GLY A  33      73.368 -27.740 133.191  1.00 33.66           C  
ATOM    250  O   GLY A  33      72.831 -28.599 132.491  1.00 34.78           O  
ATOM    251  N   ASP A  34      74.606 -27.327 132.968  1.00 34.00           N  
ATOM    252  CA  ASP A  34      75.360 -27.914 131.873  1.00 34.34           C  
ATOM    253  C   ASP A  34      76.796 -28.136 132.307  1.00 34.55           C  
ATOM    254  O   ASP A  34      77.170 -27.823 133.435  1.00 33.77           O  
ATOM    255  CB  ASP A  34      75.315 -26.997 130.643  1.00 33.76           C  
ATOM    256  CG  ASP A  34      76.183 -25.765 130.809  1.00 35.48           C  
ATOM    257  OD1 ASP A  34      76.351 -25.323 131.963  1.00 35.07           O  
ATOM    258  OD2 ASP A  34      76.692 -25.239 129.793  1.00 36.95           O1-
ATOM    259  N   TYR A  35      77.589 -28.675 131.393  1.00 36.23           N  
ATOM    260  CA  TYR A  35      78.992 -28.971 131.631  1.00 39.75           C  
ATOM    261  C   TYR A  35      79.895 -27.726 131.603  1.00 42.80           C  
ATOM    262  O   TYR A  35      80.861 -27.645 132.362  1.00 43.67           O  
ATOM    263  CB  TYR A  35      79.456 -29.967 130.568  1.00 39.42           C  
ATOM    264  CG  TYR A  35      80.719 -30.739 130.884  1.00 41.32           C  
ATOM    265  CD1 TYR A  35      80.806 -31.539 132.033  1.00 41.02           C  
ATOM    266  CD2 TYR A  35      81.808 -30.727 130.001  1.00 41.26           C  
ATOM    267  CE1 TYR A  35      81.939 -32.308 132.290  1.00 40.83           C  
ATOM    268  CE2 TYR A  35      82.944 -31.492 130.249  1.00 40.53           C  
ATOM    269  CZ  TYR A  35      83.000 -32.283 131.393  1.00 41.23           C  
ATOM    270  OH  TYR A  35      84.101 -33.070 131.634  1.00 43.10           O  
ATOM    271  N   GLU A  36      79.567 -26.766 130.732  1.00 45.21           N  
ATOM    272  CA  GLU A  36      80.353 -25.540 130.545  1.00 47.08           C  
ATOM    273  C   GLU A  36      80.068 -24.393 131.505  1.00 47.12           C  
ATOM    274  O   GLU A  36      80.984 -23.660 131.893  1.00 46.13           O  
ATOM    275  CB  GLU A  36      80.159 -25.010 129.122  1.00 51.84           C  
ATOM    276  CG  GLU A  36      80.684 -25.904 128.024  1.00 57.57           C  
ATOM    277  CD  GLU A  36      82.199 -25.952 127.994  1.00 61.53           C  
ATOM    278  OE1 GLU A  36      82.792 -25.455 127.002  1.00 63.92           O  
ATOM    279  OE2 GLU A  36      82.793 -26.484 128.963  1.00 62.48           O1-
ATOM    280  N   GLY A  37      78.801 -24.214 131.871  1.00 47.33           N  
ATOM    281  CA  GLY A  37      78.454 -23.132 132.779  1.00 46.27           C  
ATOM    282  C   GLY A  37      77.347 -22.222 132.274  1.00 46.06           C  
ATOM    283  O   GLY A  37      76.769 -21.455 133.047  1.00 46.36           O  
ATOM    284  N   ARG A  38      77.039 -22.293 130.984  1.00 45.52           N  
ATOM    285  CA  ARG A  38      75.983 -21.446 130.454  1.00 46.88           C  
ATOM    286  C   ARG A  38      74.636 -22.141 130.593  1.00 46.05           C  
ATOM    287  O   ARG A  38      73.691 -21.858 129.857  1.00 47.44           O  
ATOM    288  CB  ARG A  38      76.281 -21.073 128.986  1.00 48.35           C  
ATOM    289  CG  ARG A  38      76.669 -22.214 128.056  1.00 50.89           C  
ATOM    290  CD  ARG A  38      77.770 -21.775 127.077  1.00 52.39           C  
ATOM    291  NE  ARG A  38      77.372 -20.654 126.220  1.00 56.12           N  
ATOM    292  CZ  ARG A  38      76.684 -20.772 125.082  1.00 56.57           C  
ATOM    293  NH1 ARG A  38      76.314 -21.969 124.640  1.00 56.79           N1+
ATOM    294  NH2 ARG A  38      76.354 -19.690 124.389  1.00 56.53           N  
ATOM    295  N   GLY A  39      74.563 -23.050 131.563  1.00 45.06           N  
ATOM    296  CA  GLY A  39      73.346 -23.795 131.823  1.00 43.16           C  
ATOM    297  C   GLY A  39      72.932 -23.668 133.279  1.00 43.62           C  
ATOM    298  O   GLY A  39      73.760 -23.371 134.148  1.00 44.12           O  
ATOM    299  N   VAL A  40      71.649 -23.899 133.549  1.00 42.62           N  
ATOM    300  CA  VAL A  40      71.111 -23.796 134.900  1.00 40.87           C  
ATOM    301  C   VAL A  40      69.867 -24.661 135.069  1.00 40.65           C  
ATOM    302  O   VAL A  40      69.105 -24.872 134.121  1.00 40.75           O  
ATOM    303  CB  VAL A  40      70.736 -22.318 135.230  1.00 41.73           C  
ATOM    304  CG1 VAL A  40      69.672 -22.262 136.312  1.00 41.72           C  
ATOM    305  CG2 VAL A  40      71.963 -21.566 135.704  1.00 40.33           C  
ATOM    306  N   ILE A  41      69.670 -25.174 136.278  1.00 40.45           N  
ATOM    307  CA  ILE A  41      68.477 -25.962 136.576  1.00 39.67           C  
ATOM    308  C   ILE A  41      67.749 -25.212 137.676  1.00 40.20           C  
ATOM    309  O   ILE A  41      68.254 -25.108 138.801  1.00 42.17           O  
ATOM    310  CB  ILE A  41      68.777 -27.365 137.134  1.00 39.33           C  
ATOM    311  CG1 ILE A  41      69.645 -28.163 136.162  1.00 38.64           C  
ATOM    312  CG2 ILE A  41      67.452 -28.105 137.368  1.00 36.06           C  
ATOM    313  CD1 ILE A  41      69.986 -29.555 136.689  1.00 41.58           C  
ATOM    314  N   ILE A  42      66.571 -24.687 137.356  1.00 39.02           N  
ATOM    315  CA  ILE A  42      65.797 -23.954 138.346  1.00 38.22           C  
ATOM    316  C   ILE A  42      64.726 -24.874 138.910  1.00 38.18           C  
ATOM    317  O   ILE A  42      63.987 -25.527 138.155  1.00 38.17           O  
ATOM    318  CB  ILE A  42      65.118 -22.707 137.727  1.00 38.33           C  
ATOM    319  CG1 ILE A  42      66.167 -21.830 137.049  1.00 39.39           C  
ATOM    320  CG2 ILE A  42      64.429 -21.898 138.805  1.00 37.26           C  
ATOM    321  CD1 ILE A  42      65.641 -20.470 136.626  1.00 41.58           C  
ATOM    322  N   SER A  43      64.651 -24.922 140.236  1.00 36.66           N  
ATOM    323  CA  SER A  43      63.677 -25.751 140.917  1.00 37.73           C  
ATOM    324  C   SER A  43      62.806 -24.935 141.852  1.00 38.13           C  
ATOM    325  O   SER A  43      63.285 -24.031 142.555  1.00 38.92           O  
ATOM    326  CB  SER A  43      64.380 -26.843 141.730  1.00 39.64           C  
ATOM    327  OG  SER A  43      65.036 -27.779 140.888  1.00 42.06           O  
ATOM    328  N   TRP A  44      61.520 -25.264 141.859  1.00 37.17           N  
ATOM    329  CA  TRP A  44      60.565 -24.597 142.723  1.00 36.56           C  
ATOM    330  C   TRP A  44      59.412 -25.563 142.974  1.00 36.39           C  
ATOM    331  O   TRP A  44      59.114 -26.439 142.143  1.00 33.38           O  
ATOM    332  CB  TRP A  44      60.062 -23.307 142.070  1.00 37.36           C  
ATOM    333  CG  TRP A  44      59.148 -23.510 140.899  1.00 37.99           C  
ATOM    334  CD1 TRP A  44      57.786 -23.563 140.926  1.00 38.33           C  
ATOM    335  CD2 TRP A  44      59.530 -23.686 139.529  1.00 38.06           C  
ATOM    336  CE2 TRP A  44      58.339 -23.839 138.779  1.00 38.88           C  
ATOM    337  CE3 TRP A  44      60.758 -23.730 138.861  1.00 37.76           C  
ATOM    338  NE1 TRP A  44      57.292 -23.760 139.656  1.00 40.19           N  
ATOM    339  CZ2 TRP A  44      58.341 -24.030 137.392  1.00 38.71           C  
ATOM    340  CZ3 TRP A  44      60.763 -23.922 137.482  1.00 38.10           C  
ATOM    341  CH2 TRP A  44      59.561 -24.069 136.762  1.00 39.05           C  
ATOM    342  N   THR A  45      58.776 -25.406 144.132  1.00 36.82           N  
ATOM    343  CA  THR A  45      57.677 -26.271 144.503  1.00 37.96           C  
ATOM    344  C   THR A  45      56.378 -25.511 144.680  1.00 37.79           C  
ATOM    345  O   THR A  45      56.345 -24.416 145.250  1.00 37.01           O  
ATOM    346  CB  THR A  45      58.005 -27.037 145.804  1.00 37.98           C  
ATOM    347  CG2 THR A  45      56.746 -27.681 146.398  1.00 36.33           C  
ATOM    348  OG1 THR A  45      58.975 -28.052 145.511  1.00 40.02           O  
ATOM    349  N   THR A  46      55.305 -26.116 144.192  1.00 38.54           N  
ATOM    350  CA  THR A  46      53.997 -25.505 144.282  1.00 39.82           C  
ATOM    351  C   THR A  46      52.974 -26.488 144.850  1.00 39.21           C  
ATOM    352  O   THR A  46      52.935 -27.648 144.455  1.00 40.03           O  
ATOM    353  CB  THR A  46      53.560 -25.022 142.878  1.00 40.98           C  
ATOM    354  CG2 THR A  46      52.929 -26.154 142.071  1.00 36.60           C  
ATOM    355  OG1 THR A  46      52.622 -23.959 143.023  1.00 44.77           O  
ATOM    356  N   PRO A  47      52.134 -26.034 145.789  1.00 40.21           N  
ATOM    357  CA  PRO A  47      51.112 -26.899 146.396  1.00 40.96           C  
ATOM    358  C   PRO A  47      50.056 -27.445 145.425  1.00 41.36           C  
ATOM    359  O   PRO A  47      49.450 -28.488 145.692  1.00 40.06           O  
ATOM    360  CB  PRO A  47      50.514 -26.015 147.495  1.00 41.57           C  
ATOM    361  CG  PRO A  47      50.701 -24.624 146.953  1.00 42.54           C  
ATOM    362  CD  PRO A  47      52.106 -24.690 146.390  1.00 40.99           C  
ATOM    363  N   TYR A  48      49.839 -26.746 144.308  1.00 42.41           N  
ATOM    364  CA  TYR A  48      48.861 -27.185 143.305  1.00 43.90           C  
ATOM    365  C   TYR A  48      49.476 -27.152 141.917  1.00 44.91           C  
ATOM    366  O   TYR A  48      50.362 -26.347 141.651  1.00 45.47           O  
ATOM    367  CB  TYR A  48      47.620 -26.285 143.342  1.00 42.43           C  
ATOM    368  CG  TYR A  48      47.092 -26.110 144.742  1.00 43.16           C  
ATOM    369  CD1 TYR A  48      47.163 -24.874 145.388  1.00 43.48           C  
ATOM    370  CD2 TYR A  48      46.580 -27.198 145.451  1.00 42.03           C  
ATOM    371  CE1 TYR A  48      46.744 -24.728 146.708  1.00 42.53           C  
ATOM    372  CE2 TYR A  48      46.164 -27.065 146.760  1.00 42.08           C  
ATOM    373  CZ  TYR A  48      46.251 -25.830 147.389  1.00 42.90           C  
ATOM    374  OH  TYR A  48      45.876 -25.712 148.709  1.00 42.41           O  
ATOM    375  N   ASP A  49      49.005 -28.024 141.034  1.00 46.40           N  
ATOM    376  CA  ASP A  49      49.531 -28.075 139.682  1.00 49.24           C  
ATOM    377  C   ASP A  49      48.561 -27.463 138.683  1.00 50.31           C  
ATOM    378  O   ASP A  49      48.088 -28.150 137.769  1.00 50.75           O  
ATOM    379  CB  ASP A  49      49.819 -29.520 139.279  1.00 50.79           C  
ATOM    380  CG  ASP A  49      50.488 -29.624 137.916  1.00 53.51           C  
ATOM    381  OD1 ASP A  49      51.632 -29.128 137.773  1.00 54.58           O  
ATOM    382  OD2 ASP A  49      49.870 -30.198 136.989  1.00 55.70           O1-
ATOM    383  N   LYS A  50      48.270 -26.176 138.855  1.00 49.99           N  
ATOM    384  CA  LYS A  50      47.355 -25.490 137.951  1.00 51.86           C  
ATOM    385  C   LYS A  50      48.087 -24.591 136.947  1.00 51.84           C  
ATOM    386  O   LYS A  50      49.211 -24.145 137.202  1.00 51.02           O  
ATOM    387  CB  LYS A  50      46.346 -24.675 138.769  1.00 51.55           C  
ATOM    388  CG  LYS A  50      45.535 -25.540 139.738  1.00 50.80           C  
ATOM    389  CD  LYS A  50      44.863 -26.712 139.003  1.00 49.72           C  
ATOM    390  CE  LYS A  50      44.116 -27.651 139.947  1.00 48.43           C  
ATOM    391  NZ  LYS A  50      43.573 -28.855 139.228  1.00 45.14           N1+
ATOM    392  N   ALA A  51      47.440 -24.343 135.807  1.00 51.97           N  
ATOM    393  CA  ALA A  51      48.020 -23.513 134.759  1.00 51.52           C  
ATOM    394  C   ALA A  51      48.838 -22.342 135.266  1.00 52.05           C  
ATOM    395  O   ALA A  51      48.344 -21.516 136.038  1.00 52.55           O  
ATOM    396  N   GLY A  52      50.096 -22.271 134.838  1.00 51.30           N  
ATOM    397  CA  GLY A  52      50.954 -21.178 135.260  1.00 50.74           C  
ATOM    398  C   GLY A  52      52.002 -21.565 136.287  1.00 50.41           C  
ATOM    399  O   GLY A  52      53.102 -21.004 136.297  1.00 52.04           O  
ATOM    400  N   ALA A  53      51.672 -22.520 137.150  1.00 48.97           N  
ATOM    401  CA  ALA A  53      52.594 -22.959 138.192  1.00 47.64           C  
ATOM    402  C   ALA A  53      53.848 -23.637 137.635  1.00 46.12           C  
ATOM    403  O   ALA A  53      54.848 -23.763 138.331  1.00 45.02           O  
ATOM    404  CB  ALA A  53      51.874 -23.908 139.141  1.00 47.47           C  
ATOM    405  N   ASN A  54      53.797 -24.060 136.379  1.00 44.92           N  
ATOM    406  CA  ASN A  54      54.925 -24.748 135.759  1.00 44.68           C  
ATOM    407  C   ASN A  54      55.680 -23.888 134.729  1.00 44.72           C  
ATOM    408  O   ASN A  54      56.240 -24.410 133.770  1.00 43.09           O  
ATOM    409  CB  ASN A  54      54.404 -26.023 135.090  1.00 44.05           C  
ATOM    410  CG  ASN A  54      55.512 -26.971 134.681  1.00 45.04           C  
ATOM    411  ND2 ASN A  54      56.533 -27.094 135.523  1.00 46.10           N  
ATOM    412  OD1 ASN A  54      55.448 -27.595 133.621  1.00 44.02           O  
ATOM    413  N   LYS A  55      55.700 -22.572 134.924  1.00 46.06           N  
ATOM    414  CA  LYS A  55      56.374 -21.693 133.974  1.00 46.66           C  
ATOM    415  C   LYS A  55      57.364 -20.736 134.621  1.00 47.49           C  
ATOM    416  O   LYS A  55      57.080 -20.130 135.659  1.00 47.49           O  
ATOM    417  CB  LYS A  55      55.351 -20.868 133.187  1.00 47.57           C  
ATOM    418  CG  LYS A  55      54.302 -21.700 132.476  1.00 50.58           C  
ATOM    419  CD  LYS A  55      53.329 -22.327 133.475  1.00 52.79           C  
ATOM    420  CE  LYS A  55      52.570 -23.513 132.882  1.00 54.78           C  
ATOM    421  NZ  LYS A  55      51.702 -24.163 133.909  1.00 57.32           N1+
ATOM    422  N   VAL A  56      58.530 -20.614 133.994  1.00 47.30           N  
ATOM    423  CA  VAL A  56      59.573 -19.713 134.460  1.00 46.58           C  
ATOM    424  C   VAL A  56      59.774 -18.654 133.408  1.00 46.71           C  
ATOM    425  O   VAL A  56      59.826 -18.951 132.211  1.00 46.54           O  
ATOM    426  CB  VAL A  56      60.942 -20.395 134.631  1.00 46.16           C  
ATOM    427  CG1 VAL A  56      60.994 -21.151 135.928  1.00 47.12           C  
ATOM    428  CG2 VAL A  56      61.195 -21.324 133.460  1.00 44.02           C  
ATOM    429  N   PHE A  57      59.882 -17.415 133.859  1.00 47.26           N  
ATOM    430  CA  PHE A  57      60.121 -16.307 132.958  1.00 48.30           C  
ATOM    431  C   PHE A  57      61.511 -15.827 133.343  1.00 49.11           C  
ATOM    432  O   PHE A  57      61.769 -15.526 134.510  1.00 50.14           O  
ATOM    433  CB  PHE A  57      59.091 -15.183 133.168  1.00 48.59           C  
ATOM    434  CG  PHE A  57      57.704 -15.501 132.639  1.00 45.81           C  
ATOM    435  CD1 PHE A  57      56.678 -15.900 133.507  1.00 46.63           C  
ATOM    436  CD2 PHE A  57      57.418 -15.385 131.274  1.00 45.43           C  
ATOM    437  CE1 PHE A  57      55.387 -16.176 133.019  1.00 46.52           C  
ATOM    438  CE2 PHE A  57      56.131 -15.658 130.776  1.00 44.83           C  
ATOM    439  CZ  PHE A  57      55.115 -16.053 131.650  1.00 45.11           C  
ATOM    440  N   TYR A  58      62.414 -15.776 132.373  1.00 49.48           N  
ATOM    441  CA  TYR A  58      63.768 -15.322 132.648  1.00 50.14           C  
ATOM    442  C   TYR A  58      64.269 -14.385 131.558  1.00 51.65           C  
ATOM    443  O   TYR A  58      63.854 -14.471 130.399  1.00 51.30           O  
ATOM    444  CB  TYR A  58      64.721 -16.515 132.776  1.00 47.86           C  
ATOM    445  CG  TYR A  58      64.897 -17.322 131.512  1.00 45.54           C  
ATOM    446  CD1 TYR A  58      63.893 -18.168 131.056  1.00 45.49           C  
ATOM    447  CD2 TYR A  58      66.080 -17.250 130.779  1.00 45.80           C  
ATOM    448  CE1 TYR A  58      64.061 -18.933 129.897  1.00 44.74           C  
ATOM    449  CE2 TYR A  58      66.261 -18.007 129.618  1.00 45.30           C  
ATOM    450  CZ  TYR A  58      65.246 -18.845 129.188  1.00 45.25           C  
ATOM    451  OH  TYR A  58      65.419 -19.602 128.053  1.00 46.56           O  
ATOM    452  N   TRP A  59      65.174 -13.493 131.935  1.00 53.80           N  
ATOM    453  CA  TRP A  59      65.715 -12.542 130.983  1.00 56.78           C  
ATOM    454  C   TRP A  59      66.982 -11.887 131.531  1.00 58.16           C  
ATOM    455  O   TRP A  59      67.123 -11.668 132.744  1.00 56.75           O  
ATOM    456  CB  TRP A  59      64.653 -11.474 130.672  1.00 56.17           C  
ATOM    457  CG  TRP A  59      64.258 -10.669 131.887  1.00 56.65           C  
ATOM    458  CD1 TRP A  59      64.816  -9.491 132.309  1.00 57.21           C  
ATOM    459  CD2 TRP A  59      63.262 -11.012 132.865  1.00 56.00           C  
ATOM    460  CE2 TRP A  59      63.276  -9.994 133.853  1.00 56.29           C  
ATOM    461  CE3 TRP A  59      62.363 -12.079 133.005  1.00 55.33           C  
ATOM    462  NE1 TRP A  59      64.232  -9.081 133.489  1.00 56.96           N  
ATOM    463  CZ2 TRP A  59      62.423 -10.014 134.970  1.00 55.97           C  
ATOM    464  CZ3 TRP A  59      61.517 -12.098 134.112  1.00 55.27           C  
ATOM    465  CH2 TRP A  59      61.554 -11.070 135.081  1.00 54.94           C  
ATOM    466  N   SER A  60      67.904 -11.598 130.620  1.00 60.09           N  
ATOM    467  CA  SER A  60      69.157 -10.936 130.954  1.00 63.35           C  
ATOM    468  C   SER A  60      68.769  -9.508 131.314  1.00 65.01           C  
ATOM    469  O   SER A  60      67.830  -8.977 130.734  1.00 65.85           O  
ATOM    470  CB  SER A  60      70.061 -10.958 129.731  1.00 63.99           C  
ATOM    471  OG  SER A  60      69.286 -11.216 128.567  1.00 65.45           O  
ATOM    472  N   GLU A  61      69.470  -8.881 132.254  1.00 67.67           N  
ATOM    473  CA  GLU A  61      69.103  -7.522 132.663  1.00 71.48           C  
ATOM    474  C   GLU A  61      69.285  -6.458 131.575  1.00 73.39           C  
ATOM    475  O   GLU A  61      68.477  -5.523 131.460  1.00 72.94           O  
ATOM    476  CB  GLU A  61      69.888  -7.111 133.918  1.00 71.64           C  
ATOM    477  CG  GLU A  61      71.382  -6.931 133.723  1.00 72.55           C  
ATOM    478  CD  GLU A  61      72.075  -6.457 134.993  1.00 73.21           C  
ATOM    479  OE1 GLU A  61      73.313  -6.277 134.969  1.00 73.19           O  
ATOM    480  OE2 GLU A  61      71.381  -6.266 136.017  1.00 73.61           O1-
ATOM    481  N   ASN A  62      70.341  -6.598 130.779  1.00 75.36           N  
ATOM    482  CA  ASN A  62      70.603  -5.649 129.705  1.00 77.40           C  
ATOM    483  C   ASN A  62      70.036  -6.203 128.397  1.00 78.56           C  
ATOM    484  O   ASN A  62      70.728  -6.248 127.376  1.00 78.50           O  
ATOM    485  CB  ASN A  62      72.113  -5.409 129.577  1.00 77.16           C  
ATOM    486  N   SER A  63      68.772  -6.623 128.439  1.00 79.61           N  
ATOM    487  CA  SER A  63      68.097  -7.182 127.268  1.00 80.53           C  
ATOM    488  C   SER A  63      66.623  -7.438 127.578  1.00 80.98           C  
ATOM    489  O   SER A  63      66.194  -8.585 127.729  1.00 81.13           O  
ATOM    490  CB  SER A  63      68.780  -8.486 126.842  1.00 81.03           C  
ATOM    491  N   LYS A  64      65.865  -6.347 127.663  1.00 81.28           N  
ATOM    492  CA  LYS A  64      64.432  -6.354 127.962  1.00 81.38           C  
ATOM    493  C   LYS A  64      63.656  -7.651 127.673  1.00 81.42           C  
ATOM    494  O   LYS A  64      63.170  -8.301 128.606  1.00 81.94           O  
ATOM    495  CB  LYS A  64      63.761  -5.177 127.232  1.00 81.08           C  
ATOM    496  N   SER A  65      63.535  -8.018 126.396  1.00 80.58           N  
ATOM    497  CA  SER A  65      62.795  -9.220 125.982  1.00 79.02           C  
ATOM    498  C   SER A  65      62.987 -10.414 126.928  1.00 77.14           C  
ATOM    499  O   SER A  65      64.112 -10.877 127.130  1.00 77.11           O  
ATOM    500  CB  SER A  65      63.214  -9.617 124.560  1.00 79.47           C  
ATOM    501  OG  SER A  65      62.379 -10.642 124.047  1.00 79.29           O  
ATOM    502  N   GLN A  66      61.888 -10.912 127.498  1.00 74.61           N  
ATOM    503  CA  GLN A  66      61.963 -12.034 128.434  1.00 72.63           C  
ATOM    504  C   GLN A  66      61.444 -13.359 127.885  1.00 70.62           C  
ATOM    505  O   GLN A  66      60.346 -13.426 127.336  1.00 70.81           O  
ATOM    506  CB  GLN A  66      61.200 -11.699 129.721  1.00 72.64           C  
ATOM    507  CG  GLN A  66      59.694 -11.546 129.553  1.00 73.83           C  
ATOM    508  CD  GLN A  66      58.974 -11.305 130.883  1.00 74.37           C  
ATOM    509  NE2 GLN A  66      59.700 -11.451 131.987  1.00 74.02           N  
ATOM    510  OE1 GLN A  66      57.780 -10.994 130.911  1.00 74.59           O  
ATOM    511  N   LYS A  67      62.241 -14.412 128.049  1.00 68.39           N  
ATOM    512  CA  LYS A  67      61.871 -15.746 127.580  1.00 66.58           C  
ATOM    513  C   LYS A  67      61.195 -16.562 128.686  1.00 64.33           C  
ATOM    514  O   LYS A  67      61.465 -16.375 129.873  1.00 64.29           O  
ATOM    515  CB  LYS A  67      63.111 -16.480 127.069  1.00 66.58           C  
ATOM    516  N   ARG A  68      60.314 -17.470 128.283  1.00 61.47           N  
ATOM    517  CA  ARG A  68      59.579 -18.315 129.220  1.00 59.14           C  
ATOM    518  C   ARG A  68      59.880 -19.779 128.937  1.00 56.66           C  
ATOM    519  O   ARG A  68      60.024 -20.183 127.781  1.00 55.15           O  
ATOM    520  CB  ARG A  68      58.068 -18.065 129.089  1.00 59.50           C  
ATOM    521  CG  ARG A  68      57.471 -18.479 127.747  1.00 60.68           C  
ATOM    522  CD  ARG A  68      56.137 -17.775 127.495  1.00 64.19           C  
ATOM    523  NE  ARG A  68      55.049 -18.269 128.340  1.00 66.72           N  
ATOM    524  CZ  ARG A  68      54.319 -19.353 128.070  1.00 67.70           C  
ATOM    525  NH1 ARG A  68      54.559 -20.058 126.969  1.00 67.43           N1+
ATOM    526  NH2 ARG A  68      53.350 -19.735 128.898  1.00 67.35           N  
ATOM    527  N   ALA A  69      59.976 -20.567 130.000  1.00 54.61           N  
ATOM    528  CA  ALA A  69      60.253 -21.987 129.869  1.00 53.59           C  
ATOM    529  C   ALA A  69      59.301 -22.788 130.749  1.00 53.23           C  
ATOM    530  O   ALA A  69      58.759 -22.282 131.738  1.00 53.30           O  
ATOM    531  CB  ALA A  69      61.698 -22.278 130.264  1.00 52.01           C  
ATOM    532  N   MET A  70      59.102 -24.045 130.377  1.00 52.38           N  
ATOM    533  CA  MET A  70      58.232 -24.935 131.126  1.00 51.57           C  
ATOM    534  C   MET A  70      59.105 -25.945 131.856  1.00 50.53           C  
ATOM    535  O   MET A  70      60.139 -26.371 131.332  1.00 51.21           O  
ATOM    536  CB  MET A  70      57.285 -25.658 130.169  1.00 53.70           C  
ATOM    537  CG  MET A  70      56.237 -24.755 129.538  1.00 54.08           C  
ATOM    538  SD  MET A  70      54.942 -24.334 130.721  1.00 58.66           S  
ATOM    539  CE  MET A  70      54.055 -25.940 130.777  1.00 54.65           C  
ATOM    540  N   GLY A  71      58.702 -26.327 133.063  1.00 48.29           N  
ATOM    541  CA  GLY A  71      59.494 -27.288 133.806  1.00 47.35           C  
ATOM    542  C   GLY A  71      58.925 -28.691 133.724  1.00 46.60           C  
ATOM    543  O   GLY A  71      57.852 -28.906 133.161  1.00 46.38           O  
ATOM    544  N   THR A  72      59.661 -29.653 134.273  1.00 45.63           N  
ATOM    545  CA  THR A  72      59.222 -31.038 134.313  1.00 43.69           C  
ATOM    546  C   THR A  72      58.783 -31.187 135.755  1.00 42.46           C  
ATOM    547  O   THR A  72      59.496 -30.771 136.662  1.00 42.03           O  
ATOM    548  CB  THR A  72      60.373 -31.998 134.034  1.00 44.66           C  
ATOM    549  CG2 THR A  72      59.913 -33.449 134.200  1.00 44.33           C  
ATOM    550  OG1 THR A  72      60.844 -31.789 132.699  1.00 45.43           O  
ATOM    551  N   VAL A  73      57.616 -31.768 135.977  1.00 41.48           N  
ATOM    552  CA  VAL A  73      57.120 -31.892 137.338  1.00 41.25           C  
ATOM    553  C   VAL A  73      57.067 -33.307 137.876  1.00 39.88           C  
ATOM    554  O   VAL A  73      56.810 -34.270 137.153  1.00 37.45           O  
ATOM    555  CB  VAL A  73      55.712 -31.243 137.462  1.00 43.57           C  
ATOM    556  CG1 VAL A  73      54.869 -31.626 136.258  1.00 44.61           C  
ATOM    557  CG2 VAL A  73      55.028 -31.692 138.752  1.00 43.71           C  
ATOM    558  N   VAL A  74      57.313 -33.425 139.171  1.00 40.00           N  
ATOM    559  CA  VAL A  74      57.300 -34.728 139.796  1.00 40.49           C  
ATOM    560  C   VAL A  74      56.783 -34.643 141.229  1.00 40.08           C  
ATOM    561  O   VAL A  74      56.787 -33.573 141.857  1.00 41.18           O  
ATOM    562  CB  VAL A  74      58.729 -35.343 139.790  1.00 40.09           C  
ATOM    563  CG1 VAL A  74      59.640 -34.571 140.742  1.00 39.02           C  
ATOM    564  CG2 VAL A  74      58.652 -36.802 140.172  1.00 42.07           C  
ATOM    565  N   THR A  75      56.317 -35.777 141.732  1.00 37.75           N  
ATOM    566  CA  THR A  75      55.835 -35.873 143.101  1.00 35.21           C  
ATOM    567  C   THR A  75      56.330 -37.223 143.587  1.00 33.92           C  
ATOM    568  O   THR A  75      56.684 -38.089 142.778  1.00 34.13           O  
ATOM    569  CB  THR A  75      54.271 -35.814 143.185  1.00 34.70           C  
ATOM    570  CG2 THR A  75      53.751 -34.541 142.542  1.00 34.88           C  
ATOM    571  OG1 THR A  75      53.695 -36.934 142.509  1.00 35.32           O  
ATOM    572  N   TYR A  76      56.385 -37.405 144.898  1.00 32.88           N  
ATOM    573  CA  TYR A  76      56.824 -38.685 145.424  1.00 33.69           C  
ATOM    574  C   TYR A  76      56.158 -38.929 146.763  1.00 34.37           C  
ATOM    575  O   TYR A  76      55.621 -38.009 147.380  1.00 33.02           O  
ATOM    576  CB  TYR A  76      58.361 -38.724 145.574  1.00 32.70           C  
ATOM    577  CG  TYR A  76      58.912 -37.946 146.751  1.00 33.25           C  
ATOM    578  CD1 TYR A  76      59.115 -36.565 146.673  1.00 32.35           C  
ATOM    579  CD2 TYR A  76      59.192 -38.587 147.959  1.00 32.76           C  
ATOM    580  CE1 TYR A  76      59.577 -35.845 147.770  1.00 32.14           C  
ATOM    581  CE2 TYR A  76      59.653 -37.873 149.062  1.00 31.74           C  
ATOM    582  CZ  TYR A  76      59.840 -36.504 148.960  1.00 32.63           C  
ATOM    583  OH  TYR A  76      60.270 -35.787 150.052  1.00 34.49           O  
ATOM    584  N   LYS A  77      56.185 -40.182 147.193  1.00 36.00           N  
ATOM    585  CA  LYS A  77      55.608 -40.578 148.465  1.00 37.30           C  
ATOM    586  C   LYS A  77      56.687 -41.292 149.282  1.00 39.22           C  
ATOM    587  O   LYS A  77      57.582 -41.944 148.720  1.00 39.40           O  
ATOM    588  CB  LYS A  77      54.413 -41.506 148.228  1.00 38.99           C  
ATOM    589  CG  LYS A  77      53.174 -40.788 147.684  1.00 39.98           C  
ATOM    590  CD  LYS A  77      52.026 -41.758 147.403  1.00 41.58           C  
ATOM    591  CE  LYS A  77      50.742 -41.024 147.000  1.00 43.99           C  
ATOM    592  NZ  LYS A  77      50.151 -40.238 148.129  1.00 43.83           N1+
ATOM    593  N   TYR A  78      56.607 -41.157 150.603  1.00 38.67           N  
ATOM    594  CA  TYR A  78      57.567 -41.779 151.511  1.00 40.21           C  
ATOM    595  C   TYR A  78      56.770 -42.079 152.770  1.00 42.57           C  
ATOM    596  O   TYR A  78      56.415 -41.154 153.517  1.00 41.74           O  
ATOM    597  CB  TYR A  78      58.704 -40.805 151.840  1.00 40.04           C  
ATOM    598  CG  TYR A  78      59.858 -41.429 152.599  1.00 38.13           C  
ATOM    599  CD1 TYR A  78      60.896 -42.072 151.922  1.00 39.00           C  
ATOM    600  CD2 TYR A  78      59.910 -41.381 153.989  1.00 36.84           C  
ATOM    601  CE1 TYR A  78      61.963 -42.649 152.607  1.00 36.67           C  
ATOM    602  CE2 TYR A  78      60.969 -41.956 154.688  1.00 36.96           C  
ATOM    603  CZ  TYR A  78      61.997 -42.590 153.990  1.00 37.70           C  
ATOM    604  OH  TYR A  78      63.061 -43.160 154.665  1.00 34.49           O  
ATOM    605  N   TYR A  79      56.498 -43.364 153.007  1.00 43.21           N  
ATOM    606  CA  TYR A  79      55.688 -43.766 154.148  1.00 44.33           C  
ATOM    607  C   TYR A  79      54.373 -42.987 153.975  1.00 44.79           C  
ATOM    608  O   TYR A  79      53.860 -42.930 152.856  1.00 45.03           O  
ATOM    609  CB  TYR A  79      56.399 -43.409 155.457  1.00 44.96           C  
ATOM    610  CG  TYR A  79      55.660 -43.861 156.698  1.00 47.58           C  
ATOM    611  CD1 TYR A  79      55.136 -45.156 156.794  1.00 47.71           C  
ATOM    612  CD2 TYR A  79      55.485 -42.998 157.782  1.00 48.22           C  
ATOM    613  CE1 TYR A  79      54.459 -45.576 157.936  1.00 48.88           C  
ATOM    614  CE2 TYR A  79      54.808 -43.412 158.934  1.00 49.74           C  
ATOM    615  CZ  TYR A  79      54.299 -44.700 159.001  1.00 49.91           C  
ATOM    616  OH  TYR A  79      53.642 -45.113 160.138  1.00 50.54           O  
ATOM    617  N   ASN A  80      53.834 -42.385 155.035  1.00 45.10           N  
ATOM    618  CA  ASN A  80      52.575 -41.643 154.905  1.00 48.29           C  
ATOM    619  C   ASN A  80      52.766 -40.189 154.463  1.00 47.62           C  
ATOM    620  O   ASN A  80      51.959 -39.312 154.808  1.00 46.83           O  
ATOM    621  CB  ASN A  80      51.798 -41.659 156.224  1.00 52.62           C  
ATOM    622  CG  ASN A  80      52.637 -41.193 157.389  1.00 59.98           C  
ATOM    623  ND2 ASN A  80      52.317 -41.645 158.603  1.00 67.48           N  
ATOM    624  OD1 ASN A  80      53.587 -40.425 157.194  1.00 58.93           O  
ATOM    625  N   TYR A  81      53.824 -39.928 153.701  1.00 44.17           N  
ATOM    626  CA  TYR A  81      54.081 -38.576 153.229  1.00 41.30           C  
ATOM    627  C   TYR A  81      53.939 -38.445 151.713  1.00 39.78           C  
ATOM    628  O   TYR A  81      54.318 -39.337 150.955  1.00 38.74           O  
ATOM    629  CB  TYR A  81      55.483 -38.133 153.644  1.00 40.09           C  
ATOM    630  CG  TYR A  81      55.902 -36.814 153.044  1.00 37.91           C  
ATOM    631  CD1 TYR A  81      55.804 -35.633 153.768  1.00 37.45           C  
ATOM    632  CD2 TYR A  81      56.383 -36.746 151.733  1.00 38.02           C  
ATOM    633  CE1 TYR A  81      56.174 -34.408 153.204  1.00 37.36           C  
ATOM    634  CE2 TYR A  81      56.751 -35.534 151.161  1.00 37.47           C  
ATOM    635  CZ  TYR A  81      56.644 -34.372 151.897  1.00 36.54           C  
ATOM    636  OH  TYR A  81      56.996 -33.178 151.312  1.00 37.38           O  
ATOM    637  N   THR A  82      53.382 -37.322 151.280  1.00 39.95           N  
ATOM    638  CA  THR A  82      53.221 -37.054 149.856  1.00 39.78           C  
ATOM    639  C   THR A  82      53.729 -35.644 149.576  1.00 37.75           C  
ATOM    640  O   THR A  82      53.400 -34.699 150.278  1.00 36.62           O  
ATOM    641  CB  THR A  82      51.754 -37.142 149.420  1.00 40.25           C  
ATOM    642  CG2 THR A  82      51.651 -36.938 147.916  1.00 40.73           C  
ATOM    643  OG1 THR A  82      51.223 -38.425 149.766  1.00 40.89           O  
ATOM    644  N   SER A  83      54.538 -35.502 148.545  1.00 38.82           N  
ATOM    645  CA  SER A  83      55.095 -34.190 148.215  1.00 38.79           C  
ATOM    646  C   SER A  83      54.120 -33.376 147.394  1.00 39.05           C  
ATOM    647  O   SER A  83      53.122 -33.899 146.878  1.00 40.50           O  
ATOM    648  CB  SER A  83      56.378 -34.349 147.408  1.00 35.77           C  
ATOM    649  OG  SER A  83      56.088 -35.016 146.186  1.00 35.70           O  
ATOM    650  N   ALA A  84      54.423 -32.090 147.273  1.00 37.77           N  
ATOM    651  CA  ALA A  84      53.604 -31.197 146.473  1.00 36.56           C  
ATOM    652  C   ALA A  84      54.136 -31.386 145.066  1.00 36.04           C  
ATOM    653  O   ALA A  84      54.805 -32.392 144.782  1.00 34.61           O  
ATOM    654  CB  ALA A  84      53.784 -29.770 146.919  1.00 34.69           C  
ATOM    655  N   PHE A  85      53.843 -30.430 144.190  1.00 35.84           N  
ATOM    656  CA  PHE A  85      54.299 -30.512 142.811  1.00 36.02           C  
ATOM    657  C   PHE A  85      55.644 -29.823 142.719  1.00 37.82           C  
ATOM    658  O   PHE A  85      55.760 -28.598 142.889  1.00 36.96           O  
ATOM    659  CB  PHE A  85      53.260 -29.866 141.888  1.00 35.07           C  
ATOM    660  CG  PHE A  85      51.953 -30.605 141.869  1.00 33.53           C  
ATOM    661  CD1 PHE A  85      51.792 -31.747 141.086  1.00 32.62           C  
ATOM    662  CD2 PHE A  85      50.900 -30.201 142.687  1.00 34.44           C  
ATOM    663  CE1 PHE A  85      50.600 -32.484 141.116  1.00 32.01           C  
ATOM    664  CE2 PHE A  85      49.696 -30.933 142.729  1.00 31.60           C  
ATOM    665  CZ  PHE A  85      49.551 -32.075 141.941  1.00 30.63           C  
ATOM    666  N   ILE A  86      56.664 -30.644 142.469  1.00 39.19           N  
ATOM    667  CA  ILE A  86      58.041 -30.187 142.360  1.00 39.14           C  
ATOM    668  C   ILE A  86      58.383 -29.966 140.893  1.00 39.03           C  
ATOM    669  O   ILE A  86      58.204 -30.867 140.065  1.00 39.99           O  
ATOM    670  CB  ILE A  86      59.004 -31.234 142.948  1.00 39.58           C  
ATOM    671  CG1 ILE A  86      58.599 -31.551 144.384  1.00 41.04           C  
ATOM    672  CG2 ILE A  86      60.427 -30.707 142.928  1.00 38.98           C  
ATOM    673  CD1 ILE A  86      59.351 -32.726 144.992  1.00 41.58           C  
ATOM    674  N   HIS A  87      58.877 -28.773 140.575  1.00 38.18           N  
ATOM    675  CA  HIS A  87      59.237 -28.457 139.200  1.00 37.40           C  
ATOM    676  C   HIS A  87      60.736 -28.295 139.017  1.00 37.12           C  
ATOM    677  O   HIS A  87      61.421 -27.708 139.857  1.00 37.01           O  
ATOM    678  CB  HIS A  87      58.559 -27.165 138.756  1.00 38.03           C  
ATOM    679  CG  HIS A  87      57.093 -27.121 139.039  1.00 38.36           C  
ATOM    680  CD2 HIS A  87      56.022 -27.313 138.233  1.00 36.95           C  
ATOM    681  ND1 HIS A  87      56.590 -26.858 140.295  1.00 39.25           N  
ATOM    682  CE1 HIS A  87      55.271 -26.889 140.250  1.00 37.91           C  
ATOM    683  NE2 HIS A  87      54.902 -27.163 139.010  1.00 38.19           N  
ATOM    684  N   HIS A  88      61.241 -28.808 137.906  1.00 36.72           N  
ATOM    685  CA  HIS A  88      62.658 -28.699 137.601  1.00 37.55           C  
ATOM    686  C   HIS A  88      62.770 -28.245 136.159  1.00 37.26           C  
ATOM    687  O   HIS A  88      62.283 -28.916 135.252  1.00 36.44           O  
ATOM    688  CB  HIS A  88      63.347 -30.049 137.778  1.00 38.46           C  
ATOM    689  CG  HIS A  88      63.266 -30.585 139.173  1.00 41.01           C  
ATOM    690  CD2 HIS A  88      62.816 -31.773 139.651  1.00 40.79           C  
ATOM    691  ND1 HIS A  88      63.686 -29.862 140.273  1.00 41.43           N  
ATOM    692  CE1 HIS A  88      63.499 -30.582 141.367  1.00 41.49           C  
ATOM    693  NE2 HIS A  88      62.972 -31.744 141.017  1.00 41.61           N  
ATOM    694  N   CYS A  89      63.399 -27.096 135.949  1.00 37.34           N  
ATOM    695  CA  CYS A  89      63.555 -26.577 134.601  1.00 38.26           C  
ATOM    696  C   CYS A  89      65.026 -26.383 134.267  1.00 38.16           C  
ATOM    697  O   CYS A  89      65.754 -25.669 134.972  1.00 37.62           O  
ATOM    698  CB  CYS A  89      62.804 -25.250 134.468  1.00 38.83           C  
ATOM    699  SG  CYS A  89      62.764 -24.610 132.783  1.00 44.50           S  
ATOM    700  N   THR A  90      65.458 -27.023 133.189  1.00 37.80           N  
ATOM    701  CA  THR A  90      66.843 -26.933 132.754  1.00 39.90           C  
ATOM    702  C   THR A  90      66.979 -25.986 131.570  1.00 40.27           C  
ATOM    703  O   THR A  90      66.585 -26.317 130.449  1.00 41.13           O  
ATOM    704  CB  THR A  90      67.393 -28.329 132.348  1.00 39.67           C  
ATOM    705  CG2 THR A  90      68.852 -28.233 131.868  1.00 39.73           C  
ATOM    706  OG1 THR A  90      67.344 -29.197 133.485  1.00 42.30           O  
ATOM    707  N   ILE A  91      67.544 -24.814 131.829  1.00 40.18           N  
ATOM    708  CA  ILE A  91      67.749 -23.800 130.798  1.00 41.01           C  
ATOM    709  C   ILE A  91      69.207 -23.849 130.349  1.00 43.64           C  
ATOM    710  O   ILE A  91      70.133 -23.746 131.158  1.00 43.41           O  
ATOM    711  CB  ILE A  91      67.418 -22.391 131.346  1.00 38.89           C  
ATOM    712  CG1 ILE A  91      65.975 -22.377 131.860  1.00 38.44           C  
ATOM    713  CG2 ILE A  91      67.590 -21.348 130.252  1.00 38.77           C  
ATOM    714  CD1 ILE A  91      65.616 -21.154 132.663  1.00 41.58           C  
ATOM    715  N   LYS A  92      69.410 -24.006 129.050  1.00 45.69           N  
ATOM    716  CA  LYS A  92      70.764 -24.095 128.530  1.00 48.68           C  
ATOM    717  C   LYS A  92      71.132 -22.906 127.644  1.00 50.05           C  
ATOM    718  O   LYS A  92      70.333 -21.990 127.450  1.00 50.13           O  
ATOM    719  CB  LYS A  92      70.912 -25.402 127.749  1.00 49.45           C  
ATOM    720  CG  LYS A  92      70.332 -26.603 128.486  1.00 51.89           C  
ATOM    721  CD  LYS A  92      70.603 -27.924 127.771  1.00 54.41           C  
ATOM    722  CE  LYS A  92      72.050 -28.395 127.958  1.00 56.64           C  
ATOM    723  NZ  LYS A  92      72.370 -28.758 129.379  1.00 58.44           N1+
ATOM    724  N   ASP A  93      72.356 -22.924 127.129  1.00 50.95           N  
ATOM    725  CA  ASP A  93      72.846 -21.884 126.232  1.00 52.02           C  
ATOM    726  C   ASP A  93      72.716 -20.428 126.669  1.00 51.50           C  
ATOM    727  O   ASP A  93      72.540 -19.558 125.826  1.00 52.90           O  
ATOM    728  CB  ASP A  93      72.177 -22.052 124.869  1.00 52.76           C  
ATOM    729  CG  ASP A  93      72.569 -23.351 124.190  1.00 54.40           C  
ATOM    730  OD1 ASP A  93      71.859 -23.780 123.254  1.00 54.24           O  
ATOM    731  OD2 ASP A  93      73.596 -23.942 124.593  1.00 54.88           O1-
ATOM    732  N   LEU A  94      72.795 -20.148 127.963  1.00 50.45           N  
ATOM    733  CA  LEU A  94      72.717 -18.760 128.404  1.00 49.21           C  
ATOM    734  C   LEU A  94      74.042 -18.114 127.994  1.00 49.21           C  
ATOM    735  O   LEU A  94      74.861 -18.749 127.317  1.00 47.40           O  
ATOM    736  CB  LEU A  94      72.556 -18.679 129.923  1.00 48.04           C  
ATOM    737  CG  LEU A  94      71.318 -19.312 130.563  1.00 48.59           C  
ATOM    738  CD1 LEU A  94      71.375 -19.114 132.077  1.00 47.49           C  
ATOM    739  CD2 LEU A  94      70.061 -18.683 129.986  1.00 47.99           C  
ATOM    740  N   GLU A  95      74.247 -16.859 128.390  1.00 48.92           N  
ATOM    741  CA  GLU A  95      75.490 -16.157 128.079  1.00 49.21           C  
ATOM    742  C   GLU A  95      76.399 -16.186 129.307  1.00 47.67           C  
ATOM    743  O   GLU A  95      75.919 -16.141 130.439  1.00 47.35           O  
ATOM    744  CB  GLU A  95      75.203 -14.702 127.698  1.00 51.14           C  
ATOM    745  CG  GLU A  95      74.433 -14.528 126.402  1.00 54.35           C  
ATOM    746  CD  GLU A  95      75.194 -15.025 125.183  1.00 56.16           C  
ATOM    747  OE1 GLU A  95      76.314 -14.536 124.927  1.00 59.31           O  
ATOM    748  OE2 GLU A  95      74.672 -15.905 124.472  1.00 57.41           O1-
ATOM    749  N   TYR A  96      77.707 -16.264 129.091  1.00 45.81           N  
ATOM    750  CA  TYR A  96      78.637 -16.289 130.213  1.00 45.37           C  
ATOM    751  C   TYR A  96      78.698 -14.939 130.914  1.00 46.37           C  
ATOM    752  O   TYR A  96      78.433 -13.903 130.312  1.00 46.60           O  
ATOM    753  CB  TYR A  96      80.052 -16.643 129.752  1.00 43.47           C  
ATOM    754  CG  TYR A  96      80.274 -18.082 129.376  1.00 41.62           C  
ATOM    755  CD1 TYR A  96      80.198 -19.097 130.332  1.00 42.76           C  
ATOM    756  CD2 TYR A  96      80.571 -18.437 128.063  1.00 40.99           C  
ATOM    757  CE1 TYR A  96      80.414 -20.438 129.979  1.00 42.34           C  
ATOM    758  CE2 TYR A  96      80.788 -19.762 127.700  1.00 40.88           C  
ATOM    759  CZ  TYR A  96      80.708 -20.760 128.657  1.00 42.70           C  
ATOM    760  OH  TYR A  96      80.909 -22.071 128.283  1.00 43.15           O  
ATOM    761  N   ASP A  97      79.039 -14.971 132.197  1.00 47.24           N  
ATOM    762  CA  ASP A  97      79.204 -13.767 132.995  1.00 48.69           C  
ATOM    763  C   ASP A  97      78.135 -12.695 132.791  1.00 49.51           C  
ATOM    764  O   ASP A  97      78.453 -11.524 132.578  1.00 49.81           O  
ATOM    765  CB  ASP A  97      80.585 -13.179 132.693  1.00 50.15           C  
ATOM    766  CG  ASP A  97      81.017 -12.131 133.698  1.00 51.59           C  
ATOM    767  OD1 ASP A  97      82.117 -11.568 133.514  1.00 53.95           O  
ATOM    768  OD2 ASP A  97      80.273 -11.868 134.665  1.00 50.59           O1-
ATOM    769  N   THR A  98      76.868 -13.084 132.849  1.00 49.93           N  
ATOM    770  CA  THR A  98      75.794 -12.111 132.699  1.00 50.49           C  
ATOM    771  C   THR A  98      74.719 -12.401 133.727  1.00 49.22           C  
ATOM    772  O   THR A  98      74.420 -13.560 134.008  1.00 49.84           O  
ATOM    773  CB  THR A  98      75.159 -12.169 131.304  1.00 52.54           C  
ATOM    774  CG2 THR A  98      76.239 -12.285 130.227  1.00 52.39           C  
ATOM    775  OG1 THR A  98      74.297 -13.307 131.225  1.00 56.59           O  
ATOM    776  N   LYS A  99      74.147 -11.341 134.289  1.00 48.31           N  
ATOM    777  CA  LYS A  99      73.105 -11.464 135.299  1.00 46.54           C  
ATOM    778  C   LYS A  99      71.768 -11.768 134.641  1.00 46.34           C  
ATOM    779  O   LYS A  99      71.425 -11.198 133.605  1.00 46.29           O  
ATOM    780  CB  LYS A  99      72.989 -10.168 136.109  1.00 46.13           C  
ATOM    781  CG  LYS A  99      71.964 -10.229 137.228  1.00 45.58           C  
ATOM    782  CD  LYS A  99      71.911  -8.934 137.999  1.00 46.64           C  
ATOM    783  CE  LYS A  99      70.927  -9.019 139.157  1.00 48.22           C  
ATOM    784  NZ  LYS A  99      70.899  -7.760 139.966  1.00 50.64           N1+
ATOM    785  N   TYR A 100      71.016 -12.673 135.251  1.00 46.10           N  
ATOM    786  CA  TYR A 100      69.709 -13.047 134.731  1.00 46.19           C  
ATOM    787  C   TYR A 100      68.651 -12.935 135.814  1.00 46.82           C  
ATOM    788  O   TYR A 100      68.910 -13.204 136.996  1.00 47.19           O  
ATOM    789  CB  TYR A 100      69.735 -14.478 134.210  1.00 44.45           C  
ATOM    790  CG  TYR A 100      70.336 -14.637 132.839  1.00 43.94           C  
ATOM    791  CD1 TYR A 100      69.541 -14.561 131.699  1.00 43.66           C  
ATOM    792  CD2 TYR A 100      71.694 -14.897 132.680  1.00 43.28           C  
ATOM    793  CE1 TYR A 100      70.082 -14.747 130.428  1.00 43.81           C  
ATOM    794  CE2 TYR A 100      72.247 -15.082 131.415  1.00 43.33           C  
ATOM    795  CZ  TYR A 100      71.439 -15.008 130.293  1.00 45.10           C  
ATOM    796  OH  TYR A 100      71.988 -15.201 129.039  1.00 46.01           O  
ATOM    797  N   TYR A 101      67.457 -12.527 135.403  1.00 46.89           N  
ATOM    798  CA  TYR A 101      66.338 -12.406 136.320  1.00 46.88           C  
ATOM    799  C   TYR A 101      65.345 -13.476 135.904  1.00 46.65           C  
ATOM    800  O   TYR A 101      65.204 -13.769 134.713  1.00 46.28           O  
ATOM    801  CB  TYR A 101      65.683 -11.032 136.190  1.00 46.87           C  
ATOM    802  CG  TYR A 101      66.468  -9.907 136.821  1.00 48.88           C  
ATOM    803  CD1 TYR A 101      66.543  -9.782 138.208  1.00 48.88           C  
ATOM    804  CD2 TYR A 101      67.132  -8.962 136.035  1.00 48.88           C  
ATOM    805  CE1 TYR A 101      67.252  -8.751 138.801  1.00 50.00           C  
ATOM    806  CE2 TYR A 101      67.846  -7.927 136.618  1.00 49.69           C  
ATOM    807  CZ  TYR A 101      67.901  -7.830 138.007  1.00 50.96           C  
ATOM    808  OH  TYR A 101      68.608  -6.814 138.611  1.00 52.93           O  
ATOM    809  N   TYR A 102      64.670 -14.076 136.873  1.00 46.52           N  
ATOM    810  CA  TYR A 102      63.661 -15.078 136.554  1.00 45.95           C  
ATOM    811  C   TYR A 102      62.558 -14.956 137.593  1.00 46.40           C  
ATOM    812  O   TYR A 102      62.816 -14.558 138.739  1.00 46.05           O  
ATOM    813  CB  TYR A 102      64.273 -16.495 136.548  1.00 44.64           C  
ATOM    814  CG  TYR A 102      64.650 -17.080 137.903  1.00 43.97           C  
ATOM    815  CD1 TYR A 102      63.718 -17.790 138.671  1.00 44.14           C  
ATOM    816  CD2 TYR A 102      65.946 -16.946 138.403  1.00 43.74           C  
ATOM    817  CE1 TYR A 102      64.072 -18.351 139.900  1.00 44.87           C  
ATOM    818  CE2 TYR A 102      66.313 -17.504 139.633  1.00 43.76           C  
ATOM    819  CZ  TYR A 102      65.375 -18.202 140.372  1.00 44.57           C  
ATOM    820  OH  TYR A 102      65.748 -18.747 141.574  1.00 44.36           O  
ATOM    821  N   ARG A 103      61.329 -15.273 137.198  1.00 47.00           N  
ATOM    822  CA  ARG A 103      60.223 -15.176 138.137  1.00 50.09           C  
ATOM    823  C   ARG A 103      59.262 -16.345 138.014  1.00 49.39           C  
ATOM    824  O   ARG A 103      59.113 -16.939 136.944  1.00 48.11           O  
ATOM    825  CB  ARG A 103      59.460 -13.858 137.931  1.00 52.45           C  
ATOM    826  CG  ARG A 103      58.544 -13.850 136.715  1.00 57.47           C  
ATOM    827  CD  ARG A 103      57.806 -12.519 136.559  1.00 61.37           C  
ATOM    828  NE  ARG A 103      56.804 -12.570 135.489  1.00 64.64           N  
ATOM    829  CZ  ARG A 103      55.733 -13.364 135.499  1.00 65.25           C  
ATOM    830  NH1 ARG A 103      55.516 -14.178 136.524  1.00 66.18           N1+
ATOM    831  NH2 ARG A 103      54.879 -13.346 134.482  1.00 65.02           N  
ATOM    832  N   LEU A 104      58.619 -16.663 139.134  1.00 50.03           N  
ATOM    833  CA  LEU A 104      57.646 -17.749 139.209  1.00 51.56           C  
ATOM    834  C   LEU A 104      56.342 -17.199 139.779  1.00 52.99           C  
ATOM    835  O   LEU A 104      56.336 -16.158 140.438  1.00 52.87           O  
ATOM    836  CB  LEU A 104      58.132 -18.873 140.138  1.00 50.06           C  
ATOM    837  CG  LEU A 104      59.333 -19.784 139.864  1.00 48.22           C  
ATOM    838  CD1 LEU A 104      59.341 -20.157 138.405  1.00 47.79           C  
ATOM    839  CD2 LEU A 104      60.617 -19.102 140.250  1.00 48.75           C  
ATOM    840  N   GLY A 105      55.246 -17.908 139.529  1.00 54.57           N  
ATOM    841  CA  GLY A 105      53.957 -17.492 140.053  1.00 56.82           C  
ATOM    842  C   GLY A 105      53.250 -16.381 139.297  1.00 58.82           C  
ATOM    843  O   GLY A 105      53.777 -15.836 138.322  1.00 58.62           O  
ATOM    844  N   PHE A 106      52.041 -16.057 139.755  1.00 60.71           N  
ATOM    845  CA  PHE A 106      51.229 -15.004 139.155  1.00 61.64           C  
ATOM    846  C   PHE A 106      50.414 -14.258 140.204  1.00 61.50           C  
ATOM    847  O   PHE A 106      50.313 -14.682 141.360  1.00 60.77           O  
ATOM    848  CB  PHE A 106      50.279 -15.581 138.104  1.00 63.14           C  
ATOM    849  CG  PHE A 106      50.974 -16.088 136.875  1.00 66.02           C  
ATOM    850  CD1 PHE A 106      51.545 -17.359 136.854  1.00 67.66           C  
ATOM    851  CD2 PHE A 106      51.068 -15.290 135.738  1.00 67.31           C  
ATOM    852  CE1 PHE A 106      52.203 -17.835 135.713  1.00 68.67           C  
ATOM    853  CE2 PHE A 106      51.722 -15.751 134.592  1.00 68.73           C  
ATOM    854  CZ  PHE A 106      52.291 -17.028 134.580  1.00 69.24           C  
ATOM    855  N   GLY A 107      49.830 -13.140 139.792  1.00 61.27           N  
ATOM    856  CA  GLY A 107      49.036 -12.357 140.715  1.00 61.37           C  
ATOM    857  C   GLY A 107      49.907 -11.885 141.854  1.00 61.00           C  
ATOM    858  O   GLY A 107      51.025 -11.431 141.630  1.00 61.93           O  
ATOM    859  N   ASP A 108      49.408 -11.988 143.077  1.00 61.04           N  
ATOM    860  CA  ASP A 108      50.192 -11.556 144.224  1.00 61.71           C  
ATOM    861  C   ASP A 108      50.972 -12.707 144.850  1.00 59.54           C  
ATOM    862  O   ASP A 108      51.283 -12.688 146.039  1.00 59.62           O  
ATOM    863  CB  ASP A 108      49.282 -10.903 145.265  1.00 64.80           C  
ATOM    864  CG  ASP A 108      47.882 -11.462 145.237  1.00 68.90           C  
ATOM    865  OD1 ASP A 108      47.742 -12.709 145.303  1.00 69.60           O  
ATOM    866  OD2 ASP A 108      46.924 -10.654 145.150  1.00 71.49           O1-
ATOM    867  N   ALA A 109      51.281 -13.710 144.035  1.00 56.97           N  
ATOM    868  CA  ALA A 109      52.057 -14.857 144.481  1.00 55.73           C  
ATOM    869  C   ALA A 109      53.357 -14.839 143.674  1.00 54.95           C  
ATOM    870  O   ALA A 109      54.287 -15.611 143.923  1.00 55.34           O  
ATOM    871  CB  ALA A 109      51.288 -16.140 144.223  1.00 55.27           C  
ATOM    872  N   LYS A 110      53.398 -13.936 142.701  1.00 53.35           N  
ATOM    873  CA  LYS A 110      54.540 -13.753 141.814  1.00 50.83           C  
ATOM    874  C   LYS A 110      55.819 -13.473 142.608  1.00 49.34           C  
ATOM    875  O   LYS A 110      55.820 -12.670 143.549  1.00 47.95           O  
ATOM    876  CB  LYS A 110      54.235 -12.592 140.863  1.00 52.22           C  
ATOM    877  CG  LYS A 110      55.132 -12.471 139.653  1.00 54.04           C  
ATOM    878  CD  LYS A 110      54.568 -11.435 138.665  1.00 56.64           C  
ATOM    879  CE  LYS A 110      53.187 -11.856 138.125  1.00 58.75           C  
ATOM    880  NZ  LYS A 110      52.608 -10.956 137.069  1.00 57.92           N1+
ATOM    881  N   ARG A 111      56.905 -14.144 142.230  1.00 48.49           N  
ATOM    882  CA  ARG A 111      58.193 -13.962 142.901  1.00 47.37           C  
ATOM    883  C   ARG A 111      59.322 -13.865 141.882  1.00 46.33           C  
ATOM    884  O   ARG A 111      59.373 -14.622 140.907  1.00 45.41           O  
ATOM    885  CB  ARG A 111      58.477 -15.126 143.847  1.00 48.03           C  
ATOM    886  CG  ARG A 111      57.392 -15.385 144.877  1.00 49.15           C  
ATOM    887  CD  ARG A 111      57.798 -16.552 145.773  1.00 50.06           C  
ATOM    888  NE  ARG A 111      58.922 -16.192 146.632  1.00 50.48           N  
ATOM    889  CZ  ARG A 111      59.689 -17.062 147.281  1.00 50.06           C  
ATOM    890  NH1 ARG A 111      59.472 -18.368 147.176  1.00 50.34           N1+
ATOM    891  NH2 ARG A 111      60.674 -16.621 148.045  1.00 49.62           N  
ATOM    892  N   GLN A 112      60.231 -12.928 142.116  1.00 46.42           N  
ATOM    893  CA  GLN A 112      61.355 -12.722 141.213  1.00 46.03           C  
ATOM    894  C   GLN A 112      62.700 -12.934 141.909  1.00 45.47           C  
ATOM    895  O   GLN A 112      62.910 -12.504 143.051  1.00 44.59           O  
ATOM    896  CB  GLN A 112      61.287 -11.306 140.628  1.00 47.52           C  
ATOM    897  CG  GLN A 112      62.381 -10.991 139.629  1.00 49.88           C  
ATOM    898  CD  GLN A 112      62.067  -9.770 138.794  1.00 51.97           C  
ATOM    899  NE2 GLN A 112      62.915  -8.745 138.895  1.00 52.14           N  
ATOM    900  OE1 GLN A 112      61.070  -9.747 138.061  1.00 51.59           O  
ATOM    901  N   PHE A 113      63.603 -13.609 141.203  1.00 44.44           N  
ATOM    902  CA  PHE A 113      64.943 -13.885 141.710  1.00 43.57           C  
ATOM    903  C   PHE A 113      65.950 -13.572 140.612  1.00 44.36           C  
ATOM    904  O   PHE A 113      65.580 -13.159 139.511  1.00 44.48           O  
ATOM    905  CB  PHE A 113      65.080 -15.358 142.109  1.00 41.12           C  
ATOM    906  CG  PHE A 113      63.991 -15.844 143.023  1.00 39.76           C  
ATOM    907  CD1 PHE A 113      62.796 -16.327 142.506  1.00 39.03           C  
ATOM    908  CD2 PHE A 113      64.156 -15.806 144.402  1.00 38.41           C  
ATOM    909  CE1 PHE A 113      61.780 -16.765 143.350  1.00 38.63           C  
ATOM    910  CE2 PHE A 113      63.144 -16.241 145.252  1.00 37.54           C  
ATOM    911  CZ  PHE A 113      61.959 -16.719 144.730  1.00 38.31           C  
ATOM    912  N   TRP A 114      67.225 -13.768 140.912  1.00 44.35           N  
ATOM    913  CA  TRP A 114      68.266 -13.528 139.929  1.00 44.96           C  
ATOM    914  C   TRP A 114      69.492 -14.371 140.236  1.00 44.46           C  
ATOM    915  O   TRP A 114      69.639 -14.912 141.337  1.00 44.47           O  
ATOM    916  CB  TRP A 114      68.667 -12.053 139.909  1.00 45.55           C  
ATOM    917  CG  TRP A 114      68.974 -11.509 141.252  1.00 49.80           C  
ATOM    918  CD1 TRP A 114      68.091 -10.947 142.131  1.00 51.04           C  
ATOM    919  CD2 TRP A 114      70.251 -11.486 141.894  1.00 51.52           C  
ATOM    920  CE2 TRP A 114      70.069 -10.893 143.165  1.00 53.26           C  
ATOM    921  CE3 TRP A 114      71.533 -11.912 141.522  1.00 53.92           C  
ATOM    922  NE1 TRP A 114      68.741 -10.574 143.283  1.00 52.82           N  
ATOM    923  CZ2 TRP A 114      71.126 -10.713 144.071  1.00 55.02           C  
ATOM    924  CZ3 TRP A 114      72.591 -11.735 142.424  1.00 55.29           C  
ATOM    925  CH2 TRP A 114      72.377 -11.139 143.683  1.00 55.82           C  
ATOM    926  N   PHE A 115      70.365 -14.483 139.246  1.00 42.98           N  
ATOM    927  CA  PHE A 115      71.594 -15.223 139.397  1.00 42.09           C  
ATOM    928  C   PHE A 115      72.562 -14.732 138.330  1.00 41.60           C  
ATOM    929  O   PHE A 115      72.171 -14.020 137.405  1.00 42.15           O  
ATOM    930  CB  PHE A 115      71.329 -16.728 139.263  1.00 40.85           C  
ATOM    931  CG  PHE A 115      70.869 -17.157 137.900  1.00 39.66           C  
ATOM    932  CD1 PHE A 115      71.786 -17.422 136.896  1.00 38.34           C  
ATOM    933  CD2 PHE A 115      69.515 -17.310 137.628  1.00 40.01           C  
ATOM    934  CE1 PHE A 115      71.359 -17.840 135.632  1.00 40.00           C  
ATOM    935  CE2 PHE A 115      69.075 -17.726 136.371  1.00 40.80           C  
ATOM    936  CZ  PHE A 115      69.998 -17.993 135.370  1.00 39.94           C  
ATOM    937  N   VAL A 116      73.826 -15.106 138.462  1.00 41.80           N  
ATOM    938  CA  VAL A 116      74.834 -14.674 137.510  1.00 42.12           C  
ATOM    939  C   VAL A 116      75.623 -15.843 136.964  1.00 41.46           C  
ATOM    940  O   VAL A 116      76.353 -16.500 137.707  1.00 42.43           O  
ATOM    941  CB  VAL A 116      75.822 -13.691 138.174  1.00 42.89           C  
ATOM    942  CG1 VAL A 116      76.893 -13.270 137.170  1.00 41.11           C  
ATOM    943  CG2 VAL A 116      75.051 -12.477 138.705  1.00 42.43           C  
ATOM    944  N   THR A 117      75.487 -16.108 135.673  1.00 40.21           N  
ATOM    945  CA  THR A 117      76.227 -17.205 135.080  1.00 40.87           C  
ATOM    946  C   THR A 117      77.719 -16.930 135.236  1.00 42.00           C  
ATOM    947  O   THR A 117      78.163 -15.775 135.252  1.00 42.63           O  
ATOM    948  CB  THR A 117      75.908 -17.357 133.596  1.00 40.73           C  
ATOM    949  CG2 THR A 117      74.485 -17.857 133.408  1.00 38.41           C  
ATOM    950  OG1 THR A 117      76.066 -16.088 132.947  1.00 44.00           O  
ATOM    951  N   PRO A 118      78.519 -17.993 135.363  1.00 42.17           N  
ATOM    952  CA  PRO A 118      79.964 -17.825 135.519  1.00 42.92           C  
ATOM    953  C   PRO A 118      80.639 -17.405 134.225  1.00 42.90           C  
ATOM    954  O   PRO A 118      80.061 -17.507 133.142  1.00 42.52           O  
ATOM    955  CB  PRO A 118      80.423 -19.203 135.983  1.00 43.08           C  
ATOM    956  CG  PRO A 118      79.518 -20.099 135.186  1.00 42.92           C  
ATOM    957  CD  PRO A 118      78.158 -19.422 135.377  1.00 41.43           C  
ATOM    958  N   PRO A 119      81.878 -16.915 134.327  1.00 43.48           N  
ATOM    959  CA  PRO A 119      82.590 -16.505 133.116  1.00 44.02           C  
ATOM    960  C   PRO A 119      83.011 -17.742 132.345  1.00 45.07           C  
ATOM    961  O   PRO A 119      83.091 -18.827 132.909  1.00 46.37           O  
ATOM    962  CB  PRO A 119      83.770 -15.698 133.657  1.00 43.81           C  
ATOM    963  CG  PRO A 119      83.971 -16.252 135.049  1.00 44.25           C  
ATOM    964  CD  PRO A 119      82.563 -16.432 135.541  1.00 43.44           C  
ATOM    965  N   LYS A 120      83.271 -17.586 131.055  1.00 45.78           N  
ATOM    966  CA  LYS A 120      83.697 -18.714 130.231  1.00 45.84           C  
ATOM    967  C   LYS A 120      84.904 -19.402 130.878  1.00 46.54           C  
ATOM    968  O   LYS A 120      85.779 -18.740 131.444  1.00 46.52           O  
ATOM    969  CB  LYS A 120      84.077 -18.216 128.835  1.00 45.59           C  
ATOM    970  CG  LYS A 120      84.481 -19.297 127.863  1.00 46.49           C  
ATOM    971  CD  LYS A 120      84.883 -18.696 126.522  1.00 49.23           C  
ATOM    972  CE  LYS A 120      85.204 -19.783 125.499  1.00 51.25           C  
ATOM    973  NZ  LYS A 120      85.648 -19.239 124.179  1.00 52.58           N1+
ATOM    974  N   PRO A 121      84.964 -20.742 130.801  1.00 47.31           N  
ATOM    975  CA  PRO A 121      86.065 -21.525 131.376  1.00 46.96           C  
ATOM    976  C   PRO A 121      87.425 -21.125 130.804  1.00 47.19           C  
ATOM    977  O   PRO A 121      87.621 -21.141 129.592  1.00 47.98           O  
ATOM    978  CB  PRO A 121      85.698 -22.964 131.024  1.00 47.45           C  
ATOM    979  CG  PRO A 121      84.202 -22.928 130.930  1.00 48.13           C  
ATOM    980  CD  PRO A 121      83.949 -21.632 130.206  1.00 47.75           C  
ATOM    981  N   GLY A 122      88.357 -20.776 131.684  1.00 46.30           N  
ATOM    982  CA  GLY A 122      89.679 -20.375 131.248  1.00 45.04           C  
ATOM    983  C   GLY A 122      90.688 -20.561 132.362  1.00 44.28           C  
ATOM    984  O   GLY A 122      90.324 -20.515 133.540  1.00 44.35           O  
ATOM    985  N   PRO A 123      91.972 -20.756 132.021  1.00 42.99           N  
ATOM    986  CA  PRO A 123      93.051 -20.959 132.989  1.00 41.90           C  
ATOM    987  C   PRO A 123      93.227 -19.913 134.088  1.00 42.22           C  
ATOM    988  O   PRO A 123      93.489 -20.259 135.245  1.00 42.64           O  
ATOM    989  CB  PRO A 123      94.286 -21.089 132.104  1.00 41.23           C  
ATOM    990  CG  PRO A 123      93.938 -20.252 130.924  1.00 41.03           C  
ATOM    991  CD  PRO A 123      92.519 -20.658 130.657  1.00 41.76           C  
ATOM    992  N   ASP A 124      93.082 -18.637 133.753  1.00 41.34           N  
ATOM    993  CA  ASP A 124      93.286 -17.620 134.776  1.00 41.28           C  
ATOM    994  C   ASP A 124      92.017 -16.907 135.235  1.00 41.08           C  
ATOM    995  O   ASP A 124      92.083 -15.846 135.866  1.00 40.51           O  
ATOM    996  CB  ASP A 124      94.319 -16.606 134.274  1.00 40.57           C  
ATOM    997  CG  ASP A 124      95.665 -17.257 133.959  1.00 41.99           C  
ATOM    998  OD1 ASP A 124      96.354 -17.687 134.916  1.00 43.14           O  
ATOM    999  OD2 ASP A 124      96.029 -17.347 132.760  1.00 40.54           O1-
ATOM   1000  N   VAL A 125      90.860 -17.499 134.940  1.00 40.90           N  
ATOM   1001  CA  VAL A 125      89.588 -16.895 135.328  1.00 40.65           C  
ATOM   1002  C   VAL A 125      89.334 -17.050 136.827  1.00 40.69           C  
ATOM   1003  O   VAL A 125      89.126 -18.152 137.320  1.00 40.79           O  
ATOM   1004  CB  VAL A 125      88.414 -17.537 134.574  1.00 40.79           C  
ATOM   1005  CG1 VAL A 125      87.131 -16.812 134.932  1.00 39.19           C  
ATOM   1006  CG2 VAL A 125      88.666 -17.493 133.075  1.00 37.97           C  
ATOM   1007  N   PRO A 126      89.343 -15.939 137.571  1.00 40.68           N  
ATOM   1008  CA  PRO A 126      89.111 -16.009 139.019  1.00 39.37           C  
ATOM   1009  C   PRO A 126      87.665 -16.334 139.376  1.00 39.47           C  
ATOM   1010  O   PRO A 126      86.749 -16.069 138.602  1.00 39.81           O  
ATOM   1011  CB  PRO A 126      89.558 -14.634 139.507  1.00 38.47           C  
ATOM   1012  CG  PRO A 126      89.187 -13.745 138.354  1.00 39.68           C  
ATOM   1013  CD  PRO A 126      89.621 -14.555 137.140  1.00 39.60           C  
ATOM   1014  N   TYR A 127      87.468 -16.920 140.555  1.00 40.01           N  
ATOM   1015  CA  TYR A 127      86.137 -17.282 141.022  1.00 38.99           C  
ATOM   1016  C   TYR A 127      86.192 -17.586 142.518  1.00 39.10           C  
ATOM   1017  O   TYR A 127      87.186 -18.126 143.012  1.00 39.36           O  
ATOM   1018  CB  TYR A 127      85.625 -18.507 140.258  1.00 40.54           C  
ATOM   1019  CG  TYR A 127      84.123 -18.561 140.189  1.00 43.48           C  
ATOM   1020  CD1 TYR A 127      83.418 -17.749 139.297  1.00 43.55           C  
ATOM   1021  CD2 TYR A 127      83.394 -19.379 141.056  1.00 43.70           C  
ATOM   1022  CE1 TYR A 127      82.022 -17.747 139.277  1.00 44.84           C  
ATOM   1023  CE2 TYR A 127      82.003 -19.382 141.044  1.00 44.53           C  
ATOM   1024  CZ  TYR A 127      81.325 -18.564 140.157  1.00 45.06           C  
ATOM   1025  OH  TYR A 127      79.956 -18.535 140.174  1.00 46.63           O  
ATOM   1026  N   VAL A 128      85.130 -17.231 143.239  1.00 39.23           N  
ATOM   1027  CA  VAL A 128      85.061 -17.478 144.682  1.00 38.92           C  
ATOM   1028  C   VAL A 128      83.967 -18.480 145.055  1.00 38.50           C  
ATOM   1029  O   VAL A 128      82.776 -18.204 144.879  1.00 39.11           O  
ATOM   1030  CB  VAL A 128      84.789 -16.170 145.456  1.00 39.50           C  
ATOM   1031  CG1 VAL A 128      84.751 -16.447 146.947  1.00 37.48           C  
ATOM   1032  CG2 VAL A 128      85.867 -15.152 145.136  1.00 39.00           C  
ATOM   1033  N   PHE A 129      84.377 -19.636 145.573  1.00 37.10           N  
ATOM   1034  CA  PHE A 129      83.439 -20.691 145.985  1.00 36.50           C  
ATOM   1035  C   PHE A 129      83.190 -20.720 147.477  1.00 36.79           C  
ATOM   1036  O   PHE A 129      84.130 -20.619 148.277  1.00 37.55           O  
ATOM   1037  CB  PHE A 129      83.968 -22.067 145.621  1.00 35.23           C  
ATOM   1038  CG  PHE A 129      83.980 -22.356 144.162  1.00 33.88           C  
ATOM   1039  CD1 PHE A 129      82.807 -22.706 143.498  1.00 33.13           C  
ATOM   1040  CD2 PHE A 129      85.169 -22.306 143.455  1.00 32.53           C  
ATOM   1041  CE1 PHE A 129      82.827 -23.007 142.148  1.00 33.54           C  
ATOM   1042  CE2 PHE A 129      85.204 -22.604 142.100  1.00 32.79           C  
ATOM   1043  CZ  PHE A 129      84.031 -22.957 141.443  1.00 32.88           C  
ATOM   1044  N   GLY A 130      81.926 -20.877 147.852  1.00 36.66           N  
ATOM   1045  CA  GLY A 130      81.594 -20.975 149.260  1.00 36.53           C  
ATOM   1046  C   GLY A 130      81.687 -22.452 149.590  1.00 36.54           C  
ATOM   1047  O   GLY A 130      81.509 -23.295 148.705  1.00 35.18           O  
ATOM   1048  N   LEU A 131      81.965 -22.774 150.848  1.00 37.53           N  
ATOM   1049  CA  LEU A 131      82.097 -24.171 151.275  1.00 37.78           C  
ATOM   1050  C   LEU A 131      81.238 -24.451 152.503  1.00 38.53           C  
ATOM   1051  O   LEU A 131      81.420 -23.840 153.569  1.00 38.02           O  
ATOM   1052  CB  LEU A 131      83.562 -24.480 151.593  1.00 37.45           C  
ATOM   1053  CG  LEU A 131      84.531 -24.157 150.447  1.00 36.99           C  
ATOM   1054  CD1 LEU A 131      85.970 -24.209 150.944  1.00 32.60           C  
ATOM   1055  CD2 LEU A 131      84.296 -25.138 149.307  1.00 37.05           C  
ATOM   1056  N   ILE A 132      80.296 -25.376 152.350  1.00 37.48           N  
ATOM   1057  CA  ILE A 132      79.414 -25.732 153.451  1.00 36.72           C  
ATOM   1058  C   ILE A 132      79.115 -27.222 153.441  1.00 38.46           C  
ATOM   1059  O   ILE A 132      79.035 -27.853 152.369  1.00 40.42           O  
ATOM   1060  CB  ILE A 132      78.072 -24.991 153.363  1.00 35.34           C  
ATOM   1061  CG1 ILE A 132      78.304 -23.480 153.276  1.00 37.57           C  
ATOM   1062  CG2 ILE A 132      77.233 -25.315 154.589  1.00 34.72           C  
ATOM   1063  CD1 ILE A 132      77.026 -22.667 153.086  1.00 41.58           C  
ATOM   1064  N   GLY A 133      78.945 -27.783 154.635  1.00 37.98           N  
ATOM   1065  CA  GLY A 133      78.626 -29.193 154.746  1.00 35.86           C  
ATOM   1066  C   GLY A 133      77.877 -29.532 156.018  1.00 36.30           C  
ATOM   1067  O   GLY A 133      78.139 -28.943 157.072  1.00 35.16           O  
ATOM   1068  N   ASP A 134      76.932 -30.469 155.915  1.00 36.28           N  
ATOM   1069  CA  ASP A 134      76.164 -30.934 157.071  1.00 37.05           C  
ATOM   1070  C   ASP A 134      75.502 -29.788 157.833  1.00 37.55           C  
ATOM   1071  O   ASP A 134      75.569 -29.725 159.066  1.00 35.72           O  
ATOM   1072  CB  ASP A 134      77.092 -31.708 158.024  1.00 36.43           C  
ATOM   1073  CG  ASP A 134      77.971 -32.718 157.292  1.00 37.21           C  
ATOM   1074  OD1 ASP A 134      78.759 -32.294 156.425  1.00 38.92           O  
ATOM   1075  OD2 ASP A 134      77.884 -33.937 157.572  1.00 38.70           O1-
ATOM   1076  N   ILE A 135      74.848 -28.892 157.104  1.00 39.17           N  
ATOM   1077  CA  ILE A 135      74.217 -27.747 157.737  1.00 40.24           C  
ATOM   1078  C   ILE A 135      72.952 -28.045 158.548  1.00 40.51           C  
ATOM   1079  O   ILE A 135      72.835 -27.608 159.691  1.00 41.33           O  
ATOM   1080  CB  ILE A 135      73.916 -26.659 156.685  1.00 39.94           C  
ATOM   1081  CG1 ILE A 135      73.450 -25.394 157.393  1.00 41.74           C  
ATOM   1082  CG2 ILE A 135      72.894 -27.155 155.696  1.00 41.92           C  
ATOM   1083  CD1 ILE A 135      73.683 -24.138 156.594  1.00 41.58           C  
ATOM   1084  N   GLY A 136      72.013 -28.791 157.979  1.00 40.44           N  
ATOM   1085  CA  GLY A 136      70.795 -29.100 158.712  1.00 39.53           C  
ATOM   1086  C   GLY A 136      69.932 -27.867 158.881  1.00 40.50           C  
ATOM   1087  O   GLY A 136      69.966 -26.971 158.035  1.00 41.04           O  
ATOM   1088  N   GLN A 137      69.165 -27.803 159.965  1.00 39.03           N  
ATOM   1089  CA  GLN A 137      68.297 -26.654 160.191  1.00 40.36           C  
ATOM   1090  C   GLN A 137      68.148 -26.240 161.659  1.00 42.45           C  
ATOM   1091  O   GLN A 137      67.037 -26.090 162.183  1.00 41.45           O  
ATOM   1092  CB  GLN A 137      66.920 -26.936 159.585  1.00 39.81           C  
ATOM   1093  CG  GLN A 137      66.325 -28.277 159.974  1.00 38.13           C  
ATOM   1094  CD  GLN A 137      65.131 -28.640 159.119  1.00 37.35           C  
ATOM   1095  NE2 GLN A 137      65.281 -29.670 158.298  1.00 37.49           N  
ATOM   1096  OE1 GLN A 137      64.089 -28.001 159.191  1.00 40.43           O  
ATOM   1097  N   THR A 138      69.284 -26.048 162.317  1.00 44.42           N  
ATOM   1098  CA  THR A 138      69.303 -25.649 163.714  1.00 46.22           C  
ATOM   1099  C   THR A 138      69.578 -24.150 163.757  1.00 46.92           C  
ATOM   1100  O   THR A 138      69.706 -23.510 162.710  1.00 46.33           O  
ATOM   1101  CB  THR A 138      70.417 -26.379 164.464  1.00 46.82           C  
ATOM   1102  CG2 THR A 138      71.729 -25.611 164.347  1.00 47.20           C  
ATOM   1103  OG1 THR A 138      70.069 -26.488 165.846  1.00 53.29           O  
ATOM   1104  N   HIS A 139      69.671 -23.582 164.955  1.00 48.34           N  
ATOM   1105  CA  HIS A 139      69.947 -22.154 165.056  1.00 48.69           C  
ATOM   1106  C   HIS A 139      71.377 -21.870 164.607  1.00 48.25           C  
ATOM   1107  O   HIS A 139      71.650 -20.807 164.056  1.00 49.79           O  
ATOM   1108  CB  HIS A 139      69.710 -21.661 166.492  1.00 51.26           C  
ATOM   1109  CG  HIS A 139      68.264 -21.399 166.807  1.00 54.85           C  
ATOM   1110  CD2 HIS A 139      67.391 -22.052 167.615  1.00 55.42           C  
ATOM   1111  ND1 HIS A 139      67.550 -20.365 166.232  1.00 55.57           N  
ATOM   1112  CE1 HIS A 139      66.302 -20.395 166.671  1.00 55.90           C  
ATOM   1113  NE2 HIS A 139      66.179 -21.408 167.511  1.00 55.64           N  
ATOM   1114  N   ASP A 140      72.286 -22.816 164.835  1.00 46.28           N  
ATOM   1115  CA  ASP A 140      73.672 -22.656 164.400  1.00 44.06           C  
ATOM   1116  C   ASP A 140      73.673 -22.656 162.871  1.00 43.90           C  
ATOM   1117  O   ASP A 140      74.417 -21.910 162.235  1.00 43.73           O  
ATOM   1118  CB  ASP A 140      74.544 -23.819 164.892  1.00 44.74           C  
ATOM   1119  CG  ASP A 140      74.556 -23.948 166.411  1.00 46.51           C  
ATOM   1120  OD1 ASP A 140      75.097 -23.047 167.090  1.00 46.60           O  
ATOM   1121  OD2 ASP A 140      74.022 -24.956 166.929  1.00 48.52           O1-
ATOM   1122  N   SER A 141      72.828 -23.505 162.291  1.00 43.39           N  
ATOM   1123  CA  SER A 141      72.720 -23.621 160.842  1.00 42.94           C  
ATOM   1124  C   SER A 141      72.389 -22.267 160.241  1.00 42.47           C  
ATOM   1125  O   SER A 141      72.888 -21.899 159.174  1.00 42.64           O  
ATOM   1126  CB  SER A 141      71.610 -24.609 160.467  1.00 42.34           C  
ATOM   1127  OG  SER A 141      71.711 -25.801 161.217  1.00 44.97           O  
ATOM   1128  N   ASN A 142      71.532 -21.527 160.932  1.00 41.77           N  
ATOM   1129  CA  ASN A 142      71.122 -20.225 160.449  1.00 42.01           C  
ATOM   1130  C   ASN A 142      72.285 -19.251 160.536  1.00 40.88           C  
ATOM   1131  O   ASN A 142      72.488 -18.434 159.642  1.00 39.74           O  
ATOM   1132  CB  ASN A 142      69.935 -19.717 161.270  1.00 43.22           C  
ATOM   1133  CG  ASN A 142      69.226 -18.564 160.602  1.00 46.15           C  
ATOM   1134  ND2 ASN A 142      68.855 -17.565 161.394  1.00 49.76           N  
ATOM   1135  OD1 ASN A 142      69.009 -18.582 159.387  1.00 46.89           O  
ATOM   1136  N   THR A 143      73.051 -19.348 161.617  1.00 39.78           N  
ATOM   1137  CA  THR A 143      74.202 -18.480 161.819  1.00 39.55           C  
ATOM   1138  C   THR A 143      75.250 -18.703 160.742  1.00 39.37           C  
ATOM   1139  O   THR A 143      75.764 -17.741 160.159  1.00 39.72           O  
ATOM   1140  CB  THR A 143      74.852 -18.739 163.174  1.00 39.12           C  
ATOM   1141  CG2 THR A 143      76.114 -17.902 163.332  1.00 39.18           C  
ATOM   1142  OG1 THR A 143      73.928 -18.388 164.207  1.00 41.39           O  
ATOM   1143  N   THR A 144      75.562 -19.973 160.493  1.00 38.28           N  
ATOM   1144  CA  THR A 144      76.539 -20.364 159.482  1.00 38.09           C  
ATOM   1145  C   THR A 144      76.186 -19.714 158.149  1.00 38.46           C  
ATOM   1146  O   THR A 144      77.010 -19.047 157.525  1.00 38.88           O  
ATOM   1147  CB  THR A 144      76.551 -21.896 159.285  1.00 38.73           C  
ATOM   1148  CG2 THR A 144      77.521 -22.286 158.198  1.00 37.68           C  
ATOM   1149  OG1 THR A 144      76.925 -22.536 160.511  1.00 38.27           O  
ATOM   1150  N   LEU A 145      74.949 -19.912 157.718  1.00 38.12           N  
ATOM   1151  CA  LEU A 145      74.485 -19.347 156.463  1.00 39.73           C  
ATOM   1152  C   LEU A 145      74.564 -17.813 156.467  1.00 40.46           C  
ATOM   1153  O   LEU A 145      74.978 -17.192 155.479  1.00 38.98           O  
ATOM   1154  CB  LEU A 145      73.043 -19.789 156.209  1.00 39.97           C  
ATOM   1155  CG  LEU A 145      72.434 -19.343 154.878  1.00 41.99           C  
ATOM   1156  CD1 LEU A 145      73.303 -19.845 153.718  1.00 41.95           C  
ATOM   1157  CD2 LEU A 145      71.015 -19.892 154.761  1.00 40.31           C  
ATOM   1158  N   THR A 146      74.157 -17.205 157.579  1.00 41.78           N  
ATOM   1159  CA  THR A 146      74.183 -15.751 157.691  1.00 41.73           C  
ATOM   1160  C   THR A 146      75.609 -15.281 157.484  1.00 42.33           C  
ATOM   1161  O   THR A 146      75.866 -14.354 156.708  1.00 42.83           O  
ATOM   1162  CB  THR A 146      73.703 -15.280 159.078  1.00 41.75           C  
ATOM   1163  CG2 THR A 146      73.744 -13.767 159.168  1.00 41.01           C  
ATOM   1164  OG1 THR A 146      72.355 -15.716 159.294  1.00 42.71           O  
ATOM   1165  N   HIS A 147      76.540 -15.930 158.176  1.00 42.24           N  
ATOM   1166  CA  HIS A 147      77.936 -15.565 158.051  1.00 43.06           C  
ATOM   1167  C   HIS A 147      78.451 -15.713 156.623  1.00 43.65           C  
ATOM   1168  O   HIS A 147      79.244 -14.897 156.167  1.00 46.26           O  
ATOM   1169  CB  HIS A 147      78.792 -16.405 158.992  1.00 42.86           C  
ATOM   1170  CG  HIS A 147      78.733 -15.958 160.419  1.00 42.70           C  
ATOM   1171  CD2 HIS A 147      77.699 -15.529 161.177  1.00 42.26           C  
ATOM   1172  ND1 HIS A 147      79.845 -15.933 161.236  1.00 42.91           N  
ATOM   1173  CE1 HIS A 147      79.498 -15.506 162.437  1.00 43.33           C  
ATOM   1174  NE2 HIS A 147      78.201 -15.254 162.428  1.00 43.36           N  
ATOM   1175  N   TYR A 148      78.015 -16.744 155.910  1.00 43.01           N  
ATOM   1176  CA  TYR A 148      78.482 -16.912 154.543  1.00 43.28           C  
ATOM   1177  C   TYR A 148      78.006 -15.741 153.698  1.00 44.25           C  
ATOM   1178  O   TYR A 148      78.753 -15.207 152.883  1.00 44.78           O  
ATOM   1179  CB  TYR A 148      77.949 -18.204 153.926  1.00 41.11           C  
ATOM   1180  CG  TYR A 148      78.182 -18.282 152.431  1.00 38.55           C  
ATOM   1181  CD1 TYR A 148      79.474 -18.219 151.906  1.00 38.38           C  
ATOM   1182  CD2 TYR A 148      77.118 -18.417 151.543  1.00 38.25           C  
ATOM   1183  CE1 TYR A 148      79.706 -18.289 150.524  1.00 37.76           C  
ATOM   1184  CE2 TYR A 148      77.334 -18.490 150.153  1.00 37.99           C  
ATOM   1185  CZ  TYR A 148      78.632 -18.425 149.654  1.00 38.43           C  
ATOM   1186  OH  TYR A 148      78.857 -18.504 148.296  1.00 37.95           O  
ATOM   1187  N   GLU A 149      76.755 -15.350 153.899  1.00 44.97           N  
ATOM   1188  CA  GLU A 149      76.171 -14.255 153.140  1.00 45.95           C  
ATOM   1189  C   GLU A 149      76.873 -12.921 153.384  1.00 45.94           C  
ATOM   1190  O   GLU A 149      76.977 -12.105 152.475  1.00 45.08           O  
ATOM   1191  CB  GLU A 149      74.675 -14.135 153.473  1.00 46.76           C  
ATOM   1192  CG  GLU A 149      73.851 -15.324 152.981  1.00 48.13           C  
ATOM   1193  CD  GLU A 149      72.371 -15.229 153.317  1.00 50.06           C  
ATOM   1194  OE1 GLU A 149      72.027 -15.070 154.511  1.00 49.66           O  
ATOM   1195  OE2 GLU A 149      71.551 -15.324 152.379  1.00 52.95           O1-
ATOM   1196  N   GLN A 150      77.367 -12.709 154.600  1.00 46.38           N  
ATOM   1197  CA  GLN A 150      78.031 -11.459 154.935  1.00 47.05           C  
ATOM   1198  C   GLN A 150      79.533 -11.494 154.693  1.00 48.44           C  
ATOM   1199  O   GLN A 150      80.200 -10.460 154.748  1.00 49.94           O  
ATOM   1200  CB  GLN A 150      77.762 -11.109 156.399  1.00 46.84           C  
ATOM   1201  CG  GLN A 150      76.298 -11.260 156.797  1.00 46.72           C  
ATOM   1202  CD  GLN A 150      75.987 -10.637 158.142  1.00 47.55           C  
ATOM   1203  NE2 GLN A 150      74.965  -9.792 158.170  1.00 47.69           N  
ATOM   1204  OE1 GLN A 150      76.656 -10.913 159.146  1.00 46.98           O  
ATOM   1205  N   ASN A 151      80.069 -12.677 154.424  1.00 48.57           N  
ATOM   1206  CA  ASN A 151      81.503 -12.818 154.196  1.00 48.68           C  
ATOM   1207  C   ASN A 151      81.947 -11.892 153.068  1.00 47.87           C  
ATOM   1208  O   ASN A 151      81.495 -12.011 151.925  1.00 46.22           O  
ATOM   1209  CB  ASN A 151      81.828 -14.273 153.857  1.00 49.17           C  
ATOM   1210  CG  ASN A 151      83.316 -14.549 153.827  1.00 51.07           C  
ATOM   1211  ND2 ASN A 151      84.115 -13.520 153.557  1.00 51.03           N  
ATOM   1212  OD1 ASN A 151      83.744 -15.688 154.041  1.00 52.56           O  
ATOM   1213  N   SER A 152      82.840 -10.968 153.401  1.00 47.09           N  
ATOM   1214  CA  SER A 152      83.328  -9.999 152.429  1.00 47.44           C  
ATOM   1215  C   SER A 152      83.949 -10.612 151.181  1.00 46.93           C  
ATOM   1216  O   SER A 152      84.189  -9.899 150.204  1.00 47.25           O  
ATOM   1217  CB  SER A 152      84.341  -9.064 153.094  1.00 47.63           C  
ATOM   1218  OG  SER A 152      85.380  -9.798 153.724  1.00 45.81           O  
ATOM   1219  N   ALA A 153      84.205 -11.918 151.212  1.00 45.93           N  
ATOM   1220  CA  ALA A 153      84.805 -12.612 150.074  1.00 45.93           C  
ATOM   1221  C   ALA A 153      83.804 -12.777 148.934  1.00 45.31           C  
ATOM   1222  O   ALA A 153      84.188 -13.050 147.793  1.00 46.31           O  
ATOM   1223  CB  ALA A 153      85.324 -13.982 150.513  1.00 46.54           C  
ATOM   1224  N   LYS A 154      82.522 -12.620 149.256  1.00 44.57           N  
ATOM   1225  CA  LYS A 154      81.435 -12.722 148.278  1.00 44.19           C  
ATOM   1226  C   LYS A 154      81.424 -13.971 147.394  1.00 44.13           C  
ATOM   1227  O   LYS A 154      81.763 -13.909 146.206  1.00 43.05           O  
ATOM   1228  CB  LYS A 154      81.436 -11.476 147.388  1.00 45.47           C  
ATOM   1229  CG  LYS A 154      81.162 -10.178 148.151  1.00 48.55           C  
ATOM   1230  CD  LYS A 154      81.007  -8.996 147.201  1.00 52.80           C  
ATOM   1231  CE  LYS A 154      80.431  -7.753 147.900  1.00 53.70           C  
ATOM   1232  NZ  LYS A 154      81.363  -7.151 148.902  1.00 55.03           N1+
ATOM   1233  N   GLY A 155      81.021 -15.098 147.979  1.00 44.26           N  
ATOM   1234  CA  GLY A 155      80.952 -16.350 147.240  1.00 44.71           C  
ATOM   1235  C   GLY A 155      79.876 -16.317 146.166  1.00 45.03           C  
ATOM   1236  O   GLY A 155      78.776 -15.795 146.385  1.00 45.45           O  
ATOM   1237  N   GLN A 156      80.187 -16.884 145.005  1.00 44.43           N  
ATOM   1238  CA  GLN A 156      79.268 -16.887 143.873  1.00 44.47           C  
ATOM   1239  C   GLN A 156      78.525 -18.206 143.688  1.00 44.04           C  
ATOM   1240  O   GLN A 156      77.529 -18.277 142.963  1.00 43.62           O  
ATOM   1241  CB  GLN A 156      80.050 -16.554 142.604  1.00 45.08           C  
ATOM   1242  CG  GLN A 156      80.876 -15.276 142.733  1.00 48.77           C  
ATOM   1243  CD  GLN A 156      81.712 -14.986 141.495  1.00 51.60           C  
ATOM   1244  NE2 GLN A 156      83.036 -15.089 141.634  1.00 51.74           N  
ATOM   1245  OE1 GLN A 156      81.174 -14.676 140.424  1.00 51.38           O  
ATOM   1246  N   ALA A 157      79.015 -19.251 144.345  1.00 42.77           N  
ATOM   1247  CA  ALA A 157      78.413 -20.574 144.257  1.00 40.21           C  
ATOM   1248  C   ALA A 157      78.855 -21.345 145.482  1.00 39.46           C  
ATOM   1249  O   ALA A 157      79.941 -21.115 146.008  1.00 39.78           O  
ATOM   1250  CB  ALA A 157      78.879 -21.288 142.993  1.00 38.04           C  
ATOM   1251  N   VAL A 158      78.012 -22.256 145.944  1.00 38.68           N  
ATOM   1252  CA  VAL A 158      78.353 -23.045 147.111  1.00 37.63           C  
ATOM   1253  C   VAL A 158      78.612 -24.504 146.767  1.00 37.46           C  
ATOM   1254  O   VAL A 158      77.792 -25.161 146.115  1.00 37.49           O  
ATOM   1255  CB  VAL A 158      77.233 -22.984 148.174  1.00 38.50           C  
ATOM   1256  CG1 VAL A 158      77.571 -23.915 149.349  1.00 37.93           C  
ATOM   1257  CG2 VAL A 158      77.072 -21.551 148.663  1.00 37.11           C  
ATOM   1258  N   LEU A 159      79.770 -25.001 147.193  1.00 37.20           N  
ATOM   1259  CA  LEU A 159      80.116 -26.400 146.987  1.00 36.77           C  
ATOM   1260  C   LEU A 159      79.603 -27.021 148.287  1.00 37.21           C  
ATOM   1261  O   LEU A 159      80.081 -26.676 149.376  1.00 37.72           O  
ATOM   1262  CB  LEU A 159      81.632 -26.559 146.848  1.00 35.79           C  
ATOM   1263  CG  LEU A 159      82.248 -25.804 145.654  1.00 36.64           C  
ATOM   1264  CD1 LEU A 159      83.761 -26.039 145.607  1.00 34.21           C  
ATOM   1265  CD2 LEU A 159      81.600 -26.276 144.358  1.00 31.99           C  
ATOM   1266  N   PHE A 160      78.616 -27.909 148.184  1.00 35.53           N  
ATOM   1267  CA  PHE A 160      78.033 -28.517 149.378  1.00 36.35           C  
ATOM   1268  C   PHE A 160      78.518 -29.952 149.594  1.00 36.00           C  
ATOM   1269  O   PHE A 160      78.395 -30.815 148.715  1.00 35.56           O  
ATOM   1270  CB  PHE A 160      76.504 -28.470 149.282  1.00 35.72           C  
ATOM   1271  CG  PHE A 160      75.820 -28.775 150.573  1.00 35.83           C  
ATOM   1272  CD1 PHE A 160      75.234 -30.018 150.791  1.00 36.63           C  
ATOM   1273  CD2 PHE A 160      75.792 -27.834 151.588  1.00 35.65           C  
ATOM   1274  CE1 PHE A 160      74.629 -30.322 152.009  1.00 35.91           C  
ATOM   1275  CE2 PHE A 160      75.193 -28.122 152.807  1.00 36.89           C  
ATOM   1276  CZ  PHE A 160      74.611 -29.373 153.016  1.00 37.24           C  
ATOM   1277  N   MET A 161      79.061 -30.207 150.780  1.00 35.39           N  
ATOM   1278  CA  MET A 161      79.622 -31.516 151.071  1.00 35.84           C  
ATOM   1279  C   MET A 161      78.727 -32.646 151.569  1.00 36.54           C  
ATOM   1280  O   MET A 161      79.227 -33.691 151.966  1.00 36.55           O  
ATOM   1281  CB  MET A 161      80.801 -31.335 152.022  1.00 34.80           C  
ATOM   1282  CG  MET A 161      82.101 -31.029 151.282  1.00 35.59           C  
ATOM   1283  SD  MET A 161      81.906 -29.820 149.927  1.00 39.05           S  
ATOM   1284  CE  MET A 161      82.039 -28.319 150.849  1.00 33.19           C  
ATOM   1285  N   GLY A 162      77.411 -32.453 151.545  1.00 37.73           N  
ATOM   1286  CA  GLY A 162      76.520 -33.523 151.962  1.00 38.59           C  
ATOM   1287  C   GLY A 162      75.796 -33.330 153.274  1.00 40.06           C  
ATOM   1288  O   GLY A 162      76.215 -32.530 154.121  1.00 41.15           O  
ATOM   1289  N   ASP A 163      74.710 -34.085 153.435  1.00 40.21           N  
ATOM   1290  CA  ASP A 163      73.853 -34.032 154.624  1.00 40.81           C  
ATOM   1291  C   ASP A 163      73.161 -32.672 154.641  1.00 41.14           C  
ATOM   1292  O   ASP A 163      73.592 -31.733 155.319  1.00 42.02           O  
ATOM   1293  CB  ASP A 163      74.681 -34.258 155.905  1.00 40.51           C  
ATOM   1294  CG  ASP A 163      75.134 -35.717 156.065  1.00 42.68           C  
ATOM   1295  OD1 ASP A 163      74.754 -36.576 155.229  1.00 41.80           O  
ATOM   1296  OD2 ASP A 163      75.872 -36.013 157.028  1.00 42.71           O1-
ATOM   1297  N   LEU A 164      72.077 -32.587 153.874  1.00 40.48           N  
ATOM   1298  CA  LEU A 164      71.320 -31.354 153.730  1.00 39.55           C  
ATOM   1299  C   LEU A 164      70.388 -30.974 154.863  1.00 39.53           C  
ATOM   1300  O   LEU A 164      70.698 -30.082 155.645  1.00 40.42           O  
ATOM   1301  CB  LEU A 164      70.510 -31.387 152.424  1.00 38.25           C  
ATOM   1302  CG  LEU A 164      71.280 -31.244 151.103  1.00 37.54           C  
ATOM   1303  CD1 LEU A 164      72.113 -32.496 150.850  1.00 35.29           C  
ATOM   1304  CD2 LEU A 164      70.299 -31.013 149.966  1.00 35.75           C  
ATOM   1305  N   SER A 165      69.251 -31.656 154.947  1.00 39.33           N  
ATOM   1306  CA  SER A 165      68.226 -31.341 155.939  1.00 41.05           C  
ATOM   1307  C   SER A 165      68.206 -32.065 157.284  1.00 42.06           C  
ATOM   1308  O   SER A 165      67.633 -31.543 158.243  1.00 44.26           O  
ATOM   1309  CB  SER A 165      66.846 -31.515 155.304  1.00 41.32           C  
ATOM   1310  OG  SER A 165      66.567 -32.887 155.101  1.00 39.55           O  
ATOM   1311  N   TYR A 166      68.805 -33.247 157.370  1.00 40.94           N  
ATOM   1312  CA  TYR A 166      68.784 -33.998 158.619  1.00 40.01           C  
ATOM   1313  C   TYR A 166      67.352 -34.242 159.084  1.00 40.19           C  
ATOM   1314  O   TYR A 166      67.088 -34.385 160.276  1.00 40.57           O  
ATOM   1315  CB  TYR A 166      69.556 -33.263 159.720  1.00 40.86           C  
ATOM   1316  CG  TYR A 166      71.051 -33.348 159.536  1.00 41.48           C  
ATOM   1317  CD1 TYR A 166      71.700 -32.560 158.590  1.00 41.85           C  
ATOM   1318  CD2 TYR A 166      71.811 -34.259 160.268  1.00 41.49           C  
ATOM   1319  CE1 TYR A 166      73.057 -32.676 158.373  1.00 41.06           C  
ATOM   1320  CE2 TYR A 166      73.167 -34.386 160.057  1.00 40.82           C  
ATOM   1321  CZ  TYR A 166      73.787 -33.592 159.106  1.00 42.46           C  
ATOM   1322  OH  TYR A 166      75.133 -33.726 158.871  1.00 42.29           O  
ATOM   1323  N   SER A 167      66.422 -34.293 158.140  1.00 39.81           N  
ATOM   1324  CA  SER A 167      65.041 -34.530 158.505  1.00 40.59           C  
ATOM   1325  C   SER A 167      64.864 -36.002 158.843  1.00 40.05           C  
ATOM   1326  O   SER A 167      63.912 -36.387 159.526  1.00 40.53           O  
ATOM   1327  CB  SER A 167      64.114 -34.139 157.356  1.00 41.91           C  
ATOM   1328  OG  SER A 167      64.443 -34.854 156.187  1.00 46.73           O  
ATOM   1329  N   ASN A 168      65.789 -36.832 158.369  1.00 38.50           N  
ATOM   1330  CA  ASN A 168      65.703 -38.255 158.642  1.00 36.07           C  
ATOM   1331  C   ASN A 168      65.885 -38.486 160.137  1.00 36.01           C  
ATOM   1332  O   ASN A 168      65.732 -39.605 160.619  1.00 35.77           O  
ATOM   1333  CB  ASN A 168      66.763 -39.021 157.828  1.00 33.97           C  
ATOM   1334  CG  ASN A 168      68.186 -38.679 158.228  1.00 34.30           C  
ATOM   1335  ND2 ASN A 168      69.114 -39.578 157.917  1.00 35.21           N  
ATOM   1336  OD1 ASN A 168      68.454 -37.624 158.800  1.00 35.76           O  
ATOM   1337  N   ARG A 169      66.203 -37.425 160.874  1.00 36.45           N  
ATOM   1338  CA  ARG A 169      66.383 -37.536 162.324  1.00 38.12           C  
ATOM   1339  C   ARG A 169      65.051 -37.343 163.054  1.00 37.92           C  
ATOM   1340  O   ARG A 169      64.942 -37.551 164.259  1.00 37.08           O  
ATOM   1341  CB  ARG A 169      67.407 -36.506 162.832  1.00 37.72           C  
ATOM   1342  CG  ARG A 169      68.826 -36.737 162.315  1.00 40.42           C  
ATOM   1343  CD  ARG A 169      69.847 -36.180 163.279  1.00 41.18           C  
ATOM   1344  NE  ARG A 169      69.889 -36.954 164.523  1.00 43.01           N  
ATOM   1345  CZ  ARG A 169      69.965 -36.420 165.744  1.00 42.40           C  
ATOM   1346  NH1 ARG A 169      70.004 -35.105 165.905  1.00 41.51           N1+
ATOM   1347  NH2 ARG A 169      69.997 -37.202 166.813  1.00 42.48           N  
ATOM   1348  N   TRP A 170      64.030 -36.943 162.316  1.00 39.37           N  
ATOM   1349  CA  TRP A 170      62.722 -36.762 162.920  1.00 40.21           C  
ATOM   1350  C   TRP A 170      61.942 -38.073 162.834  1.00 40.39           C  
ATOM   1351  O   TRP A 170      62.335 -39.001 162.112  1.00 39.36           O  
ATOM   1352  CB  TRP A 170      61.951 -35.642 162.204  1.00 40.06           C  
ATOM   1353  CG  TRP A 170      62.363 -34.263 162.632  1.00 42.42           C  
ATOM   1354  CD1 TRP A 170      63.544 -33.633 162.353  1.00 43.18           C  
ATOM   1355  CD2 TRP A 170      61.594 -33.344 163.421  1.00 42.94           C  
ATOM   1356  CE2 TRP A 170      62.373 -32.174 163.581  1.00 43.74           C  
ATOM   1357  CE3 TRP A 170      60.323 -33.395 164.011  1.00 43.64           C  
ATOM   1358  NE1 TRP A 170      63.557 -32.377 162.919  1.00 44.21           N  
ATOM   1359  CZ2 TRP A 170      61.920 -31.059 164.308  1.00 43.84           C  
ATOM   1360  CZ3 TRP A 170      59.873 -32.279 164.737  1.00 43.28           C  
ATOM   1361  CH2 TRP A 170      60.671 -31.133 164.875  1.00 42.08           C  
ATOM   1362  N   PRO A 171      60.829 -38.176 163.578  1.00 40.83           N  
ATOM   1363  CA  PRO A 171      60.057 -39.416 163.510  1.00 40.26           C  
ATOM   1364  C   PRO A 171      59.699 -39.752 162.065  1.00 40.39           C  
ATOM   1365  O   PRO A 171      59.265 -38.884 161.310  1.00 40.42           O  
ATOM   1366  CB  PRO A 171      58.837 -39.122 164.395  1.00 40.49           C  
ATOM   1367  CG  PRO A 171      58.757 -37.626 164.430  1.00 40.58           C  
ATOM   1368  CD  PRO A 171      60.202 -37.218 164.503  1.00 41.09           C  
ATOM   1369  N   ASN A 172      59.904 -41.007 161.680  1.00 40.18           N  
ATOM   1370  CA  ASN A 172      59.598 -41.445 160.329  1.00 40.01           C  
ATOM   1371  C   ASN A 172      60.317 -40.620 159.269  1.00 39.70           C  
ATOM   1372  O   ASN A 172      59.822 -40.499 158.149  1.00 40.94           O  
ATOM   1373  CB  ASN A 172      58.094 -41.346 160.080  1.00 42.09           C  
ATOM   1374  CG  ASN A 172      57.274 -42.178 161.061  1.00 42.37           C  
ATOM   1375  ND2 ASN A 172      57.828 -43.300 161.506  1.00 40.93           N  
ATOM   1376  OD1 ASN A 172      56.144 -41.811 161.402  1.00 44.06           O  
ATOM   1377  N   HIS A 173      61.475 -40.056 159.609  1.00 39.33           N  
ATOM   1378  CA  HIS A 173      62.219 -39.232 158.655  1.00 38.04           C  
ATOM   1379  C   HIS A 173      61.323 -38.115 158.111  1.00 38.01           C  
ATOM   1380  O   HIS A 173      61.467 -37.710 156.958  1.00 38.31           O  
ATOM   1381  CB  HIS A 173      62.706 -40.065 157.467  1.00 37.32           C  
ATOM   1382  CG  HIS A 173      63.655 -41.159 157.832  1.00 38.38           C  
ATOM   1383  CD2 HIS A 173      63.748 -41.934 158.938  1.00 37.18           C  
ATOM   1384  ND1 HIS A 173      64.651 -41.588 156.980  1.00 40.00           N  
ATOM   1385  CE1 HIS A 173      65.315 -42.581 157.545  1.00 37.62           C  
ATOM   1386  NE2 HIS A 173      64.786 -42.811 158.733  1.00 36.26           N  
ATOM   1387  N   ASP A 174      60.404 -37.632 158.942  1.00 38.68           N  
ATOM   1388  CA  ASP A 174      59.451 -36.583 158.573  1.00 39.16           C  
ATOM   1389  C   ASP A 174      59.896 -35.724 157.375  1.00 39.77           C  
ATOM   1390  O   ASP A 174      60.694 -34.795 157.526  1.00 39.06           O  
ATOM   1391  CB  ASP A 174      59.212 -35.680 159.782  1.00 39.72           C  
ATOM   1392  CG  ASP A 174      58.003 -34.808 159.617  1.00 40.50           C  
ATOM   1393  OD1 ASP A 174      57.577 -34.602 158.464  1.00 41.89           O  
ATOM   1394  OD2 ASP A 174      57.481 -34.324 160.638  1.00 42.25           O1-
ATOM   1395  N   ASN A 175      59.377 -36.028 156.189  1.00 39.00           N  
ATOM   1396  CA  ASN A 175      59.752 -35.274 155.001  1.00 38.17           C  
ATOM   1397  C   ASN A 175      59.248 -33.829 155.040  1.00 38.81           C  
ATOM   1398  O   ASN A 175      59.550 -33.027 154.146  1.00 38.50           O  
ATOM   1399  CB  ASN A 175      59.242 -35.979 153.730  1.00 37.51           C  
ATOM   1400  CG  ASN A 175      60.137 -37.141 153.302  1.00 37.23           C  
ATOM   1401  ND2 ASN A 175      60.799 -37.770 154.269  1.00 37.21           N  
ATOM   1402  OD1 ASN A 175      60.225 -37.469 152.116  1.00 36.58           O  
ATOM   1403  N   ASN A 176      58.476 -33.492 156.067  1.00 38.79           N  
ATOM   1404  CA  ASN A 176      57.999 -32.124 156.187  1.00 39.08           C  
ATOM   1405  C   ASN A 176      59.207 -31.261 156.529  1.00 40.45           C  
ATOM   1406  O   ASN A 176      59.219 -30.052 156.266  1.00 41.88           O  
ATOM   1407  CB  ASN A 176      56.934 -32.004 157.283  1.00 37.35           C  
ATOM   1408  CG  ASN A 176      55.632 -32.665 156.890  1.00 37.69           C  
ATOM   1409  ND2 ASN A 176      55.131 -33.554 157.742  1.00 38.40           N  
ATOM   1410  OD1 ASN A 176      55.083 -32.381 155.830  1.00 36.71           O  
ATOM   1411  N   ARG A 177      60.232 -31.885 157.110  1.00 39.72           N  
ATOM   1412  CA  ARG A 177      61.442 -31.156 157.461  1.00 40.55           C  
ATOM   1413  C   ARG A 177      62.358 -30.962 156.256  1.00 40.55           C  
ATOM   1414  O   ARG A 177      63.346 -30.230 156.329  1.00 41.26           O  
ATOM   1415  CB  ARG A 177      62.175 -31.871 158.591  1.00 41.24           C  
ATOM   1416  CG  ARG A 177      61.601 -31.523 159.953  1.00 42.72           C  
ATOM   1417  CD  ARG A 177      61.974 -30.100 160.342  1.00 43.62           C  
ATOM   1418  NE  ARG A 177      61.180 -29.609 161.468  1.00 45.08           N  
ATOM   1419  CZ  ARG A 177      61.483 -28.527 162.185  1.00 44.90           C  
ATOM   1420  NH1 ARG A 177      62.575 -27.820 161.902  1.00 43.07           N1+
ATOM   1421  NH2 ARG A 177      60.689 -28.140 163.182  1.00 42.79           N  
ATOM   1422  N   TRP A 178      62.040 -31.627 155.149  1.00 39.50           N  
ATOM   1423  CA  TRP A 178      62.806 -31.427 153.918  1.00 38.65           C  
ATOM   1424  C   TRP A 178      62.239 -30.118 153.345  1.00 37.96           C  
ATOM   1425  O   TRP A 178      62.973 -29.274 152.837  1.00 37.26           O  
ATOM   1426  CB  TRP A 178      62.569 -32.555 152.902  1.00 38.54           C  
ATOM   1427  CG  TRP A 178      63.548 -33.694 152.973  1.00 41.04           C  
ATOM   1428  CD1 TRP A 178      63.288 -34.971 153.375  1.00 40.59           C  
ATOM   1429  CD2 TRP A 178      64.942 -33.662 152.620  1.00 40.71           C  
ATOM   1430  CE2 TRP A 178      65.457 -34.958 152.834  1.00 39.89           C  
ATOM   1431  CE3 TRP A 178      65.803 -32.663 152.145  1.00 41.43           C  
ATOM   1432  NE1 TRP A 178      64.428 -35.735 153.295  1.00 40.57           N  
ATOM   1433  CZ2 TRP A 178      66.800 -35.287 152.589  1.00 40.49           C  
ATOM   1434  CZ3 TRP A 178      67.139 -32.988 151.901  1.00 42.46           C  
ATOM   1435  CH2 TRP A 178      67.622 -34.290 152.124  1.00 41.49           C  
ATOM   1436  N   ASP A 179      60.920 -29.965 153.440  1.00 37.09           N  
ATOM   1437  CA  ASP A 179      60.243 -28.776 152.948  1.00 37.47           C  
ATOM   1438  C   ASP A 179      60.708 -27.526 153.701  1.00 38.03           C  
ATOM   1439  O   ASP A 179      60.950 -26.475 153.093  1.00 35.74           O  
ATOM   1440  CB  ASP A 179      58.720 -28.929 153.103  1.00 38.82           C  
ATOM   1441  CG  ASP A 179      58.162 -30.085 152.290  1.00 40.15           C  
ATOM   1442  OD1 ASP A 179      58.519 -30.215 151.091  1.00 39.88           O  
ATOM   1443  OD2 ASP A 179      57.355 -30.861 152.849  1.00 40.50           O1-
ATOM   1444  N   THR A 180      60.830 -27.641 155.024  1.00 37.61           N  
ATOM   1445  CA  THR A 180      61.266 -26.506 155.818  1.00 38.43           C  
ATOM   1446  C   THR A 180      62.676 -26.138 155.396  1.00 38.61           C  
ATOM   1447  O   THR A 180      62.985 -24.971 155.149  1.00 39.79           O  
ATOM   1448  CB  THR A 180      61.252 -26.824 157.334  1.00 39.48           C  
ATOM   1449  CG2 THR A 180      59.836 -27.213 157.775  1.00 40.98           C  
ATOM   1450  OG1 THR A 180      62.156 -27.896 157.616  1.00 40.73           O  
ATOM   1451  N   TRP A 181      63.539 -27.136 155.300  1.00 38.22           N  
ATOM   1452  CA  TRP A 181      64.906 -26.870 154.899  1.00 37.61           C  
ATOM   1453  C   TRP A 181      64.921 -26.164 153.540  1.00 38.02           C  
ATOM   1454  O   TRP A 181      65.764 -25.301 153.285  1.00 37.73           O  
ATOM   1455  CB  TRP A 181      65.698 -28.174 154.813  1.00 36.72           C  
ATOM   1456  CG  TRP A 181      67.141 -27.922 154.695  1.00 35.17           C  
ATOM   1457  CD1 TRP A 181      68.017 -27.659 155.712  1.00 34.53           C  
ATOM   1458  CD2 TRP A 181      67.893 -27.847 153.484  1.00 34.71           C  
ATOM   1459  CE2 TRP A 181      69.220 -27.529 153.836  1.00 34.98           C  
ATOM   1460  CE3 TRP A 181      67.572 -28.017 152.132  1.00 34.29           C  
ATOM   1461  NE1 TRP A 181      69.273 -27.420 155.203  1.00 35.38           N  
ATOM   1462  CZ2 TRP A 181      70.226 -27.376 152.883  1.00 36.20           C  
ATOM   1463  CZ3 TRP A 181      68.569 -27.866 151.188  1.00 35.17           C  
ATOM   1464  CH2 TRP A 181      69.881 -27.548 151.566  1.00 35.46           C  
ATOM   1465  N   GLY A 182      63.979 -26.534 152.674  1.00 38.13           N  
ATOM   1466  CA  GLY A 182      63.906 -25.931 151.354  1.00 38.45           C  
ATOM   1467  C   GLY A 182      63.592 -24.448 151.405  1.00 38.56           C  
ATOM   1468  O   GLY A 182      64.103 -23.661 150.610  1.00 39.41           O  
ATOM   1469  N   ARG A 183      62.739 -24.061 152.344  1.00 39.58           N  
ATOM   1470  CA  ARG A 183      62.370 -22.657 152.502  1.00 40.26           C  
ATOM   1471  C   ARG A 183      63.513 -21.897 153.158  1.00 40.78           C  
ATOM   1472  O   ARG A 183      63.829 -20.771 152.776  1.00 42.66           O  
ATOM   1473  CB  ARG A 183      61.108 -22.529 153.366  1.00 38.71           C  
ATOM   1474  CG  ARG A 183      59.837 -22.870 152.624  1.00 37.67           C  
ATOM   1475  CD  ARG A 183      58.625 -22.934 153.553  1.00 38.27           C  
ATOM   1476  NE  ARG A 183      57.883 -24.150 153.245  1.00 41.40           N  
ATOM   1477  CZ  ARG A 183      57.359 -24.950 154.155  1.00 41.73           C  
ATOM   1478  NH1 ARG A 183      57.478 -24.654 155.447  1.00 42.40           N1+
ATOM   1479  NH2 ARG A 183      56.748 -26.061 153.769  1.00 44.21           N  
ATOM   1480  N   PHE A 184      64.134 -22.530 154.144  1.00 39.38           N  
ATOM   1481  CA  PHE A 184      65.232 -21.922 154.871  1.00 38.35           C  
ATOM   1482  C   PHE A 184      66.422 -21.600 153.966  1.00 37.96           C  
ATOM   1483  O   PHE A 184      66.896 -20.462 153.943  1.00 37.07           O  
ATOM   1484  CB  PHE A 184      65.642 -22.865 156.017  1.00 39.13           C  
ATOM   1485  CG  PHE A 184      67.034 -22.644 156.542  1.00 39.13           C  
ATOM   1486  CD1 PHE A 184      67.456 -21.387 156.945  1.00 39.93           C  
ATOM   1487  CD2 PHE A 184      67.918 -23.711 156.651  1.00 39.84           C  
ATOM   1488  CE1 PHE A 184      68.738 -21.188 157.451  1.00 40.51           C  
ATOM   1489  CE2 PHE A 184      69.209 -23.526 157.158  1.00 38.33           C  
ATOM   1490  CZ  PHE A 184      69.615 -22.263 157.556  1.00 39.27           C  
ATOM   1491  N   SER A 185      66.888 -22.596 153.219  1.00 38.38           N  
ATOM   1492  CA  SER A 185      68.045 -22.422 152.344  1.00 37.75           C  
ATOM   1493  C   SER A 185      67.781 -21.553 151.124  1.00 38.36           C  
ATOM   1494  O   SER A 185      68.708 -21.005 150.527  1.00 38.57           O  
ATOM   1495  CB  SER A 185      68.551 -23.789 151.875  1.00 35.90           C  
ATOM   1496  OG  SER A 185      67.547 -24.483 151.159  1.00 32.49           O  
ATOM   1497  N   GLU A 186      66.514 -21.424 150.759  1.00 38.16           N  
ATOM   1498  CA  GLU A 186      66.153 -20.657 149.579  1.00 39.32           C  
ATOM   1499  C   GLU A 186      66.777 -19.270 149.444  1.00 40.27           C  
ATOM   1500  O   GLU A 186      67.147 -18.859 148.333  1.00 40.15           O  
ATOM   1501  CB  GLU A 186      64.646 -20.509 149.502  1.00 39.16           C  
ATOM   1502  CG  GLU A 186      64.211 -19.680 148.322  1.00 40.20           C  
ATOM   1503  CD  GLU A 186      62.746 -19.382 148.365  1.00 41.09           C  
ATOM   1504  OE1 GLU A 186      61.988 -19.997 147.581  1.00 41.43           O  
ATOM   1505  OE2 GLU A 186      62.362 -18.532 149.199  1.00 41.10           O1-
ATOM   1506  N   ARG A 187      66.898 -18.548 150.557  1.00 40.32           N  
ATOM   1507  CA  ARG A 187      67.444 -17.196 150.497  1.00 40.07           C  
ATOM   1508  C   ARG A 187      68.829 -17.140 149.866  1.00 41.94           C  
ATOM   1509  O   ARG A 187      69.289 -16.069 149.451  1.00 43.54           O  
ATOM   1510  CB  ARG A 187      67.470 -16.559 151.895  1.00 38.12           C  
ATOM   1511  CG  ARG A 187      68.492 -17.090 152.872  1.00 38.59           C  
ATOM   1512  CD  ARG A 187      68.341 -16.354 154.197  1.00 38.10           C  
ATOM   1513  NE  ARG A 187      69.518 -16.471 155.056  1.00 38.54           N  
ATOM   1514  CZ  ARG A 187      69.506 -16.967 156.293  1.00 36.98           C  
ATOM   1515  NH1 ARG A 187      68.371 -17.413 156.829  1.00 35.85           N1+
ATOM   1516  NH2 ARG A 187      70.632 -16.999 157.002  1.00 35.45           N  
ATOM   1517  N   SER A 188      69.492 -18.291 149.783  1.00 41.52           N  
ATOM   1518  CA  SER A 188      70.808 -18.357 149.169  1.00 40.40           C  
ATOM   1519  C   SER A 188      70.785 -19.121 147.839  1.00 39.70           C  
ATOM   1520  O   SER A 188      71.159 -18.575 146.801  1.00 40.54           O  
ATOM   1521  CB  SER A 188      71.799 -19.021 150.128  1.00 40.11           C  
ATOM   1522  OG  SER A 188      73.058 -19.218 149.501  1.00 40.44           O  
ATOM   1523  N   VAL A 189      70.334 -20.373 147.873  1.00 38.62           N  
ATOM   1524  CA  VAL A 189      70.306 -21.230 146.688  1.00 38.79           C  
ATOM   1525  C   VAL A 189      69.431 -20.726 145.557  1.00 40.05           C  
ATOM   1526  O   VAL A 189      69.530 -21.219 144.415  1.00 39.56           O  
ATOM   1527  CB  VAL A 189      69.808 -22.638 147.026  1.00 39.16           C  
ATOM   1528  CG1 VAL A 189      70.518 -23.652 146.146  1.00 36.99           C  
ATOM   1529  CG2 VAL A 189      70.014 -22.916 148.497  1.00 40.78           C  
ATOM   1530  N   ALA A 190      68.559 -19.772 145.871  1.00 40.61           N  
ATOM   1531  CA  ALA A 190      67.669 -19.210 144.862  1.00 41.49           C  
ATOM   1532  C   ALA A 190      68.439 -18.191 144.021  1.00 43.01           C  
ATOM   1533  O   ALA A 190      68.030 -17.859 142.909  1.00 42.93           O  
ATOM   1534  CB  ALA A 190      66.489 -18.540 145.532  1.00 40.83           C  
ATOM   1535  N   TYR A 191      69.564 -17.720 144.559  1.00 43.09           N  
ATOM   1536  CA  TYR A 191      70.383 -16.714 143.893  1.00 43.23           C  
ATOM   1537  C   TYR A 191      71.730 -17.201 143.358  1.00 43.86           C  
ATOM   1538  O   TYR A 191      72.235 -16.672 142.360  1.00 44.51           O  
ATOM   1539  CB  TYR A 191      70.577 -15.552 144.858  1.00 43.22           C  
ATOM   1540  CG  TYR A 191      69.256 -14.929 145.241  1.00 43.19           C  
ATOM   1541  CD1 TYR A 191      68.657 -13.967 144.427  1.00 42.51           C  
ATOM   1542  CD2 TYR A 191      68.582 -15.328 146.400  1.00 42.69           C  
ATOM   1543  CE1 TYR A 191      67.419 -13.415 144.754  1.00 41.76           C  
ATOM   1544  CE2 TYR A 191      67.339 -14.780 146.732  1.00 41.54           C  
ATOM   1545  CZ  TYR A 191      66.771 -13.826 145.900  1.00 41.02           C  
ATOM   1546  OH  TYR A 191      65.550 -13.286 146.203  1.00 42.54           O  
ATOM   1547  N   GLN A 192      72.323 -18.192 144.017  1.00 43.32           N  
ATOM   1548  CA  GLN A 192      73.579 -18.754 143.529  1.00 41.92           C  
ATOM   1549  C   GLN A 192      73.457 -20.262 143.623  1.00 40.30           C  
ATOM   1550  O   GLN A 192      72.926 -20.790 144.589  1.00 39.89           O  
ATOM   1551  CB  GLN A 192      74.784 -18.262 144.340  1.00 41.11           C  
ATOM   1552  CG  GLN A 192      74.695 -18.468 145.832  1.00 42.76           C  
ATOM   1553  CD  GLN A 192      76.028 -18.220 146.522  1.00 42.94           C  
ATOM   1554  NE2 GLN A 192      76.194 -17.030 147.073  1.00 43.94           N  
ATOM   1555  OE1 GLN A 192      76.900 -19.088 146.547  1.00 43.99           O  
ATOM   1556  N   PRO A 193      73.945 -20.978 142.606  1.00 39.38           N  
ATOM   1557  CA  PRO A 193      73.845 -22.434 142.638  1.00 38.96           C  
ATOM   1558  C   PRO A 193      74.618 -23.127 143.743  1.00 38.66           C  
ATOM   1559  O   PRO A 193      75.711 -22.703 144.107  1.00 39.08           O  
ATOM   1560  CB  PRO A 193      74.338 -22.839 141.253  1.00 37.68           C  
ATOM   1561  CG  PRO A 193      75.384 -21.814 140.980  1.00 38.58           C  
ATOM   1562  CD  PRO A 193      74.700 -20.531 141.420  1.00 38.21           C  
ATOM   1563  N   TRP A 194      74.031 -24.192 144.279  1.00 37.58           N  
ATOM   1564  CA  TRP A 194      74.705 -25.002 145.278  1.00 37.38           C  
ATOM   1565  C   TRP A 194      74.980 -26.288 144.510  1.00 36.95           C  
ATOM   1566  O   TRP A 194      74.095 -26.831 143.855  1.00 36.96           O  
ATOM   1567  CB  TRP A 194      73.807 -25.268 146.494  1.00 36.47           C  
ATOM   1568  CG  TRP A 194      73.787 -24.128 147.481  1.00 35.54           C  
ATOM   1569  CD1 TRP A 194      73.746 -22.794 147.187  1.00 35.32           C  
ATOM   1570  CD2 TRP A 194      73.755 -24.222 148.913  1.00 35.19           C  
ATOM   1571  CE2 TRP A 194      73.688 -22.896 149.418  1.00 36.27           C  
ATOM   1572  CE3 TRP A 194      73.775 -25.294 149.821  1.00 36.10           C  
ATOM   1573  NE1 TRP A 194      73.684 -22.047 148.342  1.00 35.88           N  
ATOM   1574  CZ2 TRP A 194      73.639 -22.613 150.795  1.00 36.40           C  
ATOM   1575  CZ3 TRP A 194      73.728 -25.011 151.206  1.00 36.82           C  
ATOM   1576  CH2 TRP A 194      73.660 -23.683 151.671  1.00 37.15           C  
ATOM   1577  N   ILE A 195      76.221 -26.750 144.571  1.00 36.78           N  
ATOM   1578  CA  ILE A 195      76.626 -27.968 143.872  1.00 37.15           C  
ATOM   1579  C   ILE A 195      76.548 -29.097 144.884  1.00 36.40           C  
ATOM   1580  O   ILE A 195      77.368 -29.203 145.796  1.00 36.78           O  
ATOM   1581  CB  ILE A 195      78.045 -27.785 143.307  1.00 36.47           C  
ATOM   1582  CG1 ILE A 195      78.013 -26.594 142.343  1.00 36.89           C  
ATOM   1583  CG2 ILE A 195      78.520 -29.041 142.603  1.00 34.76           C  
ATOM   1584  CD1 ILE A 195      79.380 -26.174 141.865  1.00 41.58           C  
ATOM   1585  N   TRP A 196      75.534 -29.935 144.700  1.00 34.78           N  
ATOM   1586  CA  TRP A 196      75.247 -31.018 145.621  1.00 34.23           C  
ATOM   1587  C   TRP A 196      76.137 -32.247 145.633  1.00 35.39           C  
ATOM   1588  O   TRP A 196      76.612 -32.715 144.597  1.00 35.94           O  
ATOM   1589  CB  TRP A 196      73.809 -31.471 145.420  1.00 31.41           C  
ATOM   1590  CG  TRP A 196      72.832 -30.341 145.414  1.00 31.95           C  
ATOM   1591  CD1 TRP A 196      72.085 -29.894 144.347  1.00 30.01           C  
ATOM   1592  CD2 TRP A 196      72.505 -29.488 146.518  1.00 30.36           C  
ATOM   1593  CE2 TRP A 196      71.559 -28.544 146.055  1.00 29.84           C  
ATOM   1594  CE3 TRP A 196      72.920 -29.430 147.853  1.00 29.77           C  
ATOM   1595  NE1 TRP A 196      71.319 -28.812 144.731  1.00 30.91           N  
ATOM   1596  CZ2 TRP A 196      71.024 -27.556 146.879  1.00 30.64           C  
ATOM   1597  CZ3 TRP A 196      72.386 -28.443 148.676  1.00 31.78           C  
ATOM   1598  CH2 TRP A 196      71.446 -27.520 148.182  1.00 31.32           C  
ATOM   1599  N   THR A 197      76.339 -32.753 146.848  1.00 34.52           N  
ATOM   1600  CA  THR A 197      77.102 -33.964 147.121  1.00 33.54           C  
ATOM   1601  C   THR A 197      76.167 -34.726 148.042  1.00 33.52           C  
ATOM   1602  O   THR A 197      75.634 -34.149 148.998  1.00 32.52           O  
ATOM   1603  CB  THR A 197      78.393 -33.685 147.890  1.00 34.47           C  
ATOM   1604  CG2 THR A 197      79.154 -34.992 148.105  1.00 33.72           C  
ATOM   1605  OG1 THR A 197      79.206 -32.760 147.151  1.00 34.87           O  
ATOM   1606  N   ALA A 198      75.960 -36.010 147.766  1.00 32.95           N  
ATOM   1607  CA  ALA A 198      75.052 -36.802 148.589  1.00 31.29           C  
ATOM   1608  C   ALA A 198      75.720 -37.413 149.812  1.00 31.38           C  
ATOM   1609  O   ALA A 198      76.733 -38.114 149.691  1.00 31.97           O  
ATOM   1610  CB  ALA A 198      74.416 -37.898 147.742  1.00 30.03           C  
ATOM   1611  N   GLY A 199      75.140 -37.139 150.986  1.00 31.64           N  
ATOM   1612  CA  GLY A 199      75.655 -37.673 152.242  1.00 32.12           C  
ATOM   1613  C   GLY A 199      74.757 -38.778 152.800  1.00 32.62           C  
ATOM   1614  O   GLY A 199      73.644 -38.984 152.308  1.00 33.31           O  
ATOM   1615  N   ASN A 200      75.223 -39.488 153.825  1.00 32.36           N  
ATOM   1616  CA  ASN A 200      74.440 -40.566 154.412  1.00 33.02           C  
ATOM   1617  C   ASN A 200      73.067 -40.118 154.934  1.00 33.90           C  
ATOM   1618  O   ASN A 200      72.176 -40.938 155.122  1.00 34.35           O  
ATOM   1619  CB  ASN A 200      75.243 -41.251 155.532  1.00 33.02           C  
ATOM   1620  CG  ASN A 200      75.711 -40.287 156.588  1.00 34.43           C  
ATOM   1621  ND2 ASN A 200      75.331 -40.541 157.833  1.00 32.80           N  
ATOM   1622  OD1 ASN A 200      76.413 -39.316 156.291  1.00 37.73           O  
ATOM   1623  N   HIS A 201      72.878 -38.826 155.161  1.00 34.39           N  
ATOM   1624  CA  HIS A 201      71.575 -38.372 155.614  1.00 35.13           C  
ATOM   1625  C   HIS A 201      70.614 -38.188 154.439  1.00 35.41           C  
ATOM   1626  O   HIS A 201      69.454 -37.823 154.618  1.00 36.14           O  
ATOM   1627  CB  HIS A 201      71.718 -37.090 156.423  1.00 36.84           C  
ATOM   1628  CG  HIS A 201      72.086 -37.343 157.848  1.00 39.46           C  
ATOM   1629  CD2 HIS A 201      73.295 -37.440 158.454  1.00 40.33           C  
ATOM   1630  ND1 HIS A 201      71.145 -37.606 158.821  1.00 39.29           N  
ATOM   1631  CE1 HIS A 201      71.759 -37.856 159.964  1.00 40.60           C  
ATOM   1632  NE2 HIS A 201      73.064 -37.763 159.769  1.00 40.03           N  
ATOM   1633  N   GLU A 202      71.103 -38.453 153.234  1.00 33.96           N  
ATOM   1634  CA  GLU A 202      70.257 -38.378 152.065  1.00 34.36           C  
ATOM   1635  C   GLU A 202      69.874 -39.805 151.671  1.00 34.13           C  
ATOM   1636  O   GLU A 202      69.089 -40.026 150.736  1.00 33.75           O  
ATOM   1637  CB  GLU A 202      70.980 -37.693 150.902  1.00 34.29           C  
ATOM   1638  CG  GLU A 202      70.940 -36.175 150.964  1.00 33.44           C  
ATOM   1639  CD  GLU A 202      71.852 -35.609 152.025  1.00 34.26           C  
ATOM   1640  OE1 GLU A 202      73.080 -35.748 151.857  1.00 34.59           O  
ATOM   1641  OE2 GLU A 202      71.347 -35.031 153.019  1.00 34.90           O1-
ATOM   1642  N   ILE A 203      70.422 -40.780 152.387  1.00 32.68           N  
ATOM   1643  CA  ILE A 203      70.101 -42.168 152.081  1.00 32.31           C  
ATOM   1644  C   ILE A 203      68.631 -42.504 152.377  1.00 31.89           C  
ATOM   1645  O   ILE A 203      67.986 -43.220 151.614  1.00 33.03           O  
ATOM   1646  CB  ILE A 203      70.986 -43.136 152.874  1.00 31.85           C  
ATOM   1647  CG1 ILE A 203      72.452 -42.955 152.458  1.00 32.14           C  
ATOM   1648  CG2 ILE A 203      70.519 -44.561 152.623  1.00 30.14           C  
ATOM   1649  CD1 ILE A 203      73.417 -43.859 153.183  1.00 41.58           C  
ATOM   1650  N   ASP A 204      68.110 -41.991 153.487  1.00 31.80           N  
ATOM   1651  CA  ASP A 204      66.729 -42.224 153.863  1.00 31.35           C  
ATOM   1652  C   ASP A 204      66.263 -43.666 153.712  1.00 33.20           C  
ATOM   1653  O   ASP A 204      65.209 -43.943 153.112  1.00 31.31           O  
ATOM   1654  CB  ASP A 204      65.823 -41.302 153.057  1.00 31.92           C  
ATOM   1655  CG  ASP A 204      65.700 -39.938 153.688  1.00 32.60           C  
ATOM   1656  OD1 ASP A 204      65.447 -39.896 154.903  1.00 32.16           O  
ATOM   1657  OD2 ASP A 204      65.849 -38.922 152.983  1.00 33.39           O1-
ATOM   1658  N   TYR A 205      67.056 -44.577 154.275  1.00 33.77           N  
ATOM   1659  CA  TYR A 205      66.765 -46.004 154.245  1.00 34.51           C  
ATOM   1660  C   TYR A 205      66.002 -46.321 155.513  1.00 35.13           C  
ATOM   1661  O   TYR A 205      66.531 -46.169 156.603  1.00 36.40           O  
ATOM   1662  CB  TYR A 205      68.074 -46.782 154.212  1.00 34.38           C  
ATOM   1663  CG  TYR A 205      67.944 -48.284 154.297  1.00 34.20           C  
ATOM   1664  CD1 TYR A 205      67.334 -49.019 153.278  1.00 35.26           C  
ATOM   1665  CD2 TYR A 205      68.483 -48.974 155.373  1.00 33.71           C  
ATOM   1666  CE1 TYR A 205      67.277 -50.416 153.333  1.00 34.64           C  
ATOM   1667  CE2 TYR A 205      68.435 -50.352 155.443  1.00 32.96           C  
ATOM   1668  CZ  TYR A 205      67.837 -51.077 154.427  1.00 34.91           C  
ATOM   1669  OH  TYR A 205      67.818 -52.458 154.520  1.00 34.15           O  
ATOM   1670  N   ALA A 206      64.759 -46.758 155.378  1.00 36.53           N  
ATOM   1671  CA  ALA A 206      63.959 -47.065 156.559  1.00 39.20           C  
ATOM   1672  C   ALA A 206      63.080 -48.298 156.380  1.00 41.14           C  
ATOM   1673  O   ALA A 206      61.896 -48.184 156.069  1.00 41.58           O  
ATOM   1674  CB  ALA A 206      63.098 -45.861 156.918  1.00 38.86           C  
ATOM   1675  N   PRO A 207      63.657 -49.499 156.578  1.00 42.98           N  
ATOM   1676  CA  PRO A 207      62.928 -50.766 156.440  1.00 44.19           C  
ATOM   1677  C   PRO A 207      61.759 -50.806 157.405  1.00 44.98           C  
ATOM   1678  O   PRO A 207      60.679 -51.291 157.073  1.00 46.13           O  
ATOM   1679  CB  PRO A 207      63.986 -51.818 156.759  1.00 43.39           C  
ATOM   1680  CG  PRO A 207      65.254 -51.159 156.332  1.00 42.75           C  
ATOM   1681  CD  PRO A 207      65.085 -49.750 156.846  1.00 42.99           C  
ATOM   1682  N   ASP A 208      61.998 -50.289 158.605  1.00 45.38           N  
ATOM   1683  CA  ASP A 208      60.994 -50.244 159.657  1.00 46.70           C  
ATOM   1684  C   ASP A 208      59.677 -49.642 159.169  1.00 45.60           C  
ATOM   1685  O   ASP A 208      58.612 -50.025 159.645  1.00 45.92           O  
ATOM   1686  CB  ASP A 208      61.540 -49.442 160.839  1.00 49.58           C  
ATOM   1687  CG  ASP A 208      62.427 -48.267 160.394  1.00 53.41           C  
ATOM   1688  OD1 ASP A 208      63.497 -48.517 159.773  1.00 53.34           O  
ATOM   1689  OD2 ASP A 208      62.052 -47.100 160.666  1.00 53.50           O1-
ATOM   1690  N   ILE A 209      59.744 -48.700 158.228  1.00 44.15           N  
ATOM   1691  CA  ILE A 209      58.522 -48.101 157.697  1.00 42.01           C  
ATOM   1692  C   ILE A 209      58.381 -48.418 156.221  1.00 40.44           C  
ATOM   1693  O   ILE A 209      57.746 -47.686 155.455  1.00 40.16           O  
ATOM   1694  CB  ILE A 209      58.488 -46.571 157.901  1.00 42.26           C  
ATOM   1695  CG1 ILE A 209      59.750 -45.934 157.331  1.00 42.76           C  
ATOM   1696  CG2 ILE A 209      58.341 -46.258 159.387  1.00 41.87           C  
ATOM   1697  CD1 ILE A 209      59.816 -44.441 157.563  1.00 41.58           C  
ATOM   1698  N   GLY A 210      58.996 -49.528 155.836  1.00 38.71           N  
ATOM   1699  CA  GLY A 210      58.917 -50.008 154.470  1.00 38.66           C  
ATOM   1700  C   GLY A 210      59.554 -49.207 153.357  1.00 38.13           C  
ATOM   1701  O   GLY A 210      59.059 -49.238 152.236  1.00 37.96           O  
ATOM   1702  N   GLU A 211      60.638 -48.496 153.646  1.00 37.47           N  
ATOM   1703  CA  GLU A 211      61.321 -47.725 152.612  1.00 36.70           C  
ATOM   1704  C   GLU A 211      62.725 -48.317 152.443  1.00 36.17           C  
ATOM   1705  O   GLU A 211      63.655 -47.961 153.171  1.00 36.08           O  
ATOM   1706  CB  GLU A 211      61.396 -46.243 153.017  1.00 37.63           C  
ATOM   1707  CG  GLU A 211      60.061 -45.474 153.002  1.00 38.17           C  
ATOM   1708  CD  GLU A 211      59.450 -45.329 151.604  1.00 39.64           C  
ATOM   1709  OE1 GLU A 211      60.197 -45.089 150.632  1.00 38.84           O  
ATOM   1710  OE2 GLU A 211      58.211 -45.449 151.475  1.00 39.82           O1-
ATOM   1711  N   TYR A 212      62.864 -49.230 151.482  1.00 35.81           N  
ATOM   1712  CA  TYR A 212      64.130 -49.911 151.222  1.00 37.03           C  
ATOM   1713  C   TYR A 212      65.005 -49.309 150.129  1.00 37.71           C  
ATOM   1714  O   TYR A 212      66.213 -49.557 150.089  1.00 39.64           O  
ATOM   1715  CB  TYR A 212      63.871 -51.392 150.895  1.00 38.20           C  
ATOM   1716  CG  TYR A 212      63.342 -52.197 152.067  1.00 40.20           C  
ATOM   1717  CD1 TYR A 212      61.986 -52.175 152.405  1.00 39.24           C  
ATOM   1718  CD2 TYR A 212      64.209 -52.944 152.870  1.00 41.33           C  
ATOM   1719  CE1 TYR A 212      61.508 -52.869 153.510  1.00 39.91           C  
ATOM   1720  CE2 TYR A 212      63.741 -53.642 153.981  1.00 41.80           C  
ATOM   1721  CZ  TYR A 212      62.392 -53.599 154.296  1.00 42.37           C  
ATOM   1722  OH  TYR A 212      61.933 -54.281 155.408  1.00 42.99           O  
ATOM   1723  N   GLN A 213      64.413 -48.529 149.234  1.00 36.73           N  
ATOM   1724  CA  GLN A 213      65.202 -47.898 148.171  1.00 34.38           C  
ATOM   1725  C   GLN A 213      65.660 -46.506 148.635  1.00 31.39           C  
ATOM   1726  O   GLN A 213      64.849 -45.648 148.964  1.00 32.14           O  
ATOM   1727  CB  GLN A 213      64.367 -47.800 146.894  1.00 34.82           C  
ATOM   1728  CG  GLN A 213      63.778 -49.142 146.429  1.00 35.54           C  
ATOM   1729  CD  GLN A 213      64.755 -50.312 146.551  1.00 36.79           C  
ATOM   1730  NE2 GLN A 213      64.306 -51.379 147.204  1.00 36.46           N  
ATOM   1731  OE1 GLN A 213      65.892 -50.260 146.063  1.00 35.85           O  
ATOM   1732  N   PRO A 214      66.978 -46.273 148.663  1.00 29.70           N  
ATOM   1733  CA  PRO A 214      67.577 -45.003 149.096  1.00 28.87           C  
ATOM   1734  C   PRO A 214      67.528 -43.795 148.169  1.00 29.30           C  
ATOM   1735  O   PRO A 214      67.285 -43.911 146.964  1.00 27.70           O  
ATOM   1736  CB  PRO A 214      69.013 -45.402 149.423  1.00 28.17           C  
ATOM   1737  CG  PRO A 214      69.307 -46.392 148.354  1.00 26.82           C  
ATOM   1738  CD  PRO A 214      68.028 -47.245 148.304  1.00 28.80           C  
ATOM   1739  N   PHE A 215      67.767 -42.631 148.773  1.00 30.13           N  
ATOM   1740  CA  PHE A 215      67.827 -41.349 148.075  1.00 30.93           C  
ATOM   1741  C   PHE A 215      66.534 -40.903 147.405  1.00 31.68           C  
ATOM   1742  O   PHE A 215      66.569 -40.057 146.505  1.00 32.11           O  
ATOM   1743  CB  PHE A 215      68.938 -41.412 147.017  1.00 32.06           C  
ATOM   1744  CG  PHE A 215      70.279 -41.770 147.577  1.00 31.96           C  
ATOM   1745  CD1 PHE A 215      70.973 -40.868 148.388  1.00 32.53           C  
ATOM   1746  CD2 PHE A 215      70.840 -43.016 147.323  1.00 32.30           C  
ATOM   1747  CE1 PHE A 215      72.214 -41.202 148.946  1.00 32.10           C  
ATOM   1748  CE2 PHE A 215      72.082 -43.363 147.875  1.00 33.48           C  
ATOM   1749  CZ  PHE A 215      72.770 -42.448 148.691  1.00 32.82           C  
ATOM   1750  N   VAL A 216      65.397 -41.450 147.823  1.00 31.63           N  
ATOM   1751  CA  VAL A 216      64.159 -41.073 147.169  1.00 31.07           C  
ATOM   1752  C   VAL A 216      63.832 -39.595 147.334  1.00 32.86           C  
ATOM   1753  O   VAL A 216      63.619 -38.897 146.337  1.00 30.85           O  
ATOM   1754  CB  VAL A 216      62.988 -41.928 147.668  1.00 31.15           C  
ATOM   1755  CG1 VAL A 216      61.670 -41.361 147.161  1.00 31.45           C  
ATOM   1756  CG2 VAL A 216      63.159 -43.344 147.165  1.00 30.93           C  
ATOM   1757  N   PRO A 217      63.799 -39.089 148.583  1.00 33.23           N  
ATOM   1758  CA  PRO A 217      63.485 -37.668 148.784  1.00 33.76           C  
ATOM   1759  C   PRO A 217      64.519 -36.734 148.151  1.00 35.57           C  
ATOM   1760  O   PRO A 217      64.171 -35.816 147.404  1.00 37.09           O  
ATOM   1761  CB  PRO A 217      63.418 -37.529 150.306  1.00 32.63           C  
ATOM   1762  CG  PRO A 217      63.054 -38.915 150.768  1.00 31.94           C  
ATOM   1763  CD  PRO A 217      63.907 -39.785 149.877  1.00 32.16           C  
ATOM   1764  N   PHE A 218      65.792 -36.973 148.445  1.00 35.90           N  
ATOM   1765  CA  PHE A 218      66.863 -36.133 147.915  1.00 35.55           C  
ATOM   1766  C   PHE A 218      66.888 -36.106 146.389  1.00 36.54           C  
ATOM   1767  O   PHE A 218      66.970 -35.043 145.769  1.00 37.46           O  
ATOM   1768  CB  PHE A 218      68.220 -36.621 148.421  1.00 34.18           C  
ATOM   1769  CG  PHE A 218      69.387 -35.925 147.783  1.00 33.36           C  
ATOM   1770  CD1 PHE A 218      69.711 -34.621 148.127  1.00 32.76           C  
ATOM   1771  CD2 PHE A 218      70.168 -36.580 146.836  1.00 34.38           C  
ATOM   1772  CE1 PHE A 218      70.802 -33.967 147.540  1.00 33.28           C  
ATOM   1773  CE2 PHE A 218      71.263 -35.938 146.239  1.00 34.94           C  
ATOM   1774  CZ  PHE A 218      71.580 -34.625 146.595  1.00 33.37           C  
ATOM   1775  N   THR A 219      66.828 -37.285 145.790  1.00 35.48           N  
ATOM   1776  CA  THR A 219      66.860 -37.407 144.348  1.00 35.96           C  
ATOM   1777  C   THR A 219      65.681 -36.717 143.664  1.00 37.32           C  
ATOM   1778  O   THR A 219      65.811 -36.243 142.539  1.00 38.35           O  
ATOM   1779  CB  THR A 219      66.919 -38.904 143.957  1.00 34.89           C  
ATOM   1780  CG2 THR A 219      66.188 -39.182 142.670  1.00 36.57           C  
ATOM   1781  OG1 THR A 219      68.288 -39.280 143.811  1.00 34.45           O  
ATOM   1782  N   ASN A 220      64.535 -36.655 144.333  1.00 37.60           N  
ATOM   1783  CA  ASN A 220      63.374 -36.005 143.747  1.00 38.83           C  
ATOM   1784  C   ASN A 220      63.405 -34.485 143.903  1.00 39.95           C  
ATOM   1785  O   ASN A 220      62.921 -33.760 143.044  1.00 41.36           O  
ATOM   1786  CB  ASN A 220      62.096 -36.563 144.372  1.00 39.40           C  
ATOM   1787  CG  ASN A 220      61.608 -37.818 143.666  1.00 40.64           C  
ATOM   1788  ND2 ASN A 220      61.749 -38.964 144.322  1.00 39.70           N  
ATOM   1789  OD1 ASN A 220      61.115 -37.756 142.534  1.00 41.83           O  
ATOM   1790  N   ARG A 221      63.981 -34.013 145.000  1.00 39.56           N  
ATOM   1791  CA  ARG A 221      64.066 -32.587 145.281  1.00 38.67           C  
ATOM   1792  C   ARG A 221      65.258 -31.865 144.673  1.00 39.14           C  
ATOM   1793  O   ARG A 221      65.131 -30.727 144.225  1.00 40.74           O  
ATOM   1794  CB  ARG A 221      64.097 -32.367 146.790  1.00 38.43           C  
ATOM   1795  CG  ARG A 221      62.816 -32.794 147.482  1.00 38.72           C  
ATOM   1796  CD  ARG A 221      63.005 -32.906 148.975  1.00 36.86           C  
ATOM   1797  NE  ARG A 221      61.760 -33.297 149.613  1.00 38.41           N  
ATOM   1798  CZ  ARG A 221      60.838 -32.445 150.034  1.00 37.79           C  
ATOM   1799  NH1 ARG A 221      61.025 -31.146 149.893  1.00 37.24           N1+
ATOM   1800  NH2 ARG A 221      59.724 -32.897 150.589  1.00 40.65           N  
ATOM   1801  N   TYR A 222      66.415 -32.518 144.652  1.00 38.47           N  
ATOM   1802  CA  TYR A 222      67.613 -31.878 144.145  1.00 36.47           C  
ATOM   1803  C   TYR A 222      68.260 -32.520 142.934  1.00 37.08           C  
ATOM   1804  O   TYR A 222      69.182 -33.323 143.064  1.00 37.91           O  
ATOM   1805  CB  TYR A 222      68.620 -31.778 145.285  1.00 35.58           C  
ATOM   1806  CG  TYR A 222      68.092 -30.927 146.418  1.00 36.48           C  
ATOM   1807  CD1 TYR A 222      68.193 -29.534 146.378  1.00 37.57           C  
ATOM   1808  CD2 TYR A 222      67.417 -31.503 147.489  1.00 35.87           C  
ATOM   1809  CE1 TYR A 222      67.623 -28.739 147.374  1.00 37.37           C  
ATOM   1810  CE2 TYR A 222      66.847 -30.718 148.487  1.00 37.76           C  
ATOM   1811  CZ  TYR A 222      66.951 -29.337 148.421  1.00 36.87           C  
ATOM   1812  OH  TYR A 222      66.368 -28.554 149.390  1.00 38.42           O  
ATOM   1813  N   PRO A 223      67.784 -32.169 141.729  1.00 36.53           N  
ATOM   1814  CA  PRO A 223      68.361 -32.739 140.514  1.00 36.55           C  
ATOM   1815  C   PRO A 223      69.820 -32.325 140.353  1.00 36.25           C  
ATOM   1816  O   PRO A 223      70.287 -31.364 140.964  1.00 37.41           O  
ATOM   1817  CB  PRO A 223      67.459 -32.203 139.413  1.00 37.03           C  
ATOM   1818  CG  PRO A 223      66.995 -30.899 139.968  1.00 36.79           C  
ATOM   1819  CD  PRO A 223      66.692 -31.240 141.403  1.00 36.46           C  
ATOM   1820  N   THR A 224      70.531 -33.060 139.515  1.00 36.64           N  
ATOM   1821  CA  THR A 224      71.941 -32.824 139.290  1.00 35.55           C  
ATOM   1822  C   THR A 224      72.230 -32.830 137.790  1.00 35.85           C  
ATOM   1823  O   THR A 224      71.511 -33.459 137.013  1.00 35.83           O  
ATOM   1824  CB  THR A 224      72.745 -33.927 140.033  1.00 35.53           C  
ATOM   1825  CG2 THR A 224      73.619 -34.720 139.087  1.00 35.37           C  
ATOM   1826  OG1 THR A 224      73.540 -33.316 141.052  1.00 36.64           O  
ATOM   1827  N   PRO A 225      73.283 -32.123 137.360  1.00 36.62           N  
ATOM   1828  CA  PRO A 225      73.596 -32.103 135.924  1.00 36.93           C  
ATOM   1829  C   PRO A 225      74.464 -33.274 135.524  1.00 37.06           C  
ATOM   1830  O   PRO A 225      75.471 -33.090 134.840  1.00 38.00           O  
ATOM   1831  CB  PRO A 225      74.307 -30.771 135.745  1.00 36.23           C  
ATOM   1832  CG  PRO A 225      75.086 -30.670 137.030  1.00 36.18           C  
ATOM   1833  CD  PRO A 225      74.107 -31.149 138.096  1.00 35.58           C  
ATOM   1834  N   HIS A 226      74.074 -34.479 135.931  1.00 37.04           N  
ATOM   1835  CA  HIS A 226      74.889 -35.642 135.626  1.00 37.43           C  
ATOM   1836  C   HIS A 226      74.974 -36.049 134.160  1.00 38.81           C  
ATOM   1837  O   HIS A 226      76.057 -36.383 133.678  1.00 40.69           O  
ATOM   1838  CB  HIS A 226      74.446 -36.851 136.477  1.00 37.34           C  
ATOM   1839  CG  HIS A 226      73.046 -37.319 136.218  1.00 36.55           C  
ATOM   1840  CD2 HIS A 226      72.568 -38.289 135.404  1.00 37.52           C  
ATOM   1841  ND1 HIS A 226      71.947 -36.773 136.846  1.00 37.06           N  
ATOM   1842  CE1 HIS A 226      70.853 -37.386 136.431  1.00 36.07           C  
ATOM   1843  NE2 HIS A 226      71.202 -38.310 135.555  1.00 36.39           N  
ATOM   1844  N   GLU A 227      73.854 -36.025 133.444  1.00 39.54           N  
ATOM   1845  CA  GLU A 227      73.853 -36.422 132.033  1.00 40.56           C  
ATOM   1846  C   GLU A 227      74.845 -35.615 131.197  1.00 39.24           C  
ATOM   1847  O   GLU A 227      75.564 -36.167 130.371  1.00 38.72           O  
ATOM   1848  CB  GLU A 227      72.455 -36.261 131.419  1.00 43.14           C  
ATOM   1849  CG  GLU A 227      71.333 -35.887 132.401  1.00 48.42           C  
ATOM   1850  CD  GLU A 227      71.653 -34.661 133.277  1.00 51.03           C  
ATOM   1851  OE1 GLU A 227      72.202 -33.643 132.755  1.00 49.95           O  
ATOM   1852  OE2 GLU A 227      71.343 -34.732 134.497  1.00 51.07           O1-
ATOM   1853  N   ALA A 228      74.880 -34.305 131.413  1.00 39.21           N  
ATOM   1854  CA  ALA A 228      75.780 -33.440 130.662  1.00 37.87           C  
ATOM   1855  C   ALA A 228      77.229 -33.769 130.980  1.00 38.69           C  
ATOM   1856  O   ALA A 228      78.144 -33.346 130.275  1.00 38.69           O  
ATOM   1857  CB  ALA A 228      75.500 -32.001 131.001  1.00 36.55           C  
ATOM   1858  N   SER A 229      77.422 -34.532 132.050  1.00 39.11           N  
ATOM   1859  CA  SER A 229      78.741 -34.927 132.506  1.00 37.85           C  
ATOM   1860  C   SER A 229      79.103 -36.326 131.994  1.00 36.98           C  
ATOM   1861  O   SER A 229      80.268 -36.712 132.021  1.00 37.82           O  
ATOM   1862  CB  SER A 229      78.753 -34.889 134.040  1.00 38.98           C  
ATOM   1863  OG  SER A 229      80.019 -35.228 134.569  1.00 42.14           O  
ATOM   1864  N   GLY A 230      78.094 -37.068 131.538  1.00 34.87           N  
ATOM   1865  CA  GLY A 230      78.243 -38.432 131.007  1.00 34.16           C  
ATOM   1866  C   GLY A 230      77.868 -39.507 132.030  1.00 34.45           C  
ATOM   1867  O   GLY A 230      78.111 -40.701 131.820  1.00 32.83           O  
ATOM   1868  N   SER A 231      77.276 -39.076 133.138  1.00 34.22           N  
ATOM   1869  CA  SER A 231      76.881 -39.994 134.188  1.00 33.66           C  
ATOM   1870  C   SER A 231      75.392 -40.291 134.131  1.00 34.39           C  
ATOM   1871  O   SER A 231      74.570 -39.388 133.905  1.00 33.58           O  
ATOM   1872  CB  SER A 231      77.226 -39.405 135.552  1.00 33.98           C  
ATOM   1873  OG  SER A 231      76.336 -39.897 136.537  1.00 32.65           O  
ATOM   1874  N   GLY A 232      75.054 -41.563 134.345  1.00 33.81           N  
ATOM   1875  CA  GLY A 232      73.665 -41.980 134.316  1.00 32.56           C  
ATOM   1876  C   GLY A 232      73.041 -41.987 135.696  1.00 32.95           C  
ATOM   1877  O   GLY A 232      71.953 -42.541 135.884  1.00 32.54           O  
ATOM   1878  N   ASP A 233      73.721 -41.373 136.663  1.00 32.17           N  
ATOM   1879  CA  ASP A 233      73.218 -41.328 138.030  1.00 32.26           C  
ATOM   1880  C   ASP A 233      73.446 -39.947 138.623  1.00 32.05           C  
ATOM   1881  O   ASP A 233      74.505 -39.352 138.447  1.00 31.89           O  
ATOM   1882  CB  ASP A 233      73.931 -42.379 138.880  1.00 34.43           C  
ATOM   1883  CG  ASP A 233      73.182 -42.707 140.163  1.00 35.54           C  
ATOM   1884  OD1 ASP A 233      73.082 -41.840 141.058  1.00 36.76           O  
ATOM   1885  OD2 ASP A 233      72.691 -43.846 140.275  1.00 37.80           O1-
ATOM   1886  N   PRO A 234      72.449 -39.415 139.337  1.00 32.56           N  
ATOM   1887  CA  PRO A 234      72.618 -38.087 139.930  1.00 32.61           C  
ATOM   1888  C   PRO A 234      73.613 -37.971 141.087  1.00 34.07           C  
ATOM   1889  O   PRO A 234      74.060 -36.867 141.393  1.00 34.55           O  
ATOM   1890  CB  PRO A 234      71.188 -37.703 140.339  1.00 31.26           C  
ATOM   1891  CG  PRO A 234      70.560 -39.014 140.627  1.00 29.98           C  
ATOM   1892  CD  PRO A 234      71.061 -39.890 139.497  1.00 30.92           C  
ATOM   1893  N   LEU A 235      73.974 -39.084 141.725  1.00 33.68           N  
ATOM   1894  CA  LEU A 235      74.889 -39.009 142.864  1.00 33.44           C  
ATOM   1895  C   LEU A 235      76.352 -38.770 142.495  1.00 34.15           C  
ATOM   1896  O   LEU A 235      77.160 -38.409 143.357  1.00 34.50           O  
ATOM   1897  CB  LEU A 235      74.760 -40.271 143.721  1.00 33.44           C  
ATOM   1898  CG  LEU A 235      73.312 -40.552 144.155  1.00 36.25           C  
ATOM   1899  CD1 LEU A 235      73.274 -41.683 145.189  1.00 33.87           C  
ATOM   1900  CD2 LEU A 235      72.701 -39.275 144.733  1.00 34.40           C  
ATOM   1901  N   TRP A 236      76.705 -38.977 141.229  1.00 32.55           N  
ATOM   1902  CA  TRP A 236      78.073 -38.712 140.798  1.00 32.68           C  
ATOM   1903  C   TRP A 236      78.084 -38.012 139.444  1.00 33.61           C  
ATOM   1904  O   TRP A 236      77.389 -38.409 138.502  1.00 33.76           O  
ATOM   1905  CB  TRP A 236      78.902 -39.999 140.757  1.00 32.14           C  
ATOM   1906  CG  TRP A 236      78.486 -41.061 139.777  1.00 30.81           C  
ATOM   1907  CD1 TRP A 236      78.780 -41.112 138.444  1.00 30.35           C  
ATOM   1908  CD2 TRP A 236      77.764 -42.269 140.076  1.00 29.53           C  
ATOM   1909  CE2 TRP A 236      77.669 -43.009 138.872  1.00 29.14           C  
ATOM   1910  CE3 TRP A 236      77.189 -42.797 141.245  1.00 28.42           C  
ATOM   1911  NE1 TRP A 236      78.295 -42.281 137.893  1.00 29.57           N  
ATOM   1912  CZ2 TRP A 236      77.024 -44.253 138.801  1.00 26.16           C  
ATOM   1913  CZ3 TRP A 236      76.539 -44.039 141.171  1.00 28.99           C  
ATOM   1914  CH2 TRP A 236      76.468 -44.748 139.952  1.00 26.95           C  
ATOM   1915  N   TYR A 237      78.869 -36.943 139.357  1.00 34.48           N  
ATOM   1916  CA  TYR A 237      78.943 -36.153 138.129  1.00 34.22           C  
ATOM   1917  C   TYR A 237      80.057 -35.129 138.222  1.00 34.32           C  
ATOM   1918  O   TYR A 237      80.718 -34.999 139.257  1.00 33.97           O  
ATOM   1919  CB  TYR A 237      77.624 -35.405 137.891  1.00 32.25           C  
ATOM   1920  CG  TYR A 237      77.317 -34.412 138.984  1.00 29.75           C  
ATOM   1921  CD1 TYR A 237      76.823 -34.834 140.213  1.00 29.19           C  
ATOM   1922  CD2 TYR A 237      77.570 -33.051 138.806  1.00 29.73           C  
ATOM   1923  CE1 TYR A 237      76.589 -33.922 141.248  1.00 29.80           C  
ATOM   1924  CE2 TYR A 237      77.340 -32.124 139.841  1.00 28.46           C  
ATOM   1925  CZ  TYR A 237      76.851 -32.568 141.056  1.00 28.40           C  
ATOM   1926  OH  TYR A 237      76.616 -31.677 142.081  1.00 28.39           O  
ATOM   1927  N   ALA A 238      80.249 -34.397 137.130  1.00 35.37           N  
ATOM   1928  CA  ALA A 238      81.274 -33.362 137.070  1.00 36.54           C  
ATOM   1929  C   ALA A 238      80.813 -32.137 136.284  1.00 37.89           C  
ATOM   1930  O   ALA A 238      80.007 -32.238 135.362  1.00 39.58           O  
ATOM   1931  CB  ALA A 238      82.535 -33.919 136.438  1.00 35.18           C  
ATOM   1932  N   ILE A 239      81.325 -30.975 136.664  1.00 38.45           N  
ATOM   1933  CA  ILE A 239      81.015 -29.740 135.962  1.00 38.77           C  
ATOM   1934  C   ILE A 239      82.294 -28.920 135.857  1.00 40.65           C  
ATOM   1935  O   ILE A 239      83.285 -29.160 136.567  1.00 40.55           O  
ATOM   1936  CB  ILE A 239      79.972 -28.856 136.700  1.00 38.70           C  
ATOM   1937  CG1 ILE A 239      80.467 -28.541 138.117  1.00 37.59           C  
ATOM   1938  CG2 ILE A 239      78.614 -29.533 136.681  1.00 38.66           C  
ATOM   1939  CD1 ILE A 239      79.700 -27.434 138.819  1.00 41.58           C  
ATOM   1940  N   LYS A 240      82.264 -27.955 134.952  1.00 41.01           N  
ATOM   1941  CA  LYS A 240      83.378 -27.050 134.765  1.00 40.74           C  
ATOM   1942  C   LYS A 240      82.792 -25.683 135.084  1.00 40.50           C  
ATOM   1943  O   LYS A 240      81.703 -25.342 134.621  1.00 40.13           O  
ATOM   1944  CB  LYS A 240      83.870 -27.098 133.314  1.00 41.67           C  
ATOM   1945  CG  LYS A 240      84.791 -28.273 133.023  1.00 44.27           C  
ATOM   1946  CD  LYS A 240      84.748 -28.723 131.571  1.00 45.76           C  
ATOM   1947  CE  LYS A 240      85.231 -27.664 130.600  1.00 47.20           C  
ATOM   1948  NZ  LYS A 240      85.142 -28.169 129.183  1.00 48.48           N1+
ATOM   1949  N   ARG A 241      83.488 -24.912 135.902  1.00 38.20           N  
ATOM   1950  CA  ARG A 241      83.014 -23.580 136.212  1.00 38.50           C  
ATOM   1951  C   ARG A 241      84.244 -22.702 136.360  1.00 39.04           C  
ATOM   1952  O   ARG A 241      85.127 -22.980 137.181  1.00 38.58           O  
ATOM   1953  CB  ARG A 241      82.171 -23.566 137.497  1.00 37.68           C  
ATOM   1954  CG  ARG A 241      81.657 -22.178 137.834  1.00 37.56           C  
ATOM   1955  CD  ARG A 241      80.583 -22.166 138.906  1.00 37.58           C  
ATOM   1956  NE  ARG A 241      79.260 -22.368 138.328  1.00 38.80           N  
ATOM   1957  CZ  ARG A 241      78.251 -21.511 138.457  1.00 39.07           C  
ATOM   1958  NH1 ARG A 241      78.407 -20.389 139.147  1.00 34.88           N1+
ATOM   1959  NH2 ARG A 241      77.081 -21.777 137.892  1.00 39.16           N  
ATOM   1960  N   ALA A 242      84.292 -21.648 135.545  1.00 38.26           N  
ATOM   1961  CA  ALA A 242      85.408 -20.725 135.540  1.00 37.48           C  
ATOM   1962  C   ALA A 242      86.688 -21.515 135.245  1.00 38.83           C  
ATOM   1963  O   ALA A 242      86.795 -22.187 134.217  1.00 38.46           O  
ATOM   1964  CB  ALA A 242      85.504 -20.016 136.887  1.00 37.82           C  
ATOM   1965  N   SER A 243      87.659 -21.446 136.147  1.00 39.91           N  
ATOM   1966  CA  SER A 243      88.922 -22.144 135.947  1.00 40.97           C  
ATOM   1967  C   SER A 243      88.969 -23.513 136.633  1.00 42.34           C  
ATOM   1968  O   SER A 243      90.012 -24.176 136.631  1.00 42.92           O  
ATOM   1969  CB  SER A 243      90.054 -21.273 136.467  1.00 39.16           C  
ATOM   1970  OG  SER A 243      89.760 -20.849 137.782  1.00 42.13           O  
ATOM   1971  N   ALA A 244      87.845 -23.942 137.204  1.00 41.30           N  
ATOM   1972  CA  ALA A 244      87.810 -25.209 137.919  1.00 40.86           C  
ATOM   1973  C   ALA A 244      87.040 -26.346 137.269  1.00 40.69           C  
ATOM   1974  O   ALA A 244      86.038 -26.133 136.580  1.00 41.77           O  
ATOM   1975  CB  ALA A 244      87.267 -24.978 139.334  1.00 40.57           C  
ATOM   1976  N   HIS A 245      87.535 -27.564 137.494  1.00 39.51           N  
ATOM   1977  CA  HIS A 245      86.887 -28.769 136.997  1.00 38.40           C  
ATOM   1978  C   HIS A 245      86.549 -29.486 138.293  1.00 38.32           C  
ATOM   1979  O   HIS A 245      87.445 -29.917 139.022  1.00 38.78           O  
ATOM   1980  CB  HIS A 245      87.843 -29.610 136.156  1.00 36.25           C  
ATOM   1981  CG  HIS A 245      87.162 -30.698 135.383  1.00 36.95           C  
ATOM   1982  CD2 HIS A 245      86.332 -31.692 135.782  1.00 36.75           C  
ATOM   1983  ND1 HIS A 245      87.326 -30.862 134.025  1.00 36.37           N  
ATOM   1984  CE1 HIS A 245      86.630 -31.911 133.618  1.00 36.91           C  
ATOM   1985  NE2 HIS A 245      86.018 -32.434 134.665  1.00 38.53           N  
ATOM   1986  N   ILE A 246      85.255 -29.593 138.577  1.00 37.66           N  
ATOM   1987  CA  ILE A 246      84.770 -30.209 139.808  1.00 36.50           C  
ATOM   1988  C   ILE A 246      84.143 -31.579 139.602  1.00 36.45           C  
ATOM   1989  O   ILE A 246      83.210 -31.746 138.810  1.00 35.89           O  
ATOM   1990  CB  ILE A 246      83.724 -29.295 140.486  1.00 36.79           C  
ATOM   1991  CG1 ILE A 246      84.325 -27.906 140.690  1.00 36.60           C  
ATOM   1992  CG2 ILE A 246      83.275 -29.892 141.820  1.00 35.54           C  
ATOM   1993  CD1 ILE A 246      83.336 -26.888 141.201  1.00 41.58           C  
ATOM   1994  N   ILE A 247      84.668 -32.556 140.329  1.00 36.68           N  
ATOM   1995  CA  ILE A 247      84.167 -33.918 140.267  1.00 34.63           C  
ATOM   1996  C   ILE A 247      83.505 -34.204 141.610  1.00 35.30           C  
ATOM   1997  O   ILE A 247      84.137 -34.082 142.671  1.00 35.82           O  
ATOM   1998  CB  ILE A 247      85.325 -34.926 140.015  1.00 33.51           C  
ATOM   1999  CG1 ILE A 247      85.905 -34.704 138.615  1.00 32.60           C  
ATOM   2000  CG2 ILE A 247      84.827 -36.341 140.159  1.00 33.35           C  
ATOM   2001  CD1 ILE A 247      87.108 -35.551 138.314  1.00 41.58           C  
ATOM   2002  N   VAL A 248      82.226 -34.566 141.556  1.00 35.52           N  
ATOM   2003  CA  VAL A 248      81.451 -34.882 142.749  1.00 34.41           C  
ATOM   2004  C   VAL A 248      81.285 -36.399 142.800  1.00 35.13           C  
ATOM   2005  O   VAL A 248      80.735 -36.983 141.868  1.00 35.77           O  
ATOM   2006  CB  VAL A 248      80.054 -34.203 142.687  1.00 34.41           C  
ATOM   2007  CG1 VAL A 248      79.220 -34.586 143.904  1.00 33.96           C  
ATOM   2008  CG2 VAL A 248      80.217 -32.698 142.634  1.00 31.37           C  
ATOM   2009  N   LEU A 249      81.765 -37.027 143.877  1.00 35.05           N  
ATOM   2010  CA  LEU A 249      81.681 -38.485 144.039  1.00 34.11           C  
ATOM   2011  C   LEU A 249      80.652 -38.901 145.086  1.00 34.43           C  
ATOM   2012  O   LEU A 249      80.268 -38.102 145.942  1.00 36.64           O  
ATOM   2013  CB  LEU A 249      83.052 -39.051 144.418  1.00 32.81           C  
ATOM   2014  CG  LEU A 249      84.133 -38.928 143.335  1.00 34.15           C  
ATOM   2015  CD1 LEU A 249      85.468 -39.450 143.868  1.00 34.94           C  
ATOM   2016  CD2 LEU A 249      83.716 -39.720 142.104  1.00 33.04           C  
ATOM   2017  N   SER A 250      80.211 -40.156 145.012  1.00 33.11           N  
ATOM   2018  CA  SER A 250      79.199 -40.677 145.929  1.00 31.45           C  
ATOM   2019  C   SER A 250      79.727 -41.749 146.866  1.00 31.14           C  
ATOM   2020  O   SER A 250      79.953 -42.895 146.464  1.00 29.77           O  
ATOM   2021  CB  SER A 250      78.014 -41.253 145.140  1.00 31.96           C  
ATOM   2022  OG  SER A 250      76.983 -41.695 146.011  1.00 31.62           O  
ATOM   2023  N   SER A 251      79.900 -41.357 148.124  1.00 31.31           N  
ATOM   2024  CA  SER A 251      80.397 -42.222 149.189  1.00 31.42           C  
ATOM   2025  C   SER A 251      79.572 -43.471 149.476  1.00 32.37           C  
ATOM   2026  O   SER A 251      80.131 -44.517 149.820  1.00 31.11           O  
ATOM   2027  CB  SER A 251      80.501 -41.431 150.488  1.00 31.02           C  
ATOM   2028  OG  SER A 251      81.510 -40.450 150.403  1.00 35.47           O  
ATOM   2029  N   TYR A 252      78.253 -43.370 149.346  1.00 31.09           N  
ATOM   2030  CA  TYR A 252      77.411 -44.516 149.647  1.00 32.06           C  
ATOM   2031  C   TYR A 252      76.904 -45.296 148.448  1.00 31.84           C  
ATOM   2032  O   TYR A 252      75.970 -46.085 148.558  1.00 35.25           O  
ATOM   2033  CB  TYR A 252      76.265 -44.050 150.558  1.00 33.02           C  
ATOM   2034  CG  TYR A 252      76.839 -43.381 151.785  1.00 34.63           C  
ATOM   2035  CD1 TYR A 252      76.992 -41.992 151.842  1.00 33.95           C  
ATOM   2036  CD2 TYR A 252      77.339 -44.141 152.849  1.00 36.14           C  
ATOM   2037  CE1 TYR A 252      77.638 -41.376 152.926  1.00 33.94           C  
ATOM   2038  CE2 TYR A 252      77.986 -43.535 153.931  1.00 34.43           C  
ATOM   2039  CZ  TYR A 252      78.134 -42.158 153.964  1.00 34.62           C  
ATOM   2040  OH  TYR A 252      78.787 -41.564 155.024  1.00 34.54           O  
ATOM   2041  N   SER A 253      77.537 -45.080 147.302  1.00 30.18           N  
ATOM   2042  CA  SER A 253      77.194 -45.811 146.089  1.00 30.54           C  
ATOM   2043  C   SER A 253      78.368 -46.740 145.848  1.00 30.77           C  
ATOM   2044  O   SER A 253      79.436 -46.542 146.425  1.00 32.99           O  
ATOM   2045  CB  SER A 253      77.046 -44.861 144.906  1.00 29.67           C  
ATOM   2046  OG  SER A 253      76.046 -43.901 145.186  1.00 30.56           O  
ATOM   2047  N   GLY A 254      78.189 -47.760 145.018  1.00 30.30           N  
ATOM   2048  CA  GLY A 254      79.301 -48.651 144.746  1.00 29.56           C  
ATOM   2049  C   GLY A 254      80.425 -47.846 144.096  1.00 30.16           C  
ATOM   2050  O   GLY A 254      80.161 -46.959 143.296  1.00 32.31           O  
ATOM   2051  N   PHE A 255      81.679 -48.135 144.423  1.00 29.00           N  
ATOM   2052  CA  PHE A 255      82.768 -47.377 143.824  1.00 29.60           C  
ATOM   2053  C   PHE A 255      84.034 -48.169 143.523  1.00 30.81           C  
ATOM   2054  O   PHE A 255      85.049 -47.582 143.154  1.00 31.51           O  
ATOM   2055  CB  PHE A 255      83.125 -46.166 144.711  1.00 28.28           C  
ATOM   2056  CG  PHE A 255      83.449 -46.524 146.146  1.00 27.69           C  
ATOM   2057  CD1 PHE A 255      84.562 -47.313 146.458  1.00 25.04           C  
ATOM   2058  CD2 PHE A 255      82.650 -46.054 147.192  1.00 25.03           C  
ATOM   2059  CE1 PHE A 255      84.871 -47.624 147.791  1.00 24.14           C  
ATOM   2060  CE2 PHE A 255      82.959 -46.363 148.527  1.00 22.59           C  
ATOM   2061  CZ  PHE A 255      84.069 -47.147 148.823  1.00 20.76           C  
ATOM   2062  N   VAL A 256      83.982 -49.491 143.673  1.00 30.74           N  
ATOM   2063  CA  VAL A 256      85.157 -50.321 143.383  1.00 31.05           C  
ATOM   2064  C   VAL A 256      85.333 -50.451 141.878  1.00 31.83           C  
ATOM   2065  O   VAL A 256      84.449 -50.086 141.103  1.00 31.13           O  
ATOM   2066  CB  VAL A 256      85.033 -51.756 143.974  1.00 29.75           C  
ATOM   2067  CG1 VAL A 256      85.008 -51.691 145.482  1.00 27.39           C  
ATOM   2068  CG2 VAL A 256      83.781 -52.432 143.442  1.00 26.57           C  
ATOM   2069  N   LYS A 257      86.482 -50.976 141.466  1.00 32.81           N  
ATOM   2070  CA  LYS A 257      86.762 -51.146 140.051  1.00 33.55           C  
ATOM   2071  C   LYS A 257      85.628 -51.916 139.387  1.00 32.87           C  
ATOM   2072  O   LYS A 257      85.079 -52.856 139.969  1.00 33.97           O  
ATOM   2073  CB  LYS A 257      88.085 -51.884 139.878  1.00 33.99           C  
ATOM   2074  CG  LYS A 257      88.504 -52.030 138.454  1.00 38.01           C  
ATOM   2075  CD  LYS A 257      89.912 -52.585 138.349  1.00 41.71           C  
ATOM   2076  CE  LYS A 257      90.320 -52.745 136.888  1.00 43.14           C  
ATOM   2077  NZ  LYS A 257      91.712 -53.258 136.729  1.00 46.97           N1+
ATOM   2078  N   TYR A 258      85.284 -51.496 138.171  1.00 33.23           N  
ATOM   2079  CA  TYR A 258      84.207 -52.081 137.340  1.00 32.64           C  
ATOM   2080  C   TYR A 258      82.806 -51.562 137.654  1.00 31.80           C  
ATOM   2081  O   TYR A 258      81.874 -51.829 136.902  1.00 32.13           O  
ATOM   2082  CB  TYR A 258      84.192 -53.612 137.436  1.00 31.79           C  
ATOM   2083  CG  TYR A 258      85.480 -54.248 136.979  1.00 34.27           C  
ATOM   2084  CD1 TYR A 258      86.250 -55.022 137.859  1.00 36.46           C  
ATOM   2085  CD2 TYR A 258      85.954 -54.050 135.682  1.00 33.80           C  
ATOM   2086  CE1 TYR A 258      87.465 -55.577 137.460  1.00 35.48           C  
ATOM   2087  CE2 TYR A 258      87.169 -54.601 135.266  1.00 33.55           C  
ATOM   2088  CZ  TYR A 258      87.918 -55.360 136.158  1.00 35.29           C  
ATOM   2089  OH  TYR A 258      89.118 -55.892 135.753  1.00 34.66           O  
ATOM   2090  N   SER A 259      82.648 -50.829 138.753  1.00 31.75           N  
ATOM   2091  CA  SER A 259      81.341 -50.297 139.097  1.00 31.88           C  
ATOM   2092  C   SER A 259      81.051 -49.103 138.195  1.00 32.06           C  
ATOM   2093  O   SER A 259      81.969 -48.429 137.703  1.00 31.62           O  
ATOM   2094  CB  SER A 259      81.297 -49.860 140.571  1.00 33.08           C  
ATOM   2095  OG  SER A 259      82.085 -48.704 140.815  1.00 34.24           O  
ATOM   2096  N   PRO A 260      79.767 -48.828 137.952  1.00 32.47           N  
ATOM   2097  CA  PRO A 260      79.410 -47.691 137.098  1.00 33.37           C  
ATOM   2098  C   PRO A 260      80.114 -46.380 137.518  1.00 34.32           C  
ATOM   2099  O   PRO A 260      80.670 -45.660 136.675  1.00 34.97           O  
ATOM   2100  CB  PRO A 260      77.890 -47.614 137.243  1.00 32.80           C  
ATOM   2101  CG  PRO A 260      77.503 -49.060 137.493  1.00 33.60           C  
ATOM   2102  CD  PRO A 260      78.564 -49.520 138.456  1.00 32.03           C  
ATOM   2103  N   GLN A 261      80.092 -46.069 138.812  1.00 33.96           N  
ATOM   2104  CA  GLN A 261      80.715 -44.836 139.280  1.00 34.72           C  
ATOM   2105  C   GLN A 261      82.199 -44.828 139.029  1.00 35.50           C  
ATOM   2106  O   GLN A 261      82.762 -43.817 138.633  1.00 36.56           O  
ATOM   2107  CB  GLN A 261      80.480 -44.626 140.775  1.00 34.75           C  
ATOM   2108  CG  GLN A 261      80.930 -43.252 141.229  1.00 34.61           C  
ATOM   2109  CD  GLN A 261      80.752 -43.015 142.714  1.00 34.21           C  
ATOM   2110  NE2 GLN A 261      80.345 -44.043 143.432  1.00 36.15           N  
ATOM   2111  OE1 GLN A 261      80.981 -41.917 143.207  1.00 34.91           O  
ATOM   2112  N   TYR A 262      82.836 -45.963 139.271  1.00 35.56           N  
ATOM   2113  CA  TYR A 262      84.264 -46.075 139.067  1.00 35.09           C  
ATOM   2114  C   TYR A 262      84.586 -45.857 137.592  1.00 35.21           C  
ATOM   2115  O   TYR A 262      85.496 -45.110 137.251  1.00 35.76           O  
ATOM   2116  CB  TYR A 262      84.735 -47.458 139.527  1.00 35.46           C  
ATOM   2117  CG  TYR A 262      86.204 -47.741 139.311  1.00 33.38           C  
ATOM   2118  CD1 TYR A 262      86.690 -48.117 138.060  1.00 32.57           C  
ATOM   2119  CD2 TYR A 262      87.108 -47.654 140.371  1.00 34.52           C  
ATOM   2120  CE1 TYR A 262      88.042 -48.404 137.873  1.00 32.13           C  
ATOM   2121  CE2 TYR A 262      88.456 -47.938 140.192  1.00 33.76           C  
ATOM   2122  CZ  TYR A 262      88.911 -48.313 138.944  1.00 32.61           C  
ATOM   2123  OH  TYR A 262      90.235 -48.613 138.782  1.00 36.67           O  
ATOM   2124  N   LYS A 263      83.846 -46.508 136.710  1.00 34.60           N  
ATOM   2125  CA  LYS A 263      84.113 -46.326 135.295  1.00 34.77           C  
ATOM   2126  C   LYS A 263      83.886 -44.879 134.896  1.00 34.12           C  
ATOM   2127  O   LYS A 263      84.672 -44.296 134.139  1.00 33.27           O  
ATOM   2128  CB  LYS A 263      83.224 -47.233 134.449  1.00 36.24           C  
ATOM   2129  CG  LYS A 263      83.687 -48.675 134.449  1.00 39.54           C  
ATOM   2130  CD  LYS A 263      83.113 -49.461 133.288  1.00 40.34           C  
ATOM   2131  CE  LYS A 263      83.796 -50.811 133.172  1.00 41.60           C  
ATOM   2132  NZ  LYS A 263      83.261 -51.587 132.019  1.00 43.96           N1+
ATOM   2133  N   TRP A 264      82.813 -44.290 135.404  1.00 32.82           N  
ATOM   2134  CA  TRP A 264      82.540 -42.906 135.059  1.00 33.68           C  
ATOM   2135  C   TRP A 264      83.681 -42.006 135.562  1.00 34.90           C  
ATOM   2136  O   TRP A 264      84.193 -41.155 134.832  1.00 35.86           O  
ATOM   2137  CB  TRP A 264      81.218 -42.435 135.667  1.00 32.27           C  
ATOM   2138  CG  TRP A 264      81.013 -41.002 135.383  1.00 33.80           C  
ATOM   2139  CD1 TRP A 264      80.551 -40.450 134.222  1.00 32.53           C  
ATOM   2140  CD2 TRP A 264      81.406 -39.908 136.224  1.00 35.64           C  
ATOM   2141  CE2 TRP A 264      81.169 -38.717 135.499  1.00 35.07           C  
ATOM   2142  CE3 TRP A 264      81.945 -39.822 137.518  1.00 36.75           C  
ATOM   2143  NE1 TRP A 264      80.647 -39.075 134.281  1.00 34.77           N  
ATOM   2144  CZ2 TRP A 264      81.455 -37.451 136.026  1.00 34.93           C  
ATOM   2145  CZ3 TRP A 264      82.228 -38.566 138.041  1.00 36.54           C  
ATOM   2146  CH2 TRP A 264      81.982 -37.395 137.292  1.00 36.03           C  
ATOM   2147  N   PHE A 265      84.071 -42.202 136.815  1.00 34.41           N  
ATOM   2148  CA  PHE A 265      85.133 -41.414 137.413  1.00 33.32           C  
ATOM   2149  C   PHE A 265      86.453 -41.484 136.653  1.00 33.84           C  
ATOM   2150  O   PHE A 265      87.059 -40.455 136.369  1.00 33.81           O  
ATOM   2151  CB  PHE A 265      85.354 -41.856 138.860  1.00 32.83           C  
ATOM   2152  CG  PHE A 265      86.473 -41.138 139.540  1.00 31.74           C  
ATOM   2153  CD1 PHE A 265      86.450 -39.751 139.663  1.00 31.84           C  
ATOM   2154  CD2 PHE A 265      87.560 -41.845 140.047  1.00 32.55           C  
ATOM   2155  CE1 PHE A 265      87.503 -39.069 140.286  1.00 32.42           C  
ATOM   2156  CE2 PHE A 265      88.616 -41.188 140.667  1.00 34.09           C  
ATOM   2157  CZ  PHE A 265      88.588 -39.785 140.789  1.00 33.03           C  
ATOM   2158  N   THR A 266      86.913 -42.686 136.322  1.00 35.39           N  
ATOM   2159  CA  THR A 266      88.174 -42.791 135.600  1.00 34.67           C  
ATOM   2160  C   THR A 266      88.084 -42.110 134.235  1.00 35.89           C  
ATOM   2161  O   THR A 266      89.005 -41.398 133.840  1.00 37.69           O  
ATOM   2162  CB  THR A 266      88.620 -44.272 135.439  1.00 33.56           C  
ATOM   2163  CG2 THR A 266      89.088 -44.809 136.769  1.00 31.40           C  
ATOM   2164  OG1 THR A 266      87.536 -45.071 134.952  1.00 34.17           O  
ATOM   2165  N   SER A 267      86.983 -42.304 133.515  1.00 35.98           N  
ATOM   2166  CA  SER A 267      86.833 -41.656 132.212  1.00 36.37           C  
ATOM   2167  C   SER A 267      86.889 -40.133 132.381  1.00 36.55           C  
ATOM   2168  O   SER A 267      87.536 -39.425 131.604  1.00 37.24           O  
ATOM   2169  CB  SER A 267      85.501 -42.044 131.574  1.00 36.99           C  
ATOM   2170  OG  SER A 267      85.459 -43.433 131.301  1.00 40.73           O  
ATOM   2171  N   GLU A 268      86.205 -39.646 133.412  1.00 36.33           N  
ATOM   2172  CA  GLU A 268      86.152 -38.230 133.717  1.00 35.66           C  
ATOM   2173  C   GLU A 268      87.539 -37.672 133.995  1.00 36.36           C  
ATOM   2174  O   GLU A 268      87.845 -36.547 133.614  1.00 34.86           O  
ATOM   2175  CB  GLU A 268      85.247 -38.004 134.926  1.00 35.33           C  
ATOM   2176  CG  GLU A 268      84.897 -36.543 135.197  1.00 35.60           C  
ATOM   2177  CD  GLU A 268      84.278 -35.846 133.984  1.00 36.63           C  
ATOM   2178  OE1 GLU A 268      83.551 -36.508 133.212  1.00 36.38           O  
ATOM   2179  OE2 GLU A 268      84.510 -34.628 133.809  1.00 36.92           O1-
ATOM   2180  N   LEU A 269      88.391 -38.450 134.656  1.00 37.43           N  
ATOM   2181  CA  LEU A 269      89.722 -37.948 134.940  1.00 38.46           C  
ATOM   2182  C   LEU A 269      90.459 -37.654 133.638  1.00 40.55           C  
ATOM   2183  O   LEU A 269      91.181 -36.655 133.536  1.00 42.10           O  
ATOM   2184  CB  LEU A 269      90.508 -38.950 135.790  1.00 35.99           C  
ATOM   2185  CG  LEU A 269      90.108 -38.995 137.272  1.00 36.34           C  
ATOM   2186  CD1 LEU A 269      90.981 -39.985 137.991  1.00 35.97           C  
ATOM   2187  CD2 LEU A 269      90.268 -37.622 137.917  1.00 35.96           C  
ATOM   2188  N   GLU A 270      90.268 -38.510 132.639  1.00 41.50           N  
ATOM   2189  CA  GLU A 270      90.929 -38.312 131.356  1.00 43.86           C  
ATOM   2190  C   GLU A 270      90.369 -37.135 130.549  1.00 43.67           C  
ATOM   2191  O   GLU A 270      91.021 -36.661 129.622  1.00 44.39           O  
ATOM   2192  CB  GLU A 270      90.843 -39.590 130.528  1.00 46.47           C  
ATOM   2193  CG  GLU A 270      91.567 -40.757 131.170  1.00 52.78           C  
ATOM   2194  CD  GLU A 270      91.484 -42.036 130.345  1.00 56.76           C  
ATOM   2195  OE1 GLU A 270      91.835 -43.115 130.883  1.00 59.20           O  
ATOM   2196  OE2 GLU A 270      91.075 -41.967 129.162  1.00 58.43           O1-
ATOM   2197  N   LYS A 271      89.171 -36.667 130.895  1.00 41.90           N  
ATOM   2198  CA  LYS A 271      88.555 -35.545 130.194  1.00 40.21           C  
ATOM   2199  C   LYS A 271      89.071 -34.216 130.741  1.00 40.54           C  
ATOM   2200  O   LYS A 271      88.921 -33.170 130.111  1.00 39.53           O  
ATOM   2201  CB  LYS A 271      87.028 -35.597 130.342  1.00 39.89           C  
ATOM   2202  CG  LYS A 271      86.323 -36.560 129.377  1.00 40.31           C  
ATOM   2203  CD  LYS A 271      84.866 -36.829 129.790  1.00 41.69           C  
ATOM   2204  CE  LYS A 271      84.020 -35.545 129.838  1.00 41.82           C  
ATOM   2205  NZ  LYS A 271      82.705 -35.795 130.494  1.00 40.67           N1+
ATOM   2206  N   VAL A 272      89.678 -34.262 131.920  1.00 41.41           N  
ATOM   2207  CA  VAL A 272      90.209 -33.064 132.553  1.00 42.41           C  
ATOM   2208  C   VAL A 272      91.314 -32.407 131.723  1.00 43.62           C  
ATOM   2209  O   VAL A 272      92.175 -33.086 131.173  1.00 44.21           O  
ATOM   2210  CB  VAL A 272      90.779 -33.390 133.948  1.00 42.23           C  
ATOM   2211  CG1 VAL A 272      91.535 -32.184 134.498  1.00 41.48           C  
ATOM   2212  CG2 VAL A 272      89.646 -33.788 134.881  1.00 41.97           C  
ATOM   2213  N   ASN A 273      91.268 -31.082 131.639  1.00 44.72           N  
ATOM   2214  CA  ASN A 273      92.260 -30.304 130.907  1.00 46.11           C  
ATOM   2215  C   ASN A 273      92.691 -29.165 131.829  1.00 45.10           C  
ATOM   2216  O   ASN A 273      91.947 -28.200 132.046  1.00 43.66           O  
ATOM   2217  CB  ASN A 273      91.660 -29.728 129.622  1.00 49.71           C  
ATOM   2218  CG  ASN A 273      92.715 -29.112 128.710  1.00 54.88           C  
ATOM   2219  ND2 ASN A 273      92.371 -28.951 127.436  1.00 62.24           N  
ATOM   2220  OD1 ASN A 273      93.815 -28.785 129.154  1.00 51.99           O  
ATOM   2221  N   ARG A 274      93.894 -29.282 132.374  1.00 43.85           N  
ATOM   2222  CA  ARG A 274      94.415 -28.280 133.298  1.00 43.73           C  
ATOM   2223  C   ARG A 274      94.792 -26.982 132.614  1.00 43.94           C  
ATOM   2224  O   ARG A 274      95.004 -25.973 133.281  1.00 44.39           O  
ATOM   2225  CB  ARG A 274      95.618 -28.855 134.035  1.00 43.87           C  
ATOM   2226  CG  ARG A 274      95.276 -30.081 134.861  1.00 41.83           C  
ATOM   2227  CD  ARG A 274      94.634 -29.702 136.185  1.00 41.60           C  
ATOM   2228  NE  ARG A 274      94.969 -30.726 137.158  1.00 43.44           N  
ATOM   2229  CZ  ARG A 274      95.286 -30.506 138.428  1.00 42.14           C  
ATOM   2230  NH1 ARG A 274      95.312 -29.288 138.929  1.00 41.61           N1+
ATOM   2231  NH2 ARG A 274      95.598 -31.528 139.195  1.00 44.79           N  
ATOM   2232  N   SER A 275      94.872 -27.009 131.286  1.00 43.95           N  
ATOM   2233  CA  SER A 275      95.193 -25.810 130.523  1.00 44.65           C  
ATOM   2234  C   SER A 275      93.947 -24.950 130.352  1.00 45.45           C  
ATOM   2235  O   SER A 275      94.037 -23.758 130.065  1.00 47.35           O  
ATOM   2236  CB  SER A 275      95.745 -26.184 129.151  1.00 43.73           C  
ATOM   2237  OG  SER A 275      96.994 -26.836 129.284  1.00 45.49           O  
ATOM   2238  N   GLU A 276      92.781 -25.562 130.526  1.00 45.62           N  
ATOM   2239  CA  GLU A 276      91.520 -24.846 130.405  1.00 44.87           C  
ATOM   2240  C   GLU A 276      91.033 -24.566 131.823  1.00 43.71           C  
ATOM   2241  O   GLU A 276      90.648 -23.444 132.145  1.00 44.78           O  
ATOM   2242  CB  GLU A 276      90.491 -25.698 129.652  1.00 45.76           C  
ATOM   2243  CG  GLU A 276      89.228 -24.952 129.272  1.00 48.55           C  
ATOM   2244  CD  GLU A 276      88.115 -25.853 128.745  1.00 50.55           C  
ATOM   2245  OE1 GLU A 276      87.136 -25.311 128.180  1.00 52.33           O  
ATOM   2246  OE2 GLU A 276      88.207 -27.094 128.896  1.00 51.39           O1-
ATOM   2247  N   THR A 277      91.059 -25.593 132.670  1.00 42.19           N  
ATOM   2248  CA  THR A 277      90.623 -25.454 134.057  1.00 40.67           C  
ATOM   2249  C   THR A 277      91.711 -26.003 134.974  1.00 39.68           C  
ATOM   2250  O   THR A 277      91.773 -27.196 135.251  1.00 38.45           O  
ATOM   2251  CB  THR A 277      89.300 -26.214 134.320  1.00 40.20           C  
ATOM   2252  CG2 THR A 277      88.178 -25.629 133.486  1.00 41.23           C  
ATOM   2253  OG1 THR A 277      89.458 -27.595 133.980  1.00 40.97           O  
ATOM   2254  N   PRO A 278      92.593 -25.120 135.446  1.00 38.65           N  
ATOM   2255  CA  PRO A 278      93.712 -25.425 136.332  1.00 38.76           C  
ATOM   2256  C   PRO A 278      93.332 -26.100 137.638  1.00 36.97           C  
ATOM   2257  O   PRO A 278      94.007 -27.032 138.080  1.00 35.25           O  
ATOM   2258  CB  PRO A 278      94.352 -24.060 136.566  1.00 38.91           C  
ATOM   2259  CG  PRO A 278      94.058 -23.344 135.322  1.00 39.10           C  
ATOM   2260  CD  PRO A 278      92.628 -23.704 135.051  1.00 38.92           C  
ATOM   2261  N   TRP A 279      92.257 -25.625 138.255  1.00 35.64           N  
ATOM   2262  CA  TRP A 279      91.850 -26.175 139.537  1.00 37.41           C  
ATOM   2263  C   TRP A 279      90.977 -27.421 139.517  1.00 36.62           C  
ATOM   2264  O   TRP A 279      89.793 -27.361 139.208  1.00 37.69           O  
ATOM   2265  CB  TRP A 279      91.185 -25.069 140.343  1.00 39.83           C  
ATOM   2266  CG  TRP A 279      92.120 -23.931 140.495  1.00 43.79           C  
ATOM   2267  CD1 TRP A 279      92.173 -22.792 139.731  1.00 45.18           C  
ATOM   2268  CD2 TRP A 279      93.220 -23.853 141.409  1.00 44.55           C  
ATOM   2269  CE2 TRP A 279      93.903 -22.643 141.141  1.00 44.51           C  
ATOM   2270  CE3 TRP A 279      93.698 -24.692 142.425  1.00 43.79           C  
ATOM   2271  NE1 TRP A 279      93.246 -22.016 140.115  1.00 45.35           N  
ATOM   2272  CZ2 TRP A 279      95.039 -22.254 141.853  1.00 45.22           C  
ATOM   2273  CZ3 TRP A 279      94.824 -24.308 143.131  1.00 44.55           C  
ATOM   2274  CH2 TRP A 279      95.486 -23.095 142.841  1.00 45.63           C  
ATOM   2275  N   LEU A 280      91.586 -28.554 139.854  1.00 34.89           N  
ATOM   2276  CA  LEU A 280      90.881 -29.831 139.903  1.00 35.88           C  
ATOM   2277  C   LEU A 280      90.404 -30.032 141.348  1.00 36.37           C  
ATOM   2278  O   LEU A 280      91.216 -30.224 142.267  1.00 36.18           O  
ATOM   2279  CB  LEU A 280      91.822 -30.963 139.479  1.00 34.93           C  
ATOM   2280  CG  LEU A 280      91.259 -32.382 139.421  1.00 34.84           C  
ATOM   2281  CD1 LEU A 280      89.978 -32.422 138.597  1.00 32.26           C  
ATOM   2282  CD2 LEU A 280      92.329 -33.289 138.821  1.00 33.07           C  
ATOM   2283  N   ILE A 281      89.086 -29.974 141.530  1.00 34.94           N  
ATOM   2284  CA  ILE A 281      88.459 -30.110 142.844  1.00 34.24           C  
ATOM   2285  C   ILE A 281      87.590 -31.365 142.964  1.00 34.16           C  
ATOM   2286  O   ILE A 281      86.864 -31.721 142.028  1.00 34.00           O  
ATOM   2287  CB  ILE A 281      87.563 -28.879 143.152  1.00 34.46           C  
ATOM   2288  CG1 ILE A 281      88.375 -27.589 142.964  1.00 35.48           C  
ATOM   2289  CG2 ILE A 281      87.032 -28.964 144.592  1.00 33.82           C  
ATOM   2290  CD1 ILE A 281      87.603 -26.326 143.262  1.00 41.58           C  
ATOM   2291  N   VAL A 282      87.662 -32.033 144.111  1.00 32.75           N  
ATOM   2292  CA  VAL A 282      86.852 -33.221 144.323  1.00 32.65           C  
ATOM   2293  C   VAL A 282      85.956 -33.072 145.551  1.00 33.03           C  
ATOM   2294  O   VAL A 282      86.370 -32.534 146.591  1.00 32.17           O  
ATOM   2295  CB  VAL A 282      87.720 -34.484 144.520  1.00 33.16           C  
ATOM   2296  CG1 VAL A 282      86.875 -35.605 145.131  1.00 35.66           C  
ATOM   2297  CG2 VAL A 282      88.278 -34.948 143.183  1.00 35.28           C  
ATOM   2298  N   LEU A 283      84.725 -33.550 145.423  1.00 31.98           N  
ATOM   2299  CA  LEU A 283      83.797 -33.511 146.534  1.00 32.92           C  
ATOM   2300  C   LEU A 283      83.324 -34.933 146.874  1.00 34.79           C  
ATOM   2301  O   LEU A 283      82.923 -35.697 145.987  1.00 37.01           O  
ATOM   2302  CB  LEU A 283      82.583 -32.651 146.190  1.00 31.93           C  
ATOM   2303  CG  LEU A 283      82.802 -31.253 145.598  1.00 32.78           C  
ATOM   2304  CD1 LEU A 283      81.429 -30.623 145.356  1.00 31.55           C  
ATOM   2305  CD2 LEU A 283      83.641 -30.386 146.537  1.00 30.87           C  
ATOM   2306  N   VAL A 284      83.401 -35.287 148.155  1.00 33.09           N  
ATOM   2307  CA  VAL A 284      82.919 -36.572 148.658  1.00 32.49           C  
ATOM   2308  C   VAL A 284      82.503 -36.290 150.081  1.00 32.72           C  
ATOM   2309  O   VAL A 284      83.135 -35.473 150.756  1.00 32.48           O  
ATOM   2310  CB  VAL A 284      83.983 -37.706 148.690  1.00 32.96           C  
ATOM   2311  CG1 VAL A 284      83.851 -38.531 147.445  1.00 35.45           C  
ATOM   2312  CG2 VAL A 284      85.391 -37.138 148.837  1.00 32.09           C  
ATOM   2313  N   HIS A 285      81.452 -36.962 150.542  1.00 30.87           N  
ATOM   2314  CA  HIS A 285      80.959 -36.718 151.886  1.00 30.85           C  
ATOM   2315  C   HIS A 285      81.879 -37.208 153.001  1.00 30.88           C  
ATOM   2316  O   HIS A 285      82.210 -36.443 153.919  1.00 29.33           O  
ATOM   2317  CB  HIS A 285      79.583 -37.348 152.060  1.00 30.97           C  
ATOM   2318  CG  HIS A 285      78.940 -37.016 153.368  1.00 30.81           C  
ATOM   2319  CD2 HIS A 285      78.607 -37.794 154.424  1.00 31.17           C  
ATOM   2320  ND1 HIS A 285      78.581 -35.732 153.709  1.00 30.91           N  
ATOM   2321  CE1 HIS A 285      78.054 -35.729 154.918  1.00 29.86           C  
ATOM   2322  NE2 HIS A 285      78.058 -36.968 155.375  1.00 32.46           N  
ATOM   2323  N   ALA A 286      82.279 -38.476 152.909  1.00 29.48           N  
ATOM   2324  CA  ALA A 286      83.139 -39.106 153.905  1.00 30.11           C  
ATOM   2325  C   ALA A 286      84.603 -38.842 153.585  1.00 30.53           C  
ATOM   2326  O   ALA A 286      85.103 -39.222 152.526  1.00 30.08           O  
ATOM   2327  CB  ALA A 286      82.868 -40.616 153.946  1.00 30.24           C  
ATOM   2328  N   PRO A 287      85.312 -38.185 154.509  1.00 31.54           N  
ATOM   2329  CA  PRO A 287      86.730 -37.854 154.330  1.00 32.45           C  
ATOM   2330  C   PRO A 287      87.666 -39.048 154.311  1.00 32.49           C  
ATOM   2331  O   PRO A 287      87.522 -39.964 155.109  1.00 34.10           O  
ATOM   2332  CB  PRO A 287      87.010 -36.896 155.486  1.00 32.22           C  
ATOM   2333  CG  PRO A 287      86.093 -37.416 156.570  1.00 31.55           C  
ATOM   2334  CD  PRO A 287      84.808 -37.681 155.800  1.00 30.31           C  
ATOM   2335  N   LEU A 288      88.621 -39.029 153.388  1.00 33.41           N  
ATOM   2336  CA  LEU A 288      89.597 -40.103 153.272  1.00 33.17           C  
ATOM   2337  C   LEU A 288      90.633 -39.896 154.378  1.00 33.49           C  
ATOM   2338  O   LEU A 288      91.326 -40.826 154.775  1.00 33.76           O  
ATOM   2339  CB  LEU A 288      90.283 -40.078 151.900  1.00 32.39           C  
ATOM   2340  CG  LEU A 288      89.413 -40.003 150.635  1.00 34.18           C  
ATOM   2341  CD1 LEU A 288      90.178 -40.635 149.472  1.00 34.53           C  
ATOM   2342  CD2 LEU A 288      88.102 -40.733 150.838  1.00 32.70           C  
ATOM   2343  N   TYR A 289      90.737 -38.662 154.860  1.00 32.96           N  
ATOM   2344  CA  TYR A 289      91.648 -38.337 155.952  1.00 32.18           C  
ATOM   2345  C   TYR A 289      90.843 -37.602 157.004  1.00 32.72           C  
ATOM   2346  O   TYR A 289      90.247 -36.554 156.741  1.00 31.04           O  
ATOM   2347  CB  TYR A 289      92.817 -37.465 155.477  1.00 29.82           C  
ATOM   2348  CG  TYR A 289      93.896 -38.252 154.766  1.00 29.36           C  
ATOM   2349  CD1 TYR A 289      93.804 -38.523 153.398  1.00 28.71           C  
ATOM   2350  CD2 TYR A 289      94.989 -38.766 155.469  1.00 27.76           C  
ATOM   2351  CE1 TYR A 289      94.768 -39.289 152.742  1.00 27.26           C  
ATOM   2352  CE2 TYR A 289      95.961 -39.537 154.825  1.00 27.83           C  
ATOM   2353  CZ  TYR A 289      95.837 -39.792 153.460  1.00 27.50           C  
ATOM   2354  OH  TYR A 289      96.776 -40.560 152.819  1.00 27.52           O  
ATOM   2355  N   ASN A 290      90.823 -38.176 158.198  1.00 33.62           N  
ATOM   2356  CA  ASN A 290      90.067 -37.628 159.319  1.00 33.79           C  
ATOM   2357  C   ASN A 290      90.716 -38.142 160.594  1.00 33.75           C  
ATOM   2358  O   ASN A 290      90.892 -39.351 160.752  1.00 35.76           O  
ATOM   2359  CB  ASN A 290      88.617 -38.109 159.225  1.00 33.51           C  
ATOM   2360  CG  ASN A 290      87.884 -38.045 160.553  1.00 36.63           C  
ATOM   2361  ND2 ASN A 290      88.144 -36.999 161.334  1.00 36.52           N  
ATOM   2362  OD1 ASN A 290      87.084 -38.930 160.871  1.00 37.18           O  
ATOM   2363  N   SER A 291      91.086 -37.249 161.505  1.00 33.21           N  
ATOM   2364  CA  SER A 291      91.719 -37.731 162.730  1.00 34.44           C  
ATOM   2365  C   SER A 291      90.815 -37.527 163.937  1.00 34.80           C  
ATOM   2366  O   SER A 291      91.258 -37.578 165.084  1.00 35.22           O  
ATOM   2367  CB  SER A 291      93.087 -37.054 162.958  1.00 32.58           C  
ATOM   2368  OG  SER A 291      92.956 -35.732 163.447  1.00 34.80           O  
ATOM   2369  N   TYR A 292      89.535 -37.296 163.674  1.00 35.47           N  
ATOM   2370  CA  TYR A 292      88.584 -37.143 164.763  1.00 36.68           C  
ATOM   2371  C   TYR A 292      88.115 -38.535 165.153  1.00 36.55           C  
ATOM   2372  O   TYR A 292      88.193 -39.469 164.360  1.00 36.52           O  
ATOM   2373  CB  TYR A 292      87.375 -36.316 164.335  1.00 36.45           C  
ATOM   2374  CG  TYR A 292      87.629 -34.828 164.301  1.00 38.36           C  
ATOM   2375  CD1 TYR A 292      88.316 -34.241 163.243  1.00 37.67           C  
ATOM   2376  CD2 TYR A 292      87.168 -34.000 165.328  1.00 38.94           C  
ATOM   2377  CE1 TYR A 292      88.537 -32.864 163.200  1.00 39.90           C  
ATOM   2378  CE2 TYR A 292      87.385 -32.622 165.297  1.00 40.45           C  
ATOM   2379  CZ  TYR A 292      88.070 -32.060 164.227  1.00 40.05           C  
ATOM   2380  OH  TYR A 292      88.280 -30.701 164.185  1.00 39.42           O  
ATOM   2381  N   GLU A 293      87.634 -38.671 166.379  1.00 37.06           N  
ATOM   2382  CA  GLU A 293      87.144 -39.954 166.862  1.00 38.80           C  
ATOM   2383  C   GLU A 293      85.947 -40.372 165.993  1.00 37.96           C  
ATOM   2384  O   GLU A 293      85.893 -41.477 165.459  1.00 37.20           O  
ATOM   2385  CB  GLU A 293      86.712 -39.821 168.323  1.00 40.13           C  
ATOM   2386  CG  GLU A 293      87.040 -41.027 169.158  1.00 43.51           C  
ATOM   2387  CD  GLU A 293      88.534 -41.251 169.273  1.00 45.82           C  
ATOM   2388  OE1 GLU A 293      89.227 -40.368 169.826  1.00 47.53           O  
ATOM   2389  OE2 GLU A 293      89.015 -42.308 168.812  1.00 45.96           O1-
ATOM   2390  N   ALA A 294      84.995 -39.460 165.857  1.00 36.67           N  
ATOM   2391  CA  ALA A 294      83.805 -39.691 165.059  1.00 36.51           C  
ATOM   2392  C   ALA A 294      84.141 -40.150 163.639  1.00 37.27           C  
ATOM   2393  O   ALA A 294      84.977 -39.539 162.960  1.00 37.77           O  
ATOM   2394  CB  ALA A 294      82.979 -38.415 165.003  1.00 35.49           C  
ATOM   2395  N   HIS A 295      83.483 -41.222 163.203  1.00 35.15           N  
ATOM   2396  CA  HIS A 295      83.665 -41.773 161.862  1.00 35.16           C  
ATOM   2397  C   HIS A 295      85.091 -42.089 161.479  1.00 34.63           C  
ATOM   2398  O   HIS A 295      85.399 -42.226 160.293  1.00 36.56           O  
ATOM   2399  CB  HIS A 295      83.084 -40.823 160.829  1.00 36.88           C  
ATOM   2400  CG  HIS A 295      81.685 -40.405 161.133  1.00 39.87           C  
ATOM   2401  CD2 HIS A 295      81.149 -39.184 161.368  1.00 41.07           C  
ATOM   2402  ND1 HIS A 295      80.653 -41.309 161.265  1.00 41.21           N  
ATOM   2403  CE1 HIS A 295      79.541 -40.664 161.571  1.00 41.58           C  
ATOM   2404  NE2 HIS A 295      79.814 -39.374 161.639  1.00 42.09           N  
ATOM   2405  N   TYR A 296      85.960 -42.208 162.474  1.00 32.91           N  
ATOM   2406  CA  TYR A 296      87.351 -42.525 162.219  1.00 31.93           C  
ATOM   2407  C   TYR A 296      87.505 -43.700 161.251  1.00 31.44           C  
ATOM   2408  O   TYR A 296      86.907 -44.756 161.432  1.00 30.72           O  
ATOM   2409  CB  TYR A 296      88.062 -42.863 163.529  1.00 31.15           C  
ATOM   2410  CG  TYR A 296      89.551 -43.006 163.365  1.00 33.35           C  
ATOM   2411  CD1 TYR A 296      90.320 -41.944 162.863  1.00 34.62           C  
ATOM   2412  CD2 TYR A 296      90.203 -44.198 163.692  1.00 33.67           C  
ATOM   2413  CE1 TYR A 296      91.697 -42.068 162.688  1.00 34.02           C  
ATOM   2414  CE2 TYR A 296      91.585 -44.329 163.520  1.00 34.39           C  
ATOM   2415  CZ  TYR A 296      92.322 -43.262 163.014  1.00 33.45           C  
ATOM   2416  OH  TYR A 296      93.676 -43.398 162.794  1.00 34.99           O  
ATOM   2417  N   MET A 297      88.316 -43.498 160.223  1.00 31.69           N  
ATOM   2418  CA  MET A 297      88.604 -44.516 159.221  1.00 32.52           C  
ATOM   2419  C   MET A 297      87.421 -45.001 158.365  1.00 33.21           C  
ATOM   2420  O   MET A 297      87.553 -45.955 157.586  1.00 31.94           O  
ATOM   2421  CB  MET A 297      89.285 -45.717 159.895  1.00 35.50           C  
ATOM   2422  CG  MET A 297      90.667 -45.403 160.486  1.00 38.62           C  
ATOM   2423  SD  MET A 297      91.732 -46.863 160.734  1.00 44.07           S  
ATOM   2424  CE  MET A 297      91.192 -47.388 162.365  1.00 44.12           C  
ATOM   2425  N   GLU A 298      86.268 -44.352 158.486  1.00 33.27           N  
ATOM   2426  CA  GLU A 298      85.124 -44.767 157.678  1.00 32.44           C  
ATOM   2427  C   GLU A 298      85.426 -44.587 156.192  1.00 31.94           C  
ATOM   2428  O   GLU A 298      84.846 -45.266 155.346  1.00 32.45           O  
ATOM   2429  CB  GLU A 298      83.878 -43.964 158.050  1.00 30.84           C  
ATOM   2430  CG  GLU A 298      83.031 -44.623 159.124  1.00 31.70           C  
ATOM   2431  CD  GLU A 298      81.869 -43.753 159.583  1.00 33.82           C  
ATOM   2432  OE1 GLU A 298      81.259 -43.071 158.732  1.00 34.90           O  
ATOM   2433  OE2 GLU A 298      81.557 -43.753 160.789  1.00 32.25           O1-
ATOM   2434  N   GLY A 299      86.342 -43.674 155.881  1.00 31.19           N  
ATOM   2435  CA  GLY A 299      86.693 -43.425 154.498  1.00 30.21           C  
ATOM   2436  C   GLY A 299      87.819 -44.290 153.967  1.00 29.34           C  
ATOM   2437  O   GLY A 299      88.275 -44.099 152.841  1.00 30.12           O  
ATOM   2438  N   GLU A 300      88.271 -45.252 154.759  1.00 29.57           N  
ATOM   2439  CA  GLU A 300      89.358 -46.113 154.317  1.00 30.96           C  
ATOM   2440  C   GLU A 300      89.053 -46.901 153.044  1.00 31.27           C  
ATOM   2441  O   GLU A 300      89.922 -47.029 152.178  1.00 30.92           O  
ATOM   2442  CB  GLU A 300      89.754 -47.071 155.448  1.00 30.39           C  
ATOM   2443  CG  GLU A 300      90.560 -46.405 156.555  1.00 31.98           C  
ATOM   2444  CD  GLU A 300      91.893 -45.869 156.057  1.00 33.12           C  
ATOM   2445  OE1 GLU A 300      92.865 -46.647 155.931  1.00 33.13           O  
ATOM   2446  OE2 GLU A 300      91.964 -44.656 155.777  1.00 37.01           O1-
ATOM   2447  N   ALA A 301      87.833 -47.428 152.926  1.00 31.20           N  
ATOM   2448  CA  ALA A 301      87.459 -48.204 151.741  1.00 31.36           C  
ATOM   2449  C   ALA A 301      87.627 -47.382 150.471  1.00 32.38           C  
ATOM   2450  O   ALA A 301      88.268 -47.830 149.522  1.00 33.11           O  
ATOM   2451  CB  ALA A 301      86.017 -48.685 151.863  1.00 30.29           C  
ATOM   2452  N   MET A 302      87.057 -46.179 150.443  1.00 32.91           N  
ATOM   2453  CA  MET A 302      87.206 -45.354 149.260  1.00 34.31           C  
ATOM   2454  C   MET A 302      88.653 -44.899 149.046  1.00 34.65           C  
ATOM   2455  O   MET A 302      89.107 -44.779 147.899  1.00 35.78           O  
ATOM   2456  CB  MET A 302      86.310 -44.112 149.318  1.00 34.80           C  
ATOM   2457  CG  MET A 302      86.502 -43.247 148.072  1.00 36.28           C  
ATOM   2458  SD  MET A 302      85.386 -41.874 147.920  1.00 37.11           S  
ATOM   2459  CE  MET A 302      83.928 -42.730 147.185  1.00 34.05           C  
ATOM   2460  N   ARG A 303      89.382 -44.641 150.127  1.00 33.71           N  
ATOM   2461  CA  ARG A 303      90.754 -44.195 149.961  1.00 34.73           C  
ATOM   2462  C   ARG A 303      91.564 -45.252 149.205  1.00 34.76           C  
ATOM   2463  O   ARG A 303      92.385 -44.934 148.340  1.00 34.37           O  
ATOM   2464  CB  ARG A 303      91.391 -43.918 151.322  1.00 34.70           C  
ATOM   2465  CG  ARG A 303      92.785 -43.331 151.226  1.00 33.87           C  
ATOM   2466  CD  ARG A 303      93.340 -43.038 152.609  1.00 35.63           C  
ATOM   2467  NE  ARG A 303      93.515 -44.258 153.393  1.00 35.40           N  
ATOM   2468  CZ  ARG A 303      94.521 -45.111 153.234  1.00 35.96           C  
ATOM   2469  NH1 ARG A 303      95.452 -44.879 152.310  1.00 35.79           N1+
ATOM   2470  NH2 ARG A 303      94.603 -46.189 154.008  1.00 30.93           N  
ATOM   2471  N   ALA A 304      91.311 -46.514 149.536  1.00 34.84           N  
ATOM   2472  CA  ALA A 304      92.014 -47.627 148.924  1.00 33.87           C  
ATOM   2473  C   ALA A 304      91.881 -47.627 147.414  1.00 33.53           C  
ATOM   2474  O   ALA A 304      92.850 -47.868 146.713  1.00 33.19           O  
ATOM   2475  CB  ALA A 304      91.487 -48.926 149.486  1.00 32.39           C  
ATOM   2476  N   ILE A 305      90.683 -47.350 146.912  1.00 35.11           N  
ATOM   2477  CA  ILE A 305      90.463 -47.361 145.469  1.00 36.95           C  
ATOM   2478  C   ILE A 305      90.741 -46.030 144.791  1.00 37.26           C  
ATOM   2479  O   ILE A 305      91.385 -45.998 143.746  1.00 37.77           O  
ATOM   2480  CB  ILE A 305      89.001 -47.761 145.099  1.00 37.15           C  
ATOM   2481  CG1 ILE A 305      88.591 -49.042 145.833  1.00 36.74           C  
ATOM   2482  CG2 ILE A 305      88.892 -47.967 143.589  1.00 36.70           C  
ATOM   2483  CD1 ILE A 305      89.414 -50.247 145.468  1.00 41.58           C  
ATOM   2484  N   PHE A 306      90.262 -44.938 145.385  1.00 36.75           N  
ATOM   2485  CA  PHE A 306      90.436 -43.615 144.790  1.00 36.54           C  
ATOM   2486  C   PHE A 306      91.695 -42.789 145.091  1.00 36.88           C  
ATOM   2487  O   PHE A 306      92.125 -42.008 144.229  1.00 36.15           O  
ATOM   2488  CB  PHE A 306      89.210 -42.748 145.106  1.00 36.97           C  
ATOM   2489  CG  PHE A 306      87.965 -43.151 144.367  1.00 39.24           C  
ATOM   2490  CD1 PHE A 306      88.029 -44.004 143.264  1.00 39.71           C  
ATOM   2491  CD2 PHE A 306      86.722 -42.661 144.760  1.00 40.17           C  
ATOM   2492  CE1 PHE A 306      86.878 -44.361 142.563  1.00 38.77           C  
ATOM   2493  CE2 PHE A 306      85.570 -43.013 144.064  1.00 40.06           C  
ATOM   2494  CZ  PHE A 306      85.652 -43.868 142.961  1.00 39.53           C  
ATOM   2495  N   GLU A 307      92.285 -42.924 146.280  1.00 35.65           N  
ATOM   2496  CA  GLU A 307      93.474 -42.117 146.576  1.00 36.03           C  
ATOM   2497  C   GLU A 307      94.532 -42.231 145.475  1.00 35.77           C  
ATOM   2498  O   GLU A 307      95.092 -41.222 145.036  1.00 35.26           O  
ATOM   2499  CB  GLU A 307      94.091 -42.502 147.922  1.00 35.65           C  
ATOM   2500  CG  GLU A 307      95.353 -41.715 148.248  1.00 36.67           C  
ATOM   2501  CD  GLU A 307      95.918 -42.011 149.635  1.00 38.00           C  
ATOM   2502  OE1 GLU A 307      95.895 -43.186 150.064  1.00 39.12           O  
ATOM   2503  OE2 GLU A 307      96.399 -41.068 150.297  1.00 37.67           O1-
ATOM   2504  N   PRO A 308      94.814 -43.453 145.002  1.00 35.07           N  
ATOM   2505  CA  PRO A 308      95.825 -43.580 143.942  1.00 34.62           C  
ATOM   2506  C   PRO A 308      95.585 -42.622 142.762  1.00 34.20           C  
ATOM   2507  O   PRO A 308      96.524 -42.052 142.207  1.00 34.77           O  
ATOM   2508  CB  PRO A 308      95.732 -45.056 143.546  1.00 32.33           C  
ATOM   2509  CG  PRO A 308      95.368 -45.708 144.852  1.00 33.90           C  
ATOM   2510  CD  PRO A 308      94.308 -44.774 145.416  1.00 34.34           C  
ATOM   2511  N   TYR A 309      94.327 -42.447 142.386  1.00 35.51           N  
ATOM   2512  CA  TYR A 309      93.993 -41.567 141.276  1.00 36.12           C  
ATOM   2513  C   TYR A 309      94.106 -40.100 141.646  1.00 36.36           C  
ATOM   2514  O   TYR A 309      94.605 -39.299 140.851  1.00 38.10           O  
ATOM   2515  CB  TYR A 309      92.578 -41.850 140.768  1.00 36.76           C  
ATOM   2516  CG  TYR A 309      92.478 -43.103 139.944  1.00 37.69           C  
ATOM   2517  CD1 TYR A 309      92.207 -44.339 140.540  1.00 38.94           C  
ATOM   2518  CD2 TYR A 309      92.659 -43.062 138.555  1.00 37.75           C  
ATOM   2519  CE1 TYR A 309      92.115 -45.510 139.764  1.00 38.61           C  
ATOM   2520  CE2 TYR A 309      92.574 -44.218 137.777  1.00 37.63           C  
ATOM   2521  CZ  TYR A 309      92.301 -45.432 138.385  1.00 38.89           C  
ATOM   2522  OH  TYR A 309      92.208 -46.559 137.614  1.00 40.69           O  
ATOM   2523  N   PHE A 310      93.639 -39.747 142.841  1.00 36.79           N  
ATOM   2524  CA  PHE A 310      93.713 -38.358 143.308  1.00 36.38           C  
ATOM   2525  C   PHE A 310      95.147 -37.876 143.163  1.00 37.04           C  
ATOM   2526  O   PHE A 310      95.398 -36.745 142.751  1.00 38.81           O  
ATOM   2527  CB  PHE A 310      93.316 -38.249 144.789  1.00 35.74           C  
ATOM   2528  CG  PHE A 310      91.835 -38.360 145.051  1.00 33.69           C  
ATOM   2529  CD1 PHE A 310      90.941 -38.682 144.031  1.00 35.31           C  
ATOM   2530  CD2 PHE A 310      91.338 -38.159 146.331  1.00 33.12           C  
ATOM   2531  CE1 PHE A 310      89.587 -38.805 144.283  1.00 33.27           C  
ATOM   2532  CE2 PHE A 310      89.977 -38.280 146.593  1.00 34.18           C  
ATOM   2533  CZ  PHE A 310      89.105 -38.604 145.566  1.00 33.08           C  
ATOM   2534  N   VAL A 311      96.084 -38.750 143.505  1.00 37.37           N  
ATOM   2535  CA  VAL A 311      97.496 -38.421 143.448  1.00 37.48           C  
ATOM   2536  C   VAL A 311      98.058 -38.437 142.030  1.00 38.94           C  
ATOM   2537  O   VAL A 311      98.824 -37.554 141.654  1.00 39.96           O  
ATOM   2538  CB  VAL A 311      98.314 -39.409 144.316  1.00 36.72           C  
ATOM   2539  CG1 VAL A 311      99.787 -39.062 144.258  1.00 35.08           C  
ATOM   2540  CG2 VAL A 311      97.796 -39.381 145.741  1.00 36.57           C  
ATOM   2541  N   TYR A 312      97.682 -39.429 141.235  1.00 39.30           N  
ATOM   2542  CA  TYR A 312      98.212 -39.512 139.878  1.00 41.44           C  
ATOM   2543  C   TYR A 312      97.809 -38.345 138.976  1.00 41.80           C  
ATOM   2544  O   TYR A 312      98.616 -37.889 138.163  1.00 42.88           O  
ATOM   2545  CB  TYR A 312      97.790 -40.824 139.211  1.00 42.38           C  
ATOM   2546  CG  TYR A 312      98.459 -41.025 137.871  1.00 45.54           C  
ATOM   2547  CD1 TYR A 312      99.841 -41.212 137.786  1.00 46.55           C  
ATOM   2548  CD2 TYR A 312      97.724 -40.995 136.686  1.00 46.63           C  
ATOM   2549  CE1 TYR A 312     100.471 -41.361 136.558  1.00 47.09           C  
ATOM   2550  CE2 TYR A 312      98.347 -41.144 135.450  1.00 47.76           C  
ATOM   2551  CZ  TYR A 312      99.719 -41.324 135.396  1.00 48.20           C  
ATOM   2552  OH  TYR A 312     100.342 -41.446 134.178  1.00 51.25           O  
ATOM   2553  N   TYR A 313      96.570 -37.873 139.112  1.00 40.74           N  
ATOM   2554  CA  TYR A 313      96.067 -36.753 138.310  1.00 39.16           C  
ATOM   2555  C   TYR A 313      96.236 -35.442 139.048  1.00 39.35           C  
ATOM   2556  O   TYR A 313      95.833 -34.386 138.573  1.00 40.07           O  
ATOM   2557  CB  TYR A 313      94.596 -36.976 137.958  1.00 37.11           C  
ATOM   2558  CG  TYR A 313      94.417 -37.947 136.813  1.00 33.97           C  
ATOM   2559  CD1 TYR A 313      94.391 -37.501 135.500  1.00 33.46           C  
ATOM   2560  CD2 TYR A 313      94.308 -39.314 137.043  1.00 33.48           C  
ATOM   2561  CE1 TYR A 313      94.262 -38.386 134.442  1.00 32.92           C  
ATOM   2562  CE2 TYR A 313      94.181 -40.209 135.997  1.00 33.20           C  
ATOM   2563  CZ  TYR A 313      94.158 -39.742 134.696  1.00 33.35           C  
ATOM   2564  OH  TYR A 313      94.026 -40.619 133.639  1.00 33.40           O  
ATOM   2565  N   LYS A 314      96.838 -35.529 140.225  1.00 39.28           N  
ATOM   2566  CA  LYS A 314      97.126 -34.366 141.049  1.00 39.12           C  
ATOM   2567  C   LYS A 314      95.971 -33.466 141.457  1.00 38.12           C  
ATOM   2568  O   LYS A 314      96.021 -32.257 141.273  1.00 37.47           O  
ATOM   2569  CB  LYS A 314      98.201 -33.532 140.357  1.00 40.55           C  
ATOM   2570  CG  LYS A 314      99.454 -34.335 140.103  1.00 41.74           C  
ATOM   2571  CD  LYS A 314     100.503 -33.537 139.383  1.00 43.80           C  
ATOM   2572  CE  LYS A 314     101.726 -34.390 139.130  1.00 44.15           C  
ATOM   2573  NZ  LYS A 314     102.807 -33.571 138.550  1.00 47.37           N1+
ATOM   2574  N   VAL A 315      94.929 -34.049 142.025  1.00 37.60           N  
ATOM   2575  CA  VAL A 315      93.809 -33.244 142.487  1.00 38.11           C  
ATOM   2576  C   VAL A 315      94.414 -32.165 143.395  1.00 38.33           C  
ATOM   2577  O   VAL A 315      95.299 -32.453 144.208  1.00 38.90           O  
ATOM   2578  CB  VAL A 315      92.816 -34.103 143.287  1.00 36.15           C  
ATOM   2579  CG1 VAL A 315      91.697 -33.237 143.836  1.00 34.47           C  
ATOM   2580  CG2 VAL A 315      92.262 -35.201 142.383  1.00 35.64           C  
ATOM   2581  N   ASP A 316      93.951 -30.928 143.245  1.00 38.28           N  
ATOM   2582  CA  ASP A 316      94.472 -29.825 144.049  1.00 36.89           C  
ATOM   2583  C   ASP A 316      93.980 -29.864 145.477  1.00 35.88           C  
ATOM   2584  O   ASP A 316      94.751 -29.671 146.430  1.00 33.19           O  
ATOM   2585  CB  ASP A 316      94.069 -28.484 143.436  1.00 35.76           C  
ATOM   2586  CG  ASP A 316      94.867 -28.153 142.205  1.00 37.72           C  
ATOM   2587  OD1 ASP A 316      96.086 -27.902 142.352  1.00 38.63           O  
ATOM   2588  OD2 ASP A 316      94.278 -28.150 141.101  1.00 37.45           O1-
ATOM   2589  N   ILE A 317      92.682 -30.111 145.618  1.00 35.04           N  
ATOM   2590  CA  ILE A 317      92.073 -30.138 146.927  1.00 33.72           C  
ATOM   2591  C   ILE A 317      90.812 -31.005 146.938  1.00 33.98           C  
ATOM   2592  O   ILE A 317      90.110 -31.130 145.933  1.00 33.96           O  
ATOM   2593  CB  ILE A 317      91.764 -28.681 147.350  1.00 32.22           C  
ATOM   2594  CG1 ILE A 317      91.214 -28.634 148.771  1.00 32.24           C  
ATOM   2595  CG2 ILE A 317      90.802 -28.064 146.357  1.00 29.55           C  
ATOM   2596  CD1 ILE A 317      91.143 -27.222 149.342  1.00 41.58           C  
ATOM   2597  N   VAL A 318      90.546 -31.611 148.089  1.00 34.06           N  
ATOM   2598  CA  VAL A 318      89.390 -32.474 148.273  1.00 32.99           C  
ATOM   2599  C   VAL A 318      88.585 -31.955 149.457  1.00 33.94           C  
ATOM   2600  O   VAL A 318      89.119 -31.789 150.547  1.00 33.88           O  
ATOM   2601  CB  VAL A 318      89.832 -33.930 148.554  1.00 31.05           C  
ATOM   2602  CG1 VAL A 318      88.621 -34.800 148.842  1.00 31.54           C  
ATOM   2603  CG2 VAL A 318      90.609 -34.472 147.353  1.00 28.97           C  
ATOM   2604  N   PHE A 319      87.303 -31.695 149.229  1.00 35.25           N  
ATOM   2605  CA  PHE A 319      86.410 -31.210 150.278  1.00 37.13           C  
ATOM   2606  C   PHE A 319      85.429 -32.316 150.712  1.00 37.10           C  
ATOM   2607  O   PHE A 319      84.828 -32.991 149.871  1.00 36.16           O  
ATOM   2608  CB  PHE A 319      85.606 -30.008 149.768  1.00 38.08           C  
ATOM   2609  CG  PHE A 319      86.452 -28.820 149.388  1.00 39.40           C  
ATOM   2610  CD1 PHE A 319      87.119 -28.081 150.362  1.00 38.07           C  
ATOM   2611  CD2 PHE A 319      86.577 -28.437 148.052  1.00 39.47           C  
ATOM   2612  CE1 PHE A 319      87.893 -26.986 150.014  1.00 38.77           C  
ATOM   2613  CE2 PHE A 319      87.353 -27.337 147.692  1.00 39.16           C  
ATOM   2614  CZ  PHE A 319      88.011 -26.611 148.674  1.00 39.15           C  
ATOM   2615  N   SER A 320      85.272 -32.489 152.023  1.00 36.28           N  
ATOM   2616  CA  SER A 320      84.360 -33.485 152.572  1.00 36.16           C  
ATOM   2617  C   SER A 320      83.643 -32.910 153.774  1.00 36.05           C  
ATOM   2618  O   SER A 320      83.986 -31.826 154.238  1.00 37.12           O  
ATOM   2619  CB  SER A 320      85.124 -34.728 153.021  1.00 37.61           C  
ATOM   2620  OG  SER A 320      85.672 -35.419 151.924  1.00 41.98           O  
ATOM   2621  N   GLY A 321      82.648 -33.643 154.271  1.00 35.53           N  
ATOM   2622  CA  GLY A 321      81.902 -33.220 155.450  1.00 34.37           C  
ATOM   2623  C   GLY A 321      81.853 -34.403 156.406  1.00 33.77           C  
ATOM   2624  O   GLY A 321      82.893 -34.918 156.807  1.00 31.82           O  
ATOM   2625  N   HIS A 322      80.647 -34.826 156.763  1.00 32.99           N  
ATOM   2626  CA  HIS A 322      80.429 -35.982 157.623  1.00 34.43           C  
ATOM   2627  C   HIS A 322      80.875 -35.823 159.071  1.00 35.02           C  
ATOM   2628  O   HIS A 322      80.116 -36.142 159.987  1.00 33.94           O  
ATOM   2629  CB  HIS A 322      81.108 -37.201 156.999  1.00 34.70           C  
ATOM   2630  CG  HIS A 322      80.526 -38.503 157.435  1.00 34.47           C  
ATOM   2631  CD2 HIS A 322      81.115 -39.655 157.832  1.00 34.09           C  
ATOM   2632  ND1 HIS A 322      79.168 -38.735 157.467  1.00 34.86           N  
ATOM   2633  CE1 HIS A 322      78.947 -39.977 157.863  1.00 34.00           C  
ATOM   2634  NE2 HIS A 322      80.112 -40.556 158.091  1.00 33.93           N  
ATOM   2635  N   VAL A 323      82.103 -35.348 159.279  1.00 36.13           N  
ATOM   2636  CA  VAL A 323      82.610 -35.135 160.638  1.00 35.74           C  
ATOM   2637  C   VAL A 323      82.213 -33.718 160.999  1.00 36.21           C  
ATOM   2638  O   VAL A 323      82.612 -32.773 160.333  1.00 36.90           O  
ATOM   2639  CB  VAL A 323      84.158 -35.258 160.728  1.00 35.44           C  
ATOM   2640  CG1 VAL A 323      84.607 -35.026 162.163  1.00 31.34           C  
ATOM   2641  CG2 VAL A 323      84.608 -36.638 160.265  1.00 34.91           C  
ATOM   2642  N   HIS A 324      81.423 -33.578 162.053  1.00 37.63           N  
ATOM   2643  CA  HIS A 324      80.927 -32.278 162.477  1.00 38.26           C  
ATOM   2644  C   HIS A 324      81.950 -31.402 163.170  1.00 39.26           C  
ATOM   2645  O   HIS A 324      81.863 -31.132 164.371  1.00 38.60           O  
ATOM   2646  CB  HIS A 324      79.730 -32.497 163.378  1.00 39.55           C  
ATOM   2647  CG  HIS A 324      78.683 -33.362 162.756  1.00 40.90           C  
ATOM   2648  CD2 HIS A 324      78.336 -33.542 161.460  1.00 39.57           C  
ATOM   2649  ND1 HIS A 324      77.847 -34.170 163.496  1.00 40.66           N  
ATOM   2650  CE1 HIS A 324      77.028 -34.811 162.681  1.00 39.76           C  
ATOM   2651  NE2 HIS A 324      77.303 -34.447 161.441  1.00 41.19           N  
ATOM   2652  N   SER A 325      82.922 -30.958 162.388  1.00 40.06           N  
ATOM   2653  CA  SER A 325      83.984 -30.096 162.873  1.00 41.21           C  
ATOM   2654  C   SER A 325      84.873 -29.792 161.683  1.00 41.64           C  
ATOM   2655  O   SER A 325      84.559 -30.184 160.549  1.00 41.39           O  
ATOM   2656  CB  SER A 325      84.777 -30.795 163.970  1.00 41.49           C  
ATOM   2657  OG  SER A 325      85.096 -32.113 163.577  1.00 46.17           O  
ATOM   2658  N   TYR A 326      85.978 -29.102 161.935  1.00 40.37           N  
ATOM   2659  CA  TYR A 326      86.874 -28.729 160.860  1.00 39.41           C  
ATOM   2660  C   TYR A 326      88.247 -29.365 160.956  1.00 39.14           C  
ATOM   2661  O   TYR A 326      88.765 -29.626 162.050  1.00 39.01           O  
ATOM   2662  CB  TYR A 326      87.020 -27.201 160.827  1.00 39.17           C  
ATOM   2663  CG  TYR A 326      88.083 -26.705 159.868  1.00 38.73           C  
ATOM   2664  CD1 TYR A 326      87.944 -26.880 158.484  1.00 38.50           C  
ATOM   2665  CD2 TYR A 326      89.249 -26.086 160.346  1.00 39.39           C  
ATOM   2666  CE1 TYR A 326      88.939 -26.455 157.600  1.00 37.82           C  
ATOM   2667  CE2 TYR A 326      90.256 -25.655 159.471  1.00 37.41           C  
ATOM   2668  CZ  TYR A 326      90.090 -25.845 158.104  1.00 38.02           C  
ATOM   2669  OH  TYR A 326      91.076 -25.433 157.244  1.00 36.91           O  
ATOM   2670  N   GLU A 327      88.837 -29.608 159.792  1.00 39.37           N  
ATOM   2671  CA  GLU A 327      90.173 -30.182 159.713  1.00 39.03           C  
ATOM   2672  C   GLU A 327      90.753 -30.002 158.323  1.00 37.30           C  
ATOM   2673  O   GLU A 327      90.048 -30.060 157.314  1.00 36.56           O  
ATOM   2674  CB  GLU A 327      90.160 -31.677 160.089  1.00 38.18           C  
ATOM   2675  CG  GLU A 327      91.521 -32.354 159.921  1.00 40.10           C  
ATOM   2676  CD  GLU A 327      91.630 -33.690 160.661  1.00 42.50           C  
ATOM   2677  OE1 GLU A 327      90.630 -34.450 160.693  1.00 41.13           O  
ATOM   2678  OE2 GLU A 327      92.724 -33.982 161.202  1.00 41.71           O1-
ATOM   2679  N   ARG A 328      92.058 -29.782 158.301  1.00 36.81           N  
ATOM   2680  CA  ARG A 328      92.811 -29.567 157.083  1.00 35.79           C  
ATOM   2681  C   ARG A 328      94.094 -30.379 157.172  1.00 36.00           C  
ATOM   2682  O   ARG A 328      94.824 -30.298 158.171  1.00 34.75           O  
ATOM   2683  CB  ARG A 328      93.121 -28.077 156.963  1.00 36.85           C  
ATOM   2684  CG  ARG A 328      94.174 -27.703 155.942  1.00 36.94           C  
ATOM   2685  CD  ARG A 328      94.446 -26.219 156.033  1.00 36.13           C  
ATOM   2686  NE  ARG A 328      95.863 -25.995 155.851  1.00 39.59           N  
ATOM   2687  CZ  ARG A 328      96.634 -25.315 156.686  1.00 38.56           C  
ATOM   2688  NH1 ARG A 328      96.120 -24.771 157.779  1.00 37.21           N1+
ATOM   2689  NH2 ARG A 328      97.929 -25.200 156.424  1.00 39.78           N  
ATOM   2690  N   SER A 329      94.367 -31.159 156.133  1.00 35.31           N  
ATOM   2691  CA  SER A 329      95.562 -31.998 156.117  1.00 36.64           C  
ATOM   2692  C   SER A 329      96.740 -31.356 155.393  1.00 38.49           C  
ATOM   2693  O   SER A 329      96.623 -30.280 154.801  1.00 40.59           O  
ATOM   2694  CB  SER A 329      95.260 -33.330 155.431  1.00 35.18           C  
ATOM   2695  OG  SER A 329      95.182 -33.162 154.024  1.00 31.94           O  
ATOM   2696  N   GLU A 330      97.876 -32.036 155.457  1.00 38.15           N  
ATOM   2697  CA  GLU A 330      99.087 -31.614 154.772  1.00 37.90           C  
ATOM   2698  C   GLU A 330      98.960 -32.388 153.472  1.00 38.66           C  
ATOM   2699  O   GLU A 330      98.155 -33.322 153.395  1.00 41.15           O  
ATOM   2700  CB  GLU A 330     100.324 -32.101 155.520  1.00 36.91           C  
ATOM   2701  CG  GLU A 330     100.522 -31.526 156.907  1.00 37.80           C  
ATOM   2702  CD  GLU A 330     101.028 -30.092 156.881  1.00 41.07           C  
ATOM   2703  OE1 GLU A 330     101.332 -29.584 155.777  1.00 40.59           O  
ATOM   2704  OE2 GLU A 330     101.124 -29.478 157.970  1.00 42.94           O1-
ATOM   2705  N   ARG A 331      99.724 -32.030 152.450  1.00 37.95           N  
ATOM   2706  CA  ARG A 331      99.649 -32.786 151.206  1.00 38.25           C  
ATOM   2707  C   ARG A 331     100.351 -34.111 151.468  1.00 38.72           C  
ATOM   2708  O   ARG A 331     101.580 -34.179 151.500  1.00 40.23           O  
ATOM   2709  CB  ARG A 331     100.329 -32.014 150.069  1.00 38.70           C  
ATOM   2710  CG  ARG A 331      99.538 -30.784 149.646  1.00 38.96           C  
ATOM   2711  CD  ARG A 331     100.197 -30.012 148.524  1.00 37.67           C  
ATOM   2712  NE  ARG A 331      99.430 -28.810 148.211  1.00 38.84           N  
ATOM   2713  CZ  ARG A 331      98.312 -28.795 147.486  1.00 37.93           C  
ATOM   2714  NH1 ARG A 331      97.821 -29.919 146.975  1.00 38.19           N1+
ATOM   2715  NH2 ARG A 331      97.666 -27.653 147.290  1.00 39.61           N  
ATOM   2716  N   VAL A 332      99.566 -35.164 151.668  1.00 39.16           N  
ATOM   2717  CA  VAL A 332     100.122 -36.486 151.954  1.00 41.34           C  
ATOM   2718  C   VAL A 332      99.463 -37.602 151.137  1.00 40.82           C  
ATOM   2719  O   VAL A 332      98.416 -37.390 150.522  1.00 43.02           O  
ATOM   2720  CB  VAL A 332      99.955 -36.812 153.460  1.00 43.16           C  
ATOM   2721  CG1 VAL A 332      98.474 -36.924 153.802  1.00 43.06           C  
ATOM   2722  CG2 VAL A 332     100.667 -38.100 153.798  1.00 44.33           C  
ATOM   2723  N   SER A 333     100.073 -38.786 151.126  1.00 40.29           N  
ATOM   2724  CA  SER A 333      99.507 -39.938 150.409  1.00 38.39           C  
ATOM   2725  C   SER A 333      99.884 -41.234 151.109  1.00 37.83           C  
ATOM   2726  O   SER A 333     100.852 -41.283 151.867  1.00 39.71           O  
ATOM   2727  CB  SER A 333     100.016 -40.009 148.968  1.00 37.86           C  
ATOM   2728  OG  SER A 333     101.359 -40.460 148.930  1.00 38.94           O  
ATOM   2729  N   ASN A 334      99.116 -42.282 150.846  1.00 35.52           N  
ATOM   2730  CA  ASN A 334      99.365 -43.598 151.421  1.00 33.73           C  
ATOM   2731  C   ASN A 334      99.004 -44.590 150.319  1.00 33.67           C  
ATOM   2732  O   ASN A 334      98.121 -45.428 150.488  1.00 31.91           O  
ATOM   2733  CB  ASN A 334      98.470 -43.808 152.645  1.00 31.81           C  
ATOM   2734  CG  ASN A 334      98.937 -44.958 153.528  1.00 31.39           C  
ATOM   2735  ND2 ASN A 334      98.240 -45.160 154.636  1.00 29.64           N  
ATOM   2736  OD1 ASN A 334      99.910 -45.656 153.220  1.00 30.78           O  
ATOM   2737  N   VAL A 335      99.693 -44.485 149.184  1.00 33.91           N  
ATOM   2738  CA  VAL A 335      99.402 -45.345 148.037  1.00 34.59           C  
ATOM   2739  C   VAL A 335     100.495 -46.322 147.672  1.00 35.99           C  
ATOM   2740  O   VAL A 335     100.504 -46.848 146.565  1.00 37.43           O  
ATOM   2741  CB  VAL A 335      99.111 -44.508 146.789  1.00 34.64           C  
ATOM   2742  CG1 VAL A 335      97.911 -43.597 147.049  1.00 35.00           C  
ATOM   2743  CG2 VAL A 335     100.342 -43.681 146.430  1.00 33.10           C  
ATOM   2744  N   ALA A 336     101.412 -46.579 148.594  1.00 36.67           N  
ATOM   2745  CA  ALA A 336     102.511 -47.483 148.307  1.00 36.98           C  
ATOM   2746  C   ALA A 336     102.261 -48.933 148.722  1.00 37.64           C  
ATOM   2747  O   ALA A 336     102.989 -49.832 148.306  1.00 38.55           O  
ATOM   2748  CB  ALA A 336     103.755 -46.961 148.982  1.00 37.33           C  
ATOM   2749  N   TYR A 337     101.231 -49.150 149.532  1.00 37.48           N  
ATOM   2750  CA  TYR A 337     100.889 -50.472 150.054  1.00 37.39           C  
ATOM   2751  C   TYR A 337     100.538 -51.537 149.026  1.00 38.68           C  
ATOM   2752  O   TYR A 337      99.825 -51.264 148.057  1.00 40.21           O  
ATOM   2753  CB  TYR A 337      99.715 -50.335 151.009  1.00 37.84           C  
ATOM   2754  CG  TYR A 337      99.374 -51.572 151.801  1.00 37.61           C  
ATOM   2755  CD1 TYR A 337     100.297 -52.136 152.678  1.00 37.68           C  
ATOM   2756  CD2 TYR A 337      98.099 -52.135 151.734  1.00 37.82           C  
ATOM   2757  CE1 TYR A 337      99.962 -53.226 153.481  1.00 38.04           C  
ATOM   2758  CE2 TYR A 337      97.750 -53.224 152.531  1.00 39.19           C  
ATOM   2759  CZ  TYR A 337      98.687 -53.758 153.403  1.00 38.98           C  
ATOM   2760  OH  TYR A 337      98.334 -54.802 154.214  1.00 39.30           O  
ATOM   2761  N   ASN A 338     101.038 -52.752 149.254  1.00 37.89           N  
ATOM   2762  CA  ASN A 338     100.751 -53.890 148.388  1.00 36.38           C  
ATOM   2763  C   ASN A 338     100.662 -55.149 149.256  1.00 36.46           C  
ATOM   2764  O   ASN A 338     100.828 -56.263 148.775  1.00 35.64           O  
ATOM   2765  CB  ASN A 338     101.840 -54.038 147.317  1.00 35.64           C  
ATOM   2766  CG  ASN A 338     103.181 -54.495 147.873  1.00 36.08           C  
ATOM   2767  ND2 ASN A 338     104.114 -54.751 146.974  1.00 33.53           N  
ATOM   2768  OD1 ASN A 338     103.379 -54.614 149.084  1.00 35.42           O  
ATOM   2769  N   ILE A 339     100.382 -54.941 150.540  1.00 36.81           N  
ATOM   2770  CA  ILE A 339     100.286 -56.006 151.536  1.00 37.59           C  
ATOM   2771  C   ILE A 339     101.676 -56.452 152.004  1.00 38.10           C  
ATOM   2772  O   ILE A 339     102.069 -56.211 153.142  1.00 39.00           O  
ATOM   2773  CB  ILE A 339      99.596 -57.292 151.014  1.00 36.60           C  
ATOM   2774  CG1 ILE A 339      98.241 -56.984 150.365  1.00 37.32           C  
ATOM   2775  CG2 ILE A 339      99.409 -58.250 152.180  1.00 33.50           C  
ATOM   2776  CD1 ILE A 339      97.174 -56.578 151.329  1.00 41.58           C  
ATOM   2777  N   VAL A 340     102.408 -57.108 151.108  1.00 37.62           N  
ATOM   2778  CA  VAL A 340     103.725 -57.636 151.404  1.00 36.28           C  
ATOM   2779  C   VAL A 340     104.778 -56.647 151.876  1.00 37.28           C  
ATOM   2780  O   VAL A 340     105.558 -56.961 152.766  1.00 39.03           O  
ATOM   2781  CB  VAL A 340     104.288 -58.366 150.182  1.00 36.20           C  
ATOM   2782  CG1 VAL A 340     105.621 -59.010 150.539  1.00 36.44           C  
ATOM   2783  CG2 VAL A 340     103.293 -59.412 149.710  1.00 36.18           C  
ATOM   2784  N   ASN A 341     104.814 -55.460 151.284  1.00 36.27           N  
ATOM   2785  CA  ASN A 341     105.809 -54.460 151.660  1.00 35.68           C  
ATOM   2786  C   ASN A 341     105.497 -53.786 152.989  1.00 35.02           C  
ATOM   2787  O   ASN A 341     106.338 -53.091 153.551  1.00 34.92           O  
ATOM   2788  CB  ASN A 341     105.913 -53.380 150.575  1.00 37.29           C  
ATOM   2789  CG  ASN A 341     104.632 -52.551 150.439  1.00 39.80           C  
ATOM   2790  ND2 ASN A 341     103.618 -52.847 151.121  1.00 41.12           N  
ATOM   2791  OD1 ASN A 341     104.637 -51.593 149.641  1.00 40.00           O  
ATOM   2792  N   ALA A 342     104.280 -53.975 153.477  1.00 34.73           N  
ATOM   2793  CA  ALA A 342     103.854 -53.373 154.736  1.00 36.39           C  
ATOM   2794  C   ALA A 342     103.980 -51.842 154.750  1.00 36.74           C  
ATOM   2795  O   ALA A 342     104.012 -51.224 155.820  1.00 35.84           O  
ATOM   2796  CB  ALA A 342     104.660 -53.974 155.905  1.00 34.83           C  
ATOM   2797  N   LYS A 343     104.054 -51.222 153.577  1.00 37.39           N  
ATOM   2798  CA  LYS A 343     104.171 -49.767 153.530  1.00 36.74           C  
ATOM   2799  C   LYS A 343     102.786 -49.167 153.666  1.00 36.23           C  
ATOM   2800  O   LYS A 343     102.074 -48.997 152.683  1.00 37.10           O  
ATOM   2801  CB  LYS A 343     104.822 -49.322 152.218  1.00 38.24           C  
ATOM   2802  CG  LYS A 343     106.270 -49.775 152.080  1.00 36.84           C  
ATOM   2803  CD  LYS A 343     106.938 -49.171 150.864  1.00 39.30           C  
ATOM   2804  CE  LYS A 343     108.370 -49.687 150.748  1.00 42.32           C  
ATOM   2805  NZ  LYS A 343     109.123 -49.106 149.594  1.00 42.98           N1+
ATOM   2806  N   CYS A 344     102.405 -48.851 154.899  1.00 35.98           N  
ATOM   2807  CA  CYS A 344     101.086 -48.298 155.158  1.00 35.79           C  
ATOM   2808  C   CYS A 344     101.074 -47.007 155.982  1.00 35.07           C  
ATOM   2809  O   CYS A 344     100.132 -46.751 156.739  1.00 35.57           O  
ATOM   2810  CB  CYS A 344     100.207 -49.362 155.844  1.00 36.59           C  
ATOM   2811  SG  CYS A 344     100.862 -50.185 157.346  1.00 38.75           S  
ATOM   2812  N   THR A 345     102.107 -46.188 155.822  1.00 35.11           N  
ATOM   2813  CA  THR A 345     102.197 -44.936 156.558  1.00 34.50           C  
ATOM   2814  C   THR A 345     102.058 -43.733 155.627  1.00 35.95           C  
ATOM   2815  O   THR A 345     102.780 -43.615 154.632  1.00 37.06           O  
ATOM   2816  CB  THR A 345     103.554 -44.833 157.301  1.00 33.47           C  
ATOM   2817  CG2 THR A 345     103.634 -43.548 158.110  1.00 34.03           C  
ATOM   2818  OG1 THR A 345     103.697 -45.947 158.184  1.00 31.11           O  
ATOM   2819  N   PRO A 346     101.115 -42.829 155.927  1.00 37.14           N  
ATOM   2820  CA  PRO A 346     100.972 -41.659 155.055  1.00 38.39           C  
ATOM   2821  C   PRO A 346     102.261 -40.843 155.081  1.00 39.37           C  
ATOM   2822  O   PRO A 346     102.806 -40.557 156.152  1.00 39.79           O  
ATOM   2823  CB  PRO A 346      99.770 -40.922 155.641  1.00 36.65           C  
ATOM   2824  CG  PRO A 346      99.743 -41.360 157.062  1.00 37.68           C  
ATOM   2825  CD  PRO A 346     100.094 -42.825 156.986  1.00 36.71           C  
ATOM   2826  N   VAL A 347     102.750 -40.480 153.899  1.00 39.70           N  
ATOM   2827  CA  VAL A 347     103.989 -39.726 153.784  1.00 40.95           C  
ATOM   2828  C   VAL A 347     103.800 -38.440 152.997  1.00 42.17           C  
ATOM   2829  O   VAL A 347     102.951 -38.361 152.106  1.00 43.67           O  
ATOM   2830  CB  VAL A 347     105.089 -40.560 153.082  1.00 40.71           C  
ATOM   2831  CG1 VAL A 347     106.301 -39.690 152.822  1.00 43.54           C  
ATOM   2832  CG2 VAL A 347     105.498 -41.736 153.952  1.00 40.02           C  
ATOM   2833  N   SER A 348     104.600 -37.432 153.335  1.00 42.69           N  
ATOM   2834  CA  SER A 348     104.552 -36.146 152.653  1.00 42.15           C  
ATOM   2835  C   SER A 348     104.591 -36.409 151.145  1.00 39.97           C  
ATOM   2836  O   SER A 348     105.429 -37.166 150.669  1.00 39.73           O  
ATOM   2837  CB  SER A 348     105.755 -35.301 153.083  1.00 43.21           C  
ATOM   2838  OG  SER A 348     105.790 -34.070 152.385  1.00 47.69           O  
ATOM   2839  N   ASP A 349     103.684 -35.791 150.398  1.00 38.85           N  
ATOM   2840  CA  ASP A 349     103.628 -35.994 148.953  1.00 39.27           C  
ATOM   2841  C   ASP A 349     103.081 -34.744 148.234  1.00 39.59           C  
ATOM   2842  O   ASP A 349     101.877 -34.449 148.287  1.00 38.47           O  
ATOM   2843  CB  ASP A 349     102.740 -37.203 148.662  1.00 38.70           C  
ATOM   2844  CG  ASP A 349     102.771 -37.615 147.210  1.00 39.72           C  
ATOM   2845  OD1 ASP A 349     103.055 -36.751 146.355  1.00 40.45           O  
ATOM   2846  OD2 ASP A 349     102.500 -38.803 146.920  1.00 40.39           O1-
ATOM   2847  N   GLU A 350     103.973 -34.018 147.561  1.00 39.49           N  
ATOM   2848  CA  GLU A 350     103.597 -32.793 146.854  1.00 40.07           C  
ATOM   2849  C   GLU A 350     102.706 -33.056 145.632  1.00 38.24           C  
ATOM   2850  O   GLU A 350     102.224 -32.128 144.982  1.00 38.14           O  
ATOM   2851  CB  GLU A 350     104.861 -32.020 146.423  1.00 39.94           C  
ATOM   2852  CG  GLU A 350     105.715 -31.469 147.575  1.00 42.88           C  
ATOM   2853  CD  GLU A 350     104.949 -30.519 148.508  1.00 46.56           C  
ATOM   2854  OE1 GLU A 350     104.127 -29.711 148.007  1.00 46.53           O  
ATOM   2855  OE2 GLU A 350     105.178 -30.572 149.745  1.00 45.98           O1-
ATOM   2856  N   SER A 351     102.487 -34.321 145.316  1.00 36.26           N  
ATOM   2857  CA  SER A 351     101.637 -34.643 144.184  1.00 35.48           C  
ATOM   2858  C   SER A 351     100.209 -34.927 144.674  1.00 34.91           C  
ATOM   2859  O   SER A 351      99.293 -35.131 143.882  1.00 33.59           O  
ATOM   2860  CB  SER A 351     102.191 -35.856 143.451  1.00 35.69           C  
ATOM   2861  OG  SER A 351     101.375 -36.161 142.338  1.00 37.30           O  
ATOM   2862  N   ALA A 352     100.037 -34.925 145.991  1.00 34.79           N  
ATOM   2863  CA  ALA A 352      98.748 -35.179 146.611  1.00 35.02           C  
ATOM   2864  C   ALA A 352      98.007 -33.890 146.948  1.00 35.70           C  
ATOM   2865  O   ALA A 352      98.621 -32.840 147.169  1.00 36.55           O  
ATOM   2866  CB  ALA A 352      98.941 -35.988 147.869  1.00 34.02           C  
ATOM   2867  N   PRO A 353      96.669 -33.956 146.990  1.00 34.96           N  
ATOM   2868  CA  PRO A 353      95.857 -32.778 147.309  1.00 36.26           C  
ATOM   2869  C   PRO A 353      95.809 -32.502 148.801  1.00 36.20           C  
ATOM   2870  O   PRO A 353      96.295 -33.285 149.623  1.00 36.36           O  
ATOM   2871  CB  PRO A 353      94.479 -33.135 146.761  1.00 36.29           C  
ATOM   2872  CG  PRO A 353      94.423 -34.641 147.024  1.00 36.58           C  
ATOM   2873  CD  PRO A 353      95.816 -35.093 146.586  1.00 36.52           C  
ATOM   2874  N   VAL A 354      95.227 -31.367 149.144  1.00 36.57           N  
ATOM   2875  CA  VAL A 354      95.050 -31.018 150.535  1.00 38.01           C  
ATOM   2876  C   VAL A 354      93.656 -31.546 150.840  1.00 38.31           C  
ATOM   2877  O   VAL A 354      92.734 -31.362 150.036  1.00 38.67           O  
ATOM   2878  CB  VAL A 354      95.076 -29.503 150.744  1.00 38.41           C  
ATOM   2879  CG1 VAL A 354      94.344 -29.145 152.032  1.00 40.76           C  
ATOM   2880  CG2 VAL A 354      96.513 -29.028 150.804  1.00 41.05           C  
ATOM   2881  N   TYR A 355      93.500 -32.208 151.982  1.00 37.88           N  
ATOM   2882  CA  TYR A 355      92.199 -32.736 152.353  1.00 36.49           C  
ATOM   2883  C   TYR A 355      91.480 -31.865 153.380  1.00 36.19           C  
ATOM   2884  O   TYR A 355      92.010 -31.578 154.457  1.00 36.14           O  
ATOM   2885  CB  TYR A 355      92.351 -34.158 152.883  1.00 35.88           C  
ATOM   2886  CG  TYR A 355      92.757 -35.160 151.815  1.00 36.36           C  
ATOM   2887  CD1 TYR A 355      94.098 -35.412 151.538  1.00 35.13           C  
ATOM   2888  CD2 TYR A 355      91.792 -35.870 151.094  1.00 34.69           C  
ATOM   2889  CE1 TYR A 355      94.464 -36.351 150.573  1.00 35.69           C  
ATOM   2890  CE2 TYR A 355      92.151 -36.802 150.136  1.00 33.64           C  
ATOM   2891  CZ  TYR A 355      93.482 -37.040 149.879  1.00 33.63           C  
ATOM   2892  OH  TYR A 355      93.823 -37.970 148.932  1.00 32.95           O  
ATOM   2893  N   ILE A 356      90.264 -31.453 153.034  1.00 35.38           N  
ATOM   2894  CA  ILE A 356      89.461 -30.604 153.900  1.00 36.57           C  
ATOM   2895  C   ILE A 356      88.179 -31.247 154.435  1.00 37.37           C  
ATOM   2896  O   ILE A 356      87.422 -31.878 153.699  1.00 37.40           O  
ATOM   2897  CB  ILE A 356      89.044 -29.300 153.171  1.00 37.93           C  
ATOM   2898  CG1 ILE A 356      90.288 -28.543 152.695  1.00 39.91           C  
ATOM   2899  CG2 ILE A 356      88.193 -28.435 154.096  1.00 34.76           C  
ATOM   2900  CD1 ILE A 356      91.272 -28.202 153.804  1.00 41.58           C  
ATOM   2901  N   THR A 357      87.951 -31.067 155.732  1.00 38.32           N  
ATOM   2902  CA  THR A 357      86.756 -31.564 156.402  1.00 37.44           C  
ATOM   2903  C   THR A 357      86.010 -30.333 156.909  1.00 36.48           C  
ATOM   2904  O   THR A 357      86.493 -29.626 157.799  1.00 36.48           O  
ATOM   2905  CB  THR A 357      87.093 -32.448 157.619  1.00 37.46           C  
ATOM   2906  CG2 THR A 357      85.818 -32.830 158.369  1.00 36.41           C  
ATOM   2907  OG1 THR A 357      87.764 -33.637 157.180  1.00 40.55           O  
ATOM   2908  N   ILE A 358      84.842 -30.077 156.338  1.00 34.77           N  
ATOM   2909  CA  ILE A 358      84.032 -28.929 156.729  1.00 36.15           C  
ATOM   2910  C   ILE A 358      82.582 -29.337 156.933  1.00 35.79           C  
ATOM   2911  O   ILE A 358      81.676 -28.710 156.380  1.00 33.91           O  
ATOM   2912  CB  ILE A 358      84.039 -27.817 155.654  1.00 36.42           C  
ATOM   2913  CG1 ILE A 358      84.496 -28.416 154.330  1.00 37.32           C  
ATOM   2914  CG2 ILE A 358      84.892 -26.643 156.096  1.00 34.66           C  
ATOM   2915  CD1 ILE A 358      84.178 -27.550 153.148  1.00 41.58           C  
ATOM   2916  N   GLY A 359      82.363 -30.387 157.720  1.00 36.92           N  
ATOM   2917  CA  GLY A 359      81.008 -30.829 157.994  1.00 37.30           C  
ATOM   2918  C   GLY A 359      80.494 -30.145 159.249  1.00 38.45           C  
ATOM   2919  O   GLY A 359      79.771 -30.740 160.045  1.00 41.20           O  
ATOM   2920  N   ASP A 360      80.854 -28.879 159.430  1.00 37.87           N  
ATOM   2921  CA  ASP A 360      80.451 -28.148 160.620  1.00 37.46           C  
ATOM   2922  C   ASP A 360      79.421 -27.068 160.392  1.00 37.33           C  
ATOM   2923  O   ASP A 360      79.445 -26.038 161.059  1.00 38.00           O  
ATOM   2924  CB  ASP A 360      81.689 -27.545 161.294  1.00 38.86           C  
ATOM   2925  CG  ASP A 360      82.535 -26.705 160.343  1.00 40.31           C  
ATOM   2926  OD1 ASP A 360      82.675 -27.085 159.151  1.00 41.26           O  
ATOM   2927  OD2 ASP A 360      83.074 -25.669 160.797  1.00 38.44           O1-
ATOM   2928  N   GLY A 361      78.505 -27.314 159.464  1.00 37.21           N  
ATOM   2929  CA  GLY A 361      77.465 -26.347 159.161  1.00 37.71           C  
ATOM   2930  C   GLY A 361      76.506 -26.077 160.303  1.00 38.63           C  
ATOM   2931  O   GLY A 361      75.799 -25.066 160.288  1.00 39.94           O  
ATOM   2932  N   GLY A 362      76.461 -26.980 161.281  1.00 38.54           N  
ATOM   2933  CA  GLY A 362      75.595 -26.777 162.430  1.00 40.19           C  
ATOM   2934  C   GLY A 362      74.366 -27.653 162.630  1.00 41.95           C  
ATOM   2935  O   GLY A 362      73.478 -27.276 163.401  1.00 42.42           O  
ATOM   2936  N   ASN A 363      74.291 -28.810 161.971  1.00 41.48           N  
ATOM   2937  CA  ASN A 363      73.121 -29.683 162.137  1.00 39.88           C  
ATOM   2938  C   ASN A 363      72.876 -30.073 163.602  1.00 39.57           C  
ATOM   2939  O   ASN A 363      73.759 -29.954 164.458  1.00 38.33           O  
ATOM   2940  CB  ASN A 363      73.274 -30.939 161.275  1.00 40.03           C  
ATOM   2941  CG  ASN A 363      74.399 -31.833 161.735  1.00 40.24           C  
ATOM   2942  ND2 ASN A 363      75.534 -31.757 161.054  1.00 38.87           N  
ATOM   2943  OD1 ASN A 363      74.249 -32.586 162.694  1.00 42.11           O  
ATOM   2944  N   SER A 364      71.661 -30.540 163.871  1.00 39.51           N  
ATOM   2945  CA  SER A 364      71.226 -30.923 165.218  1.00 39.51           C  
ATOM   2946  C   SER A 364      72.099 -31.889 166.036  1.00 39.67           C  
ATOM   2947  O   SER A 364      72.108 -31.826 167.268  1.00 39.00           O  
ATOM   2948  CB  SER A 364      69.814 -31.500 165.142  1.00 38.60           C  
ATOM   2949  OG  SER A 364      69.768 -32.590 164.248  1.00 37.92           O  
ATOM   2950  N   GLU A 365      72.823 -32.780 165.367  1.00 39.66           N  
ATOM   2951  CA  GLU A 365      73.653 -33.741 166.075  1.00 38.27           C  
ATOM   2952  C   GLU A 365      74.768 -33.077 166.865  1.00 38.24           C  
ATOM   2953  O   GLU A 365      75.319 -33.669 167.794  1.00 36.23           O  
ATOM   2954  CB  GLU A 365      74.227 -34.753 165.085  1.00 38.97           C  
ATOM   2955  CG  GLU A 365      73.152 -35.599 164.410  1.00 39.05           C  
ATOM   2956  CD  GLU A 365      73.720 -36.713 163.548  1.00 39.89           C  
ATOM   2957  OE1 GLU A 365      72.924 -37.414 162.887  1.00 40.49           O  
ATOM   2958  OE2 GLU A 365      74.957 -36.892 163.526  1.00 39.64           O1-
ATOM   2959  N   GLY A 366      75.105 -31.845 166.502  1.00 37.96           N  
ATOM   2960  CA  GLY A 366      76.140 -31.140 167.240  1.00 37.61           C  
ATOM   2961  C   GLY A 366      77.570 -31.312 166.775  1.00 37.05           C  
ATOM   2962  O   GLY A 366      77.847 -31.866 165.706  1.00 36.83           O  
ATOM   2963  N   LEU A 367      78.484 -30.823 167.606  1.00 37.58           N  
ATOM   2964  CA  LEU A 367      79.907 -30.862 167.311  1.00 39.05           C  
ATOM   2965  C   LEU A 367      80.575 -32.179 167.642  1.00 40.48           C  
ATOM   2966  O   LEU A 367      80.228 -32.834 168.619  1.00 40.13           O  
ATOM   2967  CB  LEU A 367      80.635 -29.744 168.066  1.00 38.12           C  
ATOM   2968  CG  LEU A 367      80.453 -28.300 167.593  1.00 39.23           C  
ATOM   2969  CD1 LEU A 367      81.140 -27.357 168.568  1.00 38.83           C  
ATOM   2970  CD2 LEU A 367      81.044 -28.134 166.209  1.00 39.08           C  
ATOM   2971  N   ALA A 368      81.541 -32.544 166.801  1.00 42.68           N  
ATOM   2972  CA  ALA A 368      82.341 -33.748 166.962  1.00 44.32           C  
ATOM   2973  C   ALA A 368      83.617 -33.265 167.646  1.00 46.30           C  
ATOM   2974  O   ALA A 368      84.595 -32.904 166.982  1.00 47.34           O  
ATOM   2975  CB  ALA A 368      82.665 -34.343 165.602  1.00 44.35           C  
ATOM   2976  N   SER A 369      83.595 -33.265 168.974  1.00 47.59           N  
ATOM   2977  CA  SER A 369      84.708 -32.776 169.783  1.00 49.15           C  
ATOM   2978  C   SER A 369      85.922 -33.673 170.019  1.00 48.89           C  
ATOM   2979  O   SER A 369      87.060 -33.213 169.897  1.00 48.34           O  
ATOM   2980  CB  SER A 369      84.171 -32.328 171.147  1.00 49.34           C  
ATOM   2981  OG  SER A 369      83.231 -31.276 170.996  1.00 50.98           O  
ATOM   2982  N   GLU A 370      85.701 -34.937 170.371  1.00 48.59           N  
ATOM   2983  CA  GLU A 370      86.833 -35.808 170.642  1.00 47.91           C  
ATOM   2984  C   GLU A 370      87.689 -36.104 169.417  1.00 45.94           C  
ATOM   2985  O   GLU A 370      87.181 -36.495 168.367  1.00 45.89           O  
ATOM   2986  CB  GLU A 370      86.362 -37.119 171.266  1.00 51.20           C  
ATOM   2987  CG  GLU A 370      87.512 -38.102 171.471  1.00 57.77           C  
ATOM   2988  CD  GLU A 370      87.168 -39.261 172.389  1.00 60.80           C  
ATOM   2989  OE1 GLU A 370      86.154 -39.954 172.120  1.00 62.28           O  
ATOM   2990  OE2 GLU A 370      87.923 -39.473 173.373  1.00 61.32           O1-
ATOM   2991  N   MET A 371      88.995 -35.916 169.562  1.00 44.00           N  
ATOM   2992  CA  MET A 371      89.924 -36.152 168.468  1.00 43.18           C  
ATOM   2993  C   MET A 371      90.905 -37.253 168.856  1.00 43.29           C  
ATOM   2994  O   MET A 371      91.136 -37.492 170.045  1.00 43.30           O  
ATOM   2995  CB  MET A 371      90.708 -34.872 168.159  1.00 42.68           C  
ATOM   2996  CG  MET A 371      90.008 -33.592 168.595  1.00 41.90           C  
ATOM   2997  SD  MET A 371      91.024 -32.090 168.500  1.00 40.46           S  
ATOM   2998  CE  MET A 371      89.918 -31.029 167.584  1.00 39.38           C  
ATOM   2999  N   THR A 372      91.477 -37.928 167.859  1.00 42.49           N  
ATOM   3000  CA  THR A 372      92.456 -38.960 168.151  1.00 42.86           C  
ATOM   3001  C   THR A 372      93.644 -38.194 168.709  1.00 42.56           C  
ATOM   3002  O   THR A 372      93.787 -36.990 168.469  1.00 42.18           O  
ATOM   3003  CB  THR A 372      92.888 -39.742 166.885  1.00 42.88           C  
ATOM   3004  CG2 THR A 372      91.672 -40.421 166.247  1.00 43.14           C  
ATOM   3005  OG1 THR A 372      93.504 -38.852 165.946  1.00 41.56           O  
ATOM   3006  N   GLN A 373      94.495 -38.881 169.452  1.00 41.76           N  
ATOM   3007  CA  GLN A 373      95.634 -38.220 170.059  1.00 41.94           C  
ATOM   3008  C   GLN A 373      96.930 -39.024 169.923  1.00 41.88           C  
ATOM   3009  O   GLN A 373      96.913 -40.252 169.964  1.00 41.93           O  
ATOM   3010  CB  GLN A 373      95.323 -37.985 171.538  1.00 42.15           C  
ATOM   3011  CG  GLN A 373      95.531 -36.562 172.002  1.00 45.47           C  
ATOM   3012  CD  GLN A 373      94.571 -35.602 171.350  1.00 45.31           C  
ATOM   3013  NE2 GLN A 373      95.104 -34.670 170.560  1.00 47.00           N  
ATOM   3014  OE1 GLN A 373      93.363 -35.693 171.549  1.00 43.80           O  
ATOM   3015  N   PRO A 374      98.065 -38.338 169.731  1.00 41.09           N  
ATOM   3016  CA  PRO A 374      98.136 -36.879 169.635  1.00 41.22           C  
ATOM   3017  C   PRO A 374      97.795 -36.535 168.183  1.00 42.36           C  
ATOM   3018  O   PRO A 374      97.424 -37.428 167.421  1.00 42.30           O  
ATOM   3019  CB  PRO A 374      99.579 -36.585 170.029  1.00 41.05           C  
ATOM   3020  CG  PRO A 374     100.312 -37.759 169.472  1.00 40.54           C  
ATOM   3021  CD  PRO A 374      99.412 -38.929 169.804  1.00 40.21           C  
ATOM   3022  N   GLN A 375      97.905 -35.273 167.782  1.00 42.24           N  
ATOM   3023  CA  GLN A 375      97.572 -34.931 166.396  1.00 40.96           C  
ATOM   3024  C   GLN A 375      98.514 -35.604 165.394  1.00 39.76           C  
ATOM   3025  O   GLN A 375      99.724 -35.391 165.426  1.00 40.85           O  
ATOM   3026  CB  GLN A 375      97.622 -33.425 166.194  1.00 40.13           C  
ATOM   3027  CG  GLN A 375      97.248 -33.010 164.792  1.00 40.95           C  
ATOM   3028  CD  GLN A 375      97.276 -31.510 164.612  1.00 41.11           C  
ATOM   3029  NE2 GLN A 375      97.117 -31.053 163.373  1.00 43.18           N  
ATOM   3030  OE1 GLN A 375      97.433 -30.768 165.577  1.00 40.37           O  
ATOM   3031  N   PRO A 376      97.967 -36.429 164.484  1.00 39.37           N  
ATOM   3032  CA  PRO A 376      98.838 -37.097 163.506  1.00 38.23           C  
ATOM   3033  C   PRO A 376      99.544 -36.077 162.618  1.00 38.39           C  
ATOM   3034  O   PRO A 376      98.985 -35.021 162.314  1.00 36.86           O  
ATOM   3035  CB  PRO A 376      97.876 -38.011 162.747  1.00 37.28           C  
ATOM   3036  CG  PRO A 376      96.587 -37.248 162.788  1.00 37.61           C  
ATOM   3037  CD  PRO A 376      96.542 -36.680 164.195  1.00 37.62           C  
ATOM   3038  N   SER A 377     100.767 -36.387 162.206  1.00 38.60           N  
ATOM   3039  CA  SER A 377     101.520 -35.460 161.384  1.00 40.16           C  
ATOM   3040  C   SER A 377     100.827 -35.119 160.066  1.00 40.48           C  
ATOM   3041  O   SER A 377     101.080 -34.057 159.495  1.00 41.52           O  
ATOM   3042  CB  SER A 377     102.917 -36.017 161.107  1.00 40.80           C  
ATOM   3043  OG  SER A 377     102.849 -37.261 160.437  1.00 44.77           O  
ATOM   3044  N   TYR A 378      99.949 -35.985 159.573  1.00 39.90           N  
ATOM   3045  CA  TYR A 378      99.281 -35.672 158.314  1.00 39.49           C  
ATOM   3046  C   TYR A 378      98.224 -34.588 158.473  1.00 38.50           C  
ATOM   3047  O   TYR A 378      97.728 -34.048 157.491  1.00 38.28           O  
ATOM   3048  CB  TYR A 378      98.653 -36.936 157.697  1.00 39.09           C  
ATOM   3049  CG  TYR A 378      97.535 -37.580 158.486  1.00 40.59           C  
ATOM   3050  CD1 TYR A 378      96.283 -36.975 158.587  1.00 40.01           C  
ATOM   3051  CD2 TYR A 378      97.726 -38.810 159.119  1.00 39.71           C  
ATOM   3052  CE1 TYR A 378      95.246 -37.581 159.303  1.00 40.68           C  
ATOM   3053  CE2 TYR A 378      96.701 -39.423 159.831  1.00 39.74           C  
ATOM   3054  CZ  TYR A 378      95.466 -38.808 159.922  1.00 39.72           C  
ATOM   3055  OH  TYR A 378      94.452 -39.414 160.628  1.00 40.90           O  
ATOM   3056  N   SER A 379      97.892 -34.260 159.716  1.00 40.16           N  
ATOM   3057  CA  SER A 379      96.880 -33.241 160.003  1.00 40.95           C  
ATOM   3058  C   SER A 379      97.533 -31.902 160.334  1.00 41.27           C  
ATOM   3059  O   SER A 379      98.358 -31.821 161.239  1.00 41.76           O  
ATOM   3060  CB  SER A 379      96.011 -33.690 161.179  1.00 40.40           C  
ATOM   3061  OG  SER A 379      95.064 -32.693 161.534  1.00 42.57           O  
ATOM   3062  N   ALA A 380      97.154 -30.851 159.608  1.00 41.41           N  
ATOM   3063  CA  ALA A 380      97.738 -29.532 159.821  1.00 39.93           C  
ATOM   3064  C   ALA A 380      96.946 -28.651 160.768  1.00 40.11           C  
ATOM   3065  O   ALA A 380      97.516 -27.840 161.493  1.00 40.14           O  
ATOM   3066  CB  ALA A 380      97.896 -28.826 158.495  1.00 37.24           C  
ATOM   3067  N   PHE A 381      95.631 -28.809 160.771  1.00 40.66           N  
ATOM   3068  CA  PHE A 381      94.787 -27.980 161.618  1.00 41.79           C  
ATOM   3069  C   PHE A 381      93.461 -28.687 161.861  1.00 42.43           C  
ATOM   3070  O   PHE A 381      92.848 -29.210 160.938  1.00 41.54           O  
ATOM   3071  CB  PHE A 381      94.561 -26.624 160.926  1.00 42.41           C  
ATOM   3072  CG  PHE A 381      93.880 -25.593 161.787  1.00 43.39           C  
ATOM   3073  CD1 PHE A 381      92.516 -25.681 162.060  1.00 44.57           C  
ATOM   3074  CD2 PHE A 381      94.609 -24.536 162.333  1.00 43.79           C  
ATOM   3075  CE1 PHE A 381      91.880 -24.735 162.864  1.00 44.47           C  
ATOM   3076  CE2 PHE A 381      93.990 -23.583 163.138  1.00 44.70           C  
ATOM   3077  CZ  PHE A 381      92.616 -23.684 163.405  1.00 46.24           C  
ATOM   3078  N   ARG A 382      93.023 -28.702 163.113  1.00 42.84           N  
ATOM   3079  CA  ARG A 382      91.767 -29.352 163.468  1.00 43.04           C  
ATOM   3080  C   ARG A 382      91.102 -28.631 164.622  1.00 42.89           C  
ATOM   3081  O   ARG A 382      91.699 -28.454 165.683  1.00 42.54           O  
ATOM   3082  CB  ARG A 382      92.006 -30.824 163.863  1.00 42.68           C  
ATOM   3083  CG  ARG A 382      93.402 -31.088 164.401  1.00 45.40           C  
ATOM   3084  CD  ARG A 382      93.406 -31.873 165.708  1.00 46.08           C  
ATOM   3085  NE  ARG A 382      93.364 -33.310 165.487  1.00 45.81           N  
ATOM   3086  CZ  ARG A 382      93.769 -34.216 166.370  1.00 45.71           C  
ATOM   3087  NH1 ARG A 382      94.253 -33.833 167.543  1.00 43.55           N1+
ATOM   3088  NH2 ARG A 382      93.691 -35.510 166.074  1.00 45.47           N  
ATOM   3089  N   GLU A 383      89.864 -28.205 164.414  1.00 42.40           N  
ATOM   3090  CA  GLU A 383      89.128 -27.535 165.475  1.00 42.58           C  
ATOM   3091  C   GLU A 383      87.650 -27.831 165.339  1.00 42.05           C  
ATOM   3092  O   GLU A 383      87.106 -27.847 164.236  1.00 42.61           O  
ATOM   3093  CB  GLU A 383      89.338 -26.013 165.440  1.00 41.76           C  
ATOM   3094  CG  GLU A 383      88.582 -25.294 166.559  1.00 43.93           C  
ATOM   3095  CD  GLU A 383      88.742 -23.776 166.533  1.00 46.49           C  
ATOM   3096  OE1 GLU A 383      89.897 -23.292 166.540  1.00 48.31           O  
ATOM   3097  OE2 GLU A 383      87.714 -23.064 166.512  1.00 45.45           O1-
ATOM   3098  N   ALA A 384      87.007 -28.069 166.474  1.00 42.17           N  
ATOM   3099  CA  ALA A 384      85.585 -28.347 166.498  1.00 41.13           C  
ATOM   3100  C   ALA A 384      84.822 -27.049 166.745  1.00 41.48           C  
ATOM   3101  O   ALA A 384      84.658 -26.628 167.889  1.00 41.65           O  
ATOM   3102  CB  ALA A 384      85.274 -29.366 167.592  1.00 41.61           C  
ATOM   3103  N   SER A 385      84.376 -26.417 165.659  1.00 41.23           N  
ATOM   3104  CA  SER A 385      83.603 -25.177 165.720  1.00 41.02           C  
ATOM   3105  C   SER A 385      82.754 -25.058 164.470  1.00 41.72           C  
ATOM   3106  O   SER A 385      83.179 -25.449 163.383  1.00 42.11           O  
ATOM   3107  CB  SER A 385      84.520 -23.960 165.813  1.00 42.09           C  
ATOM   3108  OG  SER A 385      85.082 -23.853 167.107  1.00 43.67           O  
ATOM   3109  N   PHE A 386      81.548 -24.524 164.624  1.00 41.32           N  
ATOM   3110  CA  PHE A 386      80.658 -24.364 163.489  1.00 40.38           C  
ATOM   3111  C   PHE A 386      81.242 -23.312 162.552  1.00 39.77           C  
ATOM   3112  O   PHE A 386      81.969 -22.426 162.981  1.00 39.60           O  
ATOM   3113  CB  PHE A 386      79.273 -23.925 163.958  1.00 40.20           C  
ATOM   3114  CG  PHE A 386      78.599 -24.912 164.855  1.00 41.14           C  
ATOM   3115  CD1 PHE A 386      78.324 -26.204 164.407  1.00 40.74           C  
ATOM   3116  CD2 PHE A 386      78.231 -24.555 166.155  1.00 41.45           C  
ATOM   3117  CE1 PHE A 386      77.689 -27.136 165.240  1.00 39.60           C  
ATOM   3118  CE2 PHE A 386      77.596 -25.475 167.001  1.00 42.17           C  
ATOM   3119  CZ  PHE A 386      77.324 -26.773 166.537  1.00 41.95           C  
ATOM   3120  N   GLY A 387      80.929 -23.418 161.268  1.00 40.02           N  
ATOM   3121  CA  GLY A 387      81.440 -22.446 160.329  1.00 40.27           C  
ATOM   3122  C   GLY A 387      81.268 -22.833 158.878  1.00 40.34           C  
ATOM   3123  O   GLY A 387      80.596 -23.817 158.551  1.00 40.49           O  
ATOM   3124  N   HIS A 388      81.877 -22.037 158.008  1.00 40.29           N  
ATOM   3125  CA  HIS A 388      81.839 -22.279 156.578  1.00 40.28           C  
ATOM   3126  C   HIS A 388      83.233 -21.962 156.022  1.00 40.11           C  
ATOM   3127  O   HIS A 388      84.079 -21.399 156.718  1.00 40.72           O  
ATOM   3128  CB  HIS A 388      80.768 -21.400 155.928  1.00 40.66           C  
ATOM   3129  CG  HIS A 388      81.122 -19.948 155.876  1.00 42.96           C  
ATOM   3130  CD2 HIS A 388      80.891 -18.941 156.752  1.00 43.65           C  
ATOM   3131  ND1 HIS A 388      81.818 -19.390 154.824  1.00 44.29           N  
ATOM   3132  CE1 HIS A 388      82.000 -18.102 155.054  1.00 44.29           C  
ATOM   3133  NE2 HIS A 388      81.448 -17.804 156.218  1.00 43.99           N  
ATOM   3134  N   GLY A 389      83.479 -22.332 154.772  1.00 40.54           N  
ATOM   3135  CA  GLY A 389      84.784 -22.079 154.195  1.00 39.45           C  
ATOM   3136  C   GLY A 389      84.691 -21.378 152.857  1.00 40.44           C  
ATOM   3137  O   GLY A 389      83.620 -21.311 152.232  1.00 40.39           O  
ATOM   3138  N   ILE A 390      85.824 -20.846 152.419  1.00 38.22           N  
ATOM   3139  CA  ILE A 390      85.903 -20.142 151.153  1.00 37.10           C  
ATOM   3140  C   ILE A 390      87.107 -20.643 150.360  1.00 37.07           C  
ATOM   3141  O   ILE A 390      88.195 -20.844 150.916  1.00 36.63           O  
ATOM   3142  CB  ILE A 390      86.093 -18.619 151.355  1.00 36.60           C  
ATOM   3143  CG1 ILE A 390      84.889 -18.017 152.100  1.00 36.42           C  
ATOM   3144  CG2 ILE A 390      86.328 -17.963 150.001  1.00 35.03           C  
ATOM   3145  CD1 ILE A 390      83.646 -17.825 151.265  1.00 41.58           C  
ATOM   3146  N   PHE A 391      86.903 -20.857 149.065  1.00 36.48           N  
ATOM   3147  CA  PHE A 391      87.990 -21.270 148.200  1.00 37.14           C  
ATOM   3148  C   PHE A 391      88.016 -20.147 147.179  1.00 38.28           C  
ATOM   3149  O   PHE A 391      87.159 -20.074 146.302  1.00 39.39           O  
ATOM   3150  CB  PHE A 391      87.702 -22.602 147.508  1.00 35.11           C  
ATOM   3151  CG  PHE A 391      88.899 -23.178 146.804  1.00 33.06           C  
ATOM   3152  CD1 PHE A 391      90.074 -23.443 147.512  1.00 33.16           C  
ATOM   3153  CD2 PHE A 391      88.865 -23.447 145.441  1.00 31.41           C  
ATOM   3154  CE1 PHE A 391      91.198 -23.967 146.867  1.00 32.35           C  
ATOM   3155  CE2 PHE A 391      89.982 -23.970 144.788  1.00 29.59           C  
ATOM   3156  CZ  PHE A 391      91.149 -24.230 145.503  1.00 29.02           C  
ATOM   3157  N   ASP A 392      89.002 -19.270 147.307  1.00 39.48           N  
ATOM   3158  CA  ASP A 392      89.122 -18.112 146.441  1.00 41.58           C  
ATOM   3159  C   ASP A 392      90.163 -18.277 145.347  1.00 41.74           C  
ATOM   3160  O   ASP A 392      91.354 -18.139 145.605  1.00 42.64           O  
ATOM   3161  CB  ASP A 392      89.476 -16.915 147.312  1.00 43.96           C  
ATOM   3162  CG  ASP A 392      89.266 -15.600 146.612  1.00 45.47           C  
ATOM   3163  OD1 ASP A 392      89.334 -15.572 145.360  1.00 45.76           O  
ATOM   3164  OD2 ASP A 392      89.042 -14.597 147.331  1.00 46.21           O1-
ATOM   3165  N   ILE A 393      89.725 -18.567 144.127  1.00 41.96           N  
ATOM   3166  CA  ILE A 393      90.671 -18.737 143.019  1.00 42.87           C  
ATOM   3167  C   ILE A 393      91.058 -17.390 142.406  1.00 44.36           C  
ATOM   3168  O   ILE A 393      90.197 -16.636 141.934  1.00 44.06           O  
ATOM   3169  CB  ILE A 393      90.080 -19.631 141.902  1.00 42.12           C  
ATOM   3170  CG1 ILE A 393      89.763 -21.019 142.471  1.00 41.13           C  
ATOM   3171  CG2 ILE A 393      91.069 -19.737 140.743  1.00 39.31           C  
ATOM   3172  CD1 ILE A 393      89.214 -21.984 141.459  1.00 41.58           C  
ATOM   3173  N   LYS A 394      92.355 -17.089 142.424  1.00 45.28           N  
ATOM   3174  CA  LYS A 394      92.858 -15.835 141.869  1.00 45.90           C  
ATOM   3175  C   LYS A 394      93.346 -16.025 140.430  1.00 47.07           C  
ATOM   3176  O   LYS A 394      93.046 -15.213 139.551  1.00 48.71           O  
ATOM   3177  CB  LYS A 394      94.006 -15.300 142.724  1.00 44.50           C  
ATOM   3178  CG  LYS A 394      93.644 -15.051 144.185  1.00 45.81           C  
ATOM   3179  CD  LYS A 394      92.581 -13.981 144.343  1.00 46.35           C  
ATOM   3180  CE  LYS A 394      92.300 -13.713 145.815  1.00 46.75           C  
ATOM   3181  NZ  LYS A 394      91.257 -12.669 146.010  1.00 47.39           N1+
ATOM   3182  N   ASN A 395      94.094 -17.097 140.192  1.00 46.80           N  
ATOM   3183  CA  ASN A 395      94.621 -17.376 138.862  1.00 47.12           C  
ATOM   3184  C   ASN A 395      95.055 -18.838 138.756  1.00 46.55           C  
ATOM   3185  O   ASN A 395      94.855 -19.618 139.693  1.00 46.84           O  
ATOM   3186  CB  ASN A 395      95.807 -16.461 138.566  1.00 48.49           C  
ATOM   3187  CG  ASN A 395      96.753 -16.342 139.736  1.00 50.97           C  
ATOM   3188  ND2 ASN A 395      97.396 -15.189 139.865  1.00 55.26           N  
ATOM   3189  OD1 ASN A 395      96.910 -17.282 140.510  1.00 52.26           O  
ATOM   3190  N   ARG A 396      95.652 -19.209 137.627  1.00 44.21           N  
ATOM   3191  CA  ARG A 396      96.066 -20.594 137.422  1.00 43.67           C  
ATOM   3192  C   ARG A 396      97.070 -21.124 138.440  1.00 42.94           C  
ATOM   3193  O   ARG A 396      97.263 -22.331 138.529  1.00 43.73           O  
ATOM   3194  CB  ARG A 396      96.664 -20.787 136.015  1.00 43.72           C  
ATOM   3195  CG  ARG A 396      98.158 -20.431 135.898  1.00 42.64           C  
ATOM   3196  CD  ARG A 396      98.698 -20.796 134.530  1.00 41.93           C  
ATOM   3197  NE  ARG A 396      98.016 -20.035 133.488  1.00 43.78           N  
ATOM   3198  CZ  ARG A 396      98.165 -20.239 132.181  1.00 44.15           C  
ATOM   3199  NH1 ARG A 396      98.982 -21.191 131.738  1.00 44.90           N1+
ATOM   3200  NH2 ARG A 396      97.493 -19.492 131.314  1.00 41.98           N  
ATOM   3201  N   THR A 397      97.716 -20.252 139.205  1.00 41.16           N  
ATOM   3202  CA  THR A 397      98.691 -20.752 140.165  1.00 41.08           C  
ATOM   3203  C   THR A 397      98.312 -20.550 141.620  1.00 42.02           C  
ATOM   3204  O   THR A 397      98.780 -21.287 142.485  1.00 43.66           O  
ATOM   3205  CB  THR A 397     100.077 -20.092 139.960  1.00 41.71           C  
ATOM   3206  CG2 THR A 397     100.375 -19.953 138.476  1.00 38.77           C  
ATOM   3207  OG1 THR A 397     100.095 -18.795 140.579  1.00 40.85           O  
ATOM   3208  N   HIS A 398      97.480 -19.552 141.897  1.00 41.62           N  
ATOM   3209  CA  HIS A 398      97.090 -19.272 143.265  1.00 41.41           C  
ATOM   3210  C   HIS A 398      95.609 -19.371 143.534  1.00 41.42           C  
ATOM   3211  O   HIS A 398      94.773 -18.986 142.710  1.00 42.07           O  
ATOM   3212  CB  HIS A 398      97.555 -17.874 143.686  1.00 42.38           C  
ATOM   3213  CG  HIS A 398      99.037 -17.751 143.859  1.00 43.82           C  
ATOM   3214  CD2 HIS A 398      99.785 -17.454 144.949  1.00 42.86           C  
ATOM   3215  ND1 HIS A 398      99.924 -17.926 142.820  1.00 42.99           N  
ATOM   3216  CE1 HIS A 398     101.157 -17.741 143.260  1.00 42.68           C  
ATOM   3217  NE2 HIS A 398     101.101 -17.453 144.548  1.00 43.56           N  
ATOM   3218  N   ALA A 399      95.305 -19.884 144.718  1.00 40.96           N  
ATOM   3219  CA  ALA A 399      93.943 -20.035 145.193  1.00 40.66           C  
ATOM   3220  C   ALA A 399      94.066 -19.919 146.706  1.00 39.84           C  
ATOM   3221  O   ALA A 399      94.979 -20.492 147.305  1.00 39.09           O  
ATOM   3222  CB  ALA A 399      93.393 -21.401 144.792  1.00 39.54           C  
ATOM   3223  N   HIS A 400      93.165 -19.175 147.326  1.00 39.79           N  
ATOM   3224  CA  HIS A 400      93.230 -19.001 148.766  1.00 41.33           C  
ATOM   3225  C   HIS A 400      92.054 -19.650 149.500  1.00 41.64           C  
ATOM   3226  O   HIS A 400      90.884 -19.309 149.266  1.00 40.66           O  
ATOM   3227  CB  HIS A 400      93.280 -17.511 149.105  1.00 41.23           C  
ATOM   3228  CG  HIS A 400      93.585 -17.233 150.541  1.00 42.29           C  
ATOM   3229  CD2 HIS A 400      94.593 -17.661 151.338  1.00 44.50           C  
ATOM   3230  ND1 HIS A 400      92.801 -16.412 151.324  1.00 43.47           N  
ATOM   3231  CE1 HIS A 400      93.312 -16.346 152.541  1.00 44.58           C  
ATOM   3232  NE2 HIS A 400      94.401 -17.095 152.577  1.00 45.65           N  
ATOM   3233  N   PHE A 401      92.369 -20.589 150.386  1.00 40.75           N  
ATOM   3234  CA  PHE A 401      91.337 -21.249 151.172  1.00 41.64           C  
ATOM   3235  C   PHE A 401      91.311 -20.636 152.569  1.00 41.93           C  
ATOM   3236  O   PHE A 401      92.352 -20.223 153.093  1.00 41.94           O  
ATOM   3237  CB  PHE A 401      91.609 -22.752 151.313  1.00 41.75           C  
ATOM   3238  CG  PHE A 401      90.746 -23.410 152.348  1.00 42.51           C  
ATOM   3239  CD1 PHE A 401      89.416 -23.708 152.078  1.00 42.89           C  
ATOM   3240  CD2 PHE A 401      91.244 -23.666 153.620  1.00 42.50           C  
ATOM   3241  CE1 PHE A 401      88.595 -24.246 153.059  1.00 43.65           C  
ATOM   3242  CE2 PHE A 401      90.432 -24.202 154.606  1.00 42.77           C  
ATOM   3243  CZ  PHE A 401      89.102 -24.493 154.325  1.00 44.13           C  
ATOM   3244  N   SER A 402      90.125 -20.574 153.169  1.00 42.01           N  
ATOM   3245  CA  SER A 402      90.000 -20.032 154.523  1.00 42.62           C  
ATOM   3246  C   SER A 402      88.777 -20.595 155.231  1.00 42.07           C  
ATOM   3247  O   SER A 402      87.761 -20.898 154.604  1.00 42.49           O  
ATOM   3248  CB  SER A 402      89.921 -18.491 154.503  1.00 41.53           C  
ATOM   3249  OG  SER A 402      88.797 -18.032 153.777  1.00 42.47           O  
ATOM   3250  N   TRP A 403      88.894 -20.729 156.546  1.00 41.24           N  
ATOM   3251  CA  TRP A 403      87.823 -21.254 157.373  1.00 42.43           C  
ATOM   3252  C   TRP A 403      87.258 -20.117 158.229  1.00 43.81           C  
ATOM   3253  O   TRP A 403      88.017 -19.341 158.816  1.00 43.76           O  
ATOM   3254  CB  TRP A 403      88.380 -22.387 158.247  1.00 42.11           C  
ATOM   3255  CG  TRP A 403      87.403 -22.980 159.202  1.00 41.91           C  
ATOM   3256  CD1 TRP A 403      86.162 -23.486 158.910  1.00 40.64           C  
ATOM   3257  CD2 TRP A 403      87.582 -23.136 160.616  1.00 40.71           C  
ATOM   3258  CE2 TRP A 403      86.408 -23.740 161.120  1.00 40.86           C  
ATOM   3259  CE3 TRP A 403      88.621 -22.824 161.505  1.00 41.15           C  
ATOM   3260  NE1 TRP A 403      85.560 -23.944 160.060  1.00 40.29           N  
ATOM   3261  CZ2 TRP A 403      86.244 -24.039 162.482  1.00 40.83           C  
ATOM   3262  CZ3 TRP A 403      88.459 -23.123 162.861  1.00 40.84           C  
ATOM   3263  CH2 TRP A 403      87.277 -23.724 163.332  1.00 41.15           C  
ATOM   3264  N   HIS A 404      85.927 -20.020 158.289  1.00 44.46           N  
ATOM   3265  CA  HIS A 404      85.260 -18.973 159.063  1.00 45.01           C  
ATOM   3266  C   HIS A 404      84.357 -19.546 160.154  1.00 46.63           C  
ATOM   3267  O   HIS A 404      83.365 -20.219 159.859  1.00 48.10           O  
ATOM   3268  CB  HIS A 404      84.430 -18.085 158.132  1.00 44.70           C  
ATOM   3269  CG  HIS A 404      85.244 -17.373 157.096  1.00 45.39           C  
ATOM   3270  CD2 HIS A 404      86.183 -17.827 156.231  1.00 44.95           C  
ATOM   3271  ND1 HIS A 404      85.140 -16.016 156.870  1.00 44.57           N  
ATOM   3272  CE1 HIS A 404      85.980 -15.665 155.914  1.00 43.63           C  
ATOM   3273  NE2 HIS A 404      86.625 -16.745 155.509  1.00 44.35           N  
ATOM   3274  N   ARG A 405      84.707 -19.271 161.410  1.00 47.23           N  
ATOM   3275  CA  ARG A 405      83.947 -19.754 162.562  1.00 47.12           C  
ATOM   3276  C   ARG A 405      82.793 -18.822 162.912  1.00 48.23           C  
ATOM   3277  O   ARG A 405      82.899 -17.604 162.759  1.00 49.57           O  
ATOM   3278  CB  ARG A 405      84.853 -19.862 163.777  1.00 47.35           C  
ATOM   3279  CG  ARG A 405      86.203 -20.464 163.499  1.00 47.09           C  
ATOM   3280  CD  ARG A 405      86.968 -20.596 164.796  1.00 47.62           C  
ATOM   3281  NE  ARG A 405      87.054 -19.316 165.487  1.00 46.32           N  
ATOM   3282  CZ  ARG A 405      87.523 -19.162 166.721  1.00 47.48           C  
ATOM   3283  NH1 ARG A 405      87.947 -20.215 167.410  1.00 45.80           N1+
ATOM   3284  NH2 ARG A 405      87.577 -17.949 167.264  1.00 46.99           N  
ATOM   3285  N   ASN A 406      81.699 -19.392 163.404  1.00 49.95           N  
ATOM   3286  CA  ASN A 406      80.537 -18.596 163.774  1.00 50.62           C  
ATOM   3287  C   ASN A 406      80.773 -17.664 164.963  1.00 50.54           C  
ATOM   3288  O   ASN A 406      80.064 -16.673 165.114  1.00 50.39           O  
ATOM   3289  CB  ASN A 406      79.345 -19.512 164.061  1.00 50.42           C  
ATOM   3290  CG  ASN A 406      78.861 -20.240 162.813  1.00 52.19           C  
ATOM   3291  ND2 ASN A 406      78.038 -21.270 163.004  1.00 52.26           N  
ATOM   3292  OD1 ASN A 406      79.217 -19.871 161.688  1.00 52.24           O  
ATOM   3293  N   GLN A 407      81.760 -17.970 165.804  1.00 49.99           N  
ATOM   3294  CA  GLN A 407      82.052 -17.107 166.949  1.00 49.83           C  
ATOM   3295  C   GLN A 407      82.706 -15.820 166.454  1.00 49.76           C  
ATOM   3296  O   GLN A 407      82.584 -14.772 167.081  1.00 49.24           O  
ATOM   3297  CB  GLN A 407      83.024 -17.768 167.932  1.00 50.20           C  
ATOM   3298  CG  GLN A 407      82.756 -19.211 168.272  1.00 51.46           C  
ATOM   3299  CD  GLN A 407      83.318 -20.165 167.237  1.00 52.08           C  
ATOM   3300  NE2 GLN A 407      84.410 -20.839 167.587  1.00 49.36           N  
ATOM   3301  OE1 GLN A 407      82.780 -20.294 166.132  1.00 52.64           O  
ATOM   3302  N   ASP A 408      83.408 -15.917 165.325  1.00 51.14           N  
ATOM   3303  CA  ASP A 408      84.110 -14.778 164.729  1.00 50.99           C  
ATOM   3304  C   ASP A 408      83.267 -14.000 163.733  1.00 51.02           C  
ATOM   3305  O   ASP A 408      82.143 -14.384 163.403  1.00 50.50           O  
ATOM   3306  CB  ASP A 408      85.373 -15.243 164.001  1.00 50.29           C  
ATOM   3307  CG  ASP A 408      86.285 -16.061 164.876  1.00 50.47           C  
ATOM   3308  OD1 ASP A 408      86.336 -15.810 166.098  1.00 48.74           O  
ATOM   3309  OD2 ASP A 408      86.960 -16.955 164.331  1.00 52.52           O1-
ATOM   3310  N   GLY A 409      83.836 -12.899 163.252  1.00 50.90           N  
ATOM   3311  CA  GLY A 409      83.147 -12.076 162.279  1.00 50.34           C  
ATOM   3312  C   GLY A 409      83.063 -12.827 160.968  1.00 49.91           C  
ATOM   3313  O   GLY A 409      83.985 -13.568 160.620  1.00 48.75           O  
ATOM   3314  N   ALA A 410      81.962 -12.637 160.247  1.00 49.31           N  
ATOM   3315  CA  ALA A 410      81.757 -13.304 158.969  1.00 50.53           C  
ATOM   3316  C   ALA A 410      83.026 -13.342 158.122  1.00 51.51           C  
ATOM   3317  O   ALA A 410      83.267 -14.309 157.400  1.00 52.48           O  
ATOM   3318  CB  ALA A 410      80.646 -12.604 158.193  1.00 49.72           C  
ATOM   3319  N   SER A 411      83.838 -12.293 158.224  1.00 51.76           N  
ATOM   3320  CA  SER A 411      85.056 -12.194 157.430  1.00 51.68           C  
ATOM   3321  C   SER A 411      86.349 -12.655 158.105  1.00 50.89           C  
ATOM   3322  O   SER A 411      87.391 -12.757 157.450  1.00 50.33           O  
ATOM   3323  CB  SER A 411      85.217 -10.748 156.951  1.00 52.33           C  
ATOM   3324  OG  SER A 411      84.105 -10.358 156.167  1.00 51.47           O  
ATOM   3325  N   VAL A 412      86.294 -12.935 159.404  1.00 50.36           N  
ATOM   3326  CA  VAL A 412      87.490 -13.380 160.117  1.00 49.17           C  
ATOM   3327  C   VAL A 412      87.877 -14.807 159.732  1.00 49.20           C  
ATOM   3328  O   VAL A 412      87.034 -15.711 159.705  1.00 48.20           O  
ATOM   3329  CB  VAL A 412      87.281 -13.321 161.641  1.00 48.71           C  
ATOM   3330  CG1 VAL A 412      88.539 -13.790 162.366  1.00 47.55           C  
ATOM   3331  CG2 VAL A 412      86.933 -11.903 162.047  1.00 47.54           C  
ATOM   3332  N   GLU A 413      89.160 -14.998 159.437  1.00 48.02           N  
ATOM   3333  CA  GLU A 413      89.684 -16.306 159.049  1.00 47.25           C  
ATOM   3334  C   GLU A 413      90.462 -16.957 160.185  1.00 46.90           C  
ATOM   3335  O   GLU A 413      91.558 -16.510 160.516  1.00 48.79           O  
ATOM   3336  CB  GLU A 413      90.590 -16.152 157.828  1.00 46.60           C  
ATOM   3337  CG  GLU A 413      89.838 -15.717 156.578  1.00 48.44           C  
ATOM   3338  CD  GLU A 413      90.760 -15.378 155.408  1.00 48.73           C  
ATOM   3339  OE1 GLU A 413      91.932 -15.841 155.414  1.00 46.82           O  
ATOM   3340  OE2 GLU A 413      90.302 -14.658 154.481  1.00 47.38           O1-
ATOM   3341  N   ALA A 414      89.899 -18.012 160.775  1.00 46.22           N  
ATOM   3342  CA  ALA A 414      90.553 -18.731 161.874  1.00 44.12           C  
ATOM   3343  C   ALA A 414      91.649 -19.648 161.342  1.00 42.56           C  
ATOM   3344  O   ALA A 414      92.526 -20.100 162.092  1.00 42.20           O  
ATOM   3345  CB  ALA A 414      89.523 -19.549 162.660  1.00 44.93           C  
ATOM   3346  N   ASP A 415      91.588 -19.930 160.048  1.00 40.28           N  
ATOM   3347  CA  ASP A 415      92.595 -20.760 159.416  1.00 39.97           C  
ATOM   3348  C   ASP A 415      92.541 -20.462 157.944  1.00 38.55           C  
ATOM   3349  O   ASP A 415      91.495 -20.052 157.424  1.00 37.96           O  
ATOM   3350  CB  ASP A 415      92.330 -22.247 159.642  1.00 42.85           C  
ATOM   3351  CG  ASP A 415      93.457 -23.126 159.096  1.00 45.74           C  
ATOM   3352  OD1 ASP A 415      94.636 -22.813 159.387  1.00 47.42           O  
ATOM   3353  OD2 ASP A 415      93.172 -24.122 158.384  1.00 44.97           O1-
ATOM   3354  N   SER A 416      93.664 -20.662 157.263  1.00 37.53           N  
ATOM   3355  CA  SER A 416      93.710 -20.379 155.838  1.00 38.19           C  
ATOM   3356  C   SER A 416      94.939 -20.984 155.213  1.00 38.40           C  
ATOM   3357  O   SER A 416      95.872 -21.379 155.900  1.00 38.63           O  
ATOM   3358  CB  SER A 416      93.731 -18.873 155.589  1.00 37.84           C  
ATOM   3359  OG  SER A 416      94.975 -18.334 155.988  1.00 36.27           O  
ATOM   3360  N   LEU A 417      94.938 -21.038 153.892  1.00 39.04           N  
ATOM   3361  CA  LEU A 417      96.055 -21.613 153.184  1.00 39.32           C  
ATOM   3362  C   LEU A 417      96.069 -21.111 151.758  1.00 40.40           C  
ATOM   3363  O   LEU A 417      95.041 -21.103 151.072  1.00 39.55           O  
ATOM   3364  CB  LEU A 417      95.945 -23.141 153.175  1.00 39.27           C  
ATOM   3365  CG  LEU A 417      97.100 -23.899 152.519  1.00 38.22           C  
ATOM   3366  CD1 LEU A 417      98.220 -24.079 153.523  1.00 37.38           C  
ATOM   3367  CD2 LEU A 417      96.614 -25.242 152.029  1.00 37.31           C  
ATOM   3368  N   TRP A 418      97.240 -20.673 151.321  1.00 40.39           N  
ATOM   3369  CA  TRP A 418      97.384 -20.226 149.955  1.00 40.48           C  
ATOM   3370  C   TRP A 418      97.864 -21.475 149.237  1.00 40.68           C  
ATOM   3371  O   TRP A 418      98.934 -22.005 149.545  1.00 39.97           O  
ATOM   3372  CB  TRP A 418      98.431 -19.109 149.843  1.00 40.82           C  
ATOM   3373  CG  TRP A 418      97.841 -17.741 149.994  1.00 39.67           C  
ATOM   3374  CD1 TRP A 418      97.845 -16.951 151.114  1.00 38.42           C  
ATOM   3375  CD2 TRP A 418      97.116 -17.020 148.995  1.00 37.99           C  
ATOM   3376  CE2 TRP A 418      96.702 -15.798 149.575  1.00 37.84           C  
ATOM   3377  CE3 TRP A 418      96.773 -17.290 147.664  1.00 36.69           C  
ATOM   3378  NE1 TRP A 418      97.158 -15.779 150.869  1.00 36.96           N  
ATOM   3379  CZ2 TRP A 418      95.961 -14.848 148.866  1.00 38.20           C  
ATOM   3380  CZ3 TRP A 418      96.035 -16.344 146.959  1.00 37.36           C  
ATOM   3381  CH2 TRP A 418      95.637 -15.139 147.563  1.00 36.10           C  
ATOM   3382  N   LEU A 419      97.062 -21.958 148.299  1.00 40.40           N  
ATOM   3383  CA  LEU A 419      97.433 -23.147 147.561  1.00 40.70           C  
ATOM   3384  C   LEU A 419      98.144 -22.790 146.267  1.00 41.54           C  
ATOM   3385  O   LEU A 419      97.826 -21.795 145.624  1.00 41.31           O  
ATOM   3386  CB  LEU A 419      96.195 -23.997 147.228  1.00 39.96           C  
ATOM   3387  CG  LEU A 419      95.522 -24.872 148.296  1.00 41.15           C  
ATOM   3388  CD1 LEU A 419      94.813 -24.010 149.340  1.00 39.22           C  
ATOM   3389  CD2 LEU A 419      94.510 -25.798 147.606  1.00 38.73           C  
ATOM   3390  N   LEU A 420      99.117 -23.617 145.904  1.00 42.40           N  
ATOM   3391  CA  LEU A 420      99.858 -23.472 144.660  1.00 42.98           C  
ATOM   3392  C   LEU A 420      99.314 -24.594 143.789  1.00 43.33           C  
ATOM   3393  O   LEU A 420      99.355 -25.757 144.184  1.00 43.53           O  
ATOM   3394  CB  LEU A 420     101.360 -23.686 144.878  1.00 43.80           C  
ATOM   3395  CG  LEU A 420     102.175 -22.536 145.467  1.00 46.21           C  
ATOM   3396  CD1 LEU A 420     102.205 -21.367 144.485  1.00 45.74           C  
ATOM   3397  CD2 LEU A 420     101.559 -22.115 146.795  1.00 47.86           C  
ATOM   3398  N   ASN A 421      98.796 -24.252 142.616  1.00 43.44           N  
ATOM   3399  CA  ASN A 421      98.251 -25.257 141.717  1.00 43.68           C  
ATOM   3400  C   ASN A 421      99.279 -26.367 141.548  1.00 44.25           C  
ATOM   3401  O   ASN A 421     100.475 -26.100 141.494  1.00 43.44           O  
ATOM   3402  CB  ASN A 421      97.920 -24.621 140.371  1.00 42.81           C  
ATOM   3403  CG  ASN A 421      97.184 -25.567 139.450  1.00 44.01           C  
ATOM   3404  ND2 ASN A 421      95.866 -25.639 139.612  1.00 44.01           N  
ATOM   3405  OD1 ASN A 421      97.790 -26.233 138.606  1.00 43.23           O  
ATOM   3406  N   ARG A 422      98.817 -27.610 141.479  1.00 45.27           N  
ATOM   3407  CA  ARG A 422      99.724 -28.747 141.329  1.00 47.53           C  
ATOM   3408  C   ARG A 422     100.242 -28.909 139.901  1.00 49.25           C  
ATOM   3409  O   ARG A 422     101.262 -29.563 139.674  1.00 49.20           O  
ATOM   3410  CB  ARG A 422      99.026 -30.052 141.738  1.00 46.45           C  
ATOM   3411  CG  ARG A 422      98.626 -30.150 143.200  1.00 43.88           C  
ATOM   3412  CD  ARG A 422      99.831 -30.090 144.109  1.00 41.53           C  
ATOM   3413  NE  ARG A 422     100.102 -28.739 144.567  1.00 40.21           N  
ATOM   3414  CZ  ARG A 422     101.097 -28.431 145.392  1.00 41.13           C  
ATOM   3415  NH1 ARG A 422     101.906 -29.388 145.837  1.00 40.19           N1+
ATOM   3416  NH2 ARG A 422     101.288 -27.171 145.780  1.00 39.58           N  
ATOM   3417  N   TYR A 423      99.540 -28.317 138.942  1.00 51.34           N  
ATOM   3418  CA  TYR A 423      99.932 -28.438 137.543  1.00 53.39           C  
ATOM   3419  C   TYR A 423     100.774 -27.255 137.058  1.00 53.92           C  
ATOM   3420  O   TYR A 423     101.679 -27.436 136.249  1.00 53.43           O  
ATOM   3421  CB  TYR A 423      98.682 -28.571 136.672  1.00 54.55           C  
ATOM   3422  CG  TYR A 423      98.957 -29.017 135.254  1.00 56.69           C  
ATOM   3423  CD1 TYR A 423      98.957 -30.375 134.912  1.00 57.48           C  
ATOM   3424  CD2 TYR A 423      99.221 -28.081 134.251  1.00 56.59           C  
ATOM   3425  CE1 TYR A 423      99.214 -30.787 133.600  1.00 58.62           C  
ATOM   3426  CE2 TYR A 423      99.480 -28.477 132.940  1.00 57.75           C  
ATOM   3427  CZ  TYR A 423      99.476 -29.827 132.620  1.00 59.15           C  
ATOM   3428  OH  TYR A 423      99.740 -30.206 131.323  1.00 59.22           O  
ATOM   3429  N   TRP A 424     100.471 -26.053 137.551  1.00 55.33           N  
ATOM   3430  CA  TRP A 424     101.206 -24.836 137.167  1.00 55.83           C  
ATOM   3431  C   TRP A 424     101.948 -24.245 138.369  1.00 55.28           C  
ATOM   3432  O   TRP A 424     103.054 -24.659 138.698  1.00 56.21           O  
ATOM   3433  CB  TRP A 424     100.258 -23.750 136.612  1.00 54.87           C  
ATOM   3434  CG  TRP A 424      99.451 -24.125 135.404  1.00 53.96           C  
ATOM   3435  CD1 TRP A 424      98.195 -24.656 135.393  1.00 53.90           C  
ATOM   3436  CD2 TRP A 424      99.841 -23.992 134.030  1.00 54.18           C  
ATOM   3437  CE2 TRP A 424      98.767 -24.464 133.244  1.00 54.15           C  
ATOM   3438  CE3 TRP A 424     100.992 -23.520 133.385  1.00 54.63           C  
ATOM   3439  NE1 TRP A 424      97.777 -24.862 134.102  1.00 53.51           N  
ATOM   3440  CZ2 TRP A 424      98.811 -24.479 131.840  1.00 55.18           C  
ATOM   3441  CZ3 TRP A 424     101.035 -23.535 131.985  1.00 53.70           C  
ATOM   3442  CH2 TRP A 424      99.953 -24.011 131.233  1.00 54.48           C  
TER
ATOM   3443  N   LEU B   1      93.254 -60.563 125.634  1.00 54.82           N  
ATOM   3444  CA  LEU B   1      92.293 -61.570 126.067  1.00 55.48           C  
ATOM   3445  C   LEU B   1      91.533 -62.106 124.851  1.00 55.65           C  
ATOM   3446  O   LEU B   1      91.127 -61.345 123.972  1.00 56.91           O  
ATOM   3447  CB  LEU B   1      91.320 -60.959 127.092  1.00 54.23           C  
ATOM   3448  N   PRO B   2      91.332 -63.428 124.786  1.00 55.46           N  
ATOM   3449  CA  PRO B   2      90.630 -64.113 123.694  1.00 55.81           C  
ATOM   3450  C   PRO B   2      89.299 -63.479 123.280  1.00 56.74           C  
ATOM   3451  O   PRO B   2      88.582 -62.899 124.098  1.00 56.18           O  
ATOM   3452  CB  PRO B   2      90.454 -65.529 124.231  1.00 55.46           C  
ATOM   3453  CG  PRO B   2      91.611 -65.691 125.154  1.00 55.32           C  
ATOM   3454  CD  PRO B   2      91.638 -64.371 125.873  1.00 55.26           C  
ATOM   3455  N   ASN B   3      88.971 -63.602 122.000  1.00 56.92           N  
ATOM   3456  CA  ASN B   3      87.731 -63.056 121.475  1.00 56.96           C  
ATOM   3457  C   ASN B   3      86.584 -64.018 121.784  1.00 55.92           C  
ATOM   3458  O   ASN B   3      86.625 -65.185 121.399  1.00 54.84           O  
ATOM   3459  CB  ASN B   3      87.856 -62.870 119.966  1.00 59.77           C  
ATOM   3460  CG  ASN B   3      86.801 -61.939 119.401  1.00 62.12           C  
ATOM   3461  ND2 ASN B   3      87.247 -60.938 118.650  1.00 62.99           N  
ATOM   3462  OD1 ASN B   3      85.601 -62.117 119.628  1.00 63.00           O  
ATOM   3463  N   ALA B   4      85.562 -63.525 122.475  1.00 55.50           N  
ATOM   3464  CA  ALA B   4      84.416 -64.347 122.846  1.00 55.56           C  
ATOM   3465  C   ALA B   4      83.781 -65.065 121.658  1.00 55.89           C  
ATOM   3466  O   ALA B   4      83.358 -66.215 121.764  1.00 55.73           O  
ATOM   3467  CB  ALA B   4      83.366 -63.483 123.544  1.00 55.36           C  
ATOM   3468  N   GLU B   5      83.717 -64.379 120.524  1.00 56.92           N  
ATOM   3469  CA  GLU B   5      83.110 -64.935 119.322  1.00 56.23           C  
ATOM   3470  C   GLU B   5      83.894 -66.091 118.725  1.00 55.51           C  
ATOM   3471  O   GLU B   5      83.393 -66.799 117.849  1.00 55.42           O  
ATOM   3472  CB  GLU B   5      82.962 -63.845 118.270  1.00 57.19           C  
ATOM   3473  CG  GLU B   5      82.162 -62.653 118.746  1.00 60.64           C  
ATOM   3474  CD  GLU B   5      82.000 -61.599 117.666  1.00 61.91           C  
ATOM   3475  OE1 GLU B   5      81.335 -60.567 117.926  1.00 62.81           O  
ATOM   3476  OE2 GLU B   5      82.540 -61.806 116.555  1.00 62.36           O1-
ATOM   3477  N   ASP B   6      85.119 -66.287 119.197  1.00 53.85           N  
ATOM   3478  CA  ASP B   6      85.967 -67.346 118.666  1.00 51.64           C  
ATOM   3479  C   ASP B   6      86.087 -68.555 119.579  1.00 50.63           C  
ATOM   3480  O   ASP B   6      86.432 -69.643 119.119  1.00 50.90           O  
ATOM   3481  CB  ASP B   6      87.374 -66.808 118.398  1.00 51.99           C  
ATOM   3482  CG  ASP B   6      87.379 -65.614 117.480  1.00 53.53           C  
ATOM   3483  OD1 ASP B   6      88.468 -65.046 117.263  1.00 54.27           O  
ATOM   3484  OD2 ASP B   6      86.300 -65.241 116.974  1.00 56.42           O1-
ATOM   3485  N   VAL B   7      85.805 -68.377 120.866  1.00 48.98           N  
ATOM   3486  CA  VAL B   7      85.951 -69.480 121.807  1.00 47.32           C  
ATOM   3487  C   VAL B   7      84.663 -69.970 122.460  1.00 46.11           C  
ATOM   3488  O   VAL B   7      84.577 -71.135 122.877  1.00 44.08           O  
ATOM   3489  CB  VAL B   7      86.974 -69.100 122.905  1.00 47.47           C  
ATOM   3490  CG1 VAL B   7      88.326 -68.802 122.261  1.00 45.28           C  
ATOM   3491  CG2 VAL B   7      86.487 -67.886 123.676  1.00 46.96           C  
ATOM   3492  N   ASP B   8      83.666 -69.097 122.561  1.00 45.00           N  
ATOM   3493  CA  ASP B   8      82.399 -69.516 123.143  1.00 45.37           C  
ATOM   3494  C   ASP B   8      81.821 -70.602 122.231  1.00 44.82           C  
ATOM   3495  O   ASP B   8      82.143 -70.654 121.042  1.00 43.90           O  
ATOM   3496  CB  ASP B   8      81.422 -68.336 123.230  1.00 45.25           C  
ATOM   3497  CG  ASP B   8      81.596 -67.517 124.504  1.00 45.85           C  
ATOM   3498  OD1 ASP B   8      82.411 -67.905 125.364  1.00 45.69           O  
ATOM   3499  OD2 ASP B   8      80.911 -66.483 124.650  1.00 44.56           O1-
ATOM   3500  N   MET B   9      80.983 -71.475 122.777  1.00 44.67           N  
ATOM   3501  CA  MET B   9      80.390 -72.526 121.954  1.00 46.68           C  
ATOM   3502  C   MET B   9      79.517 -71.890 120.862  1.00 47.27           C  
ATOM   3503  O   MET B   9      78.887 -70.845 121.083  1.00 47.36           O  
ATOM   3504  CB  MET B   9      79.544 -73.474 122.815  1.00 45.10           C  
ATOM   3505  CG  MET B   9      80.351 -74.256 123.837  1.00 44.83           C  
ATOM   3506  SD  MET B   9      79.354 -75.357 124.856  1.00 42.93           S  
ATOM   3507  CE  MET B   9      78.787 -74.189 126.156  1.00 43.92           C  
ATOM   3508  N   PRO B  10      79.479 -72.509 119.667  1.00 47.44           N  
ATOM   3509  CA  PRO B  10      78.694 -72.027 118.521  1.00 47.14           C  
ATOM   3510  C   PRO B  10      77.213 -71.895 118.853  1.00 46.18           C  
ATOM   3511  O   PRO B  10      76.713 -72.598 119.724  1.00 46.27           O  
ATOM   3512  CB  PRO B  10      78.960 -73.079 117.450  1.00 47.73           C  
ATOM   3513  CG  PRO B  10      80.332 -73.555 117.785  1.00 47.68           C  
ATOM   3514  CD  PRO B  10      80.276 -73.687 119.289  1.00 46.86           C  
ATOM   3515  N   TRP B  11      76.517 -71.001 118.155  1.00 45.60           N  
ATOM   3516  CA  TRP B  11      75.091 -70.798 118.396  1.00 45.24           C  
ATOM   3517  C   TRP B  11      74.277 -72.078 118.192  1.00 45.29           C  
ATOM   3518  O   TRP B  11      73.279 -72.297 118.885  1.00 44.72           O  
ATOM   3519  CB  TRP B  11      74.525 -69.715 117.465  1.00 43.89           C  
ATOM   3520  CG  TRP B  11      75.123 -68.348 117.611  1.00 42.13           C  
ATOM   3521  CD1 TRP B  11      76.137 -67.817 116.873  1.00 40.90           C  
ATOM   3522  CD2 TRP B  11      74.721 -67.324 118.537  1.00 40.97           C  
ATOM   3523  CE2 TRP B  11      75.536 -66.198 118.293  1.00 39.85           C  
ATOM   3524  CE3 TRP B  11      73.753 -67.252 119.546  1.00 40.38           C  
ATOM   3525  NE1 TRP B  11      76.391 -66.526 117.273  1.00 40.70           N  
ATOM   3526  CZ2 TRP B  11      75.413 -65.013 119.020  1.00 38.90           C  
ATOM   3527  CZ3 TRP B  11      73.631 -66.068 120.272  1.00 39.48           C  
ATOM   3528  CH2 TRP B  11      74.457 -64.967 120.003  1.00 39.30           C  
ATOM   3529  N   ASP B  12      74.708 -72.910 117.243  1.00 45.67           N  
ATOM   3530  CA  ASP B  12      74.031 -74.169 116.910  1.00 47.01           C  
ATOM   3531  C   ASP B  12      74.420 -75.356 117.807  1.00 46.82           C  
ATOM   3532  O   ASP B  12      73.940 -76.479 117.618  1.00 46.53           O  
ATOM   3533  CB  ASP B  12      74.329 -74.529 115.456  1.00 48.45           C  
ATOM   3534  CG  ASP B  12      75.820 -74.597 115.177  1.00 51.53           C  
ATOM   3535  OD1 ASP B  12      76.490 -75.501 115.721  1.00 51.02           O  
ATOM   3536  OD2 ASP B  12      76.327 -73.736 114.423  1.00 53.32           O1-
ATOM   3537  N   SER B  13      75.289 -75.114 118.776  1.00 45.63           N  
ATOM   3538  CA  SER B  13      75.705 -76.177 119.676  1.00 46.10           C  
ATOM   3539  C   SER B  13      74.503 -76.910 120.273  1.00 46.08           C  
ATOM   3540  O   SER B  13      73.486 -76.303 120.604  1.00 46.30           O  
ATOM   3541  CB  SER B  13      76.568 -75.593 120.789  1.00 45.27           C  
ATOM   3542  OG  SER B  13      77.710 -74.963 120.243  1.00 47.76           O  
ATOM   3543  N   ASP B  14      74.621 -78.222 120.411  1.00 45.33           N  
ATOM   3544  CA  ASP B  14      73.532 -79.023 120.954  1.00 45.01           C  
ATOM   3545  C   ASP B  14      73.060 -78.491 122.296  1.00 44.21           C  
ATOM   3546  O   ASP B  14      71.866 -78.440 122.584  1.00 41.65           O  
ATOM   3547  CB  ASP B  14      73.976 -80.484 121.099  1.00 45.70           C  
ATOM   3548  CG  ASP B  14      75.198 -80.647 121.981  1.00 47.10           C  
ATOM   3549  OD1 ASP B  14      75.894 -79.646 122.240  1.00 49.72           O  
ATOM   3550  OD2 ASP B  14      75.472 -81.788 122.407  1.00 48.43           O1-
ATOM   3551  N   VAL B  15      74.014 -78.082 123.117  1.00 44.60           N  
ATOM   3552  CA  VAL B  15      73.707 -77.568 124.440  1.00 42.89           C  
ATOM   3553  C   VAL B  15      72.856 -76.286 124.409  1.00 42.32           C  
ATOM   3554  O   VAL B  15      72.347 -75.852 125.437  1.00 42.98           O  
ATOM   3555  CB  VAL B  15      75.019 -77.329 125.207  1.00 41.73           C  
ATOM   3556  CG1 VAL B  15      75.629 -76.000 124.802  1.00 41.01           C  
ATOM   3557  CG2 VAL B  15      74.756 -77.421 126.679  1.00 44.58           C  
ATOM   3558  N   PHE B  16      72.702 -75.687 123.229  1.00 41.41           N  
ATOM   3559  CA  PHE B  16      71.893 -74.474 123.082  1.00 42.11           C  
ATOM   3560  C   PHE B  16      70.567 -74.747 122.368  1.00 42.04           C  
ATOM   3561  O   PHE B  16      69.790 -73.832 122.114  1.00 41.82           O  
ATOM   3562  CB  PHE B  16      72.643 -73.398 122.286  1.00 41.34           C  
ATOM   3563  CG  PHE B  16      73.872 -72.886 122.959  1.00 41.97           C  
ATOM   3564  CD1 PHE B  16      73.914 -72.732 124.339  1.00 41.87           C  
ATOM   3565  CD2 PHE B  16      74.989 -72.535 122.209  1.00 42.08           C  
ATOM   3566  CE1 PHE B  16      75.056 -72.234 124.967  1.00 42.15           C  
ATOM   3567  CE2 PHE B  16      76.131 -72.037 122.826  1.00 42.91           C  
ATOM   3568  CZ  PHE B  16      76.164 -71.887 124.209  1.00 42.63           C  
ATOM   3569  N   ALA B  17      70.317 -76.007 122.043  1.00 42.53           N  
ATOM   3570  CA  ALA B  17      69.097 -76.390 121.345  1.00 43.52           C  
ATOM   3571  C   ALA B  17      67.806 -75.943 122.046  1.00 44.49           C  
ATOM   3572  O   ALA B  17      67.662 -76.057 123.265  1.00 44.81           O  
ATOM   3573  CB  ALA B  17      69.077 -77.894 121.153  1.00 43.25           C  
ATOM   3574  N   VAL B  18      66.868 -75.430 121.256  1.00 44.15           N  
ATOM   3575  CA  VAL B  18      65.580 -74.989 121.769  1.00 42.25           C  
ATOM   3576  C   VAL B  18      64.639 -76.189 121.877  1.00 42.12           C  
ATOM   3577  O   VAL B  18      64.500 -76.971 120.940  1.00 43.34           O  
ATOM   3578  CB  VAL B  18      64.939 -73.951 120.826  1.00 42.49           C  
ATOM   3579  CG1 VAL B  18      63.559 -73.585 121.328  1.00 43.77           C  
ATOM   3580  CG2 VAL B  18      65.811 -72.707 120.746  1.00 41.23           C  
ATOM   3581  N   PRO B  19      63.985 -76.359 123.027  1.00 41.64           N  
ATOM   3582  CA  PRO B  19      63.068 -77.494 123.169  1.00 40.81           C  
ATOM   3583  C   PRO B  19      61.925 -77.396 122.158  1.00 41.12           C  
ATOM   3584  O   PRO B  19      61.365 -76.319 121.954  1.00 41.52           O  
ATOM   3585  CB  PRO B  19      62.611 -77.389 124.623  1.00 40.11           C  
ATOM   3586  CG  PRO B  19      62.757 -75.917 124.927  1.00 42.19           C  
ATOM   3587  CD  PRO B  19      64.051 -75.563 124.262  1.00 40.90           C  
ATOM   3588  N   SER B  20      61.582 -78.515 121.524  1.00 40.86           N  
ATOM   3589  CA  SER B  20      60.518 -78.529 120.520  1.00 42.04           C  
ATOM   3590  C   SER B  20      59.103 -78.361 121.087  1.00 42.40           C  
ATOM   3591  O   SER B  20      58.870 -78.512 122.286  1.00 42.47           O  
ATOM   3592  CB  SER B  20      60.584 -79.824 119.700  1.00 42.09           C  
ATOM   3593  OG  SER B  20      60.366 -80.950 120.523  1.00 44.62           O  
ATOM   3594  N   GLY B  21      58.163 -78.047 120.200  1.00 42.26           N  
ATOM   3595  CA  GLY B  21      56.783 -77.846 120.603  1.00 41.91           C  
ATOM   3596  C   GLY B  21      56.410 -76.370 120.568  1.00 42.79           C  
ATOM   3597  O   GLY B  21      57.274 -75.498 120.723  1.00 43.64           O  
ATOM   3598  N   TYR B  22      55.130 -76.085 120.359  1.00 41.38           N  
ATOM   3599  CA  TYR B  22      54.661 -74.709 120.316  1.00 40.40           C  
ATOM   3600  C   TYR B  22      54.852 -74.023 121.664  1.00 39.46           C  
ATOM   3601  O   TYR B  22      54.471 -74.571 122.700  1.00 37.94           O  
ATOM   3602  CB  TYR B  22      53.177 -74.657 119.933  1.00 38.54           C  
ATOM   3603  CG  TYR B  22      52.509 -73.350 120.313  1.00 38.71           C  
ATOM   3604  CD1 TYR B  22      52.850 -72.149 119.676  1.00 38.06           C  
ATOM   3605  CD2 TYR B  22      51.561 -73.302 121.339  1.00 37.36           C  
ATOM   3606  CE1 TYR B  22      52.263 -70.934 120.054  1.00 35.71           C  
ATOM   3607  CE2 TYR B  22      50.975 -72.099 121.722  1.00 36.84           C  
ATOM   3608  CZ  TYR B  22      51.329 -70.919 121.075  1.00 37.25           C  
ATOM   3609  OH  TYR B  22      50.736 -69.732 121.452  1.00 37.85           O  
ATOM   3610  N   ASN B  23      55.436 -72.820 121.629  1.00 38.45           N  
ATOM   3611  CA  ASN B  23      55.693 -71.998 122.819  1.00 38.10           C  
ATOM   3612  C   ASN B  23      56.367 -72.770 123.965  1.00 37.80           C  
ATOM   3613  O   ASN B  23      56.037 -72.581 125.146  1.00 36.41           O  
ATOM   3614  CB  ASN B  23      54.382 -71.401 123.328  1.00 36.71           C  
ATOM   3615  CG  ASN B  23      54.604 -70.179 124.197  1.00 37.02           C  
ATOM   3616  ND2 ASN B  23      55.693 -69.450 123.932  1.00 34.02           N  
ATOM   3617  OD1 ASN B  23      53.803 -69.883 125.091  1.00 36.23           O  
ATOM   3618  N   ALA B  24      57.312 -73.628 123.607  1.00 36.31           N  
ATOM   3619  CA  ALA B  24      57.996 -74.459 124.582  1.00 36.21           C  
ATOM   3620  C   ALA B  24      58.654 -73.673 125.713  1.00 36.16           C  
ATOM   3621  O   ALA B  24      59.334 -72.675 125.480  1.00 34.62           O  
ATOM   3622  CB  ALA B  24      59.047 -75.326 123.877  1.00 35.86           C  
ATOM   3623  N   PRO B  25      58.438 -74.116 126.965  1.00 35.82           N  
ATOM   3624  CA  PRO B  25      59.030 -73.449 128.122  1.00 35.44           C  
ATOM   3625  C   PRO B  25      60.515 -73.747 128.048  1.00 35.75           C  
ATOM   3626  O   PRO B  25      60.899 -74.904 127.906  1.00 34.85           O  
ATOM   3627  CB  PRO B  25      58.358 -74.133 129.297  1.00 36.01           C  
ATOM   3628  CG  PRO B  25      58.153 -75.526 128.780  1.00 35.81           C  
ATOM   3629  CD  PRO B  25      57.635 -75.277 127.390  1.00 35.03           C  
ATOM   3630  N   GLN B  26      61.347 -72.714 128.126  1.00 36.04           N  
ATOM   3631  CA  GLN B  26      62.790 -72.913 128.049  1.00 34.82           C  
ATOM   3632  C   GLN B  26      63.563 -72.112 129.107  1.00 34.22           C  
ATOM   3633  O   GLN B  26      62.966 -71.392 129.916  1.00 32.27           O  
ATOM   3634  CB  GLN B  26      63.288 -72.551 126.644  1.00 31.87           C  
ATOM   3635  CG  GLN B  26      63.084 -71.109 126.246  1.00 32.73           C  
ATOM   3636  CD  GLN B  26      63.932 -70.723 125.040  1.00 33.49           C  
ATOM   3637  NE2 GLN B  26      65.063 -70.079 125.293  1.00 33.55           N  
ATOM   3638  OE1 GLN B  26      63.580 -71.011 123.901  1.00 34.93           O  
ATOM   3639  N   GLN B  27      64.890 -72.242 129.089  1.00 34.85           N  
ATOM   3640  CA  GLN B  27      65.753 -71.554 130.055  1.00 33.76           C  
ATOM   3641  C   GLN B  27      65.159 -71.736 131.455  1.00 33.04           C  
ATOM   3642  O   GLN B  27      64.995 -70.782 132.221  1.00 32.61           O  
ATOM   3643  CB  GLN B  27      65.859 -70.063 129.705  1.00 33.05           C  
ATOM   3644  CG  GLN B  27      66.450 -69.813 128.326  1.00 34.46           C  
ATOM   3645  CD  GLN B  27      66.474 -68.340 127.947  1.00 34.57           C  
ATOM   3646  NE2 GLN B  27      65.769 -67.991 126.878  1.00 32.53           N  
ATOM   3647  OE1 GLN B  27      67.120 -67.529 128.607  1.00 35.34           O  
ATOM   3648  N   VAL B  28      64.838 -72.984 131.769  1.00 31.46           N  
ATOM   3649  CA  VAL B  28      64.254 -73.338 133.053  1.00 31.37           C  
ATOM   3650  C   VAL B  28      65.318 -73.403 134.149  1.00 30.97           C  
ATOM   3651  O   VAL B  28      66.363 -74.013 133.963  1.00 32.98           O  
ATOM   3652  CB  VAL B  28      63.544 -74.708 132.954  1.00 30.42           C  
ATOM   3653  CG1 VAL B  28      62.910 -75.079 134.287  1.00 26.46           C  
ATOM   3654  CG2 VAL B  28      62.485 -74.648 131.859  1.00 31.76           C  
ATOM   3655  N   HIS B  29      65.051 -72.765 135.284  1.00 30.03           N  
ATOM   3656  CA  HIS B  29      65.978 -72.787 136.410  1.00 30.42           C  
ATOM   3657  C   HIS B  29      65.277 -72.512 137.741  1.00 29.63           C  
ATOM   3658  O   HIS B  29      64.229 -71.861 137.787  1.00 28.00           O  
ATOM   3659  CB  HIS B  29      67.127 -71.784 136.189  1.00 30.22           C  
ATOM   3660  CG  HIS B  29      66.687 -70.408 135.782  1.00 33.53           C  
ATOM   3661  CD2 HIS B  29      66.450 -69.874 134.559  1.00 32.62           C  
ATOM   3662  ND1 HIS B  29      66.480 -69.387 136.688  1.00 33.33           N  
ATOM   3663  CE1 HIS B  29      66.142 -68.287 136.043  1.00 31.39           C  
ATOM   3664  NE2 HIS B  29      66.117 -68.555 134.751  1.00 32.24           N  
ATOM   3665  N   ILE B  30      65.851 -73.023 138.825  1.00 28.50           N  
ATOM   3666  CA  ILE B  30      65.257 -72.821 140.138  1.00 28.96           C  
ATOM   3667  C   ILE B  30      66.284 -72.359 141.166  1.00 29.39           C  
ATOM   3668  O   ILE B  30      67.483 -72.477 140.965  1.00 31.84           O  
ATOM   3669  CB  ILE B  30      64.610 -74.126 140.674  1.00 29.02           C  
ATOM   3670  CG1 ILE B  30      65.702 -75.107 141.107  1.00 30.31           C  
ATOM   3671  CG2 ILE B  30      63.745 -74.763 139.604  1.00 26.76           C  
ATOM   3672  CD1 ILE B  30      65.165 -76.415 141.708  1.00 41.58           C  
ATOM   3673  N   THR B  31      65.800 -71.834 142.277  1.00 28.01           N  
ATOM   3674  CA  THR B  31      66.676 -71.409 143.335  1.00 26.83           C  
ATOM   3675  C   THR B  31      65.824 -71.419 144.597  1.00 28.12           C  
ATOM   3676  O   THR B  31      64.589 -71.420 144.511  1.00 27.36           O  
ATOM   3677  CB  THR B  31      67.241 -69.999 143.056  1.00 26.55           C  
ATOM   3678  CG2 THR B  31      66.247 -68.906 143.502  1.00 23.74           C  
ATOM   3679  OG1 THR B  31      68.472 -69.841 143.772  1.00 26.66           O  
ATOM   3680  N   GLN B  32      66.470 -71.439 145.763  1.00 28.50           N  
ATOM   3681  CA  GLN B  32      65.727 -71.467 147.013  1.00 29.19           C  
ATOM   3682  C   GLN B  32      64.787 -70.270 147.073  1.00 29.58           C  
ATOM   3683  O   GLN B  32      65.177 -69.158 146.718  1.00 29.44           O  
ATOM   3684  CB  GLN B  32      66.688 -71.457 148.190  1.00 28.47           C  
ATOM   3685  CG  GLN B  32      66.001 -71.352 149.526  1.00 29.16           C  
ATOM   3686  CD  GLN B  32      66.834 -71.941 150.635  1.00 30.55           C  
ATOM   3687  NE2 GLN B  32      67.716 -72.868 150.279  1.00 28.63           N  
ATOM   3688  OE1 GLN B  32      66.688 -71.573 151.802  1.00 31.63           O  
ATOM   3689  N   GLY B  33      63.549 -70.508 147.513  1.00 30.18           N  
ATOM   3690  CA  GLY B  33      62.552 -69.455 147.575  1.00 31.04           C  
ATOM   3691  C   GLY B  33      62.223 -68.893 148.943  1.00 32.68           C  
ATOM   3692  O   GLY B  33      61.477 -67.915 149.053  1.00 33.48           O  
ATOM   3693  N   ASP B  34      62.758 -69.490 150.001  1.00 33.00           N  
ATOM   3694  CA  ASP B  34      62.481 -68.969 151.329  1.00 33.39           C  
ATOM   3695  C   ASP B  34      63.742 -68.986 152.166  1.00 33.56           C  
ATOM   3696  O   ASP B  34      64.806 -69.404 151.702  1.00 32.29           O  
ATOM   3697  CB  ASP B  34      61.385 -69.797 152.008  1.00 34.03           C  
ATOM   3698  CG  ASP B  34      61.868 -71.162 152.441  1.00 35.18           C  
ATOM   3699  OD1 ASP B  34      62.774 -71.693 151.779  1.00 33.64           O  
ATOM   3700  OD2 ASP B  34      61.337 -71.708 153.436  1.00 38.05           O1-
ATOM   3701  N   TYR B  35      63.608 -68.531 153.403  1.00 34.17           N  
ATOM   3702  CA  TYR B  35      64.710 -68.471 154.352  1.00 36.97           C  
ATOM   3703  C   TYR B  35      65.073 -69.842 154.954  1.00 40.41           C  
ATOM   3704  O   TYR B  35      66.249 -70.118 155.208  1.00 40.49           O  
ATOM   3705  CB  TYR B  35      64.324 -67.503 155.470  1.00 35.78           C  
ATOM   3706  CG  TYR B  35      65.458 -66.959 156.296  1.00 37.78           C  
ATOM   3707  CD1 TYR B  35      66.498 -66.246 155.703  1.00 36.78           C  
ATOM   3708  CD2 TYR B  35      65.461 -67.101 157.690  1.00 36.82           C  
ATOM   3709  CE1 TYR B  35      67.508 -65.680 156.470  1.00 38.28           C  
ATOM   3710  CE2 TYR B  35      66.461 -66.540 158.464  1.00 36.63           C  
ATOM   3711  CZ  TYR B  35      67.482 -65.824 157.848  1.00 38.22           C  
ATOM   3712  OH  TYR B  35      68.459 -65.222 158.607  1.00 39.77           O  
ATOM   3713  N   GLU B  36      64.062 -70.690 155.169  1.00 43.58           N  
ATOM   3714  CA  GLU B  36      64.235 -72.015 155.784  1.00 45.93           C  
ATOM   3715  C   GLU B  36      64.637 -73.155 154.849  1.00 44.83           C  
ATOM   3716  O   GLU B  36      65.403 -74.039 155.233  1.00 43.86           O  
ATOM   3717  CB  GLU B  36      62.940 -72.428 156.504  1.00 50.05           C  
ATOM   3718  CG  GLU B  36      62.550 -71.565 157.686  1.00 56.22           C  
ATOM   3719  CD  GLU B  36      63.476 -71.766 158.871  1.00 61.29           C  
ATOM   3720  OE1 GLU B  36      63.005 -72.302 159.907  1.00 61.79           O  
ATOM   3721  OE2 GLU B  36      64.674 -71.391 158.762  1.00 62.51           O1-
ATOM   3722  N   GLY B  37      64.102 -73.152 153.634  1.00 44.52           N  
ATOM   3723  CA  GLY B  37      64.428 -74.207 152.692  1.00 43.97           C  
ATOM   3724  C   GLY B  37      63.217 -74.906 152.091  1.00 44.18           C  
ATOM   3725  O   GLY B  37      63.338 -75.617 151.091  1.00 43.47           O  
ATOM   3726  N   ARG B  38      62.046 -74.719 152.687  1.00 43.37           N  
ATOM   3727  CA  ARG B  38      60.861 -75.366 152.149  1.00 44.43           C  
ATOM   3728  C   ARG B  38      60.225 -74.480 151.087  1.00 43.98           C  
ATOM   3729  O   ARG B  38      59.037 -74.584 150.804  1.00 44.48           O  
ATOM   3730  CB  ARG B  38      59.860 -75.701 153.281  1.00 45.42           C  
ATOM   3731  CG  ARG B  38      59.550 -74.592 154.268  1.00 47.41           C  
ATOM   3732  CD  ARG B  38      59.419 -75.142 155.694  1.00 48.79           C  
ATOM   3733  NE  ARG B  38      58.351 -76.131 155.838  1.00 52.61           N  
ATOM   3734  CZ  ARG B  38      57.068 -75.842 156.055  1.00 53.66           C  
ATOM   3735  NH1 ARG B  38      56.672 -74.583 156.165  1.00 55.23           N1+
ATOM   3736  NH2 ARG B  38      56.172 -76.814 156.149  1.00 53.57           N  
ATOM   3737  N   GLY B  39      61.051 -73.617 150.498  1.00 41.99           N  
ATOM   3738  CA  GLY B  39      60.596 -72.714 149.458  1.00 40.45           C  
ATOM   3739  C   GLY B  39      61.442 -72.846 148.207  1.00 39.06           C  
ATOM   3740  O   GLY B  39      62.578 -73.305 148.267  1.00 39.58           O  
ATOM   3741  N   VAL B  40      60.888 -72.439 147.072  1.00 38.62           N  
ATOM   3742  CA  VAL B  40      61.577 -72.532 145.791  1.00 37.56           C  
ATOM   3743  C   VAL B  40      61.051 -71.495 144.805  1.00 37.84           C  
ATOM   3744  O   VAL B  40      59.871 -71.120 144.850  1.00 38.73           O  
ATOM   3745  CB  VAL B  40      61.381 -73.949 145.166  1.00 37.45           C  
ATOM   3746  CG1 VAL B  40      61.540 -73.903 143.656  1.00 37.08           C  
ATOM   3747  CG2 VAL B  40      62.396 -74.908 145.744  1.00 37.23           C  
ATOM   3748  N   ILE B  41      61.932 -71.017 143.931  1.00 36.88           N  
ATOM   3749  CA  ILE B  41      61.532 -70.076 142.888  1.00 37.38           C  
ATOM   3750  C   ILE B  41      61.812 -70.757 141.559  1.00 36.77           C  
ATOM   3751  O   ILE B  41      62.971 -70.995 141.208  1.00 37.01           O  
ATOM   3752  CB  ILE B  41      62.342 -68.782 142.881  1.00 37.85           C  
ATOM   3753  CG1 ILE B  41      62.263 -68.083 144.235  1.00 37.01           C  
ATOM   3754  CG2 ILE B  41      61.787 -67.866 141.783  1.00 37.53           C  
ATOM   3755  CD1 ILE B  41      63.069 -66.792 144.270  1.00 41.58           C  
ATOM   3756  N   ILE B  42      60.758 -71.082 140.822  1.00 36.41           N  
ATOM   3757  CA  ILE B  42      60.930 -71.739 139.535  1.00 36.01           C  
ATOM   3758  C   ILE B  42      60.825 -70.694 138.435  1.00 35.66           C  
ATOM   3759  O   ILE B  42      59.883 -69.900 138.404  1.00 36.16           O  
ATOM   3760  CB  ILE B  42      59.852 -72.832 139.303  1.00 34.94           C  
ATOM   3761  CG1 ILE B  42      59.861 -73.827 140.453  1.00 35.27           C  
ATOM   3762  CG2 ILE B  42      60.131 -73.577 138.023  1.00 34.54           C  
ATOM   3763  CD1 ILE B  42      59.024 -75.048 140.212  1.00 41.58           C  
ATOM   3764  N   SER B  43      61.802 -70.699 137.540  1.00 34.28           N  
ATOM   3765  CA  SER B  43      61.835 -69.770 136.431  1.00 34.35           C  
ATOM   3766  C   SER B  43      61.896 -70.485 135.091  1.00 35.38           C  
ATOM   3767  O   SER B  43      62.599 -71.489 134.924  1.00 35.30           O  
ATOM   3768  CB  SER B  43      63.044 -68.851 136.553  1.00 36.22           C  
ATOM   3769  OG  SER B  43      62.924 -68.004 137.680  1.00 36.83           O  
ATOM   3770  N   TRP B  44      61.150 -69.955 134.130  1.00 35.79           N  
ATOM   3771  CA  TRP B  44      61.122 -70.519 132.786  1.00 35.30           C  
ATOM   3772  C   TRP B  44      60.736 -69.407 131.830  1.00 34.27           C  
ATOM   3773  O   TRP B  44      60.047 -68.457 132.205  1.00 32.74           O  
ATOM   3774  CB  TRP B  44      60.122 -71.679 132.710  1.00 35.10           C  
ATOM   3775  CG  TRP B  44      58.674 -71.276 132.779  1.00 35.70           C  
ATOM   3776  CD1 TRP B  44      57.843 -71.026 131.725  1.00 35.27           C  
ATOM   3777  CD2 TRP B  44      57.889 -71.085 133.961  1.00 35.79           C  
ATOM   3778  CE2 TRP B  44      56.584 -70.721 133.540  1.00 36.18           C  
ATOM   3779  CE3 TRP B  44      58.157 -71.186 135.334  1.00 34.45           C  
ATOM   3780  NE1 TRP B  44      56.590 -70.694 132.172  1.00 36.31           N  
ATOM   3781  CZ2 TRP B  44      55.548 -70.454 134.440  1.00 35.12           C  
ATOM   3782  CZ3 TRP B  44      57.125 -70.920 136.234  1.00 34.46           C  
ATOM   3783  CH2 TRP B  44      55.836 -70.559 135.779  1.00 36.29           C  
ATOM   3784  N   THR B  45      61.201 -69.523 130.596  1.00 34.48           N  
ATOM   3785  CA  THR B  45      60.923 -68.518 129.591  1.00 35.68           C  
ATOM   3786  C   THR B  45      60.133 -69.074 128.420  1.00 36.67           C  
ATOM   3787  O   THR B  45      60.374 -70.190 127.945  1.00 36.99           O  
ATOM   3788  CB  THR B  45      62.229 -67.893 129.077  1.00 35.49           C  
ATOM   3789  CG2 THR B  45      61.986 -67.081 127.800  1.00 34.88           C  
ATOM   3790  OG1 THR B  45      62.756 -67.027 130.090  1.00 37.70           O  
ATOM   3791  N   THR B  46      59.188 -68.275 127.951  1.00 36.24           N  
ATOM   3792  CA  THR B  46      58.343 -68.683 126.849  1.00 37.21           C  
ATOM   3793  C   THR B  46      58.278 -67.589 125.791  1.00 37.10           C  
ATOM   3794  O   THR B  46      58.129 -66.409 126.115  1.00 35.37           O  
ATOM   3795  CB  THR B  46      56.933 -69.006 127.379  1.00 37.65           C  
ATOM   3796  CG2 THR B  46      56.096 -67.753 127.503  1.00 34.45           C  
ATOM   3797  OG1 THR B  46      56.300 -69.915 126.484  1.00 44.75           O  
ATOM   3798  N   PRO B  47      58.397 -67.961 124.505  1.00 38.35           N  
ATOM   3799  CA  PRO B  47      58.347 -66.980 123.407  1.00 39.04           C  
ATOM   3800  C   PRO B  47      57.026 -66.223 123.265  1.00 39.81           C  
ATOM   3801  O   PRO B  47      56.998 -65.125 122.710  1.00 40.03           O  
ATOM   3802  CB  PRO B  47      58.679 -67.812 122.169  1.00 38.69           C  
ATOM   3803  CG  PRO B  47      58.200 -69.193 122.544  1.00 39.26           C  
ATOM   3804  CD  PRO B  47      58.650 -69.318 123.987  1.00 38.67           C  
ATOM   3805  N   TYR B  48      55.938 -66.807 123.760  1.00 40.36           N  
ATOM   3806  CA  TYR B  48      54.624 -66.171 123.683  1.00 41.24           C  
ATOM   3807  C   TYR B  48      53.936 -66.235 125.039  1.00 42.99           C  
ATOM   3808  O   TYR B  48      54.167 -67.156 125.813  1.00 42.15           O  
ATOM   3809  CB  TYR B  48      53.746 -66.869 122.626  1.00 40.32           C  
ATOM   3810  CG  TYR B  48      54.462 -67.039 121.307  1.00 40.21           C  
ATOM   3811  CD1 TYR B  48      54.832 -68.301 120.845  1.00 38.67           C  
ATOM   3812  CD2 TYR B  48      54.832 -65.926 120.553  1.00 39.10           C  
ATOM   3813  CE1 TYR B  48      55.555 -68.448 119.677  1.00 39.87           C  
ATOM   3814  CE2 TYR B  48      55.555 -66.062 119.388  1.00 40.39           C  
ATOM   3815  CZ  TYR B  48      55.920 -67.323 118.953  1.00 40.77           C  
ATOM   3816  OH  TYR B  48      56.688 -67.441 117.811  1.00 42.21           O  
ATOM   3817  N   ASP B  49      53.082 -65.259 125.320  1.00 45.29           N  
ATOM   3818  CA  ASP B  49      52.383 -65.218 126.592  1.00 46.61           C  
ATOM   3819  C   ASP B  49      50.923 -65.614 126.439  1.00 46.94           C  
ATOM   3820  O   ASP B  49      50.024 -64.829 126.725  1.00 46.65           O  
ATOM   3821  CB  ASP B  49      52.466 -63.815 127.190  1.00 50.11           C  
ATOM   3822  CG  ASP B  49      51.847 -63.738 128.578  1.00 54.13           C  
ATOM   3823  OD1 ASP B  49      52.372 -64.408 129.499  1.00 55.34           O  
ATOM   3824  OD2 ASP B  49      50.837 -63.012 128.751  1.00 55.81           O1-
ATOM   3825  N   LYS B  50      50.686 -66.839 125.994  1.00 47.29           N  
ATOM   3826  CA  LYS B  50      49.321 -67.314 125.807  1.00 48.32           C  
ATOM   3827  C   LYS B  50      48.878 -68.268 126.921  1.00 49.35           C  
ATOM   3828  O   LYS B  50      49.701 -68.899 127.580  1.00 50.17           O  
ATOM   3829  CB  LYS B  50      49.195 -67.995 124.436  1.00 47.77           C  
ATOM   3830  CG  LYS B  50      49.557 -67.080 123.271  1.00 46.24           C  
ATOM   3831  CD  LYS B  50      48.742 -65.794 123.313  1.00 45.73           C  
ATOM   3832  CE  LYS B  50      49.151 -64.802 122.229  1.00 45.72           C  
ATOM   3833  NZ  LYS B  50      48.411 -63.505 122.348  1.00 46.70           N1+
ATOM   3834  N   ALA B  51      47.568 -68.360 127.122  1.00 49.31           N  
ATOM   3835  CA  ALA B  51      47.013 -69.214 128.157  1.00 49.91           C  
ATOM   3836  C   ALA B  51      47.755 -70.518 128.366  1.00 49.28           C  
ATOM   3837  O   ALA B  51      47.944 -71.288 127.430  1.00 49.49           O  
ATOM   3838  N   GLY B  52      48.180 -70.765 129.600  1.00 47.86           N  
ATOM   3839  CA  GLY B  52      48.896 -71.988 129.901  1.00 47.19           C  
ATOM   3840  C   GLY B  52      50.396 -71.823 130.082  1.00 46.82           C  
ATOM   3841  O   GLY B  52      51.008 -72.544 130.864  1.00 48.01           O  
ATOM   3842  N   ALA B  53      50.991 -70.875 129.365  1.00 45.61           N  
ATOM   3843  CA  ALA B  53      52.426 -70.641 129.444  1.00 44.86           C  
ATOM   3844  C   ALA B  53      52.881 -70.142 130.812  1.00 44.09           C  
ATOM   3845  O   ALA B  53      54.064 -70.209 131.142  1.00 42.75           O  
ATOM   3846  CB  ALA B  53      52.843 -69.642 128.370  1.00 44.23           C  
ATOM   3847  N   ASN B  54      51.941 -69.657 131.611  1.00 43.07           N  
ATOM   3848  CA  ASN B  54      52.269 -69.116 132.924  1.00 42.69           C  
ATOM   3849  C   ASN B  54      51.834 -70.023 134.087  1.00 43.32           C  
ATOM   3850  O   ASN B  54      51.546 -69.541 135.185  1.00 43.93           O  
ATOM   3851  CB  ASN B  54      51.618 -67.734 133.056  1.00 41.24           C  
ATOM   3852  CG  ASN B  54      52.115 -66.957 134.259  1.00 40.82           C  
ATOM   3853  ND2 ASN B  54      53.415 -67.030 134.521  1.00 41.38           N  
ATOM   3854  OD1 ASN B  54      51.335 -66.289 134.941  1.00 38.91           O  
ATOM   3855  N   LYS B  55      51.791 -71.333 133.856  1.00 43.67           N  
ATOM   3856  CA  LYS B  55      51.366 -72.257 134.904  1.00 44.06           C  
ATOM   3857  C   LYS B  55      52.350 -73.387 135.173  1.00 43.82           C  
ATOM   3858  O   LYS B  55      52.892 -73.992 134.243  1.00 43.00           O  
ATOM   3859  CB  LYS B  55      50.002 -72.866 134.555  1.00 45.27           C  
ATOM   3860  CG  LYS B  55      48.929 -71.841 134.272  1.00 47.67           C  
ATOM   3861  CD  LYS B  55      49.187 -71.125 132.955  1.00 49.79           C  
ATOM   3862  CE  LYS B  55      48.426 -69.811 132.853  1.00 51.89           C  
ATOM   3863  NZ  LYS B  55      48.752 -69.094 131.582  1.00 54.02           N1+
ATOM   3864  N   VAL B  56      52.579 -73.654 136.453  1.00 43.16           N  
ATOM   3865  CA  VAL B  56      53.460 -74.735 136.872  1.00 43.71           C  
ATOM   3866  C   VAL B  56      52.623 -75.751 137.601  1.00 43.70           C  
ATOM   3867  O   VAL B  56      51.770 -75.397 138.421  1.00 43.95           O  
ATOM   3868  CB  VAL B  56      54.537 -74.293 137.872  1.00 44.68           C  
ATOM   3869  CG1 VAL B  56      55.671 -73.622 137.153  1.00 47.17           C  
ATOM   3870  CG2 VAL B  56      53.924 -73.364 138.905  1.00 45.51           C  
ATOM   3871  N   PHE B  57      52.866 -77.016 137.298  1.00 43.56           N  
ATOM   3872  CA  PHE B  57      52.167 -78.102 137.962  1.00 43.98           C  
ATOM   3873  C   PHE B  57      53.259 -78.809 138.743  1.00 43.94           C  
ATOM   3874  O   PHE B  57      54.279 -79.191 138.176  1.00 44.14           O  
ATOM   3875  CB  PHE B  57      51.530 -79.062 136.939  1.00 44.83           C  
ATOM   3876  CG  PHE B  57      50.297 -78.503 136.240  1.00 42.21           C  
ATOM   3877  CD1 PHE B  57      50.380 -77.987 134.938  1.00 43.53           C  
ATOM   3878  CD2 PHE B  57      49.052 -78.506 136.877  1.00 43.03           C  
ATOM   3879  CE1 PHE B  57      49.235 -77.485 134.279  1.00 43.98           C  
ATOM   3880  CE2 PHE B  57      47.901 -78.008 136.230  1.00 43.97           C  
ATOM   3881  CZ  PHE B  57      47.995 -77.497 134.928  1.00 44.23           C  
ATOM   3882  N   TYR B  58      53.064 -78.963 140.045  1.00 43.88           N  
ATOM   3883  CA  TYR B  58      54.058 -79.630 140.871  1.00 44.99           C  
ATOM   3884  C   TYR B  58      53.404 -80.572 141.866  1.00 46.86           C  
ATOM   3885  O   TYR B  58      52.279 -80.339 142.302  1.00 47.19           O  
ATOM   3886  CB  TYR B  58      54.916 -78.603 141.624  1.00 43.77           C  
ATOM   3887  CG  TYR B  58      54.167 -77.768 142.631  1.00 43.83           C  
ATOM   3888  CD1 TYR B  58      53.319 -76.737 142.221  1.00 44.70           C  
ATOM   3889  CD2 TYR B  58      54.320 -77.990 143.999  1.00 42.31           C  
ATOM   3890  CE1 TYR B  58      52.643 -75.944 143.155  1.00 43.28           C  
ATOM   3891  CE2 TYR B  58      53.652 -77.207 144.936  1.00 41.82           C  
ATOM   3892  CZ  TYR B  58      52.817 -76.188 144.507  1.00 43.02           C  
ATOM   3893  OH  TYR B  58      52.155 -75.409 145.423  1.00 43.05           O  
ATOM   3894  N   TRP B  59      54.116 -81.637 142.227  1.00 48.45           N  
ATOM   3895  CA  TRP B  59      53.583 -82.612 143.171  1.00 50.72           C  
ATOM   3896  C   TRP B  59      54.689 -83.441 143.837  1.00 52.69           C  
ATOM   3897  O   TRP B  59      55.826 -83.473 143.360  1.00 52.41           O  
ATOM   3898  CB  TRP B  59      52.604 -83.530 142.436  1.00 48.54           C  
ATOM   3899  CG  TRP B  59      53.273 -84.374 141.419  1.00 48.75           C  
ATOM   3900  CD1 TRP B  59      53.823 -85.609 141.614  1.00 48.66           C  
ATOM   3901  CD2 TRP B  59      53.494 -84.048 140.044  1.00 48.72           C  
ATOM   3902  CE2 TRP B  59      54.183 -85.135 139.463  1.00 48.34           C  
ATOM   3903  CE3 TRP B  59      53.180 -82.944 139.243  1.00 47.87           C  
ATOM   3904  NE1 TRP B  59      54.372 -86.072 140.445  1.00 47.74           N  
ATOM   3905  CZ2 TRP B  59      54.563 -85.149 138.114  1.00 48.25           C  
ATOM   3906  CZ3 TRP B  59      53.559 -82.956 137.905  1.00 45.98           C  
ATOM   3907  CH2 TRP B  59      54.241 -84.049 137.355  1.00 46.79           C  
ATOM   3908  N   SER B  60      54.336 -84.105 144.940  1.00 56.48           N  
ATOM   3909  CA  SER B  60      55.263 -84.952 145.701  1.00 59.96           C  
ATOM   3910  C   SER B  60      55.410 -86.298 145.029  1.00 61.98           C  
ATOM   3911  O   SER B  60      54.452 -86.824 144.466  1.00 62.09           O  
ATOM   3912  CB  SER B  60      54.753 -85.198 147.122  1.00 60.35           C  
ATOM   3913  OG  SER B  60      54.467 -83.987 147.799  1.00 64.19           O  
ATOM   3914  N   GLU B  61      56.609 -86.858 145.094  1.00 65.02           N  
ATOM   3915  CA  GLU B  61      56.860 -88.157 144.491  1.00 67.60           C  
ATOM   3916  C   GLU B  61      55.832 -89.126 145.050  1.00 69.41           C  
ATOM   3917  O   GLU B  61      55.242 -89.926 144.316  1.00 69.69           O  
ATOM   3918  CB  GLU B  61      58.269 -88.629 144.839  1.00 68.24           C  
ATOM   3919  CG  GLU B  61      58.649 -89.960 144.230  1.00 68.70           C  
ATOM   3920  CD  GLU B  61      60.104 -90.279 144.459  1.00 69.66           C  
ATOM   3921  OE1 GLU B  61      60.552 -90.162 145.623  1.00 69.48           O  
ATOM   3922  OE2 GLU B  61      60.796 -90.645 143.482  1.00 70.63           O1-
ATOM   3923  N   ASN B  62      55.620 -89.029 146.360  1.00 71.55           N  
ATOM   3924  CA  ASN B  62      54.666 -89.876 147.070  1.00 73.82           C  
ATOM   3925  C   ASN B  62      53.230 -89.658 146.589  1.00 75.25           C  
ATOM   3926  O   ASN B  62      52.481 -90.620 146.390  1.00 75.39           O  
ATOM   3927  CB  ASN B  62      54.755 -89.601 148.571  1.00 73.86           C  
ATOM   3928  N   SER B  63      52.853 -88.394 146.403  1.00 76.15           N  
ATOM   3929  CA  SER B  63      51.506 -88.047 145.960  1.00 76.71           C  
ATOM   3930  C   SER B  63      51.244 -88.354 144.490  1.00 77.40           C  
ATOM   3931  O   SER B  63      52.151 -88.689 143.722  1.00 76.95           O  
ATOM   3932  CB  SER B  63      51.233 -86.563 146.226  1.00 76.71           C  
ATOM   3933  N   LYS B  64      49.974 -88.236 144.122  1.00 77.87           N  
ATOM   3934  CA  LYS B  64      49.506 -88.462 142.761  1.00 77.89           C  
ATOM   3935  C   LYS B  64      48.713 -87.206 142.434  1.00 77.49           C  
ATOM   3936  O   LYS B  64      48.443 -86.889 141.272  1.00 77.31           O  
ATOM   3937  CB  LYS B  64      48.602 -89.693 142.714  1.00 78.03           C  
ATOM   3938  N   SER B  65      48.353 -86.502 143.502  1.00 76.61           N  
ATOM   3939  CA  SER B  65      47.586 -85.264 143.438  1.00 75.49           C  
ATOM   3940  C   SER B  65      48.533 -84.106 143.118  1.00 73.32           C  
ATOM   3941  O   SER B  65      49.330 -83.686 143.967  1.00 73.84           O  
ATOM   3942  CB  SER B  65      46.892 -85.035 144.790  1.00 76.72           C  
ATOM   3943  OG  SER B  65      46.022 -83.915 144.765  1.00 78.42           O  
ATOM   3944  N   GLN B  66      48.449 -83.593 141.895  1.00 69.33           N  
ATOM   3945  CA  GLN B  66      49.320 -82.503 141.497  1.00 65.64           C  
ATOM   3946  C   GLN B  66      48.678 -81.137 141.680  1.00 62.93           C  
ATOM   3947  O   GLN B  66      47.500 -80.948 141.380  1.00 63.10           O  
ATOM   3948  CB  GLN B  66      49.768 -82.686 140.037  1.00 66.39           C  
ATOM   3949  CG  GLN B  66      48.671 -82.625 138.982  1.00 66.89           C  
ATOM   3950  CD  GLN B  66      49.223 -82.781 137.562  1.00 68.01           C  
ATOM   3951  NE2 GLN B  66      50.510 -83.105 137.458  1.00 66.77           N  
ATOM   3952  OE1 GLN B  66      48.498 -82.615 136.574  1.00 68.97           O  
ATOM   3953  N   LYS B  67      49.472 -80.194 142.184  1.00 59.05           N  
ATOM   3954  CA  LYS B  67      49.039 -78.820 142.414  1.00 55.26           C  
ATOM   3955  C   LYS B  67      49.461 -77.956 141.234  1.00 54.14           C  
ATOM   3956  O   LYS B  67      50.300 -78.363 140.433  1.00 52.60           O  
ATOM   3957  CB  LYS B  67      49.673 -78.273 143.694  1.00 53.33           C  
ATOM   3958  CG  LYS B  67      49.284 -79.035 144.940  1.00 50.00           C  
ATOM   3959  CD  LYS B  67      49.802 -78.360 146.194  1.00 48.65           C  
ATOM   3960  CE  LYS B  67      49.177 -78.975 147.435  1.00 48.55           C  
ATOM   3961  NZ  LYS B  67      49.827 -78.492 148.679  1.00 47.95           N1+
ATOM   3962  N   ARG B  68      48.869 -76.769 141.119  1.00 54.84           N  
ATOM   3963  CA  ARG B  68      49.220 -75.865 140.032  1.00 54.38           C  
ATOM   3964  C   ARG B  68      49.386 -74.465 140.571  1.00 52.82           C  
ATOM   3965  O   ARG B  68      48.647 -74.040 141.459  1.00 51.63           O  
ATOM   3966  CB  ARG B  68      48.143 -75.874 138.937  1.00 56.93           C  
ATOM   3967  CG  ARG B  68      46.795 -75.313 139.355  1.00 60.18           C  
ATOM   3968  CD  ARG B  68      45.689 -75.797 138.417  1.00 63.89           C  
ATOM   3969  NE  ARG B  68      45.739 -75.187 137.087  1.00 64.66           N  
ATOM   3970  CZ  ARG B  68      45.223 -73.996 136.786  1.00 65.41           C  
ATOM   3971  NH1 ARG B  68      44.613 -73.277 137.723  1.00 64.17           N1+
ATOM   3972  NH2 ARG B  68      45.316 -73.525 135.547  1.00 65.21           N  
ATOM   3973  N   ALA B  69      50.370 -73.753 140.031  1.00 51.26           N  
ATOM   3974  CA  ALA B  69      50.642 -72.390 140.453  1.00 49.89           C  
ATOM   3975  C   ALA B  69      50.846 -71.506 139.241  1.00 49.28           C  
ATOM   3976  O   ALA B  69      51.203 -71.980 138.166  1.00 49.23           O  
ATOM   3977  CB  ALA B  69      51.878 -72.355 141.333  1.00 47.84           C  
ATOM   3978  N   MET B  70      50.612 -70.213 139.423  1.00 48.94           N  
ATOM   3979  CA  MET B  70      50.776 -69.246 138.349  1.00 47.88           C  
ATOM   3980  C   MET B  70      52.020 -68.426 138.647  1.00 46.28           C  
ATOM   3981  O   MET B  70      52.325 -68.156 139.806  1.00 46.17           O  
ATOM   3982  CB  MET B  70      49.546 -68.340 138.275  1.00 49.23           C  
ATOM   3983  CG  MET B  70      48.282 -69.037 137.787  1.00 49.78           C  
ATOM   3984  SD  MET B  70      48.329 -69.311 136.018  1.00 51.38           S  
ATOM   3985  CE  MET B  70      48.053 -67.604 135.431  1.00 48.52           C  
ATOM   3986  N   GLY B  71      52.747 -68.039 137.609  1.00 44.45           N  
ATOM   3987  CA  GLY B  71      53.941 -67.252 137.831  1.00 42.72           C  
ATOM   3988  C   GLY B  71      53.719 -65.779 137.560  1.00 42.29           C  
ATOM   3989  O   GLY B  71      52.653 -65.377 137.111  1.00 43.24           O  
ATOM   3990  N   THR B  72      54.725 -64.969 137.856  1.00 41.45           N  
ATOM   3991  CA  THR B  72      54.673 -63.538 137.608  1.00 39.65           C  
ATOM   3992  C   THR B  72      55.533 -63.402 136.375  1.00 39.61           C  
ATOM   3993  O   THR B  72      56.619 -63.979 136.317  1.00 41.14           O  
ATOM   3994  CB  THR B  72      55.306 -62.746 138.755  1.00 41.75           C  
ATOM   3995  CG2 THR B  72      55.350 -61.252 138.421  1.00 40.52           C  
ATOM   3996  OG1 THR B  72      54.537 -62.954 139.947  1.00 43.16           O  
ATOM   3997  N   VAL B  73      55.070 -62.656 135.384  1.00 38.77           N  
ATOM   3998  CA  VAL B  73      55.838 -62.535 134.165  1.00 38.08           C  
ATOM   3999  C   VAL B  73      56.435 -61.161 133.920  1.00 37.06           C  
ATOM   4000  O   VAL B  73      55.872 -60.137 134.290  1.00 35.89           O  
ATOM   4001  CB  VAL B  73      54.975 -62.966 132.945  1.00 40.15           C  
ATOM   4002  CG1 VAL B  73      53.588 -62.419 133.093  1.00 42.48           C  
ATOM   4003  CG2 VAL B  73      55.605 -62.474 131.638  1.00 41.79           C  
ATOM   4004  N   VAL B  74      57.601 -61.152 133.288  1.00 36.23           N  
ATOM   4005  CA  VAL B  74      58.257 -59.907 132.991  1.00 35.90           C  
ATOM   4006  C   VAL B  74      59.037 -59.981 131.683  1.00 35.22           C  
ATOM   4007  O   VAL B  74      59.375 -61.059 131.195  1.00 34.86           O  
ATOM   4008  CB  VAL B  74      59.206 -59.514 134.148  1.00 37.96           C  
ATOM   4009  CG1 VAL B  74      60.401 -60.460 134.198  1.00 37.63           C  
ATOM   4010  CG2 VAL B  74      59.653 -58.078 133.970  1.00 40.37           C  
ATOM   4011  N   THR B  75      59.300 -58.816 131.107  1.00 34.37           N  
ATOM   4012  CA  THR B  75      60.059 -58.719 129.868  1.00 34.02           C  
ATOM   4013  C   THR B  75      60.915 -57.483 130.054  1.00 32.12           C  
ATOM   4014  O   THR B  75      60.629 -56.647 130.904  1.00 30.90           O  
ATOM   4015  CB  THR B  75      59.137 -58.538 128.614  1.00 34.26           C  
ATOM   4016  CG2 THR B  75      58.121 -59.684 128.510  1.00 33.84           C  
ATOM   4017  OG1 THR B  75      58.413 -57.314 128.725  1.00 34.13           O  
ATOM   4018  N   TYR B  76      61.983 -57.377 129.284  1.00 32.49           N  
ATOM   4019  CA  TYR B  76      62.838 -56.217 129.394  1.00 33.32           C  
ATOM   4020  C   TYR B  76      63.496 -55.948 128.058  1.00 33.85           C  
ATOM   4021  O   TYR B  76      63.521 -56.808 127.179  1.00 34.30           O  
ATOM   4022  CB  TYR B  76      63.913 -56.423 130.479  1.00 31.32           C  
ATOM   4023  CG  TYR B  76      65.057 -57.340 130.084  1.00 31.50           C  
ATOM   4024  CD1 TYR B  76      64.942 -58.725 130.184  1.00 30.54           C  
ATOM   4025  CD2 TYR B  76      66.249 -56.816 129.584  1.00 32.25           C  
ATOM   4026  CE1 TYR B  76      65.979 -59.557 129.797  1.00 30.26           C  
ATOM   4027  CE2 TYR B  76      67.289 -57.644 129.190  1.00 30.90           C  
ATOM   4028  CZ  TYR B  76      67.152 -59.007 129.297  1.00 31.09           C  
ATOM   4029  OH  TYR B  76      68.195 -59.816 128.890  1.00 31.79           O  
ATOM   4030  N   LYS B  77      64.018 -54.742 127.912  1.00 34.76           N  
ATOM   4031  CA  LYS B  77      64.703 -54.331 126.696  1.00 37.37           C  
ATOM   4032  C   LYS B  77      66.101 -53.839 127.068  1.00 37.57           C  
ATOM   4033  O   LYS B  77      66.313 -53.309 128.161  1.00 37.80           O  
ATOM   4034  CB  LYS B  77      63.906 -53.213 126.002  1.00 38.03           C  
ATOM   4035  CG  LYS B  77      62.614 -53.706 125.342  1.00 41.74           C  
ATOM   4036  CD  LYS B  77      61.823 -52.571 124.715  1.00 43.36           C  
ATOM   4037  CE  LYS B  77      60.617 -53.095 123.918  1.00 46.70           C  
ATOM   4038  NZ  LYS B  77      61.005 -53.832 122.663  1.00 47.84           N1+
ATOM   4039  N   TYR B  78      67.050 -54.029 126.162  1.00 37.19           N  
ATOM   4040  CA  TYR B  78      68.432 -53.604 126.379  1.00 38.33           C  
ATOM   4041  C   TYR B  78      68.952 -53.248 124.990  1.00 39.78           C  
ATOM   4042  O   TYR B  78      69.182 -54.133 124.150  1.00 38.93           O  
ATOM   4043  CB  TYR B  78      69.259 -54.753 126.974  1.00 36.74           C  
ATOM   4044  CG  TYR B  78      70.644 -54.352 127.430  1.00 34.54           C  
ATOM   4045  CD1 TYR B  78      70.855 -53.845 128.706  1.00 34.22           C  
ATOM   4046  CD2 TYR B  78      71.737 -54.483 126.590  1.00 33.59           C  
ATOM   4047  CE1 TYR B  78      72.120 -53.483 129.140  1.00 33.69           C  
ATOM   4048  CE2 TYR B  78      73.016 -54.121 127.014  1.00 35.71           C  
ATOM   4049  CZ  TYR B  78      73.201 -53.620 128.295  1.00 34.57           C  
ATOM   4050  OH  TYR B  78      74.470 -53.256 128.721  1.00 34.71           O  
ATOM   4051  N   TYR B  79      69.146 -51.957 124.750  1.00 41.04           N  
ATOM   4052  CA  TYR B  79      69.581 -51.499 123.436  1.00 42.51           C  
ATOM   4053  C   TYR B  79      68.526 -52.068 122.463  1.00 43.27           C  
ATOM   4054  O   TYR B  79      67.330 -51.998 122.763  1.00 42.44           O  
ATOM   4055  CB  TYR B  79      70.987 -52.030 123.125  1.00 44.11           C  
ATOM   4056  CG  TYR B  79      71.556 -51.541 121.808  1.00 44.96           C  
ATOM   4057  CD1 TYR B  79      71.482 -50.195 121.451  1.00 45.43           C  
ATOM   4058  CD2 TYR B  79      72.168 -52.422 120.924  1.00 44.94           C  
ATOM   4059  CE1 TYR B  79      72.002 -49.740 120.249  1.00 45.40           C  
ATOM   4060  CE2 TYR B  79      72.693 -51.978 119.714  1.00 45.64           C  
ATOM   4061  CZ  TYR B  79      72.608 -50.636 119.384  1.00 45.97           C  
ATOM   4062  OH  TYR B  79      73.141 -50.195 118.194  1.00 47.13           O  
ATOM   4063  N   ASN B  80      68.932 -52.632 121.327  1.00 44.36           N  
ATOM   4064  CA  ASN B  80      67.954 -53.177 120.383  1.00 46.49           C  
ATOM   4065  C   ASN B  80      67.535 -54.614 120.686  1.00 45.65           C  
ATOM   4066  O   ASN B  80      67.197 -55.376 119.778  1.00 46.08           O  
ATOM   4067  CB  ASN B  80      68.491 -53.125 118.952  1.00 50.98           C  
ATOM   4068  CG  ASN B  80      69.843 -53.765 118.824  1.00 56.35           C  
ATOM   4069  ND2 ASN B  80      70.612 -53.307 117.837  1.00 63.58           N  
ATOM   4070  OD1 ASN B  80      70.183 -54.650 119.607  1.00 54.51           O  
ATOM   4071  N   TYR B  81      67.548 -54.987 121.959  1.00 43.06           N  
ATOM   4072  CA  TYR B  81      67.161 -56.332 122.337  1.00 39.41           C  
ATOM   4073  C   TYR B  81      65.883 -56.356 123.164  1.00 37.71           C  
ATOM   4074  O   TYR B  81      65.652 -55.482 123.998  1.00 36.52           O  
ATOM   4075  CB  TYR B  81      68.290 -57.004 123.129  1.00 37.71           C  
ATOM   4076  CG  TYR B  81      67.895 -58.344 123.711  1.00 37.15           C  
ATOM   4077  CD1 TYR B  81      68.238 -59.537 123.075  1.00 35.28           C  
ATOM   4078  CD2 TYR B  81      67.165 -58.415 124.898  1.00 34.67           C  
ATOM   4079  CE1 TYR B  81      67.863 -60.770 123.611  1.00 33.90           C  
ATOM   4080  CE2 TYR B  81      66.788 -59.630 125.435  1.00 35.04           C  
ATOM   4081  CZ  TYR B  81      67.137 -60.805 124.791  1.00 35.29           C  
ATOM   4082  OH  TYR B  81      66.745 -62.008 125.336  1.00 38.83           O  
ATOM   4083  N   THR B  82      65.055 -57.368 122.926  1.00 37.00           N  
ATOM   4084  CA  THR B  82      63.816 -57.531 123.674  1.00 38.35           C  
ATOM   4085  C   THR B  82      63.711 -58.976 124.122  1.00 37.79           C  
ATOM   4086  O   THR B  82      63.897 -59.890 123.330  1.00 37.19           O  
ATOM   4087  CB  THR B  82      62.577 -57.202 122.829  1.00 38.87           C  
ATOM   4088  CG2 THR B  82      61.327 -57.294 123.686  1.00 39.49           C  
ATOM   4089  OG1 THR B  82      62.680 -55.868 122.318  1.00 40.64           O  
ATOM   4090  N   SER B  83      63.411 -59.185 125.396  1.00 38.27           N  
ATOM   4091  CA  SER B  83      63.312 -60.540 125.926  1.00 37.92           C  
ATOM   4092  C   SER B  83      61.961 -61.147 125.624  1.00 37.42           C  
ATOM   4093  O   SER B  83      61.026 -60.448 125.221  1.00 38.55           O  
ATOM   4094  CB  SER B  83      63.508 -60.538 127.439  1.00 36.74           C  
ATOM   4095  OG  SER B  83      62.468 -59.808 128.064  1.00 39.13           O  
ATOM   4096  N   ALA B  84      61.868 -62.456 125.826  1.00 36.40           N  
ATOM   4097  CA  ALA B  84      60.626 -63.174 125.620  1.00 33.60           C  
ATOM   4098  C   ALA B  84      59.893 -62.997 126.928  1.00 33.85           C  
ATOM   4099  O   ALA B  84      60.223 -62.104 127.706  1.00 33.91           O  
ATOM   4100  CB  ALA B  84      60.898 -64.645 125.359  1.00 33.78           C  
ATOM   4101  N   PHE B  85      58.903 -63.844 127.176  1.00 34.90           N  
ATOM   4102  CA  PHE B  85      58.140 -63.765 128.413  1.00 34.63           C  
ATOM   4103  C   PHE B  85      58.809 -64.644 129.456  1.00 35.24           C  
ATOM   4104  O   PHE B  85      58.835 -65.871 129.351  1.00 34.86           O  
ATOM   4105  CB  PHE B  85      56.690 -64.196 128.156  1.00 34.39           C  
ATOM   4106  CG  PHE B  85      55.960 -63.275 127.216  1.00 34.79           C  
ATOM   4107  CD1 PHE B  85      55.397 -62.084 127.686  1.00 34.30           C  
ATOM   4108  CD2 PHE B  85      55.893 -63.560 125.850  1.00 33.53           C  
ATOM   4109  CE1 PHE B  85      54.783 -61.183 126.814  1.00 33.30           C  
ATOM   4110  CE2 PHE B  85      55.284 -62.672 124.964  1.00 33.02           C  
ATOM   4111  CZ  PHE B  85      54.727 -61.477 125.448  1.00 33.83           C  
ATOM   4112  N   ILE B  86      59.371 -63.979 130.460  1.00 36.56           N  
ATOM   4113  CA  ILE B  86      60.066 -64.630 131.557  1.00 36.21           C  
ATOM   4114  C   ILE B  86      59.113 -64.811 132.730  1.00 37.25           C  
ATOM   4115  O   ILE B  86      58.507 -63.846 133.195  1.00 37.55           O  
ATOM   4116  CB  ILE B  86      61.264 -63.778 132.017  1.00 35.94           C  
ATOM   4117  CG1 ILE B  86      62.170 -63.475 130.825  1.00 34.28           C  
ATOM   4118  CG2 ILE B  86      62.049 -64.522 133.081  1.00 37.29           C  
ATOM   4119  CD1 ILE B  86      63.250 -62.480 131.127  1.00 41.58           C  
ATOM   4120  N   HIS B  87      58.984 -66.047 133.203  1.00 37.32           N  
ATOM   4121  CA  HIS B  87      58.107 -66.343 134.327  1.00 36.81           C  
ATOM   4122  C   HIS B  87      58.876 -66.716 135.586  1.00 36.45           C  
ATOM   4123  O   HIS B  87      59.872 -67.437 135.536  1.00 36.88           O  
ATOM   4124  CB  HIS B  87      57.170 -67.495 133.982  1.00 37.05           C  
ATOM   4125  CG  HIS B  87      56.484 -67.337 132.666  1.00 38.70           C  
ATOM   4126  CD2 HIS B  87      55.224 -66.952 132.361  1.00 37.10           C  
ATOM   4127  ND1 HIS B  87      57.117 -67.574 131.465  1.00 39.42           N  
ATOM   4128  CE1 HIS B  87      56.274 -67.341 130.477  1.00 38.88           C  
ATOM   4129  NE2 HIS B  87      55.120 -66.962 130.995  1.00 39.09           N  
ATOM   4130  N   HIS B  88      58.400 -66.227 136.719  1.00 36.01           N  
ATOM   4131  CA  HIS B  88      59.025 -66.535 137.994  1.00 35.34           C  
ATOM   4132  C   HIS B  88      57.924 -66.930 138.961  1.00 34.84           C  
ATOM   4133  O   HIS B  88      57.023 -66.142 139.235  1.00 34.80           O  
ATOM   4134  CB  HIS B  88      59.770 -65.318 138.521  1.00 35.48           C  
ATOM   4135  CG  HIS B  88      60.876 -64.856 137.623  1.00 37.53           C  
ATOM   4136  CD2 HIS B  88      61.138 -63.641 137.083  1.00 37.02           C  
ATOM   4137  ND1 HIS B  88      61.883 -65.693 137.191  1.00 37.47           N  
ATOM   4138  CE1 HIS B  88      62.718 -65.012 136.424  1.00 39.46           C  
ATOM   4139  NE2 HIS B  88      62.289 -63.765 136.344  1.00 38.35           N  
ATOM   4140  N   CYS B  89      57.987 -68.152 139.470  1.00 33.82           N  
ATOM   4141  CA  CYS B  89      56.975 -68.618 140.398  1.00 34.09           C  
ATOM   4142  C   CYS B  89      57.596 -69.013 141.728  1.00 34.81           C  
ATOM   4143  O   CYS B  89      58.480 -69.863 141.789  1.00 33.39           O  
ATOM   4144  CB  CYS B  89      56.230 -69.810 139.795  1.00 34.16           C  
ATOM   4145  SG  CYS B  89      54.850 -70.389 140.782  1.00 32.94           S  
ATOM   4146  N   THR B  90      57.125 -68.380 142.797  1.00 37.13           N  
ATOM   4147  CA  THR B  90      57.626 -68.655 144.136  1.00 37.67           C  
ATOM   4148  C   THR B  90      56.663 -69.550 144.908  1.00 38.03           C  
ATOM   4149  O   THR B  90      55.594 -69.115 145.329  1.00 37.35           O  
ATOM   4150  CB  THR B  90      57.839 -67.346 144.923  1.00 36.13           C  
ATOM   4151  CG2 THR B  90      58.350 -67.634 146.345  1.00 35.96           C  
ATOM   4152  OG1 THR B  90      58.800 -66.541 144.232  1.00 35.70           O  
ATOM   4153  N   ILE B  91      57.059 -70.806 145.085  1.00 39.63           N  
ATOM   4154  CA  ILE B  91      56.249 -71.780 145.804  1.00 40.80           C  
ATOM   4155  C   ILE B  91      56.812 -71.933 147.219  1.00 43.26           C  
ATOM   4156  O   ILE B  91      57.997 -72.222 147.412  1.00 43.39           O  
ATOM   4157  CB  ILE B  91      56.268 -73.146 145.082  1.00 39.01           C  
ATOM   4158  CG1 ILE B  91      55.770 -72.972 143.641  1.00 37.46           C  
ATOM   4159  CG2 ILE B  91      55.376 -74.144 145.824  1.00 38.47           C  
ATOM   4160  CD1 ILE B  91      55.987 -74.178 142.762  1.00 41.58           C  
ATOM   4161  N   LYS B  92      55.957 -71.740 148.211  1.00 44.68           N  
ATOM   4162  CA  LYS B  92      56.398 -71.829 149.587  1.00 46.86           C  
ATOM   4163  C   LYS B  92      55.781 -73.009 150.325  1.00 47.94           C  
ATOM   4164  O   LYS B  92      55.015 -73.780 149.755  1.00 47.73           O  
ATOM   4165  CB  LYS B  92      56.052 -70.517 150.300  1.00 48.16           C  
ATOM   4166  CG  LYS B  92      56.426 -69.278 149.490  1.00 51.05           C  
ATOM   4167  CD  LYS B  92      56.222 -67.980 150.260  1.00 53.00           C  
ATOM   4168  CE  LYS B  92      57.326 -67.749 151.291  1.00 56.49           C  
ATOM   4169  NZ  LYS B  92      58.676 -67.507 150.677  1.00 57.48           N1+
ATOM   4170  N   ASP B  93      56.142 -73.149 151.596  1.00 48.49           N  
ATOM   4171  CA  ASP B  93      55.604 -74.200 152.453  1.00 49.67           C  
ATOM   4172  C   ASP B  93      55.657 -75.642 151.953  1.00 50.06           C  
ATOM   4173  O   ASP B  93      54.770 -76.439 152.269  1.00 50.99           O  
ATOM   4174  CB  ASP B  93      54.154 -73.859 152.813  1.00 50.78           C  
ATOM   4175  CG  ASP B  93      54.046 -72.598 153.651  1.00 52.09           C  
ATOM   4176  OD1 ASP B  93      52.941 -72.008 153.722  1.00 52.04           O  
ATOM   4177  OD2 ASP B  93      55.070 -72.197 154.244  1.00 53.46           O1-
ATOM   4178  N   LEU B  94      56.673 -75.995 151.177  1.00 48.99           N  
ATOM   4179  CA  LEU B  94      56.776 -77.375 150.726  1.00 47.73           C  
ATOM   4180  C   LEU B  94      57.194 -78.193 151.954  1.00 48.11           C  
ATOM   4181  O   LEU B  94      57.278 -77.654 153.063  1.00 47.89           O  
ATOM   4182  CB  LEU B  94      57.835 -77.518 149.631  1.00 45.71           C  
ATOM   4183  CG  LEU B  94      57.647 -76.750 148.323  1.00 45.97           C  
ATOM   4184  CD1 LEU B  94      58.830 -77.027 147.396  1.00 45.02           C  
ATOM   4185  CD2 LEU B  94      56.339 -77.168 147.661  1.00 43.66           C  
ATOM   4186  N   GLU B  95      57.443 -79.486 151.761  1.00 47.63           N  
ATOM   4187  CA  GLU B  95      57.874 -80.355 152.854  1.00 47.65           C  
ATOM   4188  C   GLU B  95      59.390 -80.532 152.772  1.00 46.70           C  
ATOM   4189  O   GLU B  95      59.959 -80.570 151.682  1.00 45.33           O  
ATOM   4190  CB  GLU B  95      57.206 -81.722 152.751  1.00 49.80           C  
ATOM   4191  CG  GLU B  95      55.707 -81.708 152.950  1.00 54.84           C  
ATOM   4192  CD  GLU B  95      55.296 -81.270 154.343  1.00 57.13           C  
ATOM   4193  OE1 GLU B  95      55.719 -81.913 155.327  1.00 58.52           O  
ATOM   4194  OE2 GLU B  95      54.544 -80.280 154.456  1.00 59.75           O1-
ATOM   4195  N   TYR B  96      60.046 -80.635 153.923  1.00 45.48           N  
ATOM   4196  CA  TYR B  96      61.493 -80.809 153.939  1.00 44.12           C  
ATOM   4197  C   TYR B  96      61.886 -82.191 153.435  1.00 45.16           C  
ATOM   4198  O   TYR B  96      61.117 -83.147 153.533  1.00 45.42           O  
ATOM   4199  CB  TYR B  96      62.058 -80.646 155.355  1.00 40.56           C  
ATOM   4200  CG  TYR B  96      62.104 -79.236 155.884  1.00 38.18           C  
ATOM   4201  CD1 TYR B  96      62.922 -78.267 155.294  1.00 38.29           C  
ATOM   4202  CD2 TYR B  96      61.329 -78.864 156.978  1.00 36.38           C  
ATOM   4203  CE1 TYR B  96      62.962 -76.959 155.790  1.00 36.25           C  
ATOM   4204  CE2 TYR B  96      61.357 -77.571 157.476  1.00 36.61           C  
ATOM   4205  CZ  TYR B  96      62.174 -76.619 156.880  1.00 37.25           C  
ATOM   4206  OH  TYR B  96      62.178 -75.332 157.378  1.00 37.14           O  
ATOM   4207  N   ASP B  97      63.093 -82.277 152.890  1.00 46.34           N  
ATOM   4208  CA  ASP B  97      63.649 -83.533 152.416  1.00 47.28           C  
ATOM   4209  C   ASP B  97      62.680 -84.420 151.628  1.00 47.97           C  
ATOM   4210  O   ASP B  97      62.547 -85.613 151.913  1.00 47.06           O  
ATOM   4211  CB  ASP B  97      64.189 -84.304 153.623  1.00 47.91           C  
ATOM   4212  CG  ASP B  97      65.088 -85.448 153.236  1.00 49.30           C  
ATOM   4213  OD1 ASP B  97      65.535 -86.161 154.155  1.00 52.63           O  
ATOM   4214  OD2 ASP B  97      65.357 -85.642 152.031  1.00 48.74           O1-
ATOM   4215  N   THR B  98      62.001 -83.847 150.643  1.00 47.21           N  
ATOM   4216  CA  THR B  98      61.087 -84.637 149.834  1.00 47.25           C  
ATOM   4217  C   THR B  98      61.264 -84.242 148.372  1.00 46.70           C  
ATOM   4218  O   THR B  98      61.468 -83.065 148.055  1.00 47.30           O  
ATOM   4219  CB  THR B  98      59.626 -84.405 150.235  1.00 47.66           C  
ATOM   4220  CG2 THR B  98      59.472 -84.400 151.740  1.00 46.65           C  
ATOM   4221  OG1 THR B  98      59.202 -83.143 149.728  1.00 51.55           O  
ATOM   4222  N   LYS B  99      61.194 -85.234 147.490  1.00 45.15           N  
ATOM   4223  CA  LYS B  99      61.348 -85.012 146.061  1.00 44.38           C  
ATOM   4224  C   LYS B  99      60.057 -84.477 145.466  1.00 43.61           C  
ATOM   4225  O   LYS B  99      58.971 -84.932 145.804  1.00 44.28           O  
ATOM   4226  CB  LYS B  99      61.726 -86.318 145.358  1.00 44.51           C  
ATOM   4227  CG  LYS B  99      61.976 -86.158 143.868  1.00 45.96           C  
ATOM   4228  CD  LYS B  99      62.363 -87.468 143.228  1.00 46.93           C  
ATOM   4229  CE  LYS B  99      62.659 -87.301 141.742  1.00 46.64           C  
ATOM   4230  NZ  LYS B  99      63.087 -88.585 141.093  1.00 46.78           N1+
ATOM   4231  N   TYR B 100      60.183 -83.510 144.572  1.00 43.11           N  
ATOM   4232  CA  TYR B 100      59.025 -82.911 143.926  1.00 42.81           C  
ATOM   4233  C   TYR B 100      59.189 -82.914 142.420  1.00 42.56           C  
ATOM   4234  O   TYR B 100      60.288 -82.731 141.888  1.00 42.31           O  
ATOM   4235  CB  TYR B 100      58.836 -81.469 144.396  1.00 41.25           C  
ATOM   4236  CG  TYR B 100      58.164 -81.322 145.742  1.00 41.08           C  
ATOM   4237  CD1 TYR B 100      56.780 -81.229 145.844  1.00 40.79           C  
ATOM   4238  CD2 TYR B 100      58.912 -81.257 146.912  1.00 40.95           C  
ATOM   4239  CE1 TYR B 100      56.157 -81.069 147.076  1.00 40.65           C  
ATOM   4240  CE2 TYR B 100      58.300 -81.098 148.149  1.00 40.84           C  
ATOM   4241  CZ  TYR B 100      56.919 -81.003 148.226  1.00 40.43           C  
ATOM   4242  OH  TYR B 100      56.311 -80.834 149.447  1.00 38.36           O  
ATOM   4243  N   TYR B 101      58.082 -83.124 141.731  1.00 43.10           N  
ATOM   4244  CA  TYR B 101      58.082 -83.111 140.278  1.00 44.03           C  
ATOM   4245  C   TYR B 101      57.291 -81.886 139.853  1.00 43.12           C  
ATOM   4246  O   TYR B 101      56.314 -81.522 140.503  1.00 43.87           O  
ATOM   4247  CB  TYR B 101      57.398 -84.365 139.732  1.00 45.08           C  
ATOM   4248  CG  TYR B 101      58.211 -85.624 139.845  1.00 46.26           C  
ATOM   4249  CD1 TYR B 101      59.307 -85.836 139.014  1.00 48.57           C  
ATOM   4250  CD2 TYR B 101      57.886 -86.610 140.776  1.00 47.79           C  
ATOM   4251  CE1 TYR B 101      60.062 -86.998 139.102  1.00 49.08           C  
ATOM   4252  CE2 TYR B 101      58.637 -87.780 140.873  1.00 49.15           C  
ATOM   4253  CZ  TYR B 101      59.722 -87.962 140.031  1.00 50.03           C  
ATOM   4254  OH  TYR B 101      60.478 -89.107 140.113  1.00 52.66           O  
ATOM   4255  N   TYR B 102      57.712 -81.242 138.777  1.00 42.29           N  
ATOM   4256  CA  TYR B 102      56.979 -80.087 138.283  1.00 42.88           C  
ATOM   4257  C   TYR B 102      57.081 -80.095 136.771  1.00 43.21           C  
ATOM   4258  O   TYR B 102      58.067 -80.583 136.219  1.00 42.03           O  
ATOM   4259  CB  TYR B 102      57.545 -78.783 138.874  1.00 42.18           C  
ATOM   4260  CG  TYR B 102      58.906 -78.333 138.363  1.00 40.39           C  
ATOM   4261  CD1 TYR B 102      59.021 -77.529 137.227  1.00 40.32           C  
ATOM   4262  CD2 TYR B 102      60.075 -78.692 139.032  1.00 40.36           C  
ATOM   4263  CE1 TYR B 102      60.268 -77.087 136.771  1.00 39.92           C  
ATOM   4264  CE2 TYR B 102      61.321 -78.262 138.588  1.00 41.07           C  
ATOM   4265  CZ  TYR B 102      61.411 -77.458 137.456  1.00 41.11           C  
ATOM   4266  OH  TYR B 102      62.648 -77.033 137.022  1.00 39.99           O  
ATOM   4267  N   ARG B 103      56.055 -79.583 136.098  1.00 44.50           N  
ATOM   4268  CA  ARG B 103      56.079 -79.549 134.644  1.00 47.01           C  
ATOM   4269  C   ARG B 103      55.552 -78.240 134.081  1.00 46.00           C  
ATOM   4270  O   ARG B 103      54.730 -77.573 134.692  1.00 44.31           O  
ATOM   4271  CB  ARG B 103      55.270 -80.718 134.065  1.00 50.56           C  
ATOM   4272  CG  ARG B 103      53.767 -80.526 134.120  1.00 56.74           C  
ATOM   4273  CD  ARG B 103      53.011 -81.724 133.552  1.00 60.38           C  
ATOM   4274  NE  ARG B 103      51.573 -81.465 133.457  1.00 62.55           N  
ATOM   4275  CZ  ARG B 103      51.032 -80.518 132.694  1.00 62.91           C  
ATOM   4276  NH1 ARG B 103      51.807 -79.735 131.956  1.00 62.38           N1+
ATOM   4277  NH2 ARG B 103      49.714 -80.353 132.668  1.00 63.44           N  
ATOM   4278  N   LEU B 104      56.056 -77.888 132.903  1.00 47.32           N  
ATOM   4279  CA  LEU B 104      55.670 -76.673 132.195  1.00 47.78           C  
ATOM   4280  C   LEU B 104      55.237 -77.053 130.788  1.00 48.97           C  
ATOM   4281  O   LEU B 104      55.606 -78.112 130.287  1.00 48.50           O  
ATOM   4282  CB  LEU B 104      56.845 -75.689 132.074  1.00 46.62           C  
ATOM   4283  CG  LEU B 104      57.508 -74.953 133.248  1.00 45.68           C  
ATOM   4284  CD1 LEU B 104      56.433 -74.500 134.211  1.00 45.24           C  
ATOM   4285  CD2 LEU B 104      58.511 -75.833 133.939  1.00 43.41           C  
ATOM   4286  N   GLY B 105      54.459 -76.179 130.159  1.00 50.95           N  
ATOM   4287  CA  GLY B 105      54.010 -76.418 128.800  1.00 53.40           C  
ATOM   4288  C   GLY B 105      52.840 -77.365 128.634  1.00 54.83           C  
ATOM   4289  O   GLY B 105      52.337 -77.926 129.607  1.00 54.23           O  
ATOM   4290  N   PHE B 106      52.404 -77.531 127.386  1.00 57.12           N  
ATOM   4291  CA  PHE B 106      51.291 -78.418 127.052  1.00 58.36           C  
ATOM   4292  C   PHE B 106      51.498 -79.087 125.704  1.00 57.29           C  
ATOM   4293  O   PHE B 106      52.383 -78.706 124.937  1.00 56.61           O  
ATOM   4294  CB  PHE B 106      49.967 -77.647 127.031  1.00 60.42           C  
ATOM   4295  CG  PHE B 106      49.517 -77.182 128.382  1.00 64.04           C  
ATOM   4296  CD1 PHE B 106      50.036 -76.018 128.945  1.00 65.42           C  
ATOM   4297  CD2 PHE B 106      48.582 -77.920 129.104  1.00 65.97           C  
ATOM   4298  CE1 PHE B 106      49.632 -75.593 130.212  1.00 66.94           C  
ATOM   4299  CE2 PHE B 106      48.169 -77.508 130.371  1.00 67.64           C  
ATOM   4300  CZ  PHE B 106      48.696 -76.339 130.927  1.00 67.98           C  
ATOM   4301  N   GLY B 107      50.673 -80.087 125.421  1.00 57.02           N  
ATOM   4302  CA  GLY B 107      50.786 -80.791 124.160  1.00 57.33           C  
ATOM   4303  C   GLY B 107      52.139 -81.453 124.066  1.00 57.26           C  
ATOM   4304  O   GLY B 107      52.598 -82.069 125.021  1.00 58.17           O  
ATOM   4305  N   ASP B 108      52.791 -81.331 122.921  1.00 57.61           N  
ATOM   4306  CA  ASP B 108      54.102 -81.939 122.764  1.00 58.78           C  
ATOM   4307  C   ASP B 108      55.227 -80.955 123.064  1.00 56.54           C  
ATOM   4308  O   ASP B 108      56.336 -81.087 122.546  1.00 56.12           O  
ATOM   4309  CB  ASP B 108      54.255 -82.502 121.347  1.00 62.30           C  
ATOM   4310  CG  ASP B 108      53.443 -81.738 120.332  1.00 66.64           C  
ATOM   4311  OD1 ASP B 108      53.570 -80.493 120.284  1.00 69.28           O  
ATOM   4312  OD2 ASP B 108      52.675 -82.385 119.585  1.00 68.53           O1-
ATOM   4313  N   ALA B 109      54.928 -79.968 123.901  1.00 54.05           N  
ATOM   4314  CA  ALA B 109      55.907 -78.973 124.314  1.00 51.95           C  
ATOM   4315  C   ALA B 109      56.079 -79.145 125.827  1.00 51.03           C  
ATOM   4316  O   ALA B 109      56.946 -78.538 126.453  1.00 51.24           O  
ATOM   4317  CB  ALA B 109      55.404 -77.583 123.993  1.00 51.23           C  
ATOM   4318  N   LYS B 110      55.231 -79.994 126.397  1.00 49.66           N  
ATOM   4319  CA  LYS B 110      55.225 -80.298 127.821  1.00 48.47           C  
ATOM   4320  C   LYS B 110      56.595 -80.805 128.282  1.00 47.93           C  
ATOM   4321  O   LYS B 110      57.218 -81.641 127.619  1.00 47.30           O  
ATOM   4322  CB  LYS B 110      54.147 -81.348 128.088  1.00 48.27           C  
ATOM   4323  CG  LYS B 110      53.755 -81.541 129.532  1.00 51.60           C  
ATOM   4324  CD  LYS B 110      52.487 -82.422 129.645  1.00 54.83           C  
ATOM   4325  CE  LYS B 110      51.271 -81.772 128.952  1.00 56.16           C  
ATOM   4326  NZ  LYS B 110      49.985 -82.524 129.095  1.00 55.74           N1+
ATOM   4327  N   ARG B 111      57.066 -80.287 129.413  1.00 46.29           N  
ATOM   4328  CA  ARG B 111      58.352 -80.699 129.964  1.00 44.62           C  
ATOM   4329  C   ARG B 111      58.254 -80.913 131.475  1.00 44.38           C  
ATOM   4330  O   ARG B 111      57.644 -80.117 132.198  1.00 43.10           O  
ATOM   4331  CB  ARG B 111      59.418 -79.646 129.683  1.00 44.44           C  
ATOM   4332  CG  ARG B 111      59.578 -79.272 128.233  1.00 46.13           C  
ATOM   4333  CD  ARG B 111      60.679 -78.230 128.086  1.00 46.24           C  
ATOM   4334  NE  ARG B 111      61.992 -78.803 128.377  1.00 46.43           N  
ATOM   4335  CZ  ARG B 111      63.090 -78.097 128.624  1.00 46.41           C  
ATOM   4336  NH1 ARG B 111      63.057 -76.773 128.629  1.00 46.85           N1+
ATOM   4337  NH2 ARG B 111      64.230 -78.727 128.858  1.00 47.09           N  
ATOM   4338  N   GLN B 112      58.867 -81.994 131.946  1.00 44.23           N  
ATOM   4339  CA  GLN B 112      58.842 -82.324 133.366  1.00 44.39           C  
ATOM   4340  C   GLN B 112      60.242 -82.349 133.984  1.00 42.44           C  
ATOM   4341  O   GLN B 112      61.201 -82.850 133.388  1.00 40.64           O  
ATOM   4342  CB  GLN B 112      58.155 -83.676 133.563  1.00 45.49           C  
ATOM   4343  CG  GLN B 112      58.014 -84.095 135.007  1.00 49.73           C  
ATOM   4344  CD  GLN B 112      57.006 -85.216 135.186  1.00 53.06           C  
ATOM   4345  NE2 GLN B 112      57.471 -86.354 135.688  1.00 52.27           N  
ATOM   4346  OE1 GLN B 112      55.815 -85.058 134.875  1.00 53.08           O  
ATOM   4347  N   PHE B 113      60.340 -81.787 135.185  1.00 41.13           N  
ATOM   4348  CA  PHE B 113      61.592 -81.737 135.920  1.00 40.82           C  
ATOM   4349  C   PHE B 113      61.320 -82.147 137.363  1.00 40.78           C  
ATOM   4350  O   PHE B 113      60.189 -82.462 137.731  1.00 40.82           O  
ATOM   4351  CB  PHE B 113      62.183 -80.317 135.898  1.00 39.11           C  
ATOM   4352  CG  PHE B 113      62.290 -79.718 134.520  1.00 38.01           C  
ATOM   4353  CD1 PHE B 113      61.221 -79.031 133.962  1.00 35.83           C  
ATOM   4354  CD2 PHE B 113      63.454 -79.856 133.772  1.00 36.70           C  
ATOM   4355  CE1 PHE B 113      61.312 -78.497 132.688  1.00 33.90           C  
ATOM   4356  CE2 PHE B 113      63.545 -79.320 132.493  1.00 33.89           C  
ATOM   4357  CZ  PHE B 113      62.477 -78.643 131.954  1.00 33.18           C  
ATOM   4358  N   TRP B 114      62.366 -82.149 138.179  1.00 41.05           N  
ATOM   4359  CA  TRP B 114      62.222 -82.490 139.582  1.00 41.59           C  
ATOM   4360  C   TRP B 114      63.335 -81.857 140.402  1.00 40.21           C  
ATOM   4361  O   TRP B 114      64.347 -81.400 139.867  1.00 38.91           O  
ATOM   4362  CB  TRP B 114      62.246 -84.006 139.774  1.00 44.45           C  
ATOM   4363  CG  TRP B 114      63.410 -84.661 139.119  1.00 49.57           C  
ATOM   4364  CD1 TRP B 114      63.473 -85.129 137.836  1.00 51.18           C  
ATOM   4365  CD2 TRP B 114      64.695 -84.910 139.700  1.00 51.20           C  
ATOM   4366  CE2 TRP B 114      65.487 -85.534 138.709  1.00 52.35           C  
ATOM   4367  CE3 TRP B 114      65.256 -84.664 140.961  1.00 52.46           C  
ATOM   4368  NE1 TRP B 114      64.715 -85.656 137.583  1.00 52.02           N  
ATOM   4369  CZ2 TRP B 114      66.813 -85.918 138.938  1.00 52.78           C  
ATOM   4370  CZ3 TRP B 114      66.584 -85.047 141.193  1.00 53.61           C  
ATOM   4371  CH2 TRP B 114      67.344 -85.667 140.183  1.00 53.49           C  
ATOM   4372  N   PHE B 115      63.122 -81.823 141.708  1.00 39.19           N  
ATOM   4373  CA  PHE B 115      64.096 -81.280 142.629  1.00 39.02           C  
ATOM   4374  C   PHE B 115      63.796 -81.851 144.006  1.00 38.89           C  
ATOM   4375  O   PHE B 115      62.743 -82.447 144.224  1.00 38.88           O  
ATOM   4376  CB  PHE B 115      64.039 -79.750 142.632  1.00 36.69           C  
ATOM   4377  CG  PHE B 115      62.764 -79.178 143.165  1.00 36.62           C  
ATOM   4378  CD1 PHE B 115      62.587 -78.996 144.528  1.00 36.43           C  
ATOM   4379  CD2 PHE B 115      61.739 -78.816 142.304  1.00 35.11           C  
ATOM   4380  CE1 PHE B 115      61.402 -78.460 145.030  1.00 36.98           C  
ATOM   4381  CE2 PHE B 115      60.553 -78.280 142.796  1.00 35.32           C  
ATOM   4382  CZ  PHE B 115      60.385 -78.102 144.164  1.00 36.17           C  
ATOM   4383  N   VAL B 116      64.725 -81.679 144.931  1.00 39.36           N  
ATOM   4384  CA  VAL B 116      64.553 -82.215 146.266  1.00 38.79           C  
ATOM   4385  C   VAL B 116      64.784 -81.152 147.310  1.00 38.15           C  
ATOM   4386  O   VAL B 116      65.895 -80.653 147.450  1.00 38.19           O  
ATOM   4387  CB  VAL B 116      65.544 -83.374 146.524  1.00 39.57           C  
ATOM   4388  CG1 VAL B 116      65.366 -83.901 147.941  1.00 39.01           C  
ATOM   4389  CG2 VAL B 116      65.322 -84.478 145.502  1.00 39.49           C  
ATOM   4390  N   THR B 117      63.743 -80.804 148.049  1.00 38.04           N  
ATOM   4391  CA  THR B 117      63.896 -79.803 149.089  1.00 37.64           C  
ATOM   4392  C   THR B 117      64.907 -80.310 150.112  1.00 37.67           C  
ATOM   4393  O   THR B 117      65.046 -81.521 150.333  1.00 35.61           O  
ATOM   4394  CB  THR B 117      62.576 -79.532 149.794  1.00 36.70           C  
ATOM   4395  CG2 THR B 117      61.613 -78.814 148.854  1.00 36.35           C  
ATOM   4396  OG1 THR B 117      62.008 -80.777 150.216  1.00 39.33           O  
ATOM   4397  N   PRO B 118      65.639 -79.389 150.746  1.00 37.21           N  
ATOM   4398  CA  PRO B 118      66.633 -79.781 151.743  1.00 37.78           C  
ATOM   4399  C   PRO B 118      65.992 -80.234 153.043  1.00 38.19           C  
ATOM   4400  O   PRO B 118      64.809 -80.000 153.289  1.00 36.51           O  
ATOM   4401  CB  PRO B 118      67.457 -78.515 151.921  1.00 37.53           C  
ATOM   4402  CG  PRO B 118      66.407 -77.456 151.801  1.00 37.80           C  
ATOM   4403  CD  PRO B 118      65.620 -77.927 150.581  1.00 37.21           C  
ATOM   4404  N   PRO B 119      66.769 -80.902 153.890  1.00 39.38           N  
ATOM   4405  CA  PRO B 119      66.211 -81.350 155.167  1.00 40.24           C  
ATOM   4406  C   PRO B 119      66.034 -80.148 156.081  1.00 40.20           C  
ATOM   4407  O   PRO B 119      66.651 -79.117 155.865  1.00 40.41           O  
ATOM   4408  CB  PRO B 119      67.250 -82.348 155.675  1.00 41.34           C  
ATOM   4409  CG  PRO B 119      68.531 -81.894 154.995  1.00 41.10           C  
ATOM   4410  CD  PRO B 119      68.070 -81.531 153.615  1.00 38.87           C  
ATOM   4411  N   LYS B 120      65.182 -80.273 157.089  1.00 40.66           N  
ATOM   4412  CA  LYS B 120      64.963 -79.186 158.033  1.00 42.26           C  
ATOM   4413  C   LYS B 120      66.308 -78.718 158.616  1.00 43.27           C  
ATOM   4414  O   LYS B 120      67.199 -79.529 158.877  1.00 42.38           O  
ATOM   4415  CB  LYS B 120      64.052 -79.666 159.162  1.00 43.70           C  
ATOM   4416  CG  LYS B 120      63.685 -78.598 160.183  1.00 47.54           C  
ATOM   4417  CD  LYS B 120      62.819 -79.177 161.295  1.00 49.37           C  
ATOM   4418  CE  LYS B 120      62.382 -78.096 162.274  1.00 52.78           C  
ATOM   4419  NZ  LYS B 120      61.557 -78.639 163.401  1.00 55.61           N1+
ATOM   4420  N   PRO B 121      66.468 -77.400 158.824  1.00 43.35           N  
ATOM   4421  CA  PRO B 121      67.704 -76.828 159.374  1.00 42.69           C  
ATOM   4422  C   PRO B 121      68.035 -77.406 160.748  1.00 42.88           C  
ATOM   4423  O   PRO B 121      67.205 -77.377 161.656  1.00 42.16           O  
ATOM   4424  CB  PRO B 121      67.414 -75.328 159.427  1.00 42.38           C  
ATOM   4425  CG  PRO B 121      66.411 -75.130 158.339  1.00 43.50           C  
ATOM   4426  CD  PRO B 121      65.507 -76.337 158.483  1.00 43.70           C  
ATOM   4427  N   GLY B 122      69.251 -77.927 160.889  1.00 42.17           N  
ATOM   4428  CA  GLY B 122      69.676 -78.504 162.147  1.00 41.35           C  
ATOM   4429  C   GLY B 122      71.188 -78.531 162.242  1.00 42.04           C  
ATOM   4430  O   GLY B 122      71.875 -78.590 161.218  1.00 43.11           O  
ATOM   4431  N   PRO B 123      71.741 -78.505 163.465  1.00 40.80           N  
ATOM   4432  CA  PRO B 123      73.187 -78.518 163.700  1.00 39.79           C  
ATOM   4433  C   PRO B 123      74.002 -79.629 163.045  1.00 39.32           C  
ATOM   4434  O   PRO B 123      75.089 -79.379 162.533  1.00 38.43           O  
ATOM   4435  CB  PRO B 123      73.285 -78.536 165.224  1.00 40.13           C  
ATOM   4436  CG  PRO B 123      72.049 -79.241 165.631  1.00 39.10           C  
ATOM   4437  CD  PRO B 123      71.016 -78.608 164.741  1.00 39.33           C  
ATOM   4438  N   ASP B 124      73.493 -80.853 163.045  1.00 38.93           N  
ATOM   4439  CA  ASP B 124      74.268 -81.945 162.470  1.00 37.59           C  
ATOM   4440  C   ASP B 124      73.740 -82.476 161.150  1.00 36.75           C  
ATOM   4441  O   ASP B 124      74.120 -83.560 160.722  1.00 35.94           O  
ATOM   4442  CB  ASP B 124      74.381 -83.077 163.502  1.00 39.42           C  
ATOM   4443  CG  ASP B 124      75.053 -82.618 164.801  1.00 42.06           C  
ATOM   4444  OD1 ASP B 124      76.278 -82.339 164.781  1.00 42.62           O  
ATOM   4445  OD2 ASP B 124      74.358 -82.523 165.841  1.00 41.00           O1-
ATOM   4446  N   VAL B 125      72.877 -81.708 160.495  1.00 36.67           N  
ATOM   4447  CA  VAL B 125      72.313 -82.133 159.220  1.00 37.35           C  
ATOM   4448  C   VAL B 125      73.331 -82.027 158.094  1.00 36.40           C  
ATOM   4449  O   VAL B 125      73.725 -80.937 157.715  1.00 37.45           O  
ATOM   4450  CB  VAL B 125      71.088 -81.284 158.839  1.00 38.30           C  
ATOM   4451  CG1 VAL B 125      70.465 -81.826 157.564  1.00 37.98           C  
ATOM   4452  CG2 VAL B 125      70.085 -81.289 159.975  1.00 37.37           C  
ATOM   4453  N   PRO B 126      73.772 -83.169 157.542  1.00 36.56           N  
ATOM   4454  CA  PRO B 126      74.755 -83.146 156.449  1.00 36.31           C  
ATOM   4455  C   PRO B 126      74.176 -82.623 155.127  1.00 36.82           C  
ATOM   4456  O   PRO B 126      72.970 -82.708 154.882  1.00 35.99           O  
ATOM   4457  CB  PRO B 126      75.211 -84.602 156.370  1.00 34.99           C  
ATOM   4458  CG  PRO B 126      73.971 -85.350 156.744  1.00 34.90           C  
ATOM   4459  CD  PRO B 126      73.411 -84.555 157.900  1.00 34.32           C  
ATOM   4460  N   TYR B 127      75.044 -82.078 154.283  1.00 37.37           N  
ATOM   4461  CA  TYR B 127      74.630 -81.543 152.992  1.00 37.32           C  
ATOM   4462  C   TYR B 127      75.863 -81.326 152.107  1.00 36.12           C  
ATOM   4463  O   TYR B 127      76.930 -80.959 152.603  1.00 34.08           O  
ATOM   4464  CB  TYR B 127      73.883 -80.215 153.187  1.00 38.82           C  
ATOM   4465  CG  TYR B 127      72.907 -79.926 152.073  1.00 41.88           C  
ATOM   4466  CD1 TYR B 127      71.671 -80.566 152.021  1.00 41.29           C  
ATOM   4467  CD2 TYR B 127      73.244 -79.057 151.030  1.00 43.75           C  
ATOM   4468  CE1 TYR B 127      70.798 -80.355 150.957  1.00 43.32           C  
ATOM   4469  CE2 TYR B 127      72.374 -78.840 149.954  1.00 43.25           C  
ATOM   4470  CZ  TYR B 127      71.161 -79.493 149.924  1.00 43.37           C  
ATOM   4471  OH  TYR B 127      70.330 -79.311 148.845  1.00 43.58           O  
ATOM   4472  N   VAL B 128      75.710 -81.558 150.803  1.00 35.97           N  
ATOM   4473  CA  VAL B 128      76.811 -81.384 149.861  1.00 36.73           C  
ATOM   4474  C   VAL B 128      76.558 -80.248 148.866  1.00 38.06           C  
ATOM   4475  O   VAL B 128      75.642 -80.319 148.051  1.00 39.39           O  
ATOM   4476  CB  VAL B 128      77.067 -82.676 149.058  1.00 37.39           C  
ATOM   4477  CG1 VAL B 128      78.253 -82.481 148.111  1.00 35.61           C  
ATOM   4478  CG2 VAL B 128      77.346 -83.823 150.005  1.00 36.26           C  
ATOM   4479  N   PHE B 129      77.378 -79.201 148.935  1.00 37.46           N  
ATOM   4480  CA  PHE B 129      77.252 -78.044 148.044  1.00 34.77           C  
ATOM   4481  C   PHE B 129      78.265 -78.068 146.916  1.00 34.14           C  
ATOM   4482  O   PHE B 129      79.440 -78.368 147.122  1.00 35.15           O  
ATOM   4483  CB  PHE B 129      77.482 -76.741 148.798  1.00 33.97           C  
ATOM   4484  CG  PHE B 129      76.409 -76.388 149.761  1.00 32.78           C  
ATOM   4485  CD1 PHE B 129      75.217 -75.827 149.310  1.00 30.86           C  
ATOM   4486  CD2 PHE B 129      76.600 -76.574 151.131  1.00 31.64           C  
ATOM   4487  CE1 PHE B 129      74.225 -75.447 150.207  1.00 30.78           C  
ATOM   4488  CE2 PHE B 129      75.619 -76.202 152.039  1.00 31.93           C  
ATOM   4489  CZ  PHE B 129      74.423 -75.633 151.577  1.00 32.92           C  
ATOM   4490  N   GLY B 130      77.809 -77.737 145.722  1.00 33.97           N  
ATOM   4491  CA  GLY B 130      78.713 -77.662 144.601  1.00 33.51           C  
ATOM   4492  C   GLY B 130      79.230 -76.228 144.602  1.00 35.06           C  
ATOM   4493  O   GLY B 130      78.560 -75.320 145.111  1.00 34.47           O  
ATOM   4494  N   LEU B 131      80.419 -76.014 144.044  1.00 35.09           N  
ATOM   4495  CA  LEU B 131      81.012 -74.687 143.990  1.00 34.13           C  
ATOM   4496  C   LEU B 131      81.465 -74.355 142.572  1.00 34.83           C  
ATOM   4497  O   LEU B 131      82.309 -75.049 141.997  1.00 34.35           O  
ATOM   4498  CB  LEU B 131      82.201 -74.619 144.942  1.00 34.51           C  
ATOM   4499  CG  LEU B 131      81.867 -75.014 146.385  1.00 35.30           C  
ATOM   4500  CD1 LEU B 131      83.146 -75.205 147.191  1.00 33.92           C  
ATOM   4501  CD2 LEU B 131      80.981 -73.938 147.003  1.00 34.51           C  
ATOM   4502  N   ILE B 132      80.894 -73.291 142.011  1.00 34.62           N  
ATOM   4503  CA  ILE B 132      81.240 -72.858 140.666  1.00 33.58           C  
ATOM   4504  C   ILE B 132      81.254 -71.338 140.563  1.00 34.07           C  
ATOM   4505  O   ILE B 132      80.474 -70.638 141.234  1.00 33.56           O  
ATOM   4506  CB  ILE B 132      80.243 -73.388 139.622  1.00 33.44           C  
ATOM   4507  CG1 ILE B 132      80.133 -74.904 139.718  1.00 34.90           C  
ATOM   4508  CG2 ILE B 132      80.720 -73.006 138.228  1.00 34.61           C  
ATOM   4509  CD1 ILE B 132      79.099 -75.501 138.790  1.00 41.58           C  
ATOM   4510  N   GLY B 133      82.146 -70.830 139.717  1.00 33.98           N  
ATOM   4511  CA  GLY B 133      82.238 -69.395 139.524  1.00 33.16           C  
ATOM   4512  C   GLY B 133      82.806 -69.006 138.171  1.00 32.66           C  
ATOM   4513  O   GLY B 133      83.698 -69.679 137.652  1.00 28.90           O  
ATOM   4514  N   ASP B 134      82.276 -67.926 137.596  1.00 31.44           N  
ATOM   4515  CA  ASP B 134      82.753 -67.415 136.316  1.00 32.99           C  
ATOM   4516  C   ASP B 134      82.771 -68.492 135.232  1.00 33.99           C  
ATOM   4517  O   ASP B 134      83.754 -68.633 134.508  1.00 33.92           O  
ATOM   4518  CB  ASP B 134      84.168 -66.845 136.493  1.00 31.86           C  
ATOM   4519  CG  ASP B 134      84.283 -65.940 137.714  1.00 32.82           C  
ATOM   4520  OD1 ASP B 134      84.050 -66.428 138.830  1.00 35.85           O  
ATOM   4521  OD2 ASP B 134      84.603 -64.743 137.583  1.00 30.29           O1-
ATOM   4522  N   ILE B 135      81.681 -69.240 135.108  1.00 35.56           N  
ATOM   4523  CA  ILE B 135      81.626 -70.310 134.125  1.00 37.32           C  
ATOM   4524  C   ILE B 135      81.514 -69.870 132.662  1.00 38.26           C  
ATOM   4525  O   ILE B 135      82.265 -70.343 131.811  1.00 37.92           O  
ATOM   4526  CB  ILE B 135      80.476 -71.283 134.462  1.00 38.03           C  
ATOM   4527  CG1 ILE B 135      80.569 -72.504 133.554  1.00 38.93           C  
ATOM   4528  CG2 ILE B 135      79.144 -70.588 134.335  1.00 38.88           C  
ATOM   4529  CD1 ILE B 135      79.924 -73.726 134.133  1.00 41.58           C  
ATOM   4530  N   GLY B 136      80.594 -68.961 132.360  1.00 39.88           N  
ATOM   4531  CA  GLY B 136      80.452 -68.517 130.985  1.00 38.96           C  
ATOM   4532  C   GLY B 136      79.882 -69.620 130.117  1.00 39.44           C  
ATOM   4533  O   GLY B 136      79.136 -70.466 130.613  1.00 39.60           O  
ATOM   4534  N   GLN B 137      80.232 -69.626 128.832  1.00 39.35           N  
ATOM   4535  CA  GLN B 137      79.716 -70.638 127.920  1.00 40.39           C  
ATOM   4536  C   GLN B 137      80.699 -71.091 126.851  1.00 42.04           C  
ATOM   4537  O   GLN B 137      80.391 -71.084 125.657  1.00 43.22           O  
ATOM   4538  CB  GLN B 137      78.437 -70.119 127.261  1.00 39.60           C  
ATOM   4539  CG  GLN B 137      78.555 -68.720 126.681  1.00 39.08           C  
ATOM   4540  CD  GLN B 137      77.205 -68.130 126.320  1.00 38.61           C  
ATOM   4541  NE2 GLN B 137      76.808 -67.082 127.033  1.00 37.89           N  
ATOM   4542  OE1 GLN B 137      76.524 -68.612 125.416  1.00 39.56           O  
ATOM   4543  N   THR B 138      81.885 -71.497 127.291  1.00 43.67           N  
ATOM   4544  CA  THR B 138      82.925 -71.966 126.390  1.00 44.15           C  
ATOM   4545  C   THR B 138      82.924 -73.482 126.449  1.00 44.99           C  
ATOM   4546  O   THR B 138      82.113 -74.070 127.153  1.00 45.81           O  
ATOM   4547  CB  THR B 138      84.294 -71.457 126.834  1.00 45.61           C  
ATOM   4548  CG2 THR B 138      84.909 -72.409 127.855  1.00 44.05           C  
ATOM   4549  OG1 THR B 138      85.159 -71.375 125.697  1.00 50.66           O  
ATOM   4550  N   HIS B 139      83.824 -74.124 125.715  1.00 46.41           N  
ATOM   4551  CA  HIS B 139      83.883 -75.583 125.747  1.00 45.16           C  
ATOM   4552  C   HIS B 139      84.388 -76.059 127.109  1.00 43.41           C  
ATOM   4553  O   HIS B 139      84.004 -77.129 127.573  1.00 44.06           O  
ATOM   4554  CB  HIS B 139      84.779 -76.102 124.618  1.00 48.25           C  
ATOM   4555  CG  HIS B 139      84.093 -76.157 123.283  1.00 52.50           C  
ATOM   4556  CD2 HIS B 139      84.269 -75.423 122.155  1.00 53.26           C  
ATOM   4557  ND1 HIS B 139      83.068 -77.041 123.006  1.00 52.53           N  
ATOM   4558  CE1 HIS B 139      82.643 -76.848 121.768  1.00 53.91           C  
ATOM   4559  NE2 HIS B 139      83.354 -75.873 121.230  1.00 53.94           N  
ATOM   4560  N   ASP B 140      85.239 -75.262 127.752  1.00 41.58           N  
ATOM   4561  CA  ASP B 140      85.747 -75.603 129.077  1.00 40.62           C  
ATOM   4562  C   ASP B 140      84.566 -75.531 130.045  1.00 40.03           C  
ATOM   4563  O   ASP B 140      84.423 -76.356 130.950  1.00 38.52           O  
ATOM   4564  CB  ASP B 140      86.826 -74.610 129.528  1.00 40.95           C  
ATOM   4565  CG  ASP B 140      88.029 -74.568 128.587  1.00 42.98           C  
ATOM   4566  OD1 ASP B 140      88.764 -75.574 128.478  1.00 43.40           O  
ATOM   4567  OD2 ASP B 140      88.241 -73.517 127.951  1.00 44.85           O1-
ATOM   4568  N   SER B 141      83.717 -74.530 129.837  1.00 40.16           N  
ATOM   4569  CA  SER B 141      82.543 -74.320 130.670  1.00 38.66           C  
ATOM   4570  C   SER B 141      81.690 -75.580 130.680  1.00 38.84           C  
ATOM   4571  O   SER B 141      81.135 -75.967 131.716  1.00 37.99           O  
ATOM   4572  CB  SER B 141      81.701 -73.159 130.129  1.00 37.74           C  
ATOM   4573  OG  SER B 141      82.492 -72.031 129.834  1.00 37.44           O  
ATOM   4574  N   ASN B 142      81.582 -76.213 129.517  1.00 37.77           N  
ATOM   4575  CA  ASN B 142      80.783 -77.414 129.395  1.00 38.61           C  
ATOM   4576  C   ASN B 142      81.434 -78.558 130.155  1.00 37.94           C  
ATOM   4577  O   ASN B 142      80.750 -79.341 130.808  1.00 38.32           O  
ATOM   4578  CB  ASN B 142      80.615 -77.776 127.922  1.00 40.38           C  
ATOM   4579  CG  ASN B 142      79.494 -78.778 127.696  1.00 42.99           C  
ATOM   4580  ND2 ASN B 142      79.734 -79.750 126.819  1.00 44.93           N  
ATOM   4581  OD1 ASN B 142      78.430 -78.663 128.303  1.00 42.70           O  
ATOM   4582  N   THR B 143      82.759 -78.645 130.072  1.00 36.71           N  
ATOM   4583  CA  THR B 143      83.507 -79.690 130.761  1.00 35.51           C  
ATOM   4584  C   THR B 143      83.347 -79.562 132.270  1.00 35.11           C  
ATOM   4585  O   THR B 143      83.069 -80.548 132.958  1.00 34.29           O  
ATOM   4586  CB  THR B 143      84.984 -79.605 130.426  1.00 36.33           C  
ATOM   4587  CG2 THR B 143      85.776 -80.621 131.232  1.00 36.40           C  
ATOM   4588  OG1 THR B 143      85.155 -79.866 129.034  1.00 36.10           O  
ATOM   4589  N   THR B 144      83.529 -78.339 132.772  1.00 35.29           N  
ATOM   4590  CA  THR B 144      83.403 -78.043 134.195  1.00 34.74           C  
ATOM   4591  C   THR B 144      82.065 -78.568 134.711  1.00 36.07           C  
ATOM   4592  O   THR B 144      82.006 -79.326 135.687  1.00 34.76           O  
ATOM   4593  CB  THR B 144      83.466 -76.519 134.454  1.00 34.18           C  
ATOM   4594  CG2 THR B 144      83.277 -76.214 135.937  1.00 32.32           C  
ATOM   4595  OG1 THR B 144      84.734 -76.012 134.025  1.00 33.77           O  
ATOM   4596  N   LEU B 145      80.990 -78.158 134.043  1.00 36.60           N  
ATOM   4597  CA  LEU B 145      79.652 -78.576 134.425  1.00 36.79           C  
ATOM   4598  C   LEU B 145      79.492 -80.097 134.349  1.00 37.57           C  
ATOM   4599  O   LEU B 145      78.890 -80.718 135.244  1.00 37.21           O  
ATOM   4600  CB  LEU B 145      78.625 -77.899 133.521  1.00 37.35           C  
ATOM   4601  CG  LEU B 145      77.164 -78.179 133.853  1.00 38.07           C  
ATOM   4602  CD1 LEU B 145      76.868 -77.749 135.287  1.00 38.40           C  
ATOM   4603  CD2 LEU B 145      76.279 -77.432 132.871  1.00 40.65           C  
ATOM   4604  N   THR B 146      80.024 -80.697 133.286  1.00 36.37           N  
ATOM   4605  CA  THR B 146      79.926 -82.139 133.120  1.00 36.74           C  
ATOM   4606  C   THR B 146      80.584 -82.812 134.320  1.00 37.33           C  
ATOM   4607  O   THR B 146      80.022 -83.728 134.927  1.00 35.94           O  
ATOM   4608  CB  THR B 146      80.637 -82.608 131.835  1.00 36.52           C  
ATOM   4609  CG2 THR B 146      80.523 -84.112 131.681  1.00 33.23           C  
ATOM   4610  OG1 THR B 146      80.034 -81.980 130.701  1.00 36.33           O  
ATOM   4611  N   HIS B 147      81.779 -82.344 134.662  1.00 38.66           N  
ATOM   4612  CA  HIS B 147      82.500 -82.911 135.783  1.00 40.33           C  
ATOM   4613  C   HIS B 147      81.731 -82.773 137.089  1.00 41.38           C  
ATOM   4614  O   HIS B 147      81.734 -83.691 137.915  1.00 43.41           O  
ATOM   4615  CB  HIS B 147      83.878 -82.259 135.915  1.00 39.78           C  
ATOM   4616  CG  HIS B 147      84.886 -82.769 134.931  1.00 40.31           C  
ATOM   4617  CD2 HIS B 147      84.777 -83.076 133.616  1.00 41.28           C  
ATOM   4618  ND1 HIS B 147      86.200 -83.015 135.272  1.00 39.75           N  
ATOM   4619  CE1 HIS B 147      86.856 -83.451 134.211  1.00 39.81           C  
ATOM   4620  NE2 HIS B 147      86.016 -83.497 133.192  1.00 40.05           N  
ATOM   4621  N   TYR B 148      81.070 -81.641 137.294  1.00 40.64           N  
ATOM   4622  CA  TYR B 148      80.313 -81.481 138.520  1.00 40.24           C  
ATOM   4623  C   TYR B 148      79.215 -82.523 138.592  1.00 41.04           C  
ATOM   4624  O   TYR B 148      78.983 -83.119 139.641  1.00 41.45           O  
ATOM   4625  CB  TYR B 148      79.673 -80.097 138.602  1.00 38.21           C  
ATOM   4626  CG  TYR B 148      78.676 -79.972 139.737  1.00 36.14           C  
ATOM   4627  CD1 TYR B 148      79.061 -80.195 141.058  1.00 36.12           C  
ATOM   4628  CD2 TYR B 148      77.345 -79.631 139.489  1.00 36.73           C  
ATOM   4629  CE1 TYR B 148      78.145 -80.084 142.116  1.00 36.39           C  
ATOM   4630  CE2 TYR B 148      76.418 -79.516 140.541  1.00 37.02           C  
ATOM   4631  CZ  TYR B 148      76.830 -79.744 141.851  1.00 36.66           C  
ATOM   4632  OH  TYR B 148      75.939 -79.619 142.892  1.00 36.68           O  
ATOM   4633  N   GLU B 149      78.538 -82.732 137.467  1.00 42.33           N  
ATOM   4634  CA  GLU B 149      77.437 -83.686 137.401  1.00 42.84           C  
ATOM   4635  C   GLU B 149      77.872 -85.119 137.672  1.00 42.43           C  
ATOM   4636  O   GLU B 149      77.120 -85.897 138.253  1.00 41.12           O  
ATOM   4637  CB  GLU B 149      76.749 -83.598 136.029  1.00 43.87           C  
ATOM   4638  CG  GLU B 149      76.022 -82.268 135.799  1.00 45.96           C  
ATOM   4639  CD  GLU B 149      75.348 -82.156 134.429  1.00 46.33           C  
ATOM   4640  OE1 GLU B 149      76.039 -82.335 133.402  1.00 43.66           O  
ATOM   4641  OE2 GLU B 149      74.123 -81.879 134.387  1.00 47.31           O1-
ATOM   4642  N   GLN B 150      79.087 -85.466 137.265  1.00 43.21           N  
ATOM   4643  CA  GLN B 150      79.588 -86.820 137.466  1.00 44.31           C  
ATOM   4644  C   GLN B 150      80.343 -87.000 138.783  1.00 45.32           C  
ATOM   4645  O   GLN B 150      80.654 -88.121 139.176  1.00 44.62           O  
ATOM   4646  CB  GLN B 150      80.502 -87.209 136.305  1.00 43.39           C  
ATOM   4647  CG  GLN B 150      79.935 -86.855 134.954  1.00 45.33           C  
ATOM   4648  CD  GLN B 150      80.699 -87.496 133.813  1.00 47.20           C  
ATOM   4649  NE2 GLN B 150      79.972 -88.173 132.931  1.00 48.44           N  
ATOM   4650  OE1 GLN B 150      81.927 -87.384 133.720  1.00 46.87           O  
ATOM   4651  N   ASN B 151      80.639 -85.897 139.462  1.00 46.90           N  
ATOM   4652  CA  ASN B 151      81.360 -85.960 140.730  1.00 47.26           C  
ATOM   4653  C   ASN B 151      80.628 -86.882 141.709  1.00 46.16           C  
ATOM   4654  O   ASN B 151      79.484 -86.637 142.086  1.00 45.94           O  
ATOM   4655  CB  ASN B 151      81.492 -84.555 141.316  1.00 47.57           C  
ATOM   4656  CG  ASN B 151      82.419 -84.505 142.505  1.00 48.54           C  
ATOM   4657  ND2 ASN B 151      82.561 -85.622 143.200  1.00 47.81           N  
ATOM   4658  OD1 ASN B 151      82.999 -83.459 142.801  1.00 51.85           O  
ATOM   4659  N   SER B 152      81.308 -87.943 142.119  1.00 44.67           N  
ATOM   4660  CA  SER B 152      80.723 -88.916 143.023  1.00 43.38           C  
ATOM   4661  C   SER B 152      80.232 -88.342 144.337  1.00 42.66           C  
ATOM   4662  O   SER B 152      79.535 -89.024 145.077  1.00 44.72           O  
ATOM   4663  CB  SER B 152      81.730 -90.033 143.299  1.00 42.92           C  
ATOM   4664  OG  SER B 152      82.966 -89.513 143.741  1.00 41.64           O  
ATOM   4665  N   ALA B 153      80.593 -87.099 144.628  1.00 42.40           N  
ATOM   4666  CA  ALA B 153      80.169 -86.435 145.868  1.00 42.64           C  
ATOM   4667  C   ALA B 153      78.682 -86.064 145.831  1.00 42.27           C  
ATOM   4668  O   ALA B 153      78.070 -85.803 146.868  1.00 40.22           O  
ATOM   4669  CB  ALA B 153      81.007 -85.176 146.100  1.00 42.90           C  
ATOM   4670  N   LYS B 154      78.122 -86.035 144.624  1.00 42.73           N  
ATOM   4671  CA  LYS B 154      76.718 -85.725 144.406  1.00 42.66           C  
ATOM   4672  C   LYS B 154      76.198 -84.444 145.058  1.00 42.49           C  
ATOM   4673  O   LYS B 154      75.482 -84.489 146.062  1.00 41.74           O  
ATOM   4674  CB  LYS B 154      75.865 -86.913 144.861  1.00 43.59           C  
ATOM   4675  CG  LYS B 154      76.109 -88.181 144.055  1.00 45.28           C  
ATOM   4676  CD  LYS B 154      75.102 -89.267 144.429  1.00 51.30           C  
ATOM   4677  CE  LYS B 154      75.120 -90.448 143.446  1.00 52.90           C  
ATOM   4678  NZ  LYS B 154      76.402 -91.234 143.470  1.00 53.08           N1+
ATOM   4679  N   GLY B 155      76.553 -83.303 144.470  1.00 43.18           N  
ATOM   4680  CA  GLY B 155      76.103 -82.015 144.984  1.00 42.85           C  
ATOM   4681  C   GLY B 155      74.598 -81.825 144.829  1.00 42.17           C  
ATOM   4682  O   GLY B 155      74.014 -82.172 143.803  1.00 40.94           O  
ATOM   4683  N   GLN B 156      73.970 -81.258 145.853  1.00 42.53           N  
ATOM   4684  CA  GLN B 156      72.530 -81.050 145.859  1.00 42.17           C  
ATOM   4685  C   GLN B 156      72.109 -79.622 145.514  1.00 40.65           C  
ATOM   4686  O   GLN B 156      70.946 -79.362 145.213  1.00 39.06           O  
ATOM   4687  CB  GLN B 156      71.988 -81.432 147.235  1.00 44.55           C  
ATOM   4688  CG  GLN B 156      72.416 -82.819 147.679  1.00 48.83           C  
ATOM   4689  CD  GLN B 156      71.947 -83.162 149.087  1.00 52.31           C  
ATOM   4690  NE2 GLN B 156      72.898 -83.280 150.016  1.00 53.24           N  
ATOM   4691  OE1 GLN B 156      70.744 -83.318 149.339  1.00 53.60           O  
ATOM   4692  N   ALA B 157      73.062 -78.703 145.572  1.00 39.47           N  
ATOM   4693  CA  ALA B 157      72.806 -77.305 145.269  1.00 37.83           C  
ATOM   4694  C   ALA B 157      74.137 -76.679 144.899  1.00 37.73           C  
ATOM   4695  O   ALA B 157      75.182 -77.095 145.390  1.00 36.56           O  
ATOM   4696  CB  ALA B 157      72.215 -76.592 146.487  1.00 36.14           C  
ATOM   4697  N   VAL B 158      74.099 -75.682 144.026  1.00 37.17           N  
ATOM   4698  CA  VAL B 158      75.321 -75.011 143.620  1.00 36.72           C  
ATOM   4699  C   VAL B 158      75.409 -73.586 144.164  1.00 35.57           C  
ATOM   4700  O   VAL B 158      74.479 -72.786 144.008  1.00 34.91           O  
ATOM   4701  CB  VAL B 158      75.435 -74.951 142.089  1.00 36.60           C  
ATOM   4702  CG1 VAL B 158      76.674 -74.132 141.693  1.00 36.67           C  
ATOM   4703  CG2 VAL B 158      75.500 -76.367 141.531  1.00 33.67           C  
ATOM   4704  N   LEU B 159      76.523 -73.287 144.827  1.00 34.35           N  
ATOM   4705  CA  LEU B 159      76.773 -71.946 145.347  1.00 33.11           C  
ATOM   4706  C   LEU B 159      77.545 -71.327 144.188  1.00 31.82           C  
ATOM   4707  O   LEU B 159      78.632 -71.793 143.849  1.00 32.71           O  
ATOM   4708  CB  LEU B 159      77.627 -72.011 146.620  1.00 31.00           C  
ATOM   4709  CG  LEU B 159      76.978 -72.793 147.782  1.00 31.35           C  
ATOM   4710  CD1 LEU B 159      77.898 -72.801 148.993  1.00 28.76           C  
ATOM   4711  CD2 LEU B 159      75.636 -72.165 148.141  1.00 25.53           C  
ATOM   4712  N   PHE B 160      76.973 -70.301 143.561  1.00 30.87           N  
ATOM   4713  CA  PHE B 160      77.618 -69.675 142.408  1.00 30.82           C  
ATOM   4714  C   PHE B 160      78.281 -68.343 142.756  1.00 29.96           C  
ATOM   4715  O   PHE B 160      77.649 -67.419 143.280  1.00 27.82           O  
ATOM   4716  CB  PHE B 160      76.591 -69.495 141.281  1.00 30.84           C  
ATOM   4717  CG  PHE B 160      77.210 -69.157 139.962  1.00 31.23           C  
ATOM   4718  CD1 PHE B 160      77.192 -67.854 139.480  1.00 31.71           C  
ATOM   4719  CD2 PHE B 160      77.849 -70.135 139.216  1.00 30.74           C  
ATOM   4720  CE1 PHE B 160      77.808 -67.532 138.270  1.00 32.01           C  
ATOM   4721  CE2 PHE B 160      78.464 -69.824 138.013  1.00 30.63           C  
ATOM   4722  CZ  PHE B 160      78.443 -68.517 137.541  1.00 31.24           C  
ATOM   4723  N   MET B 161      79.567 -68.242 142.437  1.00 31.23           N  
ATOM   4724  CA  MET B 161      80.323 -67.048 142.806  1.00 33.13           C  
ATOM   4725  C   MET B 161      80.308 -65.827 141.908  1.00 34.05           C  
ATOM   4726  O   MET B 161      81.064 -64.882 142.150  1.00 34.72           O  
ATOM   4727  CB  MET B 161      81.770 -67.460 143.111  1.00 31.41           C  
ATOM   4728  CG  MET B 161      81.961 -67.928 144.558  1.00 30.61           C  
ATOM   4729  SD  MET B 161      80.632 -69.028 145.182  1.00 30.26           S  
ATOM   4730  CE  MET B 161      81.214 -70.547 144.537  1.00 29.36           C  
ATOM   4731  N   GLY B 162      79.461 -65.828 140.882  1.00 34.26           N  
ATOM   4732  CA  GLY B 162      79.378 -64.661 140.021  1.00 34.94           C  
ATOM   4733  C   GLY B 162      79.924 -64.802 138.620  1.00 35.63           C  
ATOM   4734  O   GLY B 162      80.727 -65.688 138.345  1.00 36.40           O  
ATOM   4735  N   ASP B 163      79.487 -63.895 137.747  1.00 36.66           N  
ATOM   4736  CA  ASP B 163      79.858 -63.880 136.338  1.00 36.96           C  
ATOM   4737  C   ASP B 163      79.254 -65.123 135.686  1.00 37.79           C  
ATOM   4738  O   ASP B 163      79.915 -66.154 135.517  1.00 38.71           O  
ATOM   4739  CB  ASP B 163      81.386 -63.852 136.183  1.00 37.73           C  
ATOM   4740  CG  ASP B 163      81.991 -62.488 136.548  1.00 37.48           C  
ATOM   4741  OD1 ASP B 163      81.231 -61.546 136.849  1.00 37.80           O  
ATOM   4742  OD2 ASP B 163      83.228 -62.351 136.535  1.00 35.72           O1-
ATOM   4743  N   LEU B 164      77.979 -65.003 135.324  1.00 37.48           N  
ATOM   4744  CA  LEU B 164      77.230 -66.100 134.725  1.00 37.13           C  
ATOM   4745  C   LEU B 164      77.480 -66.409 133.257  1.00 37.76           C  
ATOM   4746  O   LEU B 164      78.150 -67.391 132.937  1.00 36.05           O  
ATOM   4747  CB  LEU B 164      75.719 -65.877 134.921  1.00 34.17           C  
ATOM   4748  CG  LEU B 164      75.155 -66.065 136.333  1.00 33.63           C  
ATOM   4749  CD1 LEU B 164      75.637 -64.933 137.242  1.00 33.29           C  
ATOM   4750  CD2 LEU B 164      73.636 -66.099 136.275  1.00 31.61           C  
ATOM   4751  N   SER B 165      76.942 -65.568 132.376  1.00 39.52           N  
ATOM   4752  CA  SER B 165      77.030 -65.778 130.931  1.00 40.95           C  
ATOM   4753  C   SER B 165      78.158 -65.129 130.127  1.00 42.84           C  
ATOM   4754  O   SER B 165      78.479 -65.598 129.041  1.00 46.77           O  
ATOM   4755  CB  SER B 165      75.703 -65.358 130.289  1.00 41.31           C  
ATOM   4756  OG  SER B 165      75.553 -63.943 130.336  1.00 38.76           O  
ATOM   4757  N   TYR B 166      78.750 -64.057 130.634  1.00 41.27           N  
ATOM   4758  CA  TYR B 166      79.810 -63.366 129.894  1.00 40.93           C  
ATOM   4759  C   TYR B 166      79.318 -62.937 128.517  1.00 41.04           C  
ATOM   4760  O   TYR B 166      80.101 -62.820 127.571  1.00 40.55           O  
ATOM   4761  CB  TYR B 166      81.046 -64.263 129.734  1.00 41.08           C  
ATOM   4762  CG  TYR B 166      81.843 -64.379 131.003  1.00 40.24           C  
ATOM   4763  CD1 TYR B 166      81.411 -65.195 132.048  1.00 41.44           C  
ATOM   4764  CD2 TYR B 166      83.004 -63.627 131.188  1.00 40.62           C  
ATOM   4765  CE1 TYR B 166      82.113 -65.257 133.250  1.00 43.43           C  
ATOM   4766  CE2 TYR B 166      83.709 -63.676 132.375  1.00 40.57           C  
ATOM   4767  CZ  TYR B 166      83.261 -64.491 133.405  1.00 42.85           C  
ATOM   4768  OH  TYR B 166      83.948 -64.545 134.593  1.00 42.71           O  
ATOM   4769  N   SER B 167      78.016 -62.699 128.402  1.00 39.71           N  
ATOM   4770  CA  SER B 167      77.471 -62.270 127.127  1.00 40.95           C  
ATOM   4771  C   SER B 167      77.812 -60.807 126.905  1.00 38.88           C  
ATOM   4772  O   SER B 167      77.779 -60.316 125.774  1.00 38.63           O  
ATOM   4773  CB  SER B 167      75.958 -62.452 127.100  1.00 43.61           C  
ATOM   4774  OG  SER B 167      75.348 -61.713 128.141  1.00 50.41           O  
ATOM   4775  N   ASN B 168      78.140 -60.108 127.987  1.00 37.37           N  
ATOM   4776  CA  ASN B 168      78.497 -58.703 127.868  1.00 35.98           C  
ATOM   4777  C   ASN B 168      79.798 -58.586 127.077  1.00 36.75           C  
ATOM   4778  O   ASN B 168      80.220 -57.486 126.730  1.00 36.89           O  
ATOM   4779  CB  ASN B 168      78.635 -58.057 129.260  1.00 32.77           C  
ATOM   4780  CG  ASN B 168      79.781 -58.635 130.079  1.00 32.20           C  
ATOM   4781  ND2 ASN B 168      80.241 -57.874 131.065  1.00 28.64           N  
ATOM   4782  OD1 ASN B 168      80.238 -59.749 129.835  1.00 29.83           O  
ATOM   4783  N   ARG B 169      80.428 -59.726 126.782  1.00 36.81           N  
ATOM   4784  CA  ARG B 169      81.672 -59.715 126.011  1.00 39.00           C  
ATOM   4785  C   ARG B 169      81.388 -59.744 124.511  1.00 38.76           C  
ATOM   4786  O   ARG B 169      82.293 -59.574 123.692  1.00 37.90           O  
ATOM   4787  CB  ARG B 169      82.568 -60.906 126.391  1.00 39.15           C  
ATOM   4788  CG  ARG B 169      83.081 -60.857 127.831  1.00 39.82           C  
ATOM   4789  CD  ARG B 169      84.372 -61.615 127.959  1.00 39.50           C  
ATOM   4790  NE  ARG B 169      85.460 -60.926 127.268  1.00 38.06           N  
ATOM   4791  CZ  ARG B 169      86.368 -61.527 126.508  1.00 38.64           C  
ATOM   4792  NH1 ARG B 169      86.331 -62.837 126.322  1.00 39.33           N1+
ATOM   4793  NH2 ARG B 169      87.326 -60.812 125.935  1.00 41.45           N  
ATOM   4794  N   TRP B 170      80.129 -59.959 124.151  1.00 38.18           N  
ATOM   4795  CA  TRP B 170      79.758 -59.963 122.747  1.00 39.63           C  
ATOM   4796  C   TRP B 170      79.378 -58.550 122.305  1.00 39.74           C  
ATOM   4797  O   TRP B 170      79.173 -57.658 123.137  1.00 39.80           O  
ATOM   4798  CB  TRP B 170      78.584 -60.913 122.508  1.00 40.57           C  
ATOM   4799  CG  TRP B 170      78.986 -62.357 122.437  1.00 40.85           C  
ATOM   4800  CD1 TRP B 170      79.412 -63.140 123.467  1.00 40.50           C  
ATOM   4801  CD2 TRP B 170      78.995 -63.188 121.269  1.00 41.85           C  
ATOM   4802  CE2 TRP B 170      79.436 -64.469 121.672  1.00 42.45           C  
ATOM   4803  CE3 TRP B 170      78.669 -62.979 119.921  1.00 41.82           C  
ATOM   4804  NE1 TRP B 170      79.684 -64.410 123.017  1.00 40.47           N  
ATOM   4805  CZ2 TRP B 170      79.560 -65.542 120.771  1.00 42.45           C  
ATOM   4806  CZ3 TRP B 170      78.792 -64.050 119.024  1.00 42.01           C  
ATOM   4807  CH2 TRP B 170      79.234 -65.313 119.457  1.00 40.79           C  
ATOM   4808  N   PRO B 171      79.293 -58.320 120.987  1.00 40.21           N  
ATOM   4809  CA  PRO B 171      78.928 -56.976 120.540  1.00 41.03           C  
ATOM   4810  C   PRO B 171      77.637 -56.510 121.201  1.00 40.23           C  
ATOM   4811  O   PRO B 171      76.671 -57.259 121.271  1.00 39.82           O  
ATOM   4812  CB  PRO B 171      78.825 -57.125 119.018  1.00 41.21           C  
ATOM   4813  CG  PRO B 171      78.595 -58.593 118.811  1.00 42.35           C  
ATOM   4814  CD  PRO B 171      79.498 -59.215 119.839  1.00 41.39           C  
ATOM   4815  N   ASN B 172      77.642 -55.282 121.708  1.00 39.77           N  
ATOM   4816  CA  ASN B 172      76.468 -54.725 122.357  1.00 39.95           C  
ATOM   4817  C   ASN B 172      75.985 -55.601 123.519  1.00 39.61           C  
ATOM   4818  O   ASN B 172      74.797 -55.594 123.846  1.00 38.52           O  
ATOM   4819  CB  ASN B 172      75.332 -54.581 121.339  1.00 40.66           C  
ATOM   4820  CG  ASN B 172      75.706 -53.698 120.157  1.00 41.36           C  
ATOM   4821  ND2 ASN B 172      76.542 -52.698 120.400  1.00 41.47           N  
ATOM   4822  OD1 ASN B 172      75.239 -53.913 119.041  1.00 40.08           O  
ATOM   4823  N   HIS B 173      76.890 -56.347 124.145  1.00 38.06           N  
ATOM   4824  CA  HIS B 173      76.488 -57.214 125.248  1.00 37.61           C  
ATOM   4825  C   HIS B 173      75.355 -58.143 124.805  1.00 36.52           C  
ATOM   4826  O   HIS B 173      74.491 -58.486 125.598  1.00 36.41           O  
ATOM   4827  CB  HIS B 173      75.982 -56.397 126.443  1.00 38.21           C  
ATOM   4828  CG  HIS B 173      77.001 -55.481 127.039  1.00 36.51           C  
ATOM   4829  CD2 HIS B 173      78.024 -54.796 126.478  1.00 35.79           C  
ATOM   4830  ND1 HIS B 173      77.015 -55.165 128.380  1.00 35.84           N  
ATOM   4831  CE1 HIS B 173      78.005 -54.323 128.621  1.00 35.54           C  
ATOM   4832  NE2 HIS B 173      78.633 -54.083 127.484  1.00 35.49           N  
ATOM   4833  N   ASP B 174      75.368 -58.533 123.538  1.00 37.69           N  
ATOM   4834  CA  ASP B 174      74.350 -59.403 122.950  1.00 37.16           C  
ATOM   4835  C   ASP B 174      73.577 -60.252 123.969  1.00 37.15           C  
ATOM   4836  O   ASP B 174      74.050 -61.299 124.397  1.00 36.34           O  
ATOM   4837  CB  ASP B 174      75.017 -60.322 121.930  1.00 38.12           C  
ATOM   4838  CG  ASP B 174      74.023 -60.998 121.019  1.00 39.35           C  
ATOM   4839  OD1 ASP B 174      72.836 -61.093 121.392  1.00 39.21           O  
ATOM   4840  OD2 ASP B 174      74.435 -61.442 119.928  1.00 40.81           O1-
ATOM   4841  N   ASN B 175      72.383 -59.808 124.344  1.00 36.55           N  
ATOM   4842  CA  ASN B 175      71.587 -60.545 125.315  1.00 36.21           C  
ATOM   4843  C   ASN B 175      71.100 -61.897 124.783  1.00 36.74           C  
ATOM   4844  O   ASN B 175      70.473 -62.684 125.516  1.00 35.42           O  
ATOM   4845  CB  ASN B 175      70.386 -59.704 125.784  1.00 34.96           C  
ATOM   4846  CG  ASN B 175      70.768 -58.663 126.838  1.00 36.13           C  
ATOM   4847  ND2 ASN B 175      72.002 -58.169 126.780  1.00 33.42           N  
ATOM   4848  OD1 ASN B 175      69.951 -58.309 127.690  1.00 35.87           O  
ATOM   4849  N   ASN B 176      71.377 -62.173 123.512  1.00 36.56           N  
ATOM   4850  CA  ASN B 176      70.989 -63.461 122.954  1.00 37.20           C  
ATOM   4851  C   ASN B 176      71.886 -64.509 123.600  1.00 37.60           C  
ATOM   4852  O   ASN B 176      71.517 -65.677 123.684  1.00 37.54           O  
ATOM   4853  CB  ASN B 176      71.169 -63.479 121.434  1.00 37.03           C  
ATOM   4854  CG  ASN B 176      70.153 -62.609 120.726  1.00 38.00           C  
ATOM   4855  ND2 ASN B 176      70.628 -61.699 119.889  1.00 38.97           N  
ATOM   4856  OD1 ASN B 176      68.950 -62.751 120.936  1.00 36.80           O  
ATOM   4857  N   ARG B 177      73.061 -64.085 124.066  1.00 37.42           N  
ATOM   4858  CA  ARG B 177      73.982 -65.004 124.726  1.00 38.08           C  
ATOM   4859  C   ARG B 177      73.585 -65.273 126.176  1.00 37.47           C  
ATOM   4860  O   ARG B 177      74.139 -66.156 126.824  1.00 37.73           O  
ATOM   4861  CB  ARG B 177      75.407 -64.468 124.643  1.00 37.86           C  
ATOM   4862  CG  ARG B 177      76.052 -64.803 123.316  1.00 39.80           C  
ATOM   4863  CD  ARG B 177      76.385 -66.285 123.232  1.00 40.35           C  
ATOM   4864  NE  ARG B 177      76.694 -66.709 121.867  1.00 41.08           N  
ATOM   4865  CZ  ARG B 177      77.285 -67.856 121.554  1.00 40.12           C  
ATOM   4866  NH1 ARG B 177      77.651 -68.705 122.507  1.00 40.77           N1+
ATOM   4867  NH2 ARG B 177      77.499 -68.161 120.286  1.00 38.74           N  
ATOM   4868  N   TRP B 178      72.627 -64.505 126.684  1.00 36.35           N  
ATOM   4869  CA  TRP B 178      72.123 -64.748 128.032  1.00 36.65           C  
ATOM   4870  C   TRP B 178      71.153 -65.917 127.854  1.00 36.01           C  
ATOM   4871  O   TRP B 178      71.094 -66.823 128.688  1.00 35.97           O  
ATOM   4872  CB  TRP B 178      71.350 -63.541 128.585  1.00 37.64           C  
ATOM   4873  CG  TRP B 178      72.161 -62.574 129.390  1.00 39.70           C  
ATOM   4874  CD1 TRP B 178      72.487 -61.297 129.045  1.00 39.43           C  
ATOM   4875  CD2 TRP B 178      72.741 -62.800 130.688  1.00 41.13           C  
ATOM   4876  CE2 TRP B 178      73.402 -61.612 131.061  1.00 40.38           C  
ATOM   4877  CE3 TRP B 178      72.762 -63.894 131.573  1.00 41.31           C  
ATOM   4878  NE1 TRP B 178      73.230 -60.712 130.042  1.00 41.04           N  
ATOM   4879  CZ2 TRP B 178      74.080 -61.480 132.280  1.00 41.38           C  
ATOM   4880  CZ3 TRP B 178      73.438 -63.762 132.790  1.00 41.44           C  
ATOM   4881  CH2 TRP B 178      74.087 -62.562 133.128  1.00 41.75           C  
ATOM   4882  N   ASP B 179      70.402 -65.887 126.752  1.00 34.97           N  
ATOM   4883  CA  ASP B 179      69.425 -66.932 126.438  1.00 35.17           C  
ATOM   4884  C   ASP B 179      70.114 -68.282 126.219  1.00 34.22           C  
ATOM   4885  O   ASP B 179      69.647 -69.316 126.702  1.00 31.31           O  
ATOM   4886  CB  ASP B 179      68.617 -66.556 125.181  1.00 34.42           C  
ATOM   4887  CG  ASP B 179      67.788 -65.294 125.371  1.00 35.08           C  
ATOM   4888  OD1 ASP B 179      67.106 -65.178 126.400  1.00 33.66           O  
ATOM   4889  OD2 ASP B 179      67.805 -64.414 124.493  1.00 36.52           O1-
ATOM   4890  N   THR B 180      71.224 -68.264 125.488  1.00 34.59           N  
ATOM   4891  CA  THR B 180      71.961 -69.484 125.231  1.00 35.55           C  
ATOM   4892  C   THR B 180      72.456 -70.025 126.560  1.00 35.15           C  
ATOM   4893  O   THR B 180      72.296 -71.206 126.856  1.00 36.12           O  
ATOM   4894  CB  THR B 180      73.175 -69.238 124.299  1.00 37.87           C  
ATOM   4895  CG2 THR B 180      72.709 -68.663 122.965  1.00 38.70           C  
ATOM   4896  OG1 THR B 180      74.087 -68.322 124.916  1.00 37.98           O  
ATOM   4897  N   TRP B 181      73.048 -69.161 127.370  1.00 34.03           N  
ATOM   4898  CA  TRP B 181      73.547 -69.601 128.658  1.00 34.42           C  
ATOM   4899  C   TRP B 181      72.417 -70.228 129.478  1.00 34.95           C  
ATOM   4900  O   TRP B 181      72.631 -71.189 130.225  1.00 34.29           O  
ATOM   4901  CB  TRP B 181      74.154 -68.423 129.425  1.00 33.58           C  
ATOM   4902  CG  TRP B 181      74.929 -68.883 130.606  1.00 32.20           C  
ATOM   4903  CD1 TRP B 181      76.215 -69.333 130.620  1.00 30.03           C  
ATOM   4904  CD2 TRP B 181      74.442 -69.011 131.943  1.00 32.67           C  
ATOM   4905  CE2 TRP B 181      75.490 -69.554 132.718  1.00 30.86           C  
ATOM   4906  CE3 TRP B 181      73.216 -68.716 132.565  1.00 32.76           C  
ATOM   4907  NE1 TRP B 181      76.561 -69.738 131.884  1.00 31.43           N  
ATOM   4908  CZ2 TRP B 181      75.352 -69.814 134.087  1.00 31.19           C  
ATOM   4909  CZ3 TRP B 181      73.081 -68.975 133.928  1.00 32.46           C  
ATOM   4910  CH2 TRP B 181      74.148 -69.520 134.673  1.00 31.17           C  
ATOM   4911  N   GLY B 182      71.215 -69.681 129.329  1.00 34.08           N  
ATOM   4912  CA  GLY B 182      70.068 -70.198 130.056  1.00 34.44           C  
ATOM   4913  C   GLY B 182      69.709 -71.615 129.645  1.00 35.77           C  
ATOM   4914  O   GLY B 182      69.296 -72.424 130.480  1.00 35.93           O  
ATOM   4915  N   ARG B 183      69.859 -71.918 128.358  1.00 36.03           N  
ATOM   4916  CA  ARG B 183      69.562 -73.256 127.856  1.00 38.07           C  
ATOM   4917  C   ARG B 183      70.665 -74.219 128.263  1.00 38.16           C  
ATOM   4918  O   ARG B 183      70.399 -75.355 128.658  1.00 39.20           O  
ATOM   4919  CB  ARG B 183      69.433 -73.244 126.328  1.00 37.66           C  
ATOM   4920  CG  ARG B 183      68.120 -72.669 125.847  1.00 37.99           C  
ATOM   4921  CD  ARG B 183      68.095 -72.476 124.344  1.00 39.93           C  
ATOM   4922  NE  ARG B 183      67.570 -71.151 124.064  1.00 40.72           N  
ATOM   4923  CZ  ARG B 183      68.054 -70.330 123.145  1.00 39.51           C  
ATOM   4924  NH1 ARG B 183      69.075 -70.701 122.388  1.00 37.79           N1+
ATOM   4925  NH2 ARG B 183      67.533 -69.117 123.022  1.00 41.51           N  
ATOM   4926  N   PHE B 184      71.901 -73.745 128.173  1.00 36.29           N  
ATOM   4927  CA  PHE B 184      73.059 -74.546 128.520  1.00 36.19           C  
ATOM   4928  C   PHE B 184      73.042 -74.995 129.987  1.00 35.46           C  
ATOM   4929  O   PHE B 184      73.130 -76.188 130.282  1.00 35.48           O  
ATOM   4930  CB  PHE B 184      74.324 -73.736 128.192  1.00 36.87           C  
ATOM   4931  CG  PHE B 184      75.565 -74.196 128.906  1.00 38.16           C  
ATOM   4932  CD1 PHE B 184      75.959 -75.526 128.875  1.00 36.81           C  
ATOM   4933  CD2 PHE B 184      76.354 -73.276 129.608  1.00 37.31           C  
ATOM   4934  CE1 PHE B 184      77.119 -75.942 129.529  1.00 38.89           C  
ATOM   4935  CE2 PHE B 184      77.511 -73.678 130.262  1.00 37.24           C  
ATOM   4936  CZ  PHE B 184      77.897 -75.014 130.223  1.00 38.16           C  
ATOM   4937  N   SER B 185      72.909 -74.043 130.900  1.00 34.27           N  
ATOM   4938  CA  SER B 185      72.911 -74.347 132.325  1.00 33.99           C
[truncated: 158,842 more chars]
