# Supplementary material for: Structural Descriptors for Subunit Interface Regions in Homodimers: Effect of Lipid Membrane and Secondary Structure Type
Source: J Chem Inf Model. 2025 Mar 27;65(7):3117–26. doi: 10.1021/acs.jcim.4c01233 (PMC12004529; doi:10.1021/acs.jcim.4c01233)
Supplement: Supplementary file 3 — ci4c01233_si_003.tar [file ci4c01233_si_003.tar › database/alpha/4n5f_cytop.pdb]

HEADER    cleaned_4n5f.pdb_corrected_final
ATOM   2790  N   HIS A   1      34.518  -1.327 -12.302  1.00 62.96           N  
ATOM   2791  CA  HIS A   1      34.675   0.156 -12.181  1.00 69.82           C  
ATOM   2792  C   HIS A   1      35.848   0.450 -11.258  1.00 73.97           C  
ATOM   2793  O   HIS A   1      36.812   1.137 -11.628  1.00 72.09           O  
ATOM   2794  CB  HIS A   1      33.398   0.804 -11.612  1.00 72.86           C  
ATOM   2795  N   MET A   2      35.752  -0.100 -10.053  1.00 66.88           N  
ATOM   2796  CA  MET A   2      36.797  -0.002  -9.041  1.00 66.02           C  
ATOM   2797  C   MET A   2      37.604  -1.311  -8.888  1.00 63.22           C  
ATOM   2798  O   MET A   2      38.472  -1.414  -8.023  1.00 58.80           O  
ATOM   2799  CB  MET A   2      36.135   0.352  -7.699  1.00 62.59           C  
ATOM   2800  CG  MET A   2      35.305   1.627  -7.714  1.00 59.02           C  
ATOM   2801  SD  MET A   2      35.218   2.248  -6.028  1.00 64.54           S  
ATOM   2802  CE  MET A   2      34.221   3.754  -6.075  1.00 59.82           C  
ATOM   2803  N   ASP A   3      37.351  -2.286  -9.760  1.00 63.78           N  
ATOM   2804  CA  ASP A   3      37.718  -3.686  -9.498  1.00 62.49           C  
ATOM   2805  C   ASP A   3      39.204  -4.021  -9.250  1.00 65.07           C  
ATOM   2806  O   ASP A   3      39.517  -4.880  -8.409  1.00 59.48           O  
ATOM   2807  CB  ASP A   3      37.161  -4.577 -10.605  1.00 59.93           C  
ATOM   2808  CG  ASP A   3      35.701  -4.894 -10.412  1.00 58.05           C  
ATOM   2809  OD1 ASP A   3      35.059  -4.361  -9.485  1.00 65.71           O  
ATOM   2810  OD2 ASP A   3      35.179  -5.714 -11.180  1.00 61.95           O1-
ATOM   2811  N   GLU A   4      40.114  -3.347  -9.941  1.00 66.79           N  
ATOM   2812  CA  GLU A   4      41.548  -3.632  -9.775  1.00 66.35           C  
ATOM   2813  C   GLU A   4      42.011  -3.273  -8.364  1.00 66.15           C  
ATOM   2814  O   GLU A   4      43.111  -3.649  -7.956  1.00 75.71           O  
ATOM   2815  CB  GLU A   4      42.414  -2.892 -10.825  1.00 73.65           C  
ATOM   2816  CG  GLU A   4      42.316  -3.428 -12.262  1.00 70.03           C  
ATOM   2817  CD  GLU A   4      41.139  -2.844 -13.050  1.00 77.86           C  
ATOM   2818  OE1 GLU A   4      40.277  -2.139 -12.470  1.00 78.04           O  
ATOM   2819  OE2 GLU A   4      41.067  -3.080 -14.272  1.00 83.22           O1-
ATOM   2820  N   LEU A   5      41.181  -2.551  -7.616  1.00 57.62           N  
ATOM   2821  CA  LEU A   5      41.475  -2.274  -6.219  1.00 59.44           C  
ATOM   2822  C   LEU A   5      41.025  -3.414  -5.310  1.00 61.75           C  
ATOM   2823  O   LEU A   5      41.286  -3.381  -4.116  1.00 64.31           O  
ATOM   2824  CB  LEU A   5      40.792  -0.968  -5.786  1.00 65.91           C  
ATOM   2825  N   TYR A   6      40.334  -4.412  -5.858  1.00 55.92           N  
ATOM   2826  CA  TYR A   6      39.798  -5.491  -5.040  1.00 56.10           C  
ATOM   2827  C   TYR A   6      40.615  -6.783  -5.223  1.00 61.41           C  
ATOM   2828  O   TYR A   6      41.100  -7.072  -6.322  1.00 62.89           O  
ATOM   2829  CB  TYR A   6      38.346  -5.788  -5.434  1.00 51.70           C  
ATOM   2830  CG  TYR A   6      37.349  -4.659  -5.285  1.00 51.08           C  
ATOM   2831  CD1 TYR A   6      37.419  -3.755  -4.211  1.00 52.10           C  
ATOM   2832  CD2 TYR A   6      36.290  -4.526  -6.181  1.00 46.97           C  
ATOM   2833  CE1 TYR A   6      36.476  -2.742  -4.065  1.00 48.24           C  
ATOM   2834  CE2 TYR A   6      35.354  -3.505  -6.048  1.00 45.57           C  
ATOM   2835  CZ  TYR A   6      35.459  -2.624  -4.989  1.00 45.46           C  
ATOM   2836  OH  TYR A   6      34.541  -1.627  -4.854  1.00 48.14           O  
ATOM   2837  N   THR A   7      40.722  -7.579  -4.163  1.00 55.95           N  
ATOM   2838  CA  THR A   7      41.327  -8.911  -4.265  1.00 56.36           C  
ATOM   2839  C   THR A   7      40.436  -9.811  -5.119  1.00 53.90           C  
ATOM   2840  O   THR A   7      39.298  -9.466  -5.397  1.00 55.29           O  
ATOM   2841  CB  THR A   7      41.520  -9.545  -2.874  1.00 55.56           C  
ATOM   2842  CG2 THR A   7      42.272  -8.578  -1.928  1.00 51.69           C  
ATOM   2843  OG1 THR A   7      40.243  -9.880  -2.315  1.00 55.63           O  
ATOM   2844  N   GLU A   8      40.946 -10.961  -5.536  1.00 52.03           N  
ATOM   2845  CA  GLU A   8      40.147 -11.903  -6.328  1.00 49.24           C  
ATOM   2846  C   GLU A   8      38.983 -12.463  -5.510  1.00 45.16           C  
ATOM   2847  O   GLU A   8      37.868 -12.629  -6.040  1.00 46.80           O  
ATOM   2848  CB  GLU A   8      41.001 -13.069  -6.890  1.00 46.63           C  
ATOM   2849  N   ASP A   9      39.220 -12.744  -4.238  1.00 61.40           N  
ATOM   2850  CA  ASP A   9      38.129 -13.173  -3.356  1.00 60.97           C  
ATOM   2851  C   ASP A   9      37.027 -12.140  -3.214  1.00 56.44           C  
ATOM   2852  O   ASP A   9      35.843 -12.455  -3.297  1.00 54.22           O  
ATOM   2853  CB  ASP A   9      38.646 -13.521  -1.955  1.00 62.62           C  
ATOM   2854  CG  ASP A   9      39.099 -14.942  -1.855  1.00 64.51           C  
ATOM   2855  OD1 ASP A   9      39.421 -15.552  -2.888  1.00 65.00           O  
ATOM   2856  OD2 ASP A   9      39.126 -15.454  -0.733  1.00 71.66           O1-
ATOM   2857  N   GLN A  10      37.427 -10.903  -2.993  1.00 55.60           N  
ATOM   2858  CA  GLN A  10      36.461  -9.830  -2.882  1.00 52.22           C  
ATOM   2859  C   GLN A  10      35.636  -9.758  -4.182  1.00 51.82           C  
ATOM   2860  O   GLN A  10      34.412  -9.740  -4.142  1.00 50.46           O  
ATOM   2861  CB  GLN A  10      37.184  -8.522  -2.560  1.00 51.29           C  
ATOM   2862  CG  GLN A  10      37.679  -8.454  -1.118  1.00 49.04           C  
ATOM   2863  CD  GLN A  10      38.680  -7.331  -0.867  1.00 51.16           C  
ATOM   2864  NE2 GLN A  10      39.142  -7.233   0.374  1.00 52.05           N  
ATOM   2865  OE1 GLN A  10      39.042  -6.569  -1.766  1.00 50.23           O  
ATOM   2866  N   ARG A  11      36.304  -9.764  -5.335  1.00 54.06           N  
ATOM   2867  CA  ARG A  11      35.595  -9.768  -6.618  1.00 52.80           C  
ATOM   2868  C   ARG A  11      34.653 -10.944  -6.775  1.00 50.29           C  
ATOM   2869  O   ARG A  11      33.572 -10.772  -7.301  1.00 49.16           O  
ATOM   2870  CB  ARG A  11      36.555  -9.754  -7.804  1.00 55.96           C  
ATOM   2871  CG  ARG A  11      37.094  -8.376  -8.133  1.00 60.51           C  
ATOM   2872  CD  ARG A  11      37.689  -8.316  -9.540  1.00 63.27           C  
ATOM   2873  NE  ARG A  11      38.636  -9.394  -9.801  1.00 70.75           N  
ATOM   2874  CZ  ARG A  11      39.888  -9.456  -9.339  1.00 78.92           C  
ATOM   2875  NH1 ARG A  11      40.377  -8.502  -8.548  1.00 81.99           N1+
ATOM   2876  NH2 ARG A  11      40.660 -10.494  -9.657  1.00 80.17           N  
ATOM   2877  N   MET A  12      35.072 -12.125  -6.326  1.00 49.78           N  
ATOM   2878  CA  MET A  12      34.285 -13.347  -6.445  1.00 49.72           C  
ATOM   2879  C   MET A  12      33.035 -13.239  -5.585  1.00 48.52           C  
ATOM   2880  O   MET A  12      31.950 -13.615  -5.999  1.00 47.02           O  
ATOM   2881  CB  MET A  12      35.110 -14.563  -5.982  1.00 49.02           C  
ATOM   2882  N   ILE A  13      33.213 -12.747  -4.370  1.00 49.49           N  
ATOM   2883  CA  ILE A  13      32.101 -12.572  -3.448  1.00 48.71           C  
ATOM   2884  C   ILE A  13      31.146 -11.524  -3.999  1.00 47.67           C  
ATOM   2885  O   ILE A  13      29.956 -11.762  -4.076  1.00 46.89           O  
ATOM   2886  CB  ILE A  13      32.617 -12.262  -2.029  1.00 50.17           C  
ATOM   2887  CG1 ILE A  13      33.181 -13.566  -1.414  1.00 50.73           C  
ATOM   2888  CG2 ILE A  13      31.508 -11.698  -1.138  1.00 49.61           C  
ATOM   2889  CD1 ILE A  13      34.172 -13.368  -0.286  1.00 51.31           C  
ATOM   2890  N   ARG A  14      31.672 -10.396  -4.464  1.00 49.20           N  
ATOM   2891  CA  ARG A  14      30.832  -9.361  -5.089  1.00 45.65           C  
ATOM   2892  C   ARG A  14      29.996  -9.943  -6.260  1.00 47.18           C  
ATOM   2893  O   ARG A  14      28.780  -9.710  -6.353  1.00 44.21           O  
ATOM   2894  CB  ARG A  14      31.727  -8.210  -5.552  1.00 47.32           C  
ATOM   2895  CG  ARG A  14      31.052  -6.895  -5.942  1.00 45.74           C  
ATOM   2896  CD  ARG A  14      30.551  -6.917  -7.364  1.00 47.16           C  
ATOM   2897  NE  ARG A  14      31.490  -7.512  -8.310  1.00 47.97           N  
ATOM   2898  CZ  ARG A  14      32.483  -6.860  -8.935  1.00 50.83           C  
ATOM   2899  NH1 ARG A  14      33.268  -7.514  -9.792  1.00 49.53           N1+
ATOM   2900  NH2 ARG A  14      32.738  -5.572  -8.706  1.00 50.90           N  
ATOM   2901  N   ASP A  15      30.657 -10.700  -7.146  1.00 47.91           N  
ATOM   2902  CA  ASP A  15      30.008 -11.310  -8.317  1.00 47.48           C  
ATOM   2903  C   ASP A  15      28.914 -12.296  -7.926  1.00 48.00           C  
ATOM   2904  O   ASP A  15      27.843 -12.303  -8.526  1.00 48.11           O  
ATOM   2905  CB  ASP A  15      31.021 -12.042  -9.197  1.00 49.54           C  
ATOM   2906  CG  ASP A  15      31.922 -11.111  -9.953  1.00 50.44           C  
ATOM   2907  OD1 ASP A  15      31.736  -9.876  -9.920  1.00 52.40           O  
ATOM   2908  OD2 ASP A  15      32.844 -11.621 -10.599  1.00 54.35           O1-
ATOM   2909  N   ALA A  16      29.164 -13.119  -6.915  1.00 46.58           N  
ATOM   2910  CA  ALA A  16      28.146 -14.087  -6.513  1.00 48.67           C  
ATOM   2911  C   ALA A  16      26.948 -13.378  -5.889  1.00 45.87           C  
ATOM   2912  O   ALA A  16      25.789 -13.772  -6.094  1.00 47.43           O  
ATOM   2913  CB  ALA A  16      28.724 -15.124  -5.548  1.00 49.47           C  
ATOM   2914  N   ALA A  17      27.222 -12.348  -5.097  1.00 45.07           N  
ATOM   2915  CA  ALA A  17      26.136 -11.589  -4.454  1.00 41.74           C  
ATOM   2916  C   ALA A  17      25.271 -10.869  -5.500  1.00 40.85           C  
ATOM   2917  O   ALA A  17      24.047 -10.839  -5.401  1.00 39.54           O  
ATOM   2918  CB  ALA A  17      26.711 -10.601  -3.457  1.00 42.39           C  
ATOM   2919  N   ARG A  18      25.907 -10.303  -6.517  1.00 43.03           N  
ATOM   2920  CA  ARG A  18      25.205  -9.617  -7.600  1.00 44.85           C  
ATOM   2921  C   ARG A  18      24.346 -10.559  -8.460  1.00 45.52           C  
ATOM   2922  O   ARG A  18      23.212 -10.208  -8.832  1.00 43.34           O  
ATOM   2923  CB  ARG A  18      26.213  -8.893  -8.515  1.00 46.85           C  
ATOM   2924  CG  ARG A  18      25.574  -8.184  -9.706  1.00 47.62           C  
ATOM   2925  CD  ARG A  18      26.605  -7.442 -10.543  1.00 47.16           C  
ATOM   2926  NE  ARG A  18      27.165  -6.371  -9.740  1.00 49.87           N  
ATOM   2927  CZ  ARG A  18      28.175  -5.588 -10.092  1.00 48.14           C  
ATOM   2928  NH1 ARG A  18      28.771  -5.767 -11.258  1.00 50.70           N1+
ATOM   2929  NH2 ARG A  18      28.576  -4.621  -9.268  1.00 45.29           N  
ATOM   2930  N   ALA A  19      24.907 -11.719  -8.810  1.00 45.87           N  
ATOM   2931  CA  ALA A  19      24.170 -12.711  -9.599  1.00 47.45           C  
ATOM   2932  C   ALA A  19      22.894 -13.161  -8.831  1.00 47.39           C  
ATOM   2933  O   ALA A  19      21.796 -13.245  -9.407  1.00 46.58           O  
ATOM   2934  CB  ALA A  19      25.062 -13.914  -9.927  1.00 48.81           C  
ATOM   2935  N   PHE A  20      23.050 -13.442  -7.538  1.00 45.19           N  
ATOM   2936  CA  PHE A  20      21.921 -13.760  -6.691  1.00 44.92           C  
ATOM   2937  C   PHE A  20      20.888 -12.617  -6.651  1.00 44.48           C  
ATOM   2938  O   PHE A  20      19.694 -12.842  -6.848  1.00 46.21           O  
ATOM   2939  CB  PHE A  20      22.410 -14.069  -5.282  1.00 47.00           C  
ATOM   2940  CG  PHE A  20      21.295 -14.321  -4.285  1.00 46.47           C  
ATOM   2941  CD1 PHE A  20      20.551 -15.500  -4.335  1.00 47.34           C  
ATOM   2942  CD2 PHE A  20      20.996 -13.394  -3.314  1.00 46.00           C  
ATOM   2943  CE1 PHE A  20      19.521 -15.734  -3.444  1.00 47.12           C  
ATOM   2944  CE2 PHE A  20      19.960 -13.628  -2.407  1.00 45.76           C  
ATOM   2945  CZ  PHE A  20      19.235 -14.805  -2.466  1.00 46.80           C  
ATOM   2946  N   ALA A  21      21.335 -11.391  -6.427  1.00 43.59           N  
ATOM   2947  CA  ALA A  21      20.419 -10.246  -6.402  1.00 42.24           C  
ATOM   2948  C   ALA A  21      19.683 -10.048  -7.732  1.00 42.68           C  
ATOM   2949  O   ALA A  21      18.471  -9.823  -7.745  1.00 40.35           O  
ATOM   2950  CB  ALA A  21      21.185  -8.990  -6.065  1.00 44.39           C  
ATOM   2951  N   THR A  22      20.424 -10.115  -8.837  1.00 41.52           N  
ATOM   2952  CA  THR A  22      19.864  -9.933 -10.183  1.00 43.72           C  
ATOM   2953  C   THR A  22      18.810 -11.017 -10.478  1.00 46.87           C  
ATOM   2954  O   THR A  22      17.732 -10.768 -11.015  1.00 48.00           O  
ATOM   2955  CB  THR A  22      20.990 -10.051 -11.244  1.00 46.34           C  
ATOM   2956  CG2 THR A  22      20.450  -9.987 -12.674  1.00 45.44           C  
ATOM   2957  OG1 THR A  22      21.958  -9.020 -11.036  1.00 46.75           O  
ATOM   2958  N   GLU A  23      19.147 -12.246 -10.141  1.00 47.80           N  
ATOM   2959  CA  GLU A  23      18.253 -13.342 -10.409  1.00 49.89           C  
ATOM   2960  C   GLU A  23      17.108 -13.489  -9.404  1.00 45.52           C  
ATOM   2961  O   GLU A  23      15.970 -13.672  -9.806  1.00 46.87           O  
ATOM   2962  CB  GLU A  23      19.047 -14.641 -10.480  1.00 52.03           C  
ATOM   2963  CG  GLU A  23      18.159 -15.814 -10.776  1.00 56.53           C  
ATOM   2964  CD  GLU A  23      18.940 -17.086 -10.957  1.00 60.29           C  
ATOM   2965  OE1 GLU A  23      20.102 -17.173 -10.510  1.00 66.10           O  
ATOM   2966  OE2 GLU A  23      18.379 -17.993 -11.560  1.00 65.35           O1-
ATOM   2967  N   MET A  24      17.400 -13.432  -8.116  1.00 44.50           N  
ATOM   2968  CA  MET A  24      16.399 -13.747  -7.061  1.00 43.84           C  
ATOM   2969  C   MET A  24      15.783 -12.573  -6.295  1.00 43.91           C  
ATOM   2970  O   MET A  24      14.739 -12.757  -5.698  1.00 43.73           O  
ATOM   2971  CB  MET A  24      17.011 -14.673  -6.024  1.00 44.77           C  
ATOM   2972  CG  MET A  24      17.529 -15.989  -6.587  1.00 46.97           C  
ATOM   2973  SD  MET A  24      16.295 -16.897  -7.551  1.00 49.25           S  
ATOM   2974  CE  MET A  24      15.057 -17.233  -6.308  1.00 50.25           C  
ATOM   2975  N   LEU A  25      16.423 -11.399  -6.273  1.00 40.79           N  
ATOM   2976  CA  LEU A  25      15.909 -10.260  -5.514  1.00 40.39           C  
ATOM   2977  C   LEU A  25      15.202  -9.208  -6.368  1.00 39.37           C  
ATOM   2978  O   LEU A  25      14.016  -8.940  -6.192  1.00 40.68           O  
ATOM   2979  CB  LEU A  25      17.028  -9.607  -4.700  1.00 40.59           C  
ATOM   2980  CG  LEU A  25      17.743 -10.573  -3.739  1.00 41.90           C  
ATOM   2981  CD1 LEU A  25      18.680  -9.809  -2.829  1.00 43.57           C  
ATOM   2982  CD2 LEU A  25      16.753 -11.363  -2.886  1.00 43.55           C  
ATOM   2983  N   ALA A  26      15.925  -8.636  -7.300  1.00 39.24           N  
ATOM   2984  CA  ALA A  26      15.397  -7.544  -8.142  1.00 41.93           C  
ATOM   2985  C   ALA A  26      14.082  -7.882  -8.839  1.00 42.90           C  
ATOM   2986  O   ALA A  26      13.185  -7.076  -8.838  1.00 43.66           O  
ATOM   2987  CB  ALA A  26      16.450  -7.108  -9.170  1.00 42.11           C  
ATOM   2988  N   PRO A  27      13.922  -9.097  -9.398  1.00 44.58           N  
ATOM   2989  CA  PRO A  27      12.597  -9.297 -10.021  1.00 45.04           C  
ATOM   2990  C   PRO A  27      11.411  -9.353  -9.043  1.00 43.56           C  
ATOM   2991  O   PRO A  27      10.270  -9.150  -9.459  1.00 44.02           O  
ATOM   2992  CB  PRO A  27      12.762 -10.626 -10.794  1.00 47.22           C  
ATOM   2993  CG  PRO A  27      14.246 -10.806 -10.956  1.00 47.74           C  
ATOM   2994  CD  PRO A  27      14.801 -10.242  -9.639  1.00 46.99           C  
ATOM   2995  N   ASN A  28      11.667  -9.612  -7.761  1.00 40.83           N  
ATOM   2996  CA  ASN A  28      10.582  -9.846  -6.779  1.00 39.00           C  
ATOM   2997  C   ASN A  28      10.412  -8.776  -5.727  1.00 39.77           C  
ATOM   2998  O   ASN A  28       9.482  -8.883  -4.895  1.00 38.79           O  
ATOM   2999  CB  ASN A  28      10.864 -11.137  -6.048  1.00 40.08           C  
ATOM   3000  CG  ASN A  28      10.984 -12.292  -6.986  1.00 43.56           C  
ATOM   3001  ND2 ASN A  28      12.147 -12.919  -7.027  1.00 44.07           N  
ATOM   3002  OD1 ASN A  28      10.051 -12.586  -7.705  1.00 45.83           O  
ATOM   3003  N   ALA A  29      11.338  -7.790  -5.705  1.00 37.07           N  
ATOM   3004  CA  ALA A  29      11.329  -6.754  -4.677  1.00 37.39           C  
ATOM   3005  C   ALA A  29      10.004  -5.989  -4.663  1.00 38.09           C  
ATOM   3006  O   ALA A  29       9.466  -5.679  -3.591  1.00 38.52           O  
ATOM   3007  CB  ALA A  29      12.499  -5.779  -4.875  1.00 37.45           C  
ATOM   3008  N   ALA A  30       9.475  -5.703  -5.850  1.00 36.91           N  
ATOM   3009  CA  ALA A  30       8.205  -4.982  -5.970  1.00 37.29           C  
ATOM   3010  C   ALA A  30       7.044  -5.766  -5.324  1.00 38.76           C  
ATOM   3011  O   ALA A  30       6.209  -5.194  -4.598  1.00 37.38           O  
ATOM   3012  CB  ALA A  30       7.913  -4.666  -7.432  1.00 37.05           C  
ATOM   3013  N   GLN A  31       7.047  -7.083  -5.525  1.00 40.32           N  
ATOM   3014  CA  GLN A  31       6.028  -7.964  -4.947  1.00 42.01           C  
ATOM   3015  C   GLN A  31       6.109  -8.029  -3.431  1.00 40.46           C  
ATOM   3016  O   GLN A  31       5.087  -7.966  -2.723  1.00 40.68           O  
ATOM   3017  CB  GLN A  31       6.162  -9.369  -5.523  1.00 44.57           C  
ATOM   3018  CG  GLN A  31       4.999 -10.297  -5.183  1.00 51.25           C  
ATOM   3019  CD  GLN A  31       3.666  -9.762  -5.679  1.00 56.34           C  
ATOM   3020  NE2 GLN A  31       2.712  -9.645  -4.775  1.00 61.47           N  
ATOM   3021  OE1 GLN A  31       3.496  -9.454  -6.859  1.00 60.21           O  
ATOM   3022  N   TRP A  32       7.314  -8.183  -2.927  1.00 38.17           N  
ATOM   3023  CA  TRP A  32       7.524  -8.236  -1.483  1.00 39.37           C  
ATOM   3024  C   TRP A  32       7.170  -6.903  -0.781  1.00 38.01           C  
ATOM   3025  O   TRP A  32       6.660  -6.893   0.324  1.00 37.40           O  
ATOM   3026  CB  TRP A  32       8.980  -8.646  -1.178  1.00 39.42           C  
ATOM   3027  CG  TRP A  32       9.323  -9.961  -1.770  1.00 41.02           C  
ATOM   3028  CD1 TRP A  32       8.452 -10.968  -2.084  1.00 43.29           C  
ATOM   3029  CD2 TRP A  32      10.624 -10.425  -2.161  1.00 41.80           C  
ATOM   3030  CE2 TRP A  32      10.465 -11.716  -2.685  1.00 43.48           C  
ATOM   3031  CE3 TRP A  32      11.905  -9.888  -2.094  1.00 41.86           C  
ATOM   3032  NE1 TRP A  32       9.131 -12.010  -2.657  1.00 43.19           N  
ATOM   3033  CZ2 TRP A  32      11.541 -12.470  -3.150  1.00 45.89           C  
ATOM   3034  CZ3 TRP A  32      12.968 -10.653  -2.557  1.00 42.54           C  
ATOM   3035  CH2 TRP A  32      12.779 -11.920  -3.072  1.00 41.74           C  
ATOM   3036  N   ASP A  33       7.464  -5.789  -1.437  1.00 38.56           N  
ATOM   3037  CA  ASP A  33       7.057  -4.487  -0.954  1.00 40.09           C  
ATOM   3038  C   ASP A  33       5.515  -4.398  -0.864  1.00 40.71           C  
ATOM   3039  O   ASP A  33       4.963  -3.961   0.164  1.00 37.34           O  
ATOM   3040  CB  ASP A  33       7.632  -3.388  -1.857  1.00 40.32           C  
ATOM   3041  CG  ASP A  33       7.072  -2.025  -1.531  1.00 41.39           C  
ATOM   3042  OD1 ASP A  33       7.423  -1.448  -0.484  1.00 40.38           O  
ATOM   3043  OD2 ASP A  33       6.264  -1.536  -2.334  1.00 43.60           O1-
ATOM   3044  N   HIS A  34       4.843  -4.808  -1.942  1.00 42.76           N  
ATOM   3045  CA  HIS A  34       3.373  -4.865  -1.976  1.00 44.92           C  
ATOM   3046  C   HIS A  34       2.806  -5.804  -0.902  1.00 42.96           C  
ATOM   3047  O   HIS A  34       1.862  -5.442  -0.247  1.00 42.89           O  
ATOM   3048  CB  HIS A  34       2.867  -5.334  -3.340  1.00 47.59           C  
ATOM   3049  CG  HIS A  34       1.374  -5.326  -3.455  1.00 50.70           C  
ATOM   3050  CD2 HIS A  34       0.512  -4.344  -3.816  1.00 51.41           C  
ATOM   3051  ND1 HIS A  34       0.597  -6.431  -3.170  1.00 54.32           N  
ATOM   3052  CE1 HIS A  34      -0.676  -6.137  -3.366  1.00 53.15           C  
ATOM   3053  NE2 HIS A  34      -0.755  -4.872  -3.746  1.00 54.44           N  
ATOM   3054  N   ASP A  35       3.387  -6.992  -0.729  1.00 42.97           N  
ATOM   3055  CA  ASP A  35       2.900  -7.960   0.268  1.00 44.66           C  
ATOM   3056  C   ASP A  35       3.370  -7.611   1.680  1.00 44.26           C  
ATOM   3057  O   ASP A  35       2.898  -8.188   2.645  1.00 43.01           O  
ATOM   3058  CB  ASP A  35       3.402  -9.399   0.008  1.00 45.52           C  
ATOM   3059  CG  ASP A  35       3.034  -9.965  -1.393  1.00 47.75           C  
ATOM   3060  OD1 ASP A  35       2.050  -9.516  -2.035  1.00 46.30           O  
ATOM   3061  OD2 ASP A  35       3.785 -10.874  -1.843  1.00 46.06           O1-
ATOM   3062  N   ALA A  36       4.332  -6.710   1.803  1.00 42.71           N  
ATOM   3063  CA  ALA A  36       4.970  -6.460   3.076  1.00 40.95           C  
ATOM   3064  C   ALA A  36       5.440  -7.759   3.695  1.00 40.13           C  
ATOM   3065  O   ALA A  36       5.240  -8.003   4.887  1.00 39.85           O  
ATOM   3066  CB  ALA A  36       4.050  -5.700   4.009  1.00 39.98           C  
ATOM   3067  N   HIS A  37       6.090  -8.588   2.883  1.00 39.64           N  
ATOM   3068  CA  HIS A  37       6.531  -9.881   3.355  1.00 42.71           C  
ATOM   3069  C   HIS A  37       7.652 -10.467   2.535  1.00 41.55           C  
ATOM   3070  O   HIS A  37       7.593 -10.498   1.344  1.00 39.63           O  
ATOM   3071  CB  HIS A  37       5.348 -10.896   3.380  1.00 45.63           C  
ATOM   3072  CG  HIS A  37       5.691 -12.193   4.039  1.00 47.27           C  
ATOM   3073  CD2 HIS A  37       5.796 -13.453   3.540  1.00 49.83           C  
ATOM   3074  ND1 HIS A  37       5.962 -12.292   5.388  1.00 47.17           N  
ATOM   3075  CE1 HIS A  37       6.218 -13.552   5.697  1.00 48.76           C  
ATOM   3076  NE2 HIS A  37       6.117 -14.277   4.597  1.00 49.05           N  
ATOM   3077  N   LEU A  38       8.646 -10.985   3.224  1.00 43.78           N  
ATOM   3078  CA  LEU A  38       9.798 -11.599   2.622  1.00 48.55           C  
ATOM   3079  C   LEU A  38       9.634 -13.106   2.739  1.00 49.33           C  
ATOM   3080  O   LEU A  38       9.506 -13.622   3.857  1.00 51.69           O  
ATOM   3081  CB  LEU A  38      11.026 -11.134   3.410  1.00 51.65           C  
ATOM   3082  CG  LEU A  38      12.375 -10.973   2.749  1.00 53.15           C  
ATOM   3083  CD1 LEU A  38      12.244 -10.101   1.503  1.00 57.83           C  
ATOM   3084  CD2 LEU A  38      13.360 -10.364   3.751  1.00 49.80           C  
ATOM   3085  N   PRO A  39       9.619 -13.826   1.602  1.00 49.06           N  
ATOM   3086  CA  PRO A  39       9.466 -15.277   1.723  1.00 52.09           C  
ATOM   3087  C   PRO A  39      10.580 -15.951   2.518  1.00 51.82           C  
ATOM   3088  O   PRO A  39      11.759 -15.592   2.396  1.00 49.80           O  
ATOM   3089  CB  PRO A  39       9.468 -15.776   0.271  1.00 52.71           C  
ATOM   3090  CG  PRO A  39       9.217 -14.581  -0.580  1.00 51.62           C  
ATOM   3091  CD  PRO A  39       9.532 -13.356   0.211  1.00 50.42           C  
ATOM   3092  N   ASP A  40      10.194 -16.922   3.334  1.00 53.41           N  
ATOM   3093  CA  ASP A  40      11.150 -17.709   4.110  1.00 55.03           C  
ATOM   3094  C   ASP A  40      12.181 -18.398   3.206  1.00 53.97           C  
ATOM   3095  O   ASP A  40      13.367 -18.438   3.538  1.00 54.85           O  
ATOM   3096  CB  ASP A  40      10.411 -18.726   5.018  1.00 56.65           C  
ATOM   3097  CG  ASP A  40       9.824 -18.076   6.249  1.00 55.92           C  
ATOM   3098  OD1 ASP A  40      10.121 -16.899   6.498  1.00 57.70           O  
ATOM   3099  OD2 ASP A  40       9.056 -18.711   6.977  1.00 62.14           O1-
ATOM   3100  N   ALA A  41      11.734 -18.901   2.062  1.00 52.59           N  
ATOM   3101  CA  ALA A  41      12.646 -19.485   1.061  1.00 55.16           C  
ATOM   3102  C   ALA A  41      13.795 -18.552   0.569  1.00 52.14           C  
ATOM   3103  O   ALA A  41      14.867 -19.029   0.230  1.00 51.17           O  
ATOM   3104  CB  ALA A  41      11.847 -19.970  -0.134  1.00 56.39           C  
ATOM   3105  N   ILE A  42      13.567 -17.243   0.508  1.00 50.74           N  
ATOM   3106  CA  ILE A  42      14.619 -16.308   0.077  1.00 48.05           C  
ATOM   3107  C   ILE A  42      15.649 -16.134   1.185  1.00 45.24           C  
ATOM   3108  O   ILE A  42      16.851 -16.148   0.918  1.00 41.74           O  
ATOM   3109  CB  ILE A  42      14.057 -14.923  -0.281  1.00 51.20           C  
ATOM   3110  CG1 ILE A  42      13.126 -15.035  -1.488  1.00 57.58           C  
ATOM   3111  CG2 ILE A  42      15.186 -13.965  -0.627  1.00 51.06           C  
ATOM   3112  CD1 ILE A  42      13.845 -15.228  -2.824  1.00 59.97           C  
ATOM   3113  N   VAL A  43      15.163 -15.972   2.423  1.00 43.52           N  
ATOM   3114  CA  VAL A  43      16.024 -15.941   3.596  1.00 44.51           C  
ATOM   3115  C   VAL A  43      16.900 -17.172   3.641  1.00 45.29           C  
ATOM   3116  O   VAL A  43      18.119 -17.067   3.737  1.00 43.49           O  
ATOM   3117  CB  VAL A  43      15.210 -15.766   4.905  1.00 47.51           C  
ATOM   3118  CG1 VAL A  43      16.104 -15.911   6.126  1.00 47.81           C  
ATOM   3119  CG2 VAL A  43      14.586 -14.383   4.912  1.00 46.80           C  
ATOM   3120  N   ALA A  44      16.289 -18.341   3.482  1.00 46.21           N  
ATOM   3121  CA  ALA A  44      17.058 -19.583   3.450  1.00 47.29           C  
ATOM   3122  C   ALA A  44      18.106 -19.575   2.322  1.00 48.55           C  
ATOM   3123  O   ALA A  44      19.191 -20.124   2.477  1.00 46.95           O  
ATOM   3124  CB  ALA A  44      16.128 -20.776   3.310  1.00 49.22           C  
ATOM   3125  N   GLN A  45      17.818 -18.938   1.193  1.00 49.72           N  
ATOM   3126  CA  GLN A  45      18.841 -18.872   0.131  1.00 51.86           C  
ATOM   3127  C   GLN A  45      20.003 -17.940   0.498  1.00 49.39           C  
ATOM   3128  O   GLN A  45      21.155 -18.218   0.192  1.00 45.75           O  
ATOM   3129  CB  GLN A  45      18.236 -18.421  -1.186  1.00 55.27           C  
ATOM   3130  CG  GLN A  45      17.623 -19.538  -1.989  1.00 61.69           C  
ATOM   3131  CD  GLN A  45      17.320 -19.045  -3.377  1.00 68.24           C  
ATOM   3132  NE2 GLN A  45      18.203 -19.354  -4.337  1.00 71.73           N  
ATOM   3133  OE1 GLN A  45      16.327 -18.348  -3.580  1.00 72.63           O  
ATOM   3134  N   LEU A  46      19.692 -16.822   1.139  1.00 48.50           N  
ATOM   3135  CA  LEU A  46      20.751 -15.939   1.621  1.00 47.70           C  
ATOM   3136  C   LEU A  46      21.642 -16.741   2.564  1.00 47.55           C  
ATOM   3137  O   LEU A  46      22.837 -16.683   2.425  1.00 48.15           O  
ATOM   3138  CB  LEU A  46      20.172 -14.730   2.310  1.00 48.35           C  
ATOM   3139  CG  LEU A  46      19.532 -13.734   1.336  1.00 51.87           C  
ATOM   3140  CD1 LEU A  46      18.385 -12.989   1.969  1.00 54.99           C  
ATOM   3141  CD2 LEU A  46      20.561 -12.742   0.846  1.00 53.98           C  
ATOM   3142  N   GLY A  47      21.046 -17.504   3.492  1.00 47.92           N  
ATOM   3143  CA  GLY A  47      21.783 -18.494   4.310  1.00 49.32           C  
ATOM   3144  C   GLY A  47      22.708 -19.463   3.567  1.00 49.27           C  
ATOM   3145  O   GLY A  47      23.896 -19.513   3.845  1.00 47.69           O  
ATOM   3146  N   GLU A  48      22.169 -20.221   2.615  1.00 50.78           N  
ATOM   3147  CA  GLU A  48      22.949 -21.213   1.851  1.00 55.04           C  
ATOM   3148  C   GLU A  48      24.158 -20.587   1.153  1.00 55.56           C  
ATOM   3149  O   GLU A  48      25.200 -21.197   1.027  1.00 55.64           O  
ATOM   3150  CB  GLU A  48      22.098 -21.816   0.741  1.00 60.84           C  
ATOM   3151  CG  GLU A  48      20.892 -22.635   1.174  1.00 68.25           C  
ATOM   3152  CD  GLU A  48      19.940 -22.904   0.001  1.00 76.13           C  
ATOM   3153  OE1 GLU A  48      20.413 -22.897  -1.168  1.00 76.78           O  
ATOM   3154  OE2 GLU A  48      18.722 -23.115   0.243  1.00 81.87           O1-
ATOM   3155  N   LEU A  49      23.988 -19.356   0.695  1.00 52.39           N  
ATOM   3156  CA  LEU A  49      24.998 -18.674  -0.080  1.00 54.92           C  
ATOM   3157  C   LEU A  49      26.084 -18.063   0.816  1.00 53.01           C  
ATOM   3158  O   LEU A  49      27.075 -17.551   0.298  1.00 51.22           O  
ATOM   3159  CB  LEU A  49      24.309 -17.598  -0.930  1.00 56.03           C  
ATOM   3160  CG  LEU A  49      24.915 -17.055  -2.220  1.00 65.61           C  
ATOM   3161  CD1 LEU A  49      25.630 -18.097  -3.070  1.00 64.11           C  
ATOM   3162  CD2 LEU A  49      23.800 -16.394  -3.042  1.00 67.19           C  
ATOM   3163  N   GLY A  50      25.876 -18.071   2.139  1.00 49.17           N  
ATOM   3164  CA  GLY A  50      26.894 -17.633   3.098  1.00 47.49           C  
ATOM   3165  C   GLY A  50      26.792 -16.166   3.497  1.00 45.93           C  
ATOM   3166  O   GLY A  50      27.633 -15.651   4.228  1.00 44.24           O  
ATOM   3167  N   LEU A  51      25.734 -15.509   3.039  1.00 46.10           N  
ATOM   3168  CA  LEU A  51      25.529 -14.069   3.242  1.00 45.34           C  
ATOM   3169  C   LEU A  51      25.067 -13.738   4.661  1.00 42.76           C  
ATOM   3170  O   LEU A  51      25.108 -12.597   5.054  1.00 43.20           O  
ATOM   3171  CB  LEU A  51      24.471 -13.533   2.253  1.00 46.00           C  
ATOM   3172  CG  LEU A  51      24.844 -13.597   0.763  1.00 48.75           C  
ATOM   3173  CD1 LEU A  51      23.645 -13.213  -0.090  1.00 49.60           C  
ATOM   3174  CD2 LEU A  51      26.040 -12.719   0.413  1.00 47.73           C  
ATOM   3175  N   LEU A  52      24.591 -14.727   5.397  1.00 40.18           N  
ATOM   3176  CA  LEU A  52      24.196 -14.534   6.780  1.00 39.92           C  
ATOM   3177  C   LEU A  52      25.252 -15.019   7.789  1.00 41.24           C  
ATOM   3178  O   LEU A  52      24.977 -15.037   8.972  1.00 40.65           O  
ATOM   3179  CB  LEU A  52      22.858 -15.230   7.026  1.00 38.64           C  
ATOM   3180  CG  LEU A  52      21.773 -14.760   6.080  1.00 38.09           C  
ATOM   3181  CD1 LEU A  52      20.482 -15.513   6.301  1.00 39.39           C  
ATOM   3182  CD2 LEU A  52      21.531 -13.265   6.258  1.00 40.08           C  
ATOM   3183  N   GLY A  53      26.460 -15.366   7.336  1.00 43.07           N  
ATOM   3184  CA  GLY A  53      27.563 -15.700   8.268  1.00 43.85           C  
ATOM   3185  C   GLY A  53      28.835 -14.885   8.058  1.00 45.32           C  
ATOM   3186  O   GLY A  53      29.899 -15.305   8.485  1.00 43.80           O  
ATOM   3187  N   MET A  54      28.719 -13.696   7.438  1.00 44.48           N  
ATOM   3188  CA  MET A  54      29.900 -12.987   6.915  1.00 44.66           C  
ATOM   3189  C   MET A  54      30.750 -12.293   7.968  1.00 45.57           C  
ATOM   3190  O   MET A  54      31.825 -11.829   7.644  1.00 45.41           O  
ATOM   3191  CB  MET A  54      29.484 -11.981   5.864  1.00 43.63           C  
ATOM   3192  CG  MET A  54      28.883 -12.630   4.632  1.00 45.22           C  
ATOM   3193  SD  MET A  54      28.643 -11.491   3.258  1.00 44.83           S  
ATOM   3194  CE  MET A  54      30.341 -11.447   2.712  1.00 44.39           C  
ATOM   3195  N   ILE A  55      30.268 -12.244   9.209  1.00 44.60           N  
ATOM   3196  CA  ILE A  55      31.019 -11.750  10.367  1.00 47.86           C  
ATOM   3197  C   ILE A  55      31.587 -12.879  11.251  1.00 46.88           C  
ATOM   3198  O   ILE A  55      32.413 -12.645  12.110  1.00 49.35           O  
ATOM   3199  CB  ILE A  55      30.108 -10.758  11.159  1.00 52.06           C  
ATOM   3200  CG1 ILE A  55      30.408  -9.340  10.719  1.00 53.62           C  
ATOM   3201  CG2 ILE A  55      30.214 -10.846  12.676  1.00 54.14           C  
ATOM   3202  CD1 ILE A  55      29.896  -9.063   9.331  1.00 55.27           C  
ATOM   3203  N   VAL A  56      31.190 -14.116  11.023  1.00 47.13           N  
ATOM   3204  CA  VAL A  56      31.639 -15.236  11.874  1.00 46.58           C  
ATOM   3205  C   VAL A  56      32.810 -15.993  11.227  1.00 46.27           C  
ATOM   3206  O   VAL A  56      32.722 -16.382  10.079  1.00 47.06           O  
ATOM   3207  CB  VAL A  56      30.469 -16.211  12.108  1.00 46.28           C  
ATOM   3208  CG1 VAL A  56      30.922 -17.414  12.924  1.00 46.47           C  
ATOM   3209  CG2 VAL A  56      29.296 -15.486  12.775  1.00 45.03           C  
ATOM   3210  N   PRO A  57      33.916 -16.195  11.953  1.00 49.25           N  
ATOM   3211  CA  PRO A  57      35.059 -16.954  11.402  1.00 51.61           C  
ATOM   3212  C   PRO A  57      34.667 -18.310  10.835  1.00 52.23           C  
ATOM   3213  O   PRO A  57      33.769 -18.970  11.381  1.00 49.75           O  
ATOM   3214  CB  PRO A  57      35.957 -17.153  12.628  1.00 51.79           C  
ATOM   3215  CG  PRO A  57      35.711 -15.905  13.416  1.00 51.41           C  
ATOM   3216  CD  PRO A  57      34.228 -15.669  13.293  1.00 49.38           C  
ATOM   3217  N   GLN A  58      35.356 -18.711   9.771  1.00 53.49           N  
ATOM   3218  CA  GLN A  58      35.054 -19.929   9.042  1.00 56.03           C  
ATOM   3219  C   GLN A  58      35.174 -21.156   9.925  1.00 58.19           C  
ATOM   3220  O   GLN A  58      34.311 -22.035   9.867  1.00 57.03           O  
ATOM   3221  CB  GLN A  58      35.909 -20.051   7.765  1.00 55.85           C  
ATOM   3222  CG  GLN A  58      35.341 -19.171   6.658  1.00 57.61           C  
ATOM   3223  CD  GLN A  58      36.234 -19.040   5.425  1.00 57.14           C  
ATOM   3224  NE2 GLN A  58      36.465 -17.819   4.991  1.00 54.68           N  
ATOM   3225  OE1 GLN A  58      36.677 -20.031   4.861  1.00 61.54           O  
ATOM   3226  N   GLU A  59      36.207 -21.188  10.761  1.00 61.73           N  
ATOM   3227  CA  GLU A  59      36.405 -22.277  11.738  1.00 65.09           C  
ATOM   3228  C   GLU A  59      35.246 -22.412  12.740  1.00 63.33           C  
ATOM   3229  O   GLU A  59      35.072 -23.459  13.332  1.00 67.58           O  
ATOM   3230  CB  GLU A  59      37.753 -22.141  12.482  1.00 67.51           C  
ATOM   3231  CG  GLU A  59      38.011 -20.811  13.190  1.00 72.17           C  
ATOM   3232  CD  GLU A  59      38.751 -19.778  12.318  1.00 77.21           C  
ATOM   3233  OE1 GLU A  59      38.261 -19.396  11.215  1.00 73.74           O  
ATOM   3234  OE2 GLU A  59      39.834 -19.327  12.750  1.00 84.30           O1-
ATOM   3235  N   LEU A  60      34.444 -21.372  12.932  1.00 58.31           N  
ATOM   3236  CA  LEU A  60      33.272 -21.507  13.791  1.00 56.11           C  
ATOM   3237  C   LEU A  60      31.992 -21.739  12.990  1.00 53.29           C  
ATOM   3238  O   LEU A  60      30.906 -21.665  13.548  1.00 54.68           O  
ATOM   3239  CB  LEU A  60      33.120 -20.263  14.682  1.00 54.43           C  
ATOM   3240  CG  LEU A  60      34.276 -19.939  15.634  1.00 54.56           C  
ATOM   3241  CD1 LEU A  60      33.962 -18.696  16.450  1.00 52.61           C  
ATOM   3242  CD2 LEU A  60      34.577 -21.107  16.561  1.00 54.26           C  
ATOM   3243  N   GLY A  61      32.118 -21.979  11.687  1.00 51.93           N  
ATOM   3244  CA  GLY A  61      30.960 -22.206  10.799  1.00 51.50           C  
ATOM   3245  C   GLY A  61      30.511 -21.024   9.936  1.00 51.56           C  
ATOM   3246  O   GLY A  61      29.504 -21.117   9.223  1.00 51.16           O  
ATOM   3247  N   GLY A  62      31.253 -19.919   9.947  1.00 49.43           N  
ATOM   3248  CA  GLY A  62      30.823 -18.748   9.199  1.00 49.06           C  
ATOM   3249  C   GLY A  62      31.520 -18.639   7.866  1.00 48.23           C  
ATOM   3250  O   GLY A  62      32.111 -19.591   7.382  1.00 46.35           O  
ATOM   3251  N   SER A  63      31.476 -17.444   7.300  1.00 46.95           N  
ATOM   3252  CA  SER A  63      32.068 -17.179   5.997  1.00 48.07           C  
ATOM   3253  C   SER A  63      32.928 -15.900   6.017  1.00 48.64           C  
ATOM   3254  O   SER A  63      33.262 -15.359   4.957  1.00 46.58           O  
ATOM   3255  CB  SER A  63      30.950 -17.063   4.946  1.00 47.26           C  
ATOM   3256  OG  SER A  63      30.069 -15.994   5.236  1.00 44.57           O  
ATOM   3257  N   TYR A  64      33.307 -15.428   7.208  1.00 47.70           N  
ATOM   3258  CA  TYR A  64      34.142 -14.222   7.305  1.00 47.50           C  
ATOM   3259  C   TYR A  64      35.414 -14.346   6.473  1.00 48.08           C  
ATOM   3260  O   TYR A  64      36.065 -15.381   6.513  1.00 47.58           O  
ATOM   3261  CB  TYR A  64      34.548 -13.959   8.739  1.00 47.92           C  
ATOM   3262  CG  TYR A  64      35.443 -12.771   8.862  1.00 47.08           C  
ATOM   3263  CD1 TYR A  64      34.927 -11.485   8.650  1.00 45.80           C  
ATOM   3264  CD2 TYR A  64      36.790 -12.896   9.207  1.00 46.08           C  
ATOM   3265  CE1 TYR A  64      35.720 -10.368   8.770  1.00 45.71           C  
ATOM   3266  CE2 TYR A  64      37.598 -11.765   9.329  1.00 46.56           C  
ATOM   3267  CZ  TYR A  64      37.052 -10.497   9.108  1.00 46.58           C  
ATOM   3268  OH  TYR A  64      37.792  -9.322   9.193  1.00 43.69           O  
ATOM   3269  N   THR A  65      35.716 -13.306   5.686  1.00 46.14           N  
ATOM   3270  CA  THR A  65      36.973 -13.179   4.968  1.00 47.13           C  
ATOM   3271  C   THR A  65      37.553 -11.867   5.427  1.00 47.82           C  
ATOM   3272  O   THR A  65      38.560 -11.836   6.145  1.00 49.10           O  
ATOM   3273  CB  THR A  65      36.801 -13.202   3.419  1.00 46.30           C  
ATOM   3274  CG2 THR A  65      36.636 -14.623   2.932  1.00 45.61           C  
ATOM   3275  OG1 THR A  65      35.638 -12.464   3.027  1.00 42.93           O  
ATOM   3276  N   ASP A  66      36.888 -10.785   5.036  1.00 48.48           N  
ATOM   3277  CA  ASP A  66      37.196  -9.470   5.533  1.00 47.39           C  
ATOM   3278  C   ASP A  66      35.949  -8.562   5.426  1.00 47.62           C  
ATOM   3279  O   ASP A  66      34.947  -8.942   4.807  1.00 44.38           O  
ATOM   3280  CB  ASP A  66      38.377  -8.904   4.753  1.00 48.81           C  
ATOM   3281  CG  ASP A  66      38.066  -8.706   3.284  1.00 48.43           C  
ATOM   3282  OD1 ASP A  66      37.076  -8.017   2.967  1.00 43.94           O  
ATOM   3283  OD2 ASP A  66      38.836  -9.206   2.448  1.00 50.77           O1-
ATOM   3284  N   TYR A  67      36.008  -7.364   6.016  1.00 45.80           N  
ATOM   3285  CA  TYR A  67      34.811  -6.518   6.058  1.00 43.40           C  
ATOM   3286  C   TYR A  67      34.531  -5.835   4.743  1.00 42.24           C  
ATOM   3287  O   TYR A  67      33.410  -5.376   4.519  1.00 42.00           O  
ATOM   3288  CB  TYR A  67      34.894  -5.493   7.187  1.00 43.96           C  
ATOM   3289  CG  TYR A  67      34.384  -6.007   8.486  1.00 42.36           C  
ATOM   3290  CD1 TYR A  67      35.180  -6.822   9.294  1.00 47.47           C  
ATOM   3291  CD2 TYR A  67      33.112  -5.734   8.899  1.00 41.25           C  
ATOM   3292  CE1 TYR A  67      34.690  -7.343  10.484  1.00 46.84           C  
ATOM   3293  CE2 TYR A  67      32.612  -6.239  10.099  1.00 42.49           C  
ATOM   3294  CZ  TYR A  67      33.409  -7.020  10.889  1.00 45.75           C  
ATOM   3295  OH  TYR A  67      32.919  -7.495  12.075  1.00 48.92           O  
ATOM   3296  N   VAL A  68      35.542  -5.756   3.876  1.00 42.39           N  
ATOM   3297  CA  VAL A  68      35.344  -5.234   2.525  1.00 43.42           C  
ATOM   3298  C   VAL A  68      34.411  -6.126   1.728  1.00 43.19           C  
ATOM   3299  O   VAL A  68      33.492  -5.645   1.080  1.00 42.40           O  
ATOM   3300  CB  VAL A  68      36.681  -4.980   1.765  1.00 45.48           C  
ATOM   3301  CG1 VAL A  68      36.421  -4.702   0.288  1.00 43.77           C  
ATOM   3302  CG2 VAL A  68      37.426  -3.789   2.393  1.00 45.70           C  
ATOM   3303  N   ALA A  69      34.664  -7.425   1.760  1.00 44.85           N  
ATOM   3304  CA  ALA A  69      33.783  -8.393   1.119  1.00 44.63           C  
ATOM   3305  C   ALA A  69      32.339  -8.302   1.665  1.00 42.57           C  
ATOM   3306  O   ALA A  69      31.404  -8.397   0.929  1.00 44.75           O  
ATOM   3307  CB  ALA A  69      34.351  -9.804   1.334  1.00 46.81           C  
ATOM   3308  N   TYR A  70      32.169  -8.185   2.981  1.00 42.93           N  
ATOM   3309  CA  TYR A  70      30.847  -7.963   3.584  1.00 41.36           C  
ATOM   3310  C   TYR A  70      30.194  -6.678   3.016  1.00 39.75           C  
ATOM   3311  O   TYR A  70      29.022  -6.689   2.595  1.00 37.13           O  
ATOM   3312  CB  TYR A  70      30.993  -7.879   5.106  1.00 40.81           C  
ATOM   3313  CG  TYR A  70      29.714  -7.603   5.871  1.00 40.81           C  
ATOM   3314  CD1 TYR A  70      28.621  -8.424   5.724  1.00 41.10           C  
ATOM   3315  CD2 TYR A  70      29.615  -6.533   6.759  1.00 39.72           C  
ATOM   3316  CE1 TYR A  70      27.446  -8.187   6.407  1.00 40.16           C  
ATOM   3317  CE2 TYR A  70      28.443  -6.276   7.437  1.00 40.76           C  
ATOM   3318  CZ  TYR A  70      27.361  -7.121   7.266  1.00 41.22           C  
ATOM   3319  OH  TYR A  70      26.183  -6.930   7.934  1.00 40.07           O  
ATOM   3320  N   ALA A  71      30.964  -5.587   2.978  1.00 37.54           N  
ATOM   3321  CA  ALA A  71      30.424  -4.335   2.472  1.00 37.66           C  
ATOM   3322  C   ALA A  71      30.001  -4.479   1.007  1.00 36.85           C  
ATOM   3323  O   ALA A  71      28.957  -3.937   0.587  1.00 35.54           O  
ATOM   3324  CB  ALA A  71      31.420  -3.198   2.639  1.00 37.94           C  
ATOM   3325  N   LEU A  72      30.775  -5.251   0.253  1.00 37.57           N  
ATOM   3326  CA  LEU A  72      30.471  -5.487  -1.170  1.00 39.55           C  
ATOM   3327  C   LEU A  72      29.237  -6.357  -1.341  1.00 39.39           C  
ATOM   3328  O   LEU A  72      28.381  -6.045  -2.192  1.00 38.05           O  
ATOM   3329  CB  LEU A  72      31.671  -6.097  -1.913  1.00 40.75           C  
ATOM   3330  CG  LEU A  72      32.812  -5.110  -2.189  1.00 40.84           C  
ATOM   3331  CD1 LEU A  72      34.047  -5.906  -2.532  1.00 42.90           C  
ATOM   3332  CD2 LEU A  72      32.464  -4.089  -3.286  1.00 41.13           C  
ATOM   3333  N   ALA A  73      29.149  -7.439  -0.553  1.00 37.95           N  
ATOM   3334  CA  ALA A  73      27.972  -8.295  -0.580  1.00 36.79           C  
ATOM   3335  C   ALA A  73      26.714  -7.529  -0.193  1.00 36.47           C  
ATOM   3336  O   ALA A  73      25.697  -7.729  -0.814  1.00 35.58           O  
ATOM   3337  CB  ALA A  73      28.146  -9.529   0.318  1.00 36.42           C  
ATOM   3338  N   MET A  74      26.793  -6.677   0.842  1.00 38.36           N  
ATOM   3339  CA  MET A  74      25.654  -5.855   1.303  1.00 38.15           C  
ATOM   3340  C   MET A  74      25.174  -4.841   0.272  1.00 37.12           C  
ATOM   3341  O   MET A  74      23.964  -4.611   0.109  1.00 35.89           O  
ATOM   3342  CB  MET A  74      26.028  -5.075   2.551  1.00 39.74           C  
ATOM   3343  CG  MET A  74      24.868  -4.287   3.120  1.00 44.84           C  
ATOM   3344  SD  MET A  74      23.556  -5.295   3.874  1.00 48.33           S  
ATOM   3345  CE  MET A  74      24.580  -6.233   4.937  1.00 38.16           C  
ATOM   3346  N   GLU A  75      26.112  -4.191  -0.402  1.00 34.97           N  
ATOM   3347  CA  GLU A  75      25.718  -3.251  -1.459  1.00 33.98           C  
ATOM   3348  C   GLU A  75      24.938  -3.972  -2.558  1.00 34.05           C  
ATOM   3349  O   GLU A  75      23.913  -3.484  -3.018  1.00 33.93           O  
ATOM   3350  CB  GLU A  75      26.946  -2.522  -2.032  1.00 33.37           C  
ATOM   3351  CG  GLU A  75      26.666  -1.769  -3.312  1.00 33.78           C  
ATOM   3352  CD  GLU A  75      27.904  -1.121  -3.914  1.00 35.98           C  
ATOM   3353  OE1 GLU A  75      29.014  -1.196  -3.311  1.00 37.74           O  
ATOM   3354  OE2 GLU A  75      27.766  -0.580  -5.024  1.00 35.54           O1-
ATOM   3355  N   GLU A  76      25.408  -5.148  -2.973  1.00 35.80           N  
ATOM   3356  CA  GLU A  76      24.731  -5.892  -4.046  1.00 35.79           C  
ATOM   3357  C   GLU A  76      23.355  -6.399  -3.615  1.00 34.01           C  
ATOM   3358  O   GLU A  76      22.413  -6.350  -4.377  1.00 34.03           O  
ATOM   3359  CB  GLU A  76      25.564  -7.100  -4.500  1.00 39.01           C  
ATOM   3360  CG  GLU A  76      26.919  -6.778  -5.096  1.00 38.61           C  
ATOM   3361  CD  GLU A  76      26.827  -5.852  -6.292  1.00 40.39           C  
ATOM   3362  OE1 GLU A  76      25.787  -5.894  -7.008  1.00 38.71           O  
ATOM   3363  OE2 GLU A  76      27.784  -5.056  -6.490  1.00 38.94           O1-
ATOM   3364  N   VAL A  77      23.252  -6.905  -2.396  1.00 32.98           N  
ATOM   3365  CA  VAL A  77      21.974  -7.341  -1.879  1.00 34.14           C  
ATOM   3366  C   VAL A  77      21.000  -6.192  -1.795  1.00 35.17           C  
ATOM   3367  O   VAL A  77      19.875  -6.312  -2.276  1.00 36.19           O  
ATOM   3368  CB  VAL A  77      22.094  -8.033  -0.503  1.00 35.67           C  
ATOM   3369  CG1 VAL A  77      20.705  -8.240   0.132  1.00 36.12           C  
ATOM   3370  CG2 VAL A  77      22.791  -9.383  -0.634  1.00 34.64           C  
ATOM   3371  N   ALA A  78      21.448  -5.043  -1.274  1.00 36.35           N  
ATOM   3372  CA  ALA A  78      20.560  -3.901  -1.142  1.00 35.77           C  
ATOM   3373  C   ALA A  78      20.094  -3.410  -2.491  1.00 35.18           C  
ATOM   3374  O   ALA A  78      18.960  -2.940  -2.635  1.00 36.63           O  
ATOM   3375  CB  ALA A  78      21.219  -2.777  -0.318  1.00 34.73           C  
ATOM   3376  N   ALA A  79      20.964  -3.510  -3.488  1.00 36.15           N  
ATOM   3377  CA  ALA A  79      20.622  -3.077  -4.831  1.00 35.60           C  
ATOM   3378  C   ALA A  79      19.527  -3.963  -5.396  1.00 37.76           C  
ATOM   3379  O   ALA A  79      18.757  -3.504  -6.222  1.00 40.53           O  
ATOM   3380  CB  ALA A  79      21.855  -3.097  -5.748  1.00 37.02           C  
ATOM   3381  N   GLY A  80      19.444  -5.216  -4.923  1.00 36.97           N  
ATOM   3382  CA  GLY A  80      18.386  -6.140  -5.345  1.00 35.90           C  
ATOM   3383  C   GLY A  80      17.103  -5.983  -4.536  1.00 35.42           C  
ATOM   3384  O   GLY A  80      16.012  -5.906  -5.114  1.00 34.37           O  
ATOM   3385  N   ASP A  81      17.237  -5.938  -3.211  1.00 33.65           N  
ATOM   3386  CA  ASP A  81      16.102  -5.734  -2.318  1.00 33.61           C  
ATOM   3387  C   ASP A  81      16.559  -5.163  -0.986  1.00 33.71           C  
ATOM   3388  O   ASP A  81      17.346  -5.768  -0.298  1.00 32.25           O  
ATOM   3389  CB  ASP A  81      15.371  -7.055  -2.050  1.00 37.66           C  
ATOM   3390  CG  ASP A  81      14.209  -6.875  -1.103  1.00 39.90           C  
ATOM   3391  OD1 ASP A  81      13.199  -6.274  -1.525  1.00 46.15           O  
ATOM   3392  OD2 ASP A  81      14.337  -7.261   0.077  1.00 39.44           O1-
ATOM   3393  N   ALA A  82      16.035  -3.992  -0.627  1.00 33.76           N  
ATOM   3394  CA  ALA A  82      16.434  -3.272   0.566  1.00 32.43           C  
ATOM   3395  C   ALA A  82      16.043  -4.012   1.832  1.00 31.78           C  
ATOM   3396  O   ALA A  82      16.791  -4.023   2.822  1.00 32.20           O  
ATOM   3397  CB  ALA A  82      15.831  -1.858   0.569  1.00 30.75           C  
ATOM   3398  N   ALA A  83      14.879  -4.635   1.809  1.00 32.17           N  
ATOM   3399  CA  ALA A  83      14.399  -5.419   2.980  1.00 32.39           C  
ATOM   3400  C   ALA A  83      15.296  -6.617   3.281  1.00 34.04           C  
ATOM   3401  O   ALA A  83      15.611  -6.883   4.437  1.00 36.40           O  
ATOM   3402  CB  ALA A  83      12.968  -5.856   2.762  1.00 31.90           C  
ATOM   3403  N   CYS A  84      15.787  -7.299   2.251  1.00 35.69           N  
ATOM   3404  CA  CYS A  84      16.747  -8.338   2.487  1.00 35.90           C  
ATOM   3405  C   CYS A  84      17.991  -7.773   3.102  1.00 36.16           C  
ATOM   3406  O   CYS A  84      18.586  -8.386   3.979  1.00 39.62           O  
ATOM   3407  CB  CYS A  84      17.137  -9.040   1.202  1.00 39.75           C  
ATOM   3408  SG  CYS A  84      15.850 -10.066   0.531  1.00 44.56           S  
ATOM   3409  N   ALA A  85      18.421  -6.609   2.637  1.00 36.54           N  
ATOM   3410  CA  ALA A  85      19.645  -6.020   3.182  1.00 34.22           C  
ATOM   3411  C   ALA A  85      19.497  -5.687   4.669  1.00 32.81           C  
ATOM   3412  O   ALA A  85      20.421  -5.892   5.451  1.00 34.32           O  
ATOM   3413  CB  ALA A  85      20.069  -4.808   2.359  1.00 32.92           C  
ATOM   3414  N   THR A  86      18.342  -5.174   5.062  1.00 31.90           N  
ATOM   3415  CA  THR A  86      18.068  -4.869   6.483  1.00 32.14           C  
ATOM   3416  C   THR A  86      18.175  -6.123   7.321  1.00 34.87           C  
ATOM   3417  O   THR A  86      18.887  -6.160   8.359  1.00 35.49           O  
ATOM   3418  CB  THR A  86      16.672  -4.231   6.657  1.00 32.63           C  
ATOM   3419  CG2 THR A  86      16.311  -3.990   8.098  1.00 31.92           C  
ATOM   3420  OG1 THR A  86      16.623  -2.967   5.991  1.00 35.71           O  
ATOM   3421  N   MET A  87      17.462  -7.160   6.864  1.00 36.86           N  
ATOM   3422  CA  MET A  87      17.484  -8.472   7.513  1.00 39.14           C  
ATOM   3423  C   MET A  87      18.938  -8.925   7.695  1.00 37.75           C  
ATOM   3424  O   MET A  87      19.354  -9.307   8.796  1.00 38.67           O  
ATOM   3425  CB  MET A  87      16.646  -9.431   6.670  1.00 41.78           C  
ATOM   3426  CG  MET A  87      16.430 -10.820   7.231  1.00 47.32           C  
ATOM   3427  SD  MET A  87      17.830 -11.885   6.953  1.00 49.11           S  
ATOM   3428  CE  MET A  87      17.990 -11.770   5.173  1.00 50.19           C  
ATOM   3429  N   MET A  88      19.718  -8.802   6.630  1.00 35.64           N  
ATOM   3430  CA  MET A  88      21.076  -9.333   6.561  1.00 35.34           C  
ATOM   3431  C   MET A  88      21.978  -8.521   7.473  1.00 37.10           C  
ATOM   3432  O   MET A  88      22.730  -9.085   8.281  1.00 37.83           O  
ATOM   3433  CB  MET A  88      21.563  -9.321   5.098  1.00 35.41           C  
ATOM   3434  CG  MET A  88      23.030  -9.675   4.883  1.00 36.04           C  
ATOM   3435  SD  MET A  88      23.410  -9.612   3.122  1.00 38.40           S  
ATOM   3436  CE  MET A  88      25.208  -9.715   3.128  1.00 35.73           C  
ATOM   3437  N   SER A  89      21.866  -7.190   7.419  1.00 35.87           N  
ATOM   3438  CA  SER A  89      22.730  -6.369   8.240  1.00 35.50           C  
ATOM   3439  C   SER A  89      22.523  -6.596   9.728  1.00 35.48           C  
ATOM   3440  O   SER A  89      23.474  -6.735  10.521  1.00 34.68           O  
ATOM   3441  CB  SER A  89      22.557  -4.880   7.923  1.00 37.96           C  
ATOM   3442  OG  SER A  89      23.380  -4.111   8.801  1.00 39.02           O  
ATOM   3443  N   VAL A  90      21.267  -6.619  10.128  1.00 36.27           N  
ATOM   3444  CA  VAL A  90      20.948  -6.801  11.531  1.00 35.31           C  
ATOM   3445  C   VAL A  90      21.375  -8.199  11.984  1.00 34.22           C  
ATOM   3446  O   VAL A  90      22.057  -8.361  13.018  1.00 34.82           O  
ATOM   3447  CB  VAL A  90      19.441  -6.577  11.745  1.00 35.81           C  
ATOM   3448  CG1 VAL A  90      18.937  -7.186  13.061  1.00 34.39           C  
ATOM   3449  CG2 VAL A  90      19.133  -5.098  11.620  1.00 33.99           C  
ATOM   3450  N   HIS A  91      21.002  -9.207  11.216  1.00 35.31           N  
ATOM   3451  CA  HIS A  91      21.392 -10.595  11.565  1.00 37.81           C  
ATOM   3452  C   HIS A  91      22.913 -10.787  11.713  1.00 39.03           C  
ATOM   3453  O   HIS A  91      23.365 -11.468  12.647  1.00 42.72           O  
ATOM   3454  CB  HIS A  91      20.862 -11.612  10.544  1.00 38.87           C  
ATOM   3455  CG  HIS A  91      21.420 -12.990  10.740  1.00 38.43           C  
ATOM   3456  CD2 HIS A  91      22.516 -13.600  10.233  1.00 39.32           C  
ATOM   3457  ND1 HIS A  91      20.839 -13.902  11.583  1.00 40.38           N  
ATOM   3458  CE1 HIS A  91      21.548 -15.021  11.595  1.00 40.77           C  
ATOM   3459  NE2 HIS A  91      22.566 -14.870  10.771  1.00 40.73           N  
ATOM   3460  N   ASN A  92      23.695 -10.271  10.765  1.00 38.66           N  
ATOM   3461  CA  ASN A  92      25.148 -10.407  10.832  1.00 38.61           C  
ATOM   3462  C   ASN A  92      25.698  -9.664  12.035  1.00 40.89           C  
ATOM   3463  O   ASN A  92      26.345 -10.264  12.907  1.00 42.71           O  
ATOM   3464  CB  ASN A  92      25.812  -9.906   9.546  1.00 40.05           C  
ATOM   3465  CG  ASN A  92      25.820 -10.956   8.432  1.00 40.93           C  
ATOM   3466  ND2 ASN A  92      24.966 -10.777   7.420  1.00 38.46           N  
ATOM   3467  OD1 ASN A  92      26.601 -11.911   8.475  1.00 42.47           O  
ATOM   3468  N   SER A  93      25.422  -8.368  12.121  1.00 38.53           N  
ATOM   3469  CA  SER A  93      26.145  -7.520  13.061  1.00 39.46           C  
ATOM   3470  C   SER A  93      25.667  -7.591  14.518  1.00 40.55           C  
ATOM   3471  O   SER A  93      26.490  -7.682  15.441  1.00 40.42           O  
ATOM   3472  CB  SER A  93      26.128  -6.066  12.572  1.00 39.54           C  
ATOM   3473  OG  SER A  93      24.782  -5.631  12.429  1.00 38.77           O  
ATOM   3474  N   VAL A  94      24.354  -7.571  14.740  1.00 39.25           N  
ATOM   3475  CA  VAL A  94      23.830  -7.560  16.103  1.00 39.21           C  
ATOM   3476  C   VAL A  94      23.078  -8.860  16.484  1.00 41.63           C  
ATOM   3477  O   VAL A  94      22.543  -8.977  17.589  1.00 39.37           O  
ATOM   3478  CB  VAL A  94      22.997  -6.299  16.354  1.00 38.19           C  
ATOM   3479  CG1 VAL A  94      23.897  -5.076  16.300  1.00 37.14           C  
ATOM   3480  CG2 VAL A  94      21.874  -6.120  15.327  1.00 36.91           C  
ATOM   3481  N   GLY A  95      23.022  -9.824  15.562  1.00 41.59           N  
ATOM   3482  CA  GLY A  95      22.616 -11.186  15.904  1.00 40.15           C  
ATOM   3483  C   GLY A  95      23.818 -12.046  16.243  1.00 41.50           C  
ATOM   3484  O   GLY A  95      23.973 -12.498  17.392  1.00 40.86           O  
ATOM   3485  N   CYS A  96      24.657 -12.304  15.233  1.00 40.41           N  
ATOM   3486  CA  CYS A  96      25.841 -13.136  15.395  1.00 40.37           C  
ATOM   3487  C   CYS A  96      26.879 -12.416  16.264  1.00 41.33           C  
ATOM   3488  O   CYS A  96      27.523 -13.029  17.112  1.00 39.49           O  
ATOM   3489  CB  CYS A  96      26.459 -13.460  14.028  1.00 41.93           C  
ATOM   3490  SG  CYS A  96      25.386 -14.433  12.915  1.00 44.54           S  
ATOM   3491  N   GLY A  97      27.052 -11.111  16.051  1.00 41.53           N  
ATOM   3492  CA  GLY A  97      28.148 -10.362  16.694  1.00 41.21           C  
ATOM   3493  C   GLY A  97      28.221 -10.576  18.198  1.00 41.39           C  
ATOM   3494  O   GLY A  97      29.252 -11.015  18.734  1.00 41.90           O  
ATOM   3495  N   PRO A  98      27.118 -10.305  18.888  1.00 40.48           N  
ATOM   3496  CA  PRO A  98      27.198 -10.363  20.340  1.00 42.70           C  
ATOM   3497  C   PRO A  98      27.485 -11.758  20.900  1.00 44.74           C  
ATOM   3498  O   PRO A  98      28.156 -11.869  21.913  1.00 49.18           O  
ATOM   3499  CB  PRO A  98      25.822  -9.877  20.774  1.00 42.01           C  
ATOM   3500  CG  PRO A  98      25.434  -8.928  19.685  1.00 41.31           C  
ATOM   3501  CD  PRO A  98      25.872  -9.664  18.439  1.00 41.16           C  
ATOM   3502  N   ILE A  99      26.982 -12.799  20.237  1.00 44.30           N  
ATOM   3503  CA  ILE A  99      27.276 -14.164  20.620  1.00 46.43           C  
ATOM   3504  C   ILE A  99      28.752 -14.471  20.368  1.00 48.78           C  
ATOM   3505  O   ILE A  99      29.425 -15.066  21.219  1.00 48.85           O  
ATOM   3506  CB  ILE A  99      26.342 -15.163  19.917  1.00 46.13           C  
ATOM   3507  CG1 ILE A  99      24.931 -14.995  20.465  1.00 46.47           C  
ATOM   3508  CG2 ILE A  99      26.778 -16.607  20.165  1.00 47.20           C  
ATOM   3509  CD1 ILE A  99      23.884 -15.656  19.613  1.00 46.18           C  
ATOM   3510  N   LEU A 100      29.251 -14.044  19.217  1.00 48.65           N  
ATOM   3511  CA  LEU A 100      30.668 -14.151  18.901  1.00 51.07           C  
ATOM   3512  C   LEU A 100      31.542 -13.366  19.879  1.00 52.21           C  
ATOM   3513  O   LEU A 100      32.550 -13.877  20.344  1.00 51.95           O  
ATOM   3514  CB  LEU A 100      30.931 -13.670  17.470  1.00 52.98           C  
ATOM   3515  CG  LEU A 100      32.384 -13.750  17.002  1.00 54.17           C  
ATOM   3516  CD1 LEU A 100      32.814 -15.198  16.876  1.00 53.67           C  
ATOM   3517  CD2 LEU A 100      32.586 -12.980  15.696  1.00 54.50           C  
ATOM   3518  N   GLY A 101      31.176 -12.120  20.170  1.00 50.98           N  
ATOM   3519  CA  GLY A 101      31.933 -11.323  21.124  1.00 48.79           C  
ATOM   3520  C   GLY A 101      31.887 -11.850  22.550  1.00 50.31           C  
ATOM   3521  O   GLY A 101      32.899 -11.864  23.230  1.00 50.61           O  
ATOM   3522  N   PHE A 102      30.724 -12.286  23.019  1.00 50.15           N  
ATOM   3523  CA  PHE A 102      30.527 -12.430  24.453  1.00 49.52           C  
ATOM   3524  C   PHE A 102      29.968 -13.745  24.930  1.00 50.11           C  
ATOM   3525  O   PHE A 102      29.839 -13.934  26.125  1.00 49.70           O  
ATOM   3526  CB  PHE A 102      29.639 -11.302  24.989  1.00 50.60           C  
ATOM   3527  CG  PHE A 102      30.275  -9.962  24.908  1.00 50.13           C  
ATOM   3528  CD1 PHE A 102      30.230  -9.239  23.714  1.00 46.74           C  
ATOM   3529  CD2 PHE A 102      30.934  -9.416  26.016  1.00 50.41           C  
ATOM   3530  CE1 PHE A 102      30.845  -8.002  23.618  1.00 45.28           C  
ATOM   3531  CE2 PHE A 102      31.538  -8.163  25.926  1.00 49.50           C  
ATOM   3532  CZ  PHE A 102      31.493  -7.468  24.730  1.00 48.19           C  
ATOM   3533  N   GLY A 103      29.641 -14.644  24.014  1.00 50.70           N  
ATOM   3534  CA  GLY A 103      29.053 -15.911  24.352  1.00 48.48           C  
ATOM   3535  C   GLY A 103      30.088 -16.854  24.940  1.00 53.04           C  
ATOM   3536  O   GLY A 103      31.281 -16.741  24.647  1.00 52.93           O  
ATOM   3537  N   THR A 104      29.630 -17.747  25.815  1.00 52.32           N  
ATOM   3538  CA  THR A 104      30.462 -18.833  26.317  1.00 56.79           C  
ATOM   3539  C   THR A 104      30.602 -19.893  25.215  1.00 58.99           C  
ATOM   3540  O   THR A 104      29.816 -19.914  24.252  1.00 57.11           O  
ATOM   3541  CB  THR A 104      29.798 -19.561  27.519  1.00 55.44           C  
ATOM   3542  CG2 THR A 104      29.580 -18.622  28.722  1.00 55.42           C  
ATOM   3543  OG1 THR A 104      28.539 -20.079  27.087  1.00 52.96           O  
ATOM   3544  N   PRO A 105      31.579 -20.803  25.376  1.00 62.68           N  
ATOM   3545  CA  PRO A 105      31.728 -21.923  24.440  1.00 61.85           C  
ATOM   3546  C   PRO A 105      30.419 -22.702  24.230  1.00 59.83           C  
ATOM   3547  O   PRO A 105      30.112 -23.123  23.115  1.00 60.54           O  
ATOM   3548  CB  PRO A 105      32.785 -22.796  25.118  1.00 63.70           C  
ATOM   3549  CG  PRO A 105      33.625 -21.825  25.892  1.00 65.26           C  
ATOM   3550  CD  PRO A 105      32.708 -20.717  26.329  1.00 63.14           C  
ATOM   3551  N   ALA A 106      29.659 -22.884  25.299  1.00 58.67           N  
ATOM   3552  CA  ALA A 106      28.398 -23.617  25.226  1.00 57.49           C  
ATOM   3553  C   ALA A 106      27.380 -22.835  24.403  1.00 55.37           C  
ATOM   3554  O   ALA A 106      26.667 -23.405  23.568  1.00 52.56           O  
ATOM   3555  CB  ALA A 106      27.857 -23.898  26.615  1.00 56.87           C  
ATOM   3556  N   GLN A 107      27.341 -21.518  24.623  1.00 54.29           N  
ATOM   3557  CA  GLN A 107      26.415 -20.673  23.909  1.00 52.44           C  
ATOM   3558  C   GLN A 107      26.821 -20.557  22.433  1.00 51.25           C  
ATOM   3559  O   GLN A 107      25.969 -20.576  21.547  1.00 47.00           O  
ATOM   3560  CB  GLN A 107      26.329 -19.291  24.579  1.00 52.75           C  
ATOM   3561  CG  GLN A 107      25.719 -19.318  25.986  1.00 51.89           C  
ATOM   3562  CD  GLN A 107      25.846 -17.974  26.702  1.00 52.45           C  
ATOM   3563  NE2 GLN A 107      24.901 -17.694  27.611  1.00 53.48           N  
ATOM   3564  OE1 GLN A 107      26.761 -17.182  26.424  1.00 49.52           O  
ATOM   3565  N   LYS A 108      28.114 -20.400  22.178  1.00 52.23           N  
ATOM   3566  CA  LYS A 108      28.590 -20.320  20.801  1.00 54.67           C  
ATOM   3567  C   LYS A 108      28.302 -21.634  20.099  1.00 56.44           C  
ATOM   3568  O   LYS A 108      27.897 -21.624  18.939  1.00 54.28           O  
ATOM   3569  CB  LYS A 108      30.092 -20.052  20.728  1.00 57.05           C  
ATOM   3570  CG  LYS A 108      30.509 -18.670  21.165  1.00 59.02           C  
ATOM   3571  CD  LYS A 108      32.016 -18.530  21.063  1.00 64.03           C  
ATOM   3572  CE  LYS A 108      32.540 -17.547  22.085  1.00 69.46           C  
ATOM   3573  NZ  LYS A 108      33.875 -16.997  21.732  1.00 73.87           N1+
ATOM   3574  N   ASP A 109      28.510 -22.756  20.807  1.00 56.18           N  
ATOM   3575  CA  ASP A 109      28.307 -24.073  20.224  1.00 59.24           C  
ATOM   3576  C   ASP A 109      26.833 -24.249  19.879  1.00 59.38           C  
ATOM   3577  O   ASP A 109      26.511 -24.737  18.812  1.00 58.15           O  
ATOM   3578  CB  ASP A 109      28.779 -25.212  21.171  1.00 64.13           C  
ATOM   3579  N   ARG A 110      25.938 -23.849  20.776  1.00 58.20           N  
ATOM   3580  CA  ARG A 110      24.506 -23.953  20.495  1.00 59.18           C  
ATOM   3581  C   ARG A 110      24.042 -23.060  19.322  1.00 57.01           C  
ATOM   3582  O   ARG A 110      23.150 -23.448  18.573  1.00 55.17           O  
ATOM   3583  CB  ARG A 110      23.703 -23.575  21.744  1.00 63.48           C  
ATOM   3584  CG  ARG A 110      22.219 -23.907  21.637  1.00 69.87           C  
ATOM   3585  CD  ARG A 110      21.464 -23.452  22.874  1.00 73.41           C  
ATOM   3586  NE  ARG A 110      20.005 -23.505  22.713  1.00 78.60           N  
ATOM   3587  CZ  ARG A 110      19.126 -23.193  23.673  1.00 78.80           C  
ATOM   3588  NH1 ARG A 110      19.548 -22.785  24.866  1.00 78.80           N1+
ATOM   3589  NH2 ARG A 110      17.816 -23.271  23.435  1.00 77.49           N  
ATOM   3590  N   TRP A 111      24.614 -21.863  19.180  1.00 51.80           N  
ATOM   3591  CA  TRP A 111      24.018 -20.855  18.303  1.00 52.06           C  
ATOM   3592  C   TRP A 111      24.797 -20.441  17.041  1.00 50.99           C  
ATOM   3593  O   TRP A 111      24.190 -20.195  16.003  1.00 49.89           O  
ATOM   3594  CB  TRP A 111      23.716 -19.580  19.108  1.00 51.62           C  
ATOM   3595  CG  TRP A 111      22.687 -19.763  20.203  1.00 51.51           C  
ATOM   3596  CD1 TRP A 111      22.905 -19.712  21.559  1.00 50.87           C  
ATOM   3597  CD2 TRP A 111      21.283 -19.990  20.037  1.00 50.40           C  
ATOM   3598  CE2 TRP A 111      20.720 -20.074  21.322  1.00 51.61           C  
ATOM   3599  CE3 TRP A 111      20.454 -20.147  18.928  1.00 52.16           C  
ATOM   3600  NE1 TRP A 111      21.732 -19.897  22.226  1.00 51.20           N  
ATOM   3601  CZ2 TRP A 111      19.362 -20.296  21.531  1.00 52.77           C  
ATOM   3602  CZ3 TRP A 111      19.095 -20.383  19.139  1.00 53.89           C  
ATOM   3603  CH2 TRP A 111      18.568 -20.460  20.430  1.00 53.46           C  
ATOM   3604  N   LEU A 112      26.117 -20.303  17.126  1.00 50.90           N  
ATOM   3605  CA  LEU A 112      26.840 -19.631  16.046  1.00 51.13           C  
ATOM   3606  C   LEU A 112      26.719 -20.264  14.668  1.00 49.67           C  
ATOM   3607  O   LEU A 112      26.434 -19.564  13.682  1.00 50.66           O  
ATOM   3608  CB  LEU A 112      28.326 -19.452  16.365  1.00 53.75           C  
ATOM   3609  CG  LEU A 112      28.752 -18.192  17.109  1.00 55.35           C  
ATOM   3610  CD1 LEU A 112      30.268 -18.119  17.081  1.00 57.19           C  
ATOM   3611  CD2 LEU A 112      28.148 -16.922  16.502  1.00 54.88           C  
ATOM   3612  N   ALA A 113      26.980 -21.554  14.585  1.00 47.66           N  
ATOM   3613  CA  ALA A 113      26.903 -22.270  13.304  1.00 48.46           C  
ATOM   3614  C   ALA A 113      25.540 -22.128  12.700  1.00 46.98           C  
ATOM   3615  O   ALA A 113      25.431 -21.776  11.554  1.00 47.37           O  
ATOM   3616  CB  ALA A 113      27.244 -23.735  13.461  1.00 48.65           C  
ATOM   3617  N   ASP A 114      24.496 -22.329  13.490  1.00 48.49           N  
ATOM   3618  CA  ASP A 114      23.143 -22.250  12.957  1.00 49.98           C  
ATOM   3619  C   ASP A 114      22.839 -20.844  12.458  1.00 48.65           C  
ATOM   3620  O   ASP A 114      22.210 -20.698  11.407  1.00 47.41           O  
ATOM   3621  CB  ASP A 114      22.107 -22.623  13.989  1.00 52.26           C  
ATOM   3622  CG  ASP A 114      22.142 -24.102  14.357  1.00 54.61           C  
ATOM   3623  OD1 ASP A 114      22.283 -24.968  13.482  1.00 56.89           O  
ATOM   3624  OD2 ASP A 114      22.005 -24.373  15.545  1.00 56.14           O1-
ATOM   3625  N   MET A 115      23.267 -19.829  13.209  1.00 45.15           N  
ATOM   3626  CA  MET A 115      22.963 -18.433  12.814  1.00 46.35           C  
ATOM   3627  C   MET A 115      23.741 -18.035  11.569  1.00 44.83           C  
ATOM   3628  O   MET A 115      23.187 -17.420  10.649  1.00 46.10           O  
ATOM   3629  CB  MET A 115      23.221 -17.458  13.956  1.00 44.90           C  
ATOM   3630  CG  MET A 115      22.330 -17.703  15.173  1.00 43.54           C  
ATOM   3631  SD  MET A 115      22.685 -16.571  16.541  1.00 44.16           S  
ATOM   3632  CE  MET A 115      21.779 -15.138  15.952  1.00 43.42           C  
ATOM   3633  N   ALA A 116      25.003 -18.455  11.521  1.00 44.30           N  
ATOM   3634  CA  ALA A 116      25.876 -18.157  10.410  1.00 44.17           C  
ATOM   3635  C   ALA A 116      25.408 -18.766   9.103  1.00 44.33           C  
ATOM   3636  O   ALA A 116      25.658 -18.201   8.019  1.00 43.48           O  
ATOM   3637  CB  ALA A 116      27.305 -18.581  10.709  1.00 46.34           C  
ATOM   3638  N   ALA A 117      24.724 -19.893   9.195  1.00 43.48           N  
ATOM   3639  CA  ALA A 117      24.140 -20.539   8.018  1.00 45.65           C  
ATOM   3640  C   ALA A 117      22.702 -20.038   7.731  1.00 43.75           C  
ATOM   3641  O   ALA A 117      22.087 -20.434   6.755  1.00 44.60           O  
ATOM   3642  CB  ALA A 117      24.144 -22.054   8.218  1.00 44.85           C  
ATOM   3643  N   GLY A 118      22.161 -19.216   8.613  1.00 42.54           N  
ATOM   3644  CA  GLY A 118      20.805 -18.688   8.455  1.00 43.13           C  
ATOM   3645  C   GLY A 118      19.683 -19.642   8.787  1.00 45.25           C  
ATOM   3646  O   GLY A 118      18.529 -19.393   8.432  1.00 48.90           O  
ATOM   3647  N   ARG A 119      20.007 -20.747   9.457  1.00 46.67           N  
ATOM   3648  CA  ARG A 119      18.999 -21.632   9.983  1.00 46.91           C  
ATOM   3649  C   ARG A 119      18.307 -21.007  11.149  1.00 45.77           C  
ATOM   3650  O   ARG A 119      17.179 -21.346  11.417  1.00 51.61           O  
ATOM   3651  CB  ARG A 119      19.617 -22.961  10.409  1.00 48.68           C  
ATOM   3652  CG  ARG A 119      20.136 -23.765   9.235  1.00 50.57           C  
ATOM   3653  CD  ARG A 119      20.481 -25.181   9.657  1.00 52.37           C  
ATOM   3654  NE  ARG A 119      21.630 -25.182  10.570  1.00 54.01           N  
ATOM   3655  CZ  ARG A 119      22.911 -25.197  10.202  1.00 54.02           C  
ATOM   3656  NH1 ARG A 119      23.857 -25.215  11.126  1.00 55.25           N1+
ATOM   3657  NH2 ARG A 119      23.264 -25.221   8.925  1.00 56.48           N  
ATOM   3658  N   VAL A 120      18.998 -20.138  11.876  1.00 44.77           N  
ATOM   3659  CA  VAL A 120      18.407 -19.384  12.978  1.00 43.28           C  
ATOM   3660  C   VAL A 120      18.749 -17.911  12.755  1.00 44.62           C  
ATOM   3661  O   VAL A 120      19.905 -17.527  12.762  1.00 44.78           O  
ATOM   3662  CB  VAL A 120      18.946 -19.847  14.348  1.00 43.72           C  
ATOM   3663  CG1 VAL A 120      18.521 -18.887  15.434  1.00 43.28           C  
ATOM   3664  CG2 VAL A 120      18.449 -21.269  14.701  1.00 45.37           C  
ATOM   3665  N   ILE A 121      17.726 -17.096  12.541  1.00 44.01           N  
ATOM   3666  CA  ILE A 121      17.872 -15.678  12.332  1.00 41.91           C  
ATOM   3667  C   ILE A 121      17.846 -15.014  13.722  1.00 40.61           C  
ATOM   3668  O   ILE A 121      17.124 -15.451  14.616  1.00 41.35           O  
ATOM   3669  CB  ILE A 121      16.742 -15.194  11.423  1.00 43.07           C  
ATOM   3670  CG1 ILE A 121      16.783 -15.958  10.082  1.00 46.79           C  
ATOM   3671  CG2 ILE A 121      16.770 -13.690  11.216  1.00 41.36           C  
ATOM   3672  CD1 ILE A 121      18.032 -15.733   9.244  1.00 47.32           C  
ATOM   3673  N   GLY A 122      18.686 -14.009  13.899  1.00 39.79           N  
ATOM   3674  CA  GLY A 122      18.851 -13.291  15.161  1.00 40.54           C  
ATOM   3675  C   GLY A 122      18.141 -11.947  15.158  1.00 39.79           C  
ATOM   3676  O   GLY A 122      18.011 -11.323  14.106  1.00 39.65           O  
ATOM   3677  N   ALA A 123      17.612 -11.558  16.320  1.00 40.18           N  
ATOM   3678  CA  ALA A 123      17.072 -10.230  16.550  1.00 41.53           C  
ATOM   3679  C   ALA A 123      17.761  -9.635  17.769  1.00 41.73           C  
ATOM   3680  O   ALA A 123      18.310 -10.353  18.579  1.00 39.91           O  
ATOM   3681  CB  ALA A 123      15.583 -10.309  16.798  1.00 44.06           C  
ATOM   3682  N   PHE A 124      17.703  -8.308  17.872  1.00 42.29           N  
ATOM   3683  CA  PHE A 124      18.431  -7.520  18.850  1.00 40.07           C  
ATOM   3684  C   PHE A 124      17.377  -6.606  19.448  1.00 40.33           C  
ATOM   3685  O   PHE A 124      16.709  -5.869  18.715  1.00 40.73           O  
ATOM   3686  CB  PHE A 124      19.499  -6.748  18.094  1.00 40.30           C  
ATOM   3687  CG  PHE A 124      20.357  -5.831  18.922  1.00 41.16           C  
ATOM   3688  CD1 PHE A 124      19.999  -4.501  19.111  1.00 43.58           C  
ATOM   3689  CD2 PHE A 124      21.577  -6.263  19.428  1.00 41.43           C  
ATOM   3690  CE1 PHE A 124      20.829  -3.623  19.800  1.00 42.73           C  
ATOM   3691  CE2 PHE A 124      22.404  -5.396  20.120  1.00 41.93           C  
ATOM   3692  CZ  PHE A 124      22.032  -4.072  20.299  1.00 42.09           C  
ATOM   3693  N   CYS A 125      17.174  -6.680  20.761  1.00 40.38           N  
ATOM   3694  CA  CYS A 125      16.043  -5.982  21.392  1.00 41.65           C  
ATOM   3695  C   CYS A 125      16.521  -5.019  22.456  1.00 42.43           C  
ATOM   3696  O   CYS A 125      16.687  -5.393  23.600  1.00 45.45           O  
ATOM   3697  CB  CYS A 125      15.092  -6.984  22.033  1.00 43.86           C  
ATOM   3698  SG  CYS A 125      14.419  -8.202  20.875  1.00 45.14           S  
ATOM   3699  N   LEU A 126      16.752  -3.776  22.071  1.00 42.45           N  
ATOM   3700  CA  LEU A 126      17.262  -2.763  22.990  1.00 43.35           C  
ATOM   3701  C   LEU A 126      16.241  -1.612  23.113  1.00 42.66           C  
ATOM   3702  O   LEU A 126      15.757  -1.325  24.200  1.00 45.64           O  
ATOM   3703  CB  LEU A 126      18.624  -2.284  22.471  1.00 44.50           C  
ATOM   3704  CG  LEU A 126      19.243  -1.037  23.092  1.00 46.12           C  
ATOM   3705  CD1 LEU A 126      19.596  -1.272  24.550  1.00 46.31           C  
ATOM   3706  CD2 LEU A 126      20.457  -0.622  22.266  1.00 46.44           C  
ATOM   3707  N   THR A 127      15.911  -0.968  21.994  1.00 41.02           N  
ATOM   3708  CA  THR A 127      14.924   0.108  21.975  1.00 42.86           C  
ATOM   3709  C   THR A 127      13.592  -0.251  22.663  1.00 43.47           C  
ATOM   3710  O   THR A 127      13.107  -1.392  22.564  1.00 40.43           O  
ATOM   3711  CB  THR A 127      14.636   0.512  20.522  1.00 45.04           C  
ATOM   3712  CG2 THR A 127      13.744   1.788  20.442  1.00 46.14           C  
ATOM   3713  OG1 THR A 127      15.873   0.754  19.844  1.00 44.13           O  
ATOM   3714  N   GLU A 128      13.031   0.732  23.368  1.00 43.83           N  
ATOM   3715  CA  GLU A 128      11.760   0.622  24.092  1.00 46.22           C  
ATOM   3716  C   GLU A 128      10.898   1.818  23.733  1.00 49.60           C  
ATOM   3717  O   GLU A 128      11.391   2.808  23.197  1.00 47.65           O  
ATOM   3718  CB  GLU A 128      11.999   0.596  25.597  1.00 48.00           C  
ATOM   3719  CG  GLU A 128      12.909  -0.545  26.005  1.00 48.70           C  
ATOM   3720  CD  GLU A 128      13.100  -0.678  27.499  1.00 50.84           C  
ATOM   3721  OE1 GLU A 128      12.786   0.273  28.228  1.00 52.06           O  
ATOM   3722  OE2 GLU A 128      13.613  -1.732  27.952  1.00 50.78           O1-
ATOM   3723  N   PRO A 129       9.589   1.740  23.997  1.00 52.63           N  
ATOM   3724  CA  PRO A 129       8.750   2.859  23.540  1.00 55.19           C  
ATOM   3725  C   PRO A 129       9.268   4.269  23.913  1.00 56.93           C  
ATOM   3726  O   PRO A 129       9.235   5.203  23.094  1.00 56.40           O  
ATOM   3727  CB  PRO A 129       7.428   2.577  24.249  1.00 55.82           C  
ATOM   3728  CG  PRO A 129       7.366   1.078  24.224  1.00 54.46           C  
ATOM   3729  CD  PRO A 129       8.779   0.605  24.461  1.00 52.76           C  
ATOM   3730  N   HIS A 130       9.733   4.420  25.142  1.00 59.01           N  
ATOM   3731  CA  HIS A 130      10.214   5.728  25.616  1.00 61.28           C  
ATOM   3732  C   HIS A 130      11.725   5.980  25.338  1.00 59.50           C  
ATOM   3733  O   HIS A 130      12.192   7.091  25.533  1.00 55.53           O  
ATOM   3734  CB  HIS A 130       9.965   5.826  27.117  1.00 63.15           C  
ATOM   3735  CG  HIS A 130      11.039   5.167  27.914  1.00 66.61           C  
ATOM   3736  CD2 HIS A 130      12.016   5.687  28.691  1.00 67.09           C  
ATOM   3737  ND1 HIS A 130      11.260   3.804  27.872  1.00 65.22           N  
ATOM   3738  CE1 HIS A 130      12.299   3.509  28.628  1.00 66.28           C  
ATOM   3739  NE2 HIS A 130      12.776   4.634  29.136  1.00 70.93           N  
ATOM   3740  N   ALA A 131      12.478   4.964  24.886  1.00 60.64           N  
ATOM   3741  CA  ALA A 131      13.968   5.049  24.827  1.00 63.93           C  
ATOM   3742  C   ALA A 131      14.618   4.541  23.514  1.00 64.60           C  
ATOM   3743  O   ALA A 131      14.841   3.346  23.369  1.00 62.23           O  
ATOM   3744  CB  ALA A 131      14.587   4.299  26.020  1.00 62.11           C  
ATOM   3745  N   GLY A 132      14.950   5.444  22.583  1.00 62.10           N  
ATOM   3746  CA  GLY A 132      15.675   5.066  21.348  1.00 60.61           C  
ATOM   3747  C   GLY A 132      17.128   5.546  21.312  1.00 61.29           C  
ATOM   3748  O   GLY A 132      18.070   4.785  21.578  1.00 53.87           O  
ATOM   3749  N   SER A 133      17.322   6.821  20.983  1.00 59.29           N  
ATOM   3750  CA  SER A 133      18.682   7.365  20.917  1.00 59.07           C  
ATOM   3751  C   SER A 133      19.350   7.266  22.313  1.00 58.58           C  
ATOM   3752  O   SER A 133      20.500   6.847  22.409  1.00 55.65           O  
ATOM   3753  CB  SER A 133      18.668   8.799  20.368  1.00 57.58           C  
ATOM   3754  OG  SER A 133      18.006   8.873  19.096  1.00 53.17           O  
ATOM   3755  N   GLU A 134      18.621   7.617  23.376  1.00 57.18           N  
ATOM   3756  CA  GLU A 134      19.070   7.398  24.775  1.00 62.64           C  
ATOM   3757  C   GLU A 134      18.941   5.920  25.200  1.00 61.27           C  
ATOM   3758  O   GLU A 134      18.188   5.559  26.121  1.00 58.14           O  
ATOM   3759  CB  GLU A 134      18.288   8.303  25.743  1.00 63.86           C  
ATOM   3760  CG  GLU A 134      18.757   8.246  27.196  1.00 67.65           C  
ATOM   3761  CD  GLU A 134      17.980   9.186  28.106  1.00 70.14           C  
ATOM   3762  OE1 GLU A 134      16.860   9.602  27.738  1.00 68.74           O  
ATOM   3763  OE2 GLU A 134      18.503   9.523  29.189  1.00 76.24           O1-
ATOM   3764  N   ALA A 135      19.721   5.075  24.537  1.00 63.02           N  
ATOM   3765  CA  ALA A 135      19.564   3.626  24.614  1.00 63.39           C  
ATOM   3766  C   ALA A 135      19.846   3.033  26.003  1.00 64.25           C  
ATOM   3767  O   ALA A 135      19.500   1.882  26.253  1.00 58.27           O  
ATOM   3768  CB  ALA A 135      20.435   2.952  23.549  1.00 63.87           C  
ATOM   3769  N   ASN A 136      20.462   3.808  26.897  1.00 66.90           N  
ATOM   3770  CA  ASN A 136      20.776   3.332  28.268  1.00 68.26           C  
ATOM   3771  C   ASN A 136      19.662   3.569  29.267  1.00 64.87           C  
ATOM   3772  O   ASN A 136      19.719   3.060  30.379  1.00 65.96           O  
ATOM   3773  CB  ASN A 136      22.075   3.964  28.810  1.00 71.14           C  
ATOM   3774  CG  ASN A 136      22.066   5.480  28.750  1.00 74.01           C  
ATOM   3775  ND2 ASN A 136      22.891   6.042  27.868  1.00 77.67           N  
ATOM   3776  OD1 ASN A 136      21.328   6.139  29.482  1.00 78.09           O  
ATOM   3777  N   ASN A 137      18.655   4.345  28.885  1.00 64.68           N  
ATOM   3778  CA  ASN A 137      17.531   4.603  29.783  1.00 65.13           C  
ATOM   3779  C   ASN A 137      16.472   3.492  29.714  1.00 63.95           C  
ATOM   3780  O   ASN A 137      15.355   3.731  29.269  1.00 62.66           O  
ATOM   3781  CB  ASN A 137      16.883   5.956  29.465  1.00 64.89           C  
ATOM   3782  CG  ASN A 137      15.767   6.303  30.445  1.00 67.65           C  
ATOM   3783  ND2 ASN A 137      14.751   7.004  29.964  1.00 67.88           N  
ATOM   3784  OD1 ASN A 137      15.819   5.929  31.623  1.00 68.46           O  
ATOM   3785  N   LEU A 138      16.818   2.288  30.169  1.00 63.26           N  
ATOM   3786  CA  LEU A 138      15.957   1.109  29.967  1.00 62.13           C  
ATOM   3787  C   LEU A 138      15.026   0.835  31.143  1.00 58.70           C  
ATOM   3788  O   LEU A 138      15.406   1.079  32.275  1.00 59.73           O  
ATOM   3789  CB  LEU A 138      16.808  -0.141  29.703  1.00 60.40           C  
ATOM   3790  CG  LEU A 138      17.681  -0.139  28.448  1.00 58.82           C  
ATOM   3791  CD1 LEU A 138      18.170  -1.560  28.190  1.00 60.20           C  
ATOM   3792  CD2 LEU A 138      16.938   0.400  27.224  1.00 58.24           C  
ATOM   3793  N   ARG A 139      13.836   0.299  30.834  1.00 56.65           N  
ATOM   3794  CA  ARG A 139      12.798  -0.087  31.817  1.00 58.39           C  
ATOM   3795  C   ARG A 139      12.317  -1.567  31.760  1.00 54.33           C  
ATOM   3796  O   ARG A 139      11.567  -2.003  32.620  1.00 56.54           O  
ATOM   3797  CB  ARG A 139      11.575   0.843  31.673  1.00 58.56           C  
ATOM   3798  N   THR A 140      12.707  -2.329  30.741  1.00 53.27           N  
ATOM   3799  CA  THR A 140      12.481  -3.775  30.732  1.00 51.96           C  
ATOM   3800  C   THR A 140      13.404  -4.340  31.800  1.00 52.20           C  
ATOM   3801  O   THR A 140      14.584  -3.986  31.883  1.00 52.16           O  
ATOM   3802  CB  THR A 140      12.813  -4.437  29.369  1.00 50.77           C  
ATOM   3803  CG2 THR A 140      12.722  -5.954  29.451  1.00 50.90           C  
ATOM   3804  OG1 THR A 140      11.904  -3.995  28.359  1.00 48.01           O  
ATOM   3805  N   ARG A 141      12.867  -5.193  32.639  1.00 53.69           N  
ATOM   3806  CA  ARG A 141      13.667  -5.778  33.697  1.00 56.37           C  
ATOM   3807  C   ARG A 141      13.810  -7.294  33.568  1.00 57.16           C  
ATOM   3808  O   ARG A 141      12.980  -7.982  32.955  1.00 54.06           O  
ATOM   3809  CB  ARG A 141      13.104  -5.434  35.064  1.00 57.41           C  
ATOM   3810  CG  ARG A 141      11.704  -5.936  35.306  1.00 58.29           C  
ATOM   3811  CD  ARG A 141      11.245  -5.534  36.704  1.00 62.52           C  
ATOM   3812  NE  ARG A 141      10.090  -6.329  37.123  1.00 64.59           N  
ATOM   3813  CZ  ARG A 141       8.854  -6.156  36.668  1.00 66.10           C  
ATOM   3814  NH1 ARG A 141       8.588  -5.209  35.776  1.00 67.88           N1+
ATOM   3815  NH2 ARG A 141       7.875  -6.942  37.098  1.00 70.20           N  
ATOM   3816  N   ALA A 142      14.893  -7.766  34.179  1.00 58.12           N  
ATOM   3817  CA  ALA A 142      15.246  -9.159  34.283  1.00 59.14           C  
ATOM   3818  C   ALA A 142      15.669  -9.389  35.726  1.00 61.57           C  
ATOM   3819  O   ALA A 142      16.558  -8.707  36.223  1.00 57.38           O  
ATOM   3820  CB  ALA A 142      16.401  -9.455  33.371  1.00 58.03           C  
ATOM   3821  N   GLU A 143      15.034 -10.349  36.381  1.00 62.13           N  
ATOM   3822  CA  GLU A 143      15.352 -10.674  37.759  1.00 64.72           C  
ATOM   3823  C   GLU A 143      15.508 -12.177  37.889  1.00 62.81           C  
ATOM   3824  O   GLU A 143      14.746 -12.956  37.309  1.00 60.10           O  
ATOM   3825  CB  GLU A 143      14.306 -10.109  38.736  1.00 67.55           C  
ATOM   3826  CG  GLU A 143      12.845 -10.282  38.323  1.00 71.19           C  
ATOM   3827  CD  GLU A 143      11.918  -9.163  38.808  1.00 73.17           C  
ATOM   3828  OE1 GLU A 143      10.707  -9.430  38.935  1.00 76.02           O  
ATOM   3829  OE2 GLU A 143      12.376  -8.022  39.044  1.00 73.74           O1-
ATOM   3830  N   LEU A 144      16.541 -12.562  38.617  1.00 61.44           N  
ATOM   3831  CA  LEU A 144      16.905 -13.946  38.761  1.00 62.68           C  
ATOM   3832  C   LEU A 144      16.029 -14.532  39.867  1.00 64.17           C  
ATOM   3833  O   LEU A 144      16.208 -14.205  41.037  1.00 64.30           O  
ATOM   3834  CB  LEU A 144      18.402 -14.038  39.077  1.00 63.92           C  
ATOM   3835  CG  LEU A 144      19.072 -15.403  39.212  1.00 66.12           C  
ATOM   3836  CD1 LEU A 144      18.834 -16.268  37.986  1.00 65.82           C  
ATOM   3837  CD2 LEU A 144      20.558 -15.211  39.458  1.00 65.70           C  
ATOM   3838  N   ARG A 145      15.053 -15.358  39.465  1.00 64.57           N  
ATOM   3839  CA  ARG A 145      14.024 -15.926  40.353  1.00 63.86           C  
ATOM   3840  C   ARG A 145      13.935 -17.427  40.106  1.00 64.02           C  
ATOM   3841  O   ARG A 145      13.621 -17.853  39.002  1.00 61.87           O  
ATOM   3842  CB  ARG A 145      12.645 -15.278  40.098  1.00 61.37           C  
ATOM   3843  N   ASP A 146      14.225 -18.230  41.129  1.00 67.22           N  
ATOM   3844  CA  ASP A 146      14.102 -19.699  41.055  1.00 68.57           C  
ATOM   3845  C   ASP A 146      15.068 -20.334  40.027  1.00 67.89           C  
ATOM   3846  O   ASP A 146      14.718 -21.307  39.366  1.00 67.89           O  
ATOM   3847  CB  ASP A 146      12.639 -20.119  40.751  1.00 71.10           C  
ATOM   3848  CG  ASP A 146      11.787 -20.314  42.003  1.00 76.76           C  
ATOM   3849  OD1 ASP A 146      12.308 -20.785  43.045  1.00 81.24           O  
ATOM   3850  OD2 ASP A 146      10.566 -20.044  41.938  1.00 78.76           O1-
ATOM   3851  N   GLY A 147      16.280 -19.798  39.899  1.00 66.60           N  
ATOM   3852  CA  GLY A 147      17.249 -20.342  38.953  1.00 67.92           C  
ATOM   3853  C   GLY A 147      16.952 -19.939  37.517  1.00 68.70           C  
ATOM   3854  O   GLY A 147      17.466 -20.534  36.552  1.00 71.15           O  
ATOM   3855  N   GLN A 148      16.133 -18.906  37.358  1.00 68.57           N  
ATOM   3856  CA  GLN A 148      15.759 -18.446  36.031  1.00 65.61           C  
ATOM   3857  C   GLN A 148      15.828 -16.938  35.938  1.00 65.20           C  
ATOM   3858  O   GLN A 148      15.531 -16.226  36.911  1.00 63.60           O  
ATOM   3859  CB  GLN A 148      14.350 -18.929  35.689  1.00 68.12           C  
ATOM   3860  CG  GLN A 148      14.256 -20.443  35.565  1.00 67.40           C  
ATOM   3861  CD  GLN A 148      12.896 -20.909  35.100  1.00 69.66           C  
ATOM   3862  NE2 GLN A 148      12.872 -21.956  34.291  1.00 71.90           N  
ATOM   3863  OE1 GLN A 148      11.873 -20.357  35.490  1.00 72.63           O  
ATOM   3864  N   TRP A 149      16.246 -16.454  34.769  1.00 59.66           N  
ATOM   3865  CA  TRP A 149      16.097 -15.063  34.467  1.00 59.25           C  
ATOM   3866  C   TRP A 149      14.664 -14.877  33.979  1.00 58.99           C  
ATOM   3867  O   TRP A 149      14.249 -15.517  33.037  1.00 58.96           O  
ATOM   3868  CB  TRP A 149      17.142 -14.626  33.425  1.00 56.97           C  
ATOM   3869  CG  TRP A 149      18.527 -14.513  34.000  1.00 55.02           C  
ATOM   3870  CD1 TRP A 149      19.598 -15.315  33.744  1.00 53.79           C  
ATOM   3871  CD2 TRP A 149      18.975 -13.534  34.949  1.00 54.83           C  
ATOM   3872  CE2 TRP A 149      20.342 -13.792  35.206  1.00 53.17           C  
ATOM   3873  CE3 TRP A 149      18.361 -12.442  35.578  1.00 55.72           C  
ATOM   3874  NE1 TRP A 149      20.699 -14.881  34.460  1.00 54.45           N  
ATOM   3875  CZ2 TRP A 149      21.101 -13.010  36.067  1.00 52.61           C  
ATOM   3876  CZ3 TRP A 149      19.126 -11.653  36.437  1.00 55.62           C  
ATOM   3877  CH2 TRP A 149      20.488 -11.944  36.662  1.00 53.48           C  
ATOM   3878  N   VAL A 150      13.912 -14.017  34.655  1.00 60.80           N  
ATOM   3879  CA  VAL A 150      12.517 -13.747  34.312  1.00 60.90           C  
ATOM   3880  C   VAL A 150      12.414 -12.305  33.829  1.00 62.24           C  
ATOM   3881  O   VAL A 150      12.608 -11.366  34.622  1.00 64.61           O  
ATOM   3882  CB  VAL A 150      11.614 -13.920  35.537  1.00 61.91           C  
ATOM   3883  CG1 VAL A 150      10.192 -13.506  35.198  1.00 63.41           C  
ATOM   3884  CG2 VAL A 150      11.679 -15.359  36.045  1.00 60.91           C  
ATOM   3885  N   LEU A 151      12.125 -12.137  32.537  1.00 57.53           N  
ATOM   3886  CA  LEU A 151      12.079 -10.832  31.908  1.00 55.69           C  
ATOM   3887  C   LEU A 151      10.660 -10.258  31.851  1.00 56.40           C  
ATOM   3888  O   LEU A 151       9.706 -10.955  31.444  1.00 58.10           O  
ATOM   3889  CB  LEU A 151      12.624 -10.929  30.465  1.00 54.99           C  
ATOM   3890  CG  LEU A 151      14.145 -11.041  30.270  1.00 54.44           C  
ATOM   3891  CD1 LEU A 151      14.740 -12.171  31.100  1.00 54.35           C  
ATOM   3892  CD2 LEU A 151      14.458 -11.231  28.792  1.00 53.14           C  
ATOM   3893  N   ASN A 152      10.530  -8.979  32.195  1.00 54.43           N  
ATOM   3894  CA  ASN A 152       9.269  -8.257  32.019  1.00 54.06           C  
ATOM   3895  C   ASN A 152       9.455  -6.870  31.402  1.00 53.31           C  
ATOM   3896  O   ASN A 152      10.279  -6.094  31.876  1.00 52.16           O  
ATOM   3897  CB  ASN A 152       8.559  -8.135  33.360  1.00 55.34           C  
ATOM   3898  CG  ASN A 152       7.763  -9.367  33.690  1.00 56.20           C  
ATOM   3899  ND2 ASN A 152       8.249 -10.167  34.625  1.00 57.58           N  
ATOM   3900  OD1 ASN A 152       6.724  -9.604  33.098  1.00 57.50           O  
ATOM   3901  N   GLY A 153       8.678  -6.563  30.362  1.00 52.48           N  
ATOM   3902  CA  GLY A 153       8.757  -5.262  29.694  1.00 53.59           C  
ATOM   3903  C   GLY A 153       8.330  -5.288  28.229  1.00 52.60           C  
ATOM   3904  O   GLY A 153       7.550  -6.148  27.809  1.00 56.40           O  
ATOM   3905  N   ALA A 154       8.870  -4.355  27.457  1.00 50.74           N  
ATOM   3906  CA  ALA A 154       8.412  -4.095  26.104  1.00 49.60           C  
ATOM   3907  C   ALA A 154       9.565  -3.538  25.274  1.00 46.69           C  
ATOM   3908  O   ALA A 154      10.266  -2.644  25.713  1.00 45.62           O  
ATOM   3909  CB  ALA A 154       7.279  -3.085  26.131  1.00 51.46           C  
ATOM   3910  N   LYS A 155       9.730  -4.077  24.066  1.00 44.53           N  
ATOM   3911  CA  LYS A 155      10.717  -3.617  23.105  1.00 42.67           C  
ATOM   3912  C   LYS A 155       9.983  -3.167  21.845  1.00 43.78           C  
ATOM   3913  O   LYS A 155       8.886  -3.646  21.511  1.00 42.73           O  
ATOM   3914  CB  LYS A 155      11.720  -4.727  22.814  1.00 42.97           C  
ATOM   3915  CG  LYS A 155      12.501  -5.155  24.050  1.00 44.84           C  
ATOM   3916  CD  LYS A 155      13.517  -4.085  24.422  1.00 44.85           C  
ATOM   3917  CE  LYS A 155      14.204  -4.386  25.745  1.00 46.37           C  
ATOM   3918  NZ  LYS A 155      15.127  -3.277  26.132  1.00 45.33           N1+
ATOM   3919  N   GLN A 156      10.579  -2.203  21.179  1.00 43.92           N  
ATOM   3920  CA  GLN A 156       9.968  -1.528  20.061  1.00 46.58           C  
ATOM   3921  C   GLN A 156      10.853  -1.700  18.839  1.00 44.26           C  
ATOM   3922  O   GLN A 156      12.079  -1.672  18.951  1.00 44.94           O  
ATOM   3923  CB  GLN A 156       9.868  -0.033  20.390  1.00 51.60           C  
ATOM   3924  CG  GLN A 156       8.951   0.760  19.477  1.00 54.23           C  
ATOM   3925  CD  GLN A 156       7.538   0.776  19.995  1.00 56.47           C  
ATOM   3926  NE2 GLN A 156       7.079   1.945  20.440  1.00 58.56           N  
ATOM   3927  OE1 GLN A 156       6.868  -0.253  20.017  1.00 60.61           O  
ATOM   3928  N   PHE A 157      10.232  -1.849  17.668  1.00 42.55           N  
ATOM   3929  CA  PHE A 157      10.953  -1.818  16.414  1.00 41.32           C  
ATOM   3930  C   PHE A 157      11.949  -2.966  16.295  1.00 40.90           C  
ATOM   3931  O   PHE A 157      13.094  -2.740  15.865  1.00 39.78           O  
ATOM   3932  CB  PHE A 157      11.753  -0.514  16.262  1.00 42.32           C  
ATOM   3933  CG  PHE A 157      10.938   0.754  16.294  1.00 46.73           C  
ATOM   3934  CD1 PHE A 157       9.861   0.936  15.448  1.00 50.81           C  
ATOM   3935  CD2 PHE A 157      11.338   1.836  17.103  1.00 47.31           C  
ATOM   3936  CE1 PHE A 157       9.180   2.154  15.428  1.00 54.33           C  
ATOM   3937  CE2 PHE A 157      10.661   3.037  17.087  1.00 47.52           C  
ATOM   3938  CZ  PHE A 157       9.581   3.203  16.252  1.00 49.06           C  
ATOM   3939  N   VAL A 158      11.544  -4.190  16.645  1.00 39.78           N  
ATOM   3940  CA  VAL A 158      12.470  -5.317  16.532  1.00 38.32           C  
ATOM   3941  C   VAL A 158      12.477  -5.841  15.090  1.00 38.62           C  
ATOM   3942  O   VAL A 158      11.523  -6.525  14.630  1.00 37.63           O  
ATOM   3943  CB  VAL A 158      12.162  -6.449  17.542  1.00 39.70           C  
ATOM   3944  CG1 VAL A 158      13.226  -7.540  17.448  1.00 39.79           C  
ATOM   3945  CG2 VAL A 158      12.138  -5.899  18.962  1.00 39.74           C  
ATOM   3946  N   THR A 159      13.578  -5.548  14.392  1.00 37.31           N  
ATOM   3947  CA  THR A 159      13.838  -6.118  13.077  1.00 36.55           C  
ATOM   3948  C   THR A 159      13.988  -7.633  13.215  1.00 38.77           C  
ATOM   3949  O   THR A 159      14.594  -8.085  14.176  1.00 40.44           O  
ATOM   3950  CB  THR A 159      15.115  -5.504  12.435  1.00 36.41           C  
ATOM   3951  CG2 THR A 159      15.442  -6.167  11.176  1.00 35.28           C  
ATOM   3952  OG1 THR A 159      14.887  -4.122  12.131  1.00 34.56           O  
ATOM   3953  N   ASN A 160      13.448  -8.380  12.240  1.00 37.54           N  
ATOM   3954  CA  ASN A 160      13.433  -9.835  12.232  1.00 39.99           C  
ATOM   3955  C   ASN A 160      12.568 -10.413  13.357  1.00 41.72           C  
ATOM   3956  O   ASN A 160      12.742 -11.536  13.726  1.00 41.41           O  
ATOM   3957  CB  ASN A 160      14.832 -10.438  12.325  1.00 39.04           C  
ATOM   3958  CG  ASN A 160      15.736 -10.008  11.194  1.00 38.48           C  
ATOM   3959  ND2 ASN A 160      17.055 -10.039  11.452  1.00 37.12           N  
ATOM   3960  OD1 ASN A 160      15.270  -9.660  10.101  1.00 38.04           O  
ATOM   3961  N   GLY A 161      11.608  -9.643  13.850  1.00 45.75           N  
ATOM   3962  CA  GLY A 161      10.879  -9.996  15.070  1.00 46.91           C  
ATOM   3963  C   GLY A 161      10.031 -11.247  14.941  1.00 48.19           C  
ATOM   3964  O   GLY A 161       9.944 -12.012  15.886  1.00 50.91           O  
ATOM   3965  N   GLN A 162       9.395 -11.436  13.785  1.00 47.83           N  
ATOM   3966  CA  GLN A 162       8.613 -12.639  13.510  1.00 50.05           C  
ATOM   3967  C   GLN A 162       9.455 -13.841  13.148  1.00 49.01           C  
ATOM   3968  O   GLN A 162       9.128 -14.925  13.549  1.00 48.83           O  
ATOM   3969  CB  GLN A 162       7.691 -12.426  12.325  1.00 53.85           C  
ATOM   3970  CG  GLN A 162       6.502 -11.567  12.626  1.00 57.41           C  
ATOM   3971  CD  GLN A 162       5.448 -11.666  11.544  1.00 59.45           C  
ATOM   3972  NE2 GLN A 162       4.221 -11.916  11.946  1.00 59.76           N  
ATOM   3973  OE1 GLN A 162       5.737 -11.512  10.360  1.00 59.28           O  
ATOM   3974  N   ARG A 163      10.521 -13.657  12.372  1.00 46.16           N  
ATOM   3975  CA  ARG A 163      11.255 -14.791  11.822  1.00 46.36           C  
ATOM   3976  C   ARG A 163      12.424 -15.220  12.702  1.00 46.17           C  
ATOM   3977  O   ARG A 163      12.943 -16.313  12.510  1.00 44.83           O  
ATOM   3978  CB  ARG A 163      11.733 -14.495  10.382  1.00 47.44           C  
ATOM   3979  CG  ARG A 163      12.953 -13.602  10.270  1.00 49.69           C  
ATOM   3980  CD  ARG A 163      13.298 -13.297   8.806  1.00 52.93           C  
ATOM   3981  NE  ARG A 163      12.187 -12.635   8.118  1.00 52.83           N  
ATOM   3982  CZ  ARG A 163      11.340 -13.213   7.270  1.00 51.85           C  
ATOM   3983  NH1 ARG A 163      11.431 -14.494   6.949  1.00 54.45           N1+
ATOM   3984  NH2 ARG A 163      10.381 -12.478   6.737  1.00 54.00           N  
ATOM   3985  N   ALA A 164      12.831 -14.380  13.664  1.00 44.25           N  
ATOM   3986  CA  ALA A 164      13.983 -14.685  14.515  1.00 42.37           C  
ATOM   3987  C   ALA A 164      13.734 -15.948  15.372  1.00 42.58           C  
ATOM   3988  O   ALA A 164      12.616 -16.186  15.811  1.00 42.80           O  
ATOM   3989  CB  ALA A 164      14.341 -13.485  15.397  1.00 40.32           C  
ATOM   3990  N   GLY A 165      14.767 -16.790  15.507  1.00 43.27           N  
ATOM   3991  CA  GLY A 165      14.779 -17.957  16.411  1.00 43.29           C  
ATOM   3992  C   GLY A 165      15.390 -17.602  17.767  1.00 43.54           C  
ATOM   3993  O   GLY A 165      15.075 -18.213  18.762  1.00 44.85           O  
ATOM   3994  N   VAL A 166      16.237 -16.573  17.804  1.00 43.32           N  
ATOM   3995  CA  VAL A 166      16.844 -16.121  19.038  1.00 43.85           C  
ATOM   3996  C   VAL A 166      16.964 -14.590  19.055  1.00 44.43           C  
ATOM   3997  O   VAL A 166      17.248 -13.959  18.006  1.00 41.70           O  
ATOM   3998  CB  VAL A 166      18.236 -16.782  19.248  1.00 45.06           C  
ATOM   3999  CG1 VAL A 166      19.240 -16.281  18.246  1.00 43.98           C  
ATOM   4000  CG2 VAL A 166      18.740 -16.531  20.656  1.00 47.40           C  
ATOM   4001  N   ALA A 167      16.729 -14.021  20.243  1.00 43.05           N  
ATOM   4002  CA  ALA A 167      16.784 -12.603  20.479  1.00 42.73           C  
ATOM   4003  C   ALA A 167      17.819 -12.293  21.530  1.00 42.96           C  
ATOM   4004  O   ALA A 167      17.839 -12.913  22.595  1.00 44.65           O  
ATOM   4005  CB  ALA A 167      15.438 -12.089  20.955  1.00 43.84           C  
ATOM   4006  N   ILE A 168      18.643 -11.297  21.237  1.00 43.11           N  
ATOM   4007  CA  ILE A 168      19.602 -10.775  22.180  1.00 43.77           C  
ATOM   4008  C   ILE A 168      18.814  -9.676  22.855  1.00 42.25           C  
ATOM   4009  O   ILE A 168      18.424  -8.746  22.185  1.00 42.49           O  
ATOM   4010  CB  ILE A 168      20.818 -10.160  21.473  1.00 46.03           C  
ATOM   4011  CG1 ILE A 168      21.342 -11.050  20.316  1.00 48.20           C  
ATOM   4012  CG2 ILE A 168      21.901  -9.811  22.490  1.00 48.08           C  
ATOM   4013  CD1 ILE A 168      22.169 -12.238  20.712  1.00 49.25           C  
ATOM   4014  N   VAL A 169      18.540  -9.783  24.155  1.00 43.17           N  
ATOM   4015  CA  VAL A 169      17.622  -8.856  24.821  1.00 43.87           C  
ATOM   4016  C   VAL A 169      18.302  -8.130  25.967  1.00 45.94           C  
ATOM   4017  O   VAL A 169      19.007  -8.750  26.757  1.00 47.00           O  
ATOM   4018  CB  VAL A 169      16.381  -9.579  25.343  1.00 45.22           C  
ATOM   4019  CG1 VAL A 169      15.424  -8.615  26.050  1.00 43.26           C  
ATOM   4020  CG2 VAL A 169      15.693 -10.267  24.177  1.00 47.04           C  
ATOM   4021  N   PHE A 170      18.107  -6.815  26.021  1.00 44.96           N  
ATOM   4022  CA  PHE A 170      18.760  -5.954  27.017  1.00 46.32           C  
ATOM   4023  C   PHE A 170      17.742  -5.514  28.049  1.00 46.71           C  
ATOM   4024  O   PHE A 170      16.713  -4.916  27.706  1.00 47.71           O  
ATOM   4025  CB  PHE A 170      19.427  -4.751  26.345  1.00 43.70           C  
ATOM   4026  CG  PHE A 170      20.510  -5.153  25.387  1.00 43.89           C  
ATOM   4027  CD1 PHE A 170      20.208  -5.458  24.071  1.00 43.27           C  
ATOM   4028  CD2 PHE A 170      21.814  -5.319  25.820  1.00 43.80           C  
ATOM   4029  CE1 PHE A 170      21.189  -5.885  23.198  1.00 42.99           C  
ATOM   4030  CE2 PHE A 170      22.792  -5.757  24.953  1.00 42.53           C  
ATOM   4031  CZ  PHE A 170      22.486  -6.020  23.637  1.00 42.74           C  
ATOM   4032  N   ALA A 171      18.031  -5.826  29.307  1.00 47.44           N  
ATOM   4033  CA  ALA A 171      17.113  -5.561  30.408  1.00 48.50           C  
ATOM   4034  C   ALA A 171      17.879  -5.078  31.645  1.00 50.55           C  
ATOM   4035  O   ALA A 171      19.050  -5.439  31.841  1.00 49.70           O  
ATOM   4036  CB  ALA A 171      16.319  -6.820  30.742  1.00 48.21           C  
ATOM   4037  N   MET A 172      17.202  -4.285  32.481  1.00 51.82           N  
ATOM   4038  CA  MET A 172      17.799  -3.742  33.707  1.00 55.12           C  
ATOM   4039  C   MET A 172      17.788  -4.846  34.747  1.00 54.59           C  
ATOM   4040  O   MET A 172      16.737  -5.440  35.023  1.00 53.78           O  
ATOM   4041  CB  MET A 172      17.014  -2.504  34.211  1.00 60.60           C  
ATOM   4042  CG  MET A 172      17.716  -1.658  35.292  1.00 65.59           C  
ATOM   4043  SD  MET A 172      19.352  -0.979  34.849  1.00 72.31           S  
ATOM   4044  CE  MET A 172      18.973   0.326  33.684  1.00 70.52           C  
ATOM   4045  N   THR A 173      18.966  -5.164  35.272  1.00 54.32           N  
ATOM   4046  CA  THR A 173      19.109  -6.191  36.310  1.00 56.57           C  
ATOM   4047  C   THR A 173      19.432  -5.551  37.659  1.00 57.22           C  
ATOM   4048  O   THR A 173      19.080  -6.093  38.701  1.00 59.27           O  
ATOM   4049  CB  THR A 173      20.225  -7.222  35.983  1.00 55.89           C  
ATOM   4050  CG2 THR A 173      19.752  -8.223  34.936  1.00 56.16           C  
ATOM   4051  OG1 THR A 173      21.400  -6.550  35.498  1.00 55.48           O  
ATOM   4052  N   ASP A 174      20.118  -4.415  37.644  1.00 58.61           N  
ATOM   4053  CA  ASP A 174      20.568  -3.766  38.886  1.00 60.13           C  
ATOM   4054  C   ASP A 174      20.307  -2.270  38.752  1.00 61.63           C  
ATOM   4055  O   ASP A 174      21.192  -1.516  38.361  1.00 62.08           O  
ATOM   4056  CB  ASP A 174      22.049  -4.078  39.123  1.00 61.76           C  
ATOM   4057  CG  ASP A 174      22.346  -5.594  39.070  1.00 64.38           C  
ATOM   4058  OD1 ASP A 174      22.446  -6.182  37.963  1.00 66.25           O  
ATOM   4059  OD2 ASP A 174      22.449  -6.213  40.137  1.00 69.12           O1-
ATOM   4060  N   PRO A 175      19.058  -1.844  39.025  1.00 64.27           N  
ATOM   4061  CA  PRO A 175      18.599  -0.440  38.877  1.00 64.71           C  
ATOM   4062  C   PRO A 175      19.514   0.620  39.504  1.00 64.64           C  
ATOM   4063  O   PRO A 175      19.712   1.681  38.932  1.00 64.65           O  
ATOM   4064  CB  PRO A 175      17.253  -0.429  39.604  1.00 65.35           C  
ATOM   4065  CG  PRO A 175      16.775  -1.850  39.573  1.00 66.04           C  
ATOM   4066  CD  PRO A 175      17.997  -2.728  39.559  1.00 64.92           C  
ATOM   4067  N   GLU A 176      20.072   0.318  40.665  1.00 66.59           N  
ATOM   4068  CA  GLU A 176      20.816   1.297  41.462  1.00 68.20           C  
ATOM   4069  C   GLU A 176      22.158   1.662  40.805  1.00 69.88           C  
ATOM   4070  O   GLU A 176      22.772   2.679  41.159  1.00 69.31           O  
ATOM   4071  CB  GLU A 176      21.046   0.753  42.879  1.00 68.42           C  
ATOM   4072  N   ALA A 177      22.590   0.836  39.847  1.00 67.09           N  
ATOM   4073  CA  ALA A 177      23.868   1.012  39.151  1.00 66.63           C  
ATOM   4074  C   ALA A 177      23.733   1.772  37.820  1.00 67.91           C  
ATOM   4075  O   ALA A 177      24.719   1.969  37.133  1.00 67.09           O  
ATOM   4076  CB  ALA A 177      24.506  -0.347  38.906  1.00 65.66           C  
ATOM   4077  N   GLY A 178      22.517   2.167  37.449  1.00 69.28           N  
ATOM   4078  CA  GLY A 178      22.294   2.989  36.257  1.00 70.60           C  
ATOM   4079  C   GLY A 178      22.709   2.324  34.946  1.00 70.66           C  
ATOM   4080  O   GLY A 178      22.225   1.232  34.608  1.00 69.63           O  
ATOM   4081  N   LYS A 179      23.606   2.996  34.220  1.00 66.03           N  
ATOM   4082  CA  LYS A 179      24.148   2.509  32.949  1.00 69.27           C  
ATOM   4083  C   LYS A 179      24.925   1.185  33.120  1.00 67.61           C  
ATOM   4084  O   LYS A 179      25.000   0.390  32.188  1.00 67.13           O  
ATOM   4085  CB  LYS A 179      25.053   3.584  32.306  1.00 66.05           C  
ATOM   4086  N   ARG A 180      25.506   0.961  34.302  1.00 64.93           N  
ATOM   4087  CA  ARG A 180      26.259  -0.271  34.574  1.00 60.63           C  
ATOM   4088  C   ARG A 180      25.376  -1.365  35.204  1.00 56.89           C  
ATOM   4089  O   ARG A 180      25.883  -2.400  35.614  1.00 56.15           O  
ATOM   4090  CB  ARG A 180      27.494   0.022  35.425  1.00 59.87           C  
ATOM   4091  N   GLY A 181      24.059  -1.142  35.226  1.00 55.32           N  
ATOM   4092  CA  GLY A 181      23.080  -2.121  35.734  1.00 56.27           C  
ATOM   4093  C   GLY A 181      22.273  -2.899  34.697  1.00 53.90           C  
ATOM   4094  O   GLY A 181      21.368  -3.653  35.054  1.00 51.57           O  
ATOM   4095  N   ILE A 182      22.614  -2.718  33.419  1.00 52.16           N  
ATOM   4096  CA  ILE A 182      21.964  -3.413  32.321  1.00 50.86           C  
ATOM   4097  C   ILE A 182      22.735  -4.688  32.002  1.00 49.13           C  
ATOM   4098  O   ILE A 182      23.957  -4.690  32.038  1.00 46.64           O  
ATOM   4099  CB  ILE A 182      21.951  -2.552  31.035  1.00 51.18           C  
ATOM   4100  CG1 ILE A 182      21.257  -1.214  31.260  1.00 54.02           C  
ATOM   4101  CG2 ILE A 182      21.247  -3.289  29.908  1.00 51.02           C  
ATOM   4102  CD1 ILE A 182      21.694  -0.143  30.275  1.00 55.46           C  
ATOM   4103  N   SER A 183      22.000  -5.747  31.654  1.00 49.31           N  
ATOM   4104  CA  SER A 183      22.559  -7.025  31.225  1.00 49.36           C  
ATOM   4105  C   SER A 183      21.950  -7.512  29.878  1.00 47.82           C  
ATOM   4106  O   SER A 183      20.845  -7.096  29.498  1.00 47.55           O  
ATOM   4107  CB  SER A 183      22.268  -8.079  32.298  1.00 52.76           C  
ATOM   4108  OG  SER A 183      22.986  -7.814  33.504  1.00 55.20           O  
ATOM   4109  N   ALA A 184      22.641  -8.437  29.211  1.00 45.44           N  
ATOM   4110  CA  ALA A 184      22.195  -9.014  27.942  1.00 44.87           C  
ATOM   4111  C   ALA A 184      21.784 -10.493  28.085  1.00 45.88           C  
ATOM   4112  O   ALA A 184      22.374 -11.254  28.853  1.00 46.22           O  
ATOM   4113  CB  ALA A 184      23.290  -8.876  26.890  1.00 43.73           C  
ATOM   4114  N   PHE A 185      20.752 -10.882  27.348  1.00 45.20           N  
ATOM   4115  CA  PHE A 185      20.188 -12.227  27.455  1.00 45.84           C  
ATOM   4116  C   PHE A 185      19.899 -12.835  26.097  1.00 43.81           C  
ATOM   4117  O   PHE A 185      19.448 -12.151  25.183  1.00 42.85           O  
ATOM   4118  CB  PHE A 185      18.909 -12.204  28.288  1.00 45.69           C  
ATOM   4119  CG  PHE A 185      19.128 -11.699  29.677  1.00 47.28           C  
ATOM   4120  CD1 PHE A 185      19.545 -12.562  30.683  1.00 48.25           C  
ATOM   4121  CD2 PHE A 185      18.973 -10.348  29.969  1.00 47.26           C  
ATOM   4122  CE1 PHE A 185      19.795 -12.100  31.962  1.00 48.61           C  
ATOM   4123  CE2 PHE A 185      19.218  -9.880  31.254  1.00 49.88           C  
ATOM   4124  CZ  PHE A 185      19.622 -10.769  32.256  1.00 49.32           C  
ATOM   4125  N   LEU A 186      20.176 -14.129  25.992  1.00 45.70           N  
ATOM   4126  CA  LEU A 186      19.778 -14.951  24.860  1.00 44.88           C  
ATOM   4127  C   LEU A 186      18.401 -15.549  25.146  1.00 46.89           C  
ATOM   4128  O   LEU A 186      18.211 -16.273  26.118  1.00 48.98           O  
ATOM   4129  CB  LEU A 186      20.799 -16.068  24.650  1.00 45.22           C  
ATOM   4130  CG  LEU A 186      22.232 -15.595  24.457  1.00 46.52           C  
ATOM   4131  CD1 LEU A 186      23.160 -16.743  24.089  1.00 48.08           C  
ATOM   4132  CD2 LEU A 186      22.280 -14.537  23.353  1.00 47.00           C  
ATOM   4133  N   VAL A 187      17.439 -15.256  24.291  1.00 48.43           N  
ATOM   4134  CA  VAL A 187      16.050 -15.661  24.521  1.00 49.70           C  
ATOM   4135  C   VAL A 187      15.511 -16.342  23.284  1.00 48.78           C  
ATOM   4136  O   VAL A 187      15.201 -15.663  22.283  1.00 48.17           O  
ATOM   4137  CB  VAL A 187      15.166 -14.426  24.782  1.00 49.93           C  
ATOM   4138  CG1 VAL A 187      13.733 -14.829  25.027  1.00 50.63           C  
ATOM   4139  CG2 VAL A 187      15.699 -13.620  25.971  1.00 50.90           C  
ATOM   4140  N   PRO A 188      15.413 -17.674  23.325  1.00 50.40           N  
ATOM   4141  CA  PRO A 188      14.768 -18.389  22.235  1.00 50.25           C  
ATOM   4142  C   PRO A 188      13.412 -17.762  21.961  1.00 49.70           C  
ATOM   4143  O   PRO A 188      12.646 -17.491  22.870  1.00 47.95           O  
ATOM   4144  CB  PRO A 188      14.598 -19.812  22.793  1.00 53.03           C  
ATOM   4145  CG  PRO A 188      15.680 -19.962  23.797  1.00 54.24           C  
ATOM   4146  CD  PRO A 188      15.898 -18.589  24.382  1.00 53.21           C  
ATOM   4147  N   THR A 189      13.095 -17.514  20.717  1.00 50.33           N  
ATOM   4148  CA  THR A 189      11.846 -16.820  20.468  1.00 50.88           C  
ATOM   4149  C   THR A 189      10.583 -17.682  20.685  1.00 52.85           C  
ATOM   4150  O   THR A 189       9.482 -17.165  20.595  1.00 53.44           O  
ATOM   4151  CB  THR A 189      11.857 -16.206  19.080  1.00 47.75           C  
ATOM   4152  CG2 THR A 189      12.947 -15.135  18.993  1.00 46.47           C  
ATOM   4153  OG1 THR A 189      12.150 -17.229  18.131  1.00 44.87           O  
ATOM   4154  N   ASP A 190      10.721 -18.972  20.974  1.00 56.62           N  
ATOM   4155  CA  ASP A 190       9.536 -19.792  21.363  1.00 59.83           C  
ATOM   4156  C   ASP A 190       9.308 -19.910  22.882  1.00 60.46           C  
ATOM   4157  O   ASP A 190       8.461 -20.667  23.335  1.00 57.46           O  
ATOM   4158  CB  ASP A 190       9.558 -21.181  20.699  1.00 63.00           C  
ATOM   4159  CG  ASP A 190      10.845 -21.949  20.959  1.00 67.99           C  
ATOM   4160  OD1 ASP A 190      11.738 -21.432  21.659  1.00 72.30           O  
ATOM   4161  OD2 ASP A 190      10.969 -23.080  20.448  1.00 74.92           O1-
ATOM   4162  N   THR A 191      10.034 -19.118  23.664  1.00 60.77           N  
ATOM   4163  CA  THR A 191       9.896 -19.140  25.101  1.00 60.02           C  
ATOM   4164  C   THR A 191       8.551 -18.555  25.503  1.00 59.06           C  
ATOM   4165  O   THR A 191       8.194 -17.448  25.061  1.00 55.16           O  
ATOM   4166  CB  THR A 191      10.993 -18.299  25.791  1.00 63.17           C  
ATOM   4167  CG2 THR A 191      10.940 -18.471  27.327  1.00 64.44           C  
ATOM   4168  OG1 THR A 191      12.280 -18.692  25.312  1.00 66.72           O  
ATOM   4169  N   PRO A 192       7.814 -19.269  26.374  1.00 58.77           N  
ATOM   4170  CA  PRO A 192       6.565 -18.696  26.831  1.00 58.26           C  
ATOM   4171  C   PRO A 192       6.854 -17.345  27.429  1.00 57.19           C  
ATOM   4172  O   PRO A 192       7.847 -17.182  28.105  1.00 56.75           O  
ATOM   4173  CB  PRO A 192       6.083 -19.681  27.919  1.00 61.41           C  
ATOM   4174  CG  PRO A 192       6.711 -20.996  27.559  1.00 62.04           C  
ATOM   4175  CD  PRO A 192       7.978 -20.682  26.781  1.00 60.05           C  
ATOM   4176  N   GLY A 193       5.980 -16.387  27.183  1.00 57.24           N  
ATOM   4177  CA  GLY A 193       6.169 -15.047  27.677  1.00 57.27           C  
ATOM   4178  C   GLY A 193       6.781 -14.111  26.655  1.00 55.61           C  
ATOM   4179  O   GLY A 193       6.758 -12.898  26.869  1.00 55.21           O  
ATOM   4180  N   PHE A 194       7.309 -14.662  25.557  1.00 55.53           N  
ATOM   4181  CA  PHE A 194       7.917 -13.857  24.453  1.00 53.29           C  
ATOM   4182  C   PHE A 194       6.815 -13.602  23.443  1.00 51.22           C  
ATOM   4183  O   PHE A 194       6.510 -14.462  22.636  1.00 49.03           O  
ATOM   4184  CB  PHE A 194       9.064 -14.639  23.814  1.00 53.04           C  
ATOM   4185  CG  PHE A 194       9.882 -13.857  22.810  1.00 53.02           C  
ATOM   4186  CD1 PHE A 194      10.983 -13.126  23.207  1.00 51.92           C  
ATOM   4187  CD2 PHE A 194       9.581 -13.912  21.464  1.00 52.68           C  
ATOM   4188  CE1 PHE A 194      11.751 -12.432  22.286  1.00 52.11           C  
ATOM   4189  CE2 PHE A 194      10.349 -13.232  20.535  1.00 52.09           C  
ATOM   4190  CZ  PHE A 194      11.435 -12.488  20.949  1.00 51.30           C  
ATOM   4191  N   ILE A 195       6.197 -12.431  23.530  1.00 52.00           N  
ATOM   4192  CA  ILE A 195       4.988 -12.108  22.766  1.00 52.43           C  
ATOM   4193  C   ILE A 195       5.265 -11.085  21.657  1.00 49.55           C  
ATOM   4194  O   ILE A 195       5.409  -9.909  21.929  1.00 49.33           O  
ATOM   4195  CB  ILE A 195       3.893 -11.567  23.718  1.00 53.57           C  
ATOM   4196  CG1 ILE A 195       3.645 -12.577  24.845  1.00 56.22           C  
ATOM   4197  CG2 ILE A 195       2.607 -11.252  22.950  1.00 52.77           C  
ATOM   4198  CD1 ILE A 195       3.043 -11.943  26.076  1.00 57.88           C  
ATOM   4199  N   VAL A 196       5.306 -11.568  20.413  1.00 50.27           N  
ATOM   4200  CA  VAL A 196       5.575 -10.780  19.227  1.00 48.44           C  
ATOM   4201  C   VAL A 196       4.284 -10.197  18.654  1.00 48.61           C  
ATOM   4202  O   VAL A 196       3.382 -10.932  18.269  1.00 51.23           O  
ATOM   4203  CB  VAL A 196       6.208 -11.639  18.094  1.00 50.70           C  
ATOM   4204  CG1 VAL A 196       6.574 -10.743  16.902  1.00 48.38           C  
ATOM   4205  CG2 VAL A 196       7.425 -12.436  18.577  1.00 49.65           C  
ATOM   4206  N   GLY A 197       4.214  -8.879  18.552  1.00 46.64           N  
ATOM   4207  CA  GLY A 197       3.058  -8.212  17.962  1.00 46.56           C  
ATOM   4208  C   GLY A 197       3.147  -8.205  16.451  1.00 45.57           C  
ATOM   4209  O   GLY A 197       4.093  -8.722  15.881  1.00 44.17           O  
ATOM   4210  N   LYS A 198       2.129  -7.627  15.813  1.00 47.88           N  
ATOM   4211  CA  LYS A 198       2.044  -7.502  14.356  1.00 46.95           C  
ATOM   4212  C   LYS A 198       3.167  -6.642  13.822  1.00 44.89           C  
ATOM   4213  O   LYS A 198       3.565  -5.704  14.460  1.00 44.04           O  
ATOM   4214  CB  LYS A 198       0.716  -6.842  13.965  1.00 50.13           C  
ATOM   4215  N   PRO A 199       3.692  -6.969  12.635  1.00 45.50           N  
ATOM   4216  CA  PRO A 199       4.660  -6.056  12.066  1.00 43.33           C  
ATOM   4217  C   PRO A 199       4.094  -4.630  11.974  1.00 45.16           C  
ATOM   4218  O   PRO A 199       2.903  -4.452  11.737  1.00 46.11           O  
ATOM   4219  CB  PRO A 199       4.915  -6.638  10.669  1.00 41.86           C  
ATOM   4220  CG  PRO A 199       4.608  -8.083  10.811  1.00 44.51           C  
ATOM   4221  CD  PRO A 199       3.490  -8.171  11.801  1.00 43.74           C  
ATOM   4222  N   GLU A 200       4.949  -3.636  12.152  1.00 41.24           N  
ATOM   4223  CA  GLU A 200       4.550  -2.260  12.008  1.00 41.43           C  
ATOM   4224  C   GLU A 200       4.317  -1.979  10.552  1.00 39.06           C  
ATOM   4225  O   GLU A 200       4.976  -2.580   9.702  1.00 37.78           O  
ATOM   4226  CB  GLU A 200       5.680  -1.339  12.468  1.00 41.37           C  
ATOM   4227  CG  GLU A 200       6.065  -1.483  13.913  1.00 42.90           C  
ATOM   4228  CD  GLU A 200       4.961  -1.090  14.868  1.00 45.65           C  
ATOM   4229  OE1 GLU A 200       3.936  -0.545  14.413  1.00 48.05           O  
ATOM   4230  OE2 GLU A 200       5.123  -1.360  16.064  1.00 46.95           O1-
ATOM   4231  N   LYS A 201       3.397  -1.056  10.267  1.00 38.88           N  
ATOM   4232  CA  LYS A 201       3.209  -0.549   8.906  1.00 39.02           C  
ATOM   4233  C   LYS A 201       4.162   0.648   8.682  1.00 38.90           C  
ATOM   4234  O   LYS A 201       4.150   1.653   9.422  1.00 38.15           O  
ATOM   4235  CB  LYS A 201       1.737  -0.165   8.671  1.00 41.52           C  
ATOM   4236  N   LYS A 202       5.011   0.506   7.689  1.00 37.24           N  
ATOM   4237  CA  LYS A 202       6.101   1.418   7.469  1.00 34.99           C  
ATOM   4238  C   LYS A 202       6.016   2.003   6.065  1.00 34.18           C  
ATOM   4239  O   LYS A 202       5.510   1.347   5.176  1.00 33.24           O  
ATOM   4240  CB  LYS A 202       7.407   0.631   7.571  1.00 34.95           C  
ATOM   4241  CG  LYS A 202       7.688   0.010   8.915  1.00 36.16           C  
ATOM   4242  CD  LYS A 202       9.010  -0.732   8.874  1.00 38.50           C  
ATOM   4243  CE  LYS A 202       8.865  -1.964   7.984  1.00 43.35           C  
ATOM   4244  NZ  LYS A 202      10.128  -2.706   7.939  1.00 49.15           N1+
ATOM   4245  N   MET A 203       6.612   3.181   5.830  1.00 33.71           N  
ATOM   4246  CA  MET A 203       6.687   3.761   4.463  1.00 31.70           C  
ATOM   4247  C   MET A 203       7.450   2.891   3.460  1.00 31.91           C  
ATOM   4248  O   MET A 203       7.102   2.853   2.270  1.00 30.58           O  
ATOM   4249  CB  MET A 203       7.354   5.136   4.487  1.00 31.64           C  
ATOM   4250  CG  MET A 203       7.537   5.794   3.106  1.00 31.00           C  
ATOM   4251  SD  MET A 203       7.993   7.530   3.202  1.00 31.81           S  
ATOM   4252  CE  MET A 203       9.686   7.371   3.815  1.00 31.40           C  
ATOM   4253  N   GLY A 204       8.519   2.247   3.922  1.00 32.42           N  
ATOM   4254  CA  GLY A 204       9.373   1.414   3.061  1.00 31.90           C  
ATOM   4255  C   GLY A 204      10.031   0.319   3.862  1.00 31.64           C  
ATOM   4256  O   GLY A 204       9.674   0.145   5.009  1.00 30.71           O  
ATOM   4257  N   ILE A 205      11.023  -0.366   3.274  1.00 32.54           N  
ATOM   4258  CA  ILE A 205      11.462  -1.723   3.688  1.00 32.53           C  
ATOM   4259  C   ILE A 205      10.327  -2.506   4.293  1.00 34.17           C  
ATOM   4260  O   ILE A 205      10.443  -3.137   5.360  1.00 31.30           O  
ATOM   4261  CB  ILE A 205      12.706  -1.718   4.587  1.00 34.72           C  
ATOM   4262  CG1 ILE A 205      12.523  -0.791   5.772  1.00 36.45           C  
ATOM   4263  CG2 ILE A 205      13.905  -1.208   3.802  1.00 38.35           C  
ATOM   4264  CD1 ILE A 205      13.368  -1.177   6.984  1.00 37.14           C  
ATOM   4265  N   ARG A 206       9.219  -2.475   3.577  1.00 34.92           N  
ATOM   4266  CA  ARG A 206       7.995  -2.963   4.129  1.00 37.91           C  
ATOM   4267  C   ARG A 206       8.065  -4.456   4.380  1.00 37.91           C  
ATOM   4268  O   ARG A 206       7.383  -4.912   5.235  1.00 35.84           O  
ATOM   4269  CB  ARG A 206       6.821  -2.684   3.200  1.00 40.86           C  
ATOM   4270  CG  ARG A 206       6.374  -1.225   3.070  1.00 42.76           C  
ATOM   4271  CD  ARG A 206       5.147  -1.283   2.177  1.00 48.66           C  
ATOM   4272  NE  ARG A 206       4.507  -0.018   1.923  1.00 57.12           N  
ATOM   4273  CZ  ARG A 206       4.000   0.384   0.746  1.00 63.54           C  
ATOM   4274  NH1 ARG A 206       4.109  -0.350  -0.366  1.00 61.74           N1+
ATOM   4275  NH2 ARG A 206       3.439   1.590   0.667  1.00 64.18           N  
ATOM   4276  N   ALA A 207       8.880  -5.193   3.615  1.00 36.29           N  
ATOM   4277  CA  ALA A 207       9.010  -6.643   3.756  1.00 36.31           C  
ATOM   4278  C   ALA A 207       9.932  -7.030   4.909  1.00 37.00           C  
ATOM   4279  O   ALA A 207      10.061  -8.189   5.214  1.00 35.52           O  
ATOM   4280  CB  ALA A 207       9.533  -7.252   2.468  1.00 36.03           C  
ATOM   4281  N   SER A 208      10.616  -6.076   5.523  1.00 35.38           N  
ATOM   4282  CA  SER A 208      11.408  -6.408   6.698  1.00 35.73           C  
ATOM   4283  C   SER A 208      10.460  -6.326   7.874  1.00 36.94           C  
ATOM   4284  O   SER A 208       9.970  -5.261   8.224  1.00 35.19           O  
ATOM   4285  CB  SER A 208      12.558  -5.443   6.878  1.00 34.87           C  
ATOM   4286  OG  SER A 208      13.220  -5.682   8.095  1.00 35.48           O  
ATOM   4287  N   ASP A 209      10.149  -7.474   8.431  1.00 38.28           N  
ATOM   4288  CA  ASP A 209       9.321  -7.539   9.608  1.00 40.15           C  
ATOM   4289  C   ASP A 209       9.891  -6.730  10.777  1.00 39.71           C  
ATOM   4290  O   ASP A 209      10.988  -7.004  11.267  1.00 39.98           O  
ATOM   4291  CB  ASP A 209       9.059  -9.008   9.999  1.00 42.41           C  
ATOM   4292  CG  ASP A 209      10.330  -9.858  10.056  1.00 43.83           C  
ATOM   4293  OD1 ASP A 209      11.117  -9.862   9.062  1.00 42.03           O  
ATOM   4294  OD2 ASP A 209      10.506 -10.580  11.078  1.00 45.13           O1-
ATOM   4295  N   THR A 210       9.117  -5.746  11.234  1.00 39.62           N  
ATOM   4296  CA  THR A 210       9.538  -4.854  12.310  1.00 40.06           C  
ATOM   4297  C   THR A 210       8.403  -4.848  13.360  1.00 40.48           C  
ATOM   4298  O   THR A 210       7.362  -4.255  13.111  1.00 42.63           O  
ATOM   4299  CB  THR A 210       9.798  -3.436  11.746  1.00 39.58           C  
ATOM   4300  CG2 THR A 210      10.428  -2.534  12.783  1.00 40.51           C  
ATOM   4301  OG1 THR A 210      10.657  -3.507  10.592  1.00 40.34           O  
ATOM   4302  N   CYS A 211       8.616  -5.509  14.507  1.00 39.31           N  
ATOM   4303  CA  CYS A 211       7.550  -5.825  15.475  1.00 40.58           C  
ATOM   4304  C   CYS A 211       7.803  -5.301  16.877  1.00 40.95           C  
ATOM   4305  O   CYS A 211       8.935  -5.311  17.346  1.00 43.38           O  
ATOM   4306  CB  CYS A 211       7.414  -7.338  15.631  1.00 42.26           C  
ATOM   4307  SG  CYS A 211       7.177  -8.233  14.093  1.00 42.61           S  
ATOM   4308  N   PRO A 212       6.737  -4.876  17.568  1.00 41.94           N  
ATOM   4309  CA  PRO A 212       6.840  -4.671  19.002  1.00 44.22           C  
ATOM   4310  C   PRO A 212       6.878  -6.044  19.654  1.00 44.60           C  
ATOM   4311  O   PRO A 212       6.233  -6.957  19.170  1.00 48.25           O  
ATOM   4312  CB  PRO A 212       5.540  -3.925  19.337  1.00 45.12           C  
ATOM   4313  CG  PRO A 212       4.541  -4.462  18.343  1.00 44.05           C  
ATOM   4314  CD  PRO A 212       5.340  -4.769  17.094  1.00 43.93           C  
ATOM   4315  N   ILE A 213       7.667  -6.212  20.704  1.00 45.97           N  
ATOM   4316  CA  ILE A 213       7.705  -7.483  21.425  1.00 47.45           C  
ATOM   4317  C   ILE A 213       7.453  -7.202  22.889  1.00 49.05           C  
ATOM   4318  O   ILE A 213       8.105  -6.321  23.454  1.00 49.47           O  
ATOM   4319  CB  ILE A 213       9.065  -8.166  21.280  1.00 47.72           C  
ATOM   4320  CG1 ILE A 213       9.322  -8.497  19.820  1.00 45.73           C  
ATOM   4321  CG2 ILE A 213       9.127  -9.434  22.115  1.00 48.81           C  
ATOM   4322  CD1 ILE A 213      10.608  -9.259  19.598  1.00 46.63           C  
ATOM   4323  N   THR A 214       6.524  -7.949  23.488  1.00 48.98           N  
ATOM   4324  CA  THR A 214       6.234  -7.844  24.915  1.00 51.45           C  
ATOM   4325  C   THR A 214       6.764  -9.068  25.670  1.00 51.90           C  
ATOM   4326  O   THR A 214       6.705 -10.199  25.185  1.00 50.98           O  
ATOM   4327  CB  THR A 214       4.730  -7.639  25.172  1.00 53.27           C  
ATOM   4328  CG2 THR A 214       4.468  -7.411  26.604  1.00 57.63           C  
ATOM   4329  OG1 THR A 214       4.299  -6.465  24.489  1.00 55.34           O  
ATOM   4330  N   PHE A 215       7.305  -8.798  26.852  1.00 51.70           N  
ATOM   4331  CA  PHE A 215       7.904  -9.791  27.710  1.00 53.11           C  
ATOM   4332  C   PHE A 215       7.043  -9.828  28.964  1.00 55.53           C  
ATOM   4333  O   PHE A 215       6.957  -8.833  29.706  1.00 52.66           O  
ATOM   4334  CB  PHE A 215       9.337  -9.362  28.072  1.00 53.60           C  
ATOM   4335  CG  PHE A 215      10.292  -9.387  26.908  1.00 52.20           C  
ATOM   4336  CD1 PHE A 215      10.408  -8.303  26.061  1.00 53.69           C  
ATOM   4337  CD2 PHE A 215      11.090 -10.490  26.678  1.00 51.57           C  
ATOM   4338  CE1 PHE A 215      11.294  -8.340  24.975  1.00 53.07           C  
ATOM   4339  CE2 PHE A 215      11.972 -10.529  25.627  1.00 50.59           C  
ATOM   4340  CZ  PHE A 215      12.081  -9.454  24.771  1.00 50.65           C  
ATOM   4341  N   GLU A 216       6.364 -10.947  29.170  1.00 57.03           N  
ATOM   4342  CA  GLU A 216       5.454 -11.109  30.299  1.00 59.24           C  
ATOM   4343  C   GLU A 216       5.919 -12.339  31.041  1.00 58.86           C  
ATOM   4344  O   GLU A 216       5.725 -13.458  30.574  1.00 58.12           O  
ATOM   4345  CB  GLU A 216       4.016 -11.285  29.823  1.00 62.44           C  
ATOM   4346  CG  GLU A 216       3.327  -9.980  29.447  1.00 65.59           C  
ATOM   4347  CD  GLU A 216       1.833 -10.131  29.158  1.00 71.12           C  
ATOM   4348  OE1 GLU A 216       1.227 -11.181  29.503  1.00 73.42           O  
ATOM   4349  OE2 GLU A 216       1.258  -9.171  28.598  1.00 71.53           O1-
ATOM   4350  N   ASN A 217       6.586 -12.115  32.171  1.00 59.49           N  
ATOM   4351  CA  ASN A 217       7.256 -13.182  32.897  1.00 60.55           C  
ATOM   4352  C   ASN A 217       7.936 -14.137  31.937  1.00 59.60           C  
ATOM   4353  O   ASN A 217       7.725 -15.326  31.986  1.00 59.75           O  
ATOM   4354  CB  ASN A 217       6.249 -13.940  33.792  1.00 62.40           C  
ATOM   4355  CG  ASN A 217       5.797 -13.121  34.995  1.00 63.84           C  
ATOM   4356  ND2 ASN A 217       4.642 -13.476  35.525  1.00 66.75           N  
ATOM   4357  OD1 ASN A 217       6.472 -12.179  35.441  1.00 63.61           O  
ATOM   4358  N   CYS A 218       8.751 -13.608  31.040  1.00 59.98           N  
ATOM   4359  CA  CYS A 218       9.429 -14.449  30.071  1.00 57.83           C  
ATOM   4360  C   CYS A 218      10.597 -15.104  30.793  1.00 57.66           C  
ATOM   4361  O   CYS A 218      11.564 -14.425  31.140  1.00 58.39           O  
ATOM   4362  CB  CYS A 218       9.908 -13.598  28.885  1.00 57.48           C  
ATOM   4363  SG  CYS A 218      10.716 -14.534  27.575  1.00 57.38           S  
ATOM   4364  N   ALA A 219      10.495 -16.409  31.021  1.00 56.02           N  
ATOM   4365  CA  ALA A 219      11.439 -17.146  31.856  1.00 57.30           C  
ATOM   4366  C   ALA A 219      12.417 -17.962  31.027  1.00 56.79           C  
ATOM   4367  O   ALA A 219      11.995 -18.832  30.262  1.00 58.49           O  
ATOM   4368  CB  ALA A 219      10.671 -18.080  32.789  1.00 59.02           C  
ATOM   4369  N   ILE A 220      13.715 -17.712  31.206  1.00 55.43           N  
ATOM   4370  CA  ILE A 220      14.787 -18.466  30.503  1.00 54.91           C  
ATOM   4371  C   ILE A 220      15.794 -19.024  31.509  1.00 56.22           C  
ATOM   4372  O   ILE A 220      15.826 -18.559  32.663  1.00 56.45           O  
ATOM   4373  CB  ILE A 220      15.551 -17.554  29.510  1.00 54.44           C  
ATOM   4374  CG1 ILE A 220      16.339 -16.465  30.266  1.00 53.73           C  
ATOM   4375  CG2 ILE A 220      14.577 -16.937  28.521  1.00 54.33           C  
ATOM   4376  CD1 ILE A 220      16.749 -15.261  29.447  1.00 52.04           C  
ATOM   4377  N   PRO A 221      16.616 -20.019  31.098  1.00 55.28           N  
ATOM   4378  CA  PRO A 221      17.587 -20.524  32.090  1.00 55.73           C  
ATOM   4379  C   PRO A 221      18.626 -19.475  32.511  1.00 55.92           C  
ATOM   4380  O   PRO A 221      18.984 -18.565  31.758  1.00 51.53           O  
ATOM   4381  CB  PRO A 221      18.253 -21.733  31.406  1.00 55.56           C  
ATOM   4382  CG  PRO A 221      17.405 -22.055  30.213  1.00 55.84           C  
ATOM   4383  CD  PRO A 221      16.565 -20.846  29.878  1.00 55.07           C  
ATOM   4384  N   GLU A 222      19.096 -19.627  33.735  1.00 57.68           N  
ATOM   4385  CA  GLU A 222      20.087 -18.732  34.329  1.00 59.05           C  
ATOM   4386  C   GLU A 222      21.331 -18.516  33.453  1.00 57.16           C  
ATOM   4387  O   GLU A 222      21.914 -17.422  33.464  1.00 56.28           O  
ATOM   4388  CB  GLU A 222      20.519 -19.292  35.702  1.00 60.32           C  
ATOM   4389  CG  GLU A 222      21.700 -18.551  36.318  1.00 62.26           C  
ATOM   4390  CD  GLU A 222      21.757 -18.678  37.837  1.00 64.97           C  
ATOM   4391  OE1 GLU A 222      21.236 -19.667  38.391  1.00 63.21           O  
ATOM   4392  OE2 GLU A 222      22.330 -17.767  38.461  1.00 67.88           O1-
ATOM   4393  N   ASP A 223      21.740 -19.563  32.733  1.00 56.88           N  
ATOM   4394  CA  ASP A 223      22.920 -19.519  31.848  1.00 58.43           C  
ATOM   4395  C   ASP A 223      22.713 -18.759  30.528  1.00 54.00           C  
ATOM   4396  O   ASP A 223      23.645 -18.680  29.729  1.00 52.99           O  
ATOM   4397  CB  ASP A 223      23.385 -20.942  31.497  1.00 60.43           C  
ATOM   4398  CG  ASP A 223      23.957 -21.677  32.688  1.00 65.55           C  
ATOM   4399  OD1 ASP A 223      24.718 -21.061  33.472  1.00 68.94           O  
ATOM   4400  OD2 ASP A 223      23.646 -22.877  32.840  1.00 68.02           O1-
ATOM   4401  N   ASN A 224      21.510 -18.242  30.288  1.00 52.54           N  
ATOM   4402  CA  ASN A 224      21.235 -17.409  29.096  1.00 51.30           C  
ATOM   4403  C   ASN A 224      21.609 -15.931  29.229  1.00 50.54           C  
ATOM   4404  O   ASN A 224      21.420 -15.129  28.296  1.00 49.41           O  
ATOM   4405  CB  ASN A 224      19.785 -17.563  28.663  1.00 51.20           C  
ATOM   4406  CG  ASN A 224      19.528 -18.919  28.067  1.00 54.18           C  
ATOM   4407  ND2 ASN A 224      18.613 -18.995  27.116  1.00 55.49           N  
ATOM   4408  OD1 ASN A 224      20.178 -19.880  28.430  1.00 54.71           O  
ATOM   4409  N   LEU A 225      22.131 -15.580  30.396  1.00 50.91           N  
ATOM   4410  CA  LEU A 225      22.885 -14.369  30.566  1.00 48.75           C  
ATOM   4411  C   LEU A 225      24.026 -14.368  29.529  1.00 47.35           C  
ATOM   4412  O   LEU A 225      24.785 -15.323  29.418  1.00 47.65           O  
ATOM   4413  CB  LEU A 225      23.425 -14.286  32.010  1.00 49.59           C  
ATOM   4414  CG  LEU A 225      24.326 -13.105  32.402  1.00 51.19           C  
ATOM   4415  CD1 LEU A 225      23.632 -11.771  32.211  1.00 51.91           C  
ATOM   4416  CD2 LEU A 225      24.847 -13.230  33.833  1.00 50.72           C  
ATOM   4417  N   LEU A 226      24.083 -13.314  28.734  1.00 45.63           N  
ATOM   4418  CA  LEU A 226      25.162 -13.091  27.789  1.00 47.81           C  
ATOM   4419  C   LEU A 226      26.162 -12.115  28.418  1.00 48.34           C  
ATOM   4420  O   LEU A 226      25.773 -10.992  28.766  1.00 48.86           O  
ATOM   4421  CB  LEU A 226      24.602 -12.445  26.517  1.00 47.29           C  
ATOM   4422  CG  LEU A 226      25.651 -12.211  25.437  1.00 48.16           C  
ATOM   4423  CD1 LEU A 226      26.369 -13.512  25.041  1.00 46.70           C  
ATOM   4424  CD2 LEU A 226      25.003 -11.518  24.246  1.00 46.77           C  
ATOM   4425  N   GLY A 227      27.428 -12.526  28.566  1.00 47.83           N  
ATOM   4426  CA  GLY A 227      28.446 -11.679  29.188  1.00 48.99           C  
ATOM   4427  C   GLY A 227      28.305 -11.687  30.708  1.00 51.35           C  
ATOM   4428  O   GLY A 227      27.633 -12.552  31.270  1.00 53.46           O  
ATOM   4429  N   ASN A 228      28.921 -10.720  31.372  1.00 51.54           N  
ATOM   4430  CA  ASN A 228      28.800 -10.594  32.814  1.00 56.34           C  
ATOM   4431  C   ASN A 228      27.615  -9.716  33.165  1.00 56.35           C  
ATOM   4432  O   ASN A 228      27.194  -8.882  32.376  1.00 56.40           O  
ATOM   4433  CB  ASN A 228      30.062  -9.977  33.437  1.00 58.04           C  
ATOM   4434  CG  ASN A 228      31.331 -10.688  33.025  1.00 58.05           C  
ATOM   4435  ND2 ASN A 228      32.247  -9.956  32.417  1.00 58.46           N  
ATOM   4436  OD1 ASN A 228      31.488 -11.874  33.257  1.00 62.36           O  
ATOM   4437  N   ARG A 229      27.103  -9.879  34.373  1.00 55.74           N  
ATOM   4438  CA  ARG A 229      25.993  -9.060  34.816  1.00 56.56           C  
ATOM   4439  C   ARG A 229      26.463  -7.626  34.881  1.00 53.67           C  
ATOM   4440  O   ARG A 229      27.558  -7.369  35.345  1.00 54.36           O  
ATOM   4441  CB  ARG A 229      25.526  -9.523  36.184  1.00 58.37           C  
ATOM   4442  CG  ARG A 229      24.256  -8.854  36.673  1.00 60.01           C  
ATOM   4443  CD  ARG A 229      23.668  -9.709  37.783  1.00 60.25           C  
ATOM   4444  NE  ARG A 229      22.659  -9.004  38.554  1.00 61.87           N  
ATOM   4445  CZ  ARG A 229      21.968  -9.554  39.554  1.00 64.37           C  
ATOM   4446  NH1 ARG A 229      22.172 -10.816  39.901  1.00 63.17           N1+
ATOM   4447  NH2 ARG A 229      21.075  -8.834  40.214  1.00 65.21           N  
ATOM   4448  N   GLY A 230      25.657  -6.701  34.385  1.00 51.55           N  
ATOM   4449  CA  GLY A 230      26.058  -5.298  34.327  1.00 53.31           C  
ATOM   4450  C   GLY A 230      26.790  -4.892  33.050  1.00 53.59           C  
ATOM   4451  O   GLY A 230      26.961  -3.702  32.793  1.00 53.07           O  
ATOM   4452  N   GLU A 231      27.183  -5.869  32.235  1.00 56.23           N  
ATOM   4453  CA  GLU A 231      27.967  -5.630  31.013  1.00 57.98           C  
ATOM   4454  C   GLU A 231      27.071  -5.313  29.803  1.00 52.98           C  
ATOM   4455  O   GLU A 231      27.562  -5.152  28.694  1.00 52.19           O  
ATOM   4456  CB  GLU A 231      28.796  -6.884  30.721  1.00 64.06           C  
ATOM   4457  CG  GLU A 231      30.210  -6.686  30.203  1.00 67.87           C  
ATOM   4458  CD  GLU A 231      30.885  -8.029  29.916  1.00 69.69           C  
ATOM   4459  OE1 GLU A 231      30.167  -9.048  29.817  1.00 66.76           O  
ATOM   4460  OE2 GLU A 231      32.127  -8.079  29.794  1.00 74.40           O1-
ATOM   4461  N   GLY A 232      25.763  -5.203  30.020  1.00 50.51           N  
ATOM   4462  CA  GLY A 232      24.799  -5.146  28.928  1.00 48.14           C  
ATOM   4463  C   GLY A 232      25.020  -3.991  27.968  1.00 49.05           C  
ATOM   4464  O   GLY A 232      24.847  -4.145  26.747  1.00 44.68           O  
ATOM   4465  N   LEU A 233      25.387  -2.827  28.510  1.00 48.91           N  
ATOM   4466  CA  LEU A 233      25.542  -1.646  27.689  1.00 53.70           C  
ATOM   4467  C   LEU A 233      26.765  -1.778  26.767  1.00 54.35           C  
ATOM   4468  O   LEU A 233      26.687  -1.450  25.575  1.00 50.36           O  
ATOM   4469  CB  LEU A 233      25.647  -0.391  28.538  1.00 58.44           C  
ATOM   4470  CG  LEU A 233      25.538   0.895  27.721  1.00 62.47           C  
ATOM   4471  CD1 LEU A 233      24.141   1.023  27.111  1.00 63.42           C  
ATOM   4472  CD2 LEU A 233      25.881   2.083  28.606  1.00 63.00           C  
ATOM   4473  N   LYS A 234      27.875  -2.259  27.328  1.00 53.81           N  
ATOM   4474  CA  LYS A 234      29.064  -2.552  26.547  1.00 56.06           C  
ATOM   4475  C   LYS A 234      28.717  -3.478  25.395  1.00 51.74           C  
ATOM   4476  O   LYS A 234      29.150  -3.279  24.262  1.00 53.79           O  
ATOM   4477  CB  LYS A 234      30.141  -3.215  27.409  1.00 59.67           C  
ATOM   4478  CG  LYS A 234      31.379  -3.605  26.607  1.00 64.91           C  
ATOM   4479  CD  LYS A 234      32.183  -4.708  27.272  1.00 70.29           C  
ATOM   4480  CE  LYS A 234      33.023  -4.190  28.419  1.00 75.96           C  
ATOM   4481  NZ  LYS A 234      34.332  -4.906  28.464  1.00 80.49           N1+
ATOM   4482  N   ILE A 235      27.952  -4.511  25.689  1.00 49.42           N  
ATOM   4483  CA  ILE A 235      27.643  -5.489  24.679  1.00 47.73           C  
ATOM   4484  C   ILE A 235      26.756  -4.852  23.610  1.00 44.48           C  
ATOM   4485  O   ILE A 235      26.919  -5.143  22.444  1.00 41.26           O  
ATOM   4486  CB  ILE A 235      27.011  -6.724  25.312  1.00 49.43           C  
ATOM   4487  CG1 ILE A 235      28.065  -7.438  26.168  1.00 51.24           C  
ATOM   4488  CG2 ILE A 235      26.450  -7.691  24.254  1.00 48.92           C  
ATOM   4489  CD1 ILE A 235      27.488  -8.583  26.974  1.00 52.40           C  
ATOM   4490  N   ALA A 236      25.830  -3.979  24.012  1.00 44.21           N  
ATOM   4491  CA  ALA A 236      24.950  -3.337  23.057  1.00 45.76           C  
ATOM   4492  C   ALA A 236      25.717  -2.394  22.130  1.00 46.06           C  
ATOM   4493  O   ALA A 236      25.286  -2.160  20.992  1.00 41.92           O  
ATOM   4494  CB  ALA A 236      23.835  -2.583  23.762  1.00 48.29           C  
ATOM   4495  N   LEU A 237      26.835  -1.856  22.625  1.00 46.35           N  
ATOM   4496  CA  LEU A 237      27.697  -0.986  21.850  1.00 47.77           C  
ATOM   4497  C   LEU A 237      28.871  -1.712  21.180  1.00 50.23           C  
ATOM   4498  O   LEU A 237      29.630  -1.102  20.442  1.00 58.09           O  
ATOM   4499  CB  LEU A 237      28.197   0.153  22.738  1.00 51.30           C  
ATOM   4500  CG  LEU A 237      27.084   0.991  23.384  1.00 52.83           C  
ATOM   4501  CD1 LEU A 237      27.692   2.035  24.297  1.00 55.01           C  
ATOM   4502  CD2 LEU A 237      26.200   1.683  22.349  1.00 53.52           C  
ATOM   4503  N   SER A 238      28.979  -3.023  21.329  1.00 47.92           N  
ATOM   4504  CA  SER A 238      30.177  -3.680  20.889  1.00 48.68           C  
ATOM   4505  C   SER A 238      30.226  -3.963  19.391  1.00 49.77           C  
ATOM   4506  O   SER A 238      31.277  -4.382  18.899  1.00 50.70           O  
ATOM   4507  CB  SER A 238      30.347  -4.983  21.639  1.00 51.01           C  
ATOM   4508  OG  SER A 238      29.189  -5.801  21.459  1.00 58.33           O  
ATOM   4509  N   ASN A 239      29.113  -3.778  18.667  1.00 45.97           N  
ATOM   4510  CA  ASN A 239      29.122  -4.029  17.220  1.00 43.83           C  
ATOM   4511  C   ASN A 239      28.640  -2.837  16.415  1.00 41.58           C  
ATOM   4512  O   ASN A 239      28.148  -3.024  15.304  1.00 39.15           O  
ATOM   4513  CB  ASN A 239      28.246  -5.245  16.874  1.00 42.66           C  
ATOM   4514  CG  ASN A 239      28.807  -6.526  17.434  1.00 44.41           C  
ATOM   4515  ND2 ASN A 239      28.235  -6.990  18.523  1.00 43.41           N  
ATOM   4516  OD1 ASN A 239      29.769  -7.074  16.900  1.00 47.87           O  
ATOM   4517  N   LEU A 240      28.776  -1.631  16.954  1.00 41.81           N  
ATOM   4518  CA  LEU A 240      28.358  -0.430  16.238  1.00 42.14           C  
ATOM   4519  C   LEU A 240      29.109  -0.268  14.923  1.00 40.78           C  
ATOM   4520  O   LEU A 240      28.545   0.243  13.954  1.00 40.58           O  
ATOM   4521  CB  LEU A 240      28.534   0.837  17.086  1.00 45.37           C  
ATOM   4522  CG  LEU A 240      27.612   0.986  18.312  1.00 49.92           C  
ATOM   4523  CD1 LEU A 240      27.983   2.247  19.087  1.00 48.95           C  
ATOM   4524  CD2 LEU A 240      26.137   1.032  17.921  1.00 48.85           C  
ATOM   4525  N   GLU A 241      30.374  -0.664  14.873  1.00 40.32           N  
ATOM   4526  CA  GLU A 241      31.168  -0.427  13.648  1.00 39.81           C  
ATOM   4527  C   GLU A 241      30.608  -1.287  12.509  1.00 38.10           C  
ATOM   4528  O   GLU A 241      30.335  -0.783  11.441  1.00 35.99           O  
ATOM   4529  CB  GLU A 241      32.635  -0.714  13.872  1.00 42.13           C  
ATOM   4530  CG  GLU A 241      33.349   0.242  14.835  1.00 45.98           C  
ATOM   4531  CD  GLU A 241      33.068  -0.020  16.307  1.00 48.82           C  
ATOM   4532  OE1 GLU A 241      32.434  -1.045  16.667  1.00 51.21           O  
ATOM   4533  OE2 GLU A 241      33.476   0.831  17.115  1.00 55.55           O1-
ATOM   4534  N   GLY A 242      30.380  -2.580  12.778  1.00 38.19           N  
ATOM   4535  CA  GLY A 242      29.826  -3.484  11.765  1.00 37.50           C  
ATOM   4536  C   GLY A 242      28.412  -3.078  11.370  1.00 36.73           C  
ATOM   4537  O   GLY A 242      28.020  -3.160  10.210  1.00 37.80           O  
ATOM   4538  N   GLY A 243      27.613  -2.698  12.356  1.00 36.08           N  
ATOM   4539  CA  GLY A 243      26.255  -2.276  12.102  1.00 35.35           C  
ATOM   4540  C   GLY A 243      26.219  -1.082  11.157  1.00 34.72           C  
ATOM   4541  O   GLY A 243      25.475  -1.069  10.187  1.00 33.90           O  
ATOM   4542  N   ARG A 244      27.039  -0.082  11.442  1.00 33.98           N  
ATOM   4543  CA  ARG A 244      27.054   1.122  10.633  1.00 34.20           C  
ATOM   4544  C   ARG A 244      27.653   0.890   9.246  1.00 34.24           C  
ATOM   4545  O   ARG A 244      27.135   1.424   8.283  1.00 34.43           O  
ATOM   4546  CB  ARG A 244      27.673   2.282  11.404  1.00 32.53           C  
ATOM   4547  CG  ARG A 244      26.743   2.597  12.552  1.00 35.04           C  
ATOM   4548  CD  ARG A 244      27.316   3.599  13.551  1.00 36.56           C  
ATOM   4549  NE  ARG A 244      26.435   3.771  14.702  1.00 37.08           N  
ATOM   4550  CZ  ARG A 244      26.614   4.697  15.648  1.00 37.80           C  
ATOM   4551  NH1 ARG A 244      27.625   5.570  15.585  1.00 39.24           N1+
ATOM   4552  NH2 ARG A 244      25.779   4.771  16.648  1.00 36.77           N  
ATOM   4553  N   ILE A 245      28.720   0.095   9.147  1.00 34.27           N  
ATOM   4554  CA  ILE A 245      29.277  -0.270   7.854  1.00 33.75           C  
ATOM   4555  C   ILE A 245      28.198  -0.945   7.014  1.00 34.01           C  
ATOM   4556  O   ILE A 245      28.105  -0.697   5.830  1.00 34.52           O  
ATOM   4557  CB  ILE A 245      30.526  -1.206   7.987  1.00 35.56           C  
ATOM   4558  CG1 ILE A 245      31.759  -0.425   8.415  1.00 36.63           C  
ATOM   4559  CG2 ILE A 245      30.825  -1.951   6.685  1.00 34.99           C  
ATOM   4560  CD1 ILE A 245      32.852  -1.311   9.009  1.00 39.67           C  
ATOM   4561  N   GLY A 246      27.398  -1.811   7.619  1.00 32.72           N  
ATOM   4562  CA  GLY A 246      26.334  -2.520   6.888  1.00 34.29           C  
ATOM   4563  C   GLY A 246      25.231  -1.585   6.392  1.00 33.76           C  
ATOM   4564  O   GLY A 246      24.812  -1.659   5.260  1.00 34.81           O  
ATOM   4565  N   ILE A 247      24.725  -0.716   7.238  1.00 33.40           N  
ATOM   4566  CA  ILE A 247      23.635   0.149   6.806  1.00 33.17           C  
ATOM   4567  C   ILE A 247      24.156   1.210   5.821  1.00 32.45           C  
ATOM   4568  O   ILE A 247      23.419   1.641   4.915  1.00 29.23           O  
ATOM   4569  CB  ILE A 247      22.968   0.810   7.998  1.00 35.51           C  
ATOM   4570  CG1 ILE A 247      22.392  -0.271   8.935  1.00 36.19           C  
ATOM   4571  CG2 ILE A 247      21.836   1.707   7.550  1.00 37.01           C  
ATOM   4572  CD1 ILE A 247      21.376  -1.222   8.318  1.00 35.97           C  
ATOM   4573  N   ALA A 248      25.414   1.628   6.000  1.00 34.27           N  
ATOM   4574  CA  ALA A 248      26.017   2.522   5.057  1.00 34.67           C  
ATOM   4575  C   ALA A 248      26.007   1.876   3.687  1.00 33.63           C  
ATOM   4576  O   ALA A 248      25.605   2.528   2.704  1.00 32.90           O  
ATOM   4577  CB  ALA A 248      27.442   2.891   5.452  1.00 35.66           C  
ATOM   4578  N   ALA A 249      26.396   0.595   3.633  1.00 33.55           N  
ATOM   4579  CA  ALA A 249      26.414  -0.151   2.373  1.00 34.35           C  
ATOM   4580  C   ALA A 249      24.994  -0.375   1.834  1.00 33.38           C  
ATOM   4581  O   ALA A 249      24.767  -0.417   0.618  1.00 33.40           O  
ATOM   4582  CB  ALA A 249      27.152  -1.483   2.515  1.00 34.74           C  
ATOM   4583  N   GLN A 250      24.043  -0.554   2.730  1.00 32.38           N  
ATOM   4584  CA  GLN A 250      22.661  -0.684   2.289  1.00 32.43           C  
ATOM   4585  C   GLN A 250      22.214   0.607   1.588  1.00 31.00           C  
ATOM   4586  O   GLN A 250      21.683   0.551   0.499  1.00 30.17           O  
ATOM   4587  CB  GLN A 250      21.702  -1.041   3.437  1.00 31.89           C  
ATOM   4588  CG  GLN A 250      20.246  -0.812   3.068  1.00 32.90           C  
ATOM   4589  CD  GLN A 250      19.297  -1.058   4.257  1.00 34.38           C  
ATOM   4590  NE2 GLN A 250      18.321  -1.927   4.063  1.00 33.68           N  
ATOM   4591  OE1 GLN A 250      19.482  -0.496   5.343  1.00 33.89           O  
ATOM   4592  N   ALA A 251      22.441   1.756   2.228  1.00 31.92           N  
ATOM   4593  CA  ALA A 251      22.144   3.057   1.622  1.00 31.67           C  
ATOM   4594  C   ALA A 251      22.778   3.226   0.251  1.00 31.86           C  
ATOM   4595  O   ALA A 251      22.160   3.705  -0.700  1.00 31.50           O  
ATOM   4596  CB  ALA A 251      22.595   4.182   2.547  1.00 31.36           C  
ATOM   4597  N   LEU A 252      24.027   2.825   0.173  1.00 33.11           N  
ATOM   4598  CA  LEU A 252      24.786   2.861  -1.064  1.00 34.65           C  
ATOM   4599  C   LEU A 252      24.151   2.018  -2.164  1.00 33.90           C  
ATOM   4600  O   LEU A 252      24.005   2.472  -3.287  1.00 34.73           O  
ATOM   4601  CB  LEU A 252      26.193   2.350  -0.805  1.00 34.81           C  
ATOM   4602  CG  LEU A 252      27.129   2.150  -1.982  1.00 36.40           C  
ATOM   4603  CD1 LEU A 252      27.463   3.465  -2.653  1.00 34.41           C  
ATOM   4604  CD2 LEU A 252      28.424   1.495  -1.459  1.00 37.35           C  
ATOM   4605  N   GLY A 253      23.797   0.797  -1.830  1.00 32.66           N  
ATOM   4606  CA  GLY A 253      23.158  -0.102  -2.778  1.00 33.93           C  
ATOM   4607  C   GLY A 253      21.808   0.367  -3.265  1.00 33.00           C  
ATOM   4608  O   GLY A 253      21.485   0.211  -4.431  1.00 34.30           O  
ATOM   4609  N   ILE A 254      20.998   0.907  -2.372  1.00 32.13           N  
ATOM   4610  CA  ILE A 254      19.690   1.434  -2.775  1.00 31.84           C  
ATOM   4611  C   ILE A 254      19.830   2.635  -3.731  1.00 31.91           C  
ATOM   4612  O   ILE A 254      19.136   2.742  -4.750  1.00 32.49           O  
ATOM   4613  CB  ILE A 254      18.865   1.834  -1.541  1.00 31.05           C  
ATOM   4614  CG1 ILE A 254      18.546   0.606  -0.707  1.00 31.89           C  
ATOM   4615  CG2 ILE A 254      17.596   2.584  -1.959  1.00 31.11           C  
ATOM   4616  CD1 ILE A 254      18.113   0.969   0.709  1.00 33.33           C  
ATOM   4617  N   ALA A 255      20.746   3.532  -3.391  1.00 31.48           N  
ATOM   4618  CA  ALA A 255      21.003   4.680  -4.209  1.00 30.98           C  
ATOM   4619  C   ALA A 255      21.464   4.237  -5.588  1.00 31.54           C  
ATOM   4620  O   ALA A 255      21.028   4.753  -6.622  1.00 30.42           O  
ATOM   4621  CB  ALA A 255      22.076   5.542  -3.553  1.00 30.44           C  
ATOM   4622  N   ARG A 256      22.367   3.266  -5.592  1.00 32.81           N  
ATOM   4623  CA  ARG A 256      22.929   2.748  -6.839  1.00 32.66           C  
ATOM   4624  C   ARG A 256      21.858   2.121  -7.712  1.00 33.46           C  
ATOM   4625  O   ARG A 256      21.855   2.341  -8.921  1.00 34.54           O  
ATOM   4626  CB  ARG A 256      24.064   1.747  -6.600  1.00 32.44           C  
ATOM   4627  CG  ARG A 256      24.916   1.495  -7.840  1.00 32.62           C  
ATOM   4628  CD  ARG A 256      25.811   0.286  -7.674  1.00 33.76           C  
ATOM   4629  NE  ARG A 256      25.045  -0.927  -7.915  1.00 34.04           N  
ATOM   4630  CZ  ARG A 256      25.447  -2.146  -7.608  1.00 35.36           C  
ATOM   4631  NH1 ARG A 256      24.708  -3.165  -7.934  1.00 36.31           N1+
ATOM   4632  NH2 ARG A 256      26.598  -2.371  -6.981  1.00 38.22           N  
ATOM   4633  N   ALA A 257      20.938   1.360  -7.117  1.00 33.79           N  
ATOM   4634  CA  ALA A 257      19.880   0.746  -7.928  1.00 32.89           C  
ATOM   4635  C   ALA A 257      19.061   1.859  -8.596  1.00 32.64           C  
ATOM   4636  O   ALA A 257      18.725   1.771  -9.776  1.00 33.20           O  
ATOM   4637  CB  ALA A 257      19.012  -0.137  -7.092  1.00 32.96           C  
ATOM   4638  N   ALA A 258      18.760   2.924  -7.850  1.00 32.23           N  
ATOM   4639  CA  ALA A 258      17.915   3.995  -8.390  1.00 31.32           C  
ATOM   4640  C   ALA A 258      18.629   4.748  -9.531  1.00 31.12           C  
ATOM   4641  O   ALA A 258      18.019   5.059 -10.576  1.00 30.52           O  
ATOM   4642  CB  ALA A 258      17.527   4.952  -7.293  1.00 31.02           C  
ATOM   4643  N   PHE A 259      19.896   5.079  -9.282  1.00 31.69           N  
ATOM   4644  CA  PHE A 259      20.829   5.608 -10.300  1.00 32.03           C  
ATOM   4645  C   PHE A 259      20.921   4.768 -11.557  1.00 32.81           C  
ATOM   4646  O   PHE A 259      20.852   5.325 -12.684  1.00 33.52           O  
ATOM   4647  CB  PHE A 259      22.197   5.789  -9.647  1.00 32.82           C  
ATOM   4648  CG  PHE A 259      23.324   6.138 -10.579  1.00 34.04           C  
ATOM   4649  CD1 PHE A 259      23.420   7.389 -11.138  1.00 34.66           C  
ATOM   4650  CD2 PHE A 259      24.347   5.234 -10.797  1.00 35.77           C  
ATOM   4651  CE1 PHE A 259      24.482   7.711 -11.951  1.00 36.14           C  
ATOM   4652  CE2 PHE A 259      25.425   5.543 -11.614  1.00 39.94           C  
ATOM   4653  CZ  PHE A 259      25.492   6.798 -12.196  1.00 38.18           C  
ATOM   4654  N   ASP A 260      21.035   3.451 -11.412  1.00 32.39           N  
ATOM   4655  CA  ASP A 260      21.070   2.597 -12.598  1.00 33.23           C  
ATOM   4656  C   ASP A 260      19.750   2.714 -13.330  1.00 33.56           C  
ATOM   4657  O   ASP A 260      19.769   2.810 -14.537  1.00 34.23           O  
ATOM   4658  CB  ASP A 260      21.420   1.123 -12.325  1.00 34.01           C  
ATOM   4659  CG  ASP A 260      22.897   0.924 -11.971  1.00 36.72           C  
ATOM   4660  OD1 ASP A 260      23.728   1.776 -12.319  1.00 36.18           O  
ATOM   4661  OD2 ASP A 260      23.241  -0.081 -11.319  1.00 38.29           O1-
ATOM   4662  N   LYS A 261      18.599   2.731 -12.647  1.00 33.31           N  
ATOM   4663  CA  LYS A 261      17.324   2.895 -13.406  1.00 34.09           C  
ATOM   4664  C   LYS A 261      17.274   4.245 -14.116  1.00 34.76           C  
ATOM   4665  O   LYS A 261      16.890   4.320 -15.277  1.00 34.55           O  
ATOM   4666  CB  LYS A 261      16.070   2.703 -12.555  1.00 34.82           C  
ATOM   4667  CG  LYS A 261      15.959   1.280 -12.020  1.00 35.25           C  
ATOM   4668  CD  LYS A 261      14.798   1.033 -11.070  1.00 33.92           C  
ATOM   4669  CE  LYS A 261      14.724  -0.467 -10.770  1.00 33.48           C  
ATOM   4670  NZ  LYS A 261      15.771  -0.930  -9.815  1.00 32.80           N1+
ATOM   4671  N   ALA A 262      17.710   5.311 -13.434  1.00 34.99           N  
ATOM   4672  CA  ALA A 262      17.672   6.641 -14.014  1.00 33.99           C  
ATOM   4673  C   ALA A 262      18.595   6.809 -15.256  1.00 36.32           C  
ATOM   4674  O   ALA A 262      18.195   7.477 -16.236  1.00 34.42           O  
ATOM   4675  CB  ALA A 262      18.003   7.684 -12.967  1.00 33.16           C  
ATOM   4676  N   ARG A 263      19.800   6.224 -15.217  1.00 37.40           N  
ATOM   4677  CA  ARG A 263      20.719   6.348 -16.360  1.00 40.69           C  
ATOM   4678  C   ARG A 263      20.115   5.652 -17.558  1.00 40.62           C  
ATOM   4679  O   ARG A 263      20.189   6.148 -18.670  1.00 39.63           O  
ATOM   4680  CB  ARG A 263      22.068   5.683 -16.152  1.00 42.91           C  
ATOM   4681  CG  ARG A 263      22.891   6.103 -14.986  1.00 47.42           C  
ATOM   4682  CD  ARG A 263      23.670   4.883 -14.479  1.00 50.59           C  
ATOM   4683  NE  ARG A 263      24.811   4.573 -15.319  1.00 54.33           N  
ATOM   4684  CZ  ARG A 263      25.576   3.477 -15.235  1.00 54.05           C  
ATOM   4685  NH1 ARG A 263      25.323   2.480 -14.379  1.00 50.91           N1+
ATOM   4686  NH2 ARG A 263      26.606   3.382 -16.051  1.00 56.68           N  
ATOM   4687  N   ARG A 264      19.578   4.459 -17.311  1.00 41.67           N  
ATOM   4688  CA  ARG A 264      18.936   3.672 -18.342  1.00 43.68           C  
ATOM   4689  C   ARG A 264      17.763   4.455 -18.918  1.00 43.50           C  
ATOM   4690  O   ARG A 264      17.648   4.621 -20.131  1.00 45.10           O  
ATOM   4691  CB  ARG A 264      18.461   2.321 -17.782  1.00 45.28           C  
ATOM   4692  N   TYR A 265      16.909   4.983 -18.054  1.00 41.02           N  
ATOM   4693  CA  TYR A 265      15.745   5.658 -18.545  1.00 39.60           C  
ATOM   4694  C   TYR A 265      16.185   6.850 -19.352  1.00 39.54           C  
ATOM   4695  O   TYR A 265      15.630   7.106 -20.425  1.00 38.03           O  
ATOM   4696  CB  TYR A 265      14.810   6.067 -17.426  1.00 38.62           C  
ATOM   4697  CG  TYR A 265      13.550   6.750 -17.883  1.00 40.10           C  
ATOM   4698  CD1 TYR A 265      12.444   6.010 -18.292  1.00 43.85           C  
ATOM   4699  CD2 TYR A 265      13.445   8.137 -17.899  1.00 41.05           C  
ATOM   4700  CE1 TYR A 265      11.270   6.633 -18.720  1.00 44.01           C  
ATOM   4701  CE2 TYR A 265      12.276   8.763 -18.314  1.00 42.42           C  
ATOM   4702  CZ  TYR A 265      11.198   8.000 -18.723  1.00 43.54           C  
ATOM   4703  OH  TYR A 265      10.047   8.617 -19.116  1.00 46.84           O  
ATOM   4704  N   ALA A 266      17.213   7.545 -18.878  1.00 39.63           N  
ATOM   4705  CA  ALA A 266      17.629   8.772 -19.529  1.00 41.59           C  
ATOM   4706  C   ALA A 266      18.192   8.542 -20.950  1.00 44.04           C  
ATOM   4707  O   ALA A 266      18.052   9.405 -21.826  1.00 42.89           O  
ATOM   4708  CB  ALA A 266      18.677   9.487 -18.686  1.00 41.08           C  
ATOM   4709  N   GLY A 267      18.862   7.413 -21.156  1.00 46.12           N  
ATOM   4710  CA  GLY A 267      19.432   7.096 -22.476  1.00 48.61           C  
ATOM   4711  C   GLY A 267      18.368   6.674 -23.476  1.00 52.79           C  
ATOM   4712  O   GLY A 267      18.614   6.665 -24.661  1.00 56.98           O  
ATOM   4713  N   GLU A 268      17.175   6.334 -22.989  1.00 55.65           N  
ATOM   4714  CA  GLU A 268      16.089   5.856 -23.833  1.00 57.16           C  
ATOM   4715  C   GLU A 268      14.945   6.811 -24.011  1.00 55.56           C  
ATOM   4716  O   GLU A 268      14.231   6.698 -24.977  1.00 56.15           O  
ATOM   4717  CB  GLU A 268      15.536   4.574 -23.253  1.00 60.42           C  
ATOM   4718  CG  GLU A 268      16.538   3.448 -23.394  1.00 66.60           C  
ATOM   4719  CD  GLU A 268      16.109   2.199 -22.680  1.00 70.99           C  
ATOM   4720  OE1 GLU A 268      14.945   2.157 -22.238  1.00 76.82           O  
ATOM   4721  OE2 GLU A 268      16.944   1.273 -22.565  1.00 75.93           O1-
ATOM   4722  N   ARG A 269      14.748   7.730 -23.076  1.00 55.23           N  
ATOM   4723  CA  ARG A 269      13.621   8.667 -23.127  1.00 53.43           C  
ATOM   4724  C   ARG A 269      14.026   9.925 -23.899  1.00 53.89           C  
ATOM   4725  O   ARG A 269      14.924  10.694 -23.482  1.00 54.52           O  
ATOM   4726  CB  ARG A 269      13.173   9.041 -21.711  1.00 52.75           C  
ATOM   4727  CG  ARG A 269      12.129  10.147 -21.616  1.00 53.69           C  
ATOM   4728  CD  ARG A 269      10.803   9.735 -22.262  1.00 54.20           C  
ATOM   4729  NE  ARG A 269       9.749  10.717 -21.992  1.00 55.02           N  
ATOM   4730  CZ  ARG A 269       8.448  10.544 -22.259  1.00 54.62           C  
ATOM   4731  NH1 ARG A 269       8.015   9.421 -22.843  1.00 54.95           N1+
ATOM   4732  NH2 ARG A 269       7.577  11.507 -21.953  1.00 52.04           N  
ATOM   4733  N   VAL A 270      13.340  10.136 -25.013  1.00 54.19           N  
ATOM   4734  CA  VAL A 270      13.570  11.278 -25.870  1.00 54.54           C  
ATOM   4735  C   VAL A 270      12.633  12.396 -25.480  1.00 54.98           C  
ATOM   4736  O   VAL A 270      11.465  12.152 -25.237  1.00 52.51           O  
ATOM   4737  CB  VAL A 270      13.370  10.920 -27.344  1.00 55.63           C  
ATOM   4738  CG1 VAL A 270      13.529  12.171 -28.215  1.00 58.12           C  
ATOM   4739  CG2 VAL A 270      14.386   9.852 -27.753  1.00 56.41           C  
ATOM   4740  N   GLN A 271      13.152  13.623 -25.408  1.00 56.86           N  
ATOM   4741  CA  GLN A 271      12.299  14.778 -25.154  1.00 58.99           C  
ATOM   4742  C   GLN A 271      12.991  16.058 -25.630  1.00 62.18           C  
ATOM   4743  O   GLN A 271      14.188  16.258 -25.376  1.00 64.58           O  
ATOM   4744  CB  GLN A 271      11.935  14.853 -23.674  1.00 57.83           C  
ATOM   4745  CG  GLN A 271      10.658  15.609 -23.369  1.00 55.52           C  
ATOM   4746  CD  GLN A 271       9.359  14.821 -23.643  1.00 55.89           C  
ATOM   4747  NE2 GLN A 271       8.258  15.550 -23.610  1.00 51.19           N  
ATOM   4748  OE1 GLN A 271       9.341  13.581 -23.861  1.00 55.97           O  
ATOM   4749  N   PHE A 272      12.224  16.919 -26.307  1.00 64.58           N  
ATOM   4750  CA  PHE A 272      12.775  18.046 -27.085  1.00 66.42           C  
ATOM   4751  C   PHE A 272      13.880  17.563 -28.062  1.00 69.49           C  
ATOM   4752  O   PHE A 272      14.962  18.145 -28.130  1.00 70.22           O  
ATOM   4753  CB  PHE A 272      13.257  19.183 -26.151  1.00 64.77           C  
ATOM   4754  CG  PHE A 272      12.141  19.846 -25.363  1.00 64.48           C  
ATOM   4755  CD1 PHE A 272      11.414  20.919 -25.908  1.00 64.95           C  
ATOM   4756  CD2 PHE A 272      11.805  19.396 -24.084  1.00 61.16           C  
ATOM   4757  CE1 PHE A 272      10.380  21.527 -25.189  1.00 64.50           C  
ATOM   4758  CE2 PHE A 272      10.780  20.002 -23.361  1.00 62.22           C  
ATOM   4759  CZ  PHE A 272      10.057  21.060 -23.918  1.00 62.49           C  
ATOM   4760  N   GLY A 273      13.609  16.467 -28.781  1.00 70.62           N  
ATOM   4761  CA  GLY A 273      14.447  16.034 -29.917  1.00 69.72           C  
ATOM   4762  C   GLY A 273      15.736  15.268 -29.621  1.00 70.97           C  
ATOM   4763  O   GLY A 273      16.492  14.978 -30.540  1.00 73.08           O  
ATOM   4764  N   LYS A 274      15.993  14.939 -28.351  1.00 68.76           N  
ATOM   4765  CA  LYS A 274      17.221  14.229 -27.945  1.00 67.05           C  
ATOM   4766  C   LYS A 274      16.940  13.298 -26.746  1.00 64.22           C  
ATOM   4767  O   LYS A 274      16.012  13.578 -25.958  1.00 63.85           O  
ATOM   4768  CB  LYS A 274      18.327  15.243 -27.571  1.00 64.66           C  
ATOM   4769  N   PRO A 275      17.729  12.200 -26.592  1.00 58.41           N  
ATOM   4770  CA  PRO A 275      17.640  11.471 -25.313  1.00 57.56           C  
ATOM   4771  C   PRO A 275      17.900  12.461 -24.183  1.00 55.20           C  
ATOM   4772  O   PRO A 275      18.789  13.320 -24.315  1.00 51.93           O  
ATOM   4773  CB  PRO A 275      18.768  10.437 -25.390  1.00 58.05           C  
ATOM   4774  CG  PRO A 275      19.142  10.352 -26.833  1.00 59.36           C  
ATOM   4775  CD  PRO A 275      18.781  11.659 -27.470  1.00 59.51           C  
ATOM   4776  N   ILE A 276      17.117  12.369 -23.107  1.00 52.35           N  
ATOM   4777  CA  ILE A 276      17.226  13.331 -22.036  1.00 50.93           C  
ATOM   4778  C   ILE A 276      18.579  13.292 -21.325  1.00 50.35           C  
ATOM   4779  O   ILE A 276      18.947  14.295 -20.718  1.00 50.95           O  
ATOM   4780  CB  ILE A 276      16.055  13.286 -21.013  1.00 53.02           C  
ATOM   4781  CG1 ILE A 276      16.009  11.957 -20.260  1.00 53.05           C  
ATOM   4782  CG2 ILE A 276      14.742  13.671 -21.707  1.00 54.47           C  
ATOM   4783  CD1 ILE A 276      14.901  11.871 -19.221  1.00 53.82           C  
ATOM   4784  N   ALA A 277      19.317  12.177 -21.410  1.00 49.08           N  
ATOM   4785  CA  ALA A 277      20.712  12.117 -20.868  1.00 50.85           C  
ATOM   4786  C   ALA A 277      21.599  13.223 -21.430  1.00 50.82           C  
ATOM   4787  O   ALA A 277      22.571  13.598 -20.800  1.00 51.97           O  
ATOM   4788  CB  ALA A 277      21.363  10.757 -21.111  1.00 49.14           C  
ATOM   4789  N   GLU A 278      21.240  13.749 -22.601  1.00 54.40           N  
ATOM   4790  CA  GLU A 278      22.017  14.805 -23.270  1.00 57.61           C  
ATOM   4791  C   GLU A 278      21.662  16.241 -22.834  1.00 56.83           C  
ATOM   4792  O   GLU A 278      22.420  17.164 -23.122  1.00 56.55           O  
ATOM   4793  CB  GLU A 278      21.885  14.649 -24.782  1.00 60.52           C  
ATOM   4794  CG  GLU A 278      22.340  13.263 -25.218  1.00 67.21           C  
ATOM   4795  CD  GLU A 278      22.400  13.054 -26.714  1.00 72.88           C  
ATOM   4796  OE1 GLU A 278      22.310  14.041 -27.479  1.00 79.67           O  
ATOM   4797  OE2 GLU A 278      22.546  11.878 -27.119  1.00 78.89           O1-
ATOM   4798  N   HIS A 279      20.532  16.425 -22.143  1.00 53.84           N  
ATOM   4799  CA  HIS A 279      20.189  17.727 -21.585  1.00 52.02           C  
ATOM   4800  C   HIS A 279      21.093  17.969 -20.380  1.00 49.34           C  
ATOM   4801  O   HIS A 279      21.248  17.135 -19.488  1.00 46.58           O  
ATOM   4802  CB  HIS A 279      18.713  17.833 -21.152  1.00 53.89           C  
ATOM   4803  CG  HIS A 279      17.724  17.644 -22.264  1.00 57.46           C  
ATOM   4804  CD2 HIS A 279      16.567  16.937 -22.317  1.00 60.30           C  
ATOM   4805  ND1 HIS A 279      17.854  18.252 -23.494  1.00 57.72           N  
ATOM   4806  CE1 HIS A 279      16.842  17.903 -24.269  1.00 60.79           C  
ATOM   4807  NE2 HIS A 279      16.042  17.108 -23.579  1.00 61.43           N  
ATOM   4808  N   GLN A 280      21.681  19.139 -20.361  1.00 48.27           N  
ATOM   4809  CA  GLN A 280      22.588  19.525 -19.316  1.00 50.70           C  
ATOM   4810  C   GLN A 280      22.040  19.262 -17.904  1.00 44.53           C  
ATOM   4811  O   GLN A 280      22.777  18.860 -17.001  1.00 41.26           O  
ATOM   4812  CB  GLN A 280      22.836  21.013 -19.450  1.00 55.52           C  
ATOM   4813  CG  GLN A 280      24.248  21.445 -19.261  1.00 61.62           C  
ATOM   4814  CD  GLN A 280      24.470  22.780 -19.945  1.00 68.29           C  
ATOM   4815  NE2 GLN A 280      25.136  23.670 -19.264  1.00 66.24           N  
ATOM   4816  OE1 GLN A 280      24.028  23.004 -21.085  1.00 81.40           O  
ATOM   4817  N   ALA A 281      20.770  19.540 -17.698  1.00 40.72           N  
ATOM   4818  CA  ALA A 281      20.215  19.426 -16.364  1.00 41.36           C  
ATOM   4819  C   ALA A 281      20.232  17.939 -15.925  1.00 39.85           C  
ATOM   4820  O   ALA A 281      20.565  17.658 -14.810  1.00 39.94           O  
ATOM   4821  CB  ALA A 281      18.817  20.006 -16.309  1.00 42.57           C  
ATOM   4822  N   ILE A 282      19.959  17.005 -16.836  1.00 40.73           N  
ATOM   4823  CA  ILE A 282      20.026  15.578 -16.506  1.00 41.39           C  
ATOM   4824  C   ILE A 282      21.486  15.117 -16.306  1.00 40.98           C  
ATOM   4825  O   ILE A 282      21.776  14.435 -15.305  1.00 38.17           O  
ATOM   4826  CB  ILE A 282      19.312  14.696 -17.557  1.00 43.20           C  
ATOM   4827  CG1 ILE A 282      17.850  15.125 -17.747  1.00 44.80           C  
ATOM   4828  CG2 ILE A 282      19.398  13.218 -17.200  1.00 41.43           C  
ATOM   4829  CD1 ILE A 282      17.105  15.370 -16.466  1.00 46.58           C  
ATOM   4830  N   GLN A 283      22.379  15.492 -17.244  1.00 39.15           N  
ATOM   4831  CA  GLN A 283      23.830  15.284 -17.101  1.00 39.39           C  
ATOM   4832  C   GLN A 283      24.345  15.686 -15.755  1.00 37.33           C  
ATOM   4833  O   GLN A 283      25.125  14.962 -15.142  1.00 35.34           O  
ATOM   4834  CB  GLN A 283      24.631  16.119 -18.116  1.00 43.23           C  
ATOM   4835  CG  GLN A 283      24.802  15.463 -19.458  1.00 47.94           C  
ATOM   4836  CD  GLN A 283      25.733  16.218 -20.421  1.00 54.43           C  
ATOM   4837  NE2 GLN A 283      25.590  15.890 -21.690  1.00 59.00           N  
ATOM   4838  OE1 GLN A 283      26.574  17.072 -20.041  1.00 62.10           O  
ATOM   4839  N   GLN A 284      23.919  16.862 -15.302  1.00 36.50           N  
ATOM   4840  CA  GLN A 284      24.369  17.393 -14.033  1.00 37.31           C  
ATOM   4841  C   GLN A 284      23.896  16.484 -12.892  1.00 34.20           C  
ATOM   4842  O   GLN A 284      24.632  16.195 -11.954  1.00 31.74           O  
ATOM   4843  CB  GLN A 284      23.868  18.833 -13.828  1.00 40.12           C  
ATOM   4844  CG  GLN A 284      23.956  19.371 -12.388  1.00 44.80           C  
ATOM   4845  CD  GLN A 284      22.722  19.069 -11.525  1.00 50.77           C  
ATOM   4846  NE2 GLN A 284      22.878  18.207 -10.510  1.00 52.25           N  
ATOM   4847  OE1 GLN A 284      21.644  19.608 -11.768  1.00 63.50           O  
ATOM   4848  N   LYS A 285      22.647  16.070 -12.963  1.00 32.79           N  
ATOM   4849  CA  LYS A 285      22.096  15.242 -11.903  1.00 31.79           C  
ATOM   4850  C   LYS A 285      22.837  13.909 -11.881  1.00 31.46           C  
ATOM   4851  O   LYS A 285      23.303  13.454 -10.823  1.00 30.74           O  
ATOM   4852  CB  LYS A 285      20.608  15.032 -12.130  1.00 32.63           C  
ATOM   4853  CG  LYS A 285      19.747  16.234 -11.780  1.00 33.00           C  
ATOM   4854  CD  LYS A 285      18.259  15.897 -11.930  1.00 34.73           C  
ATOM   4855  CE  LYS A 285      17.389  17.137 -11.858  1.00 37.08           C  
ATOM   4856  NZ  LYS A 285      17.353  17.631 -10.450  1.00 39.74           N1+
ATOM   4857  N   LEU A 286      23.003  13.305 -13.061  1.00 31.73           N  
ATOM   4858  CA  LEU A 286      23.679  12.017 -13.165  1.00 31.84           C  
ATOM   4859  C   LEU A 286      25.108  12.092 -12.646  1.00 31.74           C  
ATOM   4860  O   LEU A 286      25.549  11.213 -11.901  1.00 34.06           O  
ATOM   4861  CB  LEU A 286      23.621  11.493 -14.602  1.00 32.23           C  
ATOM   4862  CG  LEU A 286      22.278  11.025 -15.141  1.00 32.51           C  
ATOM   4863  CD1 LEU A 286      22.361  10.644 -16.638  1.00 33.31           C  
ATOM   4864  CD2 LEU A 286      21.756   9.850 -14.326  1.00 32.79           C  
ATOM   4865  N   ALA A 287      25.818  13.155 -12.977  1.00 32.38           N  
ATOM   4866  CA  ALA A 287      27.178  13.355 -12.491  1.00 32.58           C  
ATOM   4867  C   ALA A 287      27.237  13.419 -10.996  1.00 32.29           C  
ATOM   4868  O   ALA A 287      28.085  12.784 -10.354  1.00 31.79           O  
ATOM   4869  CB  ALA A 287      27.778  14.639 -13.062  1.00 33.44           C  
ATOM   4870  N   ASP A 288      26.364  14.225 -10.425  1.00 32.82           N  
ATOM   4871  CA  ASP A 288      26.304  14.351  -8.964  1.00 33.29           C  
ATOM   4872  C   ASP A 288      25.943  13.028  -8.288  1.00 32.55           C  
ATOM   4873  O   ASP A 288      26.493  12.699  -7.232  1.00 32.46           O  
ATOM   4874  CB  ASP A 288      25.305  15.435  -8.568  1.00 35.01           C  
ATOM   4875  CG  ASP A 288      25.882  16.835  -8.749  1.00 36.17           C  
ATOM   4876  OD1 ASP A 288      27.074  16.987  -8.946  1.00 38.30           O  
ATOM   4877  OD2 ASP A 288      25.139  17.779  -8.729  1.00 40.82           O1-
ATOM   4878  N   MET A 289      25.040  12.266  -8.890  1.00 31.27           N  
ATOM   4879  CA  MET A 289      24.665  10.946  -8.322  1.00 31.20           C  
ATOM   4880  C   MET A 289      25.875  10.025  -8.294  1.00 30.44           C  
ATOM   4881  O   MET A 289      26.158   9.444  -7.261  1.00 28.99           O  
ATOM   4882  CB  MET A 289      23.517  10.326  -9.096  1.00 31.56           C  
ATOM   4883  CG  MET A 289      22.234  11.154  -8.917  1.00 31.65           C  
ATOM   4884  SD  MET A 289      21.137  11.010 -10.329  1.00 32.41           S  
ATOM   4885  CE  MET A 289      20.024   9.681  -9.878  1.00 33.83           C  
ATOM   4886  N   ALA A 290      26.631   9.962  -9.396  1.00 30.38           N  
ATOM   4887  CA  ALA A 290      27.803   9.110  -9.454  1.00 31.06           C  
ATOM   4888  C   ALA A 290      28.845   9.514  -8.417  1.00 32.52           C  
ATOM   4889  O   ALA A 290      29.421   8.650  -7.771  1.00 32.86           O  
ATOM   4890  CB  ALA A 290      28.424   9.119 -10.835  1.00 31.38           C  
ATOM   4891  N   VAL A 291      29.080  10.821  -8.269  1.00 32.18           N  
ATOM   4892  CA  VAL A 291      30.073  11.319  -7.343  1.00 32.47           C  
ATOM   4893  C   VAL A 291      29.736  10.849  -5.923  1.00 31.88           C  
ATOM   4894  O   VAL A 291      30.583  10.265  -5.195  1.00 30.62           O  
ATOM   4895  CB  VAL A 291      30.175  12.870  -7.426  1.00 32.76           C  
ATOM   4896  CG1 VAL A 291      31.000  13.430  -6.297  1.00 33.94           C  
ATOM   4897  CG2 VAL A 291      30.843  13.256  -8.717  1.00 34.78           C  
ATOM   4898  N   GLN A 292      28.493  11.109  -5.525  1.00 31.19           N  
ATOM   4899  CA  GLN A 292      28.031  10.779  -4.164  1.00 31.55           C  
ATOM   4900  C   GLN A 292      28.044   9.288  -3.860  1.00 31.15           C  
ATOM   4901  O   GLN A 292      28.414   8.859  -2.762  1.00 31.99           O  
ATOM   4902  CB  GLN A 292      26.627  11.332  -3.969  1.00 31.13           C  
ATOM   4903  CG  GLN A 292      26.606  12.822  -3.807  1.00 30.80           C  
ATOM   4904  CD  GLN A 292      25.202  13.329  -3.818  1.00 32.46           C  
ATOM   4905  NE2 GLN A 292      24.654  13.440  -5.016  1.00 31.80           N  
ATOM   4906  OE1 GLN A 292      24.587  13.592  -2.760  1.00 35.37           O  
ATOM   4907  N   ILE A 293      27.628   8.505  -4.837  1.00 31.00           N  
ATOM   4908  CA  ILE A 293      27.690   7.049  -4.727  1.00 31.97           C  
ATOM   4909  C   ILE A 293      29.141   6.564  -4.565  1.00 32.29           C  
ATOM   4910  O   ILE A 293      29.451   5.736  -3.714  1.00 31.51           O  
ATOM   4911  CB  ILE A 293      27.063   6.399  -5.990  1.00 32.33           C  
ATOM   4912  CG1 ILE A 293      25.530   6.474  -5.874  1.00 32.10           C  
ATOM   4913  CG2 ILE A 293      27.497   4.954  -6.161  1.00 32.32           C  
ATOM   4914  CD1 ILE A 293      24.824   6.186  -7.185  1.00 33.37           C  
ATOM   4915  N   ASN A 294      30.022   7.041  -5.434  1.00 31.31           N  
ATOM   4916  CA  ASN A 294      31.448   6.653  -5.327  1.00 31.85           C  
ATOM   4917  C   ASN A 294      32.111   7.136  -4.031  1.00 31.43           C  
ATOM   4918  O   ASN A 294      32.855   6.392  -3.394  1.00 32.65           O  
ATOM   4919  CB  ASN A 294      32.213   7.116  -6.571  1.00 31.53           C  
ATOM   4920  CG  ASN A 294      31.831   6.315  -7.807  1.00 32.06           C  
ATOM   4921  ND2 ASN A 294      31.990   6.888  -8.991  1.00 31.35           N  
ATOM   4922  OD1 ASN A 294      31.377   5.203  -7.683  1.00 33.16           O  
ATOM   4923  N   ALA A 295      31.826   8.367  -3.624  1.00 30.71           N  
ATOM   4924  CA  ALA A 295      32.371   8.850  -2.382  1.00 31.79           C  
ATOM   4925  C   ALA A 295      31.863   8.015  -1.226  1.00 31.53           C  
ATOM   4926  O   ALA A 295      32.628   7.643  -0.352  1.00 33.14           O  
ATOM   4927  CB  ALA A 295      32.019  10.317  -2.179  1.00 32.17           C  
ATOM   4928  N   ALA A 296      30.567   7.709  -1.214  1.00 31.41           N  
ATOM   4929  CA  ALA A 296      30.000   6.849  -0.158  1.00 30.90           C  
ATOM   4930  C   ALA A 296      30.707   5.490  -0.164  1.00 31.15           C  
ATOM   4931  O   ALA A 296      31.103   4.996   0.894  1.00 33.73           O  
ATOM   4932  CB  ALA A 296      28.489   6.677  -0.350  1.00 30.71           C  
ATOM   4933  N   ARG A 297      30.893   4.878  -1.317  1.00 30.19           N  
ATOM   4934  CA  ARG A 297      31.515   3.564  -1.336  1.00 31.77           C  
ATOM   4935  C   ARG A 297      32.894   3.640  -0.714  1.00 32.53           C  
ATOM   4936  O   ARG A 297      33.270   2.781   0.058  1.00 32.82           O  
ATOM   4937  CB  ARG A 297      31.663   3.011  -2.780  1.00 32.72           C  
ATOM   4938  CG  ARG A 297      32.121   1.562  -2.792  1.00 34.27           C  
ATOM   4939  CD  ARG A 297      32.153   0.877  -4.177  1.00 35.04           C  
ATOM   4940  NE  ARG A 297      30.816   0.791  -4.761  1.00 34.38           N  
ATOM   4941  CZ  ARG A 297      30.367   1.612  -5.690  1.00 34.35           C  
ATOM   4942  NH1 ARG A 297      31.135   2.566  -6.160  1.00 34.28           N1+
ATOM   4943  NH2 ARG A 297      29.121   1.522  -6.104  1.00 34.36           N  
ATOM   4944  N   LEU A 298      33.665   4.656  -1.100  1.00 32.84           N  
ATOM   4945  CA  LEU A 298      35.033   4.798  -0.583  1.00 33.84           C  
ATOM   4946  C   LEU A 298      35.037   4.979   0.933  1.00 34.12           C  
ATOM   4947  O   LEU A 298      35.853   4.354   1.624  1.00 32.96           O  
ATOM   4948  CB  LEU A 298      35.769   5.940  -1.285  1.00 33.77           C  
ATOM   4949  CG  LEU A 298      36.024   5.747  -2.790  1.00 34.26           C  
ATOM   4950  CD1 LEU A 298      36.648   6.993  -3.417  1.00 34.79           C  
ATOM   4951  CD2 LEU A 298      36.933   4.560  -3.048  1.00 36.13           C  
ATOM   4952  N   LEU A 299      34.118   5.811   1.456  1.00 33.73           N  
ATOM   4953  CA  LEU A 299      33.972   5.951   2.913  1.00 33.17           C  
ATOM   4954  C   LEU A 299      33.696   4.591   3.594  1.00 34.52           C  
ATOM   4955  O   LEU A 299      34.320   4.246   4.597  1.00 35.45           O  
ATOM   4956  CB  LEU A 299      32.841   6.928   3.225  1.00 32.57           C  
ATOM   4957  CG  LEU A 299      33.228   8.404   3.064  1.00 31.74           C  
ATOM   4958  CD1 LEU A 299      32.000   9.262   3.140  1.00 31.59           C  
ATOM   4959  CD2 LEU A 299      34.214   8.840   4.129  1.00 32.10           C  
ATOM   4960  N   VAL A 300      32.738   3.841   3.057  1.00 34.03           N  
ATOM   4961  CA  VAL A 300      32.381   2.512   3.568  1.00 34.40           C  
ATOM   4962  C   VAL A 300      33.584   1.537   3.580  1.00 34.97           C  
ATOM   4963  O   VAL A 300      33.881   0.894   4.609  1.00 33.08           O  
ATOM   4964  CB  VAL A 300      31.243   1.932   2.727  1.00 35.48           C  
ATOM   4965  CG1 VAL A 300      30.991   0.483   3.099  1.00 37.55           C  
ATOM   4966  CG2 VAL A 300      29.962   2.765   2.919  1.00 34.59           C  
ATOM   4967  N   HIS A 301      34.302   1.484   2.452  1.00 35.30           N  
ATOM   4968  CA  HIS A 301      35.428   0.576   2.294  1.00 36.85           C  
ATOM   4969  C   HIS A 301      36.587   0.986   3.166  1.00 37.41           C  
ATOM   4970  O   HIS A 301      37.297   0.127   3.679  1.00 37.10           O  
ATOM   4971  CB  HIS A 301      35.837   0.454   0.826  1.00 37.59           C  
ATOM   4972  CG  HIS A 301      34.835  -0.293   0.023  1.00 39.61           C  
ATOM   4973  CD2 HIS A 301      33.563  -0.661   0.328  1.00 40.42           C  
ATOM   4974  ND1 HIS A 301      35.091  -0.788  -1.232  1.00 40.38           N  
ATOM   4975  CE1 HIS A 301      34.002  -1.378  -1.695  1.00 42.38           C  
ATOM   4976  NE2 HIS A 301      33.065  -1.332  -0.757  1.00 42.55           N  
ATOM   4977  N   HIS A 302      36.738   2.288   3.382  1.00 36.45           N  
ATOM   4978  CA  HIS A 302      37.762   2.771   4.293  1.00 38.01           C  
ATOM   4979  C   HIS A 302      37.512   2.267   5.697  1.00 37.80           C  
ATOM   4980  O   HIS A 302      38.392   1.645   6.335  1.00 36.72           O  
ATOM   4981  CB  HIS A 302      37.828   4.293   4.276  1.00 38.87           C  
ATOM   4982  CG  HIS A 302      38.892   4.859   5.166  1.00 40.14           C  
ATOM   4983  CD2 HIS A 302      38.809   5.688   6.236  1.00 39.23           C  
ATOM   4984  ND1 HIS A 302      40.231   4.570   5.001  1.00 41.16           N  
ATOM   4985  CE1 HIS A 302      40.928   5.212   5.921  1.00 41.61           C  
ATOM   4986  NE2 HIS A 302      40.087   5.908   6.669  1.00 41.57           N  
ATOM   4987  N   ALA A 303      36.282   2.460   6.159  1.00 37.31           N  
ATOM   4988  CA  ALA A 303      35.907   1.963   7.481  1.00 36.77           C  
ATOM   4989  C   ALA A 303      36.051   0.440   7.565  1.00 37.68           C  
ATOM   4990  O   ALA A 303      36.479  -0.091   8.587  1.00 37.24           O  
ATOM   4991  CB  ALA A 303      34.508   2.414   7.833  1.00 36.00           C  
ATOM   4992  N   ALA A 304      35.726  -0.248   6.474  1.00 37.34           N  
ATOM   4993  CA  ALA A 304      35.817  -1.703   6.432  1.00 38.84           C  
ATOM   4994  C   ALA A 304      37.256  -2.238   6.526  1.00 40.34           C  
ATOM   4995  O   ALA A 304      37.490  -3.275   7.181  1.00 42.05           O  
ATOM   4996  CB  ALA A 304      35.141  -2.250   5.179  1.00 38.17           C  
ATOM   4997  N   LYS A 305      38.203  -1.575   5.860  1.00 40.42           N  
ATOM   4998  CA  LYS A 305      39.609  -1.995   5.930  1.00 41.95           C  
ATOM   4999  C   LYS A 305      40.148  -1.800   7.339  1.00 42.47           C  
ATOM   5000  O   LYS A 305      40.833  -2.654   7.868  1.00 43.68           O  
ATOM   5001  CB  LYS A 305      40.465  -1.215   4.969  1.00 41.99           C  
ATOM   5002  CG  LYS A 305      40.218  -1.523   3.519  1.00 44.90           C  
ATOM   5003  CD  LYS A 305      41.091  -0.586   2.691  1.00 46.69           C  
ATOM   5004  CE  LYS A 305      40.788  -0.658   1.216  1.00 49.55           C  
ATOM   5005  NZ  LYS A 305      41.339   0.570   0.539  1.00 53.50           N1+
ATOM   5006  N   LEU A 306      39.827  -0.672   7.949  1.00 41.15           N  
ATOM   5007  CA  LEU A 306      40.207  -0.443   9.324  1.00 42.39           C  
ATOM   5008  C   LEU A 306      39.700  -1.509  10.253  1.00 43.82           C  
ATOM   5009  O   LEU A 306      40.424  -1.945  11.126  1.00 45.58           O  
ATOM   5010  CB  LEU A 306      39.701   0.914   9.818  1.00 41.79           C  
ATOM   5011  CG  LEU A 306      40.422   2.097   9.195  1.00 42.17           C  
ATOM   5012  CD1 LEU A 306      39.831   3.424   9.656  1.00 43.12           C  
ATOM   5013  CD2 LEU A 306      41.898   2.041   9.521  1.00 42.99           C  
ATOM   5014  N   ARG A 307      38.431  -1.880  10.100  1.00 45.13           N  
ATOM   5015  CA  ARG A 307      37.783  -2.870  10.956  1.00 43.73           C  
ATOM   5016  C   ARG A 307      38.382  -4.255  10.736  1.00 44.21           C  
ATOM   5017  O   ARG A 307      38.587  -5.049  11.686  1.00 43.83           O  
ATOM   5018  CB  ARG A 307      36.283  -2.903  10.648  1.00 44.05           C  
ATOM   5019  CG  ARG A 307      35.451  -3.847  11.512  1.00 45.08           C  
ATOM   5020  CD  ARG A 307      35.395  -3.391  12.971  1.00 46.28           C  
ATOM   5021  NE  ARG A 307      34.789  -4.394  13.861  1.00 49.24           N  
ATOM   5022  CZ  ARG A 307      35.447  -5.429  14.390  1.00 53.39           C  
ATOM   5023  NH1 ARG A 307      36.733  -5.636  14.120  1.00 53.60           N1+
ATOM   5024  NH2 ARG A 307      34.818  -6.284  15.183  1.00 55.69           N  
ATOM   5025  N   THR A 308      38.657  -4.569   9.479  1.00 44.13           N  
ATOM   5026  CA  THR A 308      39.347  -5.821   9.160  1.00 46.13           C  
ATOM   5027  C   THR A 308      40.649  -5.954   9.972  1.00 47.24           C  
ATOM   5028  O   THR A 308      40.950  -7.012  10.504  1.00 47.86           O  
ATOM   5029  CB  THR A 308      39.630  -5.914   7.636  1.00 46.71           C  
ATOM   5030  CG2 THR A 308      40.436  -7.196   7.273  1.00 48.01           C  
ATOM   5031  OG1 THR A 308      38.377  -5.927   6.941  1.00 45.21           O  
ATOM   5032  N   ALA A 309      41.414  -4.878  10.077  1.00 47.29           N  
ATOM   5033  CA  ALA A 309      42.707  -4.931  10.789  1.00 49.34           C  
ATOM   5034  C   ALA A 309      42.580  -4.754  12.287  1.00 50.06           C  
ATOM   5035  O   ALA A 309      43.579  -4.593  12.962  1.00 52.47           O  
ATOM   5036  CB  ALA A 309      43.650  -3.871  10.238  1.00 48.83           C  
ATOM   5037  N   GLY A 310      41.359  -4.770  12.807  1.00 50.40           N  
ATOM   5038  CA  GLY A 310      41.105  -4.517  14.219  1.00 49.28           C  
ATOM   5039  C   GLY A 310      41.432  -3.105  14.671  1.00 49.05           C  
ATOM   5040  O   GLY A 310      41.571  -2.871  15.853  1.00 51.40           O  
ATOM   5041  N   LEU A 311      41.561  -2.152  13.758  1.00 48.64           N  
ATOM   5042  CA  LEU A 311      41.858  -0.763  14.154  1.00 50.02           C  
ATOM   5043  C   LEU A 311      40.614   0.062  14.563  1.00 52.06           C  
ATOM   5044  O   LEU A 311      39.519  -0.176  14.071  1.00 52.90           O  
ATOM   5045  CB  LEU A 311      42.610  -0.055  13.032  1.00 50.30           C  
ATOM   5046  CG  LEU A 311      43.998  -0.654  12.730  1.00 51.76           C  
ATOM   5047  CD1 LEU A 311      44.607  -0.019  11.480  1.00 51.45           C  
ATOM   5048  CD2 LEU A 311      44.922  -0.493  13.943  1.00 51.70           C  
ATOM   5049  N   PRO A 312      40.785   1.038  15.471  1.00 55.15           N  
ATOM   5050  CA  PRO A 312      39.695   1.969  15.852  1.00 53.75           C  
ATOM   5051  C   PRO A 312      38.997   2.539  14.646  1.00 48.17           C  
ATOM   5052  O   PRO A 312      39.662   3.023  13.742  1.00 49.02           O  
ATOM   5053  CB  PRO A 312      40.445   3.100  16.563  1.00 56.19           C  
ATOM   5054  CG  PRO A 312      41.643   2.399  17.150  1.00 58.22           C  
ATOM   5055  CD  PRO A 312      42.066   1.429  16.087  1.00 56.84           C  
ATOM   5056  N   CYS A 313      37.676   2.442  14.591  1.00 45.50           N  
ATOM   5057  CA  CYS A 313      36.952   2.866  13.396  1.00 43.41           C  
ATOM   5058  C   CYS A 313      35.494   3.286  13.600  1.00 41.43           C  
ATOM   5059  O   CYS A 313      34.696   3.301  12.638  1.00 39.52           O  
ATOM   5060  CB  CYS A 313      37.061   1.779  12.335  1.00 42.99           C  
ATOM   5061  SG  CYS A 313      36.294   0.234  12.787  1.00 43.12           S  
ATOM   5062  N   LEU A 314      35.159   3.660  14.833  1.00 39.24           N  
ATOM   5063  CA  LEU A 314      33.821   4.109  15.131  1.00 40.00           C  
ATOM   5064  C   LEU A 314      33.478   5.382  14.351  1.00 38.16           C  
ATOM   5065  O   LEU A 314      32.410   5.474  13.719  1.00 38.29           O  
ATOM   5066  CB  LEU A 314      33.644   4.352  16.624  1.00 40.09           C  
ATOM   5067  CG  LEU A 314      32.206   4.675  17.005  1.00 41.60           C  
ATOM   5068  CD1 LEU A 314      31.244   3.622  16.456  1.00 43.16           C  
ATOM   5069  CD2 LEU A 314      32.056   4.766  18.528  1.00 43.71           C  
ATOM   5070  N   SER A 315      34.375   6.363  14.411  1.00 36.94           N  
ATOM   5071  CA  SER A 315      34.158   7.608  13.703  1.00 35.99           C  
ATOM   5072  C   SER A 315      34.012   7.333  12.214  1.00 34.51           C  
ATOM   5073  O   SER A 315      33.046   7.767  11.606  1.00 32.85           O  
ATOM   5074  CB  SER A 315      35.299   8.603  13.967  1.00 36.45           C  
ATOM   5075  OG  SER A 315      35.004   9.790  13.296  1.00 36.52           O  
ATOM   5076  N   GLU A 316      34.966   6.576  11.652  1.00 34.20           N  
ATOM   5077  CA  GLU A 316      35.008   6.325  10.213  1.00 34.50           C  
ATOM   5078  C   GLU A 316      33.720   5.581   9.757  1.00 34.68           C  
ATOM   5079  O   GLU A 316      33.164   5.900   8.701  1.00 33.45           O  
ATOM   5080  CB  GLU A 316      36.286   5.555   9.798  1.00 35.00           C  
ATOM   5081  CG  GLU A 316      37.608   6.333   9.880  1.00 37.01           C  
ATOM   5082  CD  GLU A 316      38.237   6.404  11.293  1.00 38.46           C  
ATOM   5083  OE1 GLU A 316      37.638   5.948  12.288  1.00 39.16           O  
ATOM   5084  OE2 GLU A 316      39.352   6.939  11.408  1.00 41.36           O1-
ATOM   5085  N   ALA A 317      33.243   4.613  10.553  1.00 33.71           N  
ATOM   5086  CA  ALA A 317      32.016   3.904  10.204  1.00 33.31           C  
ATOM   5087  C   ALA A 317      30.813   4.808  10.309  1.00 33.27           C  
ATOM   5088  O   ALA A 317      29.877   4.662   9.519  1.00 33.22           O  
ATOM   5089  CB  ALA A 317      31.813   2.671  11.080  1.00 33.75           C  
ATOM   5090  N   SER A 318      30.812   5.700  11.288  1.00 32.31           N  
ATOM   5091  CA  SER A 318      29.702   6.631  11.457  1.00 32.61           C  
ATOM   5092  C   SER A 318      29.684   7.688  10.334  1.00 32.59           C  
ATOM   5093  O   SER A 318      28.629   8.094   9.875  1.00 30.58           O  
ATOM   5094  CB  SER A 318      29.747   7.300  12.850  1.00 32.85           C  
ATOM   5095  OG  SER A 318      29.784   6.373  13.931  1.00 32.77           O  
ATOM   5096  N   GLN A 319      30.853   8.105   9.856  1.00 33.69           N  
ATOM   5097  CA  GLN A 319      30.935   9.003   8.686  1.00 33.17           C  
ATOM   5098  C   GLN A 319      30.321   8.339   7.451  1.00 32.16           C  
ATOM   5099  O   GLN A 319      29.499   8.927   6.757  1.00 30.71           O  
ATOM   5100  CB  GLN A 319      32.381   9.355   8.393  1.00 34.12           C  
ATOM   5101  CG  GLN A 319      33.022  10.232   9.466  1.00 35.85           C  
ATOM   5102  CD  GLN A 319      34.528  10.373   9.299  1.00 35.86           C  
ATOM   5103  NE2 GLN A 319      35.253  10.301  10.419  1.00 35.79           N  
ATOM   5104  OE1 GLN A 319      35.035  10.547   8.177  1.00 35.36           O  
ATOM   5105  N   ALA A 320      30.725   7.105   7.194  1.00 30.78           N  
ATOM   5106  CA  ALA A 320      30.198   6.340   6.064  1.00 31.16           C  
ATOM   5107  C   ALA A 320      28.679   6.276   6.122  1.00 30.86           C  
ATOM   5108  O   ALA A 320      28.046   6.535   5.121  1.00 30.42           O  
ATOM   5109  CB  ALA A 320      30.752   4.931   6.069  1.00 32.10           C  
ATOM   5110  N   LYS A 321      28.126   5.947   7.301  1.00 29.96           N  
ATOM   5111  CA  LYS A 321      26.694   5.758   7.503  1.00 30.87           C  
ATOM   5112  C   LYS A 321      25.924   7.069   7.315  1.00 30.37           C  
ATOM   5113  O   LYS A 321      24.942   7.143   6.550  1.00 28.97           O  
ATOM   5114  CB  LYS A 321      26.471   5.172   8.913  1.00 32.41           C  
ATOM   5115  CG  LYS A 321      25.100   4.566   9.167  1.00 32.51           C  
ATOM   5116  CD  LYS A 321      24.030   5.606   9.394  1.00 32.59           C  
ATOM   5117  CE  LYS A 321      22.811   5.068  10.097  1.00 32.78           C  
ATOM   5118  NZ  LYS A 321      21.794   6.127  10.365  1.00 32.73           N1+
ATOM   5119  N   LEU A 322      26.464   8.125   7.922  1.00 29.94           N  
ATOM   5120  CA  LEU A 322      25.897   9.454   7.796  1.00 30.83           C  
ATOM   5121  C   LEU A 322      25.892   9.906   6.327  1.00 31.39           C  
ATOM   5122  O   LEU A 322      24.835  10.258   5.753  1.00 30.89           O  
ATOM   5123  CB  LEU A 322      26.665  10.440   8.689  1.00 31.12           C  
ATOM   5124  CG  LEU A 322      26.241  11.907   8.552  1.00 31.42           C  
ATOM   5125  CD1 LEU A 322      24.805  12.049   9.050  1.00 32.10           C  
ATOM   5126  CD2 LEU A 322      27.171  12.760   9.379  1.00 31.70           C  
ATOM   5127  N   PHE A 323      27.072   9.875   5.694  1.00 32.29           N  
ATOM   5128  CA  PHE A 323      27.176  10.337   4.304  1.00 31.43           C  
ATOM   5129  C   PHE A 323      26.339   9.446   3.371  1.00 29.99           C  
ATOM   5130  O   PHE A 323      25.557   9.964   2.529  1.00 29.76           O  
ATOM   5131  CB  PHE A 323      28.631  10.424   3.811  1.00 33.02           C  
ATOM   5132  CG  PHE A 323      28.748  10.958   2.404  1.00 33.82           C  
ATOM   5133  CD1 PHE A 323      28.813  12.318   2.169  1.00 35.35           C  
ATOM   5134  CD2 PHE A 323      28.751  10.090   1.315  1.00 34.16           C  
ATOM   5135  CE1 PHE A 323      28.895  12.826   0.869  1.00 36.22           C  
ATOM   5136  CE2 PHE A 323      28.812  10.578   0.029  1.00 33.99           C  
ATOM   5137  CZ  PHE A 323      28.897  11.945  -0.194  1.00 36.49           C  
ATOM   5138  N   ALA A 324      26.435   8.136   3.518  1.00 28.38           N  
ATOM   5139  CA  ALA A 324      25.742   7.277   2.564  1.00 28.38           C  
ATOM   5140  C   ALA A 324      24.237   7.455   2.710  1.00 28.81           C  
ATOM   5141  O   ALA A 324      23.514   7.499   1.713  1.00 29.14           O  
ATOM   5142  CB  ALA A 324      26.129   5.809   2.724  1.00 29.02           C  
ATOM   5143  N   SER A 325      23.746   7.564   3.939  1.00 28.62           N  
ATOM   5144  CA  SER A 325      22.315   7.672   4.138  1.00 28.78           C  
ATOM   5145  C   SER A 325      21.757   9.012   3.633  1.00 29.70           C  
ATOM   5146  O   SER A 325      20.705   9.056   2.982  1.00 28.87           O  
ATOM   5147  CB  SER A 325      21.969   7.437   5.604  1.00 29.86           C  
ATOM   5148  OG  SER A 325      22.625   8.386   6.452  1.00 31.88           O  
ATOM   5149  N   GLU A 326      22.418  10.120   3.949  1.00 29.74           N  
ATOM   5150  CA  GLU A 326      21.903  11.407   3.476  1.00 29.62           C  
ATOM   5151  C   GLU A 326      21.997  11.546   1.952  1.00 29.32           C  
ATOM   5152  O   GLU A 326      21.041  12.040   1.311  1.00 28.90           O  
ATOM   5153  CB  GLU A 326      22.563  12.577   4.179  1.00 29.49           C  
ATOM   5154  CG  GLU A 326      22.245  12.592   5.654  1.00 29.35           C  
ATOM   5155  CD  GLU A 326      22.732  13.858   6.346  1.00 32.51           C  
ATOM   5156  OE1 GLU A 326      23.763  14.452   5.940  1.00 32.89           O  
ATOM   5157  OE2 GLU A 326      22.113  14.221   7.347  1.00 32.60           O1-
ATOM   5158  N   MET A 327      23.062  11.030   1.349  1.00 28.88           N  
ATOM   5159  CA  MET A 327      23.146  11.123  -0.108  1.00 28.45           C  
ATOM   5160  C   MET A 327      22.148  10.233  -0.801  1.00 28.92           C  
ATOM   5161  O   MET A 327      21.665  10.569  -1.865  1.00 29.65           O  
ATOM   5162  CB  MET A 327      24.561  10.874  -0.629  1.00 29.62           C  
ATOM   5163  CG  MET A 327      25.071   9.436  -0.691  1.00 29.47           C  
ATOM   5164  SD  MET A 327      24.488   8.486  -2.117  1.00 30.46           S  
ATOM   5165  CE  MET A 327      24.982   6.862  -1.548  1.00 29.55           C  
ATOM   5166  N   ALA A 328      21.788   9.110  -0.188  1.00 29.49           N  
ATOM   5167  CA  ALA A 328      20.896   8.171  -0.838  1.00 29.17           C  
ATOM   5168  C   ALA A 328      19.505   8.778  -1.036  1.00 29.12           C  
ATOM   5169  O   ALA A 328      18.860   8.491  -2.039  1.00 29.02           O  
ATOM   5170  CB  ALA A 328      20.816   6.869  -0.063  1.00 29.09           C  
ATOM   5171  N   GLU A 329      19.042   9.597  -0.091  1.00 28.14           N  
ATOM   5172  CA  GLU A 329      17.754  10.284  -0.279  1.00 28.00           C  
ATOM   5173  C   GLU A 329      17.893  11.224  -1.479  1.00 29.26           C  
ATOM   5174  O   GLU A 329      16.976  11.278  -2.302  1.00 28.74           O  
ATOM   5175  CB  GLU A 329      17.316  11.028   0.992  1.00 27.65           C  
ATOM   5176  CG  GLU A 329      16.165  11.976   0.815  1.00 28.19           C  
ATOM   5177  CD  GLU A 329      15.775  12.706   2.072  1.00 28.83           C  
ATOM   5178  OE1 GLU A 329      16.633  12.993   2.934  1.00 28.87           O  
ATOM   5179  OE2 GLU A 329      14.578  13.017   2.207  1.00 29.28           O1-
ATOM   5180  N   ARG A 330      19.016  11.966  -1.584  1.00 28.53           N  
ATOM   5181  CA  ARG A 330      19.192  12.915  -2.703  1.00 29.22           C  
ATOM   5182  C   ARG A 330      19.282  12.232  -4.037  1.00 28.77           C  
ATOM   5183  O   ARG A 330      18.636  12.653  -4.973  1.00 28.49           O  
ATOM   5184  CB  ARG A 330      20.390  13.837  -2.507  1.00 29.74           C  
ATOM   5185  CG  ARG A 330      20.194  14.794  -1.315  1.00 31.16           C  
ATOM   5186  CD  ARG A 330      21.385  15.803  -1.187  1.00 32.73           C  
ATOM   5187  NE  ARG A 330      22.688  15.166  -1.067  1.00 32.92           N  
ATOM   5188  CZ  ARG A 330      23.398  15.008   0.071  1.00 35.76           C  
ATOM   5189  NH1 ARG A 330      22.954  15.438   1.272  1.00 33.51           N1+
ATOM   5190  NH2 ARG A 330      24.588  14.401  -0.003  1.00 35.21           N  
ATOM   5191  N   VAL A 331      20.045  11.152  -4.106  1.00 30.30           N  
ATOM   5192  CA  VAL A 331      20.203  10.378  -5.349  1.00 30.70           C  
ATOM   5193  C   VAL A 331      18.881   9.764  -5.786  1.00 30.29           C  
ATOM   5194  O   VAL A 331      18.492   9.850  -6.963  1.00 30.33           O  
ATOM   5195  CB  VAL A 331      21.252   9.286  -5.168  1.00 31.18           C  
ATOM   5196  CG1 VAL A 331      21.278   8.338  -6.358  1.00 32.14           C  
ATOM   5197  CG2 VAL A 331      22.618   9.937  -5.004  1.00 30.35           C  
ATOM   5198  N   CYS A 332      18.147   9.231  -4.823  1.00 29.33           N  
ATOM   5199  CA  CYS A 332      16.870   8.641  -5.107  1.00 29.27           C  
ATOM   5200  C   CYS A 332      15.845   9.711  -5.527  1.00 29.32           C  
ATOM   5201  O   CYS A 332      15.051   9.492  -6.447  1.00 29.24           O  
ATOM   5202  CB  CYS A 332      16.352   7.845  -3.904  1.00 29.43           C  
ATOM   5203  SG  CYS A 332      17.161   6.242  -3.692  1.00 30.64           S  
ATOM   5204  N   SER A 333      15.874  10.879  -4.888  1.00 28.76           N  
ATOM   5205  CA  SER A 333      14.989  11.976  -5.328  1.00 28.42           C  
ATOM   5206  C   SER A 333      15.296  12.405  -6.763  1.00 29.77           C  
ATOM   5207  O   SER A 333      14.373  12.648  -7.558  1.00 29.74           O  
ATOM   5208  CB  SER A 333      15.096  13.200  -4.415  1.00 27.94           C  
ATOM   5209  OG  SER A 333      13.952  13.992  -4.548  1.00 27.83           O  
ATOM   5210  N   ASP A 334      16.579  12.555  -7.111  1.00 29.44           N  
ATOM   5211  CA  ASP A 334      16.916  12.879  -8.495  1.00 29.65           C  
ATOM   5212  C   ASP A 334      16.533  11.797  -9.498  1.00 29.54           C  
ATOM   5213  O   ASP A 334      16.131  12.115 -10.607  1.00 30.97           O  
ATOM   5214  CB  ASP A 334      18.382  13.149  -8.660  1.00 31.48           C  
ATOM   5215  CG  ASP A 334      18.745  14.530  -8.251  1.00 34.31           C  
ATOM   5216  OD1 ASP A 334      17.874  15.429  -8.319  1.00 36.07           O  
ATOM   5217  OD2 ASP A 334      19.888  14.688  -7.851  1.00 35.26           O1-
ATOM   5218  N   ALA A 335      16.707  10.555  -9.117  1.00 28.86           N  
ATOM   5219  CA  ALA A 335      16.256   9.398  -9.911  1.00 29.74           C  
ATOM   5220  C   ALA A 335      14.791   9.494 -10.262  1.00 30.56           C  
ATOM   5221  O   ALA A 335      14.421   9.297 -11.411  1.00 29.42           O  
ATOM   5222  CB  ALA A 335      16.520   8.126  -9.133  1.00 29.23           C  
ATOM   5223  N   ILE A 336      13.944   9.817  -9.262  1.00 31.54           N  
ATOM   5224  CA  ILE A 336      12.515  10.084  -9.510  1.00 30.61           C  
ATOM   5225  C   ILE A 336      12.338  11.212 -10.530  1.00 31.13           C  
ATOM   5226  O   ILE A 336      11.580  11.063 -11.511  1.00 30.46           O  
ATOM   5227  CB  ILE A 336      11.779  10.487  -8.217  1.00 31.15           C  
ATOM   5228  CG1 ILE A 336      11.586   9.271  -7.334  1.00 31.80           C  
ATOM   5229  CG2 ILE A 336      10.405  11.038  -8.505  1.00 31.40           C  
ATOM   5230  CD1 ILE A 336      10.831   9.572  -6.077  1.00 32.43           C  
ATOM   5231  N   GLN A 337      13.032  12.330 -10.288  1.00 30.69           N  
ATOM   5232  CA  GLN A 337      12.921  13.549 -11.122  1.00 31.53           C  
ATOM   5233  C   GLN A 337      13.301  13.300 -12.595  1.00 31.58           C  
ATOM   5234  O   GLN A 337      12.642  13.783 -13.507  1.00 31.06           O  
ATOM   5235  CB  GLN A 337      13.795  14.659 -10.573  1.00 31.62           C  
ATOM   5236  CG  GLN A 337      13.460  16.055 -11.111  1.00 32.56           C  
ATOM   5237  CD  GLN A 337      12.075  16.541 -10.665  1.00 32.60           C  
ATOM   5238  NE2 GLN A 337      11.611  17.632 -11.257  1.00 31.19           N  
ATOM   5239  OE1 GLN A 337      11.465  15.966  -9.754  1.00 31.96           O  
ATOM   5240  N   ILE A 338      14.343  12.509 -12.802  1.00 31.98           N  
ATOM   5241  CA  ILE A 338      14.841  12.147 -14.156  1.00 32.32           C  
ATOM   5242  C   ILE A 338      13.774  11.399 -14.953  1.00 33.37           C  
ATOM   5243  O   ILE A 338      13.701  11.537 -16.179  1.00 35.04           O  
ATOM   5244  CB  ILE A 338      16.166  11.349 -14.048  1.00 31.78           C  
ATOM   5245  CG1 ILE A 338      17.301  12.309 -13.706  1.00 32.02           C  
ATOM   5246  CG2 ILE A 338      16.501  10.603 -15.339  1.00 33.30           C  
ATOM   5247  CD1 ILE A 338      18.552  11.663 -13.150  1.00 30.93           C  
ATOM   5248  N   HIS A 339      12.922  10.634 -14.259  1.00 32.75           N  
ATOM   5249  CA  HIS A 339      11.817   9.901 -14.905  1.00 32.91           C  
ATOM   5250  C   HIS A 339      10.594  10.776 -15.163  1.00 33.09           C  
ATOM   5251  O   HIS A 339       9.611  10.313 -15.761  1.00 32.92           O  
ATOM   5252  CB  HIS A 339      11.355   8.714 -14.033  1.00 32.26           C  
ATOM   5253  CG  HIS A 339      12.265   7.533 -14.052  1.00 32.79           C  
ATOM   5254  CD2 HIS A 339      12.151   6.327 -14.654  1.00 34.77           C  
ATOM   5255  ND1 HIS A 339      13.421   7.477 -13.311  1.00 33.40           N  
ATOM   5256  CE1 HIS A 339      14.010   6.311 -13.497  1.00 35.15           C  
ATOM   5257  NE2 HIS A 339      13.260   5.593 -14.312  1.00 35.24           N  
ATOM   5258  N   GLY A 340      10.604  12.014 -14.683  1.00 32.47           N  
ATOM   5259  CA  GLY A 340       9.414  12.839 -14.783  1.00 34.65           C  
ATOM   5260  C   GLY A 340       8.228  12.186 -14.066  1.00 34.26           C  
ATOM   5261  O   GLY A 340       8.371  11.608 -13.000  1.00 32.49           O  
ATOM   5262  N   GLY A 341       7.063  12.223 -14.693  1.00 35.96           N  
ATOM   5263  CA  GLY A 341       5.846  11.705 -14.073  1.00 36.26           C  
ATOM   5264  C   GLY A 341       5.906  10.201 -13.819  1.00 36.79           C  
ATOM   5265  O   GLY A 341       5.315   9.681 -12.833  1.00 35.06           O  
ATOM   5266  N   TYR A 342       6.632   9.496 -14.674  1.00 35.39           N  
ATOM   5267  CA  TYR A 342       6.829   8.044 -14.490  1.00 35.46           C  
ATOM   5268  C   TYR A 342       7.586   7.720 -13.198  1.00 33.58           C  
ATOM   5269  O   TYR A 342       7.474   6.623 -12.674  1.00 32.10           O  
ATOM   5270  CB  TYR A 342       7.552   7.444 -15.709  1.00 36.25           C  
ATOM   5271  CG  TYR A 342       6.807   7.771 -16.963  1.00 38.19           C  
ATOM   5272  CD1 TYR A 342       5.694   7.005 -17.358  1.00 41.11           C  
ATOM   5273  CD2 TYR A 342       7.156   8.870 -17.731  1.00 39.29           C  
ATOM   5274  CE1 TYR A 342       4.972   7.311 -18.497  1.00 40.97           C  
ATOM   5275  CE2 TYR A 342       6.442   9.193 -18.877  1.00 40.83           C  
ATOM   5276  CZ  TYR A 342       5.336   8.425 -19.241  1.00 42.45           C  
ATOM   5277  OH  TYR A 342       4.605   8.756 -20.375  1.00 43.15           O  
ATOM   5278  N   GLY A 343       8.368   8.673 -12.700  1.00 32.74           N  
ATOM   5279  CA  GLY A 343       9.131   8.460 -11.466  1.00 32.35           C  
ATOM   5280  C   GLY A 343       8.275   8.247 -10.233  1.00 31.94           C  
ATOM   5281  O   GLY A 343       8.706   7.655  -9.264  1.00 31.42           O  
ATOM   5282  N   TYR A 344       7.064   8.775 -10.280  1.00 32.70           N  
ATOM   5283  CA  TYR A 344       6.098   8.706  -9.178  1.00 33.64           C  
ATOM   5284  C   TYR A 344       5.201   7.470  -9.239  1.00 33.08           C  
ATOM   5285  O   TYR A 344       4.348   7.277  -8.348  1.00 32.64           O  
ATOM   5286  CB  TYR A 344       5.214   9.957  -9.263  1.00 33.90           C  
ATOM   5287  CG  TYR A 344       4.569  10.395  -7.996  1.00 36.10           C  
ATOM   5288  CD1 TYR A 344       5.329  10.914  -6.949  1.00 38.15           C  
ATOM   5289  CD2 TYR A 344       3.168  10.402  -7.858  1.00 38.84           C  
ATOM   5290  CE1 TYR A 344       4.730  11.353  -5.775  1.00 37.15           C  
ATOM   5291  CE2 TYR A 344       2.561  10.865  -6.689  1.00 38.68           C  
ATOM   5292  CZ  TYR A 344       3.349  11.333  -5.653  1.00 38.19           C  
ATOM   5293  OH  TYR A 344       2.755  11.796  -4.488  1.00 37.69           O  
ATOM   5294  N   LEU A 345       5.346   6.669 -10.301  1.00 32.53           N  
ATOM   5295  CA  LEU A 345       4.514   5.468 -10.467  1.00 33.84           C  
ATOM   5296  C   LEU A 345       5.184   4.237  -9.899  1.00 34.68           C  
ATOM   5297  O   LEU A 345       6.397   4.026 -10.067  1.00 33.35           O  
ATOM   5298  CB  LEU A 345       4.240   5.221 -11.920  1.00 34.32           C  
ATOM   5299  CG  LEU A 345       3.508   6.290 -12.710  1.00 35.58           C  
ATOM   5300  CD1 LEU A 345       3.320   5.793 -14.152  1.00 36.57           C  
ATOM   5301  CD2 LEU A 345       2.199   6.629 -12.068  1.00 35.99           C  
ATOM   5302  N   VAL A 346       4.393   3.422  -9.216  1.00 35.48           N  
ATOM   5303  CA  VAL A 346       4.902   2.220  -8.598  1.00 36.24           C  
ATOM   5304  C   VAL A 346       5.627   1.328  -9.631  1.00 36.06           C  
ATOM   5305  O   VAL A 346       6.691   0.798  -9.351  1.00 34.29           O  
ATOM   5306  CB  VAL A 346       3.782   1.448  -7.896  1.00 37.95           C  
ATOM   5307  CG1 VAL A 346       4.269   0.064  -7.426  1.00 39.20           C  
ATOM   5308  CG2 VAL A 346       3.244   2.246  -6.719  1.00 37.32           C  
ATOM   5309  N   ASP A 347       5.078   1.227 -10.828  1.00 36.81           N  
ATOM   5310  CA  ASP A 347       5.675   0.421 -11.911  1.00 38.64           C  
ATOM   5311  C   ASP A 347       7.124   0.782 -12.261  1.00 37.87           C  
ATOM   5312  O   ASP A 347       7.837  -0.042 -12.754  1.00 37.22           O  
ATOM   5313  CB  ASP A 347       4.832   0.542 -13.191  1.00 40.35           C  
ATOM   5314  CG  ASP A 347       3.504  -0.219 -13.099  1.00 42.80           C  
ATOM   5315  OD1 ASP A 347       3.356  -1.072 -12.204  1.00 42.08           O  
ATOM   5316  OD2 ASP A 347       2.620   0.013 -13.948  1.00 45.14           O1-
ATOM   5317  N   TYR A 348       7.558   2.019 -12.035  1.00 37.71           N  
ATOM   5318  CA  TYR A 348       8.949   2.362 -12.378  1.00 36.14           C  
ATOM   5319  C   TYR A 348       9.948   2.164 -11.238  1.00 35.24           C  
ATOM   5320  O   TYR A 348      11.157   2.390 -11.428  1.00 34.75           O  
ATOM   5321  CB  TYR A 348       9.015   3.746 -12.969  1.00 36.62           C  
ATOM   5322  CG  TYR A 348       8.496   3.758 -14.391  1.00 38.06           C  
ATOM   5323  CD1 TYR A 348       7.145   3.656 -14.642  1.00 39.08           C  
ATOM   5324  CD2 TYR A 348       9.363   3.795 -15.474  1.00 39.57           C  
ATOM   5325  CE1 TYR A 348       6.654   3.620 -15.928  1.00 40.84           C  
ATOM   5326  CE2 TYR A 348       8.882   3.764 -16.783  1.00 40.35           C  
ATOM   5327  CZ  TYR A 348       7.528   3.680 -16.992  1.00 41.90           C  
ATOM   5328  OH  TYR A 348       7.006   3.658 -18.243  1.00 44.89           O  
ATOM   5329  N   GLU A 349       9.463   1.779 -10.047  1.00 34.35           N  
ATOM   5330  CA  GLU A 349      10.332   1.261  -8.978  1.00 34.68           C  
ATOM   5331  C   GLU A 349      11.278   2.275  -8.287  1.00 33.98           C  
ATOM   5332  O   GLU A 349      11.596   2.087  -7.128  1.00 34.52           O  
ATOM   5333  CB  GLU A 349      11.114   0.034  -9.458  1.00 36.77           C  
ATOM   5334  CG  GLU A 349      10.221  -1.138  -9.921  1.00 38.15           C  
ATOM   5335  CD  GLU A 349      10.989  -2.449  -9.862  1.00 40.60           C  
ATOM   5336  OE1 GLU A 349      10.960  -3.121  -8.815  1.00 41.06           O  
ATOM   5337  OE2 GLU A 349      11.721  -2.752 -10.803  1.00 42.34           O1-
ATOM   5338  N   VAL A 350      11.646   3.387  -8.918  1.00 32.93           N  
ATOM   5339  CA  VAL A 350      12.477   4.373  -8.211  1.00 31.80           C  
ATOM   5340  C   VAL A 350      11.739   4.975  -7.036  1.00 31.83           C  
ATOM   5341  O   VAL A 350      12.378   5.471  -6.115  1.00 34.79           O  
ATOM   5342  CB  VAL A 350      13.044   5.468  -9.120  1.00 32.00           C  
ATOM   5343  CG1 VAL A 350      14.050   4.869 -10.074  1.00 34.34           C  
ATOM   5344  CG2 VAL A 350      11.957   6.170  -9.920  1.00 32.68           C  
ATOM   5345  N   GLU A 351      10.407   4.918  -7.016  1.00 30.84           N  
ATOM   5346  CA  GLU A 351       9.695   5.445  -5.868  1.00 29.92           C  
ATOM   5347  C   GLU A 351       9.892   4.529  -4.655  1.00 29.99           C  
ATOM   5348  O   GLU A 351       9.947   5.006  -3.514  1.00 28.76           O  
ATOM   5349  CB  GLU A 351       8.224   5.700  -6.172  1.00 30.87           C  
ATOM   5350  CG  GLU A 351       7.365   4.459  -6.429  1.00 31.22           C  
ATOM   5351  CD  GLU A 351       6.791   3.824  -5.187  1.00 32.07           C  
ATOM   5352  OE1 GLU A 351       6.543   2.593  -5.216  1.00 33.49           O  
ATOM   5353  OE2 GLU A 351       6.568   4.528  -4.176  1.00 32.20           O1-
ATOM   5354  N   ARG A 352      10.000   3.224  -4.894  1.00 30.76           N  
ATOM   5355  CA  ARG A 352      10.273   2.279  -3.814  1.00 31.80           C  
ATOM   5356  C   ARG A 352      11.692   2.526  -3.248  1.00 31.65           C  
ATOM   5357  O   ARG A 352      11.897   2.531  -2.017  1.00 31.06           O  
ATOM   5358  CB  ARG A 352      10.138   0.813  -4.282  1.00 33.03           C  
ATOM   5359  CG  ARG A 352      10.410  -0.166  -3.139  1.00 34.51           C  
ATOM   5360  CD  ARG A 352      10.315  -1.646  -3.492  1.00 36.14           C  
ATOM   5361  NE  ARG A 352      11.424  -2.055  -4.339  1.00 36.60           N  
ATOM   5362  CZ  ARG A 352      11.343  -2.212  -5.644  1.00 37.57           C  
ATOM   5363  NH1 ARG A 352      10.178  -2.067  -6.262  1.00 38.52           N1+
ATOM   5364  NH2 ARG A 352      12.415  -2.576  -6.325  1.00 37.66           N  
ATOM   5365  N   HIS A 353      12.667   2.723  -4.137  1.00 30.60           N  
ATOM   5366  CA  HIS A 353      14.010   3.069  -3.692  1.00 31.11           C  
ATOM   5367  C   HIS A 353      14.024   4.280  -2.767  1.00 30.82           C  
ATOM   5368  O   HIS A 353      14.671   4.244  -1.732  1.00 30.19           O  
ATOM   5369  CB  HIS A 353      14.932   3.322  -4.881  1.00 31.47           C  
ATOM   5370  CG  HIS A 353      15.150   2.117  -5.730  1.00 32.61           C  
ATOM   5371  CD2 HIS A 353      15.247   1.985  -7.074  1.00 33.48           C  
ATOM   5372  ND1 HIS A 353      15.221   0.842  -5.212  1.00 33.50           N  
ATOM   5373  CE1 HIS A 353      15.375  -0.021  -6.201  1.00 34.24           C  
ATOM   5374  NE2 HIS A 353      15.410   0.656  -7.337  1.00 34.71           N  
ATOM   5375  N   TYR A 354      13.323   5.349  -3.169  1.00 30.28           N  
ATOM   5376  CA  TYR A 354      13.199   6.552  -2.384  1.00 29.31           C  
ATOM   5377  C   TYR A 354      12.556   6.293  -1.036  1.00 29.89           C  
ATOM   5378  O   TYR A 354      13.045   6.776  -0.030  1.00 28.18           O  
ATOM   5379  CB  TYR A 354      12.365   7.528  -3.180  1.00 30.33           C  
ATOM   5380  CG  TYR A 354      12.128   8.933  -2.608  1.00 29.14           C  
ATOM   5381  CD1 TYR A 354      13.132   9.891  -2.589  1.00 28.52           C  
ATOM   5382  CD2 TYR A 354      10.861   9.303  -2.148  1.00 29.34           C  
ATOM   5383  CE1 TYR A 354      12.894  11.201  -2.136  1.00 28.57           C  
ATOM   5384  CE2 TYR A 354      10.608  10.600  -1.702  1.00 29.93           C  
ATOM   5385  CZ  TYR A 354      11.647  11.550  -1.691  1.00 29.13           C  
ATOM   5386  OH  TYR A 354      11.394  12.816  -1.261  1.00 28.84           O  
ATOM   5387  N   ARG A 355      11.477   5.491  -1.003  1.00 29.63           N  
ATOM   5388  CA  ARG A 355      10.837   5.119   0.255  1.00 29.04           C  
ATOM   5389  C   ARG A 355      11.732   4.299   1.183  1.00 29.00           C  
ATOM   5390  O   ARG A 355      11.698   4.494   2.406  1.00 27.69           O  
ATOM   5391  CB  ARG A 355       9.531   4.343  -0.027  1.00 30.65           C  
ATOM   5392  CG  ARG A 355       8.354   5.242  -0.454  1.00 30.35           C  
ATOM   5393  CD  ARG A 355       7.037   4.429  -0.499  1.00 31.07           C  
ATOM   5394  NE  ARG A 355       6.992   3.466  -1.613  1.00 31.37           N  
ATOM   5395  CZ  ARG A 355       7.025   2.129  -1.505  1.00 32.54           C  
ATOM   5396  NH1 ARG A 355       7.071   1.514  -0.323  1.00 32.05           N1+
ATOM   5397  NH2 ARG A 355       6.983   1.401  -2.598  1.00 32.50           N  
ATOM   5398  N   ASP A 356      12.486   3.353   0.608  1.00 29.46           N  
ATOM   5399  CA  ASP A 356      13.376   2.422   1.351  1.00 29.46           C  
ATOM   5400  C   ASP A 356      14.623   3.142   1.873  1.00 29.46           C  
ATOM   5401  O   ASP A 356      15.070   2.909   2.977  1.00 29.47           O  
ATOM   5402  CB  ASP A 356      13.881   1.273   0.432  1.00 30.19           C  
ATOM   5403  CG  ASP A 356      12.797   0.256   0.026  1.00 31.11           C  
ATOM   5404  OD1 ASP A 356      11.684   0.254   0.625  1.00 33.52           O  
ATOM   5405  OD2 ASP A 356      13.066  -0.553  -0.908  1.00 29.99           O1-
ATOM   5406  N   ALA A 357      15.187   4.013   1.041  1.00 29.06           N  
ATOM   5407  CA  ALA A 357      16.364   4.770   1.398  1.00 29.27           C  
ATOM   5408  C   ALA A 357      16.188   5.597   2.653  1.00 29.01           C  
ATOM   5409  O   ALA A 357      17.140   5.745   3.431  1.00 29.81           O  
ATOM   5410  CB  ALA A 357      16.772   5.677   0.260  1.00 29.24           C  
ATOM   5411  N   ARG A 358      15.010   6.167   2.824  1.00 29.43           N  
ATOM   5412  CA  ARG A 358      14.775   7.155   3.873  1.00 29.16           C  
ATOM   5413  C   ARG A 358      15.028   6.631   5.293  1.00 31.10           C  
ATOM   5414  O   ARG A 358      15.436   7.396   6.178  1.00 31.07           O  
ATOM   5415  CB  ARG A 358      13.369   7.747   3.738  1.00 28.86           C  
ATOM   5416  CG  ARG A 358      13.049   8.881   4.729  1.00 28.92           C  
ATOM   5417  CD  ARG A 358      14.040  10.038   4.564  1.00 28.76           C  
ATOM   5418  NE  ARG A 358      13.907  11.165   5.508  1.00 28.62           N  
ATOM   5419  CZ  ARG A 358      14.418  11.156   6.733  1.00 28.55           C  
ATOM   5420  NH1 ARG A 358      15.027  10.074   7.173  1.00 27.89           N1+
ATOM   5421  NH2 ARG A 358      14.357  12.239   7.509  1.00 29.26           N  
ATOM   5422  N   ILE A 359      14.840   5.319   5.510  1.00 32.23           N  
ATOM   5423  CA  ILE A 359      15.038   4.710   6.833  1.00 32.61           C  
ATOM   5424  C   ILE A 359      16.501   4.726   7.221  1.00 31.84           C  
ATOM   5425  O   ILE A 359      16.810   4.684   8.416  1.00 31.41           O  
ATOM   5426  CB  ILE A 359      14.441   3.235   6.932  1.00 34.85           C  
ATOM   5427  CG1 ILE A 359      14.405   2.680   8.350  1.00 36.11           C  
ATOM   5428  CG2 ILE A 359      15.287   2.229   6.178  1.00 35.22           C  
ATOM   5429  CD1 ILE A 359      13.776   3.562   9.405  1.00 36.81           C  
ATOM   5430  N   THR A 360      17.425   4.805   6.250  1.00 31.81           N  
ATOM   5431  CA  THR A 360      18.852   4.694   6.602  1.00 31.32           C  
ATOM   5432  C   THR A 360      19.423   5.877   7.404  1.00 30.81           C  
ATOM   5433  O   THR A 360      20.504   5.737   8.033  1.00 29.89           O  
ATOM   5434  CB  THR A 360      19.777   4.386   5.389  1.00 32.27           C  
ATOM   5435  CG2 THR A 360      19.349   3.067   4.704  1.00 32.95           C  
ATOM   5436  OG1 THR A 360      19.752   5.460   4.457  1.00 29.55           O  
ATOM   5437  N   GLN A 361      18.734   7.019   7.390  1.00 29.90           N  
ATOM   5438  CA  GLN A 361      19.125   8.164   8.226  1.00 29.92           C  
ATOM   5439  C   GLN A 361      18.626   8.046   9.661  1.00 31.09           C  
ATOM   5440  O   GLN A 361      18.924   8.922  10.487  1.00 30.92           O  
ATOM   5441  CB  GLN A 361      18.584   9.474   7.654  1.00 29.93           C  
ATOM   5442  CG  GLN A 361      19.071   9.761   6.232  1.00 30.61           C  
ATOM   5443  CD  GLN A 361      18.350  10.935   5.592  1.00 29.73           C  
ATOM   5444  NE2 GLN A 361      18.357  12.043   6.292  1.00 29.22           N  
ATOM   5445  OE1 GLN A 361      17.803  10.846   4.453  1.00 30.83           O  
ATOM   5446  N   ILE A 362      17.828   7.017   9.958  1.00 31.56           N  
ATOM   5447  CA  ILE A 362      17.156   6.930  11.245  1.00 33.54           C  
ATOM   5448  C   ILE A 362      17.684   5.779  12.078  1.00 35.27           C  
ATOM   5449  O   ILE A 362      18.183   5.970  13.180  1.00 37.59           O  
ATOM   5450  CB  ILE A 362      15.633   6.808  11.069  1.00 35.43           C  
ATOM   5451  CG1 ILE A 362      15.072   8.023  10.336  1.00 35.15           C  
ATOM   5452  CG2 ILE A 362      14.937   6.726  12.426  1.00 36.79           C  
ATOM   5453  CD1 ILE A 362      13.613   7.905   9.905  1.00 36.17           C  
ATOM   5454  N   TYR A 363      17.620   4.572  11.568  1.00 37.56           N  
ATOM   5455  CA  TYR A 363      18.099   3.470  12.372  1.00 38.26           C  
ATOM   5456  C   TYR A 363      19.622   3.361  12.346  1.00 37.05           C  
ATOM   5457  O   TYR A 363      20.287   4.030  11.566  1.00 37.53           O  
ATOM   5458  CB  TYR A 363      17.334   2.154  12.103  1.00 39.24           C  
ATOM   5459  CG  TYR A 363      17.451   1.470  10.757  1.00 40.83           C  
ATOM   5460  CD1 TYR A 363      18.404   1.806   9.814  1.00 41.37           C  
ATOM   5461  CD2 TYR A 363      16.602   0.415  10.465  1.00 42.70           C  
ATOM   5462  CE1 TYR A 363      18.479   1.121   8.596  1.00 41.99           C  
ATOM   5463  CE2 TYR A 363      16.662  -0.266   9.276  1.00 42.38           C  
ATOM   5464  CZ  TYR A 363      17.616   0.079   8.347  1.00 43.44           C  
ATOM   5465  OH  TYR A 363      17.674  -0.653   7.192  1.00 43.07           O  
ATOM   5466  N   GLU A 364      20.135   2.542  13.257  1.00 35.88           N  
ATOM   5467  CA  GLU A 364      21.536   2.262  13.428  1.00 37.97           C  
ATOM   5468  C   GLU A 364      22.220   3.586  13.856  1.00 37.19           C  
ATOM   5469  O   GLU A 364      23.362   3.871  13.497  1.00 36.07           O  
ATOM   5470  CB  GLU A 364      22.086   1.660  12.142  1.00 40.05           C  
ATOM   5471  CG  GLU A 364      23.408   0.943  12.297  1.00 44.32           C  
ATOM   5472  CD  GLU A 364      23.328  -0.276  13.226  1.00 46.40           C  
ATOM   5473  OE1 GLU A 364      22.340  -1.036  13.147  1.00 49.25           O  
ATOM   5474  OE2 GLU A 364      24.251  -0.433  14.046  1.00 46.67           O1-
ATOM   5475  N   GLY A 365      21.456   4.372  14.620  1.00 35.63           N  
ATOM   5476  CA  GLY A 365      21.859   5.631  15.170  1.00 34.47           C  
ATOM   5477  C   GLY A 365      21.423   6.721  14.214  1.00 34.40           C  
ATOM   5478  O   GLY A 365      21.884   6.750  13.052  1.00 32.29           O  
ATOM   5479  N   THR A 366      20.569   7.634  14.688  1.00 33.66           N  
ATOM   5480  CA  THR A 366      20.101   8.734  13.831  1.00 34.09           C  
ATOM   5481  C   THR A 366      21.291   9.586  13.316  1.00 32.99           C  
ATOM   5482  O   THR A 366      22.434   9.532  13.841  1.00 33.72           O  
ATOM   5483  CB  THR A 366      19.105   9.681  14.571  1.00 34.46           C  
ATOM   5484  CG2 THR A 366      17.907   8.923  15.106  1.00 34.52           C  
ATOM   5485  OG1 THR A 366      19.747  10.307  15.680  1.00 35.21           O  
ATOM   5486  N   SER A 367      21.036  10.415  12.313  1.00 32.50           N  
ATOM   5487  CA  SER A 367      22.104  11.267  11.791  1.00 32.37           C  
ATOM   5488  C   SER A 367      22.641  12.186  12.900  1.00 33.39           C  
ATOM   5489  O   SER A 367      23.845  12.485  12.970  1.00 33.99           O  
ATOM   5490  CB  SER A 367      21.613  12.064  10.614  1.00 32.53           C  
ATOM   5491  OG  SER A 367      21.150  11.188   9.585  1.00 30.94           O  
ATOM   5492  N   GLU A 368      21.764  12.588  13.806  1.00 33.20           N  
ATOM   5493  CA  GLU A 368      22.174  13.467  14.891  1.00 34.48           C  
ATOM   5494  C   GLU A 368      23.219  12.777  15.802  1.00 35.04           C  
ATOM   5495  O   GLU A 368      24.189  13.383  16.200  1.00 37.98           O  
ATOM   5496  CB  GLU A 368      20.943  13.946  15.680  1.00 34.46           C  
ATOM   5497  CG  GLU A 368      20.068  14.899  14.836  1.00 36.51           C  
ATOM   5498  CD  GLU A 368      19.352  14.322  13.568  1.00 37.21           C  
ATOM   5499  OE1 GLU A 368      18.807  13.176  13.588  1.00 34.98           O  
ATOM   5500  OE2 GLU A 368      19.292  15.074  12.540  1.00 38.00           O1-
ATOM   5501  N   VAL A 369      22.963  11.527  16.137  1.00 35.28           N  
ATOM   5502  CA  VAL A 369      23.855  10.682  16.892  1.00 35.29           C  
ATOM   5503  C   VAL A 369      25.162  10.437  16.128  1.00 33.87           C  
ATOM   5504  O   VAL A 369      26.219  10.449  16.720  1.00 34.02           O  
ATOM   5505  CB  VAL A 369      23.138   9.325  17.242  1.00 35.86           C  
ATOM   5506  CG1 VAL A 369      24.093   8.257  17.710  1.00 35.69           C  
ATOM   5507  CG2 VAL A 369      22.050   9.533  18.317  1.00 36.37           C  
ATOM   5508  N   GLN A 370      25.105  10.176  14.824  1.00 33.63           N  
ATOM   5509  CA  GLN A 370      26.351  10.032  14.045  1.00 32.39           C  
ATOM   5510  C   GLN A 370      27.206  11.286  14.172  1.00 33.82           C  
ATOM   5511  O   GLN A 370      28.421  11.199  14.373  1.00 32.85           O  
ATOM   5512  CB  GLN A 370      26.074   9.805  12.565  1.00 31.99           C  
ATOM   5513  CG  GLN A 370      25.161   8.650  12.238  1.00 33.51           C  
ATOM   5514  CD  GLN A 370      25.653   7.318  12.760  1.00 33.60           C  
ATOM   5515  NE2 GLN A 370      24.711   6.415  13.059  1.00 36.09           N  
ATOM   5516  OE1 GLN A 370      26.849   7.082  12.874  1.00 34.46           O  
ATOM   5517  N   ARG A 371      26.569  12.460  14.083  1.00 34.27           N  
ATOM   5518  CA  ARG A 371      27.337  13.726  14.161  1.00 35.11           C  
ATOM   5519  C   ARG A 371      28.024  13.881  15.542  1.00 36.24           C  
ATOM   5520  O   ARG A 371      29.186  14.225  15.618  1.00 34.52           O  
ATOM   5521  CB  ARG A 371      26.459  14.941  13.850  1.00 33.50           C  
ATOM   5522  CG  ARG A 371      26.033  15.015  12.384  1.00 33.52           C  
ATOM   5523  CD  ARG A 371      25.102  16.200  11.979  1.00 33.32           C  
ATOM   5524  NE  ARG A 371      25.234  16.332  10.523  1.00 34.16           N  
ATOM   5525  CZ  ARG A 371      24.411  15.866   9.589  1.00 32.83           C  
ATOM   5526  NH1 ARG A 371      23.289  15.288   9.874  1.00 32.65           N1+
ATOM   5527  NH2 ARG A 371      24.739  15.978   8.314  1.00 34.86           N  
ATOM   5528  N   MET A 372      27.286  13.638  16.613  1.00 38.78           N  
ATOM   5529  CA  MET A 372      27.830  13.659  17.969  1.00 40.39           C  
ATOM   5530  C   MET A 372      29.071  12.799  18.057  1.00 38.88           C  
ATOM   5531  O   MET A 372      30.103  13.238  18.559  1.00 37.90           O  
ATOM   5532  CB  MET A 372      26.807  13.132  18.976  1.00 44.36           C  
ATOM   5533  CG  MET A 372      25.802  14.165  19.406  1.00 53.47           C  
ATOM   5534  SD  MET A 372      24.384  13.492  20.306  1.00 64.44           S  
ATOM   5535  CE  MET A 372      23.133  14.637  19.734  1.00 65.71           C  
ATOM   5536  N   VAL A 373      28.961  11.560  17.586  1.00 38.64           N  
ATOM   5537  CA  VAL A 373      30.083  10.600  17.629  1.00 40.02           C  
ATOM   5538  C   VAL A 373      31.313  11.065  16.816  1.00 38.20           C  
ATOM   5539  O   VAL A 373      32.471  10.990  17.246  1.00 39.38           O  
ATOM   5540  CB  VAL A 373      29.575   9.233  17.127  1.00 43.36           C  
ATOM   5541  CG1 VAL A 373      30.709   8.278  16.865  1.00 44.15           C  
ATOM   5542  CG2 VAL A 373      28.595   8.652  18.135  1.00 46.91           C  
ATOM   5543  N   ILE A 374      31.085  11.564  15.623  1.00 36.63           N  
ATOM   5544  CA  ILE A 374      32.208  12.001  14.814  1.00 36.38           C  
ATOM   5545  C   ILE A 374      32.870  13.220  15.475  1.00 38.07           C  
ATOM   5546  O   ILE A 374      34.094  13.295  15.565  1.00 40.28           O  
ATOM   5547  CB  ILE A 374      31.724  12.333  13.389  1.00 35.96           C  
ATOM   5548  CG1 ILE A 374      31.171  11.063  12.698  1.00 35.56           C  
ATOM   5549  CG2 ILE A 374      32.847  12.964  12.603  1.00 34.91           C  
ATOM   5550  CD1 ILE A 374      30.137  11.352  11.630  1.00 35.02           C  
ATOM   5551  N   ALA A 375      32.063  14.164  15.959  1.00 38.81           N  
ATOM   5552  CA  ALA A 375      32.597  15.408  16.564  1.00 41.65           C  
ATOM   5553  C   ALA A 375      33.347  15.165  17.857  1.00 42.31           C  
ATOM   5554  O   ALA A 375      34.394  15.726  18.061  1.00 42.97           O  
ATOM   5555  CB  ALA A 375      31.473  16.404  16.827  1.00 41.42           C  
ATOM   5556  N   ARG A 376      32.785  14.337  18.730  1.00 43.16           N  
ATOM   5557  CA  ARG A 376      33.386  14.003  20.020  1.00 45.77           C  
ATOM   5558  C   ARG A 376      34.760  13.364  19.835  1.00 48.11           C  
ATOM   5559  O   ARG A 376      35.602  13.495  20.691  1.00 48.89           O  
ATOM   5560  CB  ARG A 376      32.470  13.079  20.847  1.00 45.61           C  
ATOM   5561  N   GLN A 377      35.024  12.730  18.704  1.00 51.90           N  
ATOM   5562  CA  GLN A 377      36.362  12.171  18.479  1.00 56.71           C  
ATOM   5563  C   GLN A 377      37.314  13.014  17.650  1.00 57.79           C  
ATOM   5564  O   GLN A 377      38.252  12.452  17.113  1.00 62.15           O  
ATOM   5565  CB  GLN A 377      36.256  10.770  17.877  1.00 60.91           C  
ATOM   5566  CG  GLN A 377      36.372   9.682  18.938  1.00 67.64           C  
ATOM   5567  CD  GLN A 377      35.631   8.431  18.563  1.00 70.28           C  
ATOM   5568  NE2 GLN A 377      36.074   7.764  17.500  1.00 72.56           N  
ATOM   5569  OE1 GLN A 377      34.669   8.067  19.219  1.00 77.27           O  
ATOM   5570  N   LEU A 378      37.071  14.327  17.544  1.00 56.42           N  
ATOM   5571  CA  LEU A 378      37.989  15.286  16.884  1.00 60.02           C  
ATOM   5572  C   LEU A 378      38.860  16.023  17.895  1.00 65.87           C  
ATOM   5573  O   LEU A 378      39.050  15.542  19.006  1.00 74.11           O  
ATOM   5574  CB  LEU A 378      37.212  16.361  16.113  1.00 54.00           C  
ATOM   5575  CG  LEU A 378      36.322  15.848  15.019  1.00 52.60           C  
ATOM   5576  CD1 LEU A 378      35.482  16.992  14.481  1.00 53.49           C  
ATOM   5577  CD2 LEU A 378      37.161  15.186  13.939  1.00 52.96           C  
ATOM   5578  OXT LEU A 378      39.360  17.131  17.641  1.00 70.20           O1-
TER   
ATOM      1  N   HIS B   1      -1.327  34.518  12.302  1.00 62.96           N  
ATOM      2  CA  HIS B   1       0.156  34.675  12.181  1.00 69.82           C  
ATOM      3  C   HIS B   1       0.450  35.848  11.258  1.00 73.97           C  
ATOM      4  O   HIS B   1       1.137  36.812  11.628  1.00 72.09           O  
ATOM      5  CB  HIS B   1       0.804  33.398  11.612  1.00 72.86           C  
ATOM      6  N   MET B   2      -0.100  35.752  10.053  1.00 66.88           N  
ATOM      7  CA  MET B   2      -0.002  36.797   9.041  1.00 66.02           C  
ATOM      8  C   MET B   2      -1.311  37.604   8.888  1.00 63.22           C  
ATOM      9  O   MET B   2      -1.414  38.472   8.023  1.00 58.80           O  
ATOM     10  CB  MET B   2       0.352  36.135   7.699  1.00 62.59           C  
ATOM     11  CG  MET B   2       1.627  35.305   7.714  1.00 59.02           C  
ATOM     12  SD  MET B   2       2.248  35.218   6.028  1.00 64.54           S  
ATOM     13  CE  MET B   2       3.754  34.221   6.075  1.00 59.82           C  
ATOM     14  N   ASP B   3      -2.286  37.351   9.760  1.00 63.78           N  
ATOM     15  CA  ASP B   3      -3.686  37.718   9.498  1.00 62.49           C  
ATOM     16  C   ASP B   3      -4.021  39.204   9.250  1.00 65.07           C  
ATOM     17  O   ASP B   3      -4.880  39.517   8.409  1.00 59.48           O  
ATOM     18  CB  ASP B   3      -4.577  37.161  10.605  1.00 59.93           C  
ATOM     19  CG  ASP B   3      -4.894  35.701  10.412  1.00 58.05           C  
ATOM     20  OD1 ASP B   3      -4.361  35.059   9.485  1.00 65.71           O  
ATOM     21  OD2 ASP B   3      -5.714  35.179  11.180  1.00 61.95           O1-
ATOM     22  N   GLU B   4      -3.347  40.114   9.941  1.00 66.79           N  
ATOM     23  CA  GLU B   4      -3.632  41.548   9.775  1.00 66.35           C  
ATOM     24  C   GLU B   4      -3.273  42.011   8.364  1.00 66.15           C  
ATOM     25  O   GLU B   4      -3.649  43.111   7.956  1.00 75.71           O  
ATOM     26  CB  GLU B   4      -2.892  42.414  10.825  1.00 73.65           C  
ATOM     27  CG  GLU B   4      -3.428  42.316  12.262  1.00 70.03           C  
ATOM     28  CD  GLU B   4      -2.844  41.139  13.050  1.00 77.86           C  
ATOM     29  OE1 GLU B   4      -2.139  40.277  12.470  1.00 78.04           O  
ATOM     30  OE2 GLU B   4      -3.080  41.067  14.272  1.00 83.22           O1-
ATOM     31  N   LEU B   5      -2.551  41.181   7.616  1.00 57.62           N  
ATOM     32  CA  LEU B   5      -2.274  41.475   6.219  1.00 59.44           C  
ATOM     33  C   LEU B   5      -3.414  41.025   5.310  1.00 61.75           C  
ATOM     34  O   LEU B   5      -3.381  41.286   4.116  1.00 64.31           O  
ATOM     35  CB  LEU B   5      -0.968  40.792   5.786  1.00 65.91           C  
ATOM     36  N   TYR B   6      -4.412  40.334   5.858  1.00 55.92           N  
ATOM     37  CA  TYR B   6      -5.491  39.798   5.040  1.00 56.10           C  
ATOM     38  C   TYR B   6      -6.783  40.615   5.223  1.00 61.41           C  
ATOM     39  O   TYR B   6      -7.072  41.100   6.322  1.00 62.89           O  
ATOM     40  CB  TYR B   6      -5.788  38.346   5.434  1.00 51.70           C  
ATOM     41  CG  TYR B   6      -4.659  37.349   5.285  1.00 51.08           C  
ATOM     42  CD1 TYR B   6      -3.755  37.419   4.211  1.00 52.10           C  
ATOM     43  CD2 TYR B   6      -4.526  36.290   6.181  1.00 46.97           C  
ATOM     44  CE1 TYR B   6      -2.742  36.476   4.065  1.00 48.24           C  
ATOM     45  CE2 TYR B   6      -3.505  35.354   6.048  1.00 45.57           C  
ATOM     46  CZ  TYR B   6      -2.624  35.459   4.989  1.00 45.46           C  
ATOM     47  OH  TYR B   6      -1.627  34.541   4.854  1.00 48.14           O  
ATOM     48  N   THR B   7      -7.579  40.722   4.163  1.00 55.95           N  
ATOM     49  CA  THR B   7      -8.911  41.327   4.265  1.00 56.36           C  
ATOM     50  C   THR B   7      -9.811  40.436   5.119  1.00 53.90           C  
ATOM     51  O   THR B   7      -9.466  39.298   5.397  1.00 55.29           O  
ATOM     52  CB  THR B   7      -9.545  41.520   2.874  1.00 55.56           C  
ATOM     53  CG2 THR B   7      -8.578  42.272   1.928  1.00 51.69           C  
ATOM     54  OG1 THR B   7      -9.880  40.243   2.315  1.00 55.63           O  
ATOM     55  N   GLU B   8     -10.961  40.946   5.536  1.00 52.03           N  
ATOM     56  CA  GLU B   8     -11.903  40.147   6.328  1.00 49.24           C  
ATOM     57  C   GLU B   8     -12.463  38.983   5.510  1.00 45.16           C  
ATOM     58  O   GLU B   8     -12.629  37.868   6.040  1.00 46.80           O  
ATOM     59  CB  GLU B   8     -13.069  41.001   6.890  1.00 46.63           C  
ATOM     60  N   ASP B   9     -12.744  39.220   4.238  1.00 61.40           N  
ATOM     61  CA  ASP B   9     -13.173  38.129   3.356  1.00 60.97           C  
ATOM     62  C   ASP B   9     -12.140  37.027   3.214  1.00 56.44           C  
ATOM     63  O   ASP B   9     -12.455  35.843   3.297  1.00 54.22           O  
ATOM     64  CB  ASP B   9     -13.521  38.646   1.955  1.00 62.62           C  
ATOM     65  CG  ASP B   9     -14.942  39.099   1.855  1.00 64.51           C  
ATOM     66  OD1 ASP B   9     -15.552  39.421   2.888  1.00 65.00           O  
ATOM     67  OD2 ASP B   9     -15.454  39.126   0.733  1.00 71.66           O1-
ATOM     68  N   GLN B  10     -10.903  37.427   2.993  1.00 55.60           N  
ATOM     69  CA  GLN B  10      -9.830  36.461   2.882  1.00 52.22           C  
ATOM     70  C   GLN B  10      -9.758  35.636   4.182  1.00 51.82           C  
ATOM     71  O   GLN B  10      -9.740  34.412   4.142  1.00 50.46           O  
ATOM     72  CB  GLN B  10      -8.522  37.184   2.560  1.00 51.29           C  
ATOM     73  CG  GLN B  10      -8.454  37.679   1.118  1.00 49.04           C  
ATOM     74  CD  GLN B  10      -7.331  38.680   0.867  1.00 51.16           C  
ATOM     75  NE2 GLN B  10      -7.233  39.142  -0.374  1.00 52.05           N  
ATOM     76  OE1 GLN B  10      -6.569  39.042   1.766  1.00 50.23           O  
ATOM     77  N   ARG B  11      -9.764  36.304   5.335  1.00 54.06           N  
ATOM     78  CA  ARG B  11      -9.768  35.595   6.618  1.00 52.80           C  
ATOM     79  C   ARG B  11     -10.944  34.653   6.775  1.00 50.29           C  
ATOM     80  O   ARG B  11     -10.772  33.572   7.301  1.00 49.16           O  
ATOM     81  CB  ARG B  11      -9.754  36.555   7.804  1.00 55.96           C  
ATOM     82  CG  ARG B  11      -8.376  37.094   8.133  1.00 60.51           C  
ATOM     83  CD  ARG B  11      -8.316  37.689   9.540  1.00 63.27           C  
ATOM     84  NE  ARG B  11      -9.394  38.636   9.801  1.00 70.75           N  
ATOM     85  CZ  ARG B  11      -9.456  39.888   9.339  1.00 78.92           C  
ATOM     86  NH1 ARG B  11      -8.502  40.377   8.548  1.00 81.99           N1+
ATOM     87  NH2 ARG B  11     -10.494  40.660   9.657  1.00 80.17           N  
ATOM     88  N   MET B  12     -12.125  35.072   6.326  1.00 49.78           N  
ATOM     89  CA  MET B  12     -13.347  34.285   6.445  1.00 49.72           C  
ATOM     90  C   MET B  12     -13.239  33.035   5.585  1.00 48.52           C  
ATOM     91  O   MET B  12     -13.615  31.950   5.999  1.00 47.02           O  
ATOM     92  CB  MET B  12     -14.563  35.110   5.982  1.00 49.02           C  
ATOM     93  N   ILE B  13     -12.747  33.213   4.370  1.00 49.49           N  
ATOM     94  CA  ILE B  13     -12.572  32.101   3.448  1.00 48.71           C  
ATOM     95  C   ILE B  13     -11.524  31.146   3.999  1.00 47.67           C  
ATOM     96  O   ILE B  13     -11.762  29.956   4.076  1.00 46.89           O  
ATOM     97  CB  ILE B  13     -12.262  32.617   2.029  1.00 50.17           C  
ATOM     98  CG1 ILE B  13     -13.566  33.181   1.414  1.00 50.73           C  
ATOM     99  CG2 ILE B  13     -11.698  31.508   1.138  1.00 49.61           C  
ATOM    100  CD1 ILE B  13     -13.368  34.172   0.286  1.00 51.31           C  
ATOM    101  N   ARG B  14     -10.396  31.672   4.464  1.00 49.20           N  
ATOM    102  CA  ARG B  14      -9.361  30.832   5.089  1.00 45.65           C  
ATOM    103  C   ARG B  14      -9.943  29.996   6.260  1.00 47.18           C  
ATOM    104  O   ARG B  14      -9.710  28.780   6.353  1.00 44.21           O  
ATOM    105  CB  ARG B  14      -8.210  31.727   5.552  1.00 47.32           C  
ATOM    106  CG  ARG B  14      -6.895  31.052   5.942  1.00 45.74           C  
ATOM    107  CD  ARG B  14      -6.917  30.551   7.364  1.00 47.16           C  
ATOM    108  NE  ARG B  14      -7.512  31.490   8.310  1.00 47.97           N  
ATOM    109  CZ  ARG B  14      -6.860  32.483   8.935  1.00 50.83           C  
ATOM    110  NH1 ARG B  14      -7.514  33.268   9.792  1.00 49.53           N1+
ATOM    111  NH2 ARG B  14      -5.572  32.738   8.706  1.00 50.90           N  
ATOM    112  N   ASP B  15     -10.700  30.657   7.146  1.00 47.91           N  
ATOM    113  CA  ASP B  15     -11.310  30.008   8.317  1.00 47.48           C  
ATOM    114  C   ASP B  15     -12.296  28.914   7.926  1.00 48.00           C  
ATOM    115  O   ASP B  15     -12.303  27.843   8.526  1.00 48.11           O  
ATOM    116  CB  ASP B  15     -12.042  31.021   9.197  1.00 49.54           C  
ATOM    117  CG  ASP B  15     -11.111  31.922   9.953  1.00 50.44           C  
ATOM    118  OD1 ASP B  15      -9.876  31.736   9.920  1.00 52.40           O  
ATOM    119  OD2 ASP B  15     -11.621  32.844  10.599  1.00 54.35           O1-
ATOM    120  N   ALA B  16     -13.119  29.164   6.915  1.00 46.58           N  
ATOM    121  CA  ALA B  16     -14.087  28.146   6.513  1.00 48.67           C  
ATOM    122  C   ALA B  16     -13.378  26.948   5.889  1.00 45.87           C  
ATOM    123  O   ALA B  16     -13.772  25.789   6.094  1.00 47.43           O  
ATOM    124  CB  ALA B  16     -15.124  28.724   5.548  1.00 49.47           C  
ATOM    125  N   ALA B  17     -12.348  27.222   5.097  1.00 45.07           N  
ATOM    126  CA  ALA B  17     -11.589  26.136   4.454  1.00 41.74           C  
ATOM    127  C   ALA B  17     -10.869  25.271   5.500  1.00 40.85           C  
ATOM    128  O   ALA B  17     -10.839  24.047   5.401  1.00 39.54           O  
ATOM    129  CB  ALA B  17     -10.601  26.711   3.457  1.00 42.39           C  
ATOM    130  N   ARG B  18     -10.303  25.907   6.517  1.00 43.03           N  
ATOM    131  CA  ARG B  18      -9.617  25.205   7.600  1.00 44.85           C  
ATOM    132  C   ARG B  18     -10.559  24.346   8.460  1.00 45.52           C  
ATOM    133  O   ARG B  18     -10.208  23.212   8.832  1.00 43.34           O  
ATOM    134  CB  ARG B  18      -8.893  26.213   8.515  1.00 46.85           C  
ATOM    135  CG  ARG B  18      -8.184  25.574   9.706  1.00 47.62           C  
ATOM    136  CD  ARG B  18      -7.442  26.605  10.543  1.00 47.16           C  
ATOM    137  NE  ARG B  18      -6.371  27.165   9.740  1.00 49.87           N  
ATOM    138  CZ  ARG B  18      -5.588  28.175  10.092  1.00 48.14           C  
ATOM    139  NH1 ARG B  18      -5.767  28.771  11.258  1.00 50.70           N1+
ATOM    140  NH2 ARG B  18      -4.621  28.576   9.268  1.00 45.29           N  
ATOM    141  N   ALA B  19     -11.719  24.907   8.810  1.00 45.87           N  
ATOM    142  CA  ALA B  19     -12.711  24.170   9.599  1.00 47.45           C  
ATOM    143  C   ALA B  19     -13.161  22.894   8.831  1.00 47.39           C  
ATOM    144  O   ALA B  19     -13.245  21.796   9.407  1.00 46.58           O  
ATOM    145  CB  ALA B  19     -13.914  25.062   9.927  1.00 48.81           C  
ATOM    146  N   PHE B  20     -13.442  23.050   7.538  1.00 45.19           N  
ATOM    147  CA  PHE B  20     -13.760  21.921   6.691  1.00 44.92           C  
ATOM    148  C   PHE B  20     -12.617  20.888   6.651  1.00 44.48           C  
ATOM    149  O   PHE B  20     -12.842  19.694   6.848  1.00 46.21           O  
ATOM    150  CB  PHE B  20     -14.069  22.410   5.282  1.00 47.00           C  
ATOM    151  CG  PHE B  20     -14.321  21.295   4.285  1.00 46.47           C  
ATOM    152  CD1 PHE B  20     -15.500  20.551   4.335  1.00 47.34           C  
ATOM    153  CD2 PHE B  20     -13.394  20.996   3.314  1.00 46.00           C  
ATOM    154  CE1 PHE B  20     -15.734  19.521   3.444  1.00 47.12           C  
ATOM    155  CE2 PHE B  20     -13.628  19.960   2.407  1.00 45.76           C  
ATOM    156  CZ  PHE B  20     -14.805  19.235   2.466  1.00 46.80           C  
ATOM    157  N   ALA B  21     -11.391  21.335   6.427  1.00 43.59           N  
ATOM    158  CA  ALA B  21     -10.246  20.419   6.402  1.00 42.24           C  
ATOM    159  C   ALA B  21     -10.048  19.683   7.732  1.00 42.68           C  
ATOM    160  O   ALA B  21      -9.823  18.471   7.745  1.00 40.35           O  
ATOM    161  CB  ALA B  21      -8.990  21.185   6.065  1.00 44.39           C  
ATOM    162  N   THR B  22     -10.115  20.424   8.837  1.00 41.52           N  
ATOM    163  CA  THR B  22      -9.933  19.864  10.183  1.00 43.72           C  
ATOM    164  C   THR B  22     -11.017  18.810  10.478  1.00 46.87           C  
ATOM    165  O   THR B  22     -10.768  17.732  11.015  1.00 48.00           O  
ATOM    166  CB  THR B  22     -10.051  20.990  11.244  1.00 46.34           C  
ATOM    167  CG2 THR B  22      -9.987  20.450  12.674  1.00 45.44           C  
ATOM    168  OG1 THR B  22      -9.020  21.958  11.036  1.00 46.75           O  
ATOM    169  N   GLU B  23     -12.246  19.147  10.141  1.00 47.80           N  
ATOM    170  CA  GLU B  23     -13.342  18.253  10.409  1.00 49.89           C  
ATOM    171  C   GLU B  23     -13.489  17.108   9.404  1.00 45.52           C  
ATOM    172  O   GLU B  23     -13.672  15.970   9.806  1.00 46.87           O  
ATOM    173  CB  GLU B  23     -14.641  19.047  10.480  1.00 52.03           C  
ATOM    174  CG  GLU B  23     -15.814  18.159  10.776  1.00 56.53           C  
ATOM    175  CD  GLU B  23     -17.086  18.940  10.957  1.00 60.29           C  
ATOM    176  OE1 GLU B  23     -17.173  20.102  10.510  1.00 66.10           O  
ATOM    177  OE2 GLU B  23     -17.993  18.379  11.560  1.00 65.35           O1-
ATOM    178  N   MET B  24     -13.432  17.400   8.116  1.00 44.50           N  
ATOM    179  CA  MET B  24     -13.747  16.399   7.061  1.00 43.84           C  
ATOM    180  C   MET B  24     -12.573  15.783   6.295  1.00 43.91           C  
ATOM    181  O   MET B  24     -12.757  14.739   5.698  1.00 43.73           O  
ATOM    182  CB  MET B  24     -14.673  17.011   6.024  1.00 44.77           C  
ATOM    183  CG  MET B  24     -15.989  17.529   6.587  1.00 46.97           C  
ATOM    184  SD  MET B  24     -16.897  16.295   7.551  1.00 49.25           S  
ATOM    185  CE  MET B  24     -17.233  15.057   6.308  1.00 50.25           C  
ATOM    186  N   LEU B  25     -11.399  16.423   6.273  1.00 40.79           N  
ATOM    187  CA  LEU B  25     -10.260  15.909   5.514  1.00 40.39           C  
ATOM    188  C   LEU B  25      -9.208  15.202   6.368  1.00 39.37           C  
ATOM    189  O   LEU B  25      -8.940  14.016   6.192  1.00 40.68           O  
ATOM    190  CB  LEU B  25      -9.607  17.028   4.700  1.00 40.59           C  
ATOM    191  CG  LEU B  25     -10.573  17.743   3.739  1.00 41.90           C  
ATOM    192  CD1 LEU B  25      -9.809  18.680   2.829  1.00 43.57           C  
ATOM    193  CD2 LEU B  25     -11.363  16.753   2.886  1.00 43.55           C  
ATOM    194  N   ALA B  26      -8.636  15.925   7.300  1.00 39.24           N  
ATOM    195  CA  ALA B  26      -7.544  15.397   8.142  1.00 41.93           C  
ATOM    196  C   ALA B  26      -7.882  14.082   8.839  1.00 42.90           C  
ATOM    197  O   ALA B  26      -7.076  13.185   8.838  1.00 43.66           O  
ATOM    198  CB  ALA B  26      -7.108  16.450   9.170  1.00 42.11           C  
ATOM    199  N   PRO B  27      -9.097  13.922   9.398  1.00 44.58           N  
ATOM    200  CA  PRO B  27      -9.297  12.597  10.021  1.00 45.04           C  
ATOM    201  C   PRO B  27      -9.353  11.411   9.043  1.00 43.56           C  
ATOM    202  O   PRO B  27      -9.150  10.270   9.459  1.00 44.02           O  
ATOM    203  CB  PRO B  27     -10.626  12.762  10.794  1.00 47.22           C  
ATOM    204  CG  PRO B  27     -10.806  14.246  10.956  1.00 47.74           C  
ATOM    205  CD  PRO B  27     -10.242  14.801   9.639  1.00 46.99           C  
ATOM    206  N   ASN B  28      -9.612  11.667   7.761  1.00 40.83           N  
ATOM    207  CA  ASN B  28      -9.846  10.582   6.779  1.00 39.00           C  
ATOM    208  C   ASN B  28      -8.776  10.412   5.727  1.00 39.77           C  
ATOM    209  O   ASN B  28      -8.883   9.482   4.895  1.00 38.79           O  
ATOM    210  CB  ASN B  28     -11.137  10.864   6.048  1.00 40.08           C  
ATOM    211  CG  ASN B  28     -12.292  10.984   6.986  1.00 43.56           C  
ATOM    212  ND2 ASN B  28     -12.919  12.147   7.027  1.00 44.07           N  
ATOM    213  OD1 ASN B  28     -12.586  10.051   7.705  1.00 45.83           O  
ATOM    214  N   ALA B  29      -7.790  11.338   5.705  1.00 37.07           N  
ATOM    215  CA  ALA B  29      -6.754  11.329   4.677  1.00 37.39           C  
ATOM    216  C   ALA B  29      -5.989  10.004   4.663  1.00 38.09           C  
ATOM    217  O   ALA B  29      -5.679   9.466   3.591  1.00 38.52           O  
ATOM    218  CB  ALA B  29      -5.779  12.499   4.875  1.00 37.45           C  
ATOM    219  N   ALA B  30      -5.703   9.475   5.850  1.00 36.91           N  
ATOM    220  CA  ALA B  30      -4.982   8.205   5.970  1.00 37.29           C  
ATOM    221  C   ALA B  30      -5.766   7.044   5.324  1.00 38.76           C  
ATOM    222  O   ALA B  30      -5.194   6.209   4.598  1.00 37.38           O  
ATOM    223  CB  ALA B  30      -4.666   7.913   7.432  1.00 37.05           C  
ATOM    224  N   GLN B  31      -7.083   7.047   5.525  1.00 40.32           N  
ATOM    225  CA  GLN B  31      -7.964   6.028   4.947  1.00 42.01           C  
ATOM    226  C   GLN B  31      -8.029   6.109   3.431  1.00 40.46           C  
ATOM    227  O   GLN B  31      -7.966   5.087   2.723  1.00 40.68           O  
ATOM    228  CB  GLN B  31      -9.369   6.162   5.523  1.00 44.57           C  
ATOM    229  CG  GLN B  31     -10.297   4.999   5.183  1.00 51.25           C  
ATOM    230  CD  GLN B  31      -9.762   3.666   5.679  1.00 56.34           C  
ATOM    231  NE2 GLN B  31      -9.645   2.712   4.775  1.00 61.47           N  
ATOM    232  OE1 GLN B  31      -9.454   3.496   6.859  1.00 60.21           O  
ATOM    233  N   TRP B  32      -8.183   7.314   2.927  1.00 38.17           N  
ATOM    234  CA  TRP B  32      -8.236   7.524   1.483  1.00 39.37           C  
ATOM    235  C   TRP B  32      -6.903   7.170   0.781  1.00 38.01           C  
ATOM    236  O   TRP B  32      -6.893   6.660  -0.324  1.00 37.40           O  
ATOM    237  CB  TRP B  32      -8.646   8.980   1.178  1.00 39.42           C  
ATOM    238  CG  TRP B  32      -9.961   9.323   1.770  1.00 41.02           C  
ATOM    239  CD1 TRP B  32     -10.968   8.452   2.084  1.00 43.29           C  
ATOM    240  CD2 TRP B  32     -10.425  10.624   2.161  1.00 41.80           C  
ATOM    241  CE2 TRP B  32     -11.716  10.465   2.685  1.00 43.48           C  
ATOM    242  CE3 TRP B  32      -9.888  11.905   2.094  1.00 41.86           C  
ATOM    243  NE1 TRP B  32     -12.010   9.131   2.657  1.00 43.19           N  
ATOM    244  CZ2 TRP B  32     -12.470  11.541   3.150  1.00 45.89           C  
ATOM    245  CZ3 TRP B  32     -10.653  12.968   2.557  1.00 42.54           C  
ATOM    246  CH2 TRP B  32     -11.920  12.779   3.072  1.00 41.74           C  
ATOM    247  N   ASP B  33      -5.789   7.464   1.437  1.00 38.56           N  
ATOM    248  CA  ASP B  33      -4.487   7.057   0.954  1.00 40.09           C  
ATOM    249  C   ASP B  33      -4.398   5.515   0.864  1.00 40.71           C  
ATOM    250  O   ASP B  33      -3.961   4.963  -0.164  1.00 37.34           O  
ATOM    251  CB  ASP B  33      -3.388   7.632   1.857  1.00 40.32           C  
ATOM    252  CG  ASP B  33      -2.025   7.072   1.531  1.00 41.39           C  
ATOM    253  OD1 ASP B  33      -1.448   7.423   0.484  1.00 40.38           O  
ATOM    254  OD2 ASP B  33      -1.536   6.264   2.334  1.00 43.60           O1-
ATOM    255  N   HIS B  34      -4.808   4.843   1.942  1.00 42.76           N  
ATOM    256  CA  HIS B  34      -4.865   3.373   1.976  1.00 44.92           C  
ATOM    257  C   HIS B  34      -5.804   2.806   0.902  1.00 42.96           C  
ATOM    258  O   HIS B  34      -5.442   1.862   0.247  1.00 42.89           O  
ATOM    259  CB  HIS B  34      -5.334   2.867   3.340  1.00 47.59           C  
ATOM    260  CG  HIS B  34      -5.326   1.374   3.455  1.00 50.70           C  
ATOM    261  CD2 HIS B  34      -4.344   0.512   3.816  1.00 51.41           C  
ATOM    262  ND1 HIS B  34      -6.431   0.597   3.170  1.00 54.32           N  
ATOM    263  CE1 HIS B  34      -6.137  -0.676   3.366  1.00 53.15           C  
ATOM    264  NE2 HIS B  34      -4.872  -0.755   3.746  1.00 54.44           N  
ATOM    265  N   ASP B  35      -6.992   3.387   0.729  1.00 42.97           N  
ATOM    266  CA  ASP B  35      -7.960   2.900  -0.268  1.00 44.66           C  
ATOM    267  C   ASP B  35      -7.611   3.370  -1.680  1.00 44.26           C  
ATOM    268  O   ASP B  35      -8.188   2.898  -2.645  1.00 43.01           O  
ATOM    269  CB  ASP B  35      -9.399   3.402  -0.008  1.00 45.52           C  
ATOM    270  CG  ASP B  35      -9.965   3.034   1.393  1.00 47.75           C  
ATOM    271  OD1 ASP B  35      -9.516   2.050   2.035  1.00 46.30           O  
ATOM    272  OD2 ASP B  35     -10.874   3.785   1.843  1.00 46.06           O1-
ATOM    273  N   ALA B  36      -6.710   4.332  -1.803  1.00 42.71           N  
ATOM    274  CA  ALA B  36      -6.460   4.970  -3.076  1.00 40.95           C  
ATOM    275  C   ALA B  36      -7.759   5.440  -3.695  1.00 40.13           C  
ATOM    276  O   ALA B  36      -8.003   5.240  -4.887  1.00 39.85           O  
ATOM    277  CB  ALA B  36      -5.700   4.050  -4.009  1.00 39.98           C  
ATOM    278  N   HIS B  37      -8.588   6.090  -2.883  1.00 39.64           N  
ATOM    279  CA  HIS B  37      -9.881   6.531  -3.355  1.00 42.71           C  
ATOM    280  C   HIS B  37     -10.467   7.652  -2.535  1.00 41.55           C  
ATOM    281  O   HIS B  37     -10.498   7.593  -1.344  1.00 39.63           O  
ATOM    282  CB  HIS B  37     -10.896   5.348  -3.380  1.00 45.63           C  
ATOM    283  CG  HIS B  37     -12.193   5.691  -4.039  1.00 47.27           C  
ATOM    284  CD2 HIS B  37     -13.453   5.796  -3.540  1.00 49.83           C  
ATOM    285  ND1 HIS B  37     -12.292   5.962  -5.388  1.00 47.17           N  
ATOM    286  CE1 HIS B  37     -13.552   6.218  -5.697  1.00 48.76           C  
ATOM    287  NE2 HIS B  37     -14.277   6.117  -4.597  1.00 49.05           N  
ATOM    288  N   LEU B  38     -10.985   8.646  -3.224  1.00 43.78           N  
ATOM    289  CA  LEU B  38     -11.599   9.798  -2.622  1.00 48.55           C  
ATOM    290  C   LEU B  38     -13.106   9.634  -2.739  1.00 49.33           C  
ATOM    291  O   LEU B  38     -13.622   9.506  -3.857  1.00 51.69           O  
ATOM    292  CB  LEU B  38     -11.134  11.026  -3.410  1.00 51.65           C  
ATOM    293  CG  LEU B  38     -10.973  12.375  -2.749  1.00 53.15           C  
ATOM    294  CD1 LEU B  38     -10.101  12.244  -1.503  1.00 57.83           C  
ATOM    295  CD2 LEU B  38     -10.364  13.360  -3.751  1.00 49.80           C  
ATOM    296  N   PRO B  39     -13.826   9.619  -1.602  1.00 49.06           N  
ATOM    297  CA  PRO B  39     -15.277   9.466  -1.723  1.00 52.09           C  
ATOM    298  C   PRO B  39     -15.951  10.580  -2.518  1.00 51.82           C  
ATOM    299  O   PRO B  39     -15.592  11.759  -2.396  1.00 49.80           O  
ATOM    300  CB  PRO B  39     -15.776   9.468  -0.271  1.00 52.71           C  
ATOM    301  CG  PRO B  39     -14.581   9.217   0.580  1.00 51.62           C  
ATOM    302  CD  PRO B  39     -13.356   9.532  -0.211  1.00 50.42           C  
ATOM    303  N   ASP B  40     -16.922  10.194  -3.334  1.00 53.41           N  
ATOM    304  CA  ASP B  40     -17.709  11.150  -4.110  1.00 55.03           C  
ATOM    305  C   ASP B  40     -18.398  12.181  -3.206  1.00 53.97           C  
ATOM    306  O   ASP B  40     -18.438  13.367  -3.538  1.00 54.85           O  
ATOM    307  CB  ASP B  40     -18.726  10.411  -5.018  1.00 56.65           C  
ATOM    308  CG  ASP B  40     -18.076   9.824  -6.249  1.00 55.92           C  
ATOM    309  OD1 ASP B  40     -16.899  10.121  -6.498  1.00 57.70           O  
ATOM    310  OD2 ASP B  40     -18.711   9.056  -6.977  1.00 62.14           O1-
ATOM    311  N   ALA B  41     -18.901  11.734  -2.062  1.00 52.59           N  
ATOM    312  CA  ALA B  41     -19.485  12.646  -1.061  1.00 55.16           C  
ATOM    313  C   ALA B  41     -18.552  13.795  -0.569  1.00 52.14           C  
ATOM    314  O   ALA B  41     -19.029  14.867  -0.230  1.00 51.17           O  
ATOM    315  CB  ALA B  41     -19.970  11.847   0.134  1.00 56.39           C  
ATOM    316  N   ILE B  42     -17.243  13.567  -0.508  1.00 50.74           N  
ATOM    317  CA  ILE B  42     -16.308  14.619  -0.077  1.00 48.05           C  
ATOM    318  C   ILE B  42     -16.134  15.649  -1.185  1.00 45.24           C  
ATOM    319  O   ILE B  42     -16.148  16.851  -0.918  1.00 41.74           O  
ATOM    320  CB  ILE B  42     -14.923  14.057   0.281  1.00 51.20           C  
ATOM    321  CG1 ILE B  42     -15.035  13.126   1.488  1.00 57.58           C  
ATOM    322  CG2 ILE B  42     -13.965  15.186   0.627  1.00 51.06           C  
ATOM    323  CD1 ILE B  42     -15.228  13.845   2.824  1.00 59.97           C  
ATOM    324  N   VAL B  43     -15.972  15.163  -2.423  1.00 43.52           N  
ATOM    325  CA  VAL B  43     -15.941  16.024  -3.596  1.00 44.51           C  
ATOM    326  C   VAL B  43     -17.172  16.900  -3.641  1.00 45.29           C  
ATOM    327  O   VAL B  43     -17.067  18.119  -3.737  1.00 43.49           O  
ATOM    328  CB  VAL B  43     -15.766  15.210  -4.905  1.00 47.51           C  
ATOM    329  CG1 VAL B  43     -15.911  16.104  -6.126  1.00 47.81           C  
ATOM    330  CG2 VAL B  43     -14.383  14.586  -4.912  1.00 46.80           C  
ATOM    331  N   ALA B  44     -18.341  16.289  -3.482  1.00 46.21           N  
ATOM    332  CA  ALA B  44     -19.583  17.058  -3.450  1.00 47.29           C  
ATOM    333  C   ALA B  44     -19.575  18.106  -2.322  1.00 48.55           C  
ATOM    334  O   ALA B  44     -20.124  19.191  -2.477  1.00 46.95           O  
ATOM    335  CB  ALA B  44     -20.776  16.128  -3.310  1.00 49.22           C  
ATOM    336  N   GLN B  45     -18.938  17.818  -1.193  1.00 49.72           N  
ATOM    337  CA  GLN B  45     -18.872  18.841  -0.131  1.00 51.86           C  
ATOM    338  C   GLN B  45     -17.940  20.003  -0.498  1.00 49.39           C  
ATOM    339  O   GLN B  45     -18.218  21.155  -0.192  1.00 45.75           O  
ATOM    340  CB  GLN B  45     -18.421  18.236   1.186  1.00 55.27           C  
ATOM    341  CG  GLN B  45     -19.538  17.623   1.989  1.00 61.69           C  
ATOM    342  CD  GLN B  45     -19.045  17.320   3.377  1.00 68.24           C  
ATOM    343  NE2 GLN B  45     -19.354  18.203   4.337  1.00 71.73           N  
ATOM    344  OE1 GLN B  45     -18.348  16.327   3.580  1.00 72.63           O  
ATOM    345  N   LEU B  46     -16.822  19.692  -1.139  1.00 48.50           N  
ATOM    346  CA  LEU B  46     -15.939  20.751  -1.621  1.00 47.70           C  
ATOM    347  C   LEU B  46     -16.741  21.642  -2.564  1.00 47.55           C  
ATOM    348  O   LEU B  46     -16.683  22.837  -2.425  1.00 48.15           O  
ATOM    349  CB  LEU B  46     -14.730  20.172  -2.310  1.00 48.35           C  
ATOM    350  CG  LEU B  46     -13.734  19.532  -1.336  1.00 51.87           C  
ATOM    351  CD1 LEU B  46     -12.989  18.385  -1.969  1.00 54.99           C  
ATOM    352  CD2 LEU B  46     -12.742  20.561  -0.846  1.00 53.98           C  
ATOM    353  N   GLY B  47     -17.504  21.046  -3.492  1.00 47.92           N  
ATOM    354  CA  GLY B  47     -18.494  21.783  -4.310  1.00 49.32           C  
ATOM    355  C   GLY B  47     -19.463  22.708  -3.567  1.00 49.27           C  
ATOM    356  O   GLY B  47     -19.513  23.896  -3.845  1.00 47.69           O  
ATOM    357  N   GLU B  48     -20.221  22.169  -2.615  1.00 50.78           N  
ATOM    358  CA  GLU B  48     -21.213  22.949  -1.851  1.00 55.04           C  
ATOM    359  C   GLU B  48     -20.587  24.158  -1.153  1.00 55.56           C  
ATOM    360  O   GLU B  48     -21.197  25.200  -1.027  1.00 55.64           O  
ATOM    361  CB  GLU B  48     -21.816  22.098  -0.741  1.00 60.84           C  
ATOM    362  CG  GLU B  48     -22.635  20.892  -1.174  1.00 68.25           C  
ATOM    363  CD  GLU B  48     -22.904  19.940  -0.001  1.00 76.13           C  
ATOM    364  OE1 GLU B  48     -22.897  20.413   1.168  1.00 76.78           O  
ATOM    365  OE2 GLU B  48     -23.115  18.722  -0.243  1.00 81.87           O1-
ATOM    366  N   LEU B  49     -19.356  23.988  -0.695  1.00 52.39           N  
ATOM    367  CA  LEU B  49     -18.674  24.998   0.080  1.00 54.92           C  
ATOM    368  C   LEU B  49     -18.063  26.084  -0.816  1.00 53.01           C  
ATOM    369  O   LEU B  49     -17.551  27.075  -0.298  1.00 51.22           O  
ATOM    370  CB  LEU B  49     -17.598  24.309   0.930  1.00 56.03           C  
ATOM    371  CG  LEU B  49     -17.055  24.915   2.220  1.00 65.61           C  
ATOM    372  CD1 LEU B  49     -18.097  25.630   3.070  1.00 64.11           C  
ATOM    373  CD2 LEU B  49     -16.394  23.800   3.042  1.00 67.19           C  
ATOM    374  N   GLY B  50     -18.071  25.876  -2.139  1.00 49.17           N  
ATOM    375  CA  GLY B  50     -17.633  26.894  -3.098  1.00 47.49           C  
ATOM    376  C   GLY B  50     -16.166  26.792  -3.497  1.00 45.93           C  
ATOM    377  O   GLY B  50     -15.651  27.633  -4.228  1.00 44.24           O  
ATOM    378  N   LEU B  51     -15.509  25.734  -3.039  1.00 46.10           N  
ATOM    379  CA  LEU B  51     -14.069  25.529  -3.242  1.00 45.34           C  
ATOM    380  C   LEU B  51     -13.738  25.067  -4.661  1.00 42.76           C  
ATOM    381  O   LEU B  51     -12.597  25.108  -5.054  1.00 43.20           O  
ATOM    382  CB  LEU B  51     -13.533  24.471  -2.253  1.00 46.00           C  
ATOM    383  CG  LEU B  51     -13.597  24.844  -0.763  1.00 48.75           C  
ATOM    384  CD1 LEU B  51     -13.213  23.645   0.090  1.00 49.60           C  
ATOM    385  CD2 LEU B  51     -12.719  26.040  -0.413  1.00 47.73           C  
ATOM    386  N   LEU B  52     -14.727  24.591  -5.397  1.00 40.18           N  
ATOM    387  CA  LEU B  52     -14.534  24.196  -6.780  1.00 39.92           C  
ATOM    388  C   LEU B  52     -15.019  25.252  -7.789  1.00 41.24           C  
ATOM    389  O   LEU B  52     -15.037  24.977  -8.972  1.00 40.65           O  
ATOM    390  CB  LEU B  52     -15.230  22.858  -7.026  1.00 38.64           C  
ATOM    391  CG  LEU B  52     -14.760  21.773  -6.080  1.00 38.09           C  
ATOM    392  CD1 LEU B  52     -15.513  20.482  -6.301  1.00 39.39           C  
ATOM    393  CD2 LEU B  52     -13.265  21.531  -6.258  1.00 40.08           C  
ATOM    394  N   GLY B  53     -15.366  26.460  -7.336  1.00 43.07           N  
ATOM    395  CA  GLY B  53     -15.700  27.563  -8.268  1.00 43.85           C  
ATOM    396  C   GLY B  53     -14.885  28.835  -8.058  1.00 45.32           C  
ATOM    397  O   GLY B  53     -15.305  29.899  -8.485  1.00 43.80           O  
ATOM    398  N   MET B  54     -13.696  28.719  -7.438  1.00 44.48           N  
ATOM    399  CA  MET B  54     -12.987  29.900  -6.915  1.00 44.66           C  
ATOM    400  C   MET B  54     -12.293  30.750  -7.968  1.00 45.57           C  
ATOM    401  O   MET B  54     -11.829  31.825  -7.644  1.00 45.41           O  
ATOM    402  CB  MET B  54     -11.981  29.484  -5.864  1.00 43.63           C  
ATOM    403  CG  MET B  54     -12.630  28.883  -4.632  1.00 45.22           C  
ATOM    404  SD  MET B  54     -11.491  28.643  -3.258  1.00 44.83           S  
ATOM    405  CE  MET B  54     -11.447  30.341  -2.712  1.00 44.39           C  
ATOM    406  N   ILE B  55     -12.244  30.268  -9.209  1.00 44.60           N  
ATOM    407  CA  ILE B  55     -11.750  31.019 -10.367  1.00 47.86           C  
ATOM    408  C   ILE B  55     -12.879  31.587 -11.251  1.00 46.88           C  
ATOM    409  O   ILE B  55     -12.645  32.413 -12.110  1.00 49.35           O  
ATOM    410  CB  ILE B  55     -10.758  30.108 -11.159  1.00 52.06           C  
ATOM    411  CG1 ILE B  55      -9.340  30.408 -10.719  1.00 53.62           C  
ATOM    412  CG2 ILE B  55     -10.846  30.214 -12.676  1.00 54.14           C  
ATOM    413  CD1 ILE B  55      -9.063  29.896  -9.331  1.00 55.27           C  
ATOM    414  N   VAL B  56     -14.116  31.190 -11.023  1.00 47.13           N  
ATOM    415  CA  VAL B  56     -15.236  31.639 -11.874  1.00 46.58           C  
ATOM    416  C   VAL B  56     -15.993  32.810 -11.227  1.00 46.27           C  
ATOM    417  O   VAL B  56     -16.382  32.722 -10.079  1.00 47.06           O  
ATOM    418  CB  VAL B  56     -16.211  30.469 -12.108  1.00 46.28           C  
ATOM    419  CG1 VAL B  56     -17.414  30.922 -12.924  1.00 46.47           C  
ATOM    420  CG2 VAL B  56     -15.486  29.296 -12.775  1.00 45.03           C  
ATOM    421  N   PRO B  57     -16.195  33.916 -11.953  1.00 49.25           N  
ATOM    422  CA  PRO B  57     -16.954  35.059 -11.402  1.00 51.61           C  
ATOM    423  C   PRO B  57     -18.310  34.667 -10.835  1.00 52.23           C  
ATOM    424  O   PRO B  57     -18.970  33.769 -11.381  1.00 49.75           O  
ATOM    425  CB  PRO B  57     -17.153  35.957 -12.628  1.00 51.79           C  
ATOM    426  CG  PRO B  57     -15.905  35.711 -13.416  1.00 51.41           C  
ATOM    427  CD  PRO B  57     -15.669  34.228 -13.293  1.00 49.38           C  
ATOM    428  N   GLN B  58     -18.711  35.356  -9.771  1.00 53.49           N  
ATOM    429  CA  GLN B  58     -19.929  35.054  -9.042  1.00 56.03           C  
ATOM    430  C   GLN B  58     -21.156  35.174  -9.925  1.00 58.19           C  
ATOM    431  O   GLN B  58     -22.035  34.311  -9.867  1.00 57.03           O  
ATOM    432  CB  GLN B  58     -20.051  35.909  -7.765  1.00 55.85           C  
ATOM    433  CG  GLN B  58     -19.171  35.341  -6.658  1.00 57.61           C  
ATOM    434  CD  GLN B  58     -19.040  36.234  -5.425  1.00 57.14           C  
ATOM    435  NE2 GLN B  58     -17.819  36.465  -4.991  1.00 54.68           N  
ATOM    436  OE1 GLN B  58     -20.031  36.677  -4.861  1.00 61.54           O  
ATOM    437  N   GLU B  59     -21.188  36.207 -10.761  1.00 61.73           N  
ATOM    438  CA  GLU B  59     -22.277  36.405 -11.738  1.00 65.09           C  
ATOM    439  C   GLU B  59     -22.412  35.246 -12.740  1.00 63.33           C  
ATOM    440  O   GLU B  59     -23.459  35.072 -13.332  1.00 67.58           O  
ATOM    441  CB  GLU B  59     -22.141  37.753 -12.482  1.00 67.51           C  
ATOM    442  CG  GLU B  59     -20.811  38.011 -13.190  1.00 72.17           C  
ATOM    443  CD  GLU B  59     -19.778  38.751 -12.318  1.00 77.21           C  
ATOM    444  OE1 GLU B  59     -19.396  38.261 -11.215  1.00 73.74           O  
ATOM    445  OE2 GLU B  59     -19.327  39.834 -12.750  1.00 84.30           O1-
ATOM    446  N   LEU B  60     -21.372  34.444 -12.932  1.00 58.31           N  
ATOM    447  CA  LEU B  60     -21.507  33.272 -13.791  1.00 56.11           C  
ATOM    448  C   LEU B  60     -21.739  31.992 -12.990  1.00 53.29           C  
ATOM    449  O   LEU B  60     -21.665  30.906 -13.548  1.00 54.68           O  
ATOM    450  CB  LEU B  60     -20.263  33.120 -14.682  1.00 54.43           C  
ATOM    451  CG  LEU B  60     -19.939  34.276 -15.634  1.00 54.56           C  
ATOM    452  CD1 LEU B  60     -18.696  33.962 -16.450  1.00 52.61           C  
ATOM    453  CD2 LEU B  60     -21.107  34.577 -16.561  1.00 54.26           C  
ATOM    454  N   GLY B  61     -21.979  32.118 -11.687  1.00 51.93           N  
ATOM    455  CA  GLY B  61     -22.206  30.960 -10.799  1.00 51.50           C  
ATOM    456  C   GLY B  61     -21.024  30.511  -9.936  1.00 51.56           C  
ATOM    457  O   GLY B  61     -21.117  29.504  -9.223  1.00 51.16           O  
ATOM    458  N   GLY B  62     -19.919  31.253  -9.947  1.00 49.43           N  
ATOM    459  CA  GLY B  62     -18.748  30.823  -9.199  1.00 49.06           C  
ATOM    460  C   GLY B  62     -18.639  31.520  -7.866  1.00 48.23           C  
ATOM    461  O   GLY B  62     -19.591  32.111  -7.382  1.00 46.35           O  
ATOM    462  N   SER B  63     -17.444  31.476  -7.300  1.00 46.95           N  
ATOM    463  CA  SER B  63     -17.179  32.068  -5.997  1.00 48.07           C  
ATOM    464  C   SER B  63     -15.900  32.928  -6.017  1.00 48.64           C  
ATOM    465  O   SER B  63     -15.359  33.262  -4.957  1.00 46.58           O  
ATOM    466  CB  SER B  63     -17.063  30.950  -4.946  1.00 47.26           C  
ATOM    467  OG  SER B  63     -15.994  30.069  -5.236  1.00 44.57           O  
ATOM    468  N   TYR B  64     -15.428  33.307  -7.208  1.00 47.70           N  
ATOM    469  CA  TYR B  64     -14.222  34.142  -7.305  1.00 47.50           C  
ATOM    470  C   TYR B  64     -14.346  35.414  -6.473  1.00 48.08           C  
ATOM    471  O   TYR B  64     -15.381  36.065  -6.513  1.00 47.58           O  
ATOM    472  CB  TYR B  64     -13.959  34.548  -8.739  1.00 47.92           C  
ATOM    473  CG  TYR B  64     -12.771  35.443  -8.862  1.00 47.08           C  
ATOM    474  CD1 TYR B  64     -11.485  34.927  -8.650  1.00 45.80           C  
ATOM    475  CD2 TYR B  64     -12.896  36.790  -9.207  1.00 46.08           C  
ATOM    476  CE1 TYR B  64     -10.368  35.720  -8.770  1.00 45.71           C  
ATOM    477  CE2 TYR B  64     -11.765  37.598  -9.329  1.00 46.56           C  
ATOM    478  CZ  TYR B  64     -10.497  37.052  -9.108  1.00 46.58           C  
ATOM    479  OH  TYR B  64      -9.322  37.792  -9.193  1.00 43.69           O  
ATOM    480  N   THR B  65     -13.306  35.716  -5.686  1.00 46.14           N  
ATOM    481  CA  THR B  65     -13.179  36.973  -4.968  1.00 47.13           C  
ATOM    482  C   THR B  65     -11.867  37.553  -5.427  1.00 47.82           C  
ATOM    483  O   THR B  65     -11.836  38.560  -6.145  1.00 49.10           O  
ATOM    484  CB  THR B  65     -13.202  36.801  -3.419  1.00 46.30           C  
ATOM    485  CG2 THR B  65     -14.623  36.636  -2.932  1.00 45.61           C  
ATOM    486  OG1 THR B  65     -12.464  35.638  -3.027  1.00 42.93           O  
ATOM    487  N   ASP B  66     -10.785  36.888  -5.036  1.00 48.48           N  
ATOM    488  CA  ASP B  66      -9.470  37.196  -5.533  1.00 47.39           C  
ATOM    489  C   ASP B  66      -8.562  35.949  -5.426  1.00 47.62           C  
ATOM    490  O   ASP B  66      -8.942  34.947  -4.807  1.00 44.38           O  
ATOM    491  CB  ASP B  66      -8.904  38.377  -4.753  1.00 48.81           C  
ATOM    492  CG  ASP B  66      -8.706  38.066  -3.284  1.00 48.43           C  
ATOM    493  OD1 ASP B  66      -8.017  37.076  -2.967  1.00 43.94           O  
ATOM    494  OD2 ASP B  66      -9.206  38.836  -2.448  1.00 50.77           O1-
ATOM    495  N   TYR B  67      -7.364  36.008  -6.016  1.00 45.80           N  
ATOM    496  CA  TYR B  67      -6.518  34.811  -6.058  1.00 43.40           C  
ATOM    497  C   TYR B  67      -5.835  34.531  -4.743  1.00 42.24           C  
ATOM    498  O   TYR B  67      -5.376  33.410  -4.519  1.00 42.00           O  
ATOM    499  CB  TYR B  67      -5.493  34.894  -7.187  1.00 43.96           C  
ATOM    500  CG  TYR B  67      -6.007  34.384  -8.486  1.00 42.36           C  
ATOM    501  CD1 TYR B  67      -6.822  35.180  -9.294  1.00 47.47           C  
ATOM    502  CD2 TYR B  67      -5.734  33.112  -8.899  1.00 41.25           C  
ATOM    503  CE1 TYR B  67      -7.343  34.690 -10.484  1.00 46.84           C  
ATOM    504  CE2 TYR B  67      -6.239  32.612 -10.099  1.00 42.49           C  
ATOM    505  CZ  TYR B  67      -7.020  33.409 -10.889  1.00 45.75           C  
ATOM    506  OH  TYR B  67      -7.495  32.919 -12.075  1.00 48.92           O  
ATOM    507  N   VAL B  68      -5.756  35.542  -3.876  1.00 42.39           N  
ATOM    508  CA  VAL B  68      -5.234  35.344  -2.525  1.00 43.42           C  
ATOM    509  C   VAL B  68      -6.126  34.411  -1.728  1.00 43.19           C  
ATOM    510  O   VAL B  68      -5.645  33.492  -1.080  1.00 42.40           O  
ATOM    511  CB  VAL B  68      -4.980  36.681  -1.765  1.00 45.48           C  
ATOM    512  CG1 VAL B  68      -4.702  36.421  -0.288  1.00 43.77           C  
ATOM    513  CG2 VAL B  68      -3.789  37.426  -2.393  1.00 45.70           C  
ATOM    514  N   ALA B  69      -7.425  34.664  -1.760  1.00 44.85           N  
ATOM    515  CA  ALA B  69      -8.393  33.783  -1.119  1.00 44.63           C  
ATOM    516  C   ALA B  69      -8.302  32.339  -1.665  1.00 42.57           C  
ATOM    517  O   ALA B  69      -8.397  31.404  -0.929  1.00 44.75           O  
ATOM    518  CB  ALA B  69      -9.804  34.351  -1.334  1.00 46.81           C  
ATOM    519  N   TYR B  70      -8.185  32.169  -2.981  1.00 42.93           N  
ATOM    520  CA  TYR B  70      -7.963  30.847  -3.584  1.00 41.36           C  
ATOM    521  C   TYR B  70      -6.678  30.194  -3.016  1.00 39.75           C  
ATOM    522  O   TYR B  70      -6.689  29.022  -2.595  1.00 37.13           O  
ATOM    523  CB  TYR B  70      -7.879  30.993  -5.106  1.00 40.81           C  
ATOM    524  CG  TYR B  70      -7.603  29.714  -5.871  1.00 40.81           C  
ATOM    525  CD1 TYR B  70      -8.424  28.621  -5.724  1.00 41.10           C  
ATOM    526  CD2 TYR B  70      -6.533  29.615  -6.759  1.00 39.72           C  
ATOM    527  CE1 TYR B  70      -8.187  27.446  -6.407  1.00 40.16           C  
ATOM    528  CE2 TYR B  70      -6.276  28.443  -7.437  1.00 40.76           C  
ATOM    529  CZ  TYR B  70      -7.121  27.361  -7.266  1.00 41.22           C  
ATOM    530  OH  TYR B  70      -6.930  26.183  -7.934  1.00 40.07           O  
ATOM    531  N   ALA B  71      -5.587  30.964  -2.978  1.00 37.54           N  
ATOM    532  CA  ALA B  71      -4.335  30.424  -2.472  1.00 37.66           C  
ATOM    533  C   ALA B  71      -4.479  30.001  -1.007  1.00 36.85           C  
ATOM    534  O   ALA B  71      -3.937  28.957  -0.587  1.00 35.54           O  
ATOM    535  CB  ALA B  71      -3.198  31.420  -2.639  1.00 37.94           C  
ATOM    536  N   LEU B  72      -5.251  30.775  -0.253  1.00 37.57           N  
ATOM    537  CA  LEU B  72      -5.487  30.471   1.170  1.00 39.55           C  
ATOM    538  C   LEU B  72      -6.357  29.237   1.341  1.00 39.39           C  
ATOM    539  O   LEU B  72      -6.045  28.381   2.192  1.00 38.05           O  
ATOM    540  CB  LEU B  72      -6.097  31.671   1.913  1.00 40.75           C  
ATOM    541  CG  LEU B  72      -5.110  32.812   2.189  1.00 40.84           C  
ATOM    542  CD1 LEU B  72      -5.906  34.047   2.532  1.00 42.90           C  
ATOM    543  CD2 LEU B  72      -4.089  32.464   3.286  1.00 41.13           C  
ATOM    544  N   ALA B  73      -7.439  29.149   0.553  1.00 37.95           N  
ATOM    545  CA  ALA B  73      -8.295  27.972   0.580  1.00 36.79           C  
ATOM    546  C   ALA B  73      -7.529  26.714   0.193  1.00 36.47           C  
ATOM    547  O   ALA B  73      -7.729  25.697   0.814  1.00 35.58           O  
ATOM    548  CB  ALA B  73      -9.529  28.146  -0.318  1.00 36.42           C  
ATOM    549  N   MET B  74      -6.677  26.793  -0.842  1.00 38.36           N  
ATOM    550  CA  MET B  74      -5.855  25.654  -1.303  1.00 38.15           C  
ATOM    551  C   MET B  74      -4.841  25.174  -0.272  1.00 37.12           C  
ATOM    552  O   MET B  74      -4.611  23.964  -0.109  1.00 35.89           O  
ATOM    553  CB  MET B  74      -5.075  26.028  -2.551  1.00 39.74           C  
ATOM    554  CG  MET B  74      -4.287  24.868  -3.120  1.00 44.84           C  
ATOM    555  SD  MET B  74      -5.295  23.556  -3.874  1.00 48.33           S  
ATOM    556  CE  MET B  74      -6.233  24.580  -4.937  1.00 38.16           C  
ATOM    557  N   GLU B  75      -4.191  26.112   0.402  1.00 34.97           N  
ATOM    558  CA  GLU B  75      -3.251  25.718   1.459  1.00 33.98           C  
ATOM    559  C   GLU B  75      -3.972  24.938   2.558  1.00 34.05           C  
ATOM    560  O   GLU B  75      -3.484  23.913   3.018  1.00 33.93           O  
ATOM    561  CB  GLU B  75      -2.522  26.946   2.032  1.00 33.37           C  
ATOM    562  CG  GLU B  75      -1.769  26.666   3.312  1.00 33.78           C  
ATOM    563  CD  GLU B  75      -1.121  27.904   3.914  1.00 35.98           C  
ATOM    564  OE1 GLU B  75      -1.196  29.014   3.311  1.00 37.74           O  
ATOM    565  OE2 GLU B  75      -0.580  27.766   5.024  1.00 35.54           O1-
ATOM    566  N   GLU B  76      -5.148  25.408   2.973  1.00 35.80           N  
ATOM    567  CA  GLU B  76      -5.892  24.731   4.046  1.00 35.79           C  
ATOM    568  C   GLU B  76      -6.399  23.355   3.615  1.00 34.01           C  
ATOM    569  O   GLU B  76      -6.350  22.413   4.377  1.00 34.03           O  
ATOM    570  CB  GLU B  76      -7.100  25.564   4.500  1.00 39.01           C  
ATOM    571  CG  GLU B  76      -6.778  26.919   5.096  1.00 38.61           C  
ATOM    572  CD  GLU B  76      -5.852  26.827   6.292  1.00 40.39           C  
ATOM    573  OE1 GLU B  76      -5.894  25.787   7.008  1.00 38.71           O  
ATOM    574  OE2 GLU B  76      -5.056  27.784   6.490  1.00 38.94           O1-
ATOM    575  N   VAL B  77      -6.905  23.252   2.396  1.00 32.98           N  
ATOM    576  CA  VAL B  77      -7.341  21.974   1.879  1.00 34.14           C  
ATOM    577  C   VAL B  77      -6.192  21.000   1.795  1.00 35.17           C  
ATOM    578  O   VAL B  77      -6.312  19.875   2.276  1.00 36.19           O  
ATOM    579  CB  VAL B  77      -8.033  22.094   0.503  1.00 35.67           C  
ATOM    580  CG1 VAL B  77      -8.240  20.705  -0.132  1.00 36.12           C  
ATOM    581  CG2 VAL B  77      -9.383  22.791   0.634  1.00 34.64           C  
ATOM    582  N   ALA B  78      -5.043  21.448   1.274  1.00 36.35           N  
ATOM    583  CA  ALA B  78      -3.901  20.560   1.142  1.00 35.77           C  
ATOM    584  C   ALA B  78      -3.410  20.094   2.491  1.00 35.18           C  
ATOM    585  O   ALA B  78      -2.940  18.960   2.635  1.00 36.63           O  
ATOM    586  CB  ALA B  78      -2.777  21.219   0.318  1.00 34.73           C  
ATOM    587  N   ALA B  79      -3.510  20.964   3.488  1.00 36.15           N  
ATOM    588  CA  ALA B  79      -3.077  20.622   4.831  1.00 35.60           C  
ATOM    589  C   ALA B  79      -3.963  19.527   5.396  1.00 37.76           C  
ATOM    590  O   ALA B  79      -3.504  18.757   6.222  1.00 40.53           O  
ATOM    591  CB  ALA B  79      -3.097  21.855   5.748  1.00 37.02           C  
ATOM    592  N   GLY B  80      -5.216  19.444   4.923  1.00 36.97           N  
ATOM    593  CA  GLY B  80      -6.140  18.386   5.345  1.00 35.90           C  
ATOM    594  C   GLY B  80      -5.983  17.103   4.536  1.00 35.42           C  
ATOM    595  O   GLY B  80      -5.906  16.012   5.114  1.00 34.37           O  
ATOM    596  N   ASP B  81      -5.938  17.237   3.211  1.00 33.65           N  
ATOM    597  CA  ASP B  81      -5.734  16.102   2.318  1.00 33.61           C  
ATOM    598  C   ASP B  81      -5.163  16.559   0.986  1.00 33.71           C  
ATOM    599  O   ASP B  81      -5.768  17.346   0.298  1.00 32.25           O  
ATOM    600  CB  ASP B  81      -7.055  15.371   2.050  1.00 37.66           C  
ATOM    601  CG  ASP B  81      -6.875  14.209   1.103  1.00 39.90           C  
ATOM    602  OD1 ASP B  81      -6.274  13.199   1.525  1.00 46.15           O  
ATOM    603  OD2 ASP B  81      -7.261  14.337  -0.077  1.00 39.44           O1-
ATOM    604  N   ALA B  82      -3.992  16.035   0.627  1.00 33.76           N  
ATOM    605  CA  ALA B  82      -3.272  16.434  -0.566  1.00 32.43           C  
ATOM    606  C   ALA B  82      -4.012  16.043  -1.832  1.00 31.78           C  
ATOM    607  O   ALA B  82      -4.023  16.791  -2.822  1.00 32.20           O  
ATOM    608  CB  ALA B  82      -1.858  15.831  -0.569  1.00 30.75           C  
ATOM    609  N   ALA B  83      -4.635  14.879  -1.809  1.00 32.17           N  
ATOM    610  CA  ALA B  83      -5.419  14.399  -2.980  1.00 32.39           C  
ATOM    611  C   ALA B  83      -6.617  15.296  -3.281  1.00 34.04           C  
ATOM    612  O   ALA B  83      -6.883  15.611  -4.437  1.00 36.40           O  
ATOM    613  CB  ALA B  83      -5.856  12.968  -2.762  1.00 31.90           C  
ATOM    614  N   CYS B  84      -7.299  15.787  -2.251  1.00 35.69           N  
ATOM    615  CA  CYS B  84      -8.338  16.747  -2.487  1.00 35.90           C  
ATOM    616  C   CYS B  84      -7.773  17.991  -3.102  1.00 36.16           C  
ATOM    617  O   CYS B  84      -8.386  18.586  -3.979  1.00 39.62           O  
ATOM    618  CB  CYS B  84      -9.040  17.137  -1.202  1.00 39.75           C  
ATOM    619  SG  CYS B  84     -10.066  15.850  -0.531  1.00 44.56           S  
ATOM    620  N   ALA B  85      -6.609  18.421  -2.637  1.00 36.54           N  
ATOM    621  CA  ALA B  85      -6.020  19.645  -3.182  1.00 34.22           C  
ATOM    622  C   ALA B  85      -5.687  19.497  -4.669  1.00 32.81           C  
ATOM    623  O   ALA B  85      -5.892  20.421  -5.451  1.00 34.32           O  
ATOM    624  CB  ALA B  85      -4.808  20.069  -2.359  1.00 32.92           C  
ATOM    625  N   THR B  86      -5.174  18.342  -5.062  1.00 31.90           N  
ATOM    626  CA  THR B  86      -4.869  18.068  -6.483  1.00 32.14           C  
ATOM    627  C   THR B  86      -6.123  18.175  -7.321  1.00 34.87           C  
ATOM    628  O   THR B  86      -6.160  18.887  -8.359  1.00 35.49           O  
ATOM    629  CB  THR B  86      -4.231  16.672  -6.657  1.00 32.63           C  
ATOM    630  CG2 THR B  86      -3.990  16.311  -8.098  1.00 31.92           C  
ATOM    631  OG1 THR B  86      -2.967  16.623  -5.991  1.00 35.71           O  
ATOM    632  N   MET B  87      -7.160  17.462  -6.864  1.00 36.86           N  
ATOM    633  CA  MET B  87      -8.472  17.484  -7.513  1.00 39.14           C  
ATOM    634  C   MET B  87      -8.925  18.938  -7.695  1.00 37.75           C  
ATOM    635  O   MET B  87      -9.307  19.354  -8.796  1.00 38.67           O  
ATOM    636  CB  MET B  87      -9.431  16.646  -6.670  1.00 41.78           C  
ATOM    637  CG  MET B  87     -10.820  16.430  -7.231  1.00 47.32           C  
ATOM    638  SD  MET B  87     -11.885  17.830  -6.953  1.00 49.11           S  
ATOM    639  CE  MET B  87     -11.770  17.990  -5.173  1.00 50.19           C  
ATOM    640  N   MET B  88      -8.802  19.718  -6.630  1.00 35.64           N  
ATOM    641  CA  MET B  88      -9.333  21.076  -6.561  1.00 35.34           C  
ATOM    642  C   MET B  88      -8.521  21.978  -7.473  1.00 37.10           C  
ATOM    643  O   MET B  88      -9.085  22.730  -8.281  1.00 37.83           O  
ATOM    644  CB  MET B  88      -9.321  21.563  -5.098  1.00 35.41           C  
ATOM    645  CG  MET B  88      -9.675  23.030  -4.883  1.00 36.04           C  
ATOM    646  SD  MET B  88      -9.612  23.410  -3.122  1.00 38.40           S  
ATOM    647  CE  MET B  88      -9.715  25.208  -3.128  1.00 35.73           C  
ATOM    648  N   SER B  89      -7.190  21.866  -7.419  1.00 35.87           N  
ATOM    649  CA  SER B  89      -6.369  22.730  -8.240  1.00 35.50           C  
ATOM    650  C   SER B  89      -6.596  22.523  -9.728  1.00 35.48           C  
ATOM    651  O   SER B  89      -6.735  23.474 -10.521  1.00 34.68           O  
ATOM    652  CB  SER B  89      -4.880  22.557  -7.923  1.00 37.96           C  
ATOM    653  OG  SER B  89      -4.111  23.380  -8.801  1.00 39.02           O  
ATOM    654  N   VAL B  90      -6.619  21.267 -10.128  1.00 36.27           N  
ATOM    655  CA  VAL B  90      -6.801  20.948 -11.531  1.00 35.31           C  
ATOM    656  C   VAL B  90      -8.199  21.375 -11.984  1.00 34.22           C  
ATOM    657  O   VAL B  90      -8.361  22.057 -13.018  1.00 34.82           O  
ATOM    658  CB  VAL B  90      -6.577  19.441 -11.745  1.00 35.81           C  
ATOM    659  CG1 VAL B  90      -7.186  18.937 -13.061  1.00 34.39           C  
ATOM    660  CG2 VAL B  90      -5.098  19.133 -11.620  1.00 33.99           C  
ATOM    661  N   HIS B  91      -9.207  21.002 -11.216  1.00 35.31           N  
ATOM    662  CA  HIS B  91     -10.595  21.392 -11.565  1.00 37.81           C  
ATOM    663  C   HIS B  91     -10.787  22.913 -11.713  1.00 39.03           C  
ATOM    664  O   HIS B  91     -11.468  23.365 -12.647  1.00 42.72           O  
ATOM    665  CB  HIS B  91     -11.612  20.862 -10.544  1.00 38.87           C  
ATOM    666  CG  HIS B  91     -12.990  21.420 -10.740  1.00 38.43           C  
ATOM    667  CD2 HIS B  91     -13.600  22.516 -10.233  1.00 39.32           C  
ATOM    668  ND1 HIS B  91     -13.902  20.839 -11.583  1.00 40.38           N  
ATOM    669  CE1 HIS B  91     -15.021  21.548 -11.595  1.00 40.77           C  
ATOM    670  NE2 HIS B  91     -14.870  22.566 -10.771  1.00 40.73           N  
ATOM    671  N   ASN B  92     -10.271  23.695 -10.765  1.00 38.66           N  
ATOM    672  CA  ASN B  92     -10.407  25.148 -10.832  1.00 38.61           C  
ATOM    673  C   ASN B  92      -9.664  25.698 -12.035  1.00 40.89           C  
ATOM    674  O   ASN B  92     -10.264  26.345 -12.907  1.00 42.71           O  
ATOM    675  CB  ASN B  92      -9.906  25.812  -9.546  1.00 40.05           C  
ATOM    676  CG  ASN B  92     -10.956  25.820  -8.432  1.00 40.93           C  
ATOM    677  ND2 ASN B  92     -10.777  24.966  -7.420  1.00 38.46           N  
ATOM    678  OD1 ASN B  92     -11.911  26.601  -8.475  1.00 42.47           O  
ATOM    679  N   SER B  93      -8.368  25.422 -12.121  1.00 38.53           N  
ATOM    680  CA  SER B  93      -7.520  26.145 -13.061  1.00 39.46           C  
ATOM    681  C   SER B  93      -7.591  25.667 -14.518  1.00 40.55           C  
ATOM    682  O   SER B  93      -7.682  26.490 -15.441  1.00 40.42           O  
ATOM    683  CB  SER B  93      -6.066  26.128 -12.572  1.00 39.54           C  
ATOM    684  OG  SER B  93      -5.631  24.782 -12.429  1.00 38.77           O  
ATOM    685  N   VAL B  94      -7.571  24.354 -14.740  1.00 39.25           N  
ATOM    686  CA  VAL B  94      -7.560  23.830 -16.103  1.00 39.21           C  
ATOM    687  C   VAL B  94      -8.860  23.078 -16.484  1.00 41.63           C  
ATOM    688  O   VAL B  94      -8.977  22.543 -17.589  1.00 39.37           O  
ATOM    689  CB  VAL B  94      -6.299  22.997 -16.354  1.00 38.19           C  
ATOM    690  CG1 VAL B  94      -5.076  23.897 -16.300  1.00 37.14           C  
ATOM    691  CG2 VAL B  94      -6.120  21.874 -15.327  1.00 36.91           C  
ATOM    692  N   GLY B  95      -9.824  23.022 -15.562  1.00 41.59           N  
ATOM    693  CA  GLY B  95     -11.186  22.616 -15.904  1.00 40.15           C  
ATOM    694  C   GLY B  95     -12.046  23.818 -16.243  1.00 41.50           C  
ATOM    695  O   GLY B  95     -12.498  23.973 -17.392  1.00 40.86           O  
ATOM    696  N   CYS B  96     -12.304  24.657 -15.233  1.00 40.41           N  
ATOM    697  CA  CYS B  96     -13.136  25.841 -15.395  1.00 40.37           C  
ATOM    698  C   CYS B  96     -12.416  26.879 -16.264  1.00 41.33           C  
ATOM    699  O   CYS B  96     -13.029  27.523 -17.112  1.00 39.49           O  
ATOM    700  CB  CYS B  96     -13.460  26.459 -14.028  1.00 41.93           C  
ATOM    701  SG  CYS B  96     -14.433  25.386 -12.915  1.00 44.54           S  
ATOM    702  N   GLY B  97     -11.111  27.052 -16.051  1.00 41.53           N  
ATOM    703  CA  GLY B  97     -10.362  28.148 -16.694  1.00 41.21           C  
ATOM    704  C   GLY B  97     -10.576  28.221 -18.198  1.00 41.39           C  
ATOM    705  O   GLY B  97     -11.015  29.252 -18.734  1.00 41.90           O  
ATOM    706  N   PRO B  98     -10.305  27.118 -18.888  1.00 40.48           N  
ATOM    707  CA  PRO B  98     -10.363  27.198 -20.340  1.00 42.70           C  
ATOM    708  C   PRO B  98     -11.758  27.485 -20.900  1.00 44.74           C  
ATOM    709  O   PRO B  98     -11.869  28.156 -21.913  1.00 49.18           O  
ATOM    710  CB  PRO B  98      -9.877  25.822 -20.774  1.00 42.01           C  
ATOM    711  CG  PRO B  98      -8.928  25.434 -19.685  1.00 41.31           C  
ATOM    712  CD  PRO B  98      -9.664  25.872 -18.439  1.00 41.16           C  
ATOM    713  N   ILE B  99     -12.799  26.982 -20.237  1.00 44.30           N  
ATOM    714  CA  ILE B  99     -14.164  27.276 -20.620  1.00 46.43           C  
ATOM    715  C   ILE B  99     -14.471  28.752 -20.368  1.00 48.78           C  
ATOM    716  O   ILE B  99     -15.066  29.425 -21.219  1.00 48.85           O  
ATOM    717  CB  ILE B  99     -15.163  26.342 -19.917  1.00 46.13           C  
ATOM    718  CG1 ILE B  99     -14.995  24.931 -20.465  1.00 46.47           C  
ATOM    719  CG2 ILE B  99     -16.607  26.778 -20.165  1.00 47.20           C  
ATOM    720  CD1 ILE B  99     -15.656  23.884 -19.613  1.00 46.18           C  
ATOM    721  N   LEU B 100     -14.044  29.251 -19.217  1.00 48.65           N  
ATOM    722  CA  LEU B 100     -14.151  30.668 -18.901  1.00 51.07           C  
ATOM    723  C   LEU B 100     -13.366  31.542 -19.879  1.00 52.21           C  
ATOM    724  O   LEU B 100     -13.877  32.550 -20.344  1.00 51.95           O  
ATOM    725  CB  LEU B 100     -13.670  30.931 -17.470  1.00 52.98           C  
ATOM    726  CG  LEU B 100     -13.750  32.384 -17.002  1.00 54.17           C  
ATOM    727  CD1 LEU B 100     -15.198  32.814 -16.876  1.00 53.67           C  
ATOM    728  CD2 LEU B 100     -12.980  32.586 -15.696  1.00 54.50           C  
ATOM    729  N   GLY B 101     -12.120  31.176 -20.170  1.00 50.98           N  
ATOM    730  CA  GLY B 101     -11.323  31.933 -21.124  1.00 48.79           C  
ATOM    731  C   GLY B 101     -11.850  31.887 -22.550  1.00 50.31           C  
ATOM    732  O   GLY B 101     -11.864  32.899 -23.230  1.00 50.61           O  
ATOM    733  N   PHE B 102     -12.286  30.724 -23.019  1.00 50.15           N  
ATOM    734  CA  PHE B 102     -12.430  30.527 -24.453  1.00 49.52           C  
ATOM    735  C   PHE B 102     -13.745  29.968 -24.930  1.00 50.11           C  
ATOM    736  O   PHE B 102     -13.934  29.839 -26.125  1.00 49.70           O  
ATOM    737  CB  PHE B 102     -11.302  29.639 -24.989  1.00 50.60           C  
ATOM    738  CG  PHE B 102      -9.962  30.275 -24.908  1.00 50.13           C  
ATOM    739  CD1 PHE B 102      -9.239  30.230 -23.714  1.00 46.74           C  
ATOM    740  CD2 PHE B 102      -9.416  30.934 -26.016  1.00 50.41           C  
ATOM    741  CE1 PHE B 102      -8.002  30.845 -23.618  1.00 45.28           C  
ATOM    742  CE2 PHE B 102      -8.163  31.538 -25.926  1.00 49.50           C  
ATOM    743  CZ  PHE B 102      -7.468  31.493 -24.730  1.00 48.19           C  
ATOM    744  N   GLY B 103     -14.644  29.641 -24.014  1.00 50.70           N  
ATOM    745  CA  GLY B 103     -15.911  29.053 -24.352  1.00 48.48           C  
ATOM    746  C   GLY B 103     -16.854  30.088 -24.940  1.00 53.04           C  
ATOM    747  O   GLY B 103     -16.741  31.281 -24.647  1.00 52.93           O  
ATOM    748  N   THR B 104     -17.747  29.630 -25.815  1.00 52.32           N  
ATOM    749  CA  THR B 104     -18.833  30.462 -26.317  1.00 56.79           C  
ATOM    750  C   THR B 104     -19.893  30.602 -25.215  1.00 58.99           C  
ATOM    751  O   THR B 104     -19.914  29.816 -24.252  1.00 57.11           O  
ATOM    752  CB  THR B 104     -19.561  29.798 -27.519  1.00 55.44           C  
ATOM    753  CG2 THR B 104     -18.622  29.580 -28.722  1.00 55.42           C  
ATOM    754  OG1 THR B 104     -20.079  28.539 -27.087  1.00 52.96           O  
ATOM    755  N   PRO B 105     -20.803  31.579 -25.376  1.00 62.68           N  
ATOM    756  CA  PRO B 105     -21.923  31.728 -24.440  1.00 61.85           C  
ATOM    757  C   PRO B 105     -22.702  30.419 -24.230  1.00 59.83           C  
ATOM    758  O   PRO B 105     -23.123  30.112 -23.115  1.00 60.54           O  
ATOM    759  CB  PRO B 105     -22.796  32.785 -25.118  1.00 63.70           C  
ATOM    760  CG  PRO B 105     -21.825  33.625 -25.892  1.00 65.26           C  
ATOM    761  CD  PRO B 105     -20.717  32.708 -26.329  1.00 63.14           C  
ATOM    762  N   ALA B 106     -22.884  29.659 -25.299  1.00 58.67           N  
ATOM    763  CA  ALA B 106     -23.617  28.398 -25.226  1.00 57.49           C  
ATOM    764  C   ALA B 106     -22.835  27.380 -24.403  1.00 55.37           C  
ATOM    765  O   ALA B 106     -23.405  26.667 -23.568  1.00 52.56           O  
ATOM    766  CB  ALA B 106     -23.898  27.857 -26.615  1.00 56.87           C  
ATOM    767  N   GLN B 107     -21.518  27.341 -24.623  1.00 54.29           N  
ATOM    768  CA  GLN B 107     -20.673  26.415 -23.909  1.00 52.44           C  
ATOM    769  C   GLN B 107     -20.557  26.821 -22.433  1.00 51.25           C  
ATOM    770  O   GLN B 107     -20.576  25.969 -21.547  1.00 47.00           O  
ATOM    771  CB  GLN B 107     -19.291  26.329 -24.579  1.00 52.75           C  
ATOM    772  CG  GLN B 107     -19.318  25.719 -25.986  1.00 51.89           C  
ATOM    773  CD  GLN B 107     -17.974  25.846 -26.702  1.00 52.45           C  
ATOM    774  NE2 GLN B 107     -17.694  24.901 -27.611  1.00 53.48           N  
ATOM    775  OE1 GLN B 107     -17.182  26.761 -26.424  1.00 49.52           O  
ATOM    776  N   LYS B 108     -20.400  28.114 -22.178  1.00 52.23           N  
ATOM    777  CA  LYS B 108     -20.320  28.590 -20.801  1.00 54.67           C  
ATOM    778  C   LYS B 108     -21.634  28.302 -20.099  1.00 56.44           C  
ATOM    779  O   LYS B 108     -21.624  27.897 -18.939  1.00 54.28           O  
ATOM    780  CB  LYS B 108     -20.052  30.092 -20.728  1.00 57.05           C  
ATOM    781  CG  LYS B 108     -18.670  30.509 -21.165  1.00 59.02           C  
ATOM    782  CD  LYS B 108     -18.530  32.016 -21.063  1.00 64.03           C  
ATOM    783  CE  LYS B 108     -17.547  32.540 -22.085  1.00 69.46           C  
ATOM    784  NZ  LYS B 108     -16.997  33.875 -21.732  1.00 73.87           N1+
ATOM    785  N   ASP B 109     -22.756  28.510 -20.807  1.00 56.18           N  
ATOM    786  CA  ASP B 109     -24.073  28.307 -20.224  1.00 59.24           C  
ATOM    787  C   ASP B 109     -24.249  26.833 -19.879  1.00 59.38           C  
ATOM    788  O   ASP B 109     -24.737  26.511 -18.812  1.00 58.15           O  
ATOM    789  CB  ASP B 109     -25.212  28.779 -21.171  1.00 64.13           C  
ATOM    790  N   ARG B 110     -23.849  25.938 -20.776  1.00 58.20           N  
ATOM    791  CA  ARG B 110     -23.953  24.506 -20.495  1.00 59.18           C  
ATOM    792  C   ARG B 110     -23.060  24.042 -19.322  1.00 57.01           C  
ATOM    793  O   ARG B 110     -23.448  23.150 -18.573  1.00 55.17           O  
ATOM    794  CB  ARG B 110     -23.575  23.703 -21.744  1.00 63.48           C  
ATOM    795  CG  ARG B 110     -23.907  22.219 -21.637  1.00 69.87           C  
ATOM    796  CD  ARG B 110     -23.452  21.464 -22.874  1.00 73.41           C  
ATOM    797  NE  ARG B 110     -23.505  20.005 -22.713  1.00 78.60           N  
ATOM    798  CZ  ARG B 110     -23.193  19.126 -23.673  1.00 78.80           C  
ATOM    799  NH1 ARG B 110     -22.785  19.548 -24.866  1.00 78.80           N1+
ATOM    800  NH2 ARG B 110     -23.271  17.816 -23.435  1.00 77.49           N  
ATOM    801  N   TRP B 111     -21.863  24.614 -19.180  1.00 51.80           N  
ATOM    802  CA  TRP B 111     -20.855  24.018 -18.303  1.00 52.06           C  
ATOM    803  C   TRP B 111     -20.441  24.797 -17.041  1.00 50.99           C  
ATOM    804  O   TRP B 111     -20.195  24.190 -16.003  1.00 49.89           O  
ATOM    805  CB  TRP B 111     -19.580  23.716 -19.108  1.00 51.62           C  
ATOM    806  CG  TRP B 111     -19.763  22.687 -20.203  1.00 51.51           C  
ATOM    807  CD1 TRP B 111     -19.712  22.905 -21.559  1.00 50.87           C  
ATOM    808  CD2 TRP B 111     -19.990  21.283 -20.037  1.00 50.40           C  
ATOM    809  CE2 TRP B 111     -20.074  20.720 -21.322  1.00 51.61           C  
ATOM    810  CE3 TRP B 111     -20.147  20.454 -18.928  1.00 52.16           C  
ATOM    811  NE1 TRP B 111     -19.897  21.732 -22.226  1.00 51.20           N  
ATOM    812  CZ2 TRP B 111     -20.296  19.362 -21.531  1.00 52.77           C  
ATOM    813  CZ3 TRP B 111     -20.383  19.095 -19.139  1.00 53.89           C  
ATOM    814  CH2 TRP B 111     -20.460  18.568 -20.430  1.00 53.46           C  
ATOM    815  N   LEU B 112     -20.303  26.117 -17.126  1.00 50.90           N  
ATOM    816  CA  LEU B 112     -19.631  26.840 -16.046  1.00 51.13           C  
ATOM    817  C   LEU B 112     -20.264  26.719 -14.668  1.00 49.67           C  
ATOM    818  O   LEU B 112     -19.564  26.434 -13.682  1.00 50.66           O  
ATOM    819  CB  LEU B 112     -19.452  28.326 -16.365  1.00 53.75           C  
ATOM    820  CG  LEU B 112     -18.192  28.752 -17.109  1.00 55.35           C  
ATOM    821  CD1 LEU B 112     -18.119  30.268 -17.081  1.00 57.19           C  
ATOM    822  CD2 LEU B 112     -16.922  28.148 -16.502  1.00 54.88           C  
ATOM    823  N   ALA B 113     -21.554  26.980 -14.585  1.00 47.66           N  
ATOM    824  CA  ALA B 113     -22.270  26.903 -13.304  1.00 48.46           C  
ATOM    825  C   ALA B 113     -22.128  25.540 -12.700  1.00 46.98           C  
ATOM    826  O   ALA B 113     -21.776  25.431 -11.554  1.00 47.37           O  
ATOM    827  CB  ALA B 113     -23.735  27.244 -13.461  1.00 48.65           C  
ATOM    828  N   ASP B 114     -22.329  24.496 -13.490  1.00 48.49           N  
ATOM    829  CA  ASP B 114     -22.250  23.143 -12.957  1.00 49.98           C  
ATOM    830  C   ASP B 114     -20.844  22.839 -12.458  1.00 48.65           C  
ATOM    831  O   ASP B 114     -20.698  22.210 -11.407  1.00 47.41           O  
ATOM    832  CB  ASP B 114     -22.623  22.107 -13.989  1.00 52.26           C  
ATOM    833  CG  ASP B 114     -24.102  22.142 -14.357  1.00 54.61           C  
ATOM    834  OD1 ASP B 114     -24.968  22.283 -13.482  1.00 56.89           O  
ATOM    835  OD2 ASP B 114     -24.373  22.005 -15.545  1.00 56.14           O1-
ATOM    836  N   MET B 115     -19.829  23.267 -13.209  1.00 45.15           N  
ATOM    837  CA  MET B 115     -18.433  22.963 -12.814  1.00 46.35           C  
ATOM    838  C   MET B 115     -18.035  23.741 -11.569  1.00 44.83           C  
ATOM    839  O   MET B 115     -17.420  23.187 -10.649  1.00 46.10           O  
ATOM    840  CB  MET B 115     -17.458  23.221 -13.956  1.00 44.90           C  
ATOM    841  CG  MET B 115     -17.703  22.330 -15.173  1.00 43.54           C  
ATOM    842  SD  MET B 115     -16.571  22.685 -16.541  1.00 44.16           S  
ATOM    843  CE  MET B 115     -15.138  21.779 -15.952  1.00 43.42           C  
ATOM    844  N   ALA B 116     -18.455  25.003 -11.521  1.00 44.30           N  
ATOM    845  CA  ALA B 116     -18.157  25.876 -10.410  1.00 44.17           C  
ATOM    846  C   ALA B 116     -18.766  25.408  -9.103  1.00 44.33           C  
ATOM    847  O   ALA B 116     -18.201  25.658  -8.019  1.00 43.48           O  
ATOM    848  CB  ALA B 116     -18.581  27.305 -10.709  1.00 46.34           C  
ATOM    849  N   ALA B 117     -19.893  24.724  -9.195  1.00 43.48           N  
ATOM    850  CA  ALA B 117     -20.539  24.140  -8.018  1.00 45.65           C  
ATOM    851  C   ALA B 117     -20.038  22.702  -7.731  1.00 43.75           C  
ATOM    852  O   ALA B 117     -20.434  22.087  -6.755  1.00 44.60           O  
ATOM    853  CB  ALA B 117     -22.054  24.144  -8.218  1.00 44.85           C  
ATOM    854  N   GLY B 118     -19.216  22.161  -8.613  1.00 42.54           N  
ATOM    855  CA  GLY B 118     -18.688  20.805  -8.455  1.00 43.13           C  
ATOM    856  C   GLY B 118     -19.642  19.683  -8.787  1.00 45.25           C  
ATOM    857  O   GLY B 118     -19.393  18.529  -8.432  1.00 48.90           O  
ATOM    858  N   ARG B 119     -20.747  20.007  -9.457  1.00 46.67           N  
ATOM    859  CA  ARG B 119     -21.632  18.999  -9.983  1.00 46.91           C  
ATOM    860  C   ARG B 119     -21.007  18.307 -11.149  1.00 45.77           C  
ATOM    861  O   ARG B 119     -21.346  17.179 -11.417  1.00 51.61           O  
ATOM    862  CB  ARG B 119     -22.961  19.617 -10.409  1.00 48.68           C  
ATOM    863  CG  ARG B 119     -23.765  20.136  -9.235  1.00 50.57           C  
ATOM    864  CD  ARG B 119     -25.181  20.481  -9.657  1.00 52.37           C  
ATOM    865  NE  ARG B 119     -25.182  21.630 -10.570  1.00 54.01           N  
ATOM    866  CZ  ARG B 119     -25.197  22.911 -10.202  1.00 54.02           C  
ATOM    867  NH1 ARG B 119     -25.215  23.857 -11.126  1.00 55.25           N1+
ATOM    868  NH2 ARG B 119     -25.221  23.264  -8.925  1.00 56.48           N  
ATOM    869  N   VAL B 120     -20.138  18.998 -11.876  1.00 44.77           N  
ATOM    870  CA  VAL B 120     -19.384  18.407 -12.978  1.00 43.28           C  
ATOM    871  C   VAL B 120     -17.911  18.749 -12.755  1.00 44.62           C  
ATOM    872  O   VAL B 120     -17.527  19.905 -12.762  1.00 44.78           O  
ATOM    873  CB  VAL B 120     -19.847  18.946 -14.348  1.00 43.72           C  
ATOM    874  CG1 VAL B 120     -18.887  18.521 -15.434  1.00 43.28           C  
ATOM    875  CG2 VAL B 120     -21.269  18.449 -14.701  1.00 45.37           C  
ATOM    876  N   ILE B 121     -17.096  17.726 -12.541  1.00 44.01           N  
ATOM    877  CA  ILE B 121     -15.678  17.872 -12.332  1.00 41.91           C  
ATOM    878  C   ILE B 121     -15.014  17.846 -13.722  1.00 40.61           C  
ATOM    879  O   ILE B 121     -15.451  17.124 -14.616  1.00 41.35           O  
ATOM    880  CB  ILE B 121     -15.194  16.742 -11.423  1.00 43.07           C  
ATOM    881  CG1 ILE B 121     -15.958  16.783 -10.082  1.00 46.79           C  
ATOM    882  CG2 ILE B 121     -13.690  16.770 -11.216  1.00 41.36           C  
ATOM    883  CD1 ILE B 121     -15.733  18.032  -9.244  1.00 47.32           C  
ATOM    884  N   GLY B 122     -14.009  18.686 -13.899  1.00 39.79           N  
ATOM    885  CA  GLY B 122     -13.291  18.851 -15.161  1.00 40.54           C  
ATOM    886  C   GLY B 122     -11.947  18.141 -15.158  1.00 39.79           C  
ATOM    887  O   GLY B 122     -11.323  18.011 -14.106  1.00 39.65           O  
ATOM    888  N   ALA B 123     -11.558  17.612 -16.320  1.00 40.18           N  
ATOM    889  CA  ALA B 123     -10.230  17.072 -16.550  1.00 41.53           C  
ATOM    890  C   ALA B 123      -9.635  17.761 -17.769  1.00 41.73           C  
ATOM    891  O   ALA B 123     -10.353  18.310 -18.579  1.00 39.91           O  
ATOM    892  CB  ALA B 123     -10.309  15.583 -16.798  1.00 44.06           C  
ATOM    893  N   PHE B 124      -8.308  17.703 -17.872  1.00 42.29           N  
ATOM    894  CA  PHE B 124      -7.520  18.431 -18.850  1.00 40.07           C  
ATOM    895  C   PHE B 124      -6.606  17.377 -19.448  1.00 40.33           C  
ATOM    896  O   PHE B 124      -5.869  16.709 -18.715  1.00 40.73           O  
ATOM    897  CB  PHE B 124      -6.748  19.499 -18.094  1.00 40.30           C  
ATOM    898  CG  PHE B 124      -5.831  20.357 -18.922  1.00 41.16           C  
ATOM    899  CD1 PHE B 124      -4.501  19.999 -19.111  1.00 43.58           C  
ATOM    900  CD2 PHE B 124      -6.263  21.577 -19.428  1.00 41.43           C  
ATOM    901  CE1 PHE B 124      -3.623  20.829 -19.800  1.00 42.73           C  
ATOM    902  CE2 PHE B 124      -5.396  22.404 -20.120  1.00 41.93           C  
ATOM    903  CZ  PHE B 124      -4.072  22.032 -20.299  1.00 42.09           C  
ATOM    904  N   CYS B 125      -6.680  17.174 -20.761  1.00 40.38           N  
ATOM    905  CA  CYS B 125      -5.982  16.043 -21.392  1.00 41.65           C  
ATOM    906  C   CYS B 125      -5.019  16.521 -22.456  1.00 42.43           C  
ATOM    907  O   CYS B 125      -5.393  16.687 -23.600  1.00 45.45           O  
ATOM    908  CB  CYS B 125      -6.984  15.092 -22.033  1.00 43.86           C  
ATOM    909  SG  CYS B 125      -8.202  14.419 -20.875  1.00 45.14           S  
ATOM    910  N   LEU B 126      -3.776  16.752 -22.071  1.00 42.45           N  
ATOM    911  CA  LEU B 126      -2.763  17.262 -22.990  1.00 43.35           C  
ATOM    912  C   LEU B 126      -1.612  16.241 -23.113  1.00 42.66           C  
ATOM    913  O   LEU B 126      -1.325  15.757 -24.200  1.00 45.64           O  
ATOM    914  CB  LEU B 126      -2.284  18.624 -22.471  1.00 44.50           C  
ATOM    915  CG  LEU B 126      -1.037  19.243 -23.092  1.00 46.12           C  
ATOM    916  CD1 LEU B 126      -1.272  19.596 -24.550  1.00 46.31           C  
ATOM    917  CD2 LEU B 126      -0.622  20.457 -22.266  1.00 46.44           C  
ATOM    918  N   THR B 127      -0.968  15.911 -21.994  1.00 41.02           N  
ATOM    919  CA  THR B 127       0.108  14.924 -21.975  1.00 42.86           C  
ATOM    920  C   THR B 127      -0.251  13.592 -22.663  1.00 43.47           C  
ATOM    921  O   THR B 127      -1.392  13.107 -22.564  1.00 40.43           O  
ATOM    922  CB  THR B 127       0.512  14.636 -20.522  1.00 45.04           C  
ATOM    923  CG2 THR B 127       1.788  13.744 -20.442  1.00 46.14           C  
ATOM    924  OG1 THR B 127       0.754  15.873 -19.844  1.00 44.13           O  
ATOM    925  N   GLU B 128       0.732  13.031 -23.368  1.00 43.83           N  
ATOM    926  CA  GLU B 128       0.622  11.760 -24.092  1.00 46.22           C  
ATOM    927  C   GLU B 128       1.818  10.898 -23.733  1.00 49.60           C  
ATOM    928  O   GLU B 128       2.808  11.391 -23.197  1.00 47.65           O  
ATOM    929  CB  GLU B 128       0.596  11.999 -25.597  1.00 48.00           C  
ATOM    930  CG  GLU B 128      -0.545  12.909 -26.005  1.00 48.70           C  
ATOM    931  CD  GLU B 128      -0.678  13.100 -27.499  1.00 50.84           C  
ATOM    932  OE1 GLU B 128       0.273  12.786 -28.228  1.00 52.06           O  
ATOM    933  OE2 GLU B 128      -1.732  13.613 -27.952  1.00 50.78           O1-
ATOM    934  N   PRO B 129       1.740   9.589 -23.997  1.00 52.63           N  
ATOM    935  CA  PRO B 129       2.859   8.750 -23.540  1.00 55.19           C  
ATOM    936  C   PRO B 129       4.269   9.268 -23.913  1.00 56.93           C  
ATOM    937  O   PRO B 129       5.203   9.235 -23.094  1.00 56.40           O  
ATOM    938  CB  PRO B 129       2.577   7.428 -24.249  1.00 55.82           C  
ATOM    939  CG  PRO B 129       1.078   7.366 -24.224  1.00 54.46           C  
ATOM    940  CD  PRO B 129       0.605   8.779 -24.461  1.00 52.76           C  
ATOM    941  N   HIS B 130       4.420   9.733 -25.142  1.00 59.01           N  
ATOM    942  CA  HIS B 130       5.728  10.214 -25.616  1.00 61.28           C  
ATOM    943  C   HIS B 130       5.980  11.725 -25.338  1.00 59.50           C  
ATOM    944  O   HIS B 130       7.091  12.192 -25.533  1.00 55.53           O  
ATOM    945  CB  HIS B 130       5.826   9.965 -27.117  1.00 63.15           C  
ATOM    946  CG  HIS B 130       5.167  11.039 -27.914  1.00 66.61           C  
ATOM    947  CD2 HIS B 130       5.687  12.016 -28.691  1.00 67.09           C  
ATOM    948  ND1 HIS B 130       3.804  11.260 -27.872  1.00 65.22           N  
ATOM    949  CE1 HIS B 130       3.509  12.299 -28.628  1.00 66.28           C  
ATOM    950  NE2 HIS B 130       4.634  12.776 -29.136  1.00 70.93           N  
ATOM    951  N   ALA B 131       4.964  12.478 -24.886  1.00 60.64           N  
ATOM    952  CA  ALA B 131       5.049  13.968 -24.827  1.00 63.93           C  
ATOM    953  C   ALA B 131       4.541  14.618 -23.514  1.00 64.60           C  
ATOM    954  O   ALA B 131       3.346  14.841 -23.369  1.00 62.23           O  
ATOM    955  CB  ALA B 131       4.299  14.587 -26.020  1.00 62.11           C  
ATOM    956  N   GLY B 132       5.444  14.950 -22.583  1.00 62.10           N  
ATOM    957  CA  GLY B 132       5.066  15.675 -21.348  1.00 60.61           C  
ATOM    958  C   GLY B 132       5.546  17.128 -21.312  1.00 61.29           C  
ATOM    959  O   GLY B 132       4.785  18.070 -21.578  1.00 53.87           O  
ATOM    960  N   SER B 133       6.821  17.322 -20.983  1.00 59.29           N  
ATOM    961  CA  SER B 133       7.365  18.682 -20.917  1.00 59.07           C  
ATOM    962  C   SER B 133       7.266  19.350 -22.313  1.00 58.58           C  
ATOM    963  O   SER B 133       6.847  20.500 -22.409  1.00 55.65           O  
ATOM    964  CB  SER B 133       8.799  18.668 -20.368  1.00 57.58           C  
ATOM    965  OG  SER B 133       8.873  18.006 -19.096  1.00 53.17           O  
ATOM    966  N   GLU B 134       7.617  18.621 -23.376  1.00 57.18           N  
ATOM    967  CA  GLU B 134       7.398  19.070 -24.775  1.00 62.64           C  
ATOM    968  C   GLU B 134       5.920  18.941 -25.200  1.00 61.27           C  
ATOM    969  O   GLU B 134       5.559  18.188 -26.121  1.00 58.14           O  
ATOM    970  CB  GLU B 134       8.303  18.288 -25.743  1.00 63.86           C  
ATOM    971  CG  GLU B 134       8.246  18.757 -27.196  1.00 67.65           C  
ATOM    972  CD  GLU B 134       9.186  17.980 -28.106  1.00 70.14           C  
ATOM    973  OE1 GLU B 134       9.602  16.860 -27.738  1.00 68.74           O  
ATOM    974  OE2 GLU B 134       9.523  18.503 -29.189  1.00 76.24           O1-
ATOM    975  N   ALA B 135       5.075  19.721 -24.537  1.00 63.02           N  
ATOM    976  CA  ALA B 135       3.626  19.564 -24.614  1.00 63.39           C  
ATOM    977  C   ALA B 135       3.033  19.846 -26.003  1.00 64.25           C  
ATOM    978  O   ALA B 135       1.882  19.500 -26.253  1.00 58.27           O  
ATOM    979  CB  ALA B 135       2.952  20.435 -23.549  1.00 63.87           C  
ATOM    980  N   ASN B 136       3.808  20.462 -26.897  1.00 66.90           N  
ATOM    981  CA  ASN B 136       3.332  20.776 -28.268  1.00 68.26           C  
ATOM    982  C   ASN B 136       3.569  19.662 -29.267  1.00 64.87           C  
ATOM    983  O   ASN B 136       3.060  19.719 -30.379  1.00 65.96           O  
ATOM    984  CB  ASN B 136       3.964  22.075 -28.810  1.00 71.14           C  
ATOM    985  CG  ASN B 136       5.480  22.066 -28.750  1.00 74.01           C  
ATOM    986  ND2 ASN B 136       6.042  22.891 -27.868  1.00 77.67           N  
ATOM    987  OD1 ASN B 136       6.139  21.328 -29.482  1.00 78.09           O  
ATOM    988  N   ASN B 137       4.345  18.655 -28.885  1.00 64.68           N  
ATOM    989  CA  ASN B 137       4.603  17.531 -29.783  1.00 65.13           C  
ATOM    990  C   ASN B 137       3.492  16.472 -29.714  1.00 63.95           C  
ATOM    991  O   ASN B 137       3.731  15.355 -29.269  1.00 62.66           O  
ATOM    992  CB  ASN B 137       5.956  16.883 -29.465  1.00 64.89           C  
ATOM    993  CG  ASN B 137       6.303  15.767 -30.445  1.00 67.65           C  
ATOM    994  ND2 ASN B 137       7.004  14.751 -29.964  1.00 67.88           N  
ATOM    995  OD1 ASN B 137       5.929  15.819 -31.623  1.00 68.46           O  
ATOM    996  N   LEU B 138       2.288  16.818 -30.169  1.00 63.26           N  
ATOM    997  CA  LEU B 138       1.109  15.957 -29.967  1.00 62.13           C  
ATOM    998  C   LEU B 138       0.835  15.026 -31.143  1.00 58.70           C  
ATOM    999  O   LEU B 138       1.079  15.406 -32.275  1.00 59.73           O  
ATOM   1000  CB  LEU B 138      -0.141  16.808 -29.703  1.00 60.40           C  
ATOM   1001  CG  LEU B 138      -0.139  17.681 -28.448  1.00 58.82           C  
ATOM   1002  CD1 LEU B 138      -1.560  18.170 -28.190  1.00 60.20           C  
ATOM   1003  CD2 LEU B 138       0.400  16.938 -27.224  1.00 58.24           C  
ATOM   1004  N   ARG B 139       0.299  13.836 -30.834  1.00 56.65           N  
ATOM   1005  CA  ARG B 139      -0.087  12.798 -31.817  1.00 58.39           C  
ATOM   1006  C   ARG B 139      -1.567  12.317 -31.760  1.00 54.33           C  
ATOM   1007  O   ARG B 139      -2.003  11.567 -32.620  1.00 56.54           O  
ATOM   1008  CB  ARG B 139       0.843  11.575 -31.673  1.00 58.56           C  
ATOM   1009  N   THR B 140      -2.329  12.707 -30.741  1.00 53.27           N  
ATOM   1010  CA  THR B 140      -3.775  12.481 -30.732  1.00 51.96           C  
ATOM   1011  C   THR B 140      -4.340  13.404 -31.800  1.00 52.20           C  
ATOM   1012  O   THR B 140      -3.986  14.584 -31.883  1.00 52.16           O  
ATOM   1013  CB  THR B 140      -4.437  12.813 -29.369  1.00 50.77           C  
ATOM   1014  CG2 THR B 140      -5.954  12.722 -29.451  1.00 50.90           C  
ATOM   1015  OG1 THR B 140      -3.995  11.904 -28.359  1.00 48.01           O  
ATOM   1016  N   ARG B 141      -5.193  12.867 -32.639  1.00 53.69           N  
ATOM   1017  CA  ARG B 141      -5.778  13.667 -33.697  1.00 56.37           C  
ATOM   1018  C   ARG B 141      -7.294  13.810 -33.568  1.00 57.16           C  
ATOM   1019  O   ARG B 141      -7.982  12.980 -32.955  1.00 54.06           O  
ATOM   1020  CB  ARG B 141      -5.434  13.104 -35.064  1.00 57.41           C  
ATOM   1021  CG  ARG B 141      -5.936  11.704 -35.306  1.00 58.29           C  
ATOM   1022  CD  ARG B 141      -5.534  11.245 -36.704  1.00 62.52           C  
ATOM   1023  NE  ARG B 141      -6.329  10.090 -37.123  1.00 64.59           N  
ATOM   1024  CZ  ARG B 141      -6.156   8.854 -36.668  1.00 66.10           C  
ATOM   1025  NH1 ARG B 141      -5.209   8.588 -35.776  1.00 67.88           N1+
ATOM   1026  NH2 ARG B 141      -6.942   7.875 -37.098  1.00 70.20           N  
ATOM   1027  N   ALA B 142      -7.766  14.893 -34.179  1.00 58.12           N  
ATOM   1028  CA  ALA B 142      -9.159  15.246 -34.283  1.00 59.14           C  
ATOM   1029  C   ALA B 142      -9.389  15.669 -35.726  1.00 61.57           C  
ATOM   1030  O   ALA B 142      -8.707  16.558 -36.223  1.00 57.38           O  
ATOM   1031  CB  ALA B 142      -9.455  16.401 -33.371  1.00 58.03           C  
ATOM   1032  N   GLU B 143     -10.349  15.034 -36.381  1.00 62.13           N  
ATOM   1033  CA  GLU B 143     -10.674  15.352 -37.759  1.00 64.72           C  
ATOM   1034  C   GLU B 143     -12.177  15.508 -37.889  1.00 62.81           C  
ATOM   1035  O   GLU B 143     -12.956  14.746 -37.309  1.00 60.10           O  
ATOM   1036  CB  GLU B 143     -10.109  14.306 -38.736  1.00 67.55           C  
ATOM   1037  CG  GLU B 143     -10.282  12.845 -38.323  1.00 71.19           C  
ATOM   1038  CD  GLU B 143      -9.163  11.918 -38.808  1.00 73.17           C  
ATOM   1039  OE1 GLU B 143      -9.430  10.707 -38.935  1.00 76.02           O  
ATOM   1040  OE2 GLU B 143      -8.022  12.376 -39.044  1.00 73.74           O1-
ATOM   1041  N   LEU B 144     -12.562  16.541 -38.617  1.00 61.44           N  
ATOM   1042  CA  LEU B 144     -13.946  16.905 -38.761  1.00 62.68           C  
ATOM   1043  C   LEU B 144     -14.532  16.029 -39.867  1.00 64.17           C  
ATOM   1044  O   LEU B 144     -14.205  16.208 -41.037  1.00 64.30           O  
ATOM   1045  CB  LEU B 144     -14.038  18.402 -39.077  1.00 63.92           C  
ATOM   1046  CG  LEU B 144     -15.403  19.072 -39.212  1.00 66.12           C  
ATOM   1047  CD1 LEU B 144     -16.268  18.834 -37.986  1.00 65.82           C  
ATOM   1048  CD2 LEU B 144     -15.211  20.558 -39.458  1.00 65.70           C  
ATOM   1049  N   ARG B 145     -15.358  15.053 -39.465  1.00 64.57           N  
ATOM   1050  CA  ARG B 145     -15.926  14.024 -40.353  1.00 63.86           C  
ATOM   1051  C   ARG B 145     -17.427  13.935 -40.106  1.00 64.02           C  
ATOM   1052  O   ARG B 145     -17.853  13.621 -39.002  1.00 61.87           O  
ATOM   1053  CB  ARG B 145     -15.278  12.645 -40.098  1.00 61.37           C  
ATOM   1054  N   ASP B 146     -18.230  14.225 -41.129  1.00 67.22           N  
ATOM   1055  CA  ASP B 146     -19.699  14.102 -41.055  1.00 68.57           C  
ATOM   1056  C   ASP B 146     -20.334  15.068 -40.027  1.00 67.89           C  
ATOM   1057  O   ASP B 146     -21.307  14.718 -39.366  1.00 67.89           O  
ATOM   1058  CB  ASP B 146     -20.119  12.639 -40.751  1.00 71.10           C  
ATOM   1059  CG  ASP B 146     -20.314  11.787 -42.003  1.00 76.76           C  
ATOM   1060  OD1 ASP B 146     -20.785  12.308 -43.045  1.00 81.24           O  
ATOM   1061  OD2 ASP B 146     -20.044  10.566 -41.938  1.00 78.76           O1-
ATOM   1062  N   GLY B 147     -19.798  16.280 -39.899  1.00 66.60           N  
ATOM   1063  CA  GLY B 147     -20.342  17.249 -38.953  1.00 67.92           C  
ATOM   1064  C   GLY B 147     -19.939  16.952 -37.517  1.00 68.70           C  
ATOM   1065  O   GLY B 147     -20.534  17.466 -36.552  1.00 71.15           O  
ATOM   1066  N   GLN B 148     -18.906  16.133 -37.358  1.00 68.57           N  
ATOM   1067  CA  GLN B 148     -18.446  15.759 -36.031  1.00 65.61           C  
ATOM   1068  C   GLN B 148     -16.938  15.828 -35.938  1.00 65.20           C  
ATOM   1069  O   GLN B 148     -16.226  15.531 -36.911  1.00 63.60           O  
ATOM   1070  CB  GLN B 148     -18.929  14.350 -35.689  1.00 68.12           C  
ATOM   1071  CG  GLN B 148     -20.443  14.256 -35.565  1.00 67.40           C  
ATOM   1072  CD  GLN B 148     -20.909  12.896 -35.100  1.00 69.66           C  
ATOM   1073  NE2 GLN B 148     -21.956  12.872 -34.291  1.00 71.90           N  
ATOM   1074  OE1 GLN B 148     -20.357  11.873 -35.490  1.00 72.63           O  
ATOM   1075  N   TRP B 149     -16.454  16.246 -34.769  1.00 59.66           N  
ATOM   1076  CA  TRP B 149     -15.063  16.097 -34.467  1.00 59.25           C  
ATOM   1077  C   TRP B 149     -14.877  14.664 -33.979  1.00 58.99           C  
ATOM   1078  O   TRP B 149     -15.517  14.249 -33.037  1.00 58.96           O  
ATOM   1079  CB  TRP B 149     -14.626  17.142 -33.425  1.00 56.97           C  
ATOM   1080  CG  TRP B 149     -14.513  18.527 -34.000  1.00 55.02           C  
ATOM   1081  CD1 TRP B 149     -15.315  19.598 -33.744  1.00 53.79           C  
ATOM   1082  CD2 TRP B 149     -13.534  18.975 -34.949  1.00 54.83           C  
ATOM   1083  CE2 TRP B 149     -13.792  20.342 -35.206  1.00 53.17           C  
ATOM   1084  CE3 TRP B 149     -12.442  18.361 -35.578  1.00 55.72           C  
ATOM   1085  NE1 TRP B 149     -14.881  20.699 -34.460  1.00 54.45           N  
ATOM   1086  CZ2 TRP B 149     -13.010  21.101 -36.067  1.00 52.61           C  
ATOM   1087  CZ3 TRP B 149     -11.653  19.126 -36.437  1.00 55.62           C  
ATOM   1088  CH2 TRP B 149     -11.944  20.488 -36.662  1.00 53.48           C  
ATOM   1089  N   VAL B 150     -14.017  13.912 -34.655  1.00 60.80           N  
ATOM   1090  CA  VAL B 150     -13.747  12.517 -34.312  1.00 60.90           C  
ATOM   1091  C   VAL B 150     -12.305  12.414 -33.829  1.00 62.24           C  
ATOM   1092  O   VAL B 150     -11.366  12.608 -34.622  1.00 64.61           O  
ATOM   1093  CB  VAL B 150     -13.920  11.614 -35.537  1.00 61.91           C  
ATOM   1094  CG1 VAL B 150     -13.506  10.192 -35.198  1.00 63.41           C  
ATOM   1095  CG2 VAL B 150     -15.359  11.679 -36.045  1.00 60.91           C  
ATOM   1096  N   LEU B 151     -12.137  12.125 -32.537  1.00 57.53           N  
ATOM   1097  CA  LEU B 151     -10.832  12.079 -31.908  1.00 55.69           C  
ATOM   1098  C   LEU B 151     -10.258  10.660 -31.851  1.00 56.40           C  
ATOM   1099  O   LEU B 151     -10.955   9.706 -31.444  1.00 58.10           O  
ATOM   1100  CB  LEU B 151     -10.929  12.624 -30.465  1.00 54.99           C  
ATOM   1101  CG  LEU B 151     -11.041  14.145 -30.270  1.00 54.44           C  
ATOM   1102  CD1 LEU B 151     -12.171  14.740 -31.100  1.00 54.35           C  
ATOM   1103  CD2 LEU B 151     -11.231  14.458 -28.792  1.00 53.14           C  
ATOM   1104  N   ASN B 152      -8.979  10.530 -32.195  1.00 54.43           N  
ATOM   1105  CA  ASN B 152      -8.257   9.269 -32.019  1.00 54.06           C  
ATOM   1106  C   ASN B 152      -6.870   9.455 -31.402  1.00 53.31           C  
ATOM   1107  O   ASN B 152      -6.094  10.279 -31.876  1.00 52.16           O  
ATOM   1108  CB  ASN B 152      -8.135   8.559 -33.360  1.00 55.34           C  
ATOM   1109  CG  ASN B 152      -9.367   7.763 -33.690  1.00 56.20           C  
ATOM   1110  ND2 ASN B 152     -10.167   8.249 -34.625  1.00 57.58           N  
ATOM   1111  OD1 ASN B 152      -9.604   6.724 -33.098  1.00 57.50           O  
ATOM   1112  N   GLY B 153      -6.563   8.678 -30.362  1.00 52.48           N  
ATOM   1113  CA  GLY B 153      -5.262   8.757 -29.694  1.00 53.59           C  
ATOM   1114  C   GLY B 153      -5.288   8.330 -28.229  1.00 52.60           C  
ATOM   1115  O   GLY B 153      -6.148   7.550 -27.809  1.00 56.40           O  
ATOM   1116  N   ALA B 154      -4.355   8.870 -27.457  1.00 50.74           N  
ATOM   1117  CA  ALA B 154      -4.095   8.412 -26.104  1.00 49.60           C  
ATOM   1118  C   ALA B 154      -3.538   9.565 -25.274  1.00 46.69           C  
ATOM   1119  O   ALA B 154      -2.644  10.266 -25.713  1.00 45.62           O  
ATOM   1120  CB  ALA B 154      -3.085   7.279 -26.131  1.00 51.46           C  
ATOM   1121  N   LYS B 155      -4.077   9.730 -24.066  1.00 44.53           N  
ATOM   1122  CA  LYS B 155      -3.617  10.717 -23.105  1.00 42.67           C  
ATOM   1123  C   LYS B 155      -3.167   9.983 -21.845  1.00 43.78           C  
ATOM   1124  O   LYS B 155      -3.646   8.886 -21.511  1.00 42.73           O  
ATOM   1125  CB  LYS B 155      -4.727  11.720 -22.814  1.00 42.97           C  
ATOM   1126  CG  LYS B 155      -5.155  12.501 -24.050  1.00 44.84           C  
ATOM   1127  CD  LYS B 155      -4.085  13.517 -24.422  1.00 44.85           C  
ATOM   1128  CE  LYS B 155      -4.386  14.204 -25.745  1.00 46.37           C  
ATOM   1129  NZ  LYS B 155      -3.277  15.127 -26.132  1.00 45.33           N1+
ATOM   1130  N   GLN B 156      -2.203  10.579 -21.179  1.00 43.92           N  
ATOM   1131  CA  GLN B 156      -1.528   9.968 -20.061  1.00 46.58           C  
ATOM   1132  C   GLN B 156      -1.700  10.853 -18.839  1.00 44.26           C  
ATOM   1133  O   GLN B 156      -1.672  12.079 -18.951  1.00 44.94           O  
ATOM   1134  CB  GLN B 156      -0.033   9.868 -20.390  1.00 51.60           C  
ATOM   1135  CG  GLN B 156       0.760   8.951 -19.477  1.00 54.23           C  
ATOM   1136  CD  GLN B 156       0.776   7.538 -19.995  1.00 56.47           C  
ATOM   1137  NE2 GLN B 156       1.945   7.079 -20.440  1.00 58.56           N  
ATOM   1138  OE1 GLN B 156      -0.253   6.868 -20.017  1.00 60.61           O  
ATOM   1139  N   PHE B 157      -1.849  10.232 -17.668  1.00 42.55           N  
ATOM   1140  CA  PHE B 157      -1.818  10.953 -16.414  1.00 41.32           C  
ATOM   1141  C   PHE B 157      -2.966  11.949 -16.295  1.00 40.90           C  
ATOM   1142  O   PHE B 157      -2.740  13.094 -15.865  1.00 39.78           O  
ATOM   1143  CB  PHE B 157      -0.514  11.753 -16.262  1.00 42.32           C  
ATOM   1144  CG  PHE B 157       0.754  10.938 -16.294  1.00 46.73           C  
ATOM   1145  CD1 PHE B 157       0.936   9.861 -15.448  1.00 50.81           C  
ATOM   1146  CD2 PHE B 157       1.836  11.338 -17.103  1.00 47.31           C  
ATOM   1147  CE1 PHE B 157       2.154   9.180 -15.428  1.00 54.33           C  
ATOM   1148  CE2 PHE B 157       3.037  10.661 -17.087  1.00 47.52           C  
ATOM   1149  CZ  PHE B 157       3.203   9.581 -16.252  1.00 49.06           C  
ATOM   1150  N   VAL B 158      -4.190  11.544 -16.645  1.00 39.78           N  
ATOM   1151  CA  VAL B 158      -5.317  12.470 -16.532  1.00 38.32           C  
ATOM   1152  C   VAL B 158      -5.841  12.477 -15.090  1.00 38.62           C  
ATOM   1153  O   VAL B 158      -6.525  11.523 -14.630  1.00 37.63           O  
ATOM   1154  CB  VAL B 158      -6.449  12.162 -17.542  1.00 39.70           C  
ATOM   1155  CG1 VAL B 158      -7.540  13.226 -17.448  1.00 39.79           C  
ATOM   1156  CG2 VAL B 158      -5.899  12.138 -18.962  1.00 39.74           C  
ATOM   1157  N   THR B 159      -5.548  13.578 -14.392  1.00 37.31           N  
ATOM   1158  CA  THR B 159      -6.118  13.838 -13.077  1.00 36.55           C  
ATOM   1159  C   THR B 159      -7.633  13.988 -13.215  1.00 38.77           C  
ATOM   1160  O   THR B 159      -8.085  14.594 -14.176  1.00 40.44           O  
ATOM   1161  CB  THR B 159      -5.504  15.115 -12.435  1.00 36.41           C  
ATOM   1162  CG2 THR B 159      -6.167  15.442 -11.176  1.00 35.28           C  
ATOM   1163  OG1 THR B 159      -4.122  14.887 -12.131  1.00 34.56           O  
ATOM   1164  N   ASN B 160      -8.380  13.448 -12.240  1.00 37.54           N  
ATOM   1165  CA  ASN B 160      -9.835  13.433 -12.232  1.00 39.99           C  
ATOM   1166  C   ASN B 160     -10.413  12.568 -13.357  1.00 41.72           C  
ATOM   1167  O   ASN B 160     -11.536  12.742 -13.726  1.00 41.41           O  
ATOM   1168  CB  ASN B 160     -10.438  14.832 -12.325  1.00 39.04           C  
ATOM   1169  CG  ASN B 160     -10.008  15.736 -11.194  1.00 38.48           C  
ATOM   1170  ND2 ASN B 160     -10.039  17.055 -11.452  1.00 37.12           N  
ATOM   1171  OD1 ASN B 160      -9.660  15.270 -10.101  1.00 38.04           O  
ATOM   1172  N   GLY B 161      -9.643  11.608 -13.850  1.00 45.75           N  
ATOM   1173  CA  GLY B 161      -9.996  10.879 -15.070  1.00 46.91           C  
ATOM   1174  C   GLY B 161     -11.247  10.031 -14.941  1.00 48.19           C  
ATOM   1175  O   GLY B 161     -12.012   9.944 -15.886  1.00 50.91           O  
ATOM   1176  N   GLN B 162     -11.436   9.395 -13.785  1.00 47.83           N  
ATOM   1177  CA  GLN B 162     -12.639   8.613 -13.510  1.00 50.05           C  
ATOM   1178  C   GLN B 162     -13.841   9.455 -13.148  1.00 49.01           C  
ATOM   1179  O   GLN B 162     -14.925   9.128 -13.549  1.00 48.83           O  
ATOM   1180  CB  GLN B 162     -12.426   7.691 -12.325  1.00 53.85           C  
ATOM   1181  CG  GLN B 162     -11.567   6.502 -12.626  1.00 57.41           C  
ATOM   1182  CD  GLN B 162     -11.666   5.448 -11.544  1.00 59.45           C  
ATOM   1183  NE2 GLN B 162     -11.916   4.221 -11.946  1.00 59.76           N  
ATOM   1184  OE1 GLN B 162     -11.512   5.737 -10.360  1.00 59.28           O  
ATOM   1185  N   ARG B 163     -13.657  10.521 -12.372  1.00 46.16           N  
ATOM   1186  CA  ARG B 163     -14.791  11.255 -11.822  1.00 46.36           C  
ATOM   1187  C   ARG B 163     -15.220  12.424 -12.702  1.00 46.17           C  
ATOM   1188  O   ARG B 163     -16.313  12.943 -12.510  1.00 44.83           O  
ATOM   1189  CB  ARG B 163     -14.495  11.733 -10.382  1.00 47.44           C  
ATOM   1190  CG  ARG B 163     -13.602  12.953 -10.270  1.00 49.69           C  
ATOM   1191  CD  ARG B 163     -13.297  13.298  -8.806  1.00 52.93           C  
ATOM   1192  NE  ARG B 163     -12.635  12.187  -8.118  1.00 52.83           N  
ATOM   1193  CZ  ARG B 163     -13.213  11.340  -7.270  1.00 51.85           C  
ATOM   1194  NH1 ARG B 163     -14.494  11.431  -6.949  1.00 54.45           N1+
ATOM   1195  NH2 ARG B 163     -12.478  10.381  -6.737  1.00 54.00           N  
ATOM   1196  N   ALA B 164     -14.380  12.831 -13.664  1.00 44.25           N  
ATOM   1197  CA  ALA B 164     -14.685  13.983 -14.515  1.00 42.37           C  
ATOM   1198  C   ALA B 164     -15.948  13.734 -15.372  1.00 42.58           C  
ATOM   1199  O   ALA B 164     -16.186  12.616 -15.811  1.00 42.80           O  
ATOM   1200  CB  ALA B 164     -13.485  14.341 -15.397  1.00 40.32           C  
ATOM   1201  N   GLY B 165     -16.790  14.767 -15.507  1.00 43.27           N  
ATOM   1202  CA  GLY B 165     -17.957  14.779 -16.411  1.00 43.29           C  
ATOM   1203  C   GLY B 165     -17.602  15.390 -17.767  1.00 43.54           C  
ATOM   1204  O   GLY B 165     -18.213  15.075 -18.762  1.00 44.85           O  
ATOM   1205  N   VAL B 166     -16.573  16.237 -17.804  1.00 43.32           N  
ATOM   1206  CA  VAL B 166     -16.121  16.844 -19.038  1.00 43.85           C  
ATOM   1207  C   VAL B 166     -14.590  16.964 -19.055  1.00 44.43           C  
ATOM   1208  O   VAL B 166     -13.959  17.248 -18.006  1.00 41.70           O  
ATOM   1209  CB  VAL B 166     -16.782  18.236 -19.248  1.00 45.06           C  
ATOM   1210  CG1 VAL B 166     -16.281  19.240 -18.246  1.00 43.98           C  
ATOM   1211  CG2 VAL B 166     -16.531  18.740 -20.656  1.00 47.40           C  
ATOM   1212  N   ALA B 167     -14.021  16.729 -20.243  1.00 43.05           N  
ATOM   1213  CA  ALA B 167     -12.603  16.784 -20.479  1.00 42.73           C  
ATOM   1214  C   ALA B 167     -12.293  17.819 -21.530  1.00 42.96           C  
ATOM   1215  O   ALA B 167     -12.913  17.839 -22.595  1.00 44.65           O  
ATOM   1216  CB  ALA B 167     -12.089  15.438 -20.955  1.00 43.84           C  
ATOM   1217  N   ILE B 168     -11.297  18.643 -21.237  1.00 43.11           N  
ATOM   1218  CA  ILE B 168     -10.775  19.602 -22.180  1.00 43.77           C  
ATOM   1219  C   ILE B 168      -9.676  18.814 -22.855  1.00 42.25           C  
ATOM   1220  O   ILE B 168      -8.746  18.424 -22.185  1.00 42.49           O  
ATOM   1221  CB  ILE B 168     -10.160  20.818 -21.473  1.00 46.03           C  
ATOM   1222  CG1 ILE B 168     -11.050  21.342 -20.316  1.00 48.20           C  
ATOM   1223  CG2 ILE B 168      -9.811  21.901 -22.490  1.00 48.08           C  
ATOM   1224  CD1 ILE B 168     -12.238  22.169 -20.712  1.00 49.25           C  
ATOM   1225  N   VAL B 169      -9.783  18.540 -24.155  1.00 43.17           N  
ATOM   1226  CA  VAL B 169      -8.856  17.622 -24.821  1.00 43.87           C  
ATOM   1227  C   VAL B 169      -8.130  18.302 -25.967  1.00 45.94           C  
ATOM   1228  O   VAL B 169      -8.750  19.007 -26.757  1.00 47.00           O  
ATOM   1229  CB  VAL B 169      -9.579  16.381 -25.343  1.00 45.22           C  
ATOM   1230  CG1 VAL B 169      -8.615  15.424 -26.050  1.00 43.26           C  
ATOM   1231  CG2 VAL B 169     -10.267  15.693 -24.177  1.00 47.04           C  
ATOM   1232  N   PHE B 170      -6.815  18.107 -26.021  1.00 44.96           N  
ATOM   1233  CA  PHE B 170      -5.954  18.760 -27.017  1.00 46.32           C  
ATOM   1234  C   PHE B 170      -5.514  17.742 -28.049  1.00 46.71           C  
ATOM   1235  O   PHE B 170      -4.916  16.713 -27.706  1.00 47.71           O  
ATOM   1236  CB  PHE B 170      -4.751  19.427 -26.345  1.00 43.70           C  
ATOM   1237  CG  PHE B 170      -5.153  20.510 -25.387  1.00 43.89           C  
ATOM   1238  CD1 PHE B 170      -5.458  20.208 -24.071  1.00 43.27           C  
ATOM   1239  CD2 PHE B 170      -5.319  21.814 -25.820  1.00 43.80           C  
ATOM   1240  CE1 PHE B 170      -5.885  21.189 -23.198  1.00 42.99           C  
ATOM   1241  CE2 PHE B 170      -5.757  22.792 -24.953  1.00 42.53           C  
ATOM   1242  CZ  PHE B 170      -6.020  22.486 -23.637  1.00 42.74           C  
ATOM   1243  N   ALA B 171      -5.826  18.031 -29.307  1.00 47.44           N  
ATOM   1244  CA  ALA B 171      -5.561  17.113 -30.408  1.00 48.50           C  
ATOM   1245  C   ALA B 171      -5.078  17.879 -31.645  1.00 50.55           C  
ATOM   1246  O   ALA B 171      -5.439  19.050 -31.841  1.00 49.70           O  
ATOM   1247  CB  ALA B 171      -6.820  16.319 -30.742  1.00 48.21           C  
ATOM   1248  N   MET B 172      -4.285  17.202 -32.481  1.00 51.82           N  
ATOM   1249  CA  MET B 172      -3.742  17.799 -33.707  1.00 55.12           C  
ATOM   1250  C   MET B 172      -4.846  17.788 -34.747  1.00 54.59           C  
ATOM   1251  O   MET B 172      -5.440  16.737 -35.023  1.00 53.78           O  
ATOM   1252  CB  MET B 172      -2.504  17.014 -34.211  1.00 60.60           C  
ATOM   1253  CG  MET B 172      -1.658  17.716 -35.292  1.00 65.59           C  
ATOM   1254  SD  MET B 172      -0.979  19.352 -34.849  1.00 72.31           S  
ATOM   1255  CE  MET B 172       0.326  18.973 -33.684  1.00 70.52           C  
ATOM   1256  N   THR B 173      -5.164  18.966 -35.272  1.00 54.32           N  
ATOM   1257  CA  THR B 173      -6.191  19.109 -36.310  1.00 56.57           C  
ATOM   1258  C   THR B 173      -5.551  19.432 -37.659  1.00 57.22           C  
ATOM   1259  O   THR B 173      -6.093  19.080 -38.701  1.00 59.27           O  
ATOM   1260  CB  THR B 173      -7.222  20.225 -35.983  1.00 55.89           C  
ATOM   1261  CG2 THR B 173      -8.223  19.752 -34.936  1.00 56.16           C  
ATOM   1262  OG1 THR B 173      -6.550  21.400 -35.498  1.00 55.48           O  
ATOM   1263  N   ASP B 174      -4.415  20.118 -37.644  1.00 58.61           N  
ATOM   1264  CA  ASP B 174      -3.766  20.568 -38.886  1.00 60.13           C  
ATOM   1265  C   ASP B 174      -2.270  20.307 -38.752  1.00 61.63           C  
ATOM   1266  O   ASP B 174      -1.516  21.192 -38.361  1.00 62.08           O  
ATOM   1267  CB  ASP B 174      -4.078  22.049 -39.123  1.00 61.76           C  
ATOM   1268  CG  ASP B 174      -5.594  22.346 -39.070  1.00 64.38           C  
ATOM   1269  OD1 ASP B 174      -6.182  22.446 -37.963  1.00 66.25           O  
ATOM   1270  OD2 ASP B 174      -6.213  22.449 -40.137  1.00 69.12           O1-
ATOM   1271  N   PRO B 175      -1.844  19.058 -39.025  1.00 64.27           N  
ATOM   1272  CA  PRO B 175      -0.440  18.599 -38.877  1.00 64.71           C  
ATOM   1273  C   PRO B 175       0.620  19.514 -39.504  1.00 64.64           C  
ATOM   1274  O   PRO B 175       1.681  19.712 -38.932  1.00 64.65           O  
ATOM   1275  CB  PRO B 175      -0.429  17.253 -39.604  1.00 65.35           C  
ATOM   1276  CG  PRO B 175      -1.850  16.775 -39.573  1.00 66.04           C  
ATOM   1277  CD  PRO B 175      -2.728  17.997 -39.559  1.00 64.92           C  
ATOM   1278  N   GLU B 176       0.318  20.072 -40.665  1.00 66.59           N  
ATOM   1279  CA  GLU B 176       1.297  20.816 -41.462  1.00 68.20           C  
ATOM   1280  C   GLU B 176       1.662  22.158 -40.805  1.00 69.88           C  
ATOM   1281  O   GLU B 176       2.679  22.772 -41.159  1.00 69.31           O  
ATOM   1282  CB  GLU B 176       0.753  21.046 -42.879  1.00 68.42           C  
ATOM   1283  N   ALA B 177       0.836  22.590 -39.847  1.00 67.09           N  
ATOM   1284  CA  ALA B 177       1.012  23.868 -39.151  1.00 66.63           C  
ATOM   1285  C   ALA B 177       1.772  23.733 -37.820  1.00 67.91           C  
ATOM   1286  O   ALA B 177       1.969  24.719 -37.133  1.00 67.09           O  
ATOM   1287  CB  ALA B 177      -0.347  24.506 -38.906  1.00 65.66           C  
ATOM   1288  N   GLY B 178       2.167  22.517 -37.449  1.00 69.28           N  
ATOM   1289  CA  GLY B 178       2.989  22.294 -36.257  1.00 70.60           C  
ATOM   1290  C   GLY B 178       2.324  22.709 -34.946  1.00 70.66           C  
ATOM   1291  O   GLY B 178       1.232  22.225 -34.608  1.00 69.63           O  
ATOM   1292  N   LYS B 179       2.996  23.606 -34.220  1.00 66.03           N  
ATOM   1293  CA  LYS B 179       2.509  24.148 -32.949  1.00 69.27           C  
ATOM   1294  C   LYS B 179       1.185  24.925 -33.120  1.00 67.61           C  
ATOM   1295  O   LYS B 179       0.390  25.000 -32.188  1.00 67.13           O  
ATOM   1296  CB  LYS B 179       3.584  25.053 -32.306  1.00 66.05           C  
ATOM   1297  N   ARG B 180       0.961  25.506 -34.302  1.00 64.93           N  
ATOM   1298  CA  ARG B 180      -0.271  26.259 -34.574  1.00 60.63           C  
ATOM   1299  C   ARG B 180      -1.365  25.376 -35.204  1.00 56.89           C  
ATOM   1300  O   ARG B 180      -2.400  25.883 -35.614  1.00 56.15           O  
ATOM   1301  CB  ARG B 180       0.022  27.494 -35.425  1.00 59.87           C  
ATOM   1302  N   GLY B 181      -1.142  24.059 -35.226  1.00 55.32           N  
ATOM   1303  CA  GLY B 181      -2.121  23.080 -35.734  1.00 56.27           C  
ATOM   1304  C   GLY B 181      -2.899  22.273 -34.697  1.00 53.90           C  
ATOM   1305  O   GLY B 181      -3.653  21.368 -35.054  1.00 51.57           O  
ATOM   1306  N   ILE B 182      -2.718  22.614 -33.419  1.00 52.16           N  
ATOM   1307  CA  ILE B 182      -3.413  21.964 -32.321  1.00 50.86           C  
ATOM   1308  C   ILE B 182      -4.688  22.735 -32.002  1.00 49.13           C  
ATOM   1309  O   ILE B 182      -4.690  23.957 -32.038  1.00 46.64           O  
ATOM   1310  CB  ILE B 182      -2.552  21.951 -31.035  1.00 51.18           C  
ATOM   1311  CG1 ILE B 182      -1.214  21.257 -31.260  1.00 54.02           C  
ATOM   1312  CG2 ILE B 182      -3.289  21.247 -29.908  1.00 51.02           C  
ATOM   1313  CD1 ILE B 182      -0.143  21.694 -30.275  1.00 55.46           C  
ATOM   1314  N   SER B 183      -5.747  22.000 -31.654  1.00 49.31           N  
ATOM   1315  CA  SER B 183      -7.025  22.559 -31.225  1.00 49.36           C  
ATOM   1316  C   SER B 183      -7.512  21.950 -29.878  1.00 47.82           C  
ATOM   1317  O   SER B 183      -7.096  20.845 -29.498  1.00 47.55           O  
ATOM   1318  CB  SER B 183      -8.079  22.268 -32.298  1.00 52.76           C  
ATOM   1319  OG  SER B 183      -7.814  22.986 -33.504  1.00 55.20           O  
ATOM   1320  N   ALA B 184      -8.437  22.641 -29.211  1.00 45.44           N  
ATOM   1321  CA  ALA B 184      -9.014  22.195 -27.942  1.00 44.87           C  
ATOM   1322  C   ALA B 184     -10.493  21.784 -28.085  1.00 45.88           C  
ATOM   1323  O   ALA B 184     -11.254  22.374 -28.853  1.00 46.22           O  
ATOM   1324  CB  ALA B 184      -8.876  23.290 -26.890  1.00 43.73           C  
ATOM   1325  N   PHE B 185     -10.882  20.752 -27.348  1.00 45.20           N  
ATOM   1326  CA  PHE B 185     -12.227  20.188 -27.455  1.00 45.84           C  
ATOM   1327  C   PHE B 185     -12.835  19.899 -26.097  1.00 43.81           C  
ATOM   1328  O   PHE B 185     -12.151  19.448 -25.183  1.00 42.85           O  
ATOM   1329  CB  PHE B 185     -12.204  18.909 -28.288  1.00 45.69           C  
ATOM   1330  CG  PHE B 185     -11.699  19.128 -29.677  1.00 47.28           C  
ATOM   1331  CD1 PHE B 185     -12.562  19.545 -30.683  1.00 48.25           C  
ATOM   1332  CD2 PHE B 185     -10.348  18.973 -29.969  1.00 47.26           C  
ATOM   1333  CE1 PHE B 185     -12.100  19.795 -31.962  1.00 48.61           C  
ATOM   1334  CE2 PHE B 185      -9.880  19.218 -31.254  1.00 49.88           C  
ATOM   1335  CZ  PHE B 185     -10.769  19.622 -32.256  1.00 49.32           C  
ATOM   1336  N   LEU B 186     -14.129  20.176 -25.992  1.00 45.70           N  
ATOM   1337  CA  LEU B 186     -14.951  19.778 -24.860  1.00 44.88           C  
ATOM   1338  C   LEU B 186     -15.549  18.401 -25.146  1.00 46.89           C  
ATOM   1339  O   LEU B 186     -16.273  18.211 -26.118  1.00 48.98           O  
ATOM   1340  CB  LEU B 186     -16.068  20.799 -24.650  1.00 45.22           C  
ATOM   1341  CG  LEU B 186     -15.595  22.232 -24.457  1.00 46.52           C  
ATOM   1342  CD1 LEU B 186     -16.743  23.160 -24.089  1.00 48.08           C  
ATOM   1343  CD2 LEU B 186     -14.537  22.280 -23.353  1.00 47.00           C  
ATOM   1344  N   VAL B 187     -15.256  17.439 -24.291  1.00 48.43           N  
ATOM   1345  CA  VAL B 187     -15.661  16.050 -24.521  1.00 49.70           C  
ATOM   1346  C   VAL B 187     -16.342  15.511 -23.284  1.00 48.78           C  
ATOM   1347  O   VAL B 187     -15.663  15.201 -22.283  1.00 48.17           O  
ATOM   1348  CB  VAL B 187     -14.426  15.166 -24.782  1.00 49.93           C  
ATOM   1349  CG1 VAL B 187     -14.829  13.733 -25.027  1.00 50.63           C  
ATOM   1350  CG2 VAL B 187     -13.620  15.699 -25.971  1.00 50.90           C  
ATOM   1351  N   PRO B 188     -17.674  15.413 -23.325  1.00 50.40           N  
ATOM   1352  CA  PRO B 188     -18.389  14.768 -22.235  1.00 50.25           C  
ATOM   1353  C   PRO B 188     -17.762  13.412 -21.961  1.00 49.70           C  
ATOM   1354  O   PRO B 188     -17.491  12.646 -22.870  1.00 47.95           O  
ATOM   1355  CB  PRO B 188     -19.812  14.598 -22.793  1.00 53.03           C  
ATOM   1356  CG  PRO B 188     -19.962  15.680 -23.797  1.00 54.24           C  
ATOM   1357  CD  PRO B 188     -18.589  15.898 -24.382  1.00 53.21           C  
ATOM   1358  N   THR B 189     -17.514  13.095 -20.717  1.00 50.33           N  
ATOM   1359  CA  THR B 189     -16.820  11.846 -20.468  1.00 50.88           C  
ATOM   1360  C   THR B 189     -17.682  10.583 -20.685  1.00 52.85           C  
ATOM   1361  O   THR B 189     -17.165   9.482 -20.595  1.00 53.44           O  
ATOM   1362  CB  THR B 189     -16.206  11.857 -19.080  1.00 47.75           C  
ATOM   1363  CG2 THR B 189     -15.135  12.947 -18.993  1.00 46.47           C  
ATOM   1364  OG1 THR B 189     -17.229  12.150 -18.131  1.00 44.87           O  
ATOM   1365  N   ASP B 190     -18.972  10.721 -20.974  1.00 56.62           N  
ATOM   1366  CA  ASP B 190     -19.792   9.536 -21.363  1.00 59.83           C  
ATOM   1367  C   ASP B 190     -19.910   9.308 -22.882  1.00 60.46           C  
ATOM   1368  O   ASP B 190     -20.667   8.461 -23.335  1.00 57.46           O  
ATOM   1369  CB  ASP B 190     -21.181   9.558 -20.699  1.00 63.00           C  
ATOM   1370  CG  ASP B 190     -21.949  10.845 -20.959  1.00 67.99           C  
ATOM   1371  OD1 ASP B 190     -21.432  11.738 -21.659  1.00 72.30           O  
ATOM   1372  OD2 ASP B 190     -23.080  10.969 -20.448  1.00 74.92           O1-
ATOM   1373  N   THR B 191     -19.118  10.034 -23.664  1.00 60.77           N  
ATOM   1374  CA  THR B 191     -19.140   9.896 -25.101  1.00 60.02           C  
ATOM   1375  C   THR B 191     -18.555   8.551 -25.503  1.00 59.06           C  
ATOM   1376  O   THR B 191     -17.448   8.194 -25.061  1.00 55.16           O  
ATOM   1377  CB  THR B 191     -18.299  10.993 -25.791  1.00 63.17           C  
ATOM   1378  CG2 THR B 191     -18.471  10.940 -27.327  1.00 64.44           C  
ATOM   1379  OG1 THR B 191     -18.692  12.280 -25.312  1.00 66.72           O  
ATOM   1380  N   PRO B 192     -19.269   7.814 -26.374  1.00 58.77           N  
ATOM   1381  CA  PRO B 192     -18.696   6.565 -26.831  1.00 58.26           C  
ATOM   1382  C   PRO B 192     -17.345   6.854 -27.429  1.00 57.19           C  
ATOM   1383  O   PRO B 192     -17.182   7.847 -28.105  1.00 56.75           O  
ATOM   1384  CB  PRO B 192     -19.681   6.083 -27.919  1.00 61.41           C  
ATOM   1385  CG  PRO B 192     -20.996   6.711 -27.559  1.00 62.04           C  
ATOM   1386  CD  PRO B 192     -20.682   7.978 -26.781  1.00 60.05           C  
ATOM   1387  N   GLY B 193     -16.387   5.980 -27.183  1.00 57.24           N  
ATOM   1388  CA  GLY B 193     -15.047   6.169 -27.677  1.00 57.27           C  
ATOM   1389  C   GLY B 193     -14.111   6.781 -26.655  1.00 55.61           C  
ATOM   1390  O   GLY B 193     -12.898   6.758 -26.869  1.00 55.21           O  
ATOM   1391  N   PHE B 194     -14.662   7.309 -25.557  1.00 55.53           N  
ATOM   1392  CA  PHE B 194     -13.857   7.917 -24.453  1.00 53.29           C  
ATOM   1393  C   PHE B 194     -13.602   6.815 -23.443  1.00 51.22           C  
ATOM   1394  O   PHE B 194     -14.462   6.510 -22.636  1.00 49.03           O  
ATOM   1395  CB  PHE B 194     -14.639   9.064 -23.814  1.00 53.04           C  
ATOM   1396  CG  PHE B 194     -13.857   9.882 -22.810  1.00 53.02           C  
ATOM   1397  CD1 PHE B 194     -13.126  10.983 -23.207  1.00 51.92           C  
ATOM   1398  CD2 PHE B 194     -13.912   9.581 -21.464  1.00 52.68           C  
ATOM   1399  CE1 PHE B 194     -12.432  11.751 -22.286  1.00 52.11           C  
ATOM   1400  CE2 PHE B 194     -13.232  10.349 -20.535  1.00 52.09           C  
ATOM   1401  CZ  PHE B 194     -12.488  11.435 -20.949  1.00 51.30           C  
ATOM   1402  N   ILE B 195     -12.431   6.197 -23.530  1.00 52.00           N  
ATOM   1403  CA  ILE B 195     -12.108   4.988 -22.766  1.00 52.43           C  
ATOM   1404  C   ILE B 195     -11.085   5.265 -21.657  1.00 49.55           C  
ATOM   1405  O   ILE B 195      -9.909   5.409 -21.929  1.00 49.33           O  
ATOM   1406  CB  ILE B 195     -11.567   3.893 -23.718  1.00 53.57           C  
ATOM   1407  CG1 ILE B 195     -12.577   3.645 -24.845  1.00 56.22           C  
ATOM   1408  CG2 ILE B 195     -11.252   2.607 -22.950  1.00 52.77           C  
ATOM   1409  CD1 ILE B 195     -11.943   3.043 -26.076  1.00 57.88           C  
ATOM   1410  N   VAL B 196     -11.568   5.306 -20.413  1.00 50.27           N  
ATOM   1411  CA  VAL B 196     -10.780   5.575 -19.227  1.00 48.44           C  
ATOM   1412  C   VAL B 196     -10.197   4.284 -18.654  1.00 48.61           C  
ATOM   1413  O   VAL B 196     -10.932   3.382 -18.269  1.00 51.23           O  
ATOM   1414  CB  VAL B 196     -11.639   6.208 -18.094  1.00 50.70           C  
ATOM   1415  CG1 VAL B 196     -10.743   6.574 -16.902  1.00 48.38           C  
ATOM   1416  CG2 VAL B 196     -12.436   7.425 -18.577  1.00 49.65           C  
ATOM   1417  N   GLY B 197      -8.879   4.214 -18.552  1.00 46.64           N  
ATOM   1418  CA  GLY B 197      -8.212   3.058 -17.962  1.00 46.56           C  
ATOM   1419  C   GLY B 197      -8.205   3.147 -16.451  1.00 45.57           C  
ATOM   1420  O   GLY B 197      -8.722   4.093 -15.881  1.00 44.17           O  
ATOM   1421  N   LYS B 198      -7.627   2.129 -15.813  1.00 47.88           N  
ATOM   1422  CA  LYS B 198      -7.502   2.044 -14.356  1.00 46.95           C  
ATOM   1423  C   LYS B 198      -6.642   3.167 -13.822  1.00 44.89           C  
ATOM   1424  O   LYS B 198      -5.704   3.565 -14.460  1.00 44.04           O  
ATOM   1425  CB  LYS B 198      -6.842   0.716 -13.965  1.00 50.13           C  
ATOM   1426  N   PRO B 199      -6.969   3.692 -12.635  1.00 45.50           N  
ATOM   1427  CA  PRO B 199      -6.056   4.660 -12.066  1.00 43.33           C  
ATOM   1428  C   PRO B 199      -4.630   4.094 -11.974  1.00 45.16           C  
ATOM   1429  O   PRO B 199      -4.452   2.903 -11.737  1.00 46.11           O  
ATOM   1430  CB  PRO B 199      -6.638   4.915 -10.669  1.00 41.86           C  
ATOM   1431  CG  PRO B 199      -8.083   4.608 -10.811  1.00 44.51           C  
ATOM   1432  CD  PRO B 199      -8.171   3.490 -11.801  1.00 43.74           C  
ATOM   1433  N   GLU B 200      -3.636   4.949 -12.152  1.00 41.24           N  
ATOM   1434  CA  GLU B 200      -2.260   4.550 -12.008  1.00 41.43           C  
ATOM   1435  C   GLU B 200      -1.979   4.317 -10.552  1.00 39.06           C  
ATOM   1436  O   GLU B 200      -2.580   4.976  -9.702  1.00 37.78           O  
ATOM   1437  CB  GLU B 200      -1.339   5.680 -12.468  1.00 41.37           C  
ATOM   1438  CG  GLU B 200      -1.483   6.065 -13.913  1.00 42.90           C  
ATOM   1439  CD  GLU B 200      -1.090   4.961 -14.868  1.00 45.65           C  
ATOM   1440  OE1 GLU B 200      -0.545   3.936 -14.413  1.00 48.05           O  
ATOM   1441  OE2 GLU B 200      -1.360   5.123 -16.064  1.00 46.95           O1-
ATOM   1442  N   LYS B 201      -1.056   3.397 -10.267  1.00 38.88           N  
ATOM   1443  CA  LYS B 201      -0.549   3.209  -8.906  1.00 39.02           C  
ATOM   1444  C   LYS B 201       0.648   4.162  -8.682  1.00 38.90           C  
ATOM   1445  O   LYS B 201       1.653   4.150  -9.422  1.00 38.15           O  
ATOM   1446  CB  LYS B 201      -0.165   1.737  -8.671  1.00 41.52           C  
ATOM   1447  N   LYS B 202       0.506   5.011  -7.689  1.00 37.24           N  
ATOM   1448  CA  LYS B 202       1.418   6.101  -7.469  1.00 34.99           C  
ATOM   1449  C   LYS B 202       2.003   6.016  -6.065  1.00 34.18           C  
ATOM   1450  O   LYS B 202       1.347   5.510  -5.176  1.00 33.24           O  
ATOM   1451  CB  LYS B 202       0.631   7.407  -7.571  1.00 34.95           C  
ATOM   1452  CG  LYS B 202       0.010   7.688  -8.915  1.00 36.16           C  
ATOM   1453  CD  LYS B 202      -0.732   9.010  -8.874  1.00 38.50           C  
ATOM   1454  CE  LYS B 202      -1.964   8.865  -7.984  1.00 43.35           C  
ATOM   1455  NZ  LYS B 202      -2.706  10.128  -7.939  1.00 49.15           N1+
ATOM   1456  N   MET B 203       3.181   6.612  -5.830  1.00 33.71           N  
ATOM   1457  CA  MET B 203       3.761   6.687  -4.463  1.00 31.70           C  
ATOM   1458  C   MET B 203       2.891   7.450  -3.460  1.00 31.91           C  
ATOM   1459  O   MET B 203       2.853   7.102  -2.270  1.00 30.58           O  
ATOM   1460  CB  MET B 203       5.136   7.354  -4.487  1.00 31.64           C  
ATOM   1461  CG  MET B 203       5.794   7.537  -3.106  1.00 31.00           C  
ATOM   1462  SD  MET B 203       7.530   7.993  -3.202  1.00 31.81           S  
ATOM   1463  CE  MET B 203       7.371   9.686  -3.815  1.00 31.40           C  
ATOM   1464  N   GLY B 204       2.247   8.519  -3.922  1.00 32.42           N  
ATOM   1465  CA  GLY B 204       1.414   9.373  -3.061  1.00 31.90           C  
ATOM   1466  C   GLY B 204       0.319  10.031  -3.862  1.00 31.64           C  
ATOM   1467  O   GLY B 204       0.145   9.674  -5.009  1.00 30.71           O  
ATOM   1468  N   ILE B 205      -0.366  11.023  -3.274  1.00 32.54           N  
ATOM   1469  CA  ILE B 205      -1.723  11.462  -3.688  1.00 32.53           C  
ATOM   1470  C   ILE B 205      -2.506  10.327  -4.293  1.00 34.17           C  
ATOM   1471  O   ILE B 205      -3.137  10.443  -5.360  1.00 31.30           O  
ATOM   1472  CB  ILE B 205      -1.718  12.706  -4.587  1.00 34.72           C  
ATOM   1473  CG1 ILE B 205      -0.791  12.523  -5.772  1.00 36.45           C  
ATOM   1474  CG2 ILE B 205      -1.208  13.905  -3.802  1.00 38.35           C  
ATOM   1475  CD1 ILE B 205      -1.177  13.368  -6.984  1.00 37.14           C  
ATOM   1476  N   ARG B 206      -2.475   9.219  -3.577  1.00 34.92           N  
ATOM   1477  CA  ARG B 206      -2.963   7.995  -4.129  1.00 37.91           C  
ATOM   1478  C   ARG B 206      -4.456   8.065  -4.380  1.00 37.91           C  
ATOM   1479  O   ARG B 206      -4.912   7.383  -5.235  1.00 35.84           O  
ATOM   1480  CB  ARG B 206      -2.684   6.821  -3.200  1.00 40.86           C  
ATOM   1481  CG  ARG B 206      -1.225   6.374  -3.070  1.00 42.76           C  
ATOM   1482  CD  ARG B 206      -1.283   5.147  -2.177  1.00 48.66           C  
ATOM   1483  NE  ARG B 206      -0.018   4.507  -1.923  1.00 57.12           N  
ATOM   1484  CZ  ARG B 206       0.384   4.000  -0.746  1.00 63.54           C  
ATOM   1485  NH1 ARG B 206      -0.350   4.109   0.366  1.00 61.74           N1+
ATOM   1486  NH2 ARG B 206       1.590   3.439  -0.667  1.00 64.18           N  
ATOM   1487  N   ALA B 207      -5.193   8.880  -3.615  1.00 36.29           N  
ATOM   1488  CA  ALA B 207      -6.643   9.010  -3.756  1.00 36.31           C  
ATOM   1489  C   ALA B 207      -7.030   9.932  -4.909  1.00 37.00           C  
ATOM   1490  O   ALA B 207      -8.189  10.061  -5.214  1.00 35.52           O  
ATOM   1491  CB  ALA B 207      -7.252   9.533  -2.468  1.00 36.03           C  
ATOM   1492  N   SER B 208      -6.076  10.616  -5.523  1.00 35.38           N  
ATOM   1493  CA  SER B 208      -6.408  11.408  -6.698  1.00 35.73           C  
ATOM   1494  C   SER B 208      -6.326  10.460  -7.874  1.00 36.94           C  
ATOM   1495  O   SER B 208      -5.261   9.970  -8.224  1.00 35.19           O  
ATOM   1496  CB  SER B 208      -5.443  12.558  -6.878  1.00 34.87           C  
ATOM   1497  OG  SER B 208      -5.682  13.220  -8.095  1.00 35.48           O  
ATOM   1498  N   ASP B 209      -7.474  10.149  -8.431  1.00 38.28           N  
ATOM   1499  CA  ASP B 209      -7.539   9.321  -9.608  1.00 40.15           C  
ATOM   1500  C   ASP B 209      -6.730   9.891 -10.777  1.00 39.71           C  
ATOM   1501  O   ASP B 209      -7.004  10.988 -11.267  1.00 39.98           O  
ATOM   1502  CB  ASP B 209      -9.008   9.059  -9.999  1.00 42.41           C  
ATOM   1503  CG  ASP B 209      -9.858  10.330 -10.056  1.00 43.83           C  
ATOM   1504  OD1 ASP B 209      -9.862  11.117  -9.062  1.00 42.03           O  
ATOM   1505  OD2 ASP B 209     -10.580  10.506 -11.078  1.00 45.13           O1-
ATOM   1506  N   THR B 210      -5.746   9.117 -11.234  1.00 39.62           N  
ATOM   1507  CA  THR B 210      -4.854   9.538 -12.310  1.00 40.06           C  
ATOM   1508  C   THR B 210      -4.848   8.403 -13.360  1.00 40.48           C  
ATOM   1509  O   THR B 210      -4.255   7.362 -13.111  1.00 42.63           O  
ATOM   1510  CB  THR B 210      -3.436   9.798 -11.746  1.00 39.58           C  
ATOM   1511  CG2 THR B 210      -2.534  10.428 -12.783  1.00 40.51           C  
ATOM   1512  OG1 THR B 210      -3.507  10.657 -10.592  1.00 40.34           O  
ATOM   1513  N   CYS B 211      -5.509   8.616 -14.507  1.00 39.31           N  
ATOM   1514  CA  CYS B 211      -5.825   7.550 -15.475  1.00 40.58           C  
ATOM   1515  C   CYS B 211      -5.301   7.803 -16.877  1.00 40.95           C  
ATOM   1516  O   CYS B 211      -5.311   8.935 -17.346  1.00 43.38           O  
ATOM   1517  CB  CYS B 211      -7.338   7.414 -15.631  1.00 42.26           C  
ATOM   1518  SG  CYS B 211      -8.233   7.177 -14.093  1.00 42.61           S  
ATOM   1519  N   PRO B 212      -4.876   6.737 -17.568  1.00 41.94           N  
ATOM   1520  CA  PRO B 212      -4.671   6.840 -19.002  1.00 44.22           C  
ATOM   1521  C   PRO B 212      -6.044   6.878 -19.654  1.00 44.60           C  
ATOM   1522  O   PRO B 212      -6.957   6.233 -19.170  1.00 48.25           O  
ATOM   1523  CB  PRO B 212      -3.925   5.540 -19.337  1.00 45.12           C  
ATOM   1524  CG  PRO B 212      -4.462   4.541 -18.343  1.00 44.05           C  
ATOM   1525  CD  PRO B 212      -4.769   5.340 -17.094  1.00 43.93           C  
ATOM   1526  N   ILE B 213      -6.212   7.667 -20.704  1.00 45.97           N  
ATOM   1527  CA  ILE B 213      -7.483   7.705 -21.425  1.00 47.45           C  
ATOM   1528  C   ILE B 213      -7.202   7.453 -22.889  1.00 49.05           C  
ATOM   1529  O   ILE B 213      -6.321   8.105 -23.454  1.00 49.47           O  
ATOM   1530  CB  ILE B 213      -8.166   9.065 -21.280  1.00 47.72           C  
ATOM   1531  CG1 ILE B 213      -8.497   9.322 -19.820  1.00 45.73           C  
ATOM   1532  CG2 ILE B 213      -9.434   9.127 -22.115  1.00 48.81           C  
ATOM   1533  CD1 ILE B 213      -9.259  10.608 -19.598  1.00 46.63           C  
ATOM   1534  N   THR B 214      -7.949   6.524 -23.488  1.00 48.98           N  
ATOM   1535  CA  THR B 214      -7.844   6.234 -24.915  1.00 51.45           C  
ATOM   1536  C   THR B 214      -9.068   6.764 -25.670  1.00 51.90           C  
ATOM   1537  O   THR B 214     -10.199   6.705 -25.185  1.00 50.98           O  
ATOM   1538  CB  THR B 214      -7.639   4.730 -25.172  1.00 53.27           C  
ATOM   1539  CG2 THR B 214      -7.411   4.468 -26.604  1.00 57.63           C  
ATOM   1540  OG1 THR B 214      -6.465   4.299 -24.489  1.00 55.34           O  
ATOM   1541  N   PHE B 215      -8.798   7.305 -26.852  1.00 51.70           N  
ATOM   1542  CA  PHE B 215      -9.791   7.904 -27.710  1.00 53.11           C  
ATOM   1543  C   PHE B 215      -9.828   7.043 -28.964  1.00 55.53           C  
ATOM   1544  O   PHE B 215      -8.833   6.957 -29.706  1.00 52.66           O  
ATOM   1545  CB  PHE B 215      -9.362   9.337 -28.072  1.00 53.60           C  
ATOM   1546  CG  PHE B 215      -9.387  10.292 -26.908  1.00 52.20           C  
ATOM   1547  CD1 PHE B 215      -8.303  10.408 -26.061  1.00 53.69           C  
ATOM   1548  CD2 PHE B 215     -10.490  11.090 -26.678  1.00 51.57           C  
ATOM   1549  CE1 PHE B 215      -8.340  11.294 -24.975  1.00 53.07           C  
ATOM   1550  CE2 PHE B 215     -10.529  11.972 -25.627  1.00 50.59           C  
ATOM   1551  CZ  PHE B 215      -9.454  12.081 -24.771  1.00 50.65           C  
ATOM   1552  N   GLU B 216     -10.947   6.364 -29.170  1.00 57.03           N  
ATOM   1553  CA  GLU B 216     -11.109   5.454 -30.299  1.00 59.24           C  
ATOM   1554  C   GLU B 216     -12.339   5.919 -31.041  1.00 58.86           C  
ATOM   1555  O   GLU B 216     -13.458   5.725 -30.574  1.00 58.12           O  
ATOM   1556  CB  GLU B 216     -11.285   4.016 -29.823  1.00 62.44           C  
ATOM   1557  CG  GLU B 216      -9.980   3.327 -29.447  1.00 65.59           C  
ATOM   1558  CD  GLU B 216     -10.131   1.833 -29.158  1.00 71.12           C  
ATOM   1559  OE1 GLU B 216     -11.181   1.227 -29.503  1.00 73.42           O  
ATOM   1560  OE2 GLU B 216      -9.171   1.258 -28.598  1.00 71.53           O1-
ATOM   1561  N   ASN B 217     -12.115   6.586 -32.171  1.00 59.49           N  
ATOM   1562  CA  ASN B 217     -13.182   7.256 -32.897  1.00 60.55           C  
ATOM   1563  C   ASN B 217     -14.137   7.936 -31.937  1.00 59.60           C  
ATOM   1564  O   ASN B 217     -15.326   7.725 -31.986  1.00 59.75           O  
ATOM   1565  CB  ASN B 217     -13.940   6.249 -33.792  1.00 62.40           C  
ATOM   1566  CG  ASN B 217     -13.121   5.797 -34.995  1.00 63.84           C  
ATOM   1567  ND2 ASN B 217     -13.476   4.642 -35.525  1.00 66.75           N  
ATOM   1568  OD1 ASN B 217     -12.179   6.472 -35.441  1.00 63.61           O  
ATOM   1569  N   CYS B 218     -13.608   8.751 -31.040  1.00 59.98           N  
ATOM   1570  CA  CYS B 218     -14.449   9.429 -30.071  1.00 57.83           C  
ATOM   1571  C   CYS B 218     -15.104  10.597 -30.793  1.00 57.66           C  
ATOM   1572  O   CYS B 218     -14.425  11.564 -31.140  1.00 58.39           O  
ATOM   1573  CB  CYS B 218     -13.598   9.908 -28.885  1.00 57.48           C  
ATOM   1574  SG  CYS B 218     -14.534  10.716 -27.575  1.00 57.38           S  
ATOM   1575  N   ALA B 219     -16.409  10.495 -31.021  1.00 56.02           N  
ATOM   1576  CA  ALA B 219     -17.146  11.439 -31.856  1.00 57.30           C  
ATOM   1577  C   ALA B 219     -17.962  12.417 -31.027  1.00 56.79           C  
ATOM   1578  O   ALA B 219     -18.832  11.995 -30.262  1.00 58.49           O  
ATOM   1579  CB  ALA B 219     -18.080  10.671 -32.789  1.00 59.02           C  
ATOM   1580  N   ILE B 220     -17.712  13.715 -31.206  1.00 55.43           N  
ATOM   1581  CA  ILE B 220     -18.466  14.787 -30.503  1.00 54.91           C  
ATOM   1582  C   ILE B 220     -19.024  15.794 -31.509  1.00 56.22           C  
ATOM   1583  O   ILE B 220     -18.559  15.826 -32.663  1.00 56.45           O  
ATOM   1584  CB  ILE B 220     -17.554  15.551 -29.510  1.00 54.44           C  
ATOM   1585  CG1 ILE B 220     -16.465  16.339 -30.266  1.00 53.73           C  
ATOM   1586  CG2 ILE B 220     -16.937  14.577 -28.521  1.00 54.33           C  
ATOM   1587  CD1 ILE B 220     -15.261  16.749 -29.447  1.00 52.04           C  
ATOM   1588  N   PRO B 221     -20.019  16.616 -31.098  1.00 55.28           N  
ATOM   1589  CA  PRO B 221     -20.524  17.587 -32.090  1.00 55.73           C  
ATOM   1590  C   PRO B 221     -19.475  18.626 -32.511  1.00 55.92           C  
ATOM   1591  O   PRO B 221     -18.565  18.984 -31.758  1.00 51.53           O  
ATOM   1592  CB  PRO B 221     -21.733  18.253 -31.406  1.00 55.56           C  
ATOM   1593  CG  PRO B 221     -22.055  17.405 -30.213  1.00 55.84           C  
ATOM   1594  CD  PRO B 221     -20.846  16.565 -29.878  1.00 55.07           C  
ATOM   1595  N   GLU B 222     -19.627  19.096 -33.735  1.00 57.68           N  
ATOM   1596  CA  GLU B 222     -18.732  20.087 -34.329  1.00 59.05           C  
ATOM   1597  C   GLU B 222     -18.516  21.331 -33.453  1.00 57.16           C  
ATOM   1598  O   GLU B 222     -17.422  21.914 -33.464  1.00 56.28           O  
ATOM   1599  CB  GLU B 222     -19.292  20.519 -35.702  1.00 60.32           C  
ATOM   1600  CG  GLU B 222     -18.551  21.700 -36.318  1.00 62.26           C  
ATOM   1601  CD  GLU B 222     -18.678  21.757 -37.837  1.00 64.97           C  
ATOM   1602  OE1 GLU B 222     -19.667  21.236 -38.391  1.00 63.21           O  
ATOM   1603  OE2 GLU B 222     -17.767  22.330 -38.461  1.00 67.88           O1-
ATOM   1604  N   ASP B 223     -19.563  21.740 -32.733  1.00 56.88           N  
ATOM   1605  CA  ASP B 223     -19.519  22.920 -31.848  1.00 58.43           C  
ATOM   1606  C   ASP B 223     -18.759  22.713 -30.528  1.00 54.00           C  
ATOM   1607  O   ASP B 223     -18.680  23.645 -29.729  1.00 52.99           O  
ATOM   1608  CB  ASP B 223     -20.942  23.385 -31.497  1.00 60.43           C  
ATOM   1609  CG  ASP B 223     -21.677  23.957 -32.688  1.00 65.55           C  
ATOM   1610  OD1 ASP B 223     -21.061  24.718 -33.472  1.00 68.94           O  
ATOM   1611  OD2 ASP B 223     -22.877  23.646 -32.840  1.00 68.02           O1-
ATOM   1612  N   ASN B 224     -18.242  21.510 -30.288  1.00 52.54           N  
ATOM   1613  CA  ASN B 224     -17.409  21.235 -29.096  1.00 51.30           C  
ATOM   1614  C   ASN B 224     -15.931  21.609 -29.229  1.00 50.54           C  
ATOM   1615  O   ASN B 224     -15.129  21.420 -28.296  1.00 49.41           O  
ATOM   1616  CB  ASN B 224     -17.563  19.785 -28.663  1.00 51.20           C  
ATOM   1617  CG  ASN B 224     -18.919  19.528 -28.067  1.00 54.18           C  
ATOM   1618  ND2 ASN B 224     -18.995  18.613 -27.116  1.00 55.49           N  
ATOM   1619  OD1 ASN B 224     -19.880  20.178 -28.430  1.00 54.71           O  
ATOM   1620  N   LEU B 225     -15.580  22.131 -30.396  1.00 50.91           N  
ATOM   1621  CA  LEU B 225     -14.369  22.885 -30.566  1.00 48.75           C  
ATOM   1622  C   LEU B 225     -14.368  24.026 -29.529  1.00 47.35           C  
ATOM   1623  O   LEU B 225     -15.323  24.785 -29.418  1.00 47.65           O  
ATOM   1624  CB  LEU B 225     -14.286  23.425 -32.010  1.00 49.59           C  
ATOM   1625  CG  LEU B 225     -13.105  24.326 -32.402  1.00 51.19           C  
ATOM   1626  CD1 LEU B 225     -11.771  23.632 -32.211  1.00 51.91           C  
ATOM   1627  CD2 LEU B 225     -13.230  24.847 -33.833  1.00 50.72           C  
ATOM   1628  N   LEU B 226     -13.314  24.083 -28.734  1.00 45.63           N  
ATOM   1629  CA  LEU B 226     -13.091  25.162 -27.789  1.00 47.81           C  
ATOM   1630  C   LEU B 226     -12.115  26.162 -28.418  1.00 48.34           C  
ATOM   1631  O   LEU B 226     -10.992  25.773 -28.766  1.00 48.86           O  
ATOM   1632  CB  LEU B 226     -12.445  24.602 -26.517  1.00 47.29           C  
ATOM   1633  CG  LEU B 226     -12.211  25.651 -25.437  1.00 48.16           C  
ATOM   1634  CD1 LEU B 226     -13.512  26.369 -25.041  1.00 46.70           C  
ATOM   1635  CD2 LEU B 226     -11.518  25.003 -24.246  1.00 46.77           C  
ATOM   1636  N   GLY B 227     -12.526  27.428 -28.566  1.00 47.83           N  
ATOM   1637  CA  GLY B 227     -11.679  28.446 -29.188  1.00 48.99           C  
ATOM   1638  C   GLY B 227     -11.687  28.305 -30.708  1.00 51.35           C  
ATOM   1639  O   GLY B 227     -12.552  27.633 -31.270  1.00 53.46           O  
ATOM   1640  N   ASN B 228     -10.720  28.921 -31.372  1.00 51.54           N  
ATOM   1641  CA  ASN B 228     -10.594  28.800 -32.814  1.00 56.34           C  
ATOM   1642  C   ASN B 228      -9.716  27.615 -33.165  1.00 56.35           C  
ATOM   1643  O   ASN B 228      -8.882  27.194 -32.376  1.00 56.40           O  
ATOM   1644  CB  ASN B 228      -9.977  30.062 -33.437  1.00 58.04           C  
ATOM   1645  CG  ASN B 228     -10.688  31.331 -33.025  1.00 58.05           C  
ATOM   1646  ND2 ASN B 228      -9.956  32.247 -32.417  1.00 58.46           N  
ATOM   1647  OD1 ASN B 228     -11.874  31.488 -33.257  1.00 62.36           O  
ATOM   1648  N   ARG B 229      -9.879  27.103 -34.373  1.00 55.74           N  
ATOM   1649  CA  ARG B 229      -9.060  25.993 -34.816  1.00 56.56           C  
ATOM   1650  C   ARG B 229      -7.626  26.463 -34.881  1.00 53.67           C  
ATOM   1651  O   ARG B 229      -7.369  27.558 -35.345  1.00 54.36           O  
ATOM   1652  CB  ARG B 229      -9.523  25.526 -36.184  1.00 58.37           C  
ATOM   1653  CG  ARG B 229      -8.854  24.256 -36.673  1.00 60.01           C  
ATOM   1654  CD  ARG B 229      -9.709  23.668 -37.783  1.00 60.25           C  
ATOM   1655  NE  ARG B 229      -9.004  22.659 -38.554  1.00 61.87           N  
ATOM   1656  CZ  ARG B 229      -9.554  21.968 -39.554  1.00 64.37           C  
ATOM   1657  NH1 ARG B 229     -10.816  22.172 -39.901  1.00 63.17           N1+
ATOM   1658  NH2 ARG B 229      -8.834  21.075 -40.214  1.00 65.21           N  
ATOM   1659  N   GLY B 230      -6.701  25.657 -34.385  1.00 51.55           N  
ATOM   1660  CA  GLY B 230      -5.298  26.058 -34.327  1.00 53.31           C  
ATOM   1661  C   GLY B 230      -4.892  26.790 -33.050  1.00 53.59           C  
ATOM   1662  O   GLY B 230      -3.702  26.961 -32.793  1.00 53.07           O  
ATOM   1663  N   GLU B 231      -5.869  27.183 -32.235  1.00 56.23           N  
ATOM   1664  CA  GLU B 231      -5.630  27.967 -31.013  1.00 57.98           C  
ATOM   1665  C   GLU B 231      -5.313  27.071 -29.803  1.00 52.98           C  
ATOM   1666  O   GLU B 231      -5.152  27.562 -28.694  1.00 52.19           O  
ATOM   1667  CB  GLU B 231      -6.884  28.796 -30.721  1.00 64.06           C  
ATOM   1668  CG  GLU B 231      -6.686  30.210 -30.203  1.00 67.87           C  
ATOM   1669  CD  GLU B 231      -8.029  30.885 -29.916  1.00 69.69           C  
ATOM   1670  OE1 GLU B 231      -9.048  30.167 -29.817  1.00 66.76           O  
ATOM   1671  OE2 GLU B 231      -8.079  32.127 -29.794  1.00 74.40           O1-
ATOM   1672  N   GLY B 232      -5.203  25.763 -30.020  1.00 50.51           N  
ATOM   1673  CA  GLY B 232      -5.146  24.799 -28.928  1.00 48.14           C  
ATOM   1674  C   GLY B 232      -3.991  25.020 -27.968  1.00 49.05           C  
ATOM   1675  O   GLY B 232      -4.145  24.847 -26.747  1.00 44.68           O  
ATOM   1676  N   LEU B 233      -2.827  25.387 -28.510  1.00 48.91           N  
ATOM   1677  CA  LEU B 233      -1.646  25.542 -27.689  1.00 53.70           C  
ATOM   1678  C   LEU B 233      -1.778  26.765 -26.767  1.00 54.35           C  
ATOM   1679  O   LEU B 233      -1.450  26.687 -25.575  1.00 50.36           O  
ATOM   1680  CB  LEU B 233      -0.391  25.647 -28.538  1.00 58.44           C  
ATOM   1681  CG  LEU B 233       0.895  25.538 -27.721  1.00 62.47           C  
ATOM   1682  CD1 LEU B 233       1.023  24.141 -27.111  1.00 63.42           C  
ATOM   1683  CD2 LEU B 233       2.083  25.881 -28.606  1.00 63.00           C  
ATOM   1684  N   LYS B 234      -2.259  27.875 -27.328  1.00 53.81           N  
ATOM   1685  CA  LYS B 234      -2.552  29.064 -26.547  1.00 56.06           C  
ATOM   1686  C   LYS B 234      -3.478  28.717 -25.395  1.00 51.74           C  
ATOM   1687  O   LYS B 234      -3.279  29.150 -24.262  1.00 53.79           O  
ATOM   1688  CB  LYS B 234      -3.215  30.141 -27.409  1.00 59.67           C  
ATOM   1689  CG  LYS B 234      -3.605  31.379 -26.607  1.00 64.91           C  
ATOM   1690  CD  LYS B 234      -4.708  32.183 -27.272  1.00 70.29           C  
ATOM   1691  CE  LYS B 234      -4.190  33.023 -28.419  1.00 75.96           C  
ATOM   1692  NZ  LYS B 234      -4.906  34.332 -28.464  1.00 80.49           N1+
ATOM   1693  N   ILE B 235      -4.511  27.952 -25.689  1.00 49.42           N  
ATOM   1694  CA  ILE B 235      -5.489  27.643 -24.679  1.00 47.73           C  
ATOM   1695  C   ILE B 235      -4.852  26.756 -23.610  1.00 44.48           C  
ATOM   1696  O   ILE B 235      -5.143  26.919 -22.444  1.00 41.26           O  
ATOM   1697  CB  ILE B 235      -6.724  27.011 -25.312  1.00 49.43           C  
ATOM   1698  CG1 ILE B 235      -7.438  28.065 -26.168  1.00 51.24           C  
ATOM   1699  CG2 ILE B 235      -7.691  26.450 -24.254  1.00 48.92           C  
ATOM   1700  CD1 ILE B 235      -8.583  27.488 -26.974  1.00 52.40           C  
ATOM   1701  N   ALA B 236      -3.979  25.830 -24.012  1.00 44.21           N  
ATOM   1702  CA  ALA B 236      -3.337  24.950 -23.057  1.00 45.76           C  
ATOM   1703  C   ALA B 236      -2.394  25.717 -22.130  1.00 46.06           C  
ATOM   1704  O   ALA B 236      -2.160  25.286 -20.992  1.00 41.92           O  
ATOM   1705  CB  ALA B 236      -2.583  23.835 -23.762  1.00 48.29           C  
ATOM   1706  N   LEU B 237      -1.856  26.835 -22.625  1.00 46.35           N  
ATOM   1707  CA  LEU B 237      -0.986  27.697 -21.850  1.00 47.77           C  
ATOM   1708  C   LEU B 237      -1.712  28.871 -21.180  1.00 50.23           C  
ATOM   1709  O   LEU B 237      -1.102  29.630 -20.442  1.00 58.09           O  
ATOM   1710  CB  LEU B 237       0.153  28.197 -22.738  1.00 51.30           C  
ATOM   1711  CG  LEU B 237       0.991  27.084 -23.384  1.00 52.83           C  
ATOM   1712  CD1 LEU B 237       2.035  27.692 -24.297  1.00 55.01           C  
ATOM   1713  CD2 LEU B 237       1.683  26.200 -22.349  1.00 53.52           C  
ATOM   1714  N   SER B 238      -3.023  28.979 -21.329  1.00 47.92           N  
ATOM   1715  CA  SER B 238      -3.680  30.177 -20.889  1.00 48.68           C  
ATOM   1716  C   SER B 238      -3.963  30.226 -19.391  1.00 49.77           C  
ATOM   1717  O   SER B 238      -4.382  31.277 -18.899  1.00 50.70           O  
ATOM   1718  CB  SER B 238      -4.983  30.347 -21.639  1.00 51.01           C  
ATOM   1719  OG  SER B 238      -5.801  29.189 -21.459  1.00 58.33           O  
ATOM   1720  N   ASN B 239      -3.778  29.113 -18.667  1.00 45.97           N  
ATOM   1721  CA  ASN B 239      -4.029  29.122 -17.220  1.00 43.83           C  
ATOM   1722  C   ASN B 239      -2.837  28.640 -16.415  1.00 41.58           C  
ATOM   1723  O   ASN B 239      -3.024  28.148 -15.304  1.00 39.15           O  
ATOM   1724  CB  ASN B 239      -5.245  28.246 -16.874  1.00 42.66           C  
ATOM   1725  CG  ASN B 239      -6.526  28.807 -17.434  1.00 44.41           C  
ATOM   1726  ND2 ASN B 239      -6.990  28.235 -18.523  1.00 43.41           N  
ATOM   1727  OD1 ASN B 239      -7.074  29.769 -16.900  1.00 47.87           O  
ATOM   1728  N   LEU B 240      -1.631  28.776 -16.954  1.00 41.81           N  
ATOM   1729  CA  LEU B 240      -0.430  28.358 -16.238  1.00 42.14           C  
ATOM   1730  C   LEU B 240      -0.268  29.109 -14.923  1.00 40.78           C  
ATOM   1731  O   LEU B 240       0.243  28.545 -13.954  1.00 40.58           O  
ATOM   1732  CB  LEU B 240       0.837  28.534 -17.086  1.00 45.37           C  
ATOM   1733  CG  LEU B 240       0.986  27.612 -18.312  1.00 49.92           C  
ATOM   1734  CD1 LEU B 240       2.247  27.983 -19.087  1.00 48.95           C  
ATOM   1735  CD2 LEU B 240       1.032  26.137 -17.921  1.00 48.85           C  
ATOM   1736  N   GLU B 241      -0.664  30.374 -14.873  1.00 40.32           N  
ATOM   1737  CA  GLU B 241      -0.427  31.168 -13.648  1.00 39.81           C  
ATOM   1738  C   GLU B 241      -1.287  30.608 -12.509  1.00 38.10           C  
ATOM   1739  O   GLU B 241      -0.783  30.335 -11.441  1.00 35.99           O  
ATOM   1740  CB  GLU B 241      -0.714  32.635 -13.872  1.00 42.13           C  
ATOM   1741  CG  GLU B 241       0.242  33.349 -14.835  1.00 45.98           C  
ATOM   1742  CD  GLU B 241      -0.020  33.068 -16.307  1.00 48.82           C  
ATOM   1743  OE1 GLU B 241      -1.045  32.434 -16.667  1.00 51.21           O  
ATOM   1744  OE2 GLU B 241       0.831  33.476 -17.115  1.00 55.55           O1-
ATOM   1745  N   GLY B 242      -2.580  30.380 -12.778  1.00 38.19           N  
ATOM   1746  CA  GLY B 242      -3.484  29.826 -11.765  1.00 37.50           C  
ATOM   1747  C   GLY B 242      -3.078  28.412 -11.370  1.00 36.73           C  
ATOM   1748  O   GLY B 242      -3.160  28.020 -10.210  1.00 37.80           O  
ATOM   1749  N   GLY B 243      -2.698  27.613 -12.356  1.00 36.08           N  
ATOM   1750  CA  GLY B 243      -2.276  26.255 -12.102  1.00 35.35           C  
ATOM   1751  C   GLY B 243      -1.082  26.219 -11.157  1.00 34.72           C  
ATOM   1752  O   GLY B 243      -1.069  25.475 -10.187  1.00 33.90           O  
ATOM   1753  N   ARG B 244      -0.082  27.039 -11.442  1.00 33.98           N  
ATOM   1754  CA  ARG B 244       1.122  27.054 -10.633  1.00 34.20           C  
ATOM   1755  C   ARG B 244       0.890  27.653  -9.246  1.00 34.24           C  
ATOM   1756  O   ARG B 244       1.424  27.135  -8.283  1.00 34.43           O  
ATOM   1757  CB  ARG B 244       2.282  27.673 -11.404  1.00 32.53           C  
ATOM   1758  CG  ARG B 244       2.597  26.743 -12.552  1.00 35.04           C  
ATOM   1759  CD  ARG B 244       3.599  27.316 -13.551  1.00 36.56           C  
ATOM   1760  NE  ARG B 244       3.771  26.435 -14.702  1.00 37.08           N  
ATOM   1761  CZ  ARG B 244       4.697  26.614 -15.648  1.00 37.80           C  
ATOM   1762  NH1 ARG B 244       5.570  27.625 -15.585  1.00 39.24           N1+
ATOM   1763  NH2 ARG B 244       4.771  25.779 -16.648  1.00 36.77           N  
ATOM   1764  N   ILE B 245       0.095  28.720  -9.147  1.00 34.27           N  
ATOM   1765  CA  ILE B 245      -0.270  29.277  -7.854  1.00 33.75           C  
ATOM   1766  C   ILE B 245      -0.945  28.198  -7.014  1.00 34.01           C  
ATOM   1767  O   ILE B 245      -0.697  28.105  -5.830  1.00 34.52           O  
ATOM   1768  CB  ILE B 245      -1.206  30.526  -7.987  1.00 35.56           C  
ATOM   1769  CG1 ILE B 245      -0.425  31.759  -8.415  1.00 36.63           C  
ATOM   1770  CG2 ILE B 245      -1.951  30.825  -6.685  1.00 34.99           C  
ATOM   1771  CD1 ILE B 245      -1.311  32.852  -9.009  1.00 39.67           C  
ATOM   1772  N   GLY B 246      -1.811  27.398  -7.619  1.00 32.72           N  
ATOM   1773  CA  GLY B 246      -2.520  26.334  -6.888  1.00 34.29           C  
ATOM   1774  C   GLY B 246      -1.585  25.231  -6.392  1.00 33.76           C  
ATOM   1775  O   GLY B 246      -1.659  24.812  -5.260  1.00 34.81           O  
ATOM   1776  N   ILE B 247      -0.716  24.725  -7.238  1.00 33.40           N  
ATOM   1777  CA  ILE B 247       0.149  23.635  -6.806  1.00 33.17           C  
ATOM   1778  C   ILE B 247       1.210  24.156  -5.821  1.00 32.45           C  
ATOM   1779  O   ILE B 247       1.641  23.419  -4.915  1.00 29.23           O  
ATOM   1780  CB  ILE B 247       0.810  22.968  -7.998  1.00 35.51           C  
ATOM   1781  CG1 ILE B 247      -0.271  22.392  -8.935  1.00 36.19           C  
ATOM   1782  CG2 ILE B 247       1.707  21.836  -7.550  1.00 37.01           C  
ATOM   1783  CD1 ILE B 247      -1.222  21.376  -8.318  1.00 35.97           C  
ATOM   1784  N   ALA B 248       1.628  25.414  -6.000  1.00 34.27           N  
ATOM   1785  CA  ALA B 248       2.522  26.017  -5.057  1.00 34.67           C  
ATOM   1786  C   ALA B 248       1.876  26.007  -3.687  1.00 33.63           C  
ATOM   1787  O   ALA B 248       2.528  25.605  -2.704  1.00 32.90           O  
ATOM   1788  CB  ALA B 248       2.891  27.442  -5.452  1.00 35.66           C  
ATOM   1789  N   ALA B 249       0.595  26.396  -3.633  1.00 33.55           N  
ATOM   1790  CA  ALA B 249      -0.151  26.414  -2.373  1.00 34.35           C  
ATOM   1791  C   ALA B 249      -0.375  24.994  -1.834  1.00 33.38           C  
ATOM   1792  O   ALA B 249      -0.417  24.767  -0.618  1.00 33.40           O  
ATOM   1793  CB  ALA B 249      -1.483  27.152  -2.515  1.00 34.74           C  
ATOM   1794  N   GLN B 250      -0.554  24.043  -2.730  1.00 32.38           N  
ATOM   1795  CA  GLN B 250      -0.684  22.661  -2.289  1.00 32.43           C  
ATOM   1796  C   GLN B 250       0.607  22.214  -1.588  1.00 31.00           C  
ATOM   1797  O   GLN B 250       0.551  21.683  -0.499  1.00 30.17           O  
ATOM   1798  CB  GLN B 250      -1.041  21.702  -3.437  1.00 31.89           C  
ATOM   1799  CG  GLN B 250      -0.812  20.246  -3.068  1.00 32.90           C  
ATOM   1800  CD  GLN B 250      -1.058  19.297  -4.257  1.00 34.38           C  
ATOM   1801  NE2 GLN B 250      -1.927  18.321  -4.063  1.00 33.68           N  
ATOM   1802  OE1 GLN B 250      -0.496  19.482  -5.343  1.00 33.89           O  
ATOM   1803  N   ALA B 251       1.756  22.441  -2.228  1.00 31.92           N  
ATOM   1804  CA  ALA B 251       3.057  22.144  -1.622  1.00 31.67           C  
ATOM   1805  C   ALA B 251       3.226  22.778  -0.251  1.00 31.86           C  
ATOM   1806  O   ALA B 251       3.705  22.160   0.700  1.00 31.50           O  
ATOM   1807  CB  ALA B 251       4.182  22.595  -2.547  1.00 31.36           C  
ATOM   1808  N   LEU B 252       2.825  24.027  -0.173  1.00 33.11           N  
ATOM   1809  CA  LEU B 252       2.861  24.786   1.064  1.00 34.65           C  
ATOM   1810  C   LEU B 252       2.018  24.151   2.164  1.00 33.90           C  
ATOM   1811  O   LEU B 252       2.472  24.005   3.287  1.00 34.73           O  
ATOM   1812  CB  LEU B 252       2.350  26.193   0.805  1.00 34.81           C  
ATOM   1813  CG  LEU B 252       2.150  27.129   1.982  1.00 36.40           C  
ATOM   1814  CD1 LEU B 252       3.465  27.463   2.653  1.00 34.41           C  
ATOM   1815  CD2 LEU B 252       1.495  28.424   1.459  1.00 37.35           C  
ATOM   1816  N   GLY B 253       0.797  23.797   1.830  1.00 32.66           N  
ATOM   1817  CA  GLY B 253      -0.102  23.158   2.778  1.00 33.93           C  
ATOM   1818  C   GLY B 253       0.367  21.808   3.265  1.00 33.00           C  
ATOM   1819  O   GLY B 253       0.211  21.485   4.431  1.00 34.30           O  
ATOM   1820  N   ILE B 254       0.907  20.998   2.372  1.00 32.13           N  
ATOM   1821  CA  ILE B 254       1.434  19.690   2.775  1.00 31.84           C  
ATOM   1822  C   ILE B 254       2.635  19.830   3.731  1.00 31.91           C  
ATOM   1823  O   ILE B 254       2.742  19.136   4.750  1.00 32.49           O  
ATOM   1824  CB  ILE B 254       1.834  18.865   1.541  1.00 31.05           C  
ATOM   1825  CG1 ILE B 254       0.606  18.546   0.707  1.00 31.89           C  
ATOM   1826  CG2 ILE B 254       2.584  17.596   1.959  1.00 31.11           C  
ATOM   1827  CD1 ILE B 254       0.969  18.113  -0.709  1.00 33.33           C  
ATOM   1828  N   ALA B 255       3.532  20.746   3.391  1.00 31.48           N  
ATOM   1829  CA  ALA B 255       4.680  21.003   4.209  1.00 30.98           C  
ATOM   1830  C   ALA B 255       4.237  21.464   5.588  1.00 31.54           C  
ATOM   1831  O   ALA B 255       4.753  21.028   6.622  1.00 30.42           O  
ATOM   1832  CB  ALA B 255       5.542  22.076   3.553  1.00 30.44           C  
ATOM   1833  N   ARG B 256       3.266  22.367   5.592  1.00 32.81           N  
ATOM   1834  CA  ARG B 256       2.748  22.929   6.839  1.00 32.66           C  
ATOM   1835  C   ARG B 256       2.121  21.858   7.712  1.00 33.46           C  
ATOM   1836  O   ARG B 256       2.341  21.855   8.921  1.00 34.54           O  
ATOM   1837  CB  ARG B 256       1.747  24.064   6.600  1.00 32.44           C  
ATOM   1838  CG  ARG B 256       1.495  24.916   7.840  1.00 32.62           C  
ATOM   1839  CD  ARG B 256       0.286  25.811   7.674  1.00 33.76           C  
ATOM   1840  NE  ARG B 256      -0.927  25.045   7.915  1.00 34.04           N  
ATOM   1841  CZ  ARG B 256      -2.146  25.447   7.608  1.00 35.36           C  
ATOM   1842  NH1 ARG B 256      -3.165  24.708   7.934  1.00 36.31           N1+
ATOM   1843  NH2 ARG B 256      -2.371  26.598   6.981  1.00 38.22           N  
ATOM   1844  N   ALA B 257       1.360  20.938   7.117  1.00 33.79           N  
ATOM   1845  CA  ALA B 257       0.746  19.880   7.928  1.00 32.89           C  
ATOM   1846  C   ALA B 257       1.859  19.061   8.596  1.00 32.64           C  
ATOM   1847  O   ALA B 257       1.771  18.725   9.776  1.00 33.20           O  
ATOM   1848  CB  ALA B 257      -0.137  19.012   7.092  1.00 32.96           C  
ATOM   1849  N   ALA B 258       2.924  18.760   7.850  1.00 32.23           N  
ATOM   1850  CA  ALA B 258       3.995  17.915   8.390  1.00 31.32           C  
ATOM   1851  C   ALA B 258       4.748  18.629   9.531  1.00 31.12           C  
ATOM   1852  O   ALA B 258       5.059  18.019  10.576  1.00 30.52           O  
ATOM   1853  CB  ALA B 258       4.952  17.527   7.293  1.00 31.02           C  
ATOM   1854  N   PHE B 259       5.079  19.896   9.282  1.00 31.69           N  
ATOM   1855  CA  PHE B 259       5.608  20.829  10.300  1.00 32.03           C  
ATOM   1856  C   PHE B 259       4.768  20.921  11.557  1.00 32.81           C  
ATOM   1857  O   PHE B 259       5.325  20.852  12.684  1.00 33.52           O  
ATOM   1858  CB  PHE B 259       5.789  22.197   9.647  1.00 32.82           C  
ATOM   1859  CG  PHE B 259       6.138  23.324  10.579  1.00 34.04           C  
ATOM   1860  CD1 PHE B 259       7.389  23.420  11.138  1.00 34.66           C  
ATOM   1861  CD2 PHE B 259       5.234  24.347  10.797  1.00 35.77           C  
ATOM   1862  CE1 PHE B 259       7.711  24.482  11.951  1.00 36.14           C  
ATOM   1863  CE2 PHE B 259       5.543  25.425  11.614  1.00 39.94           C  
ATOM   1864  CZ  PHE B 259       6.798  25.492  12.196  1.00 38.18           C  
ATOM   1865  N   ASP B 260       3.451  21.035  11.412  1.00 32.39           N  
ATOM   1866  CA  ASP B 260       2.597  21.070  12.598  1.00 33.23           C  
ATOM   1867  C   ASP B 260       2.714  19.750  13.330  1.00 33.56           C  
ATOM   1868  O   ASP B 260       2.810  19.769  14.537  1.00 34.23           O  
ATOM   1869  CB  ASP B 260       1.123  21.420  12.325  1.00 34.01           C  
ATOM   1870  CG  ASP B 260       0.924  22.897  11.971  1.00 36.72           C  
ATOM   1871  OD1 ASP B 260       1.776  23.728  12.319  1.00 36.18           O  
ATOM   1872  OD2 ASP B 260      -0.081  23.241  11.319  1.00 38.29           O1-
ATOM   1873  N   LYS B 261       2.731  18.599  12.647  1.00 33.31           N  
ATOM   1874  CA  LYS B 261       2.895  17.324  13.406  1.00 34.09           C  
ATOM   1875  C   LYS B 261       4.245  17.274  14.116  1.00 34.76           C  
ATOM   1876  O   LYS B 261       4.320  16.890  15.277  1.00 34.55           O  
ATOM   1877  CB  LYS B 261       2.703  16.070  12.555  1.00 34.82           C  
ATOM   1878  CG  LYS B 261       1.280  15.959  12.020  1.00 35.25           C  
ATOM   1879  CD  LYS B 261       1.033  14.798  11.070  1.00 33.92           C  
ATOM   1880  CE  LYS B 261      -0.467  14.724  10.770  1.00 33.48           C  
ATOM   1881  NZ  LYS B 261      -0.930  15.771   9.815  1.00 32.80           N1+
ATOM   1882  N   ALA B 262       5.311  17.710  13.434  1.00 34.99           N  
ATOM   1883  CA  ALA B 262       6.641  17.672  14.014  1.00 33.99           C  
ATOM   1884  C   ALA B 262       6.809  18.595  15.256  1.00 36.32           C  
ATOM   1885  O   ALA B 262       7.477  18.195  16.236  1.00 34.42           O  
ATOM   1886  CB  ALA B 262       7.684  18.003  12.967  1.00 33.16           C  
ATOM   1887  N   ARG B 263       6.224  19.800  15.217  1.00 37.40           N  
ATOM   1888  CA  ARG B 263       6.348  20.719  16.360  1.00 40.69           C  
ATOM   1889  C   ARG B 263       5.652  20.115  17.558  1.00 40.62           C  
ATOM   1890  O   ARG B 263       6.148  20.189  18.670  1.00 39.63           O  
ATOM   1891  CB  ARG B 263       5.683  22.068  16.152  1.00 42.91           C  
ATOM   1892  CG  ARG B 263       6.103  22.891  14.986  1.00 47.42           C  
ATOM   1893  CD  ARG B 263       4.883  23.670  14.479  1.00 50.59           C  
ATOM   1894  NE  ARG B 263       4.573  24.811  15.319  1.00 54.33           N  
ATOM   1895  CZ  ARG B 263       3.477  25.576  15.235  1.00 54.05           C  
ATOM   1896  NH1 ARG B 263       2.480  25.323  14.379  1.00 50.91           N1+
ATOM   1897  NH2 ARG B 263       3.382  26.606  16.051  1.00 56.68           N  
ATOM   1898  N   ARG B 264       4.459  19.578  17.311  1.00 41.67           N  
ATOM   1899  CA  ARG B 264       3.672  18.936  18.342  1.00 43.68           C  
ATOM   1900  C   ARG B 264       4.455  17.763  18.918  1.00 43.50           C  
ATOM   1901  O   ARG B 264       4.621  17.648  20.131  1.00 45.10           O  
ATOM   1902  CB  ARG B 264       2.321  18.461  17.782  1.00 45.28           C  
ATOM   1903  N   TYR B 265       4.983  16.909  18.054  1.00 41.02           N  
ATOM   1904  CA  TYR B 265       5.658  15.745  18.545  1.00 39.60           C  
ATOM   1905  C   TYR B 265       6.850  16.185  19.352  1.00 39.54           C  
ATOM   1906  O   TYR B 265       7.106  15.630  20.425  1.00 38.03           O  
ATOM   1907  CB  TYR B 265       6.067  14.810  17.426  1.00 38.62           C  
ATOM   1908  CG  TYR B 265       6.750  13.550  17.883  1.00 40.10           C  
ATOM   1909  CD1 TYR B 265       6.010  12.444  18.292  1.00 43.85           C  
ATOM   1910  CD2 TYR B 265       8.137  13.445  17.899  1.00 41.05           C  
ATOM   1911  CE1 TYR B 265       6.633  11.270  18.720  1.00 44.01           C  
ATOM   1912  CE2 TYR B 265       8.763  12.276  18.314  1.00 42.42           C  
ATOM   1913  CZ  TYR B 265       8.000  11.198  18.723  1.00 43.54           C  
ATOM   1914  OH  TYR B 265       8.617  10.047  19.116  1.00 46.84           O  
ATOM   1915  N   ALA B 266       7.545  17.213  18.878  1.00 39.63           N  
ATOM   1916  CA  ALA B 266       8.772  17.629  19.529  1.00 41.59           C  
ATOM   1917  C   ALA B 266       8.542  18.192  20.950  1.00 44.04           C  
ATOM   1918  O   ALA B 266       9.405  18.052  21.826  1.00 42.89           O  
ATOM   1919  CB  ALA B 266       9.487  18.677  18.686  1.00 41.08           C  
ATOM   1920  N   GLY B 267       7.413  18.862  21.156  1.00 46.12           N  
ATOM   1921  CA  GLY B 267       7.096  19.432  22.476  1.00 48.61           C  
ATOM   1922  C   GLY B 267       6.674  18.368  23.476  1.00 52.79           C  
ATOM   1923  O   GLY B 267       6.665  18.614  24.661  1.00 56.98           O  
ATOM   1924  N   GLU B 268       6.334  17.175  22.989  1.00 55.65           N  
ATOM   1925  CA  GLU B 268       5.856  16.089  23.833  1.00 57.16           C  
ATOM   1926  C   GLU B 268       6.811  14.945  24.011  1.00 55.56           C  
ATOM   1927  O   GLU B 268       6.698  14.231  24.977  1.00 56.15           O  
ATOM   1928  CB  GLU B 268       4.574  15.536  23.253  1.00 60.42           C  
ATOM   1929  CG  GLU B 268       3.448  16.538  23.394  1.00 66.60           C  
ATOM   1930  CD  GLU B 268       2.199  16.109  22.680  1.00 70.99           C  
ATOM   1931  OE1 GLU B 268       2.157  14.945  22.238  1.00 76.82           O  
ATOM   1932  OE2 GLU B 268       1.273  16.944  22.565  1.00 75.93           O1-
ATOM   1933  N   ARG B 269       7.730  14.748  23.076  1.00 55.23           N  
ATOM   1934  CA  ARG B 269       8.667  13.621  23.127  1.00 53.43           C  
ATOM   1935  C   ARG B 269       9.925  14.026  23.899  1.00 53.89           C  
ATOM   1936  O   ARG B 269      10.694  14.924  23.482  1.00 54.52           O  
ATOM   1937  CB  ARG B 269       9.041  13.173  21.711  1.00 52.75           C  
ATOM   1938  CG  ARG B 269      10.147  12.129  21.616  1.00 53.69           C  
ATOM   1939  CD  ARG B 269       9.735  10.803  22.262  1.00 54.20           C  
ATOM   1940  NE  ARG B 269      10.717   9.749  21.992  1.00 55.02           N  
ATOM   1941  CZ  ARG B 269      10.544   8.448  22.259  1.00 54.62           C  
ATOM   1942  NH1 ARG B 269       9.421   8.015  22.843  1.00 54.95           N1+
ATOM   1943  NH2 ARG B 269      11.507   7.577  21.953  1.00 52.04           N  
ATOM   1944  N   VAL B 270      10.136  13.340  25.013  1.00 54.19           N  
ATOM   1945  CA  VAL B 270      11.278  13.570  25.870  1.00 54.54           C  
ATOM   1946  C   VAL B 270      12.396  12.633  25.480  1.00 54.98           C  
ATOM   1947  O   VAL B 270      12.152  11.465  25.237  1.00 52.51           O  
ATOM   1948  CB  VAL B 270      10.920  13.370  27.344  1.00 55.63           C  
ATOM   1949  CG1 VAL B 270      12.171  13.529  28.215  1.00 58.12           C  
ATOM   1950  CG2 VAL B 270       9.852  14.386  27.753  1.00 56.41           C  
ATOM   1951  N   GLN B 271      13.623  13.152  25.408  1.00 56.86           N  
ATOM   1952  CA  GLN B 271      14.778  12.299  25.154  1.00 58.99           C  
ATOM   1953  C   GLN B 271      16.058  12.991  25.630  1.00 62.18           C  
ATOM   1954  O   GLN B 271      16.258  14.188  25.376  1.00 64.58           O  
ATOM   1955  CB  GLN B 271      14.853  11.935  23.674  1.00 57.83           C  
ATOM   1956  CG  GLN B 271      15.609  10.658  23.369  1.00 55.52           C  
ATOM   1957  CD  GLN B 271      14.821   9.359  23.643  1.00 55.89           C  
ATOM   1958  NE2 GLN B 271      15.550   8.258  23.610  1.00 51.19           N  
ATOM   1959  OE1 GLN B 271      13.581   9.341  23.861  1.00 55.97           O  
ATOM   1960  N   PHE B 272      16.919  12.224  26.307  1.00 64.58           N  
ATOM   1961  CA  PHE B 272      18.046  12.775  27.085  1.00 66.42           C  
ATOM   1962  C   PHE B 272      17.563  13.880  28.062  1.00 69.49           C  
ATOM   1963  O   PHE B 272      18.145  14.962  28.130  1.00 70.22           O  
ATOM   1964  CB  PHE B 272      19.183  13.257  26.151  1.00 64.77           C  
ATOM   1965  CG  PHE B 272      19.846  12.141  25.363  1.00 64.48           C  
ATOM   1966  CD1 PHE B 272      20.919  11.414  25.908  1.00 64.95           C  
ATOM   1967  CD2 PHE B 272      19.396  11.805  24.084  1.00 61.16           C  
ATOM   1968  CE1 PHE B 272      21.527  10.380  25.189  1.00 64.50           C  
ATOM   1969  CE2 PHE B 272      20.002  10.780  23.361  1.00 62.22           C  
ATOM   1970  CZ  PHE B 272      21.060  10.057  23.918  1.00 62.49           C  
ATOM   1971  N   GLY B 273      16.467  13.609  28.781  1.00 70.62           N  
ATOM   1972  CA  GLY B 273      16.034  14.447  29.917  1.00 69.72           C  
ATOM   1973  C   GLY B 273      15.268  15.736  29.621  1.00 70.97           C  
ATOM   1974  O   GLY B 273      14.978  16.492  30.540  1.00 73.08           O  
ATOM   1975  N   LYS B 274      14.939  15.993  28.351  1.00 68.76           N  
ATOM   1976  CA  LYS B 274      14.229  17.221  27.945  1.00 67.05           C  
ATOM   1977  C   LYS B 274      13.298  16.940  26.746  1.00 64.22           C  
ATOM   1978  O   LYS B 274      13.578  16.012  25.958  1.00 63.85           O  
ATOM   1979  CB  LYS B 274      15.243  18.327  27.571  1.00 64.66           C  
ATOM   1980  N   PRO B 275      12.200  17.729  26.592  1.00 58.41           N  
ATOM   1981  CA  PRO B 275      11.471  17.640  25.313  1.00 57.56           C  
ATOM   1982  C   PRO B 275      12.461  17.900  24.183  1.00 55.20           C  
ATOM   1983  O   PRO B 275      13.320  18.789  24.315  1.00 51.93           O  
ATOM   1984  CB  PRO B 275      10.437  18.768  25.390  1.00 58.05           C  
ATOM   1985  CG  PRO B 275      10.352  19.142  26.833  1.00 59.36           C  
ATOM   1986  CD  PRO B 275      11.659  18.781  27.470  1.00 59.51           C  
ATOM   1987  N   ILE B 276      12.369  17.117  23.107  1.00 52.35           N  
ATOM   1988  CA  ILE B 276      13.331  17.226  22.036  1.00 50.93           C  
ATOM   1989  C   ILE B 276      13.292  18.579  21.325  1.00 50.35           C  
ATOM   1990  O   ILE B 276      14.295  18.947  20.718  1.00 50.95           O  
ATOM   1991  CB  ILE B 276      13.286  16.055  21.013  1.00 53.02           C  
ATOM   1992  CG1 ILE B 276      11.957  16.009  20.260  1.00 53.05           C  
ATOM   1993  CG2 ILE B 276      13.671  14.742  21.707  1.00 54.47           C  
ATOM   1994  CD1 ILE B 276      11.871  14.901  19.221  1.00 53.82           C  
ATOM   1995  N   ALA B 277      12.177  19.317  21.410  1.00 49.08           N  
ATOM   1996  CA  ALA B 277      12.117  20.712  20.868  1.00 50.85           C  
ATOM   1997  C   ALA B 277      13.223  21.599  21.430  1.00 50.82           C  
ATOM   1998  O   ALA B 277      13.598  22.571  20.800  1.00 51.97           O  
ATOM   1999  CB  ALA B 277      10.757  21.363  21.111  1.00 49.14           C  
ATOM   2000  N   GLU B 278      13.749  21.240  22.601  1.00 54.40           N  
ATOM   2001  CA  GLU B 278      14.805  22.017  23.270  1.00 57.61           C  
ATOM   2002  C   GLU B 278      16.241  21.662  22.834  1.00 56.83           C  
ATOM   2003  O   GLU B 278      17.164  22.420  23.122  1.00 56.55           O  
ATOM   2004  CB  GLU B 278      14.649  21.885  24.782  1.00 60.52           C  
ATOM   2005  CG  GLU B 278      13.263  22.340  25.218  1.00 67.21           C  
ATOM   2006  CD  GLU B 278      13.054  22.400  26.714  1.00 72.88           C  
ATOM   2007  OE1 GLU B 278      14.041  22.310  27.479  1.00 79.67           O  
ATOM   2008  OE2 GLU B 278      11.878  22.546  27.119  1.00 78.89           O1-
ATOM   2009  N   HIS B 279      16.425  20.532  22.143  1.00 53.84           N  
ATOM   2010  CA  HIS B 279      17.727  20.189  21.585  1.00 52.02           C  
ATOM   2011  C   HIS B 279      17.969  21.093  20.380  1.00 49.34           C  
ATOM   2012  O   HIS B 279      17.135  21.248  19.488  1.00 46.58           O  
ATOM   2013  CB  HIS B 279      17.833  18.713  21.152  1.00 53.89           C  
ATOM   2014  CG  HIS B 279      17.644  17.724  22.264  1.00 57.46           C  
ATOM   2015  CD2 HIS B 279      16.937  16.567  22.317  1.00 60.30           C  
ATOM   2016  ND1 HIS B 279      18.252  17.854  23.494  1.00 57.72           N  
ATOM   2017  CE1 HIS B 279      17.903  16.842  24.269  1.00 60.79           C  
ATOM   2018  NE2 HIS B 279      17.108  16.042  23.579  1.00 61.43           N  
ATOM   2019  N   GLN B 280      19.139  21.681  20.361  1.00 48.27           N  
ATOM   2020  CA  GLN B 280      19.525  22.588  19.316  1.00 50.70           C  
ATOM   2021  C   GLN B 280      19.262  22.040  17.904  1.00 44.53           C  
ATOM   2022  O   GLN B 280      18.860  22.777  17.001  1.00 41.26           O  
ATOM   2023  CB  GLN B 280      21.013  22.836  19.450  1.00 55.52           C  
ATOM   2024  CG  GLN B 280      21.445  24.248  19.261  1.00 61.62           C  
ATOM   2025  CD  GLN B 280      22.780  24.470  19.945  1.00 68.29           C  
ATOM   2026  NE2 GLN B 280      23.670  25.136  19.264  1.00 66.24           N  
ATOM   2027  OE1 GLN B 280      23.004  24.028  21.085  1.00 81.40           O  
ATOM   2028  N   ALA B 281      19.540  20.770  17.698  1.00 40.72           N  
ATOM   2029  CA  ALA B 281      19.426  20.215  16.364  1.00 41.36           C  
ATOM   2030  C   ALA B 281      17.939  20.232  15.925  1.00 39.85           C  
ATOM   2031  O   ALA B 281      17.658  20.565  14.810  1.00 39.94           O  
ATOM   2032  CB  ALA B 281      20.006  18.817  16.309  1.00 42.57           C  
ATOM   2033  N   ILE B 282      17.005  19.959  16.836  1.00 40.73           N  
ATOM   2034  CA  ILE B 282      15.578  20.026  16.506  1.00 41.39           C  
ATOM   2035  C   ILE B 282      15.117  21.486  16.306  1.00 40.98           C  
ATOM   2036  O   ILE B 282      14.435  21.776  15.305  1.00 38.17           O  
ATOM   2037  CB  ILE B 282      14.696  19.312  17.557  1.00 43.20           C  
ATOM   2038  CG1 ILE B 282      15.125  17.850  17.747  1.00 44.80           C  
ATOM   2039  CG2 ILE B 282      13.218  19.398  17.200  1.00 41.43           C  
ATOM   2040  CD1 ILE B 282      15.370  17.105  16.466  1.00 46.58           C  
ATOM   2041  N   GLN B 283      15.492  22.379  17.244  1.00 39.15           N  
ATOM   2042  CA  GLN B 283      15.284  23.830  17.101  1.00 39.39           C  
ATOM   2043  C   GLN B 283      15.686  24.345  15.755  1.00 37.33           C  
ATOM   2044  O   GLN B 283      14.962  25.125  15.142  1.00 35.34           O  
ATOM   2045  CB  GLN B 283      16.119  24.631  18.116  1.00 43.23           C  
ATOM   2046  CG  GLN B 283      15.463  24.802  19.458  1.00 47.94           C  
ATOM   2047  CD  GLN B 283      16.218  25.733  20.421  1.00 54.43           C  
ATOM   2048  NE2 GLN B 283      15.890  25.590  21.690  1.00 59.00           N  
ATOM   2049  OE1 GLN B 283      17.072  26.574  20.041  1.00 62.10           O  
ATOM   2050  N   GLN B 284      16.862  23.919  15.302  1.00 36.50           N  
ATOM   2051  CA  GLN B 284      17.393  24.369  14.033  1.00 37.31           C  
ATOM   2052  C   GLN B 284      16.484  23.896  12.892  1.00 34.20           C  
ATOM   2053  O   GLN B 284      16.195  24.632  11.954  1.00 31.74           O  
ATOM   2054  CB  GLN B 284      18.833  23.868  13.828  1.00 40.12           C  
ATOM   2055  CG  GLN B 284      19.371  23.956  12.388  1.00 44.80           C  
ATOM   2056  CD  GLN B 284      19.069  22.722  11.525  1.00 50.77           C  
ATOM   2057  NE2 GLN B 284      18.207  22.878  10.510  1.00 52.25           N  
ATOM   2058  OE1 GLN B 284      19.608  21.644  11.768  1.00 63.50           O  
ATOM   2059  N   LYS B 285      16.070  22.647  12.963  1.00 32.79           N  
ATOM   2060  CA  LYS B 285      15.242  22.096  11.903  1.00 31.79           C  
ATOM   2061  C   LYS B 285      13.909  22.837  11.881  1.00 31.46           C  
ATOM   2062  O   LYS B 285      13.454  23.303  10.823  1.00 30.74           O  
ATOM   2063  CB  LYS B 285      15.032  20.608  12.130  1.00 32.63           C  
ATOM   2064  CG  LYS B 285      16.234  19.747  11.780  1.00 33.00           C  
ATOM   2065  CD  LYS B 285      15.897  18.259  11.930  1.00 34.73           C  
ATOM   2066  CE  LYS B 285      17.137  17.389  11.858  1.00 37.08           C  
ATOM   2067  NZ  LYS B 285      17.631  17.353  10.450  1.00 39.74           N1+
ATOM   2068  N   LEU B 286      13.305  23.003  13.061  1.00 31.73           N  
ATOM   2069  CA  LEU B 286      12.017  23.679  13.165  1.00 31.84           C  
ATOM   2070  C   LEU B 286      12.092  25.108  12.646  1.00 31.74           C  
ATOM   2071  O   LEU B 286      11.213  25.549  11.901  1.00 34.06           O  
ATOM   2072  CB  LEU B 286      11.493  23.621  14.602  1.00 32.23           C  
ATOM   2073  CG  LEU B 286      11.025  22.278  15.141  1.00 32.51           C  
ATOM   2074  CD1 LEU B 286      10.644  22.361  16.638  1.00 33.31           C  
ATOM   2075  CD2 LEU B 286       9.850  21.756  14.326  1.00 32.79           C  
ATOM   2076  N   ALA B 287      13.155  25.818  12.977  1.00 32.38           N  
ATOM   2077  CA  ALA B 287      13.355  27.178  12.491  1.00 32.58           C  
ATOM   2078  C   ALA B 287      13.419  27.237  10.996  1.00 32.29           C  
ATOM   2079  O   ALA B 287      12.784  28.085  10.354  1.00 31.79           O  
ATOM   2080  CB  ALA B 287      14.639  27.778  13.062  1.00 33.44           C  
ATOM   2081  N   ASP B 288      14.225  26.364  10.425  1.00 32.82           N  
ATOM   2082  CA  ASP B 288      14.351  26.304   8.964  1.00 33.29           C  
ATOM   2083  C   ASP B 288      13.028  25.943   8.288  1.00 32.55           C  
ATOM   2084  O   ASP B 288      12.699  26.493   7.232  1.00 32.46           O  
ATOM   2085  CB  ASP B 288      15.435  25.305   8.568  1.00 35.01           C  
ATOM   2086  CG  ASP B 288      16.835  25.882   8.749  1.00 36.17           C  
ATOM   2087  OD1 ASP B 288      16.987  27.074   8.946  1.00 38.30           O  
ATOM   2088  OD2 ASP B 288      17.779  25.139   8.729  1.00 40.82           O1-
ATOM   2089  N   MET B 289      12.266  25.040   8.890  1.00 31.27           N  
ATOM   2090  CA  MET B 289      10.946  24.665   8.322  1.00 31.20           C  
ATOM   2091  C   MET B 289      10.025  25.875   8.294  1.00 30.44           C  
ATOM   2092  O   MET B 289       9.444  26.158   7.261  1.00 28.99           O  
ATOM   2093  CB  MET B 289      10.326  23.517   9.096  1.00 31.56           C  
ATOM   2094  CG  MET B 289      11.154  22.234   8.917  1.00 31.65           C  
ATOM   2095  SD  MET B 289      11.010  21.137  10.329  1.00 32.41           S  
ATOM   2096  CE  MET B 289       9.681  20.024   9.878  1.00 33.83           C  
ATOM   2097  N   ALA B 290       9.962  26.631   9.396  1.00 30.38           N  
ATOM   2098  CA  ALA B 290       9.110  27.803   9.454  1.00 31.06           C  
ATOM   2099  C   ALA B 290       9.514  28.845   8.417  1.00 32.52           C  
ATOM   2100  O   ALA B 290       8.650  29.421   7.771  1.00 32.86           O  
ATOM   2101  CB  ALA B 290       9.119  28.424  10.835  1.00 31.38           C  
ATOM   2102  N   VAL B 291      10.821  29.080   8.269  1.00 32.18           N  
ATOM   2103  CA  VAL B 291      11.319  30.073   7.343  1.00 32.47           C  
ATOM   2104  C   VAL B 291      10.849  29.736   5.923  1.00 31.88           C  
ATOM   2105  O   VAL B 291      10.265  30.583   5.195  1.00 30.62           O  
ATOM   2106  CB  VAL B 291      12.870  30.175   7.426  1.00 32.76           C  
ATOM   2107  CG1 VAL B 291      13.430  31.000   6.297  1.00 33.94           C  
ATOM   2108  CG2 VAL B 291      13.256  30.843   8.717  1.00 34.78           C  
ATOM   2109  N   GLN B 292      11.109  28.493   5.525  1.00 31.19           N  
ATOM   2110  CA  GLN B 292      10.779  28.031   4.164  1.00 31.55           C  
ATOM   2111  C   GLN B 292       9.288  28.044   3.860  1.00 31.15           C  
ATOM   2112  O   GLN B 292       8.859  28.414   2.762  1.00 31.99           O  
ATOM   2113  CB  GLN B 292      11.332  26.627   3.969  1.00 31.13           C  
ATOM   2114  CG  GLN B 292      12.822  26.606   3.807  1.00 30.80           C  
ATOM   2115  CD  GLN B 292      13.329  25.202   3.818  1.00 32.46           C  
ATOM   2116  NE2 GLN B 292      13.440  24.654   5.016  1.00 31.80           N  
ATOM   2117  OE1 GLN B 292      13.592  24.587   2.760  1.00 35.37           O  
ATOM   2118  N   ILE B 293       8.505  27.628   4.837  1.00 31.00           N  
ATOM   2119  CA  ILE B 293       7.049  27.690   4.727  1.00 31.97           C  
ATOM   2120  C   ILE B 293       6.564  29.141   4.565  1.00 32.29           C  
ATOM   2121  O   ILE B 293       5.736  29.451   3.714  1.00 31.51           O  
ATOM   2122  CB  ILE B 293       6.399  27.063   5.990  1.00 32.33           C  
ATOM   2123  CG1 ILE B 293       6.474  25.530   5.874  1.00 32.10           C  
ATOM   2124  CG2 ILE B 293       4.954  27.497   6.161  1.00 32.32           C  
ATOM   2125  CD1 ILE B 293       6.186  24.824   7.185  1.00 33.37           C  
ATOM   2126  N   ASN B 294       7.041  30.022   5.434  1.00 31.31           N  
ATOM   2127  CA  ASN B 294       6.653  31.448   5.327  1.00 31.85           C  
ATOM   2128  C   ASN B 294       7.136  32.111   4.031  1.00 31.43           C  
ATOM   2129  O   ASN B 294       6.392  32.855   3.394  1.00 32.65           O  
ATOM   2130  CB  ASN B 294       7.116  32.213   6.571  1.00 31.53           C  
ATOM   2131  CG  ASN B 294       6.315  31.831   7.807  1.00 32.06           C  
ATOM   2132  ND2 ASN B 294       6.888  31.990   8.991  1.00 31.35           N  
ATOM   2133  OD1 ASN B 294       5.203  31.377   7.683  1.00 33.16           O  
ATOM   2134  N   ALA B 295       8.367  31.826   3.624  1.00 30.71           N  
ATOM   2135  CA  ALA B 295       8.850  32.371   2.382  1.00 31.79           C  
ATOM   2136  C   ALA B 295       8.015  31.863   1.226  1.00 31.53           C  
ATOM   2137  O   ALA B 295       7.643  32.628   0.352  1.00 33.14           O  
ATOM   2138  CB  ALA B 295      10.317  32.019   2.179  1.00 32.17           C  
ATOM   2139  N   ALA B 296       7.709  30.567   1.214  1.00 31.41           N  
ATOM   2140  CA  ALA B 296       6.849  30.000   0.158  1.00 30.90           C  
ATOM   2141  C   ALA B 296       5.490  30.707   0.164  1.00 31.15           C  
ATOM   2142  O   ALA B 296       4.996  31.103  -0.894  1.00 33.73           O  
ATOM   2143  CB  ALA B 296       6.677  28.489   0.350  1.00 30.71           C  
ATOM   2144  N   ARG B 297       4.878  30.893   1.317  1.00 30.19           N  
ATOM   2145  CA  ARG B 297       3.564  31.515   1.336  1.00 31.77           C  
ATOM   2146  C   ARG B 297       3.640  32.894   0.714  1.00 32.53           C  
ATOM   2147  O   ARG B 297       2.781  33.270  -0.058  1.00 32.82           O  
ATOM   2148  CB  ARG B 297       3.011  31.663   2.780  1.00 32.72           C
[truncated: 51,929 more chars]
