# Supplementary material for: Structural Descriptors for Subunit Interface Regions in Homodimers: Effect of Lipid Membrane and Secondary Structure Type
Source: J Chem Inf Model. 2025 Mar 27;65(7):3117–26. doi: 10.1021/acs.jcim.4c01233 (PMC12004529; doi:10.1021/acs.jcim.4c01233)
Supplement: Supplementary file 3 — ci4c01233_si_003.tar [file ci4c01233_si_003.tar › database/alpha/5ihx_cytop.pdb]

HEADER    5ihx_chain_A
ATOM    125  N   ILE A  15     -16.896   2.330 -19.138  1.00207.78           N  
ATOM    126  CA  ILE A  15     -17.053   3.567 -18.436  1.00207.78           C  
ATOM    131  C   ILE A  15     -18.144   4.292 -19.167  1.00207.78           C  
ATOM    132  O   ILE A  15     -19.314   4.205 -18.800  1.00207.78           O  
ATOM    127  CB  ILE A  15     -15.747   4.338 -18.339  1.00207.78           C  
ATOM    128  CG1 ILE A  15     -15.902   5.638 -17.526  1.00207.78           C  
ATOM    129  CG2 ILE A  15     -15.090   4.476 -19.724  1.00207.78           C  
ATOM    130  CD1 ILE A  15     -16.788   6.705 -18.165  1.00207.78           C  
ATOM    133  N   GLU A  16     -17.788   5.040 -20.221  1.00 85.37           N  
ATOM    134  CA  GLU A  16     -18.752   5.703 -21.038  1.00 85.37           C  
ATOM    140  C   GLU A  16     -19.590   4.612 -21.627  1.00 85.37           C  
ATOM    141  O   GLU A  16     -20.776   4.787 -21.893  1.00 85.37           O  
ATOM    135  CB  GLU A  16     -18.096   6.503 -22.178  1.00 85.37           C  
ATOM    136  CG  GLU A  16     -17.248   5.649 -23.122  1.00 85.37           C  
ATOM    137  CD  GLU A  16     -16.534   6.582 -24.090  1.00 85.37           C  
ATOM    138  OE1 GLU A  16     -17.180   7.545 -24.581  1.00 85.37           O  
ATOM    139  OE2 GLU A  16     -15.322   6.344 -24.342  1.00 85.37           O1-
ATOM    142  N   GLU A  17     -18.975   3.435 -21.829  1.00 71.98           N  
ATOM    143  CA  GLU A  17     -19.636   2.297 -22.401  1.00 71.98           C  
ATOM    149  C   GLU A  17     -20.792   1.923 -21.526  1.00 71.98           C  
ATOM    150  O   GLU A  17     -21.843   1.513 -22.014  1.00 71.98           O  
ATOM    144  CB  GLU A  17     -18.705   1.075 -22.474  1.00 71.98           C  
ATOM    145  CG  GLU A  17     -19.343  -0.171 -23.089  1.00 71.98           C  
ATOM    146  CD  GLU A  17     -18.298  -1.277 -23.057  1.00 71.98           C  
ATOM    147  OE1 GLU A  17     -17.888  -1.666 -21.931  1.00 71.98           O  
ATOM    148  OE2 GLU A  17     -17.893  -1.746 -24.154  1.00 71.98           O1-
ATOM    151  N   GLY A  18     -20.628   2.056 -20.199  1.00 18.30           N  
ATOM    152  CA  GLY A  18     -21.666   1.672 -19.285  1.00 18.30           C  
ATOM    153  C   GLY A  18     -22.893   2.501 -19.519  1.00 18.30           C  
ATOM    154  O   GLY A  18     -24.012   1.992 -19.441  1.00 18.30           O  
ATOM    155  N   LYS A  19     -22.721   3.809 -19.791  1.00100.92           N  
ATOM    156  CA  LYS A  19     -23.858   4.669 -19.962  1.00100.92           C  
ATOM    162  C   LYS A  19     -24.630   4.236 -21.164  1.00100.92           C  
ATOM    163  O   LYS A  19     -25.860   4.218 -21.145  1.00100.92           O  
ATOM    157  CB  LYS A  19     -23.488   6.154 -20.151  1.00100.92           C  
ATOM    158  CG  LYS A  19     -22.889   6.484 -21.517  1.00100.92           C  
ATOM    159  CD  LYS A  19     -22.747   7.984 -21.782  1.00100.92           C  
ATOM    160  CE  LYS A  19     -24.078   8.705 -21.997  1.00100.92           C  
ATOM    161  NZ  LYS A  19     -23.842  10.159 -22.140  1.00100.92           N1+
ATOM    164  N   LYS A  20     -23.929   3.871 -22.252  1.00136.35           N  
ATOM    165  CA  LYS A  20     -24.610   3.500 -23.457  1.00136.35           C  
ATOM    171  C   LYS A  20     -25.389   2.246 -23.203  1.00136.35           C  
ATOM    172  O   LYS A  20     -26.521   2.106 -23.662  1.00136.35           O  
ATOM    166  CB  LYS A  20     -23.648   3.273 -24.642  1.00136.35           C  
ATOM    167  CG  LYS A  20     -22.991   1.893 -24.706  1.00136.35           C  
ATOM    168  CD  LYS A  20     -23.905   0.829 -25.318  1.00136.35           C  
ATOM    169  CE  LYS A  20     -24.213   1.099 -26.793  1.00136.35           C  
ATOM    170  NZ  LYS A  20     -25.102   0.050 -27.336  1.00136.35           N1+
ATOM    173  N   GLU A  21     -24.801   1.305 -22.439  1.00 37.87           N  
ATOM    174  CA  GLU A  21     -25.426   0.038 -22.183  1.00 37.87           C  
ATOM    180  C   GLU A  21     -26.698   0.240 -21.417  1.00 37.87           C  
ATOM    181  O   GLU A  21     -27.704  -0.413 -21.688  1.00 37.87           O  
ATOM    175  CB  GLU A  21     -24.547  -0.904 -21.349  1.00 37.87           C  
ATOM    176  CG  GLU A  21     -25.137  -2.309 -21.217  1.00 37.87           C  
ATOM    177  CD  GLU A  21     -24.202  -3.132 -20.346  1.00 37.87           C  
ATOM    178  OE1 GLU A  21     -23.454  -2.517 -19.539  1.00 37.87           O  
ATOM    179  OE2 GLU A  21     -24.225  -4.386 -20.470  1.00 37.87           O1-
ATOM    182  N   TRP A  22     -26.684   1.155 -20.432  1.00 67.63           N  
ATOM    183  CA  TRP A  22     -27.829   1.381 -19.595  1.00 67.63           C  
ATOM    194  C   TRP A  22     -28.927   1.932 -20.447  1.00 67.63           C  
ATOM    195  O   TRP A  22     -30.102   1.639 -20.227  1.00 67.63           O  
ATOM    184  CB  TRP A  22     -27.536   2.375 -18.457  1.00 67.63           C  
ATOM    185  CG  TRP A  22     -28.598   2.412 -17.386  1.00 67.63           C  
ATOM    187  CD1 TRP A  22     -29.622   3.288 -17.174  1.00 67.63           C  
ATOM    186  CD2 TRP A  22     -28.683   1.424 -16.350  1.00 67.63           C  
ATOM    189  CE2 TRP A  22     -29.769   1.763 -15.544  1.00 67.63           C  
ATOM    190  CE3 TRP A  22     -27.917   0.324 -16.094  1.00 67.63           C  
ATOM    188  NE1 TRP A  22     -30.336   2.910 -16.059  1.00 67.63           N  
ATOM    191  CZ2 TRP A  22     -30.106   1.000 -14.463  1.00 67.63           C  
ATOM    192  CZ3 TRP A  22     -28.259  -0.442 -15.003  1.00 67.63           C  
ATOM    193  CH2 TRP A  22     -29.332  -0.110 -14.202  1.00 67.63           C  
ATOM    196  N   ALA A  23     -28.561   2.773 -21.431  1.00 21.81           N  
ATOM    197  CA  ALA A  23     -29.508   3.363 -22.331  1.00 21.81           C  
ATOM    199  C   ALA A  23     -30.157   2.262 -23.108  1.00 21.81           C  
ATOM    200  O   ALA A  23     -31.361   2.292 -23.357  1.00 21.81           O  
ATOM    198  CB  ALA A  23     -28.850   4.319 -23.343  1.00 21.81           C  
ATOM    201  N   GLN A  24     -29.360   1.250 -23.506  1.00 45.41           N  
ATOM    202  CA  GLN A  24     -29.841   0.138 -24.275  1.00 45.41           C  
ATOM    208  C   GLN A  24     -30.882  -0.577 -23.475  1.00 45.41           C  
ATOM    209  O   GLN A  24     -31.946  -0.925 -23.986  1.00 45.41           O  
ATOM    203  CB  GLN A  24     -28.721  -0.880 -24.552  1.00 45.41           C  
ATOM    204  CG  GLN A  24     -29.169  -2.137 -25.300  1.00 45.41           C  
ATOM    205  CD  GLN A  24     -29.274  -1.803 -26.776  1.00 45.41           C  
ATOM    207  NE2 GLN A  24     -29.005  -2.817 -27.641  1.00 45.41           N  
ATOM    206  OE1 GLN A  24     -29.581  -0.673 -27.151  1.00 45.41           O  
ATOM    210  N   PHE A  25     -30.607  -0.791 -22.177  1.00 64.44           N  
ATOM    211  CA  PHE A  25     -31.516  -1.506 -21.332  1.00 64.44           C  
ATOM    219  C   PHE A  25     -32.790  -0.732 -21.224  1.00 64.44           C  
ATOM    220  O   PHE A  25     -33.877  -1.307 -21.221  1.00 64.44           O  
ATOM    212  CB  PHE A  25     -31.024  -1.688 -19.882  1.00 64.44           C  
ATOM    213  CG  PHE A  25     -29.810  -2.548 -19.869  1.00 64.44           C  
ATOM    214  CD1 PHE A  25     -29.892  -3.883 -20.187  1.00 64.44           C  
ATOM    215  CD2 PHE A  25     -28.592  -2.026 -19.503  1.00 64.44           C  
ATOM    216  CE1 PHE A  25     -28.770  -4.677 -20.166  1.00 64.44           C  
ATOM    217  CE2 PHE A  25     -27.467  -2.816 -19.479  1.00 64.44           C  
ATOM    218  CZ  PHE A  25     -27.554  -4.144 -19.814  1.00 64.44           C  
ATOM    221  N   ALA A  26     -32.684   0.604 -21.129  1.00 29.29           N  
ATOM    222  CA  ALA A  26     -33.833   1.432 -20.901  1.00 29.29           C  
ATOM    224  C   ALA A  26     -34.820   1.247 -22.007  1.00 29.29           C  
ATOM    225  O   ALA A  26     -36.020   1.139 -21.758  1.00 29.29           O  
ATOM    223  CB  ALA A  26     -33.481   2.928 -20.848  1.00 29.29           C  
ATOM    226  N   GLN A  27     -34.347   1.205 -23.265  1.00 77.90           N  
ATOM    227  CA  GLN A  27     -35.238   1.070 -24.381  1.00 77.90           C  
ATOM    233  C   GLN A  27     -35.891  -0.274 -24.306  1.00 77.90           C  
ATOM    234  O   GLN A  27     -37.086  -0.414 -24.562  1.00 77.90           O  
ATOM    228  CB  GLN A  27     -34.513   1.172 -25.734  1.00 77.90           C  
ATOM    229  CG  GLN A  27     -33.545   0.021 -26.012  1.00 77.90           C  
ATOM    230  CD  GLN A  27     -32.885   0.287 -27.357  1.00 77.90           C  
ATOM    232  NE2 GLN A  27     -33.074  -0.649 -28.327  1.00 77.90           N  
ATOM    231  OE1 GLN A  27     -32.224   1.308 -27.545  1.00 77.90           O  
ATOM    235  N   GLU A  28     -35.106  -1.297 -23.926  1.00 55.90           N  
ATOM    236  CA  GLU A  28     -35.560  -2.654 -23.862  1.00 55.90           C  
ATOM    242  C   GLU A  28     -36.655  -2.737 -22.842  1.00 55.90           C  
ATOM    243  O   GLU A  28     -37.641  -3.446 -23.037  1.00 55.90           O  
ATOM    237  CB  GLU A  28     -34.428  -3.601 -23.417  1.00 55.90           C  
ATOM    238  CG  GLU A  28     -33.247  -3.635 -24.393  1.00 55.90           C  
ATOM    239  CD  GLU A  28     -32.078  -4.349 -23.724  1.00 55.90           C  
ATOM    240  OE1 GLU A  28     -32.227  -4.762 -22.543  1.00 55.90           O  
ATOM    241  OE2 GLU A  28     -31.013  -4.482 -24.385  1.00 55.90           O1-
ATOM    244  N   ILE A  29     -36.503  -2.003 -21.723  1.00 90.14           N  
ATOM    245  CA  ILE A  29     -37.451  -2.037 -20.643  1.00 90.14           C  
ATOM    250  C   ILE A  29     -38.769  -1.499 -21.109  1.00 90.14           C  
ATOM    251  O   ILE A  29     -39.818  -2.089 -20.857  1.00 90.14           O  
ATOM    246  CB  ILE A  29     -37.028  -1.163 -19.495  1.00 90.14           C  
ATOM    247  CG1 ILE A  29     -35.673  -1.616 -18.932  1.00 90.14           C  
ATOM    248  CG2 ILE A  29     -38.159  -1.174 -18.452  1.00 90.14           C  
ATOM    249  CD1 ILE A  29     -35.693  -3.029 -18.358  1.00 90.14           C  
ATOM    252  N   LYS A  30     -38.734  -0.352 -21.808  1.00 47.49           N  
ATOM    253  CA  LYS A  30     -39.917   0.309 -22.277  1.00 47.49           C  
ATOM    259  C   LYS A  30     -40.582  -0.574 -23.290  1.00 47.49           C  
ATOM    260  O   LYS A  30     -41.807  -0.627 -23.384  1.00 47.49           O  
ATOM    254  CB  LYS A  30     -39.578   1.671 -22.907  1.00 47.49           C  
ATOM    255  CG  LYS A  30     -38.944   2.619 -21.879  1.00 47.49           C  
ATOM    256  CD  LYS A  30     -38.196   3.821 -22.465  1.00 47.49           C  
ATOM    257  CE  LYS A  30     -37.449   4.641 -21.405  1.00 47.49           C  
ATOM    258  NZ  LYS A  30     -36.655   5.715 -22.045  1.00 47.49           N1+
ATOM    261  N   GLU A  31     -39.761  -1.288 -24.082  1.00 57.88           N  
ATOM    262  CA  GLU A  31     -40.202  -2.183 -25.114  1.00 57.88           C  
ATOM    268  C   GLU A  31     -40.907  -3.358 -24.497  1.00 57.88           C  
ATOM    269  O   GLU A  31     -41.793  -3.939 -25.120  1.00 57.88           O  
ATOM    263  CB  GLU A  31     -39.036  -2.673 -25.990  1.00 57.88           C  
ATOM    264  CG  GLU A  31     -38.414  -1.535 -26.808  1.00 57.88           C  
ATOM    265  CD  GLU A  31     -37.242  -2.072 -27.618  1.00 57.88           C  
ATOM    266  OE1 GLU A  31     -37.410  -3.126 -28.286  1.00 57.88           O  
ATOM    267  OE2 GLU A  31     -36.160  -1.428 -27.576  1.00 57.88           O1-
ATOM    270  N   GLY A  32     -40.535  -3.760 -23.265  1.00 29.47           N  
ATOM    271  CA  GLY A  32     -41.206  -4.871 -22.644  1.00 29.47           C  
ATOM    272  C   GLY A  32     -40.325  -6.076 -22.720  1.00 29.47           C  
ATOM    273  O   GLY A  32     -40.690  -7.158 -22.256  1.00 29.47           O  
ATOM    274  N   LYS A  33     -39.160  -5.922 -23.368  1.00102.57           N  
ATOM    275  CA  LYS A  33     -38.200  -6.975 -23.499  1.00102.57           C  
ATOM    281  C   LYS A  33     -37.495  -7.239 -22.197  1.00102.57           C  
ATOM    282  O   LYS A  33     -37.157  -8.382 -21.897  1.00102.57           O  
ATOM    276  CB  LYS A  33     -37.161  -6.677 -24.589  1.00102.57           C  
ATOM    277  CG  LYS A  33     -37.826  -6.543 -25.960  1.00102.57           C  
ATOM    278  CD  LYS A  33     -36.897  -6.067 -27.075  1.00102.57           C  
ATOM    279  CE  LYS A  33     -36.517  -7.185 -28.046  1.00102.57           C  
ATOM    280  NZ  LYS A  33     -37.735  -7.705 -28.708  1.00102.57           N1+
ATOM    283  N   ARG A  34     -37.242  -6.194 -21.381  1.00144.15           N  
ATOM    284  CA  ARG A  34     -36.438  -6.392 -20.204  1.00144.15           C  
ATOM    292  C   ARG A  34     -37.136  -5.800 -19.014  1.00144.15           C  
ATOM    293  O   ARG A  34     -38.062  -5.003 -19.155  1.00144.15           O  
ATOM    285  CB  ARG A  34     -35.079  -5.686 -20.339  1.00144.15           C  
ATOM    286  CG  ARG A  34     -34.002  -6.114 -19.346  1.00144.15           C  
ATOM    287  CD  ARG A  34     -32.716  -5.307 -19.531  1.00144.15           C  
ATOM    288  NE  ARG A  34     -31.616  -6.005 -18.813  1.00144.15           N  
ATOM    289  CZ  ARG A  34     -30.856  -6.934 -19.463  1.00144.15           C  
ATOM    290  NH1 ARG A  34     -31.117  -7.247 -20.766  1.00144.15           N1+
ATOM    291  NH2 ARG A  34     -29.823  -7.544 -18.811  1.00144.15           N  
ATOM    294  N   LYS A  35     -36.697  -6.191 -17.795  1.00 92.62           N  
ATOM    295  CA  LYS A  35     -37.300  -5.714 -16.582  1.00 92.62           C  
ATOM    301  C   LYS A  35     -36.417  -4.653 -16.005  1.00 92.62           C  
ATOM    302  O   LYS A  35     -35.197  -4.687 -16.164  1.00 92.62           O  
ATOM    296  CB  LYS A  35     -37.412  -6.797 -15.499  1.00 92.62           C  
ATOM    297  CG  LYS A  35     -38.252  -7.999 -15.923  1.00 92.62           C  
ATOM    298  CD  LYS A  35     -38.102  -9.202 -14.991  1.00 92.62           C  
ATOM    299  CE  LYS A  35     -38.883  -9.044 -13.690  1.00 92.62           C  
ATOM    300  NZ  LYS A  35     -40.334  -9.118 -13.970  1.00 92.62           N1+
ATOM    303  N   SER A  36     -37.033  -3.661 -15.336  1.00 34.66           N  
ATOM    304  CA  SER A  36     -36.289  -2.639 -14.666  1.00 34.66           C  
ATOM    307  C   SER A  36     -35.921  -3.203 -13.331  1.00 34.66           C  
ATOM    308  O   SER A  36     -36.382  -4.277 -12.949  1.00 34.66           O  
ATOM    305  CB  SER A  36     -37.088  -1.348 -14.431  1.00 34.66           C  
ATOM    306  OG  SER A  36     -38.180  -1.602 -13.561  1.00 34.66           O  
ATOM    309  N   PHE A  37     -35.063  -2.486 -12.588  1.00 59.21           N  
ATOM    310  CA  PHE A  37     -34.616  -2.947 -11.306  1.00 59.21           C  
ATOM    318  C   PHE A  37     -35.803  -3.024 -10.394  1.00 59.21           C  
ATOM    319  O   PHE A  37     -35.927  -3.961  -9.607  1.00 59.21           O  
ATOM    311  CB  PHE A  37     -33.557  -2.008 -10.697  1.00 59.21           C  
ATOM    312  CG  PHE A  37     -33.033  -2.598  -9.432  1.00 59.21           C  
ATOM    313  CD1 PHE A  37     -32.186  -3.684  -9.460  1.00 59.21           C  
ATOM    314  CD2 PHE A  37     -33.366  -2.045  -8.216  1.00 59.21           C  
ATOM    315  CE1 PHE A  37     -31.696  -4.223  -8.295  1.00 59.21           C  
ATOM    316  CE2 PHE A  37     -32.877  -2.580  -7.048  1.00 59.21           C  
ATOM    317  CZ  PHE A  37     -32.045  -3.672  -7.086  1.00 59.21           C  
ATOM    320  N   VAL A  38     -36.703  -2.025 -10.469  1.00 39.11           N  
ATOM    321  CA  VAL A  38     -37.870  -1.982  -9.628  1.00 39.11           C  
ATOM    325  C   VAL A  38     -38.781  -3.134  -9.926  1.00 39.11           C  
ATOM    326  O   VAL A  38     -39.245  -3.822  -9.017  1.00 39.11           O  
ATOM    322  CB  VAL A  38     -38.670  -0.725  -9.816  1.00 39.11           C  
ATOM    323  CG1 VAL A  38     -39.946  -0.826  -8.964  1.00 39.11           C  
ATOM    324  CG2 VAL A  38     -37.777   0.479  -9.471  1.00 39.11           C  
ATOM    327  N   GLU A  39     -39.044  -3.394 -11.219  1.00 41.71           N  
ATOM    328  CA  GLU A  39     -39.963  -4.433 -11.584  1.00 41.71           C  
ATOM    334  C   GLU A  39     -39.405  -5.734 -11.108  1.00 41.71           C  
ATOM    335  O   GLU A  39     -40.142  -6.617 -10.673  1.00 41.71           O  
ATOM    329  CB  GLU A  39     -40.217  -4.496 -13.097  1.00 41.71           C  
ATOM    330  CG  GLU A  39     -41.031  -3.296 -13.593  1.00 41.71           C  
ATOM    331  CD  GLU A  39     -41.231  -3.429 -15.092  1.00 41.71           C  
ATOM    332  OE1 GLU A  39     -40.631  -4.365 -15.683  1.00 41.71           O  
ATOM    333  OE2 GLU A  39     -41.983  -2.599 -15.668  1.00 41.71           O1-
ATOM    336  N   HIS A  40     -38.072  -5.878 -11.183  1.00 46.18           N  
ATOM    337  CA  HIS A  40     -37.413  -7.074 -10.752  1.00 46.18           C  
ATOM    344  C   HIS A  40     -37.630  -7.282  -9.279  1.00 46.18           C  
ATOM    345  O   HIS A  40     -37.976  -8.380  -8.847  1.00 46.18           O  
ATOM    340  CB  HIS A  40     -35.897  -7.000 -10.998  1.00 46.18           C  
ATOM    339  CG  HIS A  40     -35.152  -8.195 -10.491  1.00 46.18           C  
ATOM    342  CD2 HIS A  40     -34.387  -8.325  -9.373  1.00 46.18           C  
ATOM    338  ND1 HIS A  40     -35.121  -9.424 -11.113  1.00 46.18           N  
ATOM    343  CE1 HIS A  40     -34.344 -10.230 -10.345  1.00 46.18           C  
ATOM    341  NE2 HIS A  40     -33.875  -9.607  -9.279  1.00 46.18           N  
ATOM    346  N   LEU A  41     -37.452  -6.220  -8.471  1.00 47.26           N  
ATOM    347  CA  LEU A  41     -37.567  -6.312  -7.041  1.00 47.26           C  
ATOM    352  C   LEU A  41     -38.968  -6.681  -6.675  1.00 47.26           C  
ATOM    353  O   LEU A  41     -39.191  -7.449  -5.740  1.00 47.26           O  
ATOM    348  CB  LEU A  41     -37.251  -4.985  -6.325  1.00 47.26           C  
ATOM    349  CG  LEU A  41     -35.782  -4.542  -6.442  1.00 47.26           C  
ATOM    350  CD1 LEU A  41     -35.534  -3.213  -5.705  1.00 47.26           C  
ATOM    351  CD2 LEU A  41     -34.830  -5.660  -5.984  1.00 47.26           C  
ATOM    354  N   GLU A  42     -39.952  -6.128  -7.401  1.00 48.25           N  
ATOM    355  CA  GLU A  42     -41.331  -6.382  -7.108  1.00 48.25           C  
ATOM    361  C   GLU A  42     -41.589  -7.845  -7.292  1.00 48.25           C  
ATOM    362  O   GLU A  42     -42.328  -8.456  -6.521  1.00 48.25           O  
ATOM    356  CB  GLU A  42     -42.271  -5.587  -8.028  1.00 48.25           C  
ATOM    357  CG  GLU A  42     -42.160  -4.077  -7.800  1.00 48.25           C  
ATOM    358  CD  GLU A  42     -43.089  -3.365  -8.772  1.00 48.25           C  
ATOM    359  OE1 GLU A  42     -42.989  -3.647  -9.996  1.00 48.25           O  
ATOM    360  OE2 GLU A  42     -43.904  -2.525  -8.306  1.00 48.25           O1-
ATOM    363  N   GLU A  43     -40.973  -8.452  -8.323  1.00 39.91           N  
ATOM    364  CA  GLU A  43     -41.158  -9.853  -8.577  1.00 39.91           C  
ATOM    370  C   GLU A  43     -40.642 -10.618  -7.397  1.00 39.91           C  
ATOM    371  O   GLU A  43     -41.223 -11.624  -6.989  1.00 39.91           O  
ATOM    365  CB  GLU A  43     -40.369 -10.347  -9.803  1.00 39.91           C  
ATOM    366  CG  GLU A  43     -40.554 -11.840 -10.094  1.00 39.91           C  
ATOM    367  CD  GLU A  43     -39.621 -12.214 -11.238  1.00 39.91           C  
ATOM    368  OE1 GLU A  43     -38.395 -11.945 -11.117  1.00 39.91           O  
ATOM    369  OE2 GLU A  43     -40.121 -12.771 -12.251  1.00 39.91           O1-
ATOM    372  N   ARG A  44     -39.510 -10.159  -6.837  1.00119.37           N  
ATOM    373  CA  ARG A  44     -38.870 -10.785  -5.714  1.00119.37           C  
ATOM    381  C   ARG A  44     -39.718 -10.599  -4.491  1.00119.37           C  
ATOM    382  O   ARG A  44     -39.671 -11.416  -3.573  1.00119.37           O  
ATOM    374  CB  ARG A  44     -37.470 -10.219  -5.426  1.00119.37           C  
ATOM    375  CG  ARG A  44     -36.524 -10.313  -6.626  1.00119.37           C  
ATOM    376  CD  ARG A  44     -36.613 -11.627  -7.408  1.00119.37           C  
ATOM    377  NE  ARG A  44     -36.078 -12.725  -6.555  1.00119.37           N  
ATOM    378  CZ  ARG A  44     -35.913 -13.968  -7.093  1.00119.37           C  
ATOM    379  NH1 ARG A  44     -36.243 -14.191  -8.399  1.00119.37           N1+
ATOM    380  NH2 ARG A  44     -35.417 -14.987  -6.333  1.00119.37           N  
ATOM    383  N   GLY A  45     -40.490  -9.496  -4.421  1.00 31.07           N  
ATOM    384  CA  GLY A  45     -41.328  -9.260  -3.275  1.00 31.07           C  
ATOM    385  C   GLY A  45     -40.546  -8.493  -2.251  1.00 31.07           C  
ATOM    386  O   GLY A  45     -40.874  -8.494  -1.066  1.00 31.07           O  
ATOM    387  N   LEU A  46     -39.448  -7.861  -2.704  1.00 87.64           N  
ATOM    388  CA  LEU A  46     -38.537  -7.085  -1.906  1.00 87.64           C  
ATOM    393  C   LEU A  46     -39.067  -5.735  -1.500  1.00 87.64           C  
ATOM    394  O   LEU A  46     -38.602  -5.187  -0.502  1.00 87.64           O  
ATOM    389  CB  LEU A  46     -37.181  -6.870  -2.597  1.00 87.64           C  
ATOM    390  CG  LEU A  46     -36.375  -8.173  -2.757  1.00 87.64           C  
ATOM    391  CD1 LEU A  46     -35.029  -7.917  -3.447  1.00 87.64           C  
ATOM    392  CD2 LEU A  46     -36.226  -8.907  -1.413  1.00 87.64           C  
ATOM    395  N   ILE A  47     -39.994  -5.122  -2.268  1.00 69.28           N  
ATOM    396  CA  ILE A  47     -40.382  -3.767  -1.949  1.00 69.28           C  
ATOM    401  C   ILE A  47     -41.703  -3.699  -1.233  1.00 69.28           C  
ATOM    402  O   ILE A  47     -42.742  -4.076  -1.774  1.00 69.28           O  
ATOM    397  CB  ILE A  47     -40.499  -2.894  -3.166  1.00 69.28           C  
ATOM    398  CG1 ILE A  47     -39.132  -2.752  -3.854  1.00 69.28           C  
ATOM    399  CG2 ILE A  47     -41.130  -1.557  -2.746  1.00 69.28           C  
ATOM    400  CD1 ILE A  47     -39.209  -2.124  -5.246  1.00 69.28           C  
ATOM    403  N   HIS A  48     -41.666  -3.284   0.056  1.00 71.61           N  
ATOM    404  CA  HIS A  48     -42.844  -3.069   0.859  1.00 71.61           C  
ATOM    411  C   HIS A  48     -43.541  -1.786   0.506  1.00 71.61           C  
ATOM    412  O   HIS A  48     -44.682  -1.786   0.043  1.00 71.61           O  
ATOM    407  CB  HIS A  48     -42.486  -3.000   2.354  1.00 71.61           C  
ATOM    406  CG  HIS A  48     -43.666  -2.888   3.269  1.00 71.61           C  
ATOM    409  CD2 HIS A  48     -44.213  -1.792   3.862  1.00 71.61           C  
ATOM    405  ND1 HIS A  48     -44.415  -3.960   3.697  1.00 71.61           N  
ATOM    410  CE1 HIS A  48     -45.370  -3.465   4.523  1.00 71.61           C  
ATOM    408  NE2 HIS A  48     -45.289  -2.154   4.655  1.00 71.61           N  
ATOM    413  N   ASP A  49     -42.834  -0.647   0.689  1.00 61.68           N  
ATOM    414  CA  ASP A  49     -43.406   0.652   0.459  1.00 61.68           C  
ATOM    419  C   ASP A  49     -42.378   1.491  -0.223  1.00 61.68           C  
ATOM    420  O   ASP A  49     -41.183   1.363   0.039  1.00 61.68           O  
ATOM    415  CB  ASP A  49     -43.789   1.408   1.745  1.00 61.68           C  
ATOM    416  CG  ASP A  49     -45.053   0.795   2.330  1.00 61.68           C  
ATOM    417  OD1 ASP A  49     -45.875   0.265   1.535  1.00 61.68           O  
ATOM    418  OD2 ASP A  49     -45.214   0.851   3.578  1.00 61.68           O1-
ATOM    421  N   VAL A  50     -42.825   2.373  -1.137  1.00 42.25           N  
ATOM    422  CA  VAL A  50     -41.896   3.246  -1.789  1.00 42.25           C  
ATOM    426  C   VAL A  50     -42.053   4.583  -1.144  1.00 42.25           C  
ATOM    427  O   VAL A  50     -43.165   5.096  -1.028  1.00 42.25           O  
ATOM    423  CB  VAL A  50     -42.150   3.420  -3.260  1.00 42.25           C  
ATOM    424  CG1 VAL A  50     -41.150   4.448  -3.824  1.00 42.25           C  
ATOM    425  CG2 VAL A  50     -42.062   2.040  -3.935  1.00 42.25           C  
ATOM    428  N   VAL A  51     -40.936   5.177  -0.683  1.00 47.85           N  
ATOM    429  CA  VAL A  51     -41.047   6.472  -0.086  1.00 47.85           C  
ATOM    433  C   VAL A  51     -41.015   7.432  -1.224  1.00 47.85           C  
ATOM    434  O   VAL A  51     -39.957   7.928  -1.608  1.00 47.85           O  
ATOM    430  CB  VAL A  51     -39.899   6.802   0.821  1.00 47.85           C  
ATOM    431  CG1 VAL A  51     -40.055   8.252   1.310  1.00 47.85           C  
ATOM    432  CG2 VAL A  51     -39.861   5.759   1.952  1.00 47.85           C  
ATOM    435  N   GLY A  52     -42.207   7.734  -1.769  1.00 23.33           N  
ATOM    436  CA  GLY A  52     -42.304   8.585  -2.914  1.00 23.33           C  
ATOM    437  C   GLY A  52     -43.215   7.900  -3.884  1.00 23.33           C  
ATOM    438  O   GLY A  52     -44.032   7.065  -3.497  1.00 23.33           O  
ATOM    439  N   ASP A  53     -43.094   8.242  -5.182  1.00 54.30           N  
ATOM    440  CA  ASP A  53     -43.946   7.672  -6.189  1.00 54.30           C  
ATOM    445  C   ASP A  53     -43.265   6.468  -6.773  1.00 54.30           C  
ATOM    446  O   ASP A  53     -42.117   6.533  -7.207  1.00 54.30           O  
ATOM    441  CB  ASP A  53     -44.274   8.669  -7.318  1.00 54.30           C  
ATOM    442  CG  ASP A  53     -45.243   8.019  -8.293  1.00 54.30           C  
ATOM    443  OD1 ASP A  53     -44.773   7.200  -9.121  1.00 54.30           O  
ATOM    444  OD2 ASP A  53     -46.459   8.338  -8.240  1.00 54.30           O1-
ATOM    447  N   ARG A  54     -43.984   5.328  -6.798  1.00140.58           N  
ATOM    448  CA  ARG A  54     -43.474   4.060  -7.246  1.00140.58           C  
ATOM    456  C   ARG A  54     -43.077   4.140  -8.692  1.00140.58           C  
ATOM    457  O   ARG A  54     -42.005   3.675  -9.075  1.00140.58           O  
ATOM    449  CB  ARG A  54     -44.537   2.957  -7.086  1.00140.58           C  
ATOM    450  CG  ARG A  54     -44.031   1.524  -7.257  1.00140.58           C  
ATOM    451  CD  ARG A  54     -44.369   0.906  -8.613  1.00140.58           C  
ATOM    452  NE  ARG A  54     -43.113   0.876  -9.409  1.00140.58           N  
ATOM    453  CZ  ARG A  54     -43.030   0.114 -10.537  1.00140.58           C  
ATOM    454  NH1 ARG A  54     -44.101  -0.615 -10.965  1.00140.58           N1+
ATOM    455  NH2 ARG A  54     -41.864   0.079 -11.242  1.00140.58           N  
ATOM    458  N   ASP A  55     -43.927   4.757  -9.533  1.00 40.15           N  
ATOM    459  CA  ASP A  55     -43.655   4.854 -10.940  1.00 40.15           C  
ATOM    464  C   ASP A  55     -42.408   5.658 -11.143  1.00 40.15           C  
ATOM    465  O   ASP A  55     -41.618   5.366 -12.036  1.00 40.15           O  
ATOM    460  CB  ASP A  55     -44.792   5.525 -11.731  1.00 40.15           C  
ATOM    461  CG  ASP A  55     -45.939   4.529 -11.833  1.00 40.15           C  
ATOM    462  OD1 ASP A  55     -45.688   3.317 -11.598  1.00 40.15           O  
ATOM    463  OD2 ASP A  55     -47.077   4.964 -12.153  1.00 40.15           O1-
ATOM    466  N   LEU A  56     -42.202   6.704 -10.323  1.00 40.53           N  
ATOM    467  CA  LEU A  56     -41.035   7.532 -10.453  1.00 40.53           C  
ATOM    472  C   LEU A  56     -39.815   6.713 -10.165  1.00 40.53           C  
ATOM    473  O   LEU A  56     -38.804   6.829 -10.856  1.00 40.53           O  
ATOM    468  CB  LEU A  56     -41.048   8.727  -9.481  1.00 40.53           C  
ATOM    469  CG  LEU A  56     -39.799   9.624  -9.572  1.00 40.53           C  
ATOM    470  CD1 LEU A  56     -39.622  10.212 -10.978  1.00 40.53           C  
ATOM    471  CD2 LEU A  56     -39.819  10.711  -8.482  1.00 40.53           C  
ATOM    474  N   LEU A  57     -39.885   5.846  -9.136  1.00 43.45           N  
ATOM    475  CA  LEU A  57     -38.749   5.050  -8.772  1.00 43.45           C  
ATOM    480  C   LEU A  57     -38.424   4.168  -9.940  1.00 43.45           C  
ATOM    481  O   LEU A  57     -37.260   3.944 -10.264  1.00 43.45           O  
ATOM    476  CB  LEU A  57     -38.998   4.168  -7.538  1.00 43.45           C  
ATOM    477  CG  LEU A  57     -37.755   3.368  -7.108  1.00 43.45           C  
ATOM    478  CD1 LEU A  57     -36.610   4.312  -6.701  1.00 43.45           C  
ATOM    479  CD2 LEU A  57     -38.099   2.346  -6.015  1.00 43.45           C  
ATOM    482  N   HIS A  58     -39.462   3.647 -10.616  1.00 55.61           N  
ATOM    483  CA  HIS A  58     -39.277   2.805 -11.762  1.00 55.61           C  
ATOM    490  C   HIS A  58     -38.544   3.577 -12.814  1.00 55.61           C  
ATOM    491  O   HIS A  58     -37.601   3.070 -13.420  1.00 55.61           O  
ATOM    486  CB  HIS A  58     -40.625   2.395 -12.374  1.00 55.61           C  
ATOM    485  CG  HIS A  58     -40.520   1.594 -13.637  1.00 55.61           C  
ATOM    488  CD2 HIS A  58     -40.698   1.995 -14.925  1.00 55.61           C  
ATOM    484  ND1 HIS A  58     -40.243   0.245 -13.697  1.00 55.61           N  
ATOM    489  CE1 HIS A  58     -40.269  -0.099 -15.009  1.00 55.61           C  
ATOM    487  NE2 HIS A  58     -40.542   0.929 -15.792  1.00 55.61           N  
ATOM    492  N   ARG A  59     -38.966   4.833 -13.056  1.00 76.00           N  
ATOM    493  CA  ARG A  59     -38.361   5.624 -14.091  1.00 76.00           C  
ATOM    501  C   ARG A  59     -36.922   5.884 -13.769  1.00 76.00           C  
ATOM    502  O   ARG A  59     -36.069   5.808 -14.654  1.00 76.00           O  
ATOM    494  CB  ARG A  59     -39.003   7.013 -14.280  1.00 76.00           C  
ATOM    495  CG  ARG A  59     -40.416   7.006 -14.869  1.00 76.00           C  
ATOM    496  CD  ARG A  59     -40.852   8.374 -15.405  1.00 76.00           C  
ATOM    497  NE  ARG A  59     -40.829   9.343 -14.271  1.00 76.00           N  
ATOM    498  CZ  ARG A  59     -40.560  10.662 -14.502  1.00 76.00           C  
ATOM    499  NH1 ARG A  59     -40.305  11.097 -15.770  1.00 76.00           N1+
ATOM    500  NH2 ARG A  59     -40.542  11.553 -13.468  1.00 76.00           N  
ATOM    503  N   VAL A  60     -36.601   6.202 -12.498  1.00112.78           N  
ATOM    504  CA  VAL A  60     -35.241   6.553 -12.190  1.00112.78           C  
ATOM    508  C   VAL A  60     -34.319   5.406 -12.464  1.00112.78           C  
ATOM    509  O   VAL A  60     -33.268   5.593 -13.076  1.00112.78           O  
ATOM    505  CB  VAL A  60     -35.002   7.021 -10.777  1.00112.78           C  
ATOM    506  CG1 VAL A  60     -35.691   8.376 -10.589  1.00112.78           C  
ATOM    507  CG2 VAL A  60     -35.486   5.965  -9.781  1.00112.78           C  
ATOM    510  N   PHE A  61     -34.680   4.185 -12.029  1.00 67.23           N  
ATOM    511  CA  PHE A  61     -33.821   3.055 -12.248  1.00 67.23           C  
ATOM    519  C   PHE A  61     -33.714   2.751 -13.704  1.00 67.23           C  
ATOM    520  O   PHE A  61     -32.659   2.339 -14.181  1.00 67.23           O  
ATOM    512  CB  PHE A  61     -34.261   1.775 -11.513  1.00 67.23           C  
ATOM    513  CG  PHE A  61     -33.749   1.852 -10.114  1.00 67.23           C  
ATOM    514  CD1 PHE A  61     -32.442   1.504  -9.853  1.00 67.23           C  
ATOM    515  CD2 PHE A  61     -34.552   2.255  -9.072  1.00 67.23           C  
ATOM    516  CE1 PHE A  61     -31.938   1.560  -8.577  1.00 67.23           C  
ATOM    517  CE2 PHE A  61     -34.051   2.311  -7.792  1.00 67.23           C  
ATOM    518  CZ  PHE A  61     -32.744   1.966  -7.542  1.00 67.23           C  
ATOM    521  N   THR A  62     -34.815   2.899 -14.456  1.00 47.91           N  
ATOM    522  CA  THR A  62     -34.753   2.571 -15.848  1.00 47.91           C  
ATOM    526  C   THR A  62     -33.791   3.488 -16.544  1.00 47.91           C  
ATOM    527  O   THR A  62     -32.933   3.043 -17.304  1.00 47.91           O  
ATOM    523  CB  THR A  62     -36.094   2.696 -16.512  1.00 47.91           C  
ATOM    525  CG2 THR A  62     -35.960   2.289 -17.989  1.00 47.91           C  
ATOM    524  OG1 THR A  62     -37.034   1.852 -15.863  1.00 47.91           O  
ATOM    528  N   GLU A  63     -33.922   4.804 -16.302  1.00141.68           N  
ATOM    529  CA  GLU A  63     -33.132   5.795 -16.973  1.00141.68           C  
ATOM    535  C   GLU A  63     -31.711   5.875 -16.479  1.00141.68           C  
ATOM    536  O   GLU A  63     -30.801   6.110 -17.273  1.00141.68           O  
ATOM    530  CB  GLU A  63     -33.756   7.195 -16.881  1.00141.68           C  
ATOM    531  CG  GLU A  63     -33.291   8.101 -18.015  1.00141.68           C  
ATOM    532  CD  GLU A  63     -33.807   7.478 -19.306  1.00141.68           C  
ATOM    533  OE1 GLU A  63     -35.033   7.198 -19.382  1.00141.68           O  
ATOM    534  OE2 GLU A  63     -32.978   7.266 -20.231  1.00141.68           O1-
ATOM    537  N   LYS A  64     -31.459   5.698 -15.164  1.00 82.79           N  
ATOM    538  CA  LYS A  64     -30.120   5.959 -14.701  1.00 82.79           C  
ATOM    544  C   LYS A  64     -29.583   4.822 -13.881  1.00 82.79           C  
ATOM    545  O   LYS A  64     -30.326   4.120 -13.197  1.00 82.79           O  
ATOM    539  CB  LYS A  64     -30.048   7.224 -13.829  1.00 82.79           C  
ATOM    540  CG  LYS A  64     -30.421   8.502 -14.585  1.00 82.79           C  
ATOM    541  CD  LYS A  64     -30.782   9.676 -13.671  1.00 82.79           C  
ATOM    542  CE  LYS A  64     -29.603  10.242 -12.878  1.00 82.79           C  
ATOM    543  NZ  LYS A  64     -30.063  11.364 -12.027  1.00 82.79           N1+
ATOM    546  N   ARG A  65     -28.246   4.617 -13.945  1.00114.68           N  
ATOM    547  CA  ARG A  65     -27.603   3.601 -13.158  1.00114.68           C  
ATOM    555  C   ARG A  65     -27.244   4.282 -11.873  1.00114.68           C  
ATOM    556  O   ARG A  65     -26.084   4.590 -11.609  1.00114.68           O  
ATOM    548  CB  ARG A  65     -26.308   3.076 -13.810  1.00114.68           C  
ATOM    549  CG  ARG A  65     -25.614   1.955 -13.033  1.00114.68           C  
ATOM    550  CD  ARG A  65     -24.402   1.371 -13.764  1.00114.68           C  
ATOM    551  NE  ARG A  65     -24.905   0.647 -14.967  1.00114.68           N  
ATOM    552  CZ  ARG A  65     -24.206   0.687 -16.137  1.00114.68           C  
ATOM    553  NH1 ARG A  65     -23.060   1.420 -16.217  1.00114.68           N1+
ATOM    554  NH2 ARG A  65     -24.648  -0.000 -17.230  1.00114.68           N  
ATOM    557  N   VAL A  66     -28.266   4.492 -11.021  1.00 59.49           N  
ATOM    558  CA  VAL A  66     -28.130   5.259  -9.815  1.00 59.49           C  
ATOM    562  C   VAL A  66     -27.601   4.423  -8.691  1.00 59.49           C  
ATOM    563  O   VAL A  66     -27.755   3.203  -8.658  1.00 59.49           O  
ATOM    559  CB  VAL A  66     -29.426   5.873  -9.358  1.00 59.49           C  
ATOM    560  CG1 VAL A  66     -29.895   6.878 -10.425  1.00 59.49           C  
ATOM    561  CG2 VAL A  66     -30.440   4.750  -9.081  1.00 59.49           C  
ATOM    564  N   GLY A  67     -26.910   5.092  -7.746  1.00 34.36           N  
ATOM    565  CA  GLY A  67     -26.380   4.441  -6.586  1.00 34.36           C  
ATOM    566  C   GLY A  67     -27.482   4.252  -5.584  1.00 34.36           C  
ATOM    567  O   GLY A  67     -28.426   5.038  -5.526  1.00 34.36           O  
ATOM    568  N   ILE A  68     -27.372   3.185  -4.763  1.00128.39           N  
ATOM    569  CA  ILE A  68     -28.318   2.888  -3.716  1.00128.39           C  
ATOM    574  C   ILE A  68     -27.544   2.493  -2.494  1.00128.39           C  
ATOM    575  O   ILE A  68     -26.486   1.876  -2.607  1.00128.39           O  
ATOM    570  CB  ILE A  68     -29.204   1.699  -3.998  1.00128.39           C  
ATOM    571  CG1 ILE A  68     -30.232   1.991  -5.084  1.00128.39           C  
ATOM    572  CG2 ILE A  68     -29.862   1.234  -2.694  1.00128.39           C  
ATOM    573  CD1 ILE A  68     -31.121   0.780  -5.362  1.00128.39           C  
ATOM    576  N   TYR A  69     -28.039   2.846  -1.283  1.00191.57           N  
ATOM    577  CA  TYR A  69     -27.323   2.401  -0.121  1.00191.57           C  
ATOM    586  C   TYR A  69     -28.298   1.991   0.946  1.00191.57           C  
ATOM    587  O   TYR A  69     -29.475   2.352   0.914  1.00191.57           O  
ATOM    578  CB  TYR A  69     -26.391   3.463   0.498  1.00191.57           C  
ATOM    579  CG  TYR A  69     -27.176   4.410   1.345  1.00191.57           C  
ATOM    580  CD1 TYR A  69     -27.767   5.537   0.821  1.00191.57           C  
ATOM    581  CD2 TYR A  69     -27.317   4.157   2.691  1.00191.57           C  
ATOM    582  CE1 TYR A  69     -28.482   6.393   1.630  1.00191.57           C  
ATOM    583  CE2 TYR A  69     -28.026   5.006   3.505  1.00191.57           C  
ATOM    584  CZ  TYR A  69     -28.612   6.127   2.973  1.00191.57           C  
ATOM    585  OH  TYR A  69     -29.341   6.997   3.810  1.00191.57           O  
ATOM    588  N   ALA A  70     -27.804   1.182   1.910  1.00 51.50           N  
ATOM    589  CA  ALA A  70     -28.558   0.761   3.061  1.00 51.50           C  
ATOM    591  C   ALA A  70     -27.658   0.979   4.243  1.00 51.50           C  
ATOM    592  O   ALA A  70     -26.443   0.831   4.136  1.00 51.50           O  
ATOM    590  CB  ALA A  70     -28.935  -0.730   3.047  1.00 51.50           C  
ATOM    593  N   GLY A  71     -28.227   1.335   5.414  1.00 37.36           N  
ATOM    594  CA  GLY A  71     -27.376   1.611   6.538  1.00 37.36           C  
ATOM    595  C   GLY A  71     -27.693   0.664   7.652  1.00 37.36           C  
ATOM    596  O   GLY A  71     -28.810   0.159   7.755  1.00 37.36           O  
ATOM    597  N   VAL A  72     -26.681   0.389   8.508  1.00109.42           N  
ATOM    598  CA  VAL A  72     -26.874  -0.458   9.651  1.00109.42           C  
ATOM    602  C   VAL A  72     -26.051   0.083  10.789  1.00109.42           C  
ATOM    603  O   VAL A  72     -24.914   0.514  10.597  1.00109.42           O  
ATOM    599  CB  VAL A  72     -26.468  -1.884   9.415  1.00109.42           C  
ATOM    600  CG1 VAL A  72     -24.971  -1.923   9.065  1.00109.42           C  
ATOM    601  CG2 VAL A  72     -26.839  -2.705  10.660  1.00109.42           C  
ATOM    604  N   ASP A  73     -26.613   0.070  12.019  1.00 73.58           N  
ATOM    605  CA  ASP A  73     -25.908   0.589  13.166  1.00 73.58           C  
ATOM    610  C   ASP A  73     -25.434  -0.564  14.007  1.00 73.58           C  
ATOM    611  O   ASP A  73     -26.236  -1.387  14.450  1.00 73.58           O  
ATOM    606  CB  ASP A  73     -26.777   1.483  14.072  1.00 73.58           C  
ATOM    607  CG  ASP A  73     -27.062   2.795  13.351  1.00 73.58           C  
ATOM    608  OD1 ASP A  73     -26.258   3.166  12.453  1.00 73.58           O  
ATOM    609  OD2 ASP A  73     -28.087   3.444  13.690  1.00 73.58           O1-
ATOM    612  N   PRO A  74     -24.141  -0.685  14.198  1.00114.14           N  
ATOM    613  CA  PRO A  74     -23.553  -1.749  14.980  1.00114.14           C  
ATOM    617  C   PRO A  74     -23.965  -1.748  16.425  1.00114.14           C  
ATOM    618  O   PRO A  74     -23.224  -1.219  17.257  1.00114.14           O  
ATOM    615  CB  PRO A  74     -22.044  -1.563  14.829  1.00114.14           C  
ATOM    616  CG  PRO A  74     -21.892  -0.049  14.578  1.00114.14           C  
ATOM    614  CD  PRO A  74     -23.177   0.337  13.825  1.00114.14           C  
ATOM    619  N   THR A  75     -25.125  -2.348  16.745  1.00 78.96           N  
ATOM    620  CA  THR A  75     -25.611  -2.523  18.086  1.00 78.96           C  
ATOM    624  C   THR A  75     -25.002  -3.752  18.681  1.00 78.96           C  
ATOM    625  O   THR A  75     -24.931  -3.898  19.900  1.00 78.96           O  
ATOM    621  CB  THR A  75     -27.103  -2.669  18.146  1.00 78.96           C  
ATOM    623  CG2 THR A  75     -27.745  -1.411  17.537  1.00 78.96           C  
ATOM    622  OG1 THR A  75     -27.517  -3.824  17.433  1.00 78.96           O  
ATOM    626  N   ALA A  76     -24.620  -4.709  17.815  1.00 48.70           N  
ATOM    627  CA  ALA A  76     -24.092  -5.964  18.265  1.00 48.70           C  
ATOM    629  C   ALA A  76     -22.903  -6.275  17.419  1.00 48.70           C  
ATOM    630  O   ALA A  76     -22.630  -5.610  16.423  1.00 48.70           O  
ATOM    628  CB  ALA A  76     -25.077  -7.135  18.113  1.00 48.70           C  
ATOM    631  N   PRO A  77     -22.161  -7.257  17.839  1.00 71.66           N  
ATOM    632  CA  PRO A  77     -20.993  -7.703  17.138  1.00 71.66           C  
ATOM    636  C   PRO A  77     -21.378  -8.302  15.824  1.00 71.66           C  
ATOM    637  O   PRO A  77     -20.515  -8.417  14.954  1.00 71.66           O  
ATOM    634  CB  PRO A  77     -20.287  -8.676  18.088  1.00 71.66           C  
ATOM    635  CG  PRO A  77     -21.356  -9.048  19.133  1.00 71.66           C  
ATOM    633  CD  PRO A  77     -22.263  -7.810  19.178  1.00 71.66           C  
ATOM    638  N   SER A  78     -22.649  -8.719  15.652  1.00100.34           N  
ATOM    639  CA  SER A  78     -23.003  -9.308  14.393  1.00100.34           C  
ATOM    642  C   SER A  78     -24.397  -8.914  14.019  1.00100.34           C  
ATOM    643  O   SER A  78     -25.188  -8.465  14.848  1.00100.34           O  
ATOM    640  CB  SER A  78     -22.954 -10.845  14.380  1.00100.34           C  
ATOM    641  OG  SER A  78     -24.061 -11.379  15.085  1.00100.34           O  
ATOM    644  N   MET A  79     -24.703  -9.053  12.714  1.00 55.91           N  
ATOM    645  CA  MET A  79     -26.006  -8.798  12.174  1.00 55.91           C  
ATOM    650  C   MET A  79     -26.788 -10.066  12.307  1.00 55.91           C  
ATOM    651  O   MET A  79     -26.229 -11.125  12.587  1.00 55.91           O  
ATOM    646  CB  MET A  79     -25.982  -8.461  10.675  1.00 55.91           C  
ATOM    647  CG  MET A  79     -25.235  -7.171  10.338  1.00 55.91           C  
ATOM    648  SD  MET A  79     -25.164  -6.802   8.561  1.00 55.91           S  
ATOM    649  CE  MET A  79     -24.012  -8.149   8.162  1.00 55.91           C  
ATOM    652  N   HIS A  80     -28.122  -9.976  12.127  1.00 58.17           N  
ATOM    653  CA  HIS A  80     -28.968 -11.134  12.196  1.00 58.17           C  
ATOM    660  C   HIS A  80     -29.809 -11.152  10.953  1.00 58.17           C  
ATOM    661  O   HIS A  80     -29.698 -10.274  10.098  1.00 58.17           O  
ATOM    656  CB  HIS A  80     -29.877 -11.158  13.440  1.00 58.17           C  
ATOM    655  CG  HIS A  80     -30.631  -9.883  13.664  1.00 58.17           C  
ATOM    658  CD2 HIS A  80     -30.270  -8.762  14.346  1.00 58.17           C  
ATOM    654  ND1 HIS A  80     -31.895  -9.638  13.179  1.00 58.17           N  
ATOM    659  CE1 HIS A  80     -32.235  -8.389  13.587  1.00 58.17           C  
ATOM    657  NE2 HIS A  80     -31.281  -7.817  14.297  1.00 58.17           N  
ATOM    662  N   VAL A  81     -30.683 -12.167  10.827  1.00122.10           N  
ATOM    663  CA  VAL A  81     -31.466 -12.382   9.642  1.00122.10           C  
ATOM    667  C   VAL A  81     -32.380 -11.218   9.420  1.00122.10           C  
ATOM    668  O   VAL A  81     -32.734 -10.904   8.284  1.00122.10           O  
ATOM    664  CB  VAL A  81     -32.280 -13.648   9.689  1.00122.10           C  
ATOM    665  CG1 VAL A  81     -33.562 -13.428  10.503  1.00122.10           C  
ATOM    666  CG2 VAL A  81     -32.510 -14.132   8.253  1.00122.10           C  
ATOM    669  N   GLY A  82     -32.776 -10.538  10.508  1.00 50.53           N  
ATOM    670  CA  GLY A  82     -33.701  -9.447  10.435  1.00 50.53           C  
ATOM    671  C   GLY A  82     -33.162  -8.364   9.544  1.00 50.53           C  
ATOM    672  O   GLY A  82     -33.929  -7.642   8.917  1.00 50.53           O  
ATOM    673  N   HIS A  83     -31.830  -8.179   9.527  1.00 79.89           N  
ATOM    674  CA  HIS A  83     -31.147  -7.158   8.772  1.00 79.89           C  
ATOM    681  C   HIS A  83     -31.087  -7.402   7.282  1.00 79.89           C  
ATOM    682  O   HIS A  83     -30.899  -6.458   6.517  1.00 79.89           O  
ATOM    677  CB  HIS A  83     -29.697  -6.944   9.235  1.00 79.89           C  
ATOM    676  CG  HIS A  83     -29.615  -6.297  10.583  1.00 79.89           C  
ATOM    679  CD2 HIS A  83     -29.678  -4.980  10.918  1.00 79.89           C  
ATOM    675  ND1 HIS A  83     -29.461  -6.979  11.769  1.00 79.89           N  
ATOM    680  CE1 HIS A  83     -29.438  -6.048  12.755  1.00 79.89           C  
ATOM    678  NE2 HIS A  83     -29.567  -4.820  12.288  1.00 79.89           N  
ATOM    683  N   MET A  84     -31.221  -8.659   6.827  1.00 83.10           N  
ATOM    684  CA  MET A  84     -30.894  -9.067   5.483  1.00 83.10           C  
ATOM    689  C   MET A  84     -31.641  -8.454   4.327  1.00 83.10           C  
ATOM    690  O   MET A  84     -31.022  -8.198   3.296  1.00 83.10           O  
ATOM    685  CB  MET A  84     -30.979 -10.590   5.272  1.00 83.10           C  
ATOM    686  CG  MET A  84     -29.821 -11.353   5.909  1.00 83.10           C  
ATOM    687  SD  MET A  84     -28.193 -10.910   5.226  1.00 83.10           S  
ATOM    688  CE  MET A  84     -28.578 -11.408   3.522  1.00 83.10           C  
ATOM    691  N   LEU A  85     -32.956  -8.194   4.422  1.00 70.33           N  
ATOM    692  CA  LEU A  85     -33.686  -7.837   3.233  1.00 70.33           C  
ATOM    697  C   LEU A  85     -33.135  -6.610   2.563  1.00 70.33           C  
ATOM    698  O   LEU A  85     -33.023  -6.606   1.338  1.00 70.33           O  
ATOM    693  CB  LEU A  85     -35.190  -7.616   3.483  1.00 70.33           C  
ATOM    694  CG  LEU A  85     -35.920  -8.894   3.942  1.00 70.33           C  
ATOM    695  CD1 LEU A  85     -37.443  -8.683   3.997  1.00 70.33           C  
ATOM    696  CD2 LEU A  85     -35.514 -10.106   3.089  1.00 70.33           C  
ATOM    699  N   PRO A  86     -32.785  -5.563   3.254  1.00 73.31           N  
ATOM    700  CA  PRO A  86     -32.247  -4.421   2.567  1.00 73.31           C  
ATOM    704  C   PRO A  86     -30.951  -4.759   1.898  1.00 73.31           C  
ATOM    705  O   PRO A  86     -30.638  -4.167   0.865  1.00 73.31           O  
ATOM    702  CB  PRO A  86     -32.168  -3.315   3.614  1.00 73.31           C  
ATOM    703  CG  PRO A  86     -33.314  -3.664   4.585  1.00 73.31           C  
ATOM    701  CD  PRO A  86     -33.455  -5.195   4.489  1.00 73.31           C  
ATOM    706  N   PHE A  87     -30.173  -5.683   2.486  1.00 89.82           N  
ATOM    707  CA  PHE A  87     -28.921  -6.116   1.933  1.00 89.82           C  
ATOM    715  C   PHE A  87     -29.181  -6.964   0.728  1.00 89.82           C  
ATOM    716  O   PHE A  87     -28.375  -7.009  -0.200  1.00 89.82           O  
ATOM    708  CB  PHE A  87     -28.036  -6.910   2.916  1.00 89.82           C  
ATOM    709  CG  PHE A  87     -27.554  -5.955   3.959  1.00 89.82           C  
ATOM    710  CD1 PHE A  87     -26.633  -4.983   3.643  1.00 89.82           C  
ATOM    711  CD2 PHE A  87     -28.001  -6.041   5.259  1.00 89.82           C  
ATOM    712  CE1 PHE A  87     -26.181  -4.102   4.598  1.00 89.82           C  
ATOM    713  CE2 PHE A  87     -27.552  -5.163   6.218  1.00 89.82           C  
ATOM    714  CZ  PHE A  87     -26.641  -4.189   5.889  1.00 89.82           C  
ATOM    717  N   MET A  88     -30.298  -7.712   0.737  1.00157.82           N  
ATOM    718  CA  MET A  88     -30.630  -8.550  -0.375  1.00157.82           C  
ATOM    723  C   MET A  88     -30.864  -7.648  -1.550  1.00157.82           C  
ATOM    724  O   MET A  88     -30.516  -7.984  -2.681  1.00157.82           O  
ATOM    719  CB  MET A  88     -31.892  -9.389  -0.126  1.00157.82           C  
ATOM    720  CG  MET A  88     -32.030 -10.544  -1.113  1.00157.82           C  
ATOM    721  SD  MET A  88     -30.772 -11.845  -0.920  1.00157.82           S  
ATOM    722  CE  MET A  88     -31.478 -12.520   0.608  1.00157.82           C  
ATOM    725  N   VAL A  89     -31.478  -6.472  -1.306  1.00 36.33           N  
ATOM    726  CA  VAL A  89     -31.726  -5.519  -2.348  1.00 36.33           C  
ATOM    730  C   VAL A  89     -30.414  -5.060  -2.909  1.00 36.33           C  
ATOM    731  O   VAL A  89     -30.254  -4.946  -4.122  1.00 36.33           O  
ATOM    727  CB  VAL A  89     -32.455  -4.298  -1.859  1.00 36.33           C  
ATOM    728  CG1 VAL A  89     -32.536  -3.278  -3.008  1.00 36.33           C  
ATOM    729  CG2 VAL A  89     -33.828  -4.731  -1.318  1.00 36.33           C  
ATOM    732  N   LEU A  90     -29.433  -4.778  -2.033  1.00 47.88           N  
ATOM    733  CA  LEU A  90     -28.144  -4.311  -2.467  1.00 47.88           C  
ATOM    738  C   LEU A  90     -27.461  -5.392  -3.247  1.00 47.88           C  
ATOM    739  O   LEU A  90     -26.757  -5.116  -4.217  1.00 47.88           O  
ATOM    734  CB  LEU A  90     -27.224  -3.915  -1.301  1.00 47.88           C  
ATOM    735  CG  LEU A  90     -27.742  -2.706  -0.500  1.00 47.88           C  
ATOM    736  CD1 LEU A  90     -26.755  -2.313   0.610  1.00 47.88           C  
ATOM    737  CD2 LEU A  90     -28.104  -1.531  -1.424  1.00 47.88           C  
ATOM    740  N   ALA A  91     -27.642  -6.659  -2.830  1.00 28.68           N  
ATOM    741  CA  ALA A  91     -27.002  -7.754  -3.501  1.00 28.68           C  
ATOM    743  C   ALA A  91     -27.486  -7.796  -4.917  1.00 28.68           C  
ATOM    744  O   ALA A  91     -26.695  -7.970  -5.844  1.00 28.68           O  
ATOM    742  CB  ALA A  91     -27.320  -9.115  -2.860  1.00 28.68           C  
ATOM    745  N   TRP A  92     -28.805  -7.629  -5.123  1.00 74.97           N  
ATOM    746  CA  TRP A  92     -29.340  -7.650  -6.452  1.00 74.97           C  
ATOM    757  C   TRP A  92     -28.798  -6.486  -7.218  1.00 74.97           C  
ATOM    758  O   TRP A  92     -28.427  -6.619  -8.383  1.00 74.97           O  
ATOM    747  CB  TRP A  92     -30.877  -7.607  -6.510  1.00 74.97           C  
ATOM    748  CG  TRP A  92     -31.529  -8.929  -6.182  1.00 74.97           C  
ATOM    750  CD1 TRP A  92     -32.203  -9.339  -5.068  1.00 74.97           C  
ATOM    749  CD2 TRP A  92     -31.509 -10.046  -7.082  1.00 74.97           C  
ATOM    752  CE2 TRP A  92     -32.193 -11.090  -6.460  1.00 74.97           C  
ATOM    753  CE3 TRP A  92     -30.966 -10.189  -8.326  1.00 74.97           C  
ATOM    751  NE1 TRP A  92     -32.616 -10.642  -5.225  1.00 74.97           N  
ATOM    754  CZ2 TRP A  92     -32.343 -12.299  -7.079  1.00 74.97           C  
ATOM    755  CZ3 TRP A  92     -31.117 -11.407  -8.948  1.00 74.97           C  
ATOM    756  CH2 TRP A  92     -31.794 -12.441  -8.335  1.00 74.97           C  
ATOM    759  N   GLY A  93     -28.714  -5.311  -6.569  1.00 23.56           N  
ATOM    760  CA  GLY A  93     -28.252  -4.128  -7.235  1.00 23.56           C  
ATOM    761  C   GLY A  93     -26.851  -4.346  -7.721  1.00 23.56           C  
ATOM    762  O   GLY A  93     -26.501  -3.931  -8.823  1.00 23.56           O  
ATOM    763  N   TYR A  94     -26.012  -5.006  -6.901  1.00 80.25           N  
ATOM    764  CA  TYR A  94     -24.628  -5.223  -7.225  1.00 80.25           C  
ATOM    773  C   TYR A  94     -24.505  -6.056  -8.472  1.00 80.25           C  
ATOM    774  O   TYR A  94     -23.775  -5.688  -9.392  1.00 80.25           O  
ATOM    765  CB  TYR A  94     -23.907  -5.945  -6.065  1.00 80.25           C  
ATOM    766  CG  TYR A  94     -22.506  -6.326  -6.423  1.00 80.25           C  
ATOM    767  CD1 TYR A  94     -21.515  -5.378  -6.539  1.00 80.25           C  
ATOM    768  CD2 TYR A  94     -22.172  -7.651  -6.600  1.00 80.25           C  
ATOM    769  CE1 TYR A  94     -20.226  -5.745  -6.856  1.00 80.25           C  
ATOM    770  CE2 TYR A  94     -20.886  -8.024  -6.916  1.00 80.25           C  
ATOM    771  CZ  TYR A  94     -19.908  -7.069  -7.047  1.00 80.25           C  
ATOM    772  OH  TYR A  94     -18.586  -7.444  -7.369  1.00 80.25           O  
ATOM    775  N   VAL A  95     -25.241  -7.182  -8.552  1.00 68.35           N  
ATOM    776  CA  VAL A  95     -25.167  -8.084  -9.674  1.00 68.35           C  
ATOM    780  C   VAL A  95     -25.722  -7.419 -10.896  1.00 68.35           C  
ATOM    781  O   VAL A  95     -25.377  -7.781 -12.019  1.00 68.35           O  
ATOM    777  CB  VAL A  95     -25.915  -9.367  -9.456  1.00 68.35           C  
ATOM    778  CG1 VAL A  95     -25.259 -10.110  -8.279  1.00 68.35           C  
ATOM    779  CG2 VAL A  95     -27.407  -9.058  -9.254  1.00 68.35           C  
ATOM    782  N   TRP A  96     -26.671  -6.489 -10.692  1.00104.75           N  
ATOM    783  CA  TRP A  96     -27.295  -5.708 -11.726  1.00104.75           C  
ATOM    794  C   TRP A  96     -26.352  -4.697 -12.304  1.00104.75           C  
ATOM    795  O   TRP A  96     -26.595  -4.188 -13.399  1.00104.75           O  
ATOM    784  CB  TRP A  96     -28.598  -5.027 -11.287  1.00104.75           C  
ATOM    785  CG  TRP A  96     -29.769  -5.971 -11.391  1.00104.75           C  
ATOM    787  CD1 TRP A  96     -30.042  -7.115 -10.698  1.00104.75           C  
ATOM    786  CD2 TRP A  96     -30.851  -5.789 -12.317  1.00104.75           C  
ATOM    789  CE2 TRP A  96     -31.728  -6.857 -12.141  1.00104.75           C  
ATOM    790  CE3 TRP A  96     -31.090  -4.810 -13.240  1.00104.75           C  
ATOM    788  NE1 TRP A  96     -31.217  -7.667 -11.149  1.00104.75           N  
ATOM    791  CZ2 TRP A  96     -32.864  -6.965 -12.891  1.00104.75           C  
ATOM    792  CZ3 TRP A  96     -32.238  -4.919 -13.993  1.00104.75           C  
ATOM    793  CH2 TRP A  96     -33.106  -5.977 -13.820  1.00104.75           C  
ATOM    796  N   GLY A  97     -25.284  -4.326 -11.571  1.00 36.79           N  
ATOM    797  CA  GLY A  97     -24.350  -3.389 -12.129  1.00 36.79           C  
ATOM    798  C   GLY A  97     -24.606  -2.018 -11.582  1.00 36.79           C  
ATOM    799  O   GLY A  97     -24.074  -1.035 -12.095  1.00 36.79           O  
ATOM    800  N   LEU A  98     -25.439  -1.917 -10.529  1.00 61.53           N  
ATOM    801  CA  LEU A  98     -25.715  -0.648  -9.910  1.00 61.53           C  
ATOM    806  C   LEU A  98     -24.706  -0.469  -8.811  1.00 61.53           C  
ATOM    807  O   LEU A  98     -24.360  -1.432  -8.130  1.00 61.53           O  
ATOM    802  CB  LEU A  98     -27.094  -0.614  -9.227  1.00 61.53           C  
ATOM    803  CG  LEU A  98     -28.281  -0.828 -10.185  1.00 61.53           C  
ATOM    804  CD1 LEU A  98     -29.620  -0.784  -9.431  1.00 61.53           C  
ATOM    805  CD2 LEU A  98     -28.243   0.165 -11.355  1.00 61.53           C  
ATOM    808  N   PRO A  99     -24.190   0.722  -8.628  1.00 91.41           N  
ATOM    809  CA  PRO A  99     -23.260   0.945  -7.554  1.00 91.41           C  
ATOM    813  C   PRO A  99     -23.977   0.909  -6.243  1.00 91.41           C  
ATOM    814  O   PRO A  99     -24.914   1.687  -6.054  1.00 91.41           O  
ATOM    811  CB  PRO A  99     -22.546   2.261  -7.868  1.00 91.41           C  
ATOM    812  CG  PRO A  99     -23.367   2.884  -9.015  1.00 91.41           C  
ATOM    810  CD  PRO A  99     -24.016   1.674  -9.706  1.00 91.41           C  
ATOM    815  N   VAL A 100     -23.516   0.068  -5.295  1.00 49.29           N  
ATOM    816  CA  VAL A 100     -24.218  -0.052  -4.049  1.00 49.29           C  
ATOM    820  C   VAL A 100     -23.289   0.295  -2.929  1.00 49.29           C  
ATOM    821  O   VAL A 100     -22.078   0.101  -3.024  1.00 49.29           O  
ATOM    817  CB  VAL A 100     -24.745  -1.432  -3.782  1.00 49.29           C  
ATOM    818  CG1 VAL A 100     -25.789  -1.775  -4.860  1.00 49.29           C  
ATOM    819  CG2 VAL A 100     -23.557  -2.409  -3.721  1.00 49.29           C  
ATOM    822  N   THR A 101     -23.848   0.846  -1.831  1.00 50.19           N  
ATOM    823  CA  THR A 101     -23.023   1.220  -0.718  1.00 50.19           C  
ATOM    827  C   THR A 101     -23.602   0.663   0.545  1.00 50.19           C  
ATOM    828  O   THR A 101     -24.800   0.764   0.800  1.00 50.19           O  
ATOM    824  CB  THR A 101     -22.924   2.708  -0.539  1.00 50.19           C  
ATOM    826  CG2 THR A 101     -22.036   3.011   0.680  1.00 50.19           C  
ATOM    825  OG1 THR A 101     -22.379   3.302  -1.709  1.00 50.19           O  
ATOM    829  N   PHE A 102     -22.733   0.050   1.374  1.00144.08           N  
ATOM    830  CA  PHE A 102     -23.126  -0.447   2.662  1.00144.08           C  
ATOM    838  C   PHE A 102     -22.655   0.585   3.636  1.00144.08           C  
ATOM    839  O   PHE A 102     -21.462   0.876   3.711  1.00144.08           O  
ATOM    831  CB  PHE A 102     -22.418  -1.756   3.049  1.00144.08           C  
ATOM    832  CG  PHE A 102     -22.844  -2.830   2.106  1.00144.08           C  
ATOM    833  CD1 PHE A 102     -22.211  -2.976   0.893  1.00144.08           C  
ATOM    834  CD2 PHE A 102     -23.874  -3.685   2.427  1.00144.08           C  
ATOM    835  CE1 PHE A 102     -22.597  -3.961   0.015  1.00144.08           C  
ATOM    836  CE2 PHE A 102     -24.262  -4.675   1.553  1.00144.08           C  
ATOM    837  CZ  PHE A 102     -23.621  -4.815   0.345  1.00144.08           C  
ATOM    840  N   LEU A 103     -23.581   1.171   4.420  1.00 61.87           N  
ATOM    841  CA  LEU A 103     -23.168   2.223   5.303  1.00 61.87           C  
ATOM    846  C   LEU A 103     -23.190   1.713   6.712  1.00 61.87           C  
ATOM    847  O   LEU A 103     -24.227   1.283   7.216  1.00 61.87           O  
ATOM    842  CB  LEU A 103     -24.095   3.448   5.226  1.00 61.87           C  
ATOM    843  CG  LEU A 103     -23.643   4.632   6.092  1.00 61.87           C  
ATOM    844  CD1 LEU A 103     -22.286   5.171   5.612  1.00 61.87           C  
ATOM    845  CD2 LEU A 103     -24.735   5.714   6.156  1.00 61.87           C  
ATOM    848  N   LEU A 104     -22.024   1.760   7.391  1.00 52.08           N  
ATOM    849  CA  LEU A 104     -21.936   1.318   8.756  1.00 52.08           C  
ATOM    854  C   LEU A 104     -22.074   2.553   9.595  1.00 52.08           C  
ATOM    855  O   LEU A 104     -21.299   3.498   9.451  1.00 52.08           O  
ATOM    850  CB  LEU A 104     -20.576   0.668   9.073  1.00 52.08           C  
ATOM    851  CG  LEU A 104     -20.431   0.151  10.514  1.00 52.08           C  
ATOM    852  CD1 LEU A 104     -21.433  -0.977  10.805  1.00 52.08           C  
ATOM    853  CD2 LEU A 104     -18.981  -0.270  10.802  1.00 52.08           C  
ATOM    856  N   GLY A 105     -23.061   2.575  10.514  1.00 43.93           N  
ATOM    857  CA  GLY A 105     -23.295   3.785  11.252  1.00 43.93           C  
ATOM    858  C   GLY A 105     -22.529   3.767  12.532  1.00 43.93           C  
ATOM    859  O   GLY A 105     -23.103   3.635  13.613  1.00 43.93           O  
ATOM    860  N   GLY A 106     -21.200   3.959  12.444  1.00 33.74           N  
ATOM    861  CA  GLY A 106     -20.395   3.947  13.629  1.00 33.74           C  
ATOM    862  C   GLY A 106     -20.762   5.108  14.504  1.00 33.74           C  
ATOM    863  O   GLY A 106     -20.869   4.965  15.720  1.00 33.74           O  
ATOM    864  N   ALA A 107     -20.894   6.309  13.907  1.00 53.08           N  
ATOM    865  CA  ALA A 107     -21.213   7.503  14.645  1.00 53.08           C  
ATOM    867  C   ALA A 107     -22.630   7.508  15.139  1.00 53.08           C  
ATOM    868  O   ALA A 107     -22.900   7.780  16.308  1.00 53.08           O  
ATOM    866  CB  ALA A 107     -21.039   8.770  13.793  1.00 53.08           C  
ATOM    869  N   THR A 108     -23.573   7.167  14.243  1.00 64.23           N  
ATOM    870  CA  THR A 108     -24.987   7.232  14.494  1.00 64.23           C  
ATOM    874  C   THR A 108     -25.357   6.250  15.552  1.00 64.23           C  
ATOM    875  O   THR A 108     -26.347   6.429  16.258  1.00 64.23           O  
ATOM    871  CB  THR A 108     -25.788   6.958  13.253  1.00 64.23           C  
ATOM    873  CG2 THR A 108     -25.481   8.056  12.221  1.00 64.23           C  
ATOM    872  OG1 THR A 108     -25.459   5.682  12.725  1.00 64.23           O  
ATOM    876  N   SER A 109     -24.594   5.153  15.660  1.00 42.99           N  
ATOM    877  CA  SER A 109     -24.888   4.152  16.644  1.00 42.99           C  
ATOM    880  C   SER A 109     -24.684   4.722  18.010  1.00 42.99           C  
ATOM    881  O   SER A 109     -25.278   4.249  18.980  1.00 42.99           O  
ATOM    878  CB  SER A 109     -23.997   2.904  16.503  1.00 42.99           C  
ATOM    879  OG  SER A 109     -22.628   3.239  16.680  1.00 42.99           O  
ATOM    882  N   ARG A 110     -23.825   5.748  18.138  1.00 82.69           N  
ATOM    883  CA  ARG A 110     -23.626   6.278  19.457  1.00 82.69           C  
ATOM    891  C   ARG A 110     -24.921   6.857  19.939  1.00 82.69           C  
ATOM    892  O   ARG A 110     -25.318   6.623  21.081  1.00 82.69           O  
ATOM    884  CB  ARG A 110     -22.531   7.356  19.496  1.00 82.69           C  
ATOM    885  CG  ARG A 110     -21.147   6.762  19.216  1.00 82.69           C  
ATOM    886  CD  ARG A 110     -19.997   7.769  19.201  1.00 82.69           C  
ATOM    887  NE  ARG A 110     -18.749   6.987  18.973  1.00 82.69           N  
ATOM    888  CZ  ARG A 110     -17.607   7.606  18.555  1.00 82.69           C  
ATOM    889  NH1 ARG A 110     -17.602   8.953  18.328  1.00 82.69           N1+
ATOM    890  NH2 ARG A 110     -16.470   6.876  18.369  1.00 82.69           N  
ATOM    893  N   VAL A 111     -25.611   7.645  19.085  1.00115.95           N  
ATOM    894  CA  VAL A 111     -26.863   8.224  19.491  1.00115.95           C  
ATOM    898  C   VAL A 111     -27.930   7.170  19.654  1.00115.95           C  
ATOM    899  O   VAL A 111     -28.548   7.071  20.714  1.00115.95           O  
ATOM    895  CB  VAL A 111     -27.356   9.288  18.545  1.00115.95           C  
ATOM    896  CG1 VAL A 111     -27.622   8.684  17.159  1.00115.95           C  
ATOM    897  CG2 VAL A 111     -28.592   9.945  19.172  1.00115.95           C  
ATOM    900  N   GLY A 112     -28.163   6.331  18.619  1.00 43.61           N  
ATOM    901  CA  GLY A 112     -29.147   5.280  18.700  1.00 43.61           C  
ATOM    902  C   GLY A 112     -30.426   5.723  18.043  1.00 43.61           C  
ATOM    903  O   GLY A 112     -31.007   6.738  18.422  1.00 43.61           O  
ATOM    904  N   ASP A 113     -30.914   4.939  17.051  1.00 94.42           N  
ATOM    905  CA  ASP A 113     -32.128   5.242  16.335  1.00 94.42           C  
ATOM    910  C   ASP A 113     -33.297   4.988  17.249  1.00 94.42           C  
ATOM    911  O   ASP A 113     -33.488   3.887  17.756  1.00 94.42           O  
ATOM    906  CB  ASP A 113     -32.294   4.373  15.070  1.00 94.42           C  
ATOM    907  CG  ASP A 113     -33.397   4.949  14.191  1.00 94.42           C  
ATOM    908  OD1 ASP A 113     -34.197   5.775  14.703  1.00 94.42           O  
ATOM    909  OD2 ASP A 113     -33.447   4.572  12.988  1.00 94.42           O1-
ATOM    912  N   PRO A 114     -34.083   6.012  17.462  1.00178.83           N  
ATOM    913  CA  PRO A 114     -35.223   5.927  18.348  1.00178.83           C  
ATOM    917  C   PRO A 114     -36.379   5.156  17.798  1.00178.83           C  
ATOM    918  O   PRO A 114     -37.275   4.819  18.570  1.00178.83           O  
ATOM    915  CB  PRO A 114     -35.624   7.368  18.654  1.00178.83           C  
ATOM    916  CG  PRO A 114     -34.333   8.170  18.435  1.00178.83           C  
ATOM    914  CD  PRO A 114     -33.561   7.365  17.379  1.00178.83           C  
ATOM    919  N   THR A 115     -36.399   4.872  16.486  1.00 57.19           N  
ATOM    920  CA  THR A 115     -37.567   4.287  15.892  1.00 57.19           C  
ATOM    924  C   THR A 115     -37.812   2.912  16.426  1.00 57.19           C  
ATOM    925  O   THR A 115     -36.885   2.143  16.673  1.00 57.19           O  
ATOM    921  CB  THR A 115     -37.466   4.169  14.400  1.00 57.19           C  
ATOM    923  CG2 THR A 115     -37.190   5.565  13.815  1.00 57.19           C  
ATOM    922  OG1 THR A 115     -36.417   3.278  14.051  1.00 57.19           O  
ATOM    926  N   GLY A 116     -39.107   2.590  16.630  1.00 27.05           N  
ATOM    927  CA  GLY A 116     -39.523   1.285  17.050  1.00 27.05           C  
ATOM    928  C   GLY A 116     -39.122   1.057  18.472  1.00 27.05           C  
ATOM    929  O   GLY A 116     -38.926  -0.088  18.878  1.00 27.05           O  
ATOM    930  N   ARG A 117     -38.973   2.132  19.272  1.00172.30           N  
ATOM    931  CA  ARG A 117     -38.571   1.882  20.626  1.00172.30           C  
ATOM    939  C   ARG A 117     -39.187   2.914  21.528  1.00172.30           C  
ATOM    940  O   ARG A 117     -39.258   4.093  21.184  1.00172.30           O  
ATOM    932  CB  ARG A 117     -37.036   1.924  20.779  1.00172.30           C  
ATOM    933  CG  ARG A 117     -36.516   1.524  22.161  1.00172.30           C  
ATOM    934  CD  ARG A 117     -34.987   1.567  22.289  1.00172.30           C  
ATOM    935  NE  ARG A 117     -34.424   0.342  21.649  1.00172.30           N  
ATOM    936  CZ  ARG A 117     -34.106   0.322  20.321  1.00172.30           C  
ATOM    937  NH1 ARG A 117     -34.298   1.432  19.549  1.00172.30           N1+
ATOM    938  NH2 ARG A 117     -33.580  -0.810  19.769  1.00172.30           N  
ATOM    941  N   LEU A 118     -39.783   2.463  22.654  1.00 66.94           N  
ATOM    942  CA  LEU A 118     -40.293   3.350  23.667  1.00 66.94           C  
ATOM    947  C   LEU A 118     -39.190   3.873  24.549  1.00 66.94           C  
ATOM    948  O   LEU A 118     -39.077   5.075  24.784  1.00 66.94           O  
ATOM    943  CB  LEU A 118     -41.333   2.667  24.572  1.00 66.94           C  
ATOM    944  CG  LEU A 118     -42.600   2.244  23.805  1.00 66.94           C  
ATOM    945  CD1 LEU A 118     -43.642   1.609  24.741  1.00 66.94           C  
ATOM    946  CD2 LEU A 118     -43.170   3.413  22.987  1.00 66.94           C  
ATOM    949  N   LYS A 119     -38.328   2.962  25.054  1.00 91.97           N  
ATOM    950  CA  LYS A 119     -37.291   3.327  25.984  1.00 91.97           C  
ATOM    956  C   LYS A 119     -36.049   3.679  25.233  1.00 91.97           C  
ATOM    957  O   LYS A 119     -35.956   3.450  24.032  1.00 91.97           O  
ATOM    951  CB  LYS A 119     -36.975   2.239  27.033  1.00 91.97           C  
ATOM    952  CG  LYS A 119     -36.520   0.888  26.475  1.00 91.97           C  
ATOM    953  CD  LYS A 119     -36.044  -0.070  27.573  1.00 91.97           C  
ATOM    954  CE  LYS A 119     -35.723  -1.484  27.084  1.00 91.97           C  
ATOM    955  NZ  LYS A 119     -35.271  -2.318  28.222  1.00 91.97           N1+
ATOM    958  N   GLY A 120     -35.082   4.320  25.925  1.00 28.66           N  
ATOM    959  CA  GLY A 120     -33.853   4.700  25.284  1.00 28.66           C  
ATOM    960  C   GLY A 120     -32.882   3.562  25.346  1.00 28.66           C  
ATOM    961  O   GLY A 120     -33.033   2.625  26.129  1.00 28.66           O  
ATOM    962  N   ARG A 121     -31.821   3.651  24.522  1.00151.93           N  
ATOM    963  CA  ARG A 121     -30.814   2.634  24.468  1.00151.93           C  
ATOM    971  C   ARG A 121     -29.908   2.794  25.644  1.00151.93           C  
ATOM    972  O   ARG A 121     -29.761   3.885  26.194  1.00151.93           O  
ATOM    964  CB  ARG A 121     -29.947   2.698  23.195  1.00151.93           C  
ATOM    965  CG  ARG A 121     -29.240   4.044  23.018  1.00151.93           C  
ATOM    966  CD  ARG A 121     -28.250   4.108  21.851  1.00151.93           C  
ATOM    967  NE  ARG A 121     -27.075   3.266  22.215  1.00151.93           N  
ATOM    968  CZ  ARG A 121     -26.916   2.020  21.682  1.00151.93           C  
ATOM    969  NH1 ARG A 121     -27.762   1.576  20.707  1.00151.93           N1+
ATOM    970  NH2 ARG A 121     -25.897   1.223  22.116  1.00151.93           N  
ATOM    973  N   GLU A 122     -29.288   1.672  26.055  1.00106.51           N  
ATOM    974  CA  GLU A 122     -28.364   1.610  27.152  1.00106.51           C  
ATOM    980  C   GLU A 122     -27.099   2.312  26.741  1.00106.51           C  
ATOM    981  O   GLU A 122     -26.759   2.389  25.565  1.00106.51           O  
ATOM    975  CB  GLU A 122     -27.956   0.174  27.505  1.00106.51           C  
ATOM    976  CG  GLU A 122     -26.976   0.071  28.673  1.00106.51           C  
ATOM    977  CD  GLU A 122     -26.453  -1.357  28.685  1.00106.51           C  
ATOM    978  OE1 GLU A 122     -26.896  -2.150  27.813  1.00106.51           O  
ATOM    979  OE2 GLU A 122     -25.600  -1.675  29.557  1.00106.51           O1-
ATOM    982  N   GLN A 123     -26.339   2.795  27.737  1.00188.55           N  
ATOM    983  CA  GLN A 123     -25.181   3.635  27.577  1.00188.55           C  
ATOM    989  C   GLN A 123     -24.069   3.016  26.778  1.00188.55           C  
ATOM    990  O   GLN A 123     -23.418   3.747  26.042  1.00188.55           O  
ATOM    984  CB  GLN A 123     -24.586   4.041  28.935  1.00188.55           C  
ATOM    985  CG  GLN A 123     -25.541   4.881  29.786  1.00188.55           C  
ATOM    986  CD  GLN A 123     -24.873   5.146  31.128  1.00188.55           C  
ATOM    988  NE2 GLN A 123     -25.418   6.127  31.894  1.00188.55           N  
ATOM    987  OE1 GLN A 123     -23.893   4.495  31.490  1.00188.55           O  
ATOM    991  N   VAL A 124     -23.805   1.699  26.917  1.00138.91           N  
ATOM    992  CA  VAL A 124     -22.758   0.928  26.276  1.00138.91           C  
ATOM    996  C   VAL A 124     -21.392   1.493  26.533  1.00138.91           C  
ATOM    997  O   VAL A 124     -21.141   2.691  26.404  1.00138.91           O  
ATOM    993  CB  VAL A 124     -22.897   0.732  24.785  1.00138.91           C  
ATOM    994  CG1 VAL A 124     -24.262   0.084  24.494  1.00138.91           C  
ATOM    995  CG2 VAL A 124     -22.609   2.048  24.044  1.00138.91           C  
ATOM    998  N   HIS A 125     -20.456   0.586  26.884  1.00 58.85           N  
ATOM    999  CA  HIS A 125     -19.085   0.891  27.183  1.00 58.85           C  
ATOM   1006  C   HIS A 125     -18.418   1.230  25.883  1.00 58.85           C  
ATOM   1007  O   HIS A 125     -18.850   0.795  24.818  1.00 58.85           O  
ATOM   1002  CB  HIS A 125     -18.349  -0.305  27.823  1.00 58.85           C  
ATOM   1001  CG  HIS A 125     -17.022   0.032  28.435  1.00 58.85           C  
ATOM   1004  CD2 HIS A 125     -16.718   0.367  29.720  1.00 58.85           C  
ATOM   1000  ND1 HIS A 125     -15.825   0.040  27.753  1.00 58.85           N  
ATOM   1005  CE1 HIS A 125     -14.865   0.374  28.651  1.00 58.85           C  
ATOM   1003  NE2 HIS A 125     -15.358   0.582  29.858  1.00 58.85           N  
ATOM   1008  N   SER A 126     -17.359   2.057  25.934  1.00 32.39           N  
ATOM   1009  CA  SER A 126     -16.689   2.489  24.741  1.00 32.39           C  
ATOM   1012  C   SER A 126     -16.012   1.334  24.071  1.00 32.39           C  
ATOM   1013  O   SER A 126     -16.076   1.193  22.850  1.00 32.39           O  
ATOM   1010  CB  SER A 126     -15.616   3.555  25.025  1.00 32.39           C  
ATOM   1011  OG  SER A 126     -14.587   3.010  25.838  1.00 32.39           O  
ATOM   1014  N   SER A 127     -15.357   0.463  24.858  1.00 32.73           N  
ATOM   1015  CA  SER A 127     -14.608  -0.621  24.293  1.00 32.73           C  
ATOM   1018  C   SER A 127     -15.532  -1.531  23.554  1.00 32.73           C  
ATOM   1019  O   SER A 127     -15.178  -2.045  22.495  1.00 32.73           O  
ATOM   1016  CB  SER A 127     -13.888  -1.463  25.358  1.00 32.73           C  
ATOM   1017  OG  SER A 127     -14.840  -2.090  26.204  1.00 32.73           O  
ATOM   1020  N   VAL A 128     -16.742  -1.759  24.099  1.00 91.70           N  
ATOM   1021  CA  VAL A 128     -17.663  -2.663  23.472  1.00 91.70           C  
ATOM   1025  C   VAL A 128     -18.101  -2.118  22.147  1.00 91.70           C  
ATOM   1026  O   VAL A 128     -18.217  -2.863  21.176  1.00 91.70           O  
ATOM   1022  CB  VAL A 128     -18.891  -2.949  24.294  1.00 91.70           C  
ATOM   1023  CG1 VAL A 128     -19.809  -1.719  24.305  1.00 91.70           C  
ATOM   1024  CG2 VAL A 128     -19.559  -4.210  23.726  1.00 91.70           C  
ATOM   1027  N   ARG A 129     -18.352  -0.796  22.067  1.00119.12           N  
ATOM   1028  CA  ARG A 129     -18.829  -0.193  20.854  1.00119.12           C  
ATOM   1036  C   ARG A 129     -17.808  -0.386  19.788  1.00119.12           C  
ATOM   1037  O   ARG A 129     -18.141  -0.719  18.650  1.00119.12           O  
ATOM   1029  CB  ARG A 129     -19.032   1.324  20.992  1.00119.12           C  
ATOM   1030  CG  ARG A 129     -19.326   2.016  19.660  1.00119.12           C  
ATOM   1031  CD  ARG A 129     -20.666   1.609  19.050  1.00119.12           C  
ATOM   1032  NE  ARG A 129     -21.730   2.306  19.826  1.00119.12           N  
ATOM   1033  CZ  ARG A 129     -23.003   1.814  19.838  1.00119.12           C  
ATOM   1034  NH1 ARG A 129     -23.294   0.664  19.162  1.00119.12           N1+
ATOM   1035  NH2 ARG A 129     -23.977   2.469  20.534  1.00119.12           N  
ATOM   1038  N   LYS A 130     -16.532  -0.172  20.141  1.00 81.96           N  
ATOM   1039  CA  LYS A 130     -15.473  -0.287  19.186  1.00 81.96           C  
ATOM   1045  C   LYS A 130     -15.379  -1.705  18.719  1.00 81.96           C  
ATOM   1046  O   LYS A 130     -15.164  -1.961  17.537  1.00 81.96           O  
ATOM   1040  CB  LYS A 130     -14.109   0.123  19.765  1.00 81.96           C  
ATOM   1041  CG  LYS A 130     -13.031   0.302  18.696  1.00 81.96           C  
ATOM   1042  CD  LYS A 130     -11.791   1.049  19.195  1.00 81.96           C  
ATOM   1043  CE  LYS A 130     -10.774   1.347  18.092  1.00 81.96           C  
ATOM   1044  NZ  LYS A 130     -11.283   2.425  17.213  1.00 81.96           N1+
ATOM   1047  N   ALA A 131     -15.526  -2.671  19.646  1.00 24.13           N  
ATOM   1048  CA  ALA A 131     -15.423  -4.060  19.292  1.00 24.13           C  
ATOM   1050  C   ALA A 131     -16.533  -4.423  18.355  1.00 24.13           C  
ATOM   1051  O   ALA A 131     -16.322  -5.119  17.363  1.00 24.13           O  
ATOM   1049  CB  ALA A 131     -15.538  -4.991  20.510  1.00 24.13           C  
ATOM   1052  N   ASN A 132     -17.755  -3.945  18.647  1.00 32.36           N  
ATOM   1053  CA  ASN A 132     -18.903  -4.284  17.857  1.00 32.36           C  
ATOM   1058  C   ASN A 132     -18.724  -3.746  16.474  1.00 32.36           C  
ATOM   1059  O   ASN A 132     -19.026  -4.420  15.492  1.00 32.36           O  
ATOM   1054  CB  ASN A 132     -20.203  -3.675  18.413  1.00 32.36           C  
ATOM   1055  CG  ASN A 132     -20.497  -4.313  19.763  1.00 32.36           C  
ATOM   1057  ND2 ASN A 132     -21.023  -3.498  20.717  1.00 32.36           N  
ATOM   1056  OD1 ASN A 132     -20.262  -5.503  19.967  1.00 32.36           O  
ATOM   1060  N   MET A 133     -18.224  -2.501  16.370  1.00 70.81           N  
ATOM   1061  CA  MET A 133     -18.079  -1.846  15.105  1.00 70.81           C  
ATOM   1066  C   MET A 133     -17.079  -2.567  14.253  1.00 70.81           C  
ATOM   1067  O   MET A 133     -17.288  -2.732  13.052  1.00 70.81           O  
ATOM   1062  CB  MET A 133     -17.647  -0.379  15.265  1.00 70.81           C  
ATOM   1063  CG  MET A 133     -17.638   0.413  13.959  1.00 70.81           C  
ATOM   1064  SD  MET A 133     -17.606   2.215  14.192  1.00 70.81           S  
ATOM   1065  CE  MET A 133     -16.057   2.219  15.137  1.00 70.81           C  
ATOM   1068  N   ALA A 134     -15.958  -3.009  14.853  1.00 27.41           N  
ATOM   1069  CA  ALA A 134     -14.929  -3.683  14.110  1.00 27.41           C  
ATOM   1071  C   ALA A 134     -15.445  -4.986  13.582  1.00 27.41           C  
ATOM   1072  O   ALA A 134     -15.196  -5.338  12.429  1.00 27.41           O  
ATOM   1070  CB  ALA A 134     -13.689  -3.994  14.967  1.00 27.41           C  
ATOM   1073  N   SER A 135     -16.184  -5.738  14.418  1.00 28.34           N  
ATOM   1074  CA  SER A 135     -16.669  -7.038  14.046  1.00 28.34           C  
ATOM   1077  C   SER A 135     -17.657  -6.921  12.927  1.00 28.34           C  
ATOM   1078  O   SER A 135     -17.647  -7.724  11.995  1.00 28.34           O  
ATOM   1075  CB  SER A 135     -17.370  -7.761  15.208  1.00 28.34           C  
ATOM   1076  OG  SER A 135     -16.443  -8.002  16.257  1.00 28.34           O  
ATOM   1079  N   MET A 136     -18.550  -5.917  12.997  1.00 60.36           N  
ATOM   1080  CA  MET A 136     -19.561  -5.743  11.996  1.00 60.36           C  
ATOM   1085  C   MET A 136     -18.919  -5.368  10.697  1.00 60.36           C  
ATOM   1086  O   MET A 136     -19.371  -5.774   9.629  1.00 60.36           O  
ATOM   1081  CB  MET A 136     -20.592  -4.662  12.358  1.00 60.36           C  
ATOM   1082  CG  MET A 136     -21.812  -4.678  11.435  1.00 60.36           C  
ATOM   1083  SD  MET A 136     -23.179  -3.611  11.971  1.00 60.36           S  
ATOM   1084  CE  MET A 136     -24.408  -4.366  10.866  1.00 60.36           C  
ATOM   1087  N   HIS A 137     -17.842  -4.566  10.761  1.00 33.59           N  
ATOM   1088  CA  HIS A 137     -17.171  -4.116   9.575  1.00 33.59           C  
ATOM   1095  C   HIS A 137     -16.654  -5.311   8.837  1.00 33.59           C  
ATOM   1096  O   HIS A 137     -16.795  -5.406   7.619  1.00 33.59           O  
ATOM   1091  CB  HIS A 137     -15.970  -3.211   9.897  1.00 33.59           C  
ATOM   1090  CG  HIS A 137     -15.299  -2.663   8.676  1.00 33.59           C  
ATOM   1093  CD2 HIS A 137     -14.295  -3.189   7.924  1.00 33.59           C  
ATOM   1089  ND1 HIS A 137     -15.617  -1.457   8.090  1.00 33.59           N  
ATOM   1094  CE1 HIS A 137     -14.793  -1.315   7.021  1.00 33.59           C  
ATOM   1092  NE2 HIS A 137     -13.973  -2.340   6.879  1.00 33.59           N  
ATOM   1097  N   MET A 138     -16.041  -6.262   9.565  1.00 27.92           N  
ATOM   1098  CA  MET A 138     -15.473  -7.435   8.962  1.00 27.92           C  
ATOM   1103  C   MET A 138     -16.562  -8.256   8.340  1.00 27.92           C  
ATOM   1104  O   MET A 138     -16.397  -8.769   7.233  1.00 27.92           O  
ATOM   1099  CB  MET A 138     -14.750  -8.327   9.984  1.00 27.92           C  
ATOM   1100  CG  MET A 138     -13.520  -7.661  10.602  1.00 27.92           C  
ATOM   1101  SD  MET A 138     -12.723  -8.615  11.927  1.00 27.92           S  
ATOM   1102  CE  MET A 138     -12.092  -9.922  10.838  1.00 27.92           C  
ATOM   1105  N   GLN A 139     -17.714  -8.393   9.027  1.00 97.06           N  
ATOM   1106  CA  GLN A 139     -18.780  -9.215   8.524  1.00 97.06           C  
ATOM   1112  C   GLN A 139     -19.279  -8.646   7.239  1.00 97.06           C  
ATOM   1113  O   GLN A 139     -19.584  -9.385   6.306  1.00 97.06           O  
ATOM   1107  CB  GLN A 139     -20.030  -9.279   9.421  1.00 97.06           C  
ATOM   1108  CG  GLN A 139     -19.882 -10.052  10.727  1.00 97.06           C  
ATOM   1109  CD  GLN A 139     -21.295 -10.271  11.258  1.00 97.06           C  
ATOM   1111  NE2 GLN A 139     -21.658 -11.560  11.499  1.00 97.06           N  
ATOM   1110  OE1 GLN A 139     -22.064  -9.327  11.436  1.00 97.06           O  
ATOM   1114  N   LEU A 140     -19.396  -7.309   7.174  1.00 49.29           N  
ATOM   1115  CA  LEU A 140     -19.916  -6.632   6.022  1.00 49.29           C  
ATOM   1120  C   LEU A 140     -19.007  -6.860   4.860  1.00 49.29           C  
ATOM   1121  O   LEU A 140     -19.476  -7.081   3.744  1.00 49.29           O  
ATOM   1116  CB  LEU A 140     -20.027  -5.112   6.241  1.00 49.29           C  
ATOM   1117  CG  LEU A 140     -21.099  -4.727   7.278  1.00 49.29           C  
ATOM   1118  CD1 LEU A 140     -21.173  -3.203   7.475  1.00 49.29           C  
ATOM   1119  CD2 LEU A 140     -22.462  -5.336   6.903  1.00 49.29           C  
ATOM   1122  N   LYS A 141     -17.680  -6.793   5.076  1.00 90.47           N  
ATOM   1123  CA  LYS A 141     -16.812  -7.023   3.965  1.00 90.47           C  
ATOM   1129  C   LYS A 141     -16.982  -8.437   3.513  1.00 90.47           C  
ATOM   1130  O   LYS A 141     -17.001  -8.709   2.314  1.00 90.47           O  
ATOM   1124  CB  LYS A 141     -15.314  -6.790   4.233  1.00 90.47           C  
ATOM   1125  CG  LYS A 141     -14.933  -5.311   4.254  1.00 90.47           C  
ATOM   1126  CD  LYS A 141     -13.447  -5.073   4.524  1.00 90.47           C  
ATOM   1127  CE  LYS A 141     -12.580  -5.202   3.266  1.00 90.47           C  
ATOM   1128  NZ  LYS A 141     -12.674  -6.574   2.720  1.00 90.47           N1+
ATOM   1131  N   LYS A 142     -17.124  -9.375   4.467  1.00128.87           N  
ATOM   1132  CA  LYS A 142     -17.242 -10.764   4.124  1.00128.87           C  
ATOM   1138  C   LYS A 142     -18.502 -10.967   3.337  1.00128.87           C  
ATOM   1139  O   LYS A 142     -18.526 -11.729   2.372  1.00128.87           O  
ATOM   1133  CB  LYS A 142     -17.300 -11.694   5.352  1.00128.87           C  
ATOM   1134  CG  LYS A 142     -16.889 -13.136   5.033  1.00128.87           C  
ATOM   1135  CD  LYS A 142     -17.756 -13.841   3.987  1.00128.87           C  
ATOM   1136  CE  LYS A 142     -18.637 -14.955   4.561  1.00128.87           C  
ATOM   1137  NZ  LYS A 142     -19.635 -14.390   5.495  1.00128.87           N1+
ATOM   1140  N   LEU A 143     -19.584 -10.269   3.733  1.00112.23           N  
ATOM   1141  CA  LEU A 143     -20.871 -10.390   3.106  1.00112.23           C  
ATOM   1146  C   LEU A 143     -20.734  -9.935   1.683  1.00112.23           C  
ATOM   1147  O   LEU A 143     -21.300 -10.536   0.770  1.00112.23           O  
ATOM   1142  CB  LEU A 143     -21.903  -9.459   3.781  1.00112.23           C  
ATOM   1143  CG  LEU A 143     -23.387  -9.672   3.406  1.00112.23           C  
ATOM   1144  CD1 LEU A 143     -23.649  -9.574   1.897  1.00112.23           C  
ATOM   1145  CD2 LEU A 143     -23.952 -10.948   4.038  1.00112.23           C  
ATOM   1148  N   GLY A 144     -19.967  -8.852   1.457  1.00 21.60           N  
ATOM   1149  CA  GLY A 144     -19.831  -8.305   0.137  1.00 21.60           C  
ATOM   1150  C   GLY A 144     -19.205  -9.318  -0.767  1.00 21.60           C  
ATOM   1151  O   GLY A 144     -19.622  -9.469  -1.915  1.00 21.60           O  
ATOM   1152  N   ALA A 145     -18.161 -10.013  -0.282  1.00 27.78           N  
ATOM   1153  CA  ALA A 145     -17.480 -11.000  -1.067  1.00 27.78           C  
ATOM   1155  C   ALA A 145     -18.409 -12.138  -1.342  1.00 27.78           C  
ATOM   1156  O   ALA A 145     -18.442 -12.671  -2.451  1.00 27.78           O  
ATOM   1154  CB  ALA A 145     -16.247 -11.580  -0.351  1.00 27.78           C  
ATOM   1157  N   SER A 146     -19.196 -12.544  -0.328  1.00 41.18           N  
ATOM   1158  CA  SER A 146     -20.059 -13.678  -0.489  1.00 41.18           C  
ATOM   1161  C   SER A 146     -21.104 -13.377  -1.514  1.00 41.18           C  
ATOM   1162  O   SER A 146     -21.527 -14.267  -2.249  1.00 41.18           O  
ATOM   1159  CB  SER A 146     -20.771 -14.109   0.805  1.00 41.18           C  
ATOM   1160  OG  SER A 146     -19.837 -14.695   1.698  1.00 41.18           O  
ATOM   1163  N   ILE A 147     -21.549 -12.110  -1.599  1.00 39.04           N  
ATOM   1164  CA  ILE A 147     -22.569 -11.773  -2.546  1.00 39.04           C  
ATOM   1169  C   ILE A 147     -22.043 -12.007  -3.927  1.00 39.04           C  
ATOM   1170  O   ILE A 147     -22.758 -12.528  -4.782  1.00 39.04           O  
ATOM   1165  CB  ILE A 147     -23.012 -10.339  -2.468  1.00 39.04           C  
ATOM   1166  CG1 ILE A 147     -23.698 -10.062  -1.122  1.00 39.04           C  
ATOM   1167  CG2 ILE A 147     -23.903 -10.049  -3.689  1.00 39.04           C  
ATOM   1168  CD1 ILE A 147     -23.963  -8.580  -0.864  1.00 39.04           C  
ATOM   1171  N   GLU A 148     -20.785 -11.612  -4.204  1.00108.28           N  
ATOM   1172  CA  GLU A 148     -20.328 -11.815  -5.547  1.00108.28           C  
ATOM   1178  C   GLU A 148     -20.165 -13.277  -5.833  1.00108.28           C  
ATOM   1179  O   GLU A 148     -20.478 -13.733  -6.931  1.00108.28           O  
ATOM   1173  CB  GLU A 148     -19.065 -11.028  -5.964  1.00108.28           C  
ATOM   1174  CG  GLU A 148     -17.741 -11.376  -5.293  1.00108.28           C  
ATOM   1175  CD  GLU A 148     -16.678 -10.624  -6.090  1.00108.28           C  
ATOM   1176  OE1 GLU A 148     -16.837 -10.537  -7.338  1.00108.28           O  
ATOM   1177  OE2 GLU A 148     -15.702 -10.125  -5.469  1.00108.28           O1-
ATOM   1180  N   ARG A 149     -19.675 -14.058  -4.852  1.00186.37           N  
ATOM   1181  CA  ARG A 149     -19.479 -15.465  -5.054  1.00186.37           C  
ATOM   1189  C   ARG A 149     -20.807 -16.137  -5.268  1.00186.37           C  
ATOM   1190  O   ARG A 149     -20.946 -16.993  -6.141  1.00186.37           O  
ATOM   1182  CB  ARG A 149     -18.695 -16.103  -3.890  1.00186.37           C  
ATOM   1183  CG  ARG A 149     -19.326 -15.937  -2.506  1.00186.37           C  
ATOM   1184  CD  ARG A 149     -20.369 -17.002  -2.202  1.00186.37           C  
ATOM   1185  NE  ARG A 149     -19.663 -18.299  -2.363  1.00186.37           N  
ATOM   1186  CZ  ARG A 149     -20.162 -19.425  -1.785  1.00186.37           C  
ATOM   1187  NH1 ARG A 149     -21.298 -19.352  -1.037  1.00186.37           N1+
ATOM   1188  NH2 ARG A 149     -19.529 -20.618  -1.964  1.00186.37           N  
ATOM   1191  N   TYR A 150     -21.830 -15.740  -4.490  1.00 75.27           N  
ATOM   1192  CA  TYR A 150     -23.147 -16.305  -4.566  1.00 75.27           C  
ATOM   1201  C   TYR A 150     -23.740 -15.958  -5.901  1.00 75.27           C  
ATOM   1202  O   TYR A 150     -24.425 -16.773  -6.518  1.00 75.27           O  
ATOM   1193  CB  TYR A 150     -24.052 -15.763  -3.445  1.00 75.27           C  
ATOM   1194  CG  TYR A 150     -25.394 -16.402  -3.530  1.00 75.27           C  
ATOM   1195  CD1 TYR A 150     -25.571 -17.713  -3.148  1.00 75.27           C  
ATOM   1196  CD2 TYR A 150     -26.480 -15.680  -3.965  1.00 75.27           C  
ATOM   1197  CE1 TYR A 150     -26.814 -18.300  -3.212  1.00 75.27           C  
ATOM   1198  CE2 TYR A 150     -27.722 -16.261  -4.030  1.00 75.27           C  
ATOM   1199  CZ  TYR A 150     -27.892 -17.571  -3.657  1.00 75.27           C  
ATOM   1200  OH  TYR A 150     -29.175 -18.156  -3.728  1.00 75.27           O  
ATOM   1203  N   GLY A 151     -23.499 -14.720  -6.374  1.00 26.37           N  
ATOM   1204  CA  GLY A 151     -24.020 -14.253  -7.627  1.00 26.37           C  
ATOM   1205  C   GLY A 151     -23.457 -15.082  -8.738  1.00 26.37           C  
ATOM   1206  O   GLY A 151     -24.148 -15.379  -9.711  1.00 26.37           O  
ATOM   1207  N   GLU A 152     -22.173 -15.466  -8.631  1.00 69.93           N  
ATOM   1208  CA  GLU A 152     -21.531 -16.210  -9.677  1.00 69.93           C  
ATOM   1214  C   GLU A 152     -22.190 -17.544  -9.837  1.00 69.93           C  
ATOM   1215  O   GLU A 152     -22.328 -18.044 -10.952  1.00 69.93           O  
ATOM   1209  CB  GLU A 152     -20.034 -16.431  -9.432  1.00 69.93           C  
ATOM   1210  CG  GLU A 152     -19.247 -15.133  -9.580  1.00 69.93           C  
ATOM   1211  CD  GLU A 152     -17.770 -15.470  -9.602  1.00 69.93           C  
ATOM   1212  OE1 GLU A 152     -17.408 -16.619  -9.232  1.00 69.93           O  
ATOM   1213  OE2 GLU A 152     -16.981 -14.574 -10.000  1.00 69.93           O1-
ATOM   1216  N   LYS A 153     -22.630 -18.152  -8.722  1.00 69.70           N  
ATOM   1217  CA  LYS A 153     -23.239 -19.450  -8.776  1.00 69.70           C  
ATOM   1223  C   LYS A 153     -24.436 -19.360  -9.674  1.00 69.70           C  
ATOM   1224  O   LYS A 153     -24.692 -20.248 -10.486  1.00 69.70           O  
ATOM   1218  CB  LYS A 153     -23.730 -19.897  -7.386  1.00 69.70           C  
ATOM   1219  CG  LYS A 153     -24.400 -21.272  -7.335  1.00 69.70           C  
ATOM   1220  CD  LYS A 153     -24.519 -21.810  -5.906  1.00 69.70           C  
ATOM   1221  CE  LYS A 153     -25.394 -23.058  -5.756  1.00 69.70           C  
ATOM   1222  NZ  LYS A 153     -26.791 -22.667  -5.470  1.00 69.70           N1+
ATOM   1225  N   HIS A 154     -25.199 -18.264  -9.536  1.00114.28           N  
ATOM   1226  CA  HIS A 154     -26.405 -17.995 -10.265  1.00114.28           C  
ATOM   1233  C   HIS A 154     -26.162 -17.587 -11.687  1.00114.28           C  
ATOM   1234  O   HIS A 154     -27.113 -17.486 -12.457  1.00114.28           O  
ATOM   1229  CB  HIS A 154     -27.345 -17.016  -9.547  1.00114.28           C  
ATOM   1228  CG  HIS A 154     -28.002 -17.737  -8.407  1.00114.28           C  
ATOM   1231  CD2 HIS A 154     -27.617 -17.887  -7.110  1.00114.28           C  
ATOM   1227  ND1 HIS A 154     -29.159 -18.472  -8.541  1.00114.28           N  
ATOM   1232  CE1 HIS A 154     -29.414 -19.027  -7.330  1.00114.28           C  
ATOM   1230  NE2 HIS A 154     -28.505 -18.702  -6.429  1.00114.28           N  
ATOM   1235  N   GLY A 155     -24.916 -17.261 -12.082  1.00 38.36           N  
ATOM   1236  CA  GLY A 155     -24.733 -16.939 -13.472  1.00 38.36           C  
ATOM   1237  C   GLY A 155     -24.518 -15.469 -13.652  1.00 38.36           C  
ATOM   1238  O   GLY A 155     -24.515 -14.974 -14.779  1.00 38.36           O  
ATOM   1239  N   TYR A 156     -24.320 -14.722 -12.553  1.00 63.02           N  
ATOM   1240  CA  TYR A 156     -24.069 -13.320 -12.715  1.00 63.02           C  
ATOM   1249  C   TYR A 156     -22.584 -13.149 -12.632  1.00 63.02           C  
ATOM   1250  O   TYR A 156     -21.994 -13.301 -11.563  1.00 63.02           O  
ATOM   1241  CB  TYR A 156     -24.695 -12.469 -11.597  1.00 63.02           C  
ATOM   1242  CG  TYR A 156     -26.174 -12.631 -11.687  1.00 63.02           C  
ATOM   1243  CD1 TYR A 156     -26.919 -11.816 -12.508  1.00 63.02           C  
ATOM   1244  CD2 TYR A 156     -26.814 -13.604 -10.956  1.00 63.02           C  
ATOM   1245  CE1 TYR A 156     -28.284 -11.966 -12.592  1.00 63.02           C  
ATOM   1246  CE2 TYR A 156     -28.178 -13.760 -11.037  1.00 63.02           C  
ATOM   1247  CZ  TYR A 156     -28.916 -12.939 -11.855  1.00 63.02           C  
ATOM   1248  OH  TYR A 156     -30.315 -13.098 -11.938  1.00 63.02           O  
ATOM   1251  N   LYS A 157     -21.936 -12.834 -13.776  1.00 73.89           N  
ATOM   1252  CA  LYS A 157     -20.508 -12.687 -13.776  1.00 73.89           C  
ATOM   1258  C   LYS A 157     -20.160 -11.246 -13.601  1.00 73.89           C  
ATOM   1259  O   LYS A 157     -20.725 -10.355 -14.237  1.00 73.89           O  
ATOM   1253  CB  LYS A 157     -19.803 -13.209 -15.041  1.00 73.89           C  
ATOM   1254  CG  LYS A 157     -19.775 -14.737 -15.116  1.00 73.89           C  
ATOM   1255  CD  LYS A 157     -19.221 -15.288 -16.432  1.00 73.89           C  
ATOM   1256  CE  LYS A 157     -20.227 -15.282 -17.583  1.00 73.89           C  
ATOM   1257  NZ  LYS A 157     -19.585 -15.812 -18.806  1.00 73.89           N1+
ATOM   1260  N   ARG A 158     -19.175 -11.002 -12.720  1.00 76.57           N  
ATOM   1261  CA  ARG A 158     -18.769  -9.681 -12.340  1.00 76.57           C  
ATOM   1269  C   ARG A 158     -18.172  -8.965 -13.505  1.00 76.57           C  
ATOM   1270  O   ARG A 158     -17.420  -9.530 -14.297  1.00 76.57           O  
ATOM   1262  CB  ARG A 158     -17.754  -9.708 -11.185  1.00 76.57           C  
ATOM   1263  CG  ARG A 158     -17.270  -8.335 -10.722  1.00 76.57           C  
ATOM   1264  CD  ARG A 158     -16.260  -8.423  -9.576  1.00 76.57           C  
ATOM   1265  NE  ARG A 158     -15.705  -7.059  -9.357  1.00 76.57           N  
ATOM   1266  CZ  ARG A 158     -14.604  -6.897  -8.567  1.00 76.57           C  
ATOM   1267  NH1 ARG A 158     -14.047  -7.979  -7.952  1.00 76.57           N1+
ATOM   1268  NH2 ARG A 158     -14.059  -5.656  -8.400  1.00 76.57           N  
ATOM   1271  N   GLN A 159     -18.522  -7.670 -13.630  1.00 44.02           N  
ATOM   1272  CA  GLN A 159     -18.031  -6.837 -14.686  1.00 44.02           C  
ATOM   1278  C   GLN A 159     -17.254  -5.731 -14.044  1.00 44.02           C  
ATOM   1279  O   GLN A 159     -17.364  -5.494 -12.842  1.00 44.02           O  
ATOM   1273  CB  GLN A 159     -19.145  -6.201 -15.531  1.00 44.02           C  
ATOM   1274  CG  GLN A 159     -20.013  -7.235 -16.251  1.00 44.02           C  
ATOM   1275  CD  GLN A 159     -19.138  -7.990 -17.243  1.00 44.02           C  
ATOM   1277  NE2 GLN A 159     -19.370  -9.324 -17.364  1.00 44.02           N  
ATOM   1276  OE1 GLN A 159     -18.265  -7.409 -17.886  1.00 44.02           O  
ATOM   1280  N   MET A 160     -16.439  -5.026 -14.852  1.00 73.98           N  
ATOM   1281  CA  MET A 160     -15.586  -3.975 -14.378  1.00 73.98           C  
ATOM   1286  C   MET A 160     -16.424  -2.863 -13.825  1.00 73.98           C  
ATOM   1287  O   MET A 160     -16.044  -2.214 -12.851  1.00 73.98           O  
ATOM   1282  CB  MET A 160     -14.689  -3.390 -15.482  1.00 73.98           C  
ATOM   1283  CG  MET A 160     -13.670  -2.376 -14.959  1.00 73.98           C  
ATOM   1284  SD  MET A 160     -12.433  -1.846 -16.182  1.00 73.98           S  
ATOM   1285  CE  MET A 160     -13.605  -0.940 -17.230  1.00 73.98           C  
ATOM   1288  N   ILE A 161     -17.589  -2.618 -14.448  1.00103.42           N  
ATOM   1289  CA  ILE A 161     -18.507  -1.566 -14.096  1.00103.42           C  
ATOM   1294  C   ILE A 161     -19.050  -1.751 -12.705  1.00103.42           C  
ATOM   1295  O   ILE A 161     -19.334  -0.777 -12.009  1.00103.42           O  
ATOM   1290  CB  ILE A 161     -19.685  -1.486 -15.033  1.00103.42           C  
ATOM   1291  CG1 ILE A 161     -20.580  -0.283 -14.691  1.00103.42           C  
ATOM   1292  CG2 ILE A 161     -20.434  -2.827 -14.992  1.00103.42           C  
ATOM   1293  CD1 ILE A 161     -19.958   1.074 -15.012  1.00103.42           C  
ATOM   1296  N   TRP A 162     -19.245  -3.006 -12.264  1.00 76.35           N  
ATOM   1297  CA  TRP A 162     -19.873  -3.256 -10.991  1.00 76.35           C  
ATOM   1308  C   TRP A 162     -19.113  -2.594  -9.877  1.00 76.35           C  
ATOM   1309  O   TRP A 162     -17.889  -2.471  -9.924  1.00 76.35           O  
ATOM   1298  CB  TRP A 162     -19.989  -4.753 -10.665  1.00 76.35           C  
ATOM   1299  CG  TRP A 162     -20.894  -5.495 -11.618  1.00 76.35           C  
ATOM   1301  CD1 TRP A 162     -21.520  -5.043 -12.743  1.00 76.35           C  
ATOM   1300  CD2 TRP A 162     -21.254  -6.877 -11.479  1.00 76.35           C  
ATOM   1303  CE2 TRP A 162     -22.093  -7.193 -12.549  1.00 76.35           C  
ATOM   1304  CE3 TRP A 162     -20.916  -7.805 -10.538  1.00 76.35           C  
ATOM   1302  NE1 TRP A 162     -22.246  -6.058 -13.316  1.00 76.35           N  
ATOM   1305  CZ2 TRP A 162     -22.605  -8.449 -12.693  1.00 76.35           C  
ATOM   1306  CZ3 TRP A 162     -21.435  -9.072 -10.687  1.00 76.35           C  
ATOM   1307  CH2 TRP A 162     -22.263  -9.386 -11.744  1.00 76.35           C  
ATOM   1310  N   ARG A 163     -19.845  -2.099  -8.849  1.00 80.94           N  
ATOM   1311  CA  ARG A 163     -19.169  -1.485  -7.741  1.00 80.94           C  
ATOM   1319  C   ARG A 163     -19.959  -1.668  -6.474  1.00 80.94           C  
ATOM   1320  O   ARG A 163     -21.180  -1.520  -6.448  1.00 80.94           O  
ATOM   1312  CB  ARG A 163     -18.950   0.027  -7.918  1.00 80.94           C  
ATOM   1313  CG  ARG A 163     -18.123   0.655  -6.793  1.00 80.94           C  
ATOM   1314  CD  ARG A 163     -17.940   2.167  -6.926  1.00 80.94           C  
ATOM   1315  NE  ARG A 163     -17.103   2.614  -5.777  1.00 80.94           N  
ATOM   1316  CZ  ARG A 163     -16.619   3.889  -5.736  1.00 80.94           C  
ATOM   1317  NH1 ARG A 163     -16.912   4.768  -6.739  1.00 80.94           N1+
ATOM   1318  NH2 ARG A 163     -15.845   4.289  -4.685  1.00 80.94           N  
ATOM   1321  N   ARG A 164     -19.249  -2.004  -5.377  1.00125.28           N  
ATOM   1322  CA  ARG A 164     -19.834  -2.144  -4.074  1.00125.28           C  
ATOM   1330  C   ARG A 164     -18.923  -1.430  -3.129  1.00125.28           C  
ATOM   1331  O   ARG A 164     -17.703  -1.542  -3.238  1.00125.28           O  
ATOM   1323  CB  ARG A 164     -19.939  -3.610  -3.623  1.00125.28           C  
ATOM   1324  CG  ARG A 164     -18.605  -4.349  -3.718  1.00125.28           C  
ATOM   1325  CD  ARG A 164     -18.684  -5.824  -3.332  1.00125.28           C  
ATOM   1326  NE  ARG A 164     -17.612  -6.515  -4.099  1.00125.28           N  
ATOM   1327  CZ  ARG A 164     -16.576  -7.141  -3.473  1.00125.28           C  
ATOM   1328  NH1 ARG A 164     -16.480  -7.134  -2.111  1.00125.28           N1+
ATOM   1329  NH2 ARG A 164     -15.629  -7.768  -4.227  1.00125.28           N  
ATOM   1332  N   THR A 165     -19.483  -0.659  -2.174  1.00113.62           N  
ATOM   1333  CA  THR A 165     -18.587   0.063  -1.321  1.00113.62           C  
ATOM   1337  C   THR A 165     -19.038  -0.078   0.101  1.00113.62           C  
ATOM   1338  O   THR A 165     -20.231  -0.176   0.386  1.00113.62           O  
ATOM   1334  CB  THR A 165     -18.529   1.524  -1.643  1.00113.62           C  
ATOM   1336  CG2 THR A 165     -19.737   2.210  -0.987  1.00113.62           C  
ATOM   1335  OG1 THR A 165     -17.335   2.091  -1.135  1.00113.62           O  
ATOM   1339  N   LEU A 166     -18.067  -0.117   1.037  1.00 52.16           N  
ATOM   1340  CA  LEU A 166     -18.371  -0.176   2.438  1.00 52.16           C  
ATOM   1345  C   LEU A 166     -17.844   1.083   3.052  1.00 52.16           C  
ATOM   1346  O   LEU A 166     -16.654   1.376   2.942  1.00 52.16           O  
ATOM   1341  CB  LEU A 166     -17.698  -1.356   3.156  1.00 52.16           C  
ATOM   1342  CG  LEU A 166     -18.003  -1.415   4.664  1.00 52.16           C  
ATOM   1343  CD1 LEU A 166     -19.505  -1.592   4.926  1.00 52.16           C  
ATOM   1344  CD2 LEU A 166     -17.152  -2.488   5.361  1.00 52.16           C  
ATOM   1347  N   THR A 167     -18.718   1.871   3.717  1.00 41.23           N  
ATOM   1348  CA  THR A 167     -18.257   3.112   4.280  1.00 41.23           C  
ATOM   1352  C   THR A 167     -18.772   3.262   5.678  1.00 41.23           C  
ATOM   1353  O   THR A 167     -19.866   2.810   6.015  1.00 41.23           O  
ATOM   1349  CB  THR A 167     -18.727   4.319   3.520  1.00 41.23           C  
ATOM   1351  CG2 THR A 167     -18.168   5.580   4.200  1.00 41.23           C  
ATOM   1350  OG1 THR A 167     -18.289   4.252   2.170  1.00 41.23           O  
ATOM   1354  N   ASN A 168     -17.967   3.928   6.530  1.00 48.97           N  
ATOM   1355  CA  ASN A 168     -18.320   4.191   7.894  1.00 48.97           C  
ATOM   1360  C   ASN A 168     -18.643   5.662   7.975  1.00 48.97           C  
ATOM   1361  O   ASN A 168     -17.893   6.502   7.482  1.00 48.97           O  
ATOM   1356  CB  ASN A 168     -17.157   3.912   8.866  1.00 48.97           C  
ATOM   1357  CG  ASN A 168     -17.667   3.973  10.298  1.00 48.97           C  
ATOM   1359  ND2 ASN A 168     -16.998   3.218  11.209  1.00 48.97           N  
ATOM   1358  OD1 ASN A 168     -18.629   4.677  10.600  1.00 48.97           O  
ATOM   1362  N   ASN A 169     -19.771   6.001   8.628  1.00156.47           N  
ATOM   1363  CA  ASN A 169     -20.282   7.342   8.782  1.00156.47           C  
ATOM   1368  C   ASN A 169     -19.292   8.144   9.552  1.00156.47           C  
ATOM   1369  O   ASN A 169     -19.286   9.370   9.476  1.00156.47           O  
ATOM   1364  CB  ASN A 169     -21.529   7.430   9.678  1.00156.47           C  
ATOM   1365  CG  ASN A 169     -22.720   6.810   8.996  1.00156.47           C  
ATOM   1367  ND2 ASN A 169     -23.698   6.322   9.807  1.00156.47           N  
ATOM   1366  OD1 ASN A 169     -22.789   6.785   7.771  1.00156.47           O  
ATOM   1370  N   ASN A 170     -18.466   7.459  10.355  1.00 70.19           N  
ATOM   1371  CA  ASN A 170     -17.516   8.105  11.213  1.00 70.19           C  
ATOM   1376  C   ASN A 170     -16.631   8.970  10.388  1.00 70.19           C  
ATOM   1377  O   ASN A 170     -16.076   9.943  10.896  1.00 70.19           O  
ATOM   1372  CB  ASN A 170     -16.596   7.130  11.973  1.00 70.19           C  
ATOM   1373  CG  ASN A 170     -17.336   6.600  13.192  1.00 70.19           C  
ATOM   1375  ND2 ASN A 170     -16.890   5.426  13.714  1.00 70.19           N  
ATOM   1374  OD1 ASN A 170     -18.273   7.227  13.685  1.00 70.19           O  
ATOM   1378  N   VAL A 171     -16.466   8.631   9.098  1.00118.77           N  
ATOM   1379  CA  VAL A 171     -15.567   9.379   8.274  1.00118.77           C  
ATOM   1383  C   VAL A 171     -15.915  10.846   8.325  1.00118.77           C  
ATOM   1384  O   VAL A 171     -15.033  11.669   8.562  1.00118.77           O  
ATOM   1380  CB  VAL A 171     -15.587   8.901   6.846  1.00118.77           C  
ATOM   1381  CG1 VAL A 171     -17.001   9.058   6.260  1.00118.77           C  
ATOM   1382  CG2 VAL A 171     -14.504   9.658   6.068  1.00118.77           C  
ATOM   1385  N   TRP A 172     -17.183  11.226   8.057  1.00115.16           N  
ATOM   1386  CA  TRP A 172     -17.626  12.596   8.166  1.00115.16           C  
ATOM   1397  C   TRP A 172     -17.960  13.034   9.569  1.00115.16           C  
ATOM   1398  O   TRP A 172     -17.620  14.145   9.979  1.00115.16           O  
ATOM   1387  CB  TRP A 172     -18.828  12.917   7.256  1.00115.16           C  
ATOM   1388  CG  TRP A 172     -20.001  11.973   7.370  1.00115.16           C  
ATOM   1390  CD1 TRP A 172     -21.013  11.931   8.285  1.00115.16           C  
ATOM   1389  CD2 TRP A 172     -20.254  10.912   6.433  1.00115.16           C  
ATOM   1392  CE2 TRP A 172     -21.424  10.274   6.840  1.00115.16           C  
ATOM   1393  CE3 TRP A 172     -19.567  10.510   5.322  1.00115.16           C  
ATOM   1391  NE1 TRP A 172     -21.879  10.908   7.979  1.00115.16           N  
ATOM   1394  CZ2 TRP A 172     -21.926   9.214   6.137  1.00115.16           C  
ATOM   1395  CZ3 TRP A 172     -20.074   9.441   4.620  1.00115.16           C  
ATOM   1396  CH2 TRP A 172     -21.232   8.805   5.020  1.00115.16           C  
ATOM   1399  N   TRP A 173     -18.630  12.166  10.353  1.00103.22           N  
ATOM   1400  CA  TRP A 173     -19.173  12.546  11.632  1.00103.22           C  
ATOM   1411  C   TRP A 173     -18.112  12.952  12.596  1.00103.22           C  
ATOM   1412  O   TRP A 173     -18.373  13.746  13.496  1.00103.22           O  
ATOM   1401  CB  TRP A 173     -20.064  11.472  12.285  1.00103.22           C  
ATOM   1402  CG  TRP A 173     -21.406  11.314  11.604  1.00103.22           C  
ATOM   1404  CD1 TRP A 173     -21.964  10.232  10.987  1.00103.22           C  
ATOM   1403  CD2 TRP A 173     -22.349  12.389  11.468  1.00103.22           C  
ATOM   1406  CE2 TRP A 173     -23.450  11.889  10.776  1.00103.22           C  
ATOM   1407  CE3 TRP A 173     -22.297  13.688  11.884  1.00103.22           C  
ATOM   1405  NE1 TRP A 173     -23.204  10.563  10.490  1.00103.22           N  
ATOM   1408  CZ2 TRP A 173     -24.522  12.687  10.488  1.00103.22           C  
ATOM   1409  CZ3 TRP A 173     -23.379  14.488  11.595  1.00103.22           C  
ATOM   1410  CH2 TRP A 173     -24.471  13.996  10.911  1.00103.22           C  
ATOM   1413  N   ASN A 174     -16.898  12.394  12.488  1.00 51.64           N  
ATOM   1414  CA  ASN A 174     -15.909  12.796  13.440  1.00 51.64           C  
ATOM   1419  C   ASN A 174     -15.682  14.286  13.318  1.00 51.64           C  
ATOM   1420  O   ASN A 174     -15.696  14.995  14.324  1.00 51.64           O  
ATOM   1415  CB  ASN A 174     -14.561  12.095  13.204  1.00 51.64           C  
ATOM   1416  CG  ASN A 174     -14.752  10.598  13.422  1.00 51.64           C  
ATOM   1418  ND2 ASN A 174     -13.907   9.772  12.749  1.00 51.64           N  
ATOM   1417  OD1 ASN A 174     -15.631  10.173  14.171  1.00 51.64           O  
ATOM   1421  N   LYS A 175     -15.432  14.779  12.080  1.00166.49           N  
ATOM   1422  CA  LYS A 175     -15.129  16.155  11.739  1.00166.49           C  
ATOM   1428  C   LYS A 175     -16.299  17.108  11.749  1.00166.49           C  
ATOM   1429  O   LYS A 175     -16.190  18.216  12.274  1.00166.49           O  
ATOM   1423  CB  LYS A 175     -14.562  16.302  10.316  1.00166.49           C  
ATOM   1424  CG  LYS A 175     -13.243  15.579  10.050  1.00166.49           C  
ATOM   1425  CD  LYS A 175     -13.363  14.056   9.979  1.00166.49           C  
ATOM   1426  CE  LYS A 175     -12.153  13.379   9.333  1.00166.49           C  
ATOM   1427  NZ  LYS A 175     -10.915  13.772  10.041  1.00166.49           N1+
ATOM   1430  N   THR A 176     -17.452  16.699  11.172  1.00149.53           N  
ATOM   1431  CA  THR A 176     -18.528  17.614  10.878  1.00149.53           C  
ATOM   1435  C   THR A 176     -18.907  18.482  12.032  1.00149.53           C  
ATOM   1436  O   THR A 176     -19.252  18.042  13.126  1.00149.53           O  
ATOM   1432  CB  THR A 176     -19.786  16.970  10.361  1.00149.53           C  
ATOM   1434  CG2 THR A 176     -19.528  16.392   8.967  1.00149.53           C  
ATOM   1433  OG1 THR A 176     -20.240  15.967  11.254  1.00149.53           O  
ATOM   1437  N   PRO A 177     -18.840  19.756  11.748  1.00145.12           N  
ATOM   1438  CA  PRO A 177     -19.179  20.762  12.712  1.00145.12           C  
ATOM   1442  C   PRO A 177     -20.662  20.834  12.882  1.00145.12           C  
ATOM   1443  O   PRO A 177     -21.393  20.628  11.915  1.00145.12           O  
ATOM   1440  CB  PRO A 177     -18.555  22.065  12.206  1.00145.12           C  
ATOM   1441  CG  PRO A 177     -18.174  21.773  10.743  1.00145.12           C  
ATOM   1439  CD  PRO A 177     -17.942  20.256  10.723  1.00145.12           C  
ATOM   1444  N   LEU A 178     -21.118  21.143  14.110  1.00 41.83           N  
ATOM   1445  CA  LEU A 178     -22.513  21.269  14.409  1.00 41.83           C  
ATOM   1450  C   LEU A 178     -23.038  22.439  13.648  1.00 41.83           C  
ATOM   1451  O   LEU A 178     -24.155  22.419  13.132  1.00 41.83           O  
ATOM   1446  CB  LEU A 178     -22.776  21.531  15.903  1.00 41.83           C  
ATOM   1447  CG  LEU A 178     -24.263  21.731  16.246  1.00 41.83           C  
ATOM   1448  CD1 LEU A 178     -25.097  20.494  15.883  1.00 41.83           C  
ATOM   1449  CD2 LEU A 178     -24.442  22.153  17.713  1.00 41.83           C  
ATOM   1452  N   LEU A 179     -22.208  23.489  13.543  1.00 36.94           N  
ATOM   1453  CA  LEU A 179     -22.597  24.714  12.920  1.00 36.94           C  
ATOM   1458  C   LEU A 179     -22.947  24.436  11.491  1.00 36.94           C  
ATOM   1459  O   LEU A 179     -23.919  24.982  10.970  1.00 36.94           O  
ATOM   1454  CB  LEU A 179     -21.455  25.745  12.936  1.00 36.94           C  
ATOM   1455  CG  LEU A 179     -21.828  27.105  12.321  1.00 36.94           C  
ATOM   1456  CD1 LEU A 179     -22.907  27.810  13.159  1.00 36.94           C  
ATOM   1457  CD2 LEU A 179     -20.583  27.976  12.093  1.00 36.94           C  
ATOM   1460  N   GLU A 180     -22.168  23.570  10.815  1.00 40.19           N  
ATOM   1461  CA  GLU A 180     -22.423  23.325   9.425  1.00 40.19           C  
ATOM   1467  C   GLU A 180     -23.765  22.687   9.250  1.00 40.19           C  
ATOM   1468  O   GLU A 180     -24.522  23.069   8.360  1.00 40.19           O  
ATOM   1462  CB  GLU A 180     -21.382  22.405   8.764  1.00 40.19           C  
ATOM   1463  CG  GLU A 180     -21.635  22.187   7.270  1.00 40.19           C  
ATOM   1464  CD  GLU A 180     -20.520  21.313   6.715  1.00 40.19           C  
ATOM   1465  OE1 GLU A 180     -19.479  21.164   7.408  1.00 40.19           O  
ATOM   1466  OE2 GLU A 180     -20.696  20.787   5.584  1.00 40.19           O1-
ATOM   1469  N   VAL A 181     -24.104  21.700  10.101  1.00 34.68           N  
ATOM   1470  CA  VAL A 181     -25.349  20.998   9.962  1.00 34.68           C  
ATOM   1474  C   VAL A 181     -26.483  21.950  10.169  1.00 34.68           C  
ATOM   1475  O   VAL A 181     -27.475  21.923   9.441  1.00 34.68           O  
ATOM   1471  CB  VAL A 181     -25.494  19.885  10.960  1.00 34.68           C  
ATOM   1472  CG1 VAL A 181     -26.901  19.278  10.820  1.00 34.68           C  
ATOM   1473  CG2 VAL A 181     -24.354  18.872  10.738  1.00 34.68           C  
ATOM   1476  N   LEU A 182     -26.365  22.822  11.183  1.00 43.20           N  
ATOM   1477  CA  LEU A 182     -27.435  23.726  11.469  1.00 43.20           C  
ATOM   1482  C   LEU A 182     -27.618  24.656  10.314  1.00 43.20           C  
ATOM   1483  O   LEU A 182     -28.748  24.917   9.905  1.00 43.20           O  
ATOM   1478  CB  LEU A 182     -27.187  24.563  12.737  1.00 43.20           C  
ATOM   1479  CG  LEU A 182     -27.132  23.712  14.020  1.00 43.20           C  
ATOM   1480  CD1 LEU A 182     -26.965  24.595  15.269  1.00 43.20           C  
ATOM   1481  CD2 LEU A 182     -28.337  22.761  14.115  1.00 43.20           C  
ATOM   1484  N   ARG A 183     -26.517  25.191   9.752  1.00149.50           N  
ATOM   1485  CA  ARG A 183     -26.708  26.151   8.707  1.00149.50           C  
ATOM   1493  C   ARG A 183     -27.298  25.534   7.471  1.00149.50           C  
ATOM   1494  O   ARG A 183     -28.253  26.074   6.917  1.00149.50           O  
ATOM   1486  CB  ARG A 183     -25.437  26.927   8.309  1.00149.50           C  
ATOM   1487  CG  ARG A 183     -24.295  26.095   7.726  1.00149.50           C  
ATOM   1488  CD  ARG A 183     -23.154  26.970   7.202  1.00149.50           C  
ATOM   1489  NE  ARG A 183     -22.102  26.076   6.648  1.00149.50           N  
ATOM   1490  CZ  ARG A 183     -22.249  25.586   5.383  1.00149.50           C  
ATOM   1491  NH1 ARG A 183     -23.395  25.841   4.689  1.00149.50           N1+
ATOM   1492  NH2 ARG A 183     -21.267  24.829   4.815  1.00149.50           N  
ATOM   1495  N   ASP A 184     -26.747  24.412   6.962  1.00174.94           N  
ATOM   1496  CA  ASP A 184     -27.328  23.916   5.746  1.00174.94           C  
ATOM   1501  C   ASP A 184     -28.634  23.180   5.924  1.00174.94           C  
ATOM   1502  O   ASP A 184     -29.501  23.285   5.056  1.00174.94           O  
ATOM   1497  CB  ASP A 184     -26.364  23.140   4.822  1.00174.94           C  
ATOM   1498  CG  ASP A 184     -25.775  21.940   5.524  1.00174.94           C  
ATOM   1499  OD1 ASP A 184     -26.010  21.798   6.749  1.00174.94           O  
ATOM   1500  OD2 ASP A 184     -25.065  21.155   4.841  1.00174.94           O1-
ATOM   1503  N   LEU A 185     -28.743  22.271   6.924  1.00118.47           N  
ATOM   1504  CA  LEU A 185     -29.985  21.582   7.203  1.00118.47           C  
ATOM   1509  C   LEU A 185     -30.896  22.160   8.259  1.00118.47           C  
ATOM   1510  O   LEU A 185     -32.086  22.384   8.034  1.00118.47           O  
ATOM   1505  CB  LEU A 185     -29.772  20.105   7.558  1.00118.47           C  
ATOM   1506  CG  LEU A 185     -31.087  19.361   7.852  1.00118.47           C  
ATOM   1507  CD1 LEU A 185     -32.056  19.423   6.659  1.00118.47           C  
ATOM   1508  CD2 LEU A 185     -30.805  17.921   8.306  1.00118.47           C  
ATOM   1511  N   GLY A 186     -30.330  22.450   9.449  1.00 41.43           N  
ATOM   1512  CA  GLY A 186     -31.090  22.733  10.643  1.00 41.43           C  
ATOM   1513  C   GLY A 186     -31.957  23.939  10.499  1.00 41.43           C  
ATOM   1514  O   GLY A 186     -33.082  23.958  10.994  1.00 41.43           O  
ATOM   1515  N   ALA A 187     -31.462  24.988   9.828  1.00 43.33           N  
ATOM   1516  CA  ALA A 187     -32.205  26.210   9.734  1.00 43.33           C  
ATOM   1518  C   ALA A 187     -33.506  25.953   9.036  1.00 43.33           C  
ATOM   1519  O   ALA A 187     -34.529  26.547   9.365  1.00 43.33           O  
ATOM   1517  CB  ALA A 187     -31.460  27.296   8.938  1.00 43.33           C  
ATOM   1520  N   TYR A 188     -33.469  25.081   8.021  1.00122.17           N  
ATOM   1521  CA  TYR A 188     -34.541  24.725   7.138  1.00122.17           C  
ATOM   1530  C   TYR A 188     -35.611  23.864   7.728  1.00122.17           C  
ATOM   1531  O   TYR A 188     -36.707  23.833   7.172  1.00122.17           O  
ATOM   1522  CB  TYR A 188     -34.044  24.090   5.834  1.00122.17           C  
ATOM   1523  CG  TYR A 188     -33.288  25.210   5.222  1.00122.17           C  
ATOM   1524  CD1 TYR A 188     -33.959  26.242   4.609  1.00122.17           C  
ATOM   1525  CD2 TYR A 188     -31.916  25.239   5.279  1.00122.17           C  
ATOM   1526  CE1 TYR A 188     -33.268  27.290   4.054  1.00122.17           C  
ATOM   1527  CE2 TYR A 188     -31.219  26.285   4.726  1.00122.17           C  
ATOM   1528  CZ  TYR A 188     -31.895  27.312   4.112  1.00122.17           C  
ATOM   1529  OH  TYR A 188     -31.179  28.387   3.544  1.00122.17           O  
ATOM   1532  N   ILE A 189     -35.350  23.067   8.783  1.00134.30           N  
ATOM   1533  CA  ILE A 189     -36.433  22.188   9.110  1.00134.30           C  
ATOM   1538  C   ILE A 189     -37.112  22.557  10.398  1.00134.30           C  
ATOM   1539  O   ILE A 189     -36.476  22.873  11.402  1.00134.30           O  
ATOM   1534  CB  ILE A 189     -36.032  20.748   9.135  1.00134.30           C  
ATOM   1535  CG1 ILE A 189     -37.259  19.900   8.798  1.00134.30           C  
ATOM   1536  CG2 ILE A 189     -35.420  20.421  10.509  1.00134.30           C  
ATOM   1537  CD1 ILE A 189     -36.900  18.529   8.247  1.00134.30           C  
ATOM   1540  N   ARG A 190     -38.465  22.551  10.361  1.00129.80           N  
ATOM   1541  CA  ARG A 190     -39.278  22.889  11.494  1.00129.80           C  
ATOM   1549  C   ARG A 190     -39.446  21.695  12.375  1.00129.80           C  
ATOM   1550  O   ARG A 190     -39.577  20.561  11.917  1.00129.80           O  
ATOM   1542  CB  ARG A 190     -40.677  23.412  11.126  1.00129.80           C  
ATOM   1543  CG  ARG A 190     -40.675  24.872  10.672  1.00129.80           C  
ATOM   1544  CD  ARG A 190     -41.374  25.812  11.660  1.00129.80           C  
ATOM   1545  NE  ARG A 190     -40.893  25.485  13.034  1.00129.80           N  
ATOM   1546  CZ  ARG A 190     -41.557  25.978  14.122  1.00129.80           C  
ATOM   1547  NH1 ARG A 190     -42.657  26.770  13.953  1.00129.80           N1+
ATOM   1548  NH2 ARG A 190     -41.127  25.679  15.383  1.00129.80           N  
ATOM   1551  N   ILE A 191     -39.434  21.960  13.692  1.00133.99           N  
ATOM   1552  CA  ILE A 191     -39.562  20.982  14.730  1.00133.99           C  
ATOM   1557  C   ILE A 191     -40.937  20.393  14.739  1.00133.99           C  
ATOM   1558  O   ILE A 191     -41.105  19.206  15.006  1.00133.99           O  
ATOM   1553  CB  ILE A 191     -39.384  21.548  16.101  1.00133.99           C  
ATOM   1554  CG1 ILE A 191     -38.019  22.224  16.260  1.00133.99           C  
ATOM   1555  CG2 ILE A 191     -39.605  20.394  17.087  1.00133.99           C  
ATOM   1556  CD1 ILE A 191     -37.911  23.028  17.553  1.00133.99           C  
ATOM   1559  N   GLY A 192     -41.961  21.221  14.458  1.00 37.72           N  
ATOM   1560  CA  GLY A 192     -43.323  20.813  14.655  1.00 37.72           C  
ATOM   1561  C   GLY A 192     -43.645  19.557  13.905  1.00 37.72           C  
ATOM   1562  O   GLY A 192     -44.242  18.645  14.482  1.00 37.72           O  
ATOM   1563  N   PRO A 193     -43.298  19.442  12.660  1.00 63.25           N  
ATOM   1564  CA  PRO A 193     -43.626  18.232  11.959  1.00 63.25           C  
ATOM   1568  C   PRO A 193     -42.888  17.055  12.511  1.00 63.25           C  
ATOM   1569  O   PRO A 193     -43.408  15.940  12.457  1.00 63.25           O  
ATOM   1566  CB  PRO A 193     -43.355  18.529  10.486  1.00 63.25           C  
ATOM   1567  CG  PRO A 193     -43.606  20.046  10.377  1.00 63.25           C  
ATOM   1565  CD  PRO A 193     -43.268  20.595  11.775  1.00 63.25           C  
ATOM   1570  N   MET A 194     -41.677  17.285  13.046  1.00 39.11           N  
ATOM   1571  CA  MET A 194     -40.875  16.233  13.588  1.00 39.11           C  
ATOM   1576  C   MET A 194     -41.581  15.669  14.781  1.00 39.11           C  
ATOM   1577  O   MET A 194     -41.556  14.464  15.028  1.00 39.11           O  
ATOM   1572  CB  MET A 194     -39.475  16.712  14.009  1.00 39.11           C  
ATOM   1573  CG  MET A 194     -38.606  17.123  12.813  1.00 39.11           C  
ATOM   1574  SD  MET A 194     -36.932  17.703  13.226  1.00 39.11           S  
ATOM   1575  CE  MET A 194     -36.310  16.086  13.775  1.00 39.11           C  
ATOM   1578  N   LEU A 195     -42.233  16.554  15.552  1.00 50.85           N  
ATOM   1579  CA  LEU A 195     -42.948  16.215  16.748  1.00 50.85           C  
ATOM   1584  C   LEU A 195     -44.104  15.335  16.385  1.00 50.85           C  
ATOM   1585  O   LEU A 195     -44.511  14.480  17.169  1.00 50.85           O  
ATOM   1580  CB  LEU A 195     -43.502  17.469  17.446  1.00 50.85           C  
ATOM   1581  CG  LEU A 195     -42.390  18.430  17.911  1.00 50.85           C  
ATOM   1582  CD1 LEU A 195     -42.965  19.676  18.604  1.00 50.85           C  
ATOM   1583  CD2 LEU A 195     -41.347  17.694  18.767  1.00 50.85           C  
ATOM   1586  N   GLY A 196     -44.680  15.562  15.190  1.00 36.13           N  
ATOM   1587  CA  GLY A 196     -45.830  14.868  14.679  1.00 36.13           C  
ATOM   1588  C   GLY A 196     -45.560  13.415  14.420  1.00 36.13           C  
ATOM   1589  O   GLY A 196     -46.471  12.598  14.533  1.00 36.13           O  
ATOM   1590  N   ARG A 197     -44.324  13.048  14.027  1.00 53.14           N  
ATOM   1591  CA  ARG A 197     -44.058  11.683  13.661  1.00 53.14           C  
ATOM   1599  C   ARG A 197     -44.438  10.749  14.769  1.00 53.14           C  
ATOM   1600  O   ARG A 197     -44.392  11.090  15.949  1.00 53.14           O  
ATOM   1592  CB  ARG A 197     -42.598  11.392  13.270  1.00 53.14           C  
ATOM   1593  CG  ARG A 197     -42.230  11.893  11.872  1.00 53.14           C  
ATOM   1594  CD  ARG A 197     -40.928  11.296  11.328  1.00 53.14           C  
ATOM   1595  NE  ARG A 197     -40.712  11.857   9.964  1.00 53.14           N  
ATOM   1596  CZ  ARG A 197     -41.204  11.213   8.865  1.00 53.14           C  
ATOM   1597  NH1 ARG A 197     -41.899  10.046   9.007  1.00 53.14           N1+
ATOM   1598  NH2 ARG A 197     -40.999  11.736   7.621  1.00 53.14           N  
ATOM   1601  N   ASP A 198     -44.831   9.517  14.379  1.00 46.18           N  
ATOM   1602  CA  ASP A 198     -45.328   8.519  15.283  1.00 46.18           C  
ATOM   1607  C   ASP A 198     -44.294   8.134  16.295  1.00 46.18           C  
ATOM   1608  O   ASP A 198     -44.615   7.971  17.471  1.00 46.18           O  
ATOM   1603  CB  ASP A 198     -45.771   7.220  14.588  1.00 46.18           C  
ATOM   1604  CG  ASP A 198     -47.096   7.488  13.889  1.00 46.18           C  
ATOM   1605  OD1 ASP A 198     -47.286   8.632  13.394  1.00 46.18           O  
ATOM   1606  OD2 ASP A 198     -47.944   6.557  13.859  1.00 46.18           O1-
ATOM   1609  N   THR A 199     -43.022   7.998  15.881  1.00 38.86           N  
ATOM   1610  CA  THR A 199     -42.015   7.534  16.793  1.00 38.86           C  
ATOM   1614  C   THR A 199     -41.926   8.467  17.957  1.00 38.86           C  
ATOM   1615  O   THR A 199     -41.818   8.022  19.098  1.00 38.86           O  
ATOM   1611  CB  THR A 199     -40.651   7.470  16.171  1.00 38.86           C  
ATOM   1613  CG2 THR A 199     -39.656   6.950  17.223  1.00 38.86           C  
ATOM   1612  OG1 THR A 199     -40.665   6.604  15.045  1.00 38.86           O  
ATOM   1616  N   VAL A 200     -41.925   9.787  17.696  1.00 44.44           N  
ATOM   1617  CA  VAL A 200     -41.857  10.772  18.737  1.00 44.44           C  
ATOM   1621  C   VAL A 200     -43.150  10.810  19.498  1.00 44.44           C  
ATOM   1622  O   VAL A 200     -43.163  10.888  20.726  1.00 44.44           O  
ATOM   1618  CB  VAL A 200     -41.587  12.146  18.198  1.00 44.44           C  
ATOM   1619  CG1 VAL A 200     -41.537  13.135  19.372  1.00 44.44           C  
ATOM   1620  CG2 VAL A 200     -40.294  12.093  17.365  1.00 44.44           C  
ATOM   1623  N   LYS A 201     -44.281  10.729  18.771  1.00107.59           N  
ATOM   1624  CA  LYS A 201     -45.591  10.881  19.347  1.00107.59           C  
ATOM   1630  C   LYS A 201     -45.805   9.824  20.382  1.00107.59           C  
ATOM   1631  O   LYS A 201     -46.323  10.102  21.462  1.00107.59           O  
ATOM   1625  CB  LYS A 201     -46.700  10.693  18.299  1.00107.59           C  
ATOM   1626  CG  LYS A 201     -48.071  11.208  18.739  1.00107.59           C  
ATOM   1627  CD  LYS A 201     -48.189  12.733  18.681  1.00107.59           C  
ATOM   1628  CE  LYS A 201     -47.173  13.468  19.557  1.00107.59           C  
ATOM   1629  NZ  LYS A 201     -47.322  14.931  19.382  1.00107.59           N1+
ATOM   1632  N   ASN A 202     -45.410   8.577  20.068  1.00 40.53           N  
ATOM   1633  CA  ASN A 202     -45.629   7.458  20.940  1.00 40.53           C  
ATOM   1638  C   ASN A 202     -44.832   7.604  22.198  1.00 40.53           C  
ATOM   1639  O   ASN A 202     -45.282   7.205  23.270  1.00 40.53           O  
ATOM   1634  CB  ASN A 202     -45.250   6.114  20.292  1.00 40.53           C  
ATOM   1635  CG  ASN A 202     -46.306   5.794  19.244  1.00 40.53           C  
ATOM   1637  ND2 ASN A 202     -45.857   5.336  18.045  1.00 40.53           N  
ATOM   1636  OD1 ASN A 202     -47.501   5.954  19.483  1.00 40.53           O  
ATOM   1640  N   ARG A 203     -43.602   8.134  22.097  1.00 82.04           N  
ATOM   1641  CA  ARG A 203     -42.761   8.280  23.248  1.00 82.04           C  
ATOM   1649  C   ARG A 203     -43.311   9.313  24.179  1.00 82.04           C  
ATOM   1650  O   ARG A 203     -43.166   9.186  25.394  1.00 82.04           O  
ATOM   1642  CB  ARG A 203     -41.325   8.693  22.891  1.00 82.04           C  
ATOM   1643  CG  ARG A 203     -40.527   7.601  22.175  1.00 82.04           C  
ATOM   1644  CD  ARG A 203     -39.057   7.982  22.007  1.00 82.04           C  
ATOM   1645  NE  ARG A 203     -38.335   6.831  21.398  1.00 82.04           N  
ATOM   1646  CZ  ARG A 203     -37.094   6.504  21.859  1.00 82.04           C  
ATOM   1647  NH1 ARG A 203     -36.577   7.151  22.944  1.00 82.04           N1+
ATOM   1648  NH2 ARG A 203     -36.362   5.536  21.237  1.00 82.04           N  
ATOM   1651  N   MET A 204     -43.867  10.411  23.630  1.00 46.91           N  
ATOM   1652  CA  MET A 204     -44.425  11.455  24.442  1.00 46.91           C  
ATOM   1657  C   MET A 204     -45.676  11.010  25.137  1.00 46.91           C  
ATOM   1658  O   MET A 204     -45.849  11.264  26.328  1.00 46.91           O  
ATOM   1653  CB  MET A 204     -44.777  12.714  23.638  1.00 46.91           C  
ATOM   1654  CG  MET A 204     -43.544  13.499  23.198  1.00 46.91           C  
ATOM   1655  SD  MET A 204     -42.628  14.240  24.583  1.00 46.91           S  
ATOM   1656  CE  MET A 204     -43.957  15.387  25.047  1.00 46.91           C  
ATOM   1659  N   GLU A 205     -46.593  10.339  24.410  1.00 44.79           N  
ATOM   1660  CA  GLU A 205     -47.838   9.963  25.018  1.00 44.79           C  
ATOM   1666  C   GLU A 205     -47.617   8.940  26.085  1.00 44.79           C  
ATOM   1667  O   GLU A 205     -48.169   9.048  27.179  1.00 44.79           O  
ATOM   1661  CB  GLU A 205     -48.871   9.383  24.036  1.00 44.79           C  
ATOM   1662  CG  GLU A 205     -49.592  10.447  23.207  1.00 44.79           C  
ATOM   1663  CD  GLU A 205     -50.773   9.774  22.522  1.00 44.79           C  
ATOM   1664  OE1 GLU A 205     -50.783   8.516  22.454  1.00 44.79           O  
ATOM   1665  OE2 GLU A 205     -51.688  10.510  22.063  1.00 44.79           O1-
ATOM   1668  N   ARG A 206     -46.792   7.922  25.796  1.00127.29           N  
ATOM   1669  CA  ARG A 206     -46.569   6.871  26.743  1.00127.29           C  
ATOM   1677  C   ARG A 206     -45.871   7.433  27.943  1.00127.29           C  
ATOM   1678  O   ARG A 206     -46.134   7.012  29.068  1.00127.29           O  
ATOM   1670  CB  ARG A 206     -45.722   5.709  26.200  1.00127.29           C  
ATOM   1671  CG  ARG A 206     -45.763   4.497  27.130  1.00127.29           C  
ATOM   1672  CD  ARG A 206     -47.145   3.837  27.177  1.00127.29           C  
ATOM   1673  NE  ARG A 206     -47.185   2.934  28.361  1.00127.29           N  
ATOM   1674  CZ  ARG A 206     -48.364   2.352  28.732  1.00127.29           C  
ATOM   1675  NH1 ARG A 206     -49.487   2.542  27.980  1.00127.29           N1+
ATOM   1676  NH2 ARG A 206     -48.420   1.582  29.859  1.00127.29           N  
ATOM   1679  N   GLY A 207     -44.973   8.418  27.739  1.00 24.51           N  
ATOM   1680  CA  GLY A 207     -44.272   8.984  28.855  1.00 24.51           C  
ATOM   1681  C   GLY A 207     -42.915   8.357  28.974  1.00 24.51           C  
ATOM   1682  O   GLY A 207     -42.285   8.421  30.028  1.00 24.51           O  
ATOM   1683  N   ASP A 208     -42.443   7.718  27.887  1.00 44.13           N  
ATOM   1684  CA  ASP A 208     -41.145   7.106  27.825  1.00 44.13           C  
ATOM   1689  C   ASP A 208     -40.104   8.184  27.924  1.00 44.13           C  
ATOM   1690  O   ASP A 208     -39.038   7.971  28.499  1.00 44.13           O  
ATOM   1685  CB  ASP A 208     -40.899   6.402  26.480  1.00 44.13           C  
ATOM   1686  CG  ASP A 208     -41.845   5.217  26.369  1.00 44.13           C  
ATOM   1687  OD1 ASP A 208     -41.865   4.380  27.310  1.00 44.13           O  
ATOM   1688  OD2 ASP A 208     -42.574   5.138  25.344  1.00 44.13           O1-
ATOM   1691  N   GLY A 209     -40.378   9.365  27.336  1.00 22.89           N  
ATOM   1692  CA  GLY A 209     -39.434  10.450  27.372  1.00 22.89           C  
ATOM   1693  C   GLY A 209     -38.590  10.364  26.138  1.00 22.89           C  
ATOM   1694  O   GLY A 209     -38.660   9.384  25.398  1.00 22.89           O  
ATOM   1695  N   MET A 210     -37.783  11.415  25.872  1.00 60.92           N  
ATOM   1696  CA  MET A 210     -36.932  11.392  24.716  1.00 60.92           C  
ATOM   1701  C   MET A 210     -35.851  12.424  24.882  1.00 60.92           C  
ATOM   1702  O   MET A 210     -36.077  13.510  25.413  1.00 60.92           O  
ATOM   1697  CB  MET A 210     -37.698  11.687  23.411  1.00 60.92           C  
ATOM   1698  CG  MET A 210     -36.904  11.433  22.128  1.00 60.92           C  
ATOM   1699  SD  MET A 210     -37.836  11.787  20.604  1.00 60.92           S  
ATOM   1700  CE  MET A 210     -36.576  11.164  19.453  1.00 60.92           C  
ATOM   1703  N   SER A 211     -34.634  12.083  24.416  1.00 86.36           N  
ATOM   1704  CA  SER A 211     -33.471  12.917  24.521  1.00 86.36           C  
ATOM   1707  C   SER A 211     -33.371  13.807  23.317  1.00 86.36           C  
ATOM   1708  O   SER A 211     -34.025  13.587  22.300  1.00 86.36           O  
ATOM   1705  CB  SER A 211     -32.184  12.075  24.585  1.00 86.36           C  
ATOM   1706  OG  SER A 211     -31.038  12.902  24.546  1.00 86.36           O  
ATOM   1709  N   PHE A 212     -32.541  14.865  23.432  1.00 43.35           N  
ATOM   1710  CA  PHE A 212     -32.280  15.784  22.363  1.00 43.35           C  
ATOM   1718  C   PHE A 212     -31.552  15.058  21.280  1.00 43.35           C  
ATOM   1719  O   PHE A 212     -31.845  15.224  20.097  1.00 43.35           O  
ATOM   1711  CB  PHE A 212     -31.384  16.960  22.791  1.00 43.35           C  
ATOM   1712  CG  PHE A 212     -31.009  17.704  21.555  1.00 43.35           C  
ATOM   1713  CD1 PHE A 212     -31.869  18.622  21.000  1.00 43.35           C  
ATOM   1714  CD2 PHE A 212     -29.793  17.478  20.951  1.00 43.35           C  
ATOM   1715  CE1 PHE A 212     -31.518  19.306  19.859  1.00 43.35           C  
ATOM   1716  CE2 PHE A 212     -29.438  18.161  19.810  1.00 43.35           C  
ATOM   1717  CZ  PHE A 212     -30.302  19.077  19.263  1.00 43.35           C  
ATOM   1720  N   ALA A 213     -30.578  14.219  21.675  1.00 28.87           N  
ATOM   1721  CA  ALA A 213     -29.759  13.519  20.730  1.00 28.87           C  
ATOM   1723  C   ALA A 213     -30.626  12.624  19.905  1.00 28.87           C  
ATOM   1724  O   ALA A 213     -30.459  12.536  18.690  1.00 28.87           O  
ATOM   1722  CB  ALA A 213     -28.694  12.637  21.404  1.00 28.87           C  
ATOM   1725  N   GLU A 214     -31.589  11.937  20.540  1.00 50.02           N  
ATOM   1726  CA  GLU A 214     -32.431  11.033  19.815  1.00 50.02           C  
ATOM   1732  C   GLU A 214     -33.266  11.811  18.845  1.00 50.02           C  
ATOM   1733  O   GLU A 214     -33.508  11.369  17.723  1.00 50.02           O  
ATOM   1727  CB  GLU A 214     -33.337  10.209  20.742  1.00 50.02           C  
ATOM   1728  CG  GLU A 214     -32.537   9.216  21.589  1.00 50.02           C  
ATOM   1729  CD  GLU A 214     -33.501   8.439  22.470  1.00 50.02           C  
ATOM   1730  OE1 GLU A 214     -34.536   9.027  22.882  1.00 50.02           O  
ATOM   1731  OE2 GLU A 214     -33.214   7.243  22.743  1.00 50.02           O1-
ATOM   1734  N   PHE A 215     -33.703  13.016  19.248  1.00 66.29           N  
ATOM   1735  CA  PHE A 215     -34.540  13.846  18.429  1.00 66.29           C  
ATOM   1743  C   PHE A 215     -33.788  14.214  17.180  1.00 66.29           C  
ATOM   1744  O   PHE A 215     -34.382  14.351  16.113  1.00 66.29           O  
ATOM   1736  CB  PHE A 215     -34.954  15.146  19.139  1.00 66.29           C  
ATOM   1737  CG  PHE A 215     -35.907  15.871  18.251  1.00 66.29           C  
ATOM   1738  CD1 PHE A 215     -37.226  15.486  18.195  1.00 66.29           C  
ATOM   1739  CD2 PHE A 215     -35.490  16.937  17.487  1.00 66.29           C  
ATOM   1740  CE1 PHE A 215     -38.119  16.145  17.382  1.00 66.29           C  
ATOM   1741  CE2 PHE A 215     -36.377  17.600  16.672  1.00 66.29           C  
ATOM   1742  CZ  PHE A 215     -37.693  17.205  16.619  1.00 66.29           C  
ATOM   1745  N   THR A 216     -32.463  14.435  17.299  1.00148.45           N  
ATOM   1746  CA  THR A 216     -31.606  14.835  16.209  1.00148.45           C  
ATOM   1750  C   THR A 216     -31.318  13.725  15.237  1.00148.45           C  
ATOM   1751  O   THR A 216     -30.907  13.987  14.109  1.00148.45           O  
ATOM   1747  CB  THR A 216     -30.300  15.457  16.626  1.00148.45           C  
ATOM   1749  CG2 THR A 216     -30.594  16.727  17.437  1.00148.45           C  
ATOM   1748  OG1 THR A 216     -29.523  14.554  17.394  1.00148.45           O  
ATOM   1752  N   TYR A 217     -31.532  12.457  15.630  1.00 82.76           N  
ATOM   1753  CA  TYR A 217     -31.092  11.320  14.862  1.00 82.76           C  
ATOM   1762  C   TYR A 217     -31.574  11.390  13.440  1.00 82.76           C  
ATOM   1763  O   TYR A 217     -30.796  11.087  12.534  1.00 82.76           O  
ATOM   1754  CB  TYR A 217     -31.603   9.994  15.456  1.00 82.76           C  
ATOM   1755  CG  TYR A 217     -31.069   8.854  14.653  1.00 82.76           C  
ATOM   1756  CD1 TYR A 217     -29.815   8.353  14.914  1.00 82.76           C  
ATOM   1757  CD2 TYR A 217     -31.817   8.279  13.650  1.00 82.76           C  
ATOM   1758  CE1 TYR A 217     -29.312   7.300  14.186  1.00 82.76           C  
ATOM   1759  CE2 TYR A 217     -31.318   7.226  12.919  1.00 82.76           C  
ATOM   1760  CZ  TYR A 217     -30.064   6.733  13.186  1.00 82.76           C  
ATOM   1761  OH  TYR A 217     -29.549   5.651  12.439  1.00 82.76           O  
ATOM   1764  N   PRO A 218     -32.786  11.762  13.157  1.00 72.68           N  
ATOM   1765  CA  PRO A 218     -33.220  11.777  11.784  1.00 72.68           C  
ATOM   1769  C   PRO A 218     -32.404  12.708  10.943  1.00 72.68           C  
ATOM   1770  O   PRO A 218     -32.228  12.439   9.756  1.00 72.68           O  
ATOM   1767  CB  PRO A 218     -34.712  12.086  11.840  1.00 72.68           C  
ATOM   1768  CG  PRO A 218     -35.146  11.504  13.202  1.00 72.68           C  
ATOM   1766  CD  PRO A 218     -33.889  11.591  14.086  1.00 72.68           C  
ATOM   1771  N   LEU A 219     -31.909  13.814  11.527  1.00 91.01           N  
ATOM   1772  CA  LEU A 219     -31.111  14.758  10.797  1.00 91.01           C  
ATOM   1777  C   LEU A 219     -29.795  14.134  10.438  1.00 91.01           C  
ATOM   1778  O   LEU A 219     -29.244  14.400   9.372  1.00 91.01           O  
ATOM   1773  CB  LEU A 219     -30.845  16.056  11.581  1.00 91.01           C  
ATOM   1774  CG  LEU A 219     -32.111  16.918  11.770  1.00 91.01           C  
ATOM   1775  CD1 LEU A 219     -33.159  16.205  12.641  1.00 91.01           C  
ATOM   1776  CD2 LEU A 219     -31.764  18.327  12.275  1.00 91.01           C  
ATOM   1779  N   MET A 220     -29.234  13.308  11.343  1.00 37.86           N  
ATOM   1780  CA  MET A 220     -27.965  12.680  11.097  1.00 37.86           C  
ATOM   1785  C   MET A 220     -28.092  11.736   9.941  1.00 37.86           C  
ATOM   1786  O   MET A 220     -27.222  11.683   9.073  1.00 37.86           O  
ATOM   1781  CB  MET A 220     -27.468  11.862  12.302  1.00 37.86           C  
ATOM   1782  CG  MET A 220     -27.165  12.710  13.540  1.00 37.86           C  
ATOM   1783  SD  MET A 220     -26.649  11.752  14.998  1.00 37.86           S  
ATOM   1784  CE  MET A 220     -25.051  11.239  14.306  1.00 37.86           C  
ATOM   1787  N   GLN A 221     -29.192  10.961   9.903  1.00 38.08           N  
ATOM   1788  CA  GLN A 221     -29.399  10.001   8.855  1.00 38.08           C  
ATOM   1794  C   GLN A 221     -29.555  10.738   7.562  1.00 38.08           C  
ATOM   1795  O   GLN A 221     -29.064  10.300   6.523  1.00 38.08           O  
ATOM   1789  CB  GLN A 221     -30.656   9.136   9.070  1.00 38.08           C  
ATOM   1790  CG  GLN A 221     -30.890   8.101   7.966  1.00 38.08           C  
ATOM   1791  CD  GLN A 221     -32.106   7.267   8.350  1.00 38.08           C  
ATOM   1793  NE2 GLN A 221     -32.870   6.798   7.327  1.00 38.08           N  
ATOM   1792  OE1 GLN A 221     -32.369   7.036   9.529  1.00 38.08           O  
ATOM   1796  N   ALA A 222     -30.257  11.885   7.597  1.00 23.98           N  
ATOM   1797  CA  ALA A 222     -30.469  12.661   6.409  1.00 23.98           C  
ATOM   1799  C   ALA A 222     -29.143  13.132   5.903  1.00 23.98           C  
ATOM   1800  O   ALA A 222     -28.879  13.113   4.701  1.00 23.98           O  
ATOM   1798  CB  ALA A 222     -31.337  13.903   6.665  1.00 23.98           C  
ATOM   1801  N   TRP A 223     -28.266  13.563   6.826  1.00 73.20           N  
ATOM   1802  CA  TRP A 223     -26.975  14.077   6.478  1.00 73.20           C  
ATOM   1813  C   TRP A 223     -26.175  12.980   5.840  1.00 73.20           C  
ATOM   1814  O   TRP A 223     -25.454  13.210   4.869  1.00 73.20           O  
ATOM   1803  CB  TRP A 223     -26.203  14.568   7.712  1.00 73.20           C  
ATOM   1804  CG  TRP A 223     -24.895  15.250   7.399  1.00 73.20           C  
ATOM   1806  CD1 TRP A 223     -23.626  14.755   7.375  1.00 73.20           C  
ATOM   1805  CD2 TRP A 223     -24.800  16.638   7.055  1.00 73.20           C  
ATOM   1808  CE2 TRP A 223     -23.451  16.918   6.840  1.00 73.20           C  
ATOM   1809  CE3 TRP A 223     -25.762  17.599   6.927  1.00 73.20           C  
ATOM   1807  NE1 TRP A 223     -22.741  15.753   7.041  1.00 73.20           N  
ATOM   1810  CZ2 TRP A 223     -23.038  18.171   6.494  1.00 73.20           C  
ATOM   1811  CZ3 TRP A 223     -25.344  18.862   6.578  1.00 73.20           C  
ATOM   1812  CH2 TRP A 223     -24.009  19.139   6.367  1.00 73.20           C  
ATOM   1815  N   ASP A 224     -26.283  11.746   6.369  1.00 66.06           N  
ATOM   1816  CA  ASP A 224     -25.518  10.658   5.833  1.00 66.06           C  
ATOM   1821  C   ASP A 224     -25.887  10.500   4.392  1.00 66.06           C  
ATOM   1822  O   ASP A 224     -25.018  10.332   3.538  1.00 66.06           O  
ATOM   1817  CB  ASP A 224     -25.816   9.322   6.543  1.00 66.06           C  
ATOM   1818  CG  ASP A 224     -25.180   9.345   7.928  1.00 66.06           C  
ATOM   1819  OD1 ASP A 224     -23.927   9.280   8.016  1.00 66.06           O  
ATOM   1820  OD2 ASP A 224     -25.941   9.436   8.924  1.00 66.06           O1-
ATOM   1823  N   TRP A 225     -27.193  10.580   4.084  1.00 68.85           N  
ATOM   1824  CA  TRP A 225     -27.657  10.394   2.739  1.00 68.85           C  
ATOM   1835  C   TRP A 225     -27.094  11.485   1.884  1.00 68.85           C  
ATOM   1836  O   TRP A 225     -26.635  11.232   0.772  1.00 68.85           O  
ATOM   1825  CB  TRP A 225     -29.189  10.445   2.623  1.00 68.85           C  
ATOM   1826  CG  TRP A 225     -29.703  10.076   1.254  1.00 68.85           C  
ATOM   1828  CD1 TRP A 225     -29.003   9.734   0.134  1.00 68.85           C  
ATOM   1827  CD2 TRP A 225     -31.092   9.994   0.905  1.00 68.85           C  
ATOM   1830  CE2 TRP A 225     -31.161   9.596  -0.429  1.00 68.85           C  
ATOM   1831  CE3 TRP A 225     -32.219  10.228   1.640  1.00 68.85           C  
ATOM   1829  NE1 TRP A 225     -29.870   9.441  -0.890  1.00 68.85           N  
ATOM   1832  CZ2 TRP A 225     -32.363   9.425  -1.053  1.00 68.85           C  
ATOM   1833  CZ3 TRP A 225     -33.432  10.055   1.008  1.00 68.85           C  
ATOM   1834  CH2 TRP A 225     -33.501   9.662  -0.312  1.00 68.85           C  
ATOM   1837  N   TRP A 226     -27.087  12.730   2.395  1.00 81.28           N  
ATOM   1838  CA  TRP A 226     -26.591  13.849   1.645  1.00 81.28           C  
ATOM   1849  C   TRP A 226     -25.165  13.605   1.269  1.00 81.28           C  
ATOM   1850  O   TRP A 226     -24.762  13.884   0.141  1.00 81.28           O  
ATOM   1839  CB  TRP A 226     -26.692  15.164   2.442  1.00 81.28           C  
ATOM   1840  CG  TRP A 226     -25.860  16.307   1.910  1.00 81.28           C  
ATOM   1842  CD1 TRP A 226     -24.798  16.927   2.504  1.00 81.28           C  
ATOM   1841  CD2 TRP A 226     -26.009  16.910   0.615  1.00 81.28           C  
ATOM   1844  CE2 TRP A 226     -25.024  17.890   0.502  1.00 81.28           C  
ATOM   1845  CE3 TRP A 226     -26.888  16.661  -0.400  1.00 81.28           C  
ATOM   1843  NE1 TRP A 226     -24.293  17.896   1.672  1.00 81.28           N  
ATOM   1846  CZ2 TRP A 226     -24.905  18.642  -0.632  1.00 81.28           C  
ATOM   1847  CZ3 TRP A 226     -26.768  17.426  -1.539  1.00 81.28           C  
ATOM   1848  CH2 TRP A 226     -25.795  18.397  -1.653  1.00 81.28           C  
ATOM   1851  N   MET A 227     -24.362  13.061   2.195  1.00 86.58           N  
ATOM   1852  CA  MET A 227     -22.973  12.828   1.914  1.00 86.58           C  
ATOM   1857  C   MET A 227     -22.841  11.888   0.754  1.00 86.58           C  
ATOM   1858  O   MET A 227     -22.017  12.108  -0.131  1.00 86.58           O  
ATOM   1853  CB  MET A 227     -22.249  12.172   3.105  1.00 86.58           C  
ATOM   1854  CG  MET A 227     -22.034  13.107   4.297  1.00 86.58           C  
ATOM   1855  SD  MET A 227     -20.588  14.199   4.144  1.00 86.58           S  
ATOM   1856  CE  MET A 227     -21.163  15.041   2.647  1.00 86.58           C  
ATOM   1859  N   LEU A 228     -23.631  10.797   0.749  1.00 52.24           N  
ATOM   1860  CA  LEU A 228     -23.599   9.802  -0.292  1.00 52.24           C  
ATOM   1865  C   LEU A 228     -24.196  10.332  -1.563  1.00 52.24           C  
ATOM   1866  O   LEU A 228     -23.739  10.011  -2.659  1.00 52.24           O  
ATOM   1861  CB  LEU A 228     -24.357   8.519   0.091  1.00 52.24           C  
ATOM   1862  CG  LEU A 228     -23.735   7.778   1.291  1.00 52.24           C  
ATOM   1863  CD1 LEU A 228     -24.517   6.496   1.623  1.00 52.24           C  
ATOM   1864  CD2 LEU A 228     -22.235   7.523   1.078  1.00 52.24           C  
ATOM   1867  N   PHE A 229     -25.241  11.170  -1.434  1.00 55.32           N  
ATOM   1868  CA  PHE A 229     -26.021  11.687  -2.525  1.00 55.32           C  
ATOM   1876  C   PHE A 229     -25.132  12.478  -3.430  1.00 55.32           C  
ATOM   1877  O   PHE A 229     -25.273  12.428  -4.650  1.00 55.32           O  
ATOM   1869  CB  PHE A 229     -27.142  12.622  -2.033  1.00 55.32           C  
ATOM   1870  CG  PHE A 229     -27.930  13.096  -3.206  1.00 55.32           C  
ATOM   1871  CD1 PHE A 229     -28.974  12.345  -3.697  1.00 55.32           C  
ATOM   1872  CD2 PHE A 229     -27.632  14.295  -3.812  1.00 55.32           C  
ATOM   1873  CE1 PHE A 229     -29.704  12.783  -4.776  1.00 55.32           C  
ATOM   1874  CE2 PHE A 229     -28.359  14.736  -4.892  1.00 55.32           C  
ATOM   1875  CZ  PHE A 229     -29.398  13.979  -5.378  1.00 55.32           C  
ATOM   1878  N   LYS A 230     -24.182  13.225  -2.849  1.00 89.21           N  
ATOM   1879  CA  LYS A 230     -23.303  14.059  -3.610  1.00 89.21           C  
ATOM   1885  C   LYS A 230     -22.570  13.199  -4.595  1.00 89.21           C  
ATOM   1886  O   LYS A 230     -22.277  13.649  -5.703  1.00 89.21           O  
ATOM   1880  CB  LYS A 230     -22.258  14.752  -2.721  1.00 89.21           C  
ATOM   1881  CG  LYS A 230     -22.879  15.713  -1.706  1.00 89.21           C  
ATOM   1882  CD  LYS A 230     -21.939  16.081  -0.559  1.00 89.21           C  
ATOM   1883  CE  LYS A 230     -20.675  16.809  -1.015  1.00 89.21           C  
ATOM   1884  NZ  LYS A 230     -19.829  17.130   0.154  1.00 89.21           N1+
ATOM   1887  N   ASN A 231     -22.235  11.945  -4.219  1.00101.22           N  
ATOM   1888  CA  ASN A 231     -21.486  11.120  -5.126  1.00101.22           C  
ATOM   1893  C   ASN A 231     -22.364  10.140  -5.855  1.00101.22           C  
ATOM   1894  O   ASN A 231     -21.905   9.050  -6.193  1.00101.22           O  
ATOM   1889  CB  ASN A 231     -20.394  10.292  -4.430  1.00101.22           C  
ATOM   1890  CG  ASN A 231     -19.273  11.241  -4.031  1.00101.22           C  
ATOM   1892  ND2 ASN A 231     -18.903  11.229  -2.723  1.00101.22           N  
ATOM   1891  OD1 ASN A 231     -18.745  11.978  -4.861  1.00101.22           O  
ATOM   1895  N   GLY A 232     -23.626  10.504  -6.164  1.00 46.41           N  
ATOM   1896  CA  GLY A 232     -24.418   9.657  -7.016  1.00 46.41           C  
ATOM   1897  C   GLY A 232     -25.338   8.713  -6.289  1.00 46.41           C  
ATOM   1898  O   GLY A 232     -26.080   7.981  -6.944  1.00 46.41           O  
ATOM   1899  N   CYS A 233     -25.354   8.687  -4.943  1.00 58.00           N  
ATOM   1900  CA  CYS A 233     -26.226   7.747  -4.287  1.00 58.00           C  
ATOM   1903  C   CYS A 233     -27.582   8.379  -4.118  1.00 58.00           C  
ATOM   1904  O   CYS A 233     -27.902   8.955  -3.079  1.00 58.00           O  
ATOM   1901  CB  CYS A 233     -25.709   7.340  -2.897  1.00 58.00           C  
ATOM   1902  SG  CYS A 233     -26.768   6.112  -2.076  1.00 58.00           S  
ATOM   1905  N   GLN A 234     -28.416   8.270  -5.169  1.00 72.80           N  
ATOM   1906  CA  GLN A 234     -29.734   8.844  -5.247  1.00 72.80           C  
ATOM   1912  C   GLN A 234     -30.744   8.129  -4.394  1.00 72.80           C  
ATOM   1913  O   GLN A 234     -31.692   8.751  -3.910  1.00 72.80           O  
ATOM   1907  CB  GLN A 234     -30.286   8.854  -6.684  1.00 72.80           C  
ATOM   1908  CG  GLN A 234     -31.689   9.462  -6.791  1.00 72.80           C  
ATOM   1909  CD  GLN A 234     -32.118   9.412  -8.252  1.00 72.80           C  
ATOM   1911  NE2 GLN A 234     -33.404   9.046  -8.493  1.00 72.80           N  
ATOM   1910  OE1 GLN A 234     -31.327   9.686  -9.154  1.00 72.80           O  
ATOM   1914  N   VAL A 235     -30.607   6.797  -4.211  1.00 63.13           N  
ATOM   1915  CA  VAL A 235     -31.674   6.090  -3.554  1.00 63.13           C  
ATOM   1919  C   VAL A 235     -31.215   5.442  -2.281  1.00 63.13           C  
ATOM   1920  O   VAL A 235     -30.055   5.055  -2.144  1.00 63.13           O  
ATOM   1916  CB  VAL A 235     -32.262   5.012  -4.420  1.00 63.13           C  
ATOM   1917  CG1 VAL A 235     -33.382   4.299  -3.644  1.00 63.13           C  
ATOM   1918  CG2 VAL A 235     -32.725   5.648  -5.743  1.00 63.13           C  
ATOM   1921  N   GLN A 236     -32.131   5.341  -1.285  1.00129.21           N  
ATOM   1922  CA  GLN A 236     -31.775   4.612  -0.101  1.00129.21           C  
ATOM   1928  C   GLN A 236     -32.841   3.595   0.170  1.00129.21           C  
ATOM   1929  O   GLN A 236     -34.022   3.811  -0.103  1.00129.21           O  
ATOM   1923  CB  GLN A 236     -31.559   5.425   1.188  1.00129.21           C  
ATOM   1924  CG  GLN A 236     -32.813   5.994   1.832  1.00129.21           C  
ATOM   1925  CD  GLN A 236     -32.385   6.538   3.190  1.00129.21           C  
ATOM   1927  NE2 GLN A 236     -32.030   7.849   3.230  1.00129.21           N  
ATOM   1926  OE1 GLN A 236     -32.354   5.816   4.185  1.00129.21           O  
ATOM   1930  N   VAL A 237     -32.423   2.429   0.701  1.00103.46           N  
ATOM   1931  CA  VAL A 237     -33.324   1.359   1.018  1.00103.46           C  
ATOM   1935  C   VAL A 237     -33.131   1.026   2.465  1.00103.46           C  
ATOM   1936  O   VAL A 237     -32.017   1.092   2.984  1.00103.46           O  
ATOM   1932  CB  VAL A 237     -33.060   0.120   0.207  1.00103.46           C  
ATOM   1933  CG1 VAL A 237     -31.601  -0.315   0.422  1.00103.46           C  
ATOM   1934  CG2 VAL A 237     -34.089  -0.955   0.602  1.00103.46           C  
ATOM   1937  N   GLY A 238     -34.228   0.666   3.166  1.00 24.27           N  
ATOM   1938  CA  GLY A 238     -34.109   0.343   4.562  1.00 24.27           C  
ATOM   1939  C   GLY A 238     -35.217  -0.591   4.942  1.00 24.27           C  
ATOM   1940  O   GLY A 238     -36.013  -1.015   4.104  1.00 24.27           O  
ATOM   1941  N   GLY A 239     -35.294  -0.929   6.247  1.00 30.81           N  
ATOM   1942  CA  GLY A 239     -36.300  -1.827   6.733  1.00 30.81           C  
ATOM   1943  C   GLY A 239     -37.600  -1.086   6.728  1.00 30.81           C  
ATOM   1944  O   GLY A 239     -37.640   0.119   6.493  1.00 30.81           O  
ATOM   1945  N   SER A 240     -38.703  -1.802   7.013  1.00 84.67           N  
ATOM   1946  CA  SER A 240     -40.022  -1.241   6.945  1.00 84.67           C  
ATOM   1949  C   SER A 240     -40.174  -0.123   7.935  1.00 84.67           C  
ATOM   1950  O   SER A 240     -40.898   0.837   7.679  1.00 84.67           O  
ATOM   1947  CB  SER A 240     -41.122  -2.261   7.252  1.00 84.67           C  
ATOM   1948  OG  SER A 240     -42.389  -1.628   7.168  1.00 84.67           O  
ATOM   1951  N   ASP A 241     -39.485  -0.225   9.085  1.00152.75           N  
ATOM   1952  CA  ASP A 241     -39.571   0.700  10.182  1.00152.75           C  
ATOM   1957  C   ASP A 241     -38.998   2.024   9.791  1.00152.75           C  
ATOM   1958  O   ASP A 241     -39.303   3.045  10.402  1.00152.75           O  
ATOM   1953  CB  ASP A 241     -38.746   0.257  11.397  1.00152.75           C  
ATOM   1954  CG  ASP A 241     -39.314  -1.057  11.889  1.00152.75           C  
ATOM   1955  OD1 ASP A 241     -39.529  -1.961  11.039  1.00152.75           O  
ATOM   1956  OD2 ASP A 241     -39.552  -1.170  13.121  1.00152.75           O1-
ATOM   1959  N   GLN A 242     -38.091   1.998   8.806  1.00113.28           N  
ATOM   1960  CA  GLN A 242     -37.304   3.083   8.293  1.00113.28           C  
ATOM   1966  C   GLN A 242     -38.086   4.099   7.506  1.00113.28           C  
ATOM   1967  O   GLN A 242     -37.531   5.127   7.126  1.00113.28           O  
ATOM   1961  CB  GLN A 242     -36.101   2.612   7.461  1.00113.28           C  
ATOM   1962  CG  GLN A 242     -35.084   1.864   8.325  1.00113.28           C  
ATOM   1963  CD  GLN A 242     -34.734   2.765   9.506  1.00113.28           C  
ATOM   1965  NE2 GLN A 242     -34.956   2.253  10.748  1.00113.28           N  
ATOM   1964  OE1 GLN A 242     -34.289   3.897   9.331  1.00113.28           O  
ATOM   1968  N   TYR A 243     -39.359   3.828   7.172  1.00 70.29           N  
ATOM   1969  CA  TYR A 243     -40.121   4.689   6.302  1.00 70.29           C  
ATOM   1978  C   TYR A 243     -40.063   6.115   6.779  1.00 70.29           C  
ATOM   1979  O   TYR A 243     -39.843   7.020   5.974  1.00 70.29           O  
ATOM   1970  CB  TYR A 243     -41.601   4.255   6.258  1.00 70.29           C  
ATOM   1971  CG  TYR A 243     -42.394   5.160   5.376  1.00 70.29           C  
ATOM   1972  CD1 TYR A 243     -42.894   6.346   5.861  1.00 70.29           C  
ATOM   1973  CD2 TYR A 243     -42.655   4.814   4.070  1.00 70.29           C  
ATOM   1974  CE1 TYR A 243     -43.632   7.182   5.055  1.00 70.29           C  
ATOM   1975  CE2 TYR A 243     -43.391   5.645   3.258  1.00 70.29           C  
ATOM   1976  CZ  TYR A 243     -43.881   6.832   3.750  1.00 70.29           C  
ATOM   1977  OH  TYR A 243     -44.637   7.692   2.923  1.00 70.29           O  
ATOM   1980  N   GLY A 244     -40.238   6.367   8.090  1.00 32.02           N  
ATOM   1981  CA  GLY A 244     -40.248   7.720   8.572  1.00 32.02           C  
ATOM   1982  C   GLY A 244     -38.926   8.397   8.340  1.00 32.02           C  
ATOM   1983  O   GLY A 244     -38.884   9.541   7.889  1.00 32.02           O  
ATOM   1984  N   ASN A 245     -37.806   7.714   8.644  1.00 46.24           N  
ATOM   1985  CA  ASN A 245     -36.506   8.315   8.511  1.00 46.24           C  
ATOM   1990  C   ASN A 245     -36.225   8.620   7.071  1.00 46.24           C  
ATOM   1991  O   ASN A 245     -35.683   9.677   6.752  1.00 46.24           O  
ATOM   1986  CB  ASN A 245     -35.375   7.412   9.035  1.00 46.24           C  
ATOM   1987  CG  ASN A 245     -35.483   7.359  10.554  1.00 46.24           C  
ATOM   1989  ND2 ASN A 245     -35.369   6.131  11.128  1.00 46.24           N  
ATOM   1988  OD1 ASN A 245     -35.670   8.382  11.212  1.00 46.24           O  
ATOM   1992  N   ILE A 246     -36.578   7.693   6.160  1.00 45.82           N  
ATOM   1993  CA  ILE A 246     -36.319   7.867   4.757  1.00 45.82           C  
ATOM   1998  C   ILE A 246     -37.129   9.007   4.226  1.00 45.82           C  
ATOM   1999  O   ILE A 246     -36.642   9.789   3.412  1.00 45.82           O  
ATOM   1994  CB  ILE A 246     -36.643   6.651   3.939  1.00 45.82           C  
ATOM   1995  CG1 ILE A 246     -35.726   5.486   4.342  1.00 45.82           C  
ATOM   1996  CG2 ILE A 246     -36.526   7.031   2.453  1.00 45.82           C  
ATOM   1997  CD1 ILE A 246     -36.130   4.144   3.734  1.00 45.82           C  
ATOM   2000  N   LEU A 247     -38.402   9.119   4.654  1.00 37.14           N  
ATOM   2001  CA  LEU A 247     -39.249  10.163   4.153  1.00 37.14           C  
ATOM   2006  C   LEU A 247     -38.666  11.475   4.573  1.00 37.14           C  
ATOM   2007  O   LEU A 247     -38.609  12.420   3.790  1.00 37.14           O  
ATOM   2002  CB  LEU A 247     -40.695  10.079   4.673  1.00 37.14           C  
ATOM   2003  CG  LEU A 247     -41.611  11.186   4.113  1.00 37.14           C  
ATOM   2004  CD1 LEU A 247     -41.715  11.105   2.580  1.00 37.14           C  
ATOM   2005  CD2 LEU A 247     -42.990  11.164   4.788  1.00 37.14           C  
ATOM   2008  N   PHE A 248     -38.189  11.549   5.826  1.00 50.79           N  
ATOM   2009  CA  PHE A 248     -37.589  12.735   6.363  1.00 50.79           C  
ATOM   2017  C   PHE A 248     -36.383  13.038   5.528  1.00 50.79           C  
ATOM   2018  O   PHE A 248     -36.120  14.190   5.182  1.00 50.79           O  
ATOM   2010  CB  PHE A 248     -37.109  12.502   7.808  1.00 50.79           C  
ATOM   2011  CG  PHE A 248     -36.438  13.725   8.328  1.00 50.79           C  
ATOM   2012  CD1 PHE A 248     -37.168  14.725   8.921  1.00 50.79           C  
ATOM   2013  CD2 PHE A 248     -35.071  13.862   8.230  1.00 50.79           C  
ATOM   2014  CE1 PHE A 248     -36.540  15.847   9.403  1.00 50.79           C  
ATOM   2015  CE2 PHE A 248     -34.439  14.984   8.711  1.00 50.79           C  
ATOM   2016  CZ  PHE A 248     -35.176  15.980   9.301  1.00 50.79           C  
ATOM   2019  N   GLY A 249     -35.619  11.986   5.180  1.00 26.76           N  
ATOM   2020  CA  GLY A 249     -34.393  12.120   4.444  1.00 26.76           C  
ATOM   2021  C   GLY A 249     -34.630  12.696   3.079  1.00 26.76           C  
ATOM   2022  O   GLY A 249     -33.836  13.507   2.607  1.00 26.76           O  
ATOM   2023  N   VAL A 250     -35.713  12.282   2.392  1.00 36.89           N  
ATOM   2024  CA  VAL A 250     -35.932  12.766   1.057  1.00 36.89           C  
ATOM   2028  C   VAL A 250     -36.072  14.252   1.096  1.00 36.89           C  
ATOM   2029  O   VAL A 250     -35.453  14.958   0.302  1.00 36.89           O  
ATOM   2025  CB  VAL A 250     -37.187  12.234   0.431  1.00 36.89           C  
ATOM   2026  CG1 VAL A 250     -37.409  12.965  -0.905  1.00 36.89           C  
ATOM   2027  CG2 VAL A 250     -37.057  10.708   0.293  1.00 36.89           C  
ATOM   2030  N   GLY A 251     -36.897  14.764   2.028  1.00 23.75           N  
ATOM   2031  CA  GLY A 251     -37.131  16.174   2.124  1.00 23.75           C  
ATOM   2032  C   GLY A 251     -35.866  16.877   2.506  1.00 23.75           C  
ATOM   2033  O   GLY A 251     -35.547  17.931   1.960  1.00 23.75           O  
ATOM   2034  N   ALA A 252     -35.115  16.304   3.463  1.00 34.94           N  
ATOM   2035  CA  ALA A 252     -33.922  16.916   3.975  1.00 34.94           C  
ATOM   2037  C   ALA A 252     -32.889  17.053   2.896  1.00 34.94           C  
ATOM   2038  O   ALA A 252     -32.218  18.078   2.803  1.00 34.94           O  
ATOM   2036  CB  ALA A 252     -33.289  16.102   5.118  1.00 34.94           C  
ATOM   2039  N   VAL A 253     -32.723  16.019   2.052  1.00 40.65           N  
ATOM   2040  CA  VAL A 253     -31.719  16.030   1.019  1.00 40.65           C  
ATOM   2044  C   VAL A 253     -32.027  17.104   0.028  1.00 40.65           C  
ATOM   2045  O   VAL A 253     -31.133  17.803  -0.445  1.00 40.65           O  
ATOM   2041  CB  VAL A 253     -31.654  14.738   0.255  1.00 40.65           C  
ATOM   2042  CG1 VAL A 253     -30.681  14.902  -0.927  1.00 40.65           C  
ATOM   2043  CG2 VAL A 253     -31.258  13.624   1.235  1.00 40.65           C  
ATOM   2046  N   LYS A 254     -33.315  17.252  -0.317  1.00137.19           N  
ATOM   2047  CA  LYS A 254     -33.733  18.206  -1.297  1.00137.19           C  
ATOM   2053  C   LYS A 254     -33.382  19.577  -0.799  1.00137.19           C  
ATOM   2054  O   LYS A 254     -32.850  20.396  -1.547  1.00137.19           O  
ATOM   2048  CB  LYS A 254     -35.253  18.133  -1.505  1.00137.19           C  
ATOM   2049  CG  LYS A 254     -35.720  18.647  -2.862  1.00137.19           C  
ATOM   2050  CD  LYS A 254     -37.164  18.248  -3.174  1.00137.19           C  
ATOM   2051  CE  LYS A 254     -37.462  16.765  -2.930  1.00137.19           C  
ATOM   2052  NZ  LYS A 254     -36.703  15.925  -3.884  1.00137.19           N1+
ATOM   2055  N   THR A 255     -33.657  19.856   0.494  1.00120.79           N  
ATOM   2056  CA  THR A 255     -33.395  21.158   1.045  1.00120.79           C  
ATOM   2060  C   THR A 255     -31.931  21.460   1.040  1.00120.79           C  
ATOM   2061  O   THR A 255     -31.528  22.554   0.649  1.00120.79           O  
ATOM   2057  CB  THR A 255     -33.847  21.350   2.466  1.00120.79           C  
ATOM   2059  CG2 THR A 255     -35.375  21.285   2.540  1.00120.79           C  
ATOM   2058  OG1 THR A 255     -33.252  20.383   3.318  1.00120.79           O  
ATOM   2062  N   ILE A 256     -31.088  20.500   1.466  1.00 43.91           N  
ATOM   2063  CA  ILE A 256     -29.681  20.772   1.546  1.00 43.91           C  
ATOM   2068  C   ILE A 256     -29.171  21.071   0.171  1.00 43.91           C  
ATOM   2069  O   ILE A 256     -28.427  22.030  -0.027  1.00 43.91           O  
ATOM   2064  CB  ILE A 256     -28.875  19.631   2.110  1.00 43.91           C  
ATOM   2065  CG1 ILE A 256     -29.275  19.363   3.573  1.00 43.91           C  
ATOM   2066  CG2 ILE A 256     -27.382  19.966   1.941  1.00 43.91           C  
ATOM   2067  CD1 ILE A 256     -28.690  18.071   4.144  1.00 43.91           C  
ATOM   2070  N   SER A 257     -29.584  20.273  -0.828  1.00 92.51           N  
ATOM   2071  CA  SER A 257     -29.095  20.471  -2.165  1.00 92.51           C  
ATOM   2074  C   SER A 257     -29.508  21.830  -2.638  1.00 92.51           C  
ATOM   2075  O   SER A 257     -28.753  22.517  -3.323  1.00 92.51           O  
ATOM   2072  CB  SER A 257     -29.690  19.475  -3.178  1.00 92.51           C  
ATOM   2073  OG  SER A 257     -29.331  18.143  -2.846  1.00 92.51           O  
ATOM   2076  N   LYS A 258     -30.747  22.238  -2.310  1.00 87.40           N  
ATOM   2077  CA  LYS A 258     -31.285  23.496  -2.754  1.00 87.40           C  
ATOM   2083  C   LYS A 258     -30.582  24.665  -2.115  1.00 87.40           C  
ATOM   2084  O   LYS A 258     -30.267  25.652  -2.778  1.00 87.40           O  
ATOM   2078  CB  LYS A 258     -32.778  23.603  -2.395  1.00 87.40           C  
ATOM   2079  CG  LYS A 258     -33.469  24.902  -2.811  1.00 87.40           C  
ATOM   2080  CD  LYS A 258     -34.994  24.812  -2.709  1.00 87.40           C  
ATOM   2081  CE  LYS A 258     -35.704  26.163  -2.792  1.00 87.40           C  
ATOM   2082  NZ  LYS A 258     -35.481  26.770  -4.124  1.00 87.40           N1+
ATOM   2085  N   ASN A 259     -30.404  24.593  -0.784  1.00119.18           N  
ATOM   2086  CA  ASN A 259     -29.883  25.616   0.085  1.00119.18           C  
ATOM   2091  C   ASN A 259     -28.385  25.695   0.226  1.00119.18           C  
ATOM   2092  O   ASN A 259     -27.872  26.724   0.663  1.00119.18           O  
ATOM   2087  CB  ASN A 259     -30.485  25.485   1.488  1.00119.18           C  
ATOM   2088  CG  ASN A 259     -31.991  25.577   1.285  1.00119.18           C  
ATOM   2090  ND2 ASN A 259     -32.444  26.655   0.592  1.00119.18           N  
ATOM   2089  OD1 ASN A 259     -32.741  24.702   1.716  1.00119.18           O  
ATOM   2093  N   THR A 260     -27.644  24.610  -0.065  1.00124.32           N  
ATOM   2094  CA  THR A 260     -26.237  24.571   0.242  1.00124.32           C  
ATOM   2098  C   THR A 260     -25.460  25.678  -0.407  1.00124.32           C  
ATOM   2099  O   THR A 260     -25.699  26.069  -1.548  1.00124.32           O  
ATOM   2095  CB  THR A 260     -25.594  23.261  -0.113  1.00124.32           C  
ATOM   2097  CG2 THR A 260     -25.587  23.118  -1.643  1.00124.32           C  
ATOM   2096  OG1 THR A 260     -24.271  23.201   0.400  1.00124.32           O  
ATOM   2100  N   VAL A 261     -24.499  26.212   0.379  1.00 58.71           N  
ATOM   2101  CA  VAL A 261     -23.598  27.285   0.066  1.00 58.71           C  
ATOM   2105  C   VAL A 261     -22.611  26.877  -0.987  1.00 58.71           C  
ATOM   2106  O   VAL A 261     -22.234  27.693  -1.829  1.00 58.71           O  
ATOM   2102  CB  VAL A 261     -22.810  27.700   1.272  1.00 58.71           C  
ATOM   2103  CG1 VAL A 261     -23.794  28.192   2.348  1.00 58.71           C  
ATOM   2104  CG2 VAL A 261     -21.949  26.509   1.730  1.00 58.71           C  
ATOM   2107  N   LEU A 262     -22.142  25.611  -0.953  1.00 53.06           N  
ATOM   2108  CA  LEU A 262     -21.131  25.190  -1.885  1.00 53.06           C  
ATOM   2113  C   LEU A 262     -21.729  25.110  -3.253  1.00 53.06           C  
ATOM   2114  O   LEU A 262     -22.721  24.422  -3.481  1.00 53.06           O  
ATOM   2109  CB  LEU A 262     -20.534  23.805  -1.566  1.00 53.06           C  
ATOM   2110  CG  LEU A 262     -19.781  23.746  -0.225  1.00 53.06           C  
ATOM   2111  CD1 LEU A 262     -19.170  22.355   0.006  1.00 53.06           C  
ATOM   2112  CD2 LEU A 262     -18.751  24.881  -0.106  1.00 53.06           C  
ATOM   2115  N   GLN A 263     -21.106  25.824  -4.209  1.00 83.37           N  
ATOM   2116  CA  GLN A 263     -21.581  25.898  -5.559  1.00 83.37           C  
ATOM   2122  C   GLN A 263     -21.424  24.581  -6.255  1.00 83.37           C  
ATOM   2123  O   GLN A 263     -22.239  24.223  -7.104  1.00 83.37           O  
ATOM   2117  CB  GLN A 263     -20.888  27.008  -6.360  1.00 83.37           C  
ATOM   2118  CG  GLN A 263     -21.253  28.385  -5.799  1.00 83.37           C  
ATOM   2119  CD  GLN A 263     -20.545  29.462  -6.602  1.00 83.37           C  
ATOM   2121  NE2 GLN A 263     -20.731  30.741  -6.177  1.00 83.37           N  
ATOM   2120  OE1 GLN A 263     -19.848  29.177  -7.574  1.00 83.37           O  
ATOM   2124  N   GLU A 264     -20.364  23.822  -5.930  1.00 54.20           N  
ATOM   2125  CA  GLU A 264     -20.151  22.572  -6.598  1.00 54.20           C  
ATOM   2131  C   GLU A 264     -21.333  21.686  -6.340  1.00 54.20           C  
ATOM   2132  O   GLU A 264     -21.819  21.005  -7.244  1.00 54.20           O  
ATOM   2126  CB  GLU A 264     -18.949  21.801  -6.033  1.00 54.20           C  
ATOM   2127  CG  GLU A 264     -17.590  22.448  -6.295  1.00 54.20           C  
ATOM   2128  CD  GLU A 264     -16.561  21.638  -5.523  1.00 54.20           C  
ATOM   2129  OE1 GLU A 264     -16.525  21.772  -4.270  1.00 54.20           O  
ATOM   2130  OE2 GLU A 264     -15.802  20.869  -6.170  1.00 54.20           O1-
ATOM   2133  N   ASP A 265     -21.770  21.646  -5.068  1.00 82.84           N  
ATOM   2134  CA  ASP A 265     -22.844  20.828  -4.572  1.00 82.84           C  
ATOM   2139  C   ASP A 265     -24.232  21.318  -4.882  1.00 82.84           C  
ATOM   2140  O   ASP A 265     -25.153  20.511  -5.003  1.00 82.84           O  
ATOM   2135  CB  ASP A 265     -22.752  20.612  -3.058  1.00 82.84           C  
ATOM   2136  CG  ASP A 265     -21.583  19.665  -2.856  1.00 82.84           C  
ATOM   2137  OD1 ASP A 265     -21.794  18.433  -3.015  1.00 82.84           O  
ATOM   2138  OD2 ASP A 265     -20.465  20.155  -2.549  1.00 82.84           O1-
ATOM   2141  N   ASN A 266     -24.436  22.641  -4.990  1.00 57.71           N  
ATOM   2142  CA  ASN A 266     -25.767  23.188  -5.087  1.00 57.71           C  
ATOM   2147  C   ASN A 266     -26.487  22.706  -6.315  1.00 57.71           C  
ATOM   2148  O   ASN A 266     -25.944  22.726  -7.416  1.00 57.71           O  
ATOM   2143  CB  ASN A 266     -25.762  24.730  -5.107  1.00 57.71           C  
ATOM   2144  CG  ASN A 266     -27.181  25.252  -4.934  1.00 57.71           C  
ATOM   2146  ND2 ASN A 266     -27.384  26.118  -3.906  1.00 57.71           N  
ATOM   2145  OD1 ASN A 266     -28.084  24.907  -5.694  1.00 57.71           O  
ATOM   2149  N   ASN A 267     -27.745  22.224  -6.137  1.00119.74           N  
ATOM   2150  CA  ASN A 267     -28.552  21.836  -7.262  1.00119.74           C  
ATOM   2155  C   ASN A 267     -30.000  21.898  -6.849  1.00119.74           C  
ATOM   2156  O   ASN A 267     -30.378  21.459  -5.762  1.00119.74           O  
ATOM   2151  CB  ASN A 267     -28.277  20.414  -7.777  1.00119.74           C  
ATOM   2152  CG  ASN A 267     -28.808  19.436  -6.749  1.00119.74           C  
ATOM   2154  ND2 ASN A 267     -27.996  19.121  -5.705  1.00119.74           N  
ATOM   2153  OD1 ASN A 267     -29.934  18.967  -6.875  1.00119.74           O  
ATOM   2157  N   PRO A 268     -30.819  22.461  -7.699  1.00167.22           N  
ATOM   2158  CA  PRO A 268     -32.227  22.585  -7.418  1.00167.22           C  
ATOM   2162  C   PRO A 268     -32.972  21.289  -7.486  1.00167.22           C  
ATOM   2163  O   PRO A 268     -34.058  21.212  -6.913  1.00167.22           O  
ATOM   2160  CB  PRO A 268     -32.768  23.605  -8.415  1.00167.22           C  
ATOM   2161  CG  PRO A 268     -31.547  24.469  -8.759  1.00167.22           C  
ATOM   2159  CD  PRO A 268     -30.350  23.521  -8.577  1.00167.22           C  
ATOM   2164  N   LEU A 269     -32.429  20.264  -8.168  1.00 79.00           N  
ATOM   2165  CA  LEU A 269     -33.174  19.039  -8.299  1.00 79.00           C  
ATOM   2170  C   LEU A 269     -34.477  19.329  -8.978  1.00 79.00           C  
ATOM   2171  O   LEU A 269     -35.519  18.812  -8.577  1.00 79.00           O  
ATOM   2166  CB  LEU A 269     -33.524  18.391  -6.945  1.00 79.00           C  
ATOM   2167  CG  LEU A 269     -32.319  17.816  -6.177  1.00 79.00           C  
ATOM   2168  CD1 LEU A 269     -32.735  17.240  -4.814  1.00 79.00           C  
ATOM   2169  CD2 LEU A 269     -31.572  16.779  -7.031  1.00 79.00           C  
ATOM   2172  N   SER A 270     -34.451  20.164 -10.033  1.00 31.71           N  
ATOM   2173  CA  SER A 270     -35.648  20.522 -10.737  1.00 31.71           C  
ATOM   2176  C   SER A 270     -36.259  19.307 -11.370  1.00 31.71           C  
ATOM   2177  O   SER A 270     -37.477  19.139 -11.334  1.00 31.71           O  
ATOM   2174  CB  SER A 270     -35.384  21.557 -11.844  1.00 31.71           C  
ATOM   2175  OG  SER A 270     -34.494  21.020 -12.811  1.00 31.71           O  
ATOM   2178  N   ASP A 271     -35.433  18.419 -11.961  1.00 43.49           N  
ATOM   2179  CA  ASP A 271     -35.970  17.264 -12.630  1.00 43.49           C  
ATOM   2184  C   ASP A 271     -36.242  16.212 -11.594  1.00 43.49           C  
ATOM   2185  O   ASP A 271     -35.436  15.982 -10.694  1.00 43.49           O  
ATOM   2180  CB  ASP A 271     -35.010  16.684 -13.688  1.00 43.49           C  
ATOM   2181  CG  ASP A 271     -35.775  15.758 -14.625  1.00 43.49           C  
ATOM   2182  OD1 ASP A 271     -36.915  15.353 -14.275  1.00 43.49           O  
ATOM   2183  OD2 ASP A 271     -35.223  15.446 -15.714  1.00 43.49           O1-
ATOM   2186  N   ASP A 272     -37.403  15.540 -11.710  1.00 43.96           N  
ATOM   2187  CA  ASP A 272     -37.849  14.545 -10.774  1.00 43.96           C  
ATOM   2192  C   ASP A 272     -36.912  13.375 -10.772  1.00 43.96           C  
ATOM   2193  O   ASP A 272     -36.720  12.728  -9.744  1.00 43.96           O  
ATOM   2188  CB  ASP A 272     -39.252  14.002 -11.092  1.00 43.96           C  
ATOM   2189  CG  ASP A 272     -40.272  15.074 -10.732  1.00 43.96           C  
ATOM   2190  OD1 ASP A 272     -39.872  16.097 -10.114  1.00 43.96           O  
ATOM   2191  OD2 ASP A 272     -41.471  14.877 -11.061  1.00 43.96           O1-
ATOM   2194  N   LEU A 273     -36.305  13.068 -11.928  1.00 73.28           N  
ATOM   2195  CA  LEU A 273     -35.453  11.922 -12.051  1.00 73.28           C  
ATOM   2200  C   LEU A 273     -34.276  12.048 -11.131  1.00 73.28           C  
ATOM   2201  O   LEU A 273     -33.720  11.046 -10.687  1.00 73.28           O  
ATOM   2196  CB  LEU A 273     -34.943  11.713 -13.485  1.00 73.28           C  
ATOM   2197  CG  LEU A 273     -36.065  11.286 -14.451  1.00 73.28           C  
ATOM   2198  CD1 LEU A 273     -35.540  11.084 -15.880  1.00 73.28           C  
ATOM   2199  CD2 LEU A 273     -36.802  10.048 -13.916  1.00 73.28           C  
ATOM   2202  N   ASP A 274     -33.814  13.286 -10.899  1.00 76.19           N  
ATOM   2203  CA  ASP A 274     -32.691  13.620 -10.063  1.00 76.19           C  
ATOM   2208  C   ASP A 274     -32.987  13.568  -8.579  1.00 76.19           C  
ATOM   2209  O   ASP A 274     -32.065  13.452  -7.774  1.00 76.19           O  
ATOM   2204  CB  ASP A 274     -32.160  15.025 -10.374  1.00 76.19           C  
ATOM   2205  CG  ASP A 274     -31.659  14.995 -11.810  1.00 76.19           C  
ATOM   2206  OD1 ASP A 274     -31.538  13.872 -12.370  1.00 76.19           O  
ATOM   2207  OD2 ASP A 274     -31.398  16.093 -12.370  1.00 76.19           O1-
ATOM   2210  N   LYS A 275     -34.259  13.715  -8.161  1.00101.24           N  
ATOM   2211  CA  LYS A 275     -34.617  13.828  -6.764  1.00101.24           C  
ATOM   2217  C   LYS A 275     -34.324  12.559  -6.012  1.00101.24           C  
ATOM   2218  O   LYS A 275     -34.363  11.458  -6.557  1.00101.24           O  
ATOM   2212  CB  LYS A 275     -36.114  14.119  -6.571  1.00101.24           C  
ATOM   2213  CG  LYS A 275     -36.552  15.485  -7.103  1.00101.24           C  
ATOM   2214  CD  LYS A 275     -38.058  15.576  -7.356  1.00101.24           C  
ATOM   2215  CE  LYS A 275     -38.903  14.841  -6.315  1.00101.24           C  
ATOM   2216  NZ  LYS A 275     -40.329  14.880  -6.701  1.00101.24           N1+
ATOM   2219  N   PRO A 276     -34.016  12.710  -4.743  1.00 87.91           N  
ATOM   2220  CA  PRO A 276     -33.754  11.604  -3.860  1.00 87.91           C  
ATOM   2224  C   PRO A 276     -35.025  10.834  -3.659  1.00 87.91           C  
ATOM   2225  O   PRO A 276     -36.087  11.452  -3.614  1.00 87.91           O  
ATOM   2222  CB  PRO A 276     -33.183  12.221  -2.581  1.00 87.91           C  
ATOM   2223  CG  PRO A 276     -33.570  13.711  -2.662  1.00 87.91           C  
ATOM   2221  CD  PRO A 276     -33.639  13.990  -4.171  1.00 87.91           C  
ATOM   2226  N   ILE A 277     -34.940   9.491  -3.557  1.00130.38           N  
ATOM   2227  CA  ILE A 277     -36.104   8.654  -3.424  1.00130.38           C  
ATOM   2232  C   ILE A 277     -35.680   7.447  -2.641  1.00130.38           C  
ATOM   2233  O   ILE A 277     -34.490   7.145  -2.572  1.00130.38           O  
ATOM   2228  CB  ILE A 277     -36.580   8.130  -4.758  1.00130.38           C  
ATOM   2229  CG1 ILE A 277     -36.963   9.270  -5.699  1.00130.38           C  
ATOM   2230  CG2 ILE A 277     -37.746   7.153  -4.569  1.00130.38           C  
ATOM   2231  CD1 ILE A 277     -37.263   8.766  -7.110  1.00130.38           C  
ATOM   2234  N   GLY A 278     -36.637   6.716  -2.029  1.00 41.13           N  
ATOM   2235  CA  GLY A 278     -36.254   5.534  -1.318  1.00 41.13           C  
ATOM   2236  C   GLY A 278     -37.421   4.604  -1.231  1.00 41.13           C  
ATOM   2237  O   GLY A 278     -38.517   4.905  -1.702  1.00 41.13           O  
ATOM   2238  N   PHE A 279     -37.180   3.413  -0.642  1.00 63.34           N  
ATOM   2239  CA  PHE A 279     -38.208   2.428  -0.465  1.00 63.34           C  
ATOM   2247  C   PHE A 279     -37.823   1.539   0.678  1.00 63.34           C  
ATOM   2248  O   PHE A 279     -36.676   1.540   1.126  1.00 63.34           O  
ATOM   2240  CB  PHE A 279     -38.449   1.567  -1.719  1.00 63.34           C  
ATOM   2241  CG  PHE A 279     -37.154   0.964  -2.148  1.00 63.34           C  
ATOM   2242  CD1 PHE A 279     -36.266   1.703  -2.898  1.00 63.34           C  
ATOM   2243  CD2 PHE A 279     -36.828  -0.333  -1.821  1.00 63.34           C  
ATOM   2244  CE1 PHE A 279     -35.069   1.165  -3.309  1.00 63.34           C  
ATOM   2245  CE2 PHE A 279     -35.633  -0.876  -2.229  1.00 63.34           C  
ATOM   2246  CZ  PHE A 279     -34.751  -0.128  -2.972  1.00 63.34           C  
ATOM   2249  N   THR A 280     -38.793   0.749   1.184  1.00 41.80           N  
ATOM   2250  CA  THR A 280     -38.538  -0.092   2.321  1.00 41.80           C  
ATOM   2254  C   THR A 280     -38.800  -1.521   1.954  1.00 41.80           C  
ATOM   2255  O   THR A 280     -39.409  -1.820   0.929  1.00 41.80           O  
ATOM   2251  CB  THR A 280     -39.412   0.231   3.497  1.00 41.80           C  
ATOM   2253  CG2 THR A 280     -39.195   1.704   3.883  1.00 41.80           C  
ATOM   2252  OG1 THR A 280     -40.776   0.013   3.169  1.00 41.80           O  
ATOM   2256  N   THR A 281     -38.312  -2.447   2.807  1.00 52.26           N  
ATOM   2257  CA  THR A 281     -38.482  -3.860   2.612  1.00 52.26           C  
ATOM   2261  C   THR A 281     -39.463  -4.339   3.648  1.00 52.26           C  
ATOM   2262  O   THR A 281     -39.586  -3.756   4.723  1.00 52.26           O  
ATOM   2258  CB  THR A 281     -37.209  -4.633   2.787  1.00 52.26           C  
ATOM   2260  CG2 THR A 281     -36.198  -4.164   1.726  1.00 52.26           C  
ATOM   2259  OG1 THR A 281     -36.685  -4.423   4.091  1.00 52.26           O  
ATOM   2263  N   PRO A 282     -40.168  -5.398   3.333  1.00 85.85           N  
ATOM   2264  CA  PRO A 282     -41.229  -5.948   4.149  1.00 85.85           C  
ATOM   2268  C   PRO A 282     -40.795  -6.384   5.519  1.00 85.85           C  
ATOM   2269  O   PRO A 282     -39.614  -6.666   5.722  1.00 85.85           O  
ATOM   2266  CB  PRO A 282     -41.770  -7.131   3.349  1.00 85.85           C  
ATOM   2267  CG  PRO A 282     -40.550  -7.600   2.536  1.00 85.85           C  
ATOM   2265  CD  PRO A 282     -39.756  -6.307   2.278  1.00 85.85           C  
ATOM   2270  N   LEU A 283     -41.753  -6.430   6.476  1.00176.18           N  
ATOM   2271  CA  LEU A 283     -41.478  -6.837   7.828  1.00176.18           C  
ATOM   2276  C   LEU A 283     -41.526  -8.320   7.899  1.00176.18           C  
ATOM   2277  O   LEU A 283     -42.417  -8.960   7.344  1.00176.18           O  
ATOM   2272  CB  LEU A 283     -42.527  -6.423   8.874  1.00176.18           C  
ATOM   2273  CG  LEU A 283     -42.674  -4.920   9.093  1.00176.18           C  
ATOM   2274  CD1 LEU A 283     -41.371  -4.308   9.633  1.00176.18           C  
ATOM   2275  CD2 LEU A 283     -43.223  -4.240   7.833  1.00176.18           C  
ATOM   2278  N   LEU A 284     -40.563  -8.904   8.628  1.00 55.68           N  
ATOM   2279  CA  LEU A 284     -40.565 -10.321   8.800  1.00 55.68           C  
ATOM   2284  C   LEU A 284     -41.258 -10.574  10.096  1.00 55.68           C  
ATOM   2285  O   LEU A 284     -40.963  -9.931  11.103  1.00 55.68           O  
ATOM   2280  CB  LEU A 284     -39.154 -10.924   8.882  1.00 55.68           C  
ATOM   2281  CG  LEU A 284     -38.349 -10.781   7.572  1.00 55.68           C  
ATOM   2282  CD1 LEU A 284     -36.947 -11.397   7.703  1.00 55.68           C  
ATOM   2283  CD2 LEU A 284     -39.129 -11.353   6.376  1.00 55.68           C  
ATOM   2286  N   THR A 285     -42.220 -11.516  10.100  1.00 32.47           N  
ATOM   2287  CA  THR A 285     -42.944 -11.783  11.304  1.00 32.47           C  
ATOM   2291  C   THR A 285     -42.735 -13.221  11.650  1.00 32.47           C  
ATOM   2292  O   THR A 285     -42.505 -14.053  10.776  1.00 32.47           O  
ATOM   2288  CB  THR A 285     -44.424 -11.575  11.162  1.00 32.47           C  
ATOM   2290  CG2 THR A 285     -44.680 -10.128  10.696  1.00 32.47           C  
ATOM   2289  OG1 THR A 285     -44.957 -12.489  10.213  1.00 32.47           O  
ATOM   2293  N   THR A 286     -42.781 -13.543  12.956  1.00101.90           N  
ATOM   2294  CA  THR A 286     -42.648 -14.906  13.362  1.00101.90           C  
ATOM   2298  C   THR A 286     -44.018 -15.483  13.297  1.00101.90           C  
ATOM   2299  O   THR A 286     -44.961 -14.799  12.905  1.00101.90           O  
ATOM   2295  CB  THR A 286     -42.116 -15.085  14.755  1.00101.90           C  
ATOM   2297  CG2 THR A 286     -43.155 -14.559  15.759  1.00101.90           C  
ATOM   2296  OG1 THR A 286     -41.843 -16.456  15.003  1.00101.90           O  
ATOM   2300  N   SER A 287     -44.171 -16.763  13.670  1.00199.22           N  
ATOM   2301  CA  SER A 287     -45.487 -17.321  13.531  1.00199.22           C  
ATOM   2304  C   SER A 287     -46.002 -17.700  14.876  1.00199.22           C  
ATOM   2305  O   SER A 287     -45.252 -18.087  15.774  1.00199.22           O  
ATOM   2302  CB  SER A 287     -45.520 -18.568  12.639  1.00199.22           C  
ATOM   2303  OG  SER A 287     -46.841 -19.064  12.546  1.00199.22           O  
ATOM   2306  N   SER A 288     -47.324 -17.559  15.049  1.00185.39           N  
ATOM   2307  CA  SER A 288     -47.943 -17.924  16.272  1.00185.39           C  
ATOM   2310  C   SER A 288     -49.389 -17.634  16.104  1.00185.39           C  
ATOM   2311  O   SER A 288     -49.781 -16.814  15.275  1.00185.39           O  
ATOM   2308  CB  SER A 288     -47.451 -17.097  17.474  1.00185.39           C  
ATOM   2309  OG  SER A 288     -47.810 -15.729  17.311  1.00185.39           O  
ATOM   2312  N   GLY A 289     -50.241 -18.316  16.891  1.00 95.11           N  
ATOM   2313  CA  GLY A 289     -51.634 -18.001  16.831  1.00 95.11           C  
ATOM   2314  C   GLY A 289     -51.771 -16.810  17.713  1.00 95.11           C  
ATOM   2315  O   GLY A 289     -50.878 -16.516  18.505  1.00 95.11           O  
ATOM   2316  N   GLU A 290     -52.886 -16.074  17.597  1.00182.43           N  
ATOM   2317  CA  GLU A 290     -53.006 -14.963  18.485  1.00182.43           C  
ATOM   2323  C   GLU A 290     -54.050 -15.332  19.482  1.00182.43           C  
ATOM   2324  O   GLU A 290     -55.244 -15.349  19.188  1.00182.43           O  
ATOM   2318  CB  GLU A 290     -53.398 -13.654  17.779  1.00182.43           C  
ATOM   2319  CG  GLU A 290     -52.313 -13.201  16.798  1.00182.43           C  
ATOM   2320  CD  GLU A 290     -52.699 -11.849  16.223  1.00182.43           C  
ATOM   2321  OE1 GLU A 290     -53.121 -10.969  17.020  1.00182.43           O  
ATOM   2322  OE2 GLU A 290     -52.556 -11.669  14.984  1.00182.43           O1-
ATOM   2325  N   LYS A 291     -53.589 -15.659  20.701  1.00178.53           N  
ATOM   2326  CA  LYS A 291     -54.446 -16.074  21.769  1.00178.53           C  
ATOM   2332  C   LYS A 291     -53.755 -15.644  23.013  1.00178.53           C  
ATOM   2333  O   LYS A 291     -53.813 -14.479  23.401  1.00178.53           O  
ATOM   2327  CB  LYS A 291     -54.621 -17.598  21.855  1.00178.53           C  
ATOM   2328  CG  LYS A 291     -55.637 -18.031  22.914  1.00178.53           C  
ATOM   2329  CD  LYS A 291     -56.061 -19.498  22.806  1.00178.53           C  
ATOM   2330  CE  LYS A 291     -56.764 -19.844  21.490  1.00178.53           C  
ATOM   2331  NZ  LYS A 291     -57.158 -21.271  21.482  1.00178.53           N1+
ATOM   2334  N   PHE A 292     -53.065 -16.599  23.669  1.00 93.26           N  
ATOM   2335  CA  PHE A 292     -52.339 -16.281  24.862  1.00 93.26           C  
ATOM   2343  C   PHE A 292     -51.376 -15.218  24.469  1.00 93.26           C  
ATOM   2344  O   PHE A 292     -51.249 -14.197  25.142  1.00 93.26           O  
ATOM   2336  CB  PHE A 292     -51.501 -17.455  25.403  1.00 93.26           C  
ATOM   2337  CG  PHE A 292     -52.421 -18.477  25.975  1.00 93.26           C  
ATOM   2338  CD1 PHE A 292     -52.871 -18.349  27.269  1.00 93.26           C  
ATOM   2339  CD2 PHE A 292     -52.830 -19.558  25.227  1.00 93.26           C  
ATOM   2340  CE1 PHE A 292     -53.720 -19.283  27.813  1.00 93.26           C  
ATOM   2341  CE2 PHE A 292     -53.680 -20.495  25.767  1.00 93.26           C  
ATOM   2342  CZ  PHE A 292     -54.126 -20.358  27.061  1.00 93.26           C  
ATOM   2345  N   GLY A 293     -50.678 -15.432  23.339  1.00 28.28           N  
ATOM   2346  CA  GLY A 293     -49.759 -14.441  22.869  1.00 28.28           C  
ATOM   2347  C   GLY A 293     -48.441 -14.676  23.520  1.00 28.28           C  
ATOM   2348  O   GLY A 293     -47.503 -13.903  23.331  1.00 28.28           O  
ATOM   2349  N   LYS A 294     -48.330 -15.749  24.319  1.00183.50           N  
ATOM   2350  CA  LYS A 294     -47.054 -15.999  24.911  1.00183.50           C  
ATOM   2356  C   LYS A 294     -46.159 -16.365  23.777  1.00183.50           C  
ATOM   2357  O   LYS A 294     -46.458 -17.280  23.011  1.00183.50           O  
ATOM   2351  CB  LYS A 294     -47.070 -17.173  25.905  1.00183.50           C  
ATOM   2352  CG  LYS A 294     -47.856 -16.885  27.186  1.00183.50           C  
ATOM   2353  CD  LYS A 294     -48.232 -18.149  27.958  1.00183.50           C  
ATOM   2354  CE  LYS A 294     -47.107 -19.183  28.019  1.00183.50           C  
ATOM   2355  NZ  LYS A 294     -47.580 -20.408  28.699  1.00183.50           N1+
ATOM   2358  N   SER A 295     -45.036 -15.643  23.622  1.00222.60           N  
ATOM   2359  CA  SER A 295     -44.174 -15.969  22.528  1.00222.60           C  
ATOM   2362  C   SER A 295     -42.770 -15.741  22.970  1.00222.60           C  
ATOM   2363  O   SER A 295     -42.521 -15.011  23.927  1.00222.60           O  
ATOM   2360  CB  SER A 295     -44.410 -15.103  21.279  1.00222.60           C  
ATOM   2361  OG  SER A 295     -43.520 -15.489  20.243  1.00222.60           O  
ATOM   2364  N   ALA A 296     -41.812 -16.390  22.279  1.00245.03           N  
ATOM   2365  CA  ALA A 296     -40.432 -16.228  22.616  1.00245.03           C  
ATOM   2367  C   ALA A 296     -39.744 -15.753  21.380  1.00245.03           C  
ATOM   2368  O   ALA A 296     -40.142 -16.097  20.268  1.00245.03           O  
ATOM   2366  CB  ALA A 296     -39.755 -17.540  23.052  1.00245.03           C  
ATOM   2369  N   GLY A 297     -38.696 -14.921  21.543  1.00132.69           N  
ATOM   2370  CA  GLY A 297     -38.008 -14.432  20.386  1.00132.69           C  
ATOM   2371  C   GLY A 297     -36.544 -14.499  20.658  1.00132.69           C  
ATOM   2372  O   GLY A 297     -36.083 -14.201  21.759  1.00132.69           O  
ATOM   2373  N   ASN A 298     -35.772 -14.903  19.633  1.00 87.14           N  
ATOM   2374  CA  ASN A 298     -34.350 -15.001  19.748  1.00 87.14           C  
ATOM   2379  C   ASN A 298     -33.828 -14.594  18.406  1.00 87.14           C  
ATOM   2380  O   ASN A 298     -34.470 -14.854  17.389  1.00 87.14           O  
ATOM   2375  CB  ASN A 298     -33.897 -16.448  20.013  1.00 87.14           C  
ATOM   2376  CG  ASN A 298     -32.456 -16.457  20.493  1.00 87.14           C  
ATOM   2378  ND2 ASN A 298     -32.177 -17.278  21.542  1.00 87.14           N  
ATOM   2377  OD1 ASN A 298     -31.602 -15.752  19.957  1.00 87.14           O  
ATOM   2381  N   ALA A 299     -32.663 -13.918  18.361  1.00 43.54           N  
ATOM   2382  CA  ALA A 299     -32.142 -13.482  17.095  1.00 43.54           C  
ATOM   2384  C   ALA A 299     -31.394 -14.602  16.444  1.00 43.54           C  
ATOM   2385  O   ALA A 299     -30.805 -15.448  17.115  1.00 43.54           O  
ATOM   2383  CB  ALA A 299     -31.181 -12.286  17.204  1.00 43.54           C  
ATOM   2386  N   ILE A 300     -31.413 -14.636  15.093  1.00133.36           N  
ATOM   2387  CA  ILE A 300     -30.631 -15.605  14.378  1.00133.36           C  
ATOM   2392  C   ILE A 300     -29.505 -14.847  13.753  1.00133.36           C  
ATOM   2393  O   ILE A 300     -29.684 -14.089  12.803  1.00133.36           O  
ATOM   2388  CB  ILE A 300     -31.381 -16.372  13.314  1.00133.36           C  
ATOM   2389  CG1 ILE A 300     -31.991 -15.462  12.241  1.00133.36           C  
ATOM   2390  CG2 ILE A 300     -32.405 -17.271  14.016  1.00133.36           C  
ATOM   2391  CD1 ILE A 300     -32.539 -16.246  11.049  1.00133.36           C  
ATOM   2394  N   TRP A 301     -28.291 -15.053  14.295  1.00 90.88           N  
ATOM   2395  CA  TRP A 301     -27.144 -14.272  13.930  1.00 90.88           C  
ATOM   2406  C   TRP A 301     -26.458 -14.862  12.730  1.00 90.88           C  
ATOM   2407  O   TRP A 301     -26.508 -16.066  12.492  1.00 90.88           O  
ATOM   2396  CB  TRP A 301     -26.141 -14.201  15.094  1.00 90.88           C  
ATOM   2397  CG  TRP A 301     -26.793 -13.736  16.380  1.00 90.88           C  
ATOM   2399  CD1 TRP A 301     -27.240 -14.497  17.421  1.00 90.88           C  
ATOM   2398  CD2 TRP A 301     -27.092 -12.372  16.720  1.00 90.88           C  
ATOM   2401  CE2 TRP A 301     -27.716 -12.385  17.969  1.00 90.88           C  
ATOM   2402  CE3 TRP A 301     -26.873 -11.205  16.046  1.00 90.88           C  
ATOM   2400  NE1 TRP A 301     -27.800 -13.696  18.386  1.00 90.88           N  
ATOM   2403  CZ2 TRP A 301     -28.130 -11.227  18.564  1.00 90.88           C  
ATOM   2404  CZ3 TRP A 301     -27.285 -10.038  16.653  1.00 90.88           C  
ATOM   2405  CH2 TRP A 301     -27.902 -10.049  17.887  1.00 90.88           C  
ATOM   2408  N   LEU A 302     -25.851 -13.982  11.906  1.00130.80           N  
ATOM   2409  CA  LEU A 302     -25.081 -14.331  10.743  1.00130.80           C  
ATOM   2414  C   LEU A 302     -23.738 -14.871  11.138  1.00130.80           C  
ATOM   2415  O   LEU A 302     -23.063 -15.518  10.340  1.00130.80           O  
ATOM   2410  CB  LEU A 302     -24.892 -13.178   9.751  1.00130.80           C  
ATOM   2411  CG  LEU A 302     -26.224 -12.779   9.097  1.00130.80           C  
ATOM   2412  CD1 LEU A 302     -27.128 -12.022  10.075  1.00130.80           C  
ATOM   2413  CD2 LEU A 302     -26.012 -12.042   7.773  1.00130.80           C  
ATOM   2416  N   ASP A 303     -23.271 -14.528  12.352  1.00 80.05           N  
ATOM   2417  CA  ASP A 303     -21.986 -14.961  12.829  1.00 80.05           C  
ATOM   2422  C   ASP A 303     -22.079 -16.406  13.229  1.00 80.05           C  
ATOM   2423  O   ASP A 303     -22.947 -16.795  14.007  1.00 80.05           O  
ATOM   2418  CB  ASP A 303     -21.535 -14.146  14.060  1.00 80.05           C  
ATOM   2419  CG  ASP A 303     -20.082 -14.451  14.402  1.00 80.05           C  
ATOM   2420  OD1 ASP A 303     -19.657 -15.627  14.256  1.00 80.05           O  
ATOM   2421  OD2 ASP A 303     -19.372 -13.499  14.828  1.00 80.05           O1-
ATOM   2424  N   LYS A 304     -21.145 -17.234  12.717  1.00 84.45           N  
ATOM   2425  CA  LYS A 304     -21.114 -18.648  12.982  1.00 84.45           C  
ATOM   2431  C   LYS A 304     -20.959 -18.875  14.453  1.00 84.45           C  
ATOM   2432  O   LYS A 304     -21.568 -19.778  15.025  1.00 84.45           O  
ATOM   2426  CB  LYS A 304     -19.902 -19.345  12.343  1.00 84.45           C  
ATOM   2427  CG  LYS A 304     -19.767 -20.808  12.778  1.00 84.45           C  
ATOM   2428  CD  LYS A 304     -18.581 -21.547  12.156  1.00 84.45           C  
ATOM   2429  CE  LYS A 304     -18.927 -22.319  10.883  1.00 84.45           C  
ATOM   2430  NZ  LYS A 304     -17.736 -23.043  10.386  1.00 84.45           N1+
ATOM   2433  N   ASP A 305     -20.116 -18.061  15.104  1.00110.13           N  
ATOM   2434  CA  ASP A 305     -19.838 -18.260  16.492  1.00110.13           C  
ATOM   2439  C   ASP A 305     -21.086 -18.088  17.308  1.00110.13           C  
ATOM   2440  O   ASP A 305     -21.320 -18.849  18.246  1.00110.13           O  
ATOM   2435  CB  ASP A 305     -18.819 -17.244  17.018  1.00110.13           C  
ATOM   2436  CG  ASP A 305     -18.474 -17.632  18.442  1.00110.13           C  
ATOM   2437  OD1 ASP A 305     -18.750 -18.798  18.836  1.00110.13           O  
ATOM   2438  OD2 ASP A 305     -17.931 -16.754  19.162  1.00110.13           O1-
ATOM   2441  N   MET A 306     -21.872 -17.027  17.026  1.00 59.13           N  
ATOM   2442  CA  MET A 306     -23.089 -16.761  17.745  1.00 59.13           C  
ATOM   2447  C   MET A 306     -24.171 -17.749  17.409  1.00 59.13           C  
ATOM   2448  O   MET A 306     -24.822 -18.297  18.298  1.00 59.13           O  
ATOM   2443  CB  MET A 306     -23.605 -15.340  17.468  1.00 59.13           C  
ATOM   2444  CG  MET A 306     -22.618 -14.267  17.937  1.00 59.13           C  
ATOM   2445  SD  MET A 306     -23.138 -12.552  17.633  1.00 59.13           S  
ATOM   2446  CE  MET A 306     -24.445 -12.549  18.893  1.00 59.13           C  
ATOM   2449  N   THR A 307     -24.391 -18.007  16.102  1.00 42.91           N  
ATOM   2450  CA  THR A 307     -25.399 -18.946  15.693  1.00 42.91           C  
ATOM   2454  C   THR A 307     -24.736 -19.895  14.747  1.00 42.91           C  
ATOM   2455  O   THR A 307     -24.174 -19.487  13.732  1.00 42.91           O  
ATOM   2451  CB  THR A 307     -26.552 -18.310  14.968  1.00 42.91           C  
ATOM   2453  CG2 THR A 307     -27.566 -19.404  14.590  1.00 42.91           C  
ATOM   2452  OG1 THR A 307     -27.177 -17.338  15.794  1.00 42.91           O  
ATOM   2456  N   SER A 308     -24.814 -21.204  15.045  1.00 36.36           N  
ATOM   2457  CA  SER A 308     -24.132 -22.174  14.241  1.00 36.36           C  
ATOM   2460  C   SER A 308     -24.803 -22.259  12.906  1.00 36.36           C  
ATOM   2461  O   SER A 308     -25.955 -21.862  12.741  1.00 36.36           O  
ATOM   2458  CB  SER A 308     -24.133 -23.579  14.866  1.00 36.36           C  
ATOM   2459  OG  SER A 308     -25.465 -24.047  15.011  1.00 36.36           O  
ATOM   2462  N   THR A 309     -24.065 -22.785  11.908  1.00 43.70           N  
ATOM   2463  CA  THR A 309     -24.551 -22.923  10.568  1.00 43.70           C  
ATOM   2467  C   THR A 309     -25.703 -23.870  10.596  1.00 43.70           C  
ATOM   2468  O   THR A 309     -26.674 -23.717   9.856  1.00 43.70           O  
ATOM   2464  CB  THR A 309     -23.518 -23.490   9.641  1.00 43.70           C  
ATOM   2466  CG2 THR A 309     -22.289 -22.565   9.663  1.00 43.70           C  
ATOM   2465  OG1 THR A 309     -23.149 -24.797  10.055  1.00 43.70           O  
ATOM   2469  N   PHE A 310     -25.608 -24.895  11.458  1.00101.24           N  
ATOM   2470  CA  PHE A 310     -26.619 -25.902  11.578  1.00101.24           C  
ATOM   2478  C   PHE A 310     -27.898 -25.256  12.029  1.00101.24           C  
ATOM   2479  O   PHE A 310     -28.968 -25.522  11.484  1.00101.24           O  
ATOM   2471  CB  PHE A 310     -26.217 -26.962  12.619  1.00101.24           C  
ATOM   2472  CG  PHE A 310     -27.206 -28.074  12.599  1.00101.24           C  
ATOM   2473  CD1 PHE A 310     -28.363 -28.001  13.339  1.00101.24           C  
ATOM   2474  CD2 PHE A 310     -26.965 -29.196  11.842  1.00101.24           C  
ATOM   2475  CE1 PHE A 310     -29.269 -29.034  13.316  1.00101.24           C  
ATOM   2476  CE2 PHE A 310     -27.870 -30.230  11.818  1.00101.24           C  
ATOM   2477  CZ  PHE A 310     -29.025 -30.151  12.554  1.00101.24           C  
ATOM   2480  N   GLU A 311     -27.808 -24.379  13.043  1.00 51.95           N  
ATOM   2481  CA  GLU A 311     -28.945 -23.711  13.614  1.00 51.95           C  
ATOM   2487  C   GLU A 311     -29.558 -22.774  12.624  1.00 51.95           C  
ATOM   2488  O   GLU A 311     -30.778 -22.626  12.581  1.00 51.95           O  
ATOM   2482  CB  GLU A 311     -28.579 -22.883  14.853  1.00 51.95           C  
ATOM   2483  CG  GLU A 311     -28.163 -23.743  16.045  1.00 51.95           C  
ATOM   2484  CD  GLU A 311     -27.802 -22.797  17.176  1.00 51.95           C  
ATOM   2485  OE1 GLU A 311     -28.741 -22.261  17.824  1.00 51.95           O  
ATOM   2486  OE2 GLU A 311     -26.580 -22.589  17.401  1.00 51.95           O1-
ATOM   2489  N   LEU A 312     -28.731 -22.090  11.815  1.00 50.13           N  
ATOM   2490  CA  LEU A 312     -29.265 -21.155  10.867  1.00 50.13           C  
ATOM   2495  C   LEU A 312     -30.079 -21.930   9.881  1.00 50.13           C  
ATOM   2496  O   LEU A 312     -31.127 -21.480   9.419  1.00 50.13           O  
ATOM   2491  CB  LEU A 312     -28.169 -20.377  10.115  1.00 50.13           C  
ATOM   2492  CG  LEU A 312     -28.699 -19.351   9.095  1.00 50.13           C  
ATOM   2493  CD1 LEU A 312     -29.555 -18.269   9.771  1.00 50.13           C  
ATOM   2494  CD2 LEU A 312     -27.545 -18.759   8.268  1.00 50.13           C  
ATOM   2497  N   TYR A 313     -29.600 -23.136   9.536  1.00 58.13           N  
ATOM   2498  CA  TYR A 313     -30.261 -23.989   8.594  1.00 58.13           C  
ATOM   2507  C   TYR A 313     -31.592 -24.375   9.173  1.00 58.13           C  
ATOM   2508  O   TYR A 313     -32.611 -24.345   8.485  1.00 58.13           O  
ATOM   2499  CB  TYR A 313     -29.436 -25.267   8.340  1.00 58.13           C  
ATOM   2500  CG  TYR A 313     -29.985 -26.050   7.193  1.00 58.13           C  
ATOM   2501  CD1 TYR A 313     -31.010 -26.952   7.365  1.00 58.13           C  
ATOM   2502  CD2 TYR A 313     -29.452 -25.888   5.934  1.00 58.13           C  
ATOM   2503  CE1 TYR A 313     -31.497 -27.672   6.297  1.00 58.13           C  
ATOM   2504  CE2 TYR A 313     -29.934 -26.605   4.863  1.00 58.13           C  
ATOM   2505  CZ  TYR A 313     -30.961 -27.501   5.044  1.00 58.13           C  
ATOM   2506  OH  TYR A 313     -31.457 -28.239   3.947  1.00 58.13           O  
ATOM   2509  N   GLN A 314     -31.614 -24.716  10.476  1.00 41.45           N  
ATOM   2510  CA  GLN A 314     -32.805 -25.169  11.143  1.00 41.45           C  
ATOM   2516  C   GLN A 314     -33.835 -24.086  11.134  1.00 41.45           C  
ATOM   2517  O   GLN A 314     -35.021 -24.341  10.937  1.00 41.45           O  
ATOM   2511  CB  GLN A 314     -32.556 -25.524  12.618  1.00 41.45           C  
ATOM   2512  CG  GLN A 314     -31.605 -26.703  12.819  1.00 41.45           C  
ATOM   2513  CD  GLN A 314     -31.458 -26.926  14.318  1.00 41.45           C  
ATOM   2515  NE2 GLN A 314     -31.631 -28.201  14.759  1.00 41.45           N  
ATOM   2514  OE1 GLN A 314     -31.200 -25.993  15.076  1.00 41.45           O  
ATOM   2518  N   PHE A 315     -33.404 -22.831  11.334  1.00 71.04           N  
ATOM   2519  CA  PHE A 315     -34.331 -21.744  11.422  1.00 71.04           C  
ATOM   2527  C   PHE A 315     -35.119 -21.655  10.149  1.00 71.04           C  
ATOM   2528  O   PHE A 315     -36.342 -21.530  10.184  1.00 71.04           O  
ATOM   2520  CB  PHE A 315     -33.608 -20.404  11.648  1.00 71.04           C  
ATOM   2521  CG  PHE A 315     -34.604 -19.298  11.700  1.00 71.04           C  
ATOM   2522  CD1 PHE A 315     -35.189 -18.933  12.890  1.00 71.04           C  
ATOM   2523  CD2 PHE A 315     -34.950 -18.622  10.554  1.00 71.04           C  
ATOM   2524  CE1 PHE A 315     -36.104 -17.909  12.935  1.00 71.04           C  
ATOM   2525  CE2 PHE A 315     -35.864 -17.597  10.592  1.00 71.04           C  
ATOM   2526  CZ  PHE A 315     -36.442 -17.237  11.785  1.00 71.04           C  
ATOM   2529  N   PHE A 316     -34.436 -21.720   8.992  1.00 74.50           N  
ATOM   2530  CA  PHE A 316     -35.068 -21.607   7.704  1.00 74.50           C  
ATOM   2538  C   PHE A 316     -35.934 -22.789   7.363  1.00 74.50           C  
ATOM   2539  O   PHE A 316     -36.961 -22.631   6.705  1.00 74.50           O  
ATOM   2531  CB  PHE A 316     -34.073 -21.357   6.556  1.00 74.50           C  
ATOM   2532  CG  PHE A 316     -33.680 -19.917   6.627  1.00 74.50           C  
ATOM   2533  CD1 PHE A 316     -34.488 -18.958   6.057  1.00 74.50           C  
ATOM   2534  CD2 PHE A 316     -32.522 -19.515   7.253  1.00 74.50           C  
ATOM   2535  CE1 PHE A 316     -34.151 -17.625   6.106  1.00 74.50           C  
ATOM   2536  CE2 PHE A 316     -32.179 -18.183   7.306  1.00 74.50           C  
ATOM   2537  CZ  PHE A 316     -32.993 -17.235   6.733  1.00 74.50           C  
ATOM   2540  N   VAL A 317     -35.538 -24.012   7.760  1.00 51.17           N  
ATOM   2541  CA  VAL A 317     -36.316 -25.178   7.430  1.00 51.17           C  
ATOM   2545  C   VAL A 317     -37.653 -25.089   8.105  1.00 51.17           C  
ATOM   2546  O   VAL A 317     -38.648 -25.613   7.609  1.00 51.17           O  
ATOM   2542  CB  VAL A 317     -35.667 -26.476   7.828  1.00 51.17           C  
ATOM   2543  CG1 VAL A 317     -34.352 -26.620   7.044  1.00 51.17           C  
ATOM   2544  CG2 VAL A 317     -35.505 -26.527   9.356  1.00 51.17           C  
ATOM   2547  N   ARG A 318     -37.696 -24.434   9.277  1.00153.45           N  
ATOM   2548  CA  ARG A 318     -38.873 -24.279  10.087  1.00153.45           C  
ATOM   2556  C   ARG A 318     -39.887 -23.380   9.437  1.00153.45           C  
ATOM   2557  O   ARG A 318     -41.043 -23.377   9.859  1.00153.45           O  
ATOM   2549  CB  ARG A 318     -38.577 -23.749  11.501  1.00153.45           C  
ATOM   2550  CG  ARG A 318     -37.888 -24.786  12.392  1.00153.45           C  
ATOM   2551  CD  ARG A 318     -37.899 -24.427  13.879  1.00153.45           C  
ATOM   2552  NE  ARG A 318     -37.197 -25.517  14.610  1.00153.45           N  
ATOM   2553  CZ  ARG A 318     -35.845 -25.444  14.790  1.00153.45           C  
ATOM   2554  NH1 ARG A 318     -35.153 -24.371  14.306  1.00153.45           N1+
ATOM   2555  NH2 ARG A 318     -35.189 -26.439  15.454  1.00153.45           N  
ATOM   2558  N   THR A 319     -39.476 -22.559   8.444  1.00 62.41           N  
ATOM   2559  CA  THR A 319     -40.342 -21.590   7.812  1.00 62.41           C  
ATOM   2563  C   THR A 319     -41.677 -22.199   7.474  1.00 62.41           C  
ATOM   2564  O   THR A 319     -41.781 -23.323   6.987  1.00 62.41           O  
ATOM   2560  CB  THR A 319     -39.762 -21.014   6.551  1.00 62.41           C  
ATOM   2562  CG2 THR A 319     -40.737 -19.960   5.995  1.00 62.41           C  
ATOM   2561  OG1 THR A 319     -38.507 -20.410   6.823  1.00 62.41           O  
ATOM   2565  N   PRO A 320     -42.713 -21.439   7.745  1.00 74.97           N  
ATOM   2566  CA  PRO A 320     -44.062 -21.906   7.545  1.00 74.97           C  
ATOM   2570  C   PRO A 320     -44.373 -22.112   6.099  1.00 74.97           C  
ATOM   2571  O   PRO A 320     -43.791 -21.439   5.250  1.00 74.97           O  
ATOM   2568  CB  PRO A 320     -44.964 -20.887   8.237  1.00 74.97           C  
ATOM   2569  CG  PRO A 320     -44.072 -20.318   9.356  1.00 74.97           C  
ATOM   2567  CD  PRO A 320     -42.641 -20.443   8.804  1.00 74.97           C  
ATOM   2572  N   ASP A 321     -45.311 -23.034   5.805  1.00 52.66           N  
ATOM   2573  CA  ASP A 321     -45.642 -23.389   4.457  1.00 52.66           C  
ATOM   2578  C   ASP A 321     -46.168 -22.200   3.718  1.00 52.66           C  
ATOM   2579  O   ASP A 321     -45.833 -21.999   2.553  1.00 52.66           O  
ATOM   2574  CB  ASP A 321     -46.717 -24.485   4.368  1.00 52.66           C  
ATOM   2575  CG  ASP A 321     -46.087 -25.799   4.804  1.00 52.66           C  
ATOM   2576  OD1 ASP A 321     -44.882 -26.003   4.498  1.00 52.66           O  
ATOM   2577  OD2 ASP A 321     -46.802 -26.620   5.438  1.00 52.66           O1-
ATOM   2580  N   ASP A 322     -47.009 -21.368   4.357  1.00 59.25           N  
ATOM   2581  CA  ASP A 322     -47.565 -20.272   3.619  1.00 59.25           C  
ATOM   2586  C   ASP A 322     -46.492 -19.302   3.216  1.00 59.25           C  
ATOM   2587  O   ASP A 322     -46.576 -18.715   2.139  1.00 59.25           O  
ATOM   2582  CB  ASP A 322     -48.699 -19.530   4.362  1.00 59.25           C  
ATOM   2583  CG  ASP A 322     -48.204 -18.943   5.675  1.00 59.25           C  
ATOM   2584  OD1 ASP A 322     -47.119 -19.365   6.153  1.00 59.25           O  
ATOM   2585  OD2 ASP A 322     -48.921 -18.067   6.227  1.00 59.25           O1-
ATOM   2588  N   ALA A 323     -45.503 -19.080   4.107  1.00 66.98           N  
ATOM   2589  CA  ALA A 323     -44.384 -18.172   4.003  1.00 66.98           C  
ATOM   2591  C   ALA A 323     -43.284 -18.558   3.043  1.00 66.98           C  
ATOM   2592  O   ALA A 323     -42.675 -17.689   2.421  1.00 66.98           O  
ATOM   2590  CB  ALA A 323     -43.718 -17.929   5.370  1.00 66.98           C  
ATOM   2593  N   VAL A 324     -42.985 -19.862   2.894  1.00110.45           N  
ATOM   2594  CA  VAL A 324     -41.779 -20.315   2.242  1.00110.45           C  
ATOM   2598  C   VAL A 324     -41.601 -19.782   0.850  1.00110.45           C  
ATOM   2599  O   VAL A 324     -40.486 -19.423   0.474  1.00110.45           O  
ATOM   2595  CB  VAL A 324     -41.688 -21.813   2.170  1.00110.45           C  
ATOM   2596  CG1 VAL A 324     -42.812 -22.331   1.258  1.00110.45           C  
ATOM   2597  CG2 VAL A 324     -40.273 -22.199   1.703  1.00110.45           C  
ATOM   2600  N   GLU A 325     -42.668 -19.719   0.036  1.00 43.18           N  
ATOM   2601  CA  GLU A 325     -42.511 -19.283  -1.325  1.00 43.18           C  
ATOM   2607  C   GLU A 325     -42.001 -17.874  -1.374  1.00 43.18           C  
ATOM   2608  O   GLU A 325     -41.102 -17.562  -2.155  1.00 43.18           O  
ATOM   2602  CB  GLU A 325     -43.831 -19.329  -2.116  1.00 43.18           C  
ATOM   2603  CG  GLU A 325     -43.687 -18.872  -3.569  1.00 43.18           C  
ATOM   2604  CD  GLU A 325     -45.031 -19.039  -4.264  1.00 43.18           C  
ATOM   2605  OE1 GLU A 325     -45.905 -19.748  -3.697  1.00 43.18           O  
ATOM   2606  OE2 GLU A 325     -45.201 -18.466  -5.373  1.00 43.18           O1-
ATOM   2609  N   ARG A 326     -42.555 -16.973  -0.544  1.00119.26           N  
ATOM   2610  CA  ARG A 326     -42.125 -15.605  -0.591  1.00119.26           C  
ATOM   2618  C   ARG A 326     -40.701 -15.510  -0.132  1.00119.26           C  
ATOM   2619  O   ARG A 326     -39.921 -14.728  -0.672  1.00119.26           O  
ATOM   2611  CB  ARG A 326     -42.983 -14.651   0.255  1.00119.26           C  
ATOM   2612  CG  ARG A 326     -42.512 -13.198   0.162  1.00119.26           C  
ATOM   2613  CD  ARG A 326     -43.560 -12.169   0.589  1.00119.26           C  
ATOM   2614  NE  ARG A 326     -44.010 -12.515   1.965  1.00119.26           N  
ATOM   2615  CZ  ARG A 326     -44.529 -11.541   2.767  1.00119.26           C  
ATOM   2616  NH1 ARG A 326     -44.549 -10.245   2.338  1.00119.26           N1+
ATOM   2617  NH2 ARG A 326     -45.031 -11.863   3.996  1.00119.26           N  
ATOM   2620  N   TYR A 327     -40.327 -16.316   0.881  1.00 70.06           N  
ATOM   2621  CA  TYR A 327     -39.000 -16.304   1.434  1.00 70.06           C  
ATOM   2630  C   TYR A 327     -38.014 -16.700   0.383  1.00 70.06           C  
ATOM   2631  O   TYR A 327     -36.929 -16.128   0.296  1.00 70.06           O  
ATOM   2622  CB  TYR A 327     -38.854 -17.254   2.640  1.00 70.06           C  
ATOM   2623  CG  TYR A 327     -39.443 -16.559   3.822  1.00 70.06           C  
ATOM   2624  CD1 TYR A 327     -40.764 -16.180   3.829  1.00 70.06           C  
ATOM   2625  CD2 TYR A 327     -38.676 -16.311   4.937  1.00 70.06           C  
ATOM   2626  CE1 TYR A 327     -41.303 -15.538   4.920  1.00 70.06           C  
ATOM   2627  CE2 TYR A 327     -39.208 -15.671   6.032  1.00 70.06           C  
ATOM   2628  CZ  TYR A 327     -40.525 -15.279   6.022  1.00 70.06           C  
ATOM   2629  OH  TYR A 327     -41.075 -14.619   7.143  1.00 70.06           O  
ATOM   2632  N   LEU A 328     -38.364 -17.691  -0.452  1.00 52.54           N  
ATOM   2633  CA  LEU A 328     -37.460 -18.129  -1.476  1.00 52.54           C  
ATOM   2638  C   LEU A 328     -37.167 -16.960  -2.364  1.00 52.54           C  
ATOM   2639  O   LEU A 328     -36.036 -16.778  -2.811  1.00 52.54           O  
ATOM   2634  CB  LEU A 328     -38.060 -19.232  -2.370  1.00 52.54           C  
ATOM   2635  CG  LEU A 328     -38.281 -20.576  -1.650  1.00 52.54           C  
ATOM   2636  CD1 LEU A 328     -38.880 -21.626  -2.601  1.00 52.54           C  
ATOM   2637  CD2 LEU A 328     -36.982 -21.068  -0.991  1.00 52.54           C  
ATOM   2640  N   LYS A 329     -38.193 -16.147  -2.671  1.00 59.94           N  
ATOM   2641  CA  LYS A 329     -38.026 -15.020  -3.543  1.00 59.94           C  
ATOM   2647  C   LYS A 329     -37.136 -13.984  -2.913  1.00 59.94           C  
ATOM   2648  O   LYS A 329     -36.250 -13.434  -3.566  1.00 59.94           O  
ATOM   2642  CB  LYS A 329     -39.359 -14.310  -3.819  1.00 59.94           C  
ATOM   2643  CG  LYS A 329     -40.436 -15.214  -4.419  1.00 59.94           C  
ATOM   2644  CD  LYS A 329     -41.836 -14.608  -4.325  1.00 59.94           C  
ATOM   2645  CE  LYS A 329     -42.949 -15.536  -4.815  1.00 59.94           C  
ATOM   2646  NZ  LYS A 329     -44.268 -14.935  -4.512  1.00 59.94           N1+
ATOM   2649  N   MET A 330     -37.402 -13.637  -1.638  1.00 73.18           N  
ATOM   2650  CA  MET A 330     -36.674 -12.591  -0.968  1.00 73.18           C  
ATOM   2655  C   MET A 330     -35.257 -12.949  -0.603  1.00 73.18           C  
ATOM   2656  O   MET A 330     -34.341 -12.142  -0.758  1.00 73.18           O  
ATOM   2651  CB  MET A 330     -37.376 -12.127   0.320  1.00 73.18           C  
ATOM   2652  CG  MET A 330     -38.756 -11.513   0.065  1.00 73.18           C  
ATOM   2653  SD  MET A 330     -39.634 -10.937   1.550  1.00 73.18           S  
ATOM   2654  CE  MET A 330     -39.823 -12.586   2.285  1.00 73.18           C  
ATOM   2657  N   PHE A 331     -35.065 -14.159  -0.048  1.00116.74           N  
ATOM   2658  CA  PHE A 331     -33.822 -14.658   0.486  1.00116.74           C  
ATOM   2666  C   PHE A 331     -32.846 -15.212  -0.521  1.00116.74           C  
ATOM   2667  O   PHE A 331     -31.673 -15.384  -0.191  1.00116.74           O  
ATOM   2659  CB  PHE A 331     -34.028 -15.695   1.606  1.00116.74           C  
ATOM   2660  CG  PHE A 331     -34.586 -14.960   2.784  1.00116.74           C  
ATOM   2661  CD1 PHE A 331     -33.751 -14.277   3.640  1.00116.74           C  
ATOM   2662  CD2 PHE A 331     -35.939 -14.951   3.036  1.00116.74           C  
ATOM   2663  CE1 PHE A 331     -34.253 -13.599   4.729  1.00116.74           C  
ATOM   2664  CE2 PHE A 331     -36.445 -14.274   4.123  1.00116.74           C  
ATOM   2665  CZ  PHE A 331     -35.604 -13.596   4.973  1.00116.74           C  
ATOM   2668  N   THR A 332     -33.288 -15.624  -1.727  1.00 83.43           N  
ATOM   2669  CA  THR A 332     -32.331 -16.258  -2.597  1.00 83.43           C  
ATOM   2673  C   THR A 332     -32.349 -15.640  -3.967  1.00 83.43           C  
ATOM   2674  O   THR A 332     -33.196 -14.817  -4.306  1.00 83.43           O  
ATOM   2670  CB  THR A 332     -32.604 -17.717  -2.808  1.00 83.43           C  
ATOM   2672  CG2 THR A 332     -32.732 -18.391  -1.432  1.00 83.43           C  
ATOM   2671  OG1 THR A 332     -33.807 -17.889  -3.545  1.00 83.43           O  
ATOM   2675  N   PHE A 333     -31.309 -15.993  -4.748  1.00201.80           N  
ATOM   2676  CA  PHE A 333     -31.054 -15.670  -6.123  1.00201.80           C  
ATOM   2684  C   PHE A 333     -31.806 -16.564  -7.068  1.00201.80           C  
ATOM   2685  O   PHE A 333     -31.816 -16.305  -8.271  1.00201.80           O  
ATOM   2677  CB  PHE A 333     -29.553 -15.632  -6.442  1.00201.80           C  
ATOM   2678  CG  PHE A 333     -29.108 -14.258  -6.064  1.00201.80           C  
ATOM   2679  CD1 PHE A 333     -29.469 -13.696  -4.858  1.00201.80           C  
ATOM   2680  CD2 PHE A 333     -28.394 -13.495  -6.957  1.00201.80           C  
ATOM   2681  CE1 PHE A 333     -29.070 -12.421  -4.527  1.00201.80           C  
ATOM   2682  CE2 PHE A 333     -27.988 -12.224  -6.632  1.00201.80           C  
ATOM   2683  CZ  PHE A 333     -28.323 -11.683  -5.414  1.00201.80           C  
ATOM   2686  N   LEU A 334     -32.373 -17.681  -6.562  1.00 74.91           N  
ATOM   2687  CA  LEU A 334     -33.038 -18.664  -7.383  1.00 74.91           C  
ATOM   2692  C   LEU A 334     -33.989 -17.997  -8.333  1.00 74.91           C  
ATOM   2693  O   LEU A 334     -34.743 -17.089  -7.984  1.00 74.91           O  
ATOM   2688  CB  LEU A 334     -33.859 -19.677  -6.564  1.00 74.91           C  
ATOM   2689  CG  LEU A 334     -33.018 -20.603  -5.668  1.00 74.91           C  
ATOM   2690  CD1 LEU A 334     -33.914 -21.575  -4.885  1.00 74.91           C  
ATOM   2691  CD2 LEU A 334     -31.934 -21.329  -6.484  1.00 74.91           C  
ATOM   2694  N   PRO A 335     -33.945 -18.470  -9.556  1.00 64.26           N  
ATOM   2695  CA  PRO A 335     -34.788 -17.937 -10.590  1.00 64.26           C  
ATOM   2699  C   PRO A 335     -36.218 -18.250 -10.313  1.00 64.26           C  
ATOM   2700  O   PRO A 335     -36.497 -19.259  -9.666  1.00 64.26           O  
ATOM   2697  CB  PRO A 335     -34.259 -18.515 -11.902  1.00 64.26           C  
ATOM   2698  CG  PRO A 335     -32.763 -18.739 -11.614  1.00 64.26           C  
ATOM   2696  CD  PRO A 335     -32.700 -18.993 -10.096  1.00 64.26           C  
ATOM   2701  N   ILE A 336     -37.138 -17.397 -10.798  1.00149.67           N  
ATOM   2702  CA  ILE A 336     -38.520 -17.585 -10.495  1.00149.67           C  
ATOM   2707  C   ILE A 336     -39.012 -18.880 -11.087  1.00149.67           C  
ATOM   2708  O   ILE A 336     -39.811 -19.539 -10.424  1.00149.67           O  
ATOM   2703  CB  ILE A 336     -39.402 -16.396 -10.831  1.00149.67           C  
ATOM   2704  CG1 ILE A 336     -40.629 -16.403  -9.910  1.00149.67           C  
ATOM   2705  CG2 ILE A 336     -39.787 -16.360 -12.317  1.00149.67           C  
ATOM   2706  CD1 ILE A 336     -40.284 -16.056  -8.462  1.00149.67           C  
ATOM   2709  N   PRO A 337     -38.625 -19.331 -12.267  1.00 61.01           N  
ATOM   2710  CA  PRO A 337     -39.142 -20.576 -12.765  1.00 61.01           C  
ATOM   2714  C   PRO A 337     -38.752 -21.705 -11.867  1.00 61.01           C  
ATOM   2715  O   PRO A 337     -39.533 -22.644 -11.722  1.00 61.01           O  
ATOM   2712  CB  PRO A 337     -38.594 -20.728 -14.182  1.00 61.01           C  
ATOM   2713  CG  PRO A 337     -38.314 -19.283 -14.624  1.00 61.01           C  
ATOM   2711  CD  PRO A 337     -37.989 -18.547 -13.315  1.00 61.01           C  
ATOM   2716  N   GLU A 338     -37.544 -21.641 -11.274  1.00105.56           N  
ATOM   2717  CA  GLU A 338     -37.085 -22.676 -10.395  1.00105.56           C  
ATOM   2723  C   GLU A 338     -37.953 -22.686  -9.184  1.00105.56           C  
ATOM   2724  O   GLU A 338     -38.301 -23.745  -8.668  1.00105.56           O  
ATOM   2718  CB  GLU A 338     -35.645 -22.476  -9.896  1.00105.56           C  
ATOM   2719  CG  GLU A 338     -34.586 -23.002 -10.857  1.00105.56           C  
ATOM   2720  CD  GLU A 338     -34.668 -24.523 -10.796  1.00105.56           C  
ATOM   2721  OE1 GLU A 338     -34.101 -25.107  -9.833  1.00105.56           O  
ATOM   2722  OE2 GLU A 338     -35.311 -25.119 -11.699  1.00105.56           O1-
ATOM   2725  N   ILE A 339     -38.319 -21.491  -8.696  1.00 36.47           N  
ATOM   2726  CA  ILE A 339     -39.122 -21.406  -7.514  1.00 36.47           C  
ATOM   2731  C   ILE A 339     -40.450 -22.034  -7.787  1.00 36.47           C  
ATOM   2732  O   ILE A 339     -40.986 -22.753  -6.946  1.00 36.47           O  
ATOM   2727  CB  ILE A 339     -39.356 -19.993  -7.053  1.00 36.47           C  
ATOM   2728  CG1 ILE A 339     -38.025 -19.354  -6.611  1.00 36.47           C  
ATOM   2729  CG2 ILE A 339     -40.436 -20.010  -5.955  1.00 36.47           C  
ATOM   2730  CD1 ILE A 339     -38.113 -17.850  -6.360  1.00 36.47           C  
ATOM   2733  N   SER A 340     -41.017 -21.775  -8.978  1.00 23.61           N  
ATOM   2734  CA  SER A 340     -42.308 -22.305  -9.316  1.00 23.61           C  
ATOM   2737  C   SER A 340     -42.235 -23.801  -9.321  1.00 23.61           C  
ATOM   2738  O   SER A 340     -43.123 -24.478  -8.807  1.00 23.61           O  
ATOM   2735  CB  SER A 340     -42.772 -21.844 -10.706  1.00 23.61           C  
ATOM   2736  OG  SER A 340     -42.894 -20.429 -10.728  1.00 23.61           O  
ATOM   2739  N   LYS A 341     -41.148 -24.352  -9.890  1.00107.86           N  
ATOM   2740  CA  LYS A 341     -40.980 -25.773 -10.002  1.00107.86           C  
ATOM   2746  C   LYS A 341     -40.919 -26.363  -8.626  1.00107.86           C  
ATOM   2747  O   LYS A 341     -41.523 -27.402  -8.360  1.00107.86           O  
ATOM   2741  CB  LYS A 341     -39.680 -26.132 -10.750  1.00107.86           C  
ATOM   2742  CG  LYS A 341     -39.513 -27.618 -11.078  1.00107.86           C  
ATOM   2743  CD  LYS A 341     -39.328 -28.520  -9.857  1.00107.86           C  
ATOM   2744  CE  LYS A 341     -37.927 -28.439  -9.248  1.00107.86           C  
ATOM   2745  NZ  LYS A 341     -37.829 -29.338  -8.078  1.00107.86           N1+
ATOM   2748  N   ILE A 342     -40.187 -25.701  -7.713  1.00 42.08           N  
ATOM   2749  CA  ILE A 342     -40.003 -26.182  -6.374  1.00 42.08           C  
ATOM   2754  C   ILE A 342     -41.322 -26.184  -5.666  1.00 42.08           C  
ATOM   2755  O   ILE A 342     -41.652 -27.122  -4.941  1.00 42.08           O  
ATOM   2750  CB  ILE A 342     -39.051 -25.312  -5.608  1.00 42.08           C  
ATOM   2751  CG1 ILE A 342     -37.681 -25.306  -6.311  1.00 42.08           C  
ATOM   2752  CG2 ILE A 342     -39.005 -25.804  -4.152  1.00 42.08           C  
ATOM   2753  CD1 ILE A 342     -36.739 -24.208  -5.818  1.00 42.08           C  
ATOM   2756  N   MET A 343     -42.107 -25.114  -5.863  1.00142.78           N  
ATOM   2757  CA  MET A 343     -43.365 -24.964  -5.196  1.00142.78           C  
ATOM   2762  C   MET A 343     -44.333 -26.006  -5.669  1.00142.78           C  
ATOM   2763  O   MET A 343     -45.156 -26.492  -4.895  1.00142.78           O  
ATOM   2758  CB  MET A 343     -43.980 -23.572  -5.407  1.00142.78           C  
ATOM   2759  CG  MET A 343     -44.970 -23.208  -4.304  1.00142.78           C  
ATOM   2760  SD  MET A 343     -44.184 -22.959  -2.683  1.00142.78           S  
ATOM   2761  CE  MET A 343     -45.745 -22.852  -1.760  1.00142.78           C  
ATOM   2764  N   GLU A 344     -44.274 -26.377  -6.960  1.00 30.18           N  
ATOM   2765  CA  GLU A 344     -45.225 -27.325  -7.463  1.00 30.18           C  
ATOM   2771  C   GLU A 344     -45.067 -28.605  -6.706  1.00 30.18           C  
ATOM   2772  O   GLU A 344     -46.057 -29.224  -6.319  1.00 30.18           O  
ATOM   2766  CB  GLU A 344     -45.039 -27.627  -8.956  1.00 30.18           C  
ATOM   2767  CG  GLU A 344     -46.154 -28.496  -9.538  1.00 30.18           C  
ATOM   2768  CD  GLU A 344     -45.935 -28.587 -11.038  1.00 30.18           C  
ATOM   2769  OE1 GLU A 344     -44.922 -28.015 -11.522  1.00 30.18           O  
ATOM   2770  OE2 GLU A 344     -46.777 -29.226 -11.722  1.00 30.18           O1-
ATOM   2773  N   GLU A 345     -43.810 -29.035  -6.478  1.00 32.31           N  
ATOM   2774  CA  GLU A 345     -43.547 -30.249  -5.755  1.00 32.31           C  
ATOM   2780  C   GLU A 345     -43.955 -30.075  -4.323  1.00 32.31           C  
ATOM   2781  O   GLU A 345     -44.517 -30.982  -3.712  1.00 32.31           O  
ATOM   2775  CB  GLU A 345     -42.063 -30.655  -5.770  1.00 32.31           C  
ATOM   2776  CG  GLU A 345     -41.787 -31.987  -5.066  1.00 32.31           C  
ATOM   2777  CD  GLU A 345     -40.302 -32.287  -5.201  1.00 32.31           C  
ATOM   2778  OE1 GLU A 345     -39.603 -31.500  -5.892  1.00 32.31           O  
ATOM   2779  OE2 GLU A 345     -39.846 -33.306  -4.618  1.00 32.31           O1-
ATOM   2782  N   GLN A 346     -43.683 -28.885  -3.755  1.00 44.36           N  
ATOM   2783  CA  GLN A 346     -43.967 -28.596  -2.376  1.00 44.36           C  
ATOM   2789  C   GLN A 346     -45.441 -28.687  -2.122  1.00 44.36           C  
ATOM   2790  O   GLN A 346     -45.872 -29.248  -1.115  1.00 44.36           O  
ATOM   2784  CB  GLN A 346     -43.535 -27.170  -1.990  1.00 44.36           C  
ATOM   2785  CG  GLN A 346     -43.974 -26.727  -0.591  1.00 44.36           C  
ATOM   2786  CD  GLN A 346     -43.054 -27.352   0.448  1.00 44.36           C  
ATOM   2788  NE2 GLN A 346     -43.181 -26.889   1.720  1.00 44.36           N  
ATOM   2787  OE1 GLN A 346     -42.245 -28.225   0.138  1.00 44.36           O  
ATOM   2791  N   ASN A 347     -46.254 -28.157  -3.053  1.00 38.34           N  
ATOM   2792  CA  ASN A 347     -47.676 -28.086  -2.879  1.00 38.34           C  
ATOM   2797  C   ASN A 347     -48.236 -29.463  -2.747  1.00 38.34           C  
ATOM   2798  O   ASN A 347     -49.202 -29.676  -2.014  1.00 38.34           O  
ATOM   2793  CB  ASN A 347     -48.388 -27.401  -4.061  1.00 38.34           C  
ATOM   2794  CG  ASN A 347     -47.959 -25.940  -4.094  1.00 38.34           C  
ATOM   2796  ND2 ASN A 347     -48.212 -25.257  -5.244  1.00 38.34           N  
ATOM   2795  OD1 ASN A 347     -47.415 -25.414  -3.123  1.00 38.34           O  
ATOM   2799  N   GLN A 348     -47.666 -30.430  -3.485  1.00 44.53           N  
ATOM   2800  CA  GLN A 348     -48.179 -31.767  -3.450  1.00 44.53           C  
ATOM   2806  C   GLN A 348     -47.987 -32.357  -2.082  1.00 44.53           C  
ATOM   2807  O   GLN A 348     -48.918 -32.944  -1.528  1.00 44.53           O  
ATOM   2801  CB  GLN A 348     -47.472 -32.670  -4.471  1.00 44.53           C  
ATOM   2802  CG  GLN A 348     -47.687 -32.190  -5.908  1.00 44.53           C  
ATOM   2803  CD  GLN A 348     -46.866 -33.061  -6.844  1.00 44.53           C  
ATOM   2805  NE2 GLN A 348     -45.941 -32.418  -7.606  1.00 44.53           N  
ATOM   2804  OE1 GLN A 348     -47.042 -34.277  -6.898  1.00 44.53           O  
ATOM   2808  N   ASP A 349     -46.781 -32.208  -1.491  1.00 72.75           N  
ATOM   2809  CA  ASP A 349     -46.531 -32.803  -0.203  1.00 72.75           C  
ATOM   2814  C   ASP A 349     -45.576 -31.927   0.564  1.00 72.75           C  
ATOM   2815  O   ASP A 349     -44.361 -32.103   0.480  1.00 72.75           O  
ATOM   2810  CB  ASP A 349     -45.861 -34.182  -0.330  1.00 72.75           C  
ATOM   2811  CG  ASP A 349     -45.623 -34.755   1.058  1.00 72.75           C  
ATOM   2812  OD1 ASP A 349     -46.330 -34.339   2.015  1.00 72.75           O  
ATOM   2813  OD2 ASP A 349     -44.713 -35.620   1.178  1.00 72.75           O1-
ATOM   2816  N   PRO A 350     -46.090 -31.000   1.328  1.00 73.75           N  
ATOM   2817  CA  PRO A 350     -45.327 -30.057   2.111  1.00 73.75           C  
ATOM   2821  C   PRO A 350     -44.552 -30.687   3.234  1.00 73.75           C  
ATOM   2822  O   PRO A 350     -43.662 -30.030   3.773  1.00 73.75           O  
ATOM   2819  CB  PRO A 350     -46.354 -29.052   2.637  1.00 73.75           C  
ATOM   2820  CG  PRO A 350     -47.682 -29.833   2.631  1.00 73.75           C  
ATOM   2818  CD  PRO A 350     -47.524 -30.806   1.453  1.00 73.75           C  
ATOM   2823  N   SER A 351     -44.880 -31.932   3.626  1.00 34.68           N  
ATOM   2824  CA  SER A 351     -44.242 -32.574   4.745  1.00 34.68           C  
ATOM   2827  C   SER A 351     -42.789 -32.792   4.448  1.00 34.68           C  
ATOM   2828  O   SER A 351     -41.960 -32.831   5.357  1.00 34.68           O  
ATOM   2825  CB  SER A 351     -44.857 -33.946   5.065  1.00 34.68           C  
ATOM   2826  OG  SER A 351     -44.657 -34.838   3.979  1.00 34.68           O  
ATOM   2829  N   ARG A 352     -42.454 -32.950   3.156  1.00122.06           N  
ATOM   2830  CA  ARG A 352     -41.115 -33.180   2.697  1.00122.06           C  
ATOM   2838  C   ARG A 352     -40.282 -31.965   2.970  1.00122.06           C  
ATOM   2839  O   ARG A 352     -39.076 -32.068   3.186  1.00122.06           O  
ATOM   2831  CB  ARG A 352     -41.044 -33.457   1.188  1.00122.06           C  
ATOM   2832  CG  ARG A 352     -41.656 -34.797   0.782  1.00122.06           C  
ATOM   2833  CD  ARG A 352     -41.555 -35.048  -0.721  1.00122.06           C  
ATOM   2834  NE  ARG A 352     -40.186 -34.626  -1.129  1.00122.06           N  
ATOM   2835  CZ  ARG A 352     -39.656 -35.038  -2.316  1.00122.06           C  
ATOM   2836  NH1 ARG A 352     -40.360 -35.881  -3.126  1.00122.06           N1+
ATOM   2837  NH2 ARG A 352     -38.424 -34.596  -2.702  1.00122.06           N  
ATOM   2840  N   ARG A 353     -40.902 -30.773   2.946  1.00127.08           N  
ATOM   2841  CA  ARG A 353     -40.196 -29.542   3.175  1.00127.08           C  
ATOM   2849  C   ARG A 353     -39.166 -29.332   2.107  1.00127.08           C  
ATOM   2850  O   ARG A 353     -38.058 -28.873   2.376  1.00127.08           O  
ATOM   2842  CB  ARG A 353     -39.497 -29.481   4.544  1.00127.08           C  
ATOM   2843  CG  ARG A 353     -40.490 -29.473   5.707  1.00127.08           C  
ATOM   2844  CD  ARG A 353     -41.419 -28.257   5.695  1.00127.08           C  
ATOM   2845  NE  ARG A 353     -42.376 -28.406   6.826  1.00127.08           N  
ATOM   2846  CZ  ARG A 353     -42.380 -27.486   7.835  1.00127.08           C  
ATOM   2847  NH1 ARG A 353     -41.511 -26.434   7.805  1.00127.08           N1+
ATOM   2848  NH2 ARG A 353     -43.248 -27.626   8.879  1.00127.08           N  
ATOM   2851  N   VAL A 354     -39.525 -29.651   0.848  1.00 35.15           N  
ATOM   2852  CA  VAL A 354     -38.630 -29.469  -0.259  1.00 35.15           C  
ATOM   2856  C   VAL A 354     -38.336 -28.005  -0.405  1.00 35.15           C  
ATOM   2857  O   VAL A 354     -37.196 -27.614  -0.650  1.00 35.15           O  
ATOM   2853  CB  VAL A 354     -39.209 -29.945  -1.562  1.00 35.15           C  
ATOM   2854  CG1 VAL A 354     -38.227 -29.595  -2.693  1.00 35.15           C  
ATOM   2855  CG2 VAL A 354     -39.510 -31.449  -1.449  1.00 35.15           C  
ATOM   2858  N   ALA A 355     -39.371 -27.153  -0.281  1.00 37.19           N  
ATOM   2859  CA  ALA A 355     -39.219 -25.731  -0.425  1.00 37.19           C  
ATOM   2861  C   ALA A 355     -38.364 -25.173   0.679  1.00 37.19           C  
ATOM   2862  O   ALA A 355     -37.497 -24.335   0.442  1.00 37.19           O  
ATOM   2860  CB  ALA A 355     -40.566 -24.989  -0.385  1.00 37.19           C  
ATOM   2863  N   GLN A 356     -38.596 -25.626   1.925  1.00 93.77           N  
ATOM   2864  CA  GLN A 356     -37.882 -25.115   3.063  1.00 93.77           C  
ATOM   2870  C   GLN A 356     -36.429 -25.480   2.986  1.00 93.77           C  
ATOM   2871  O   GLN A 356     -35.570 -24.672   3.332  1.00 93.77           O  
ATOM   2865  CB  GLN A 356     -38.436 -25.618   4.410  1.00 93.77           C  
ATOM   2866  CG  GLN A 356     -39.757 -24.957   4.822  1.00 93.77           C  
ATOM   2867  CD  GLN A 356     -40.893 -25.518   3.979  1.00 93.77           C  
ATOM   2869  NE2 GLN A 356     -42.106 -24.920   4.125  1.00 93.77           N  
ATOM   2868  OE1 GLN A 356     -40.714 -26.467   3.219  1.00 93.77           O  
ATOM   2872  N   HIS A 357     -36.112 -26.714   2.548  1.00 58.53           N  
ATOM   2873  CA  HIS A 357     -34.742 -27.140   2.463  1.00 58.53           C  
ATOM   2880  C   HIS A 357     -34.017 -26.333   1.435  1.00 58.53           C  
ATOM   2881  O   HIS A 357     -32.860 -25.963   1.630  1.00 58.53           O  
ATOM   2876  CB  HIS A 357     -34.565 -28.623   2.094  1.00 58.53           C  
ATOM   2875  CG  HIS A 357     -34.740 -29.541   3.265  1.00 58.53           C  
ATOM   2878  CD2 HIS A 357     -35.815 -30.265   3.683  1.00 58.53           C  
ATOM   2874  ND1 HIS A 357     -33.734 -29.807   4.166  1.00 58.53           N  
ATOM   2879  CE1 HIS A 357     -34.244 -30.673   5.078  1.00 58.53           C  
ATOM   2877  NE2 HIS A 357     -35.503 -30.980   4.827  1.00 58.53           N  
ATOM   2882  N   ALA A 358     -34.673 -26.053   0.297  1.00 26.36           N  
ATOM   2883  CA  ALA A 358     -34.035 -25.309  -0.750  1.00 26.36           C  
ATOM   2885  C   ALA A 358     -33.718 -23.939  -0.235  1.00 26.36           C  
ATOM   2886  O   ALA A 358     -32.655 -23.388  -0.521  1.00 26.36           O  
ATOM   2884  CB  ALA A 358     -34.933 -25.140  -1.987  1.00 26.36           C  
ATOM   2887  N   LEU A 359     -34.650 -23.345   0.534  1.00 48.21           N  
ATOM   2888  CA  LEU A 359     -34.469 -22.024   1.064  1.00 48.21           C  
ATOM   2893  C   LEU A 359     -33.319 -22.001   2.023  1.00 48.21           C  
ATOM   2894  O   LEU A 359     -32.462 -21.121   1.958  1.00 48.21           O  
ATOM   2889  CB  LEU A 359     -35.709 -21.528   1.831  1.00 48.21           C  
ATOM   2890  CG  LEU A 359     -35.521 -20.150   2.490  1.00 48.21           C  
ATOM   2891  CD1 LEU A 359     -35.250 -19.062   1.440  1.00 48.21           C  
ATOM   2892  CD2 LEU A 359     -36.699 -19.809   3.419  1.00 48.21           C  
ATOM   2895  N   ALA A 360     -33.269 -22.986   2.936  1.00 30.72           N  
ATOM   2896  CA  ALA A 360     -32.258 -23.032   3.953  1.00 30.72           C  
ATOM   2898  C   ALA A 360     -30.908 -23.196   3.329  1.00 30.72           C  
ATOM   2899  O   ALA A 360     -29.938 -22.567   3.749  1.00 30.72           O  
ATOM   2897  CB  ALA A 360     -32.463 -24.202   4.929  1.00 30.72           C  
ATOM   2900  N   TYR A 361     -30.817 -24.055   2.300  1.00 52.00           N  
ATOM   2901  CA  TYR A 361     -29.572 -24.375   1.660  1.00 52.00           C  
ATOM   2910  C   TYR A 361     -28.998 -23.146   1.018  1.00 52.00           C  
ATOM   2911  O   TYR A 361     -27.825 -22.830   1.205  1.00 52.00           O  
ATOM   2902  CB  TYR A 361     -29.798 -25.429   0.558  1.00 52.00           C  
ATOM   2903  CG  TYR A 361     -28.517 -25.782  -0.112  1.00 52.00           C  
ATOM   2904  CD1 TYR A 361     -27.695 -26.749   0.420  1.00 52.00           C  
ATOM   2905  CD2 TYR A 361     -28.148 -25.160  -1.283  1.00 52.00           C  
ATOM   2906  CE1 TYR A 361     -26.516 -27.082  -0.203  1.00 52.00           C  
ATOM   2907  CE2 TYR A 361     -26.970 -25.489  -1.910  1.00 52.00           C  
ATOM   2908  CZ  TYR A 361     -26.152 -26.451  -1.369  1.00 52.00           C  
ATOM   2909  OH  TYR A 361     -24.941 -26.796  -2.007  1.00 52.00           O  
ATOM   2912  N   GLU A 362     -29.824 -22.399   0.262  1.00 92.61           N  
ATOM   2913  CA  GLU A 362     -29.326 -21.273  -0.479  1.00 92.61           C  
ATOM   2919  C   GLU A 362     -28.830 -20.196   0.439  1.00 92.61           C  
ATOM   2920  O   GLU A 362     -27.777 -19.608   0.199  1.00 92.61           O  
ATOM   2914  CB  GLU A 362     -30.383 -20.655  -1.409  1.00 92.61           C  
ATOM   2915  CG  GLU A 362     -30.741 -21.564  -2.588  1.00 92.61           C  
ATOM   2916  CD  GLU A 362     -29.561 -21.590  -3.550  1.00 92.61           C  
ATOM   2917  OE1 GLU A 362     -28.698 -20.677  -3.454  1.00 92.61           O  
ATOM   2918  OE2 GLU A 362     -29.506 -22.526  -4.392  1.00 92.61           O1-
ATOM   2921  N   PHE A 363     -29.577 -19.906   1.518  1.00 59.46           N  
ATOM   2922  CA  PHE A 363     -29.226 -18.839   2.413  1.00 59.46           C  
ATOM   2930  C   PHE A 363     -27.956 -19.168   3.132  1.00 59.46           C  
ATOM   2931  O   PHE A 363     -27.102 -18.304   3.328  1.00 59.46           O  
ATOM   2923  CB  PHE A 363     -30.318 -18.578   3.466  1.00 59.46           C  
ATOM   2924  CG  PHE A 363     -29.978 -17.323   4.196  1.00 59.46           C  
ATOM   2925  CD1 PHE A 363     -30.238 -16.097   3.626  1.00 59.46           C  
ATOM   2926  CD2 PHE A 363     -29.416 -17.369   5.451  1.00 59.46           C  
ATOM   2927  CE1 PHE A 363     -29.935 -14.934   4.293  1.00 59.46           C  
ATOM   2928  CE2 PHE A 363     -29.111 -16.209   6.124  1.00 59.46           C  
ATOM   2929  CZ  PHE A 363     -29.369 -14.989   5.544  1.00 59.46           C  
ATOM   2932  N   VAL A 364     -27.807 -20.434   3.567  1.00 30.37           N  
ATOM   2933  CA  VAL A 364     -26.634 -20.840   4.285  1.00 30.37           C  
ATOM   2937  C   VAL A 364     -25.456 -20.697   3.380  1.00 30.37           C  
ATOM   2938  O   VAL A 364     -24.391 -20.249   3.803  1.00 30.37           O  
ATOM   2934  CB  VAL A 364     -26.685 -22.272   4.732  1.00 30.37           C  
ATOM   2935  CG1 VAL A 364     -25.352 -22.619   5.415  1.00 30.37           C  
ATOM   2936  CG2 VAL A 364     -27.916 -22.462   5.634  1.00 30.37           C  
ATOM   2939  N   GLU A 365     -25.620 -21.079   2.100  1.00 39.12           N  
ATOM   2940  CA  GLU A 365     -24.527 -21.001   1.177  1.00 39.12           C  
ATOM   2946  C   GLU A 365     -24.136 -19.567   1.024  1.00 39.12           C  
ATOM   2947  O   GLU A 365     -22.953 -19.233   1.034  1.00 39.12           O  
ATOM   2941  CB  GLU A 365     -24.877 -21.555  -0.216  1.00 39.12           C  
ATOM   2942  CG  GLU A 365     -23.696 -21.536  -1.189  1.00 39.12           C  
ATOM   2943  CD  GLU A 365     -24.115 -22.254  -2.461  1.00 39.12           C  
ATOM   2944  OE1 GLU A 365     -25.251 -22.799  -2.492  1.00 39.12           O  
ATOM   2945  OE2 GLU A 365     -23.300 -22.271  -3.422  1.00 39.12           O1-
ATOM   2948  N   LEU A 366     -25.119 -18.659   0.914  1.00 59.15           N  
ATOM   2949  CA  LEU A 366     -24.764 -17.289   0.700  1.00 59.15           C  
ATOM   2954  C   LEU A 366     -23.934 -16.801   1.848  1.00 59.15           C  
ATOM   2955  O   LEU A 366     -22.864 -16.230   1.639  1.00 59.15           O  
ATOM   2950  CB  LEU A 366     -26.006 -16.381   0.599  1.00 59.15           C  
ATOM   2951  CG  LEU A 366     -25.696 -14.880   0.440  1.00 59.15           C  
ATOM   2952  CD1 LEU A 366     -24.936 -14.589  -0.863  1.00 59.15           C  
ATOM   2953  CD2 LEU A 366     -26.973 -14.037   0.586  1.00 59.15           C  
ATOM   2956  N   ILE A 367     -24.408 -16.999   3.095  1.00127.65           N  
ATOM   2957  CA  ILE A 367     -23.684 -16.485   4.223  1.00127.65           C  
ATOM   2962  C   ILE A 367     -22.425 -17.253   4.529  1.00127.65           C  
ATOM   2963  O   ILE A 367     -21.347 -16.676   4.663  1.00127.65           O  
ATOM   2958  CB  ILE A 367     -24.516 -16.488   5.474  1.00127.65           C  
ATOM   2959  CG1 ILE A 367     -25.775 -15.621   5.281  1.00127.65           C  
ATOM   2960  CG2 ILE A 367     -23.628 -16.020   6.640  1.00127.65           C  
ATOM   2961  CD1 ILE A 367     -25.472 -14.159   4.954  1.00127.65           C  
ATOM   2964  N   HIS A 368     -22.564 -18.578   4.724  1.00113.23           N  
ATOM   2965  CA  HIS A 368     -21.501 -19.456   5.137  1.00113.23           C  
ATOM   2972  C   HIS A 368     -20.678 -20.095   4.058  1.00113.23           C  
ATOM   2973  O   HIS A 368     -19.563 -20.538   4.331  1.00113.23           O  
ATOM   2968  CB  HIS A 368     -21.970 -20.505   6.149  1.00113.23           C  
ATOM   2967  CG  HIS A 368     -22.311 -19.808   7.432  1.00113.23           C  
ATOM   2970  CD2 HIS A 368     -23.516 -19.530   7.998  1.00113.23           C  
ATOM   2966  ND1 HIS A 368     -21.365 -19.265   8.272  1.00113.23           N  
ATOM   2971  CE1 HIS A 368     -22.039 -18.686   9.296  1.00113.23           C  
ATOM   2969  NE2 HIS A 368     -23.346 -18.822   9.174  1.00113.23           N  
ATOM   2974  N   GLY A 369     -21.206 -20.240   2.828  1.00 30.35           N  
ATOM   2975  CA  GLY A 369     -20.423 -20.902   1.821  1.00 30.35           C  
ATOM   2976  C   GLY A 369     -21.013 -22.253   1.555  1.00 30.35           C  
ATOM   2977  O   GLY A 369     -21.798 -22.780   2.341  1.00 30.35           O  
ATOM   2978  N   LYS A 370     -20.613 -22.843   0.410  1.00 65.85           N  
ATOM   2979  CA  LYS A 370     -21.117 -24.089  -0.098  1.00 65.85           C  
ATOM   2985  C   LYS A 370     -20.807 -25.226   0.829  1.00 65.85           C  
ATOM   2986  O   LYS A 370     -21.672 -26.056   1.105  1.00 65.85           O  
ATOM   2980  CB  LYS A 370     -20.498 -24.427  -1.464  1.00 65.85           C  
ATOM   2981  CG  LYS A 370     -20.994 -25.738  -2.073  1.00 65.85           C  
ATOM   2982  CD  LYS A 370     -20.560 -25.926  -3.527  1.00 65.85           C  
ATOM   2983  CE  LYS A 370     -20.898 -27.309  -4.082  1.00 65.85           C  
ATOM   2984  NZ  LYS A 370     -20.188 -28.347  -3.302  1.00 65.85           N1+
ATOM   2987  N   ASP A 371     -19.568 -25.285   1.354  1.00 36.37           N  
ATOM   2988  CA  ASP A 371     -19.172 -26.407   2.156  1.00 36.37           C  
ATOM   2993  C   ASP A 371     -20.041 -26.493   3.368  1.00 36.37           C  
ATOM   2994  O   ASP A 371     -20.469 -27.581   3.748  1.00 36.37           O  
ATOM   2989  CB  ASP A 371     -17.708 -26.314   2.611  1.00 36.37           C  
ATOM   2990  CG  ASP A 371     -16.848 -26.598   1.388  1.00 36.37           C  
ATOM   2991  OD1 ASP A 371     -16.918 -27.746   0.871  1.00 36.37           O  
ATOM   2992  OD2 ASP A 371     -16.111 -25.674   0.954  1.00 36.37           O1-
ATOM   2995  N   GLU A 372     -20.326 -25.349   4.012  1.00 75.75           N  
ATOM   2996  CA  GLU A 372     -21.149 -25.373   5.186  1.00 75.75           C  
ATOM   3002  C   GLU A 372     -22.530 -25.809   4.809  1.00 75.75           C  
ATOM   3003  O   GLU A 372     -23.173 -26.559   5.542  1.00 75.75           O  
ATOM   2997  CB  GLU A 372     -21.273 -24.000   5.869  1.00 75.75           C  
ATOM   2998  CG  GLU A 372     -19.993 -23.556   6.578  1.00 75.75           C  
ATOM   2999  CD  GLU A 372     -19.840 -24.401   7.835  1.00 75.75           C  
ATOM   3000  OE1 GLU A 372     -20.885 -24.724   8.463  1.00 75.75           O  
ATOM   3001  OE2 GLU A 372     -18.677 -24.732   8.190  1.00 75.75           O1-
ATOM   3004  N   ALA A 373     -23.027 -25.344   3.648  1.00 28.78           N  
ATOM   3005  CA  ALA A 373     -24.369 -25.657   3.246  1.00 28.78           C  
ATOM   3007  C   ALA A 373     -24.512 -27.135   3.053  1.00 28.78           C  
ATOM   3008  O   ALA A 373     -25.500 -27.734   3.476  1.00 28.78           O  
ATOM   3006  CB  ALA A 373     -24.759 -24.981   1.921  1.00 28.78           C  
ATOM   3009  N   ASP A 374     -23.520 -27.769   2.405  1.00 38.43           N  
ATOM   3010  CA  ASP A 374     -23.628 -29.171   2.135  1.00 38.43           C  
ATOM   3015  C   ASP A 374     -23.630 -29.938   3.421  1.00 38.43           C  
ATOM   3016  O   ASP A 374     -24.443 -30.842   3.608  1.00 38.43           O  
ATOM   3011  CB  ASP A 374     -22.471 -29.696   1.271  1.00 38.43           C  
ATOM   3012  CG  ASP A 374     -22.634 -29.120  -0.129  1.00 38.43           C  
ATOM   3013  OD1 ASP A 374     -23.801 -28.998  -0.591  1.00 38.43           O  
ATOM   3014  OD2 ASP A 374     -21.591 -28.787  -0.752  1.00 38.43           O1-
ATOM   3017  N   ALA A 375     -22.730 -29.579   4.355  1.00 39.87           N  
ATOM   3018  CA  ALA A 375     -22.587 -30.339   5.565  1.00 39.87           C  
ATOM   3020  C   ALA A 375     -23.836 -30.292   6.391  1.00 39.87           C  
ATOM   3021  O   ALA A 375     -24.314 -31.324   6.859  1.00 39.87           O  
ATOM   3019  CB  ALA A 375     -21.439 -29.826   6.451  1.00 39.87           C  
ATOM   3022  N   VAL A 376     -24.407 -29.088   6.575  1.00113.44           N  
ATOM   3023  CA  VAL A 376     -25.545 -28.907   7.431  1.00113.44           C  
ATOM   3027  C   VAL A 376     -26.716 -29.637   6.864  1.00113.44           C  
ATOM   3028  O   VAL A 376     -27.498 -30.252   7.588  1.00113.44           O  
ATOM   3024  CB  VAL A 376     -25.966 -27.471   7.516  1.00113.44           C  
ATOM   3025  CG1 VAL A 376     -27.181 -27.370   8.449  1.00113.44           C  
ATOM   3026  CG2 VAL A 376     -24.767 -26.607   7.929  1.00113.44           C  
ATOM   3029  N   SER A 377     -26.872 -29.553   5.535  1.00 88.43           N  
ATOM   3030  CA  SER A 377     -27.980 -30.139   4.843  1.00 88.43           C  
ATOM   3033  C   SER A 377     -27.974 -31.620   5.039  1.00 88.43           C  
ATOM   3034  O   SER A 377     -28.995 -32.212   5.382  1.00 88.43           O  
ATOM   3031  CB  SER A 377     -27.883 -29.872   3.335  1.00 88.43           C  
ATOM   3032  OG  SER A 377     -28.862 -30.627   2.647  1.00 88.43           O  
ATOM   3035  N   MET A 378     -26.811 -32.262   4.819  1.00133.85           N  
ATOM   3036  CA  MET A 378     -26.745 -33.690   4.938  1.00133.85           C  
ATOM   3041  C   MET A 378     -27.006 -34.106   6.349  1.00133.85           C  
ATOM   3042  O   MET A 378     -27.744 -35.060   6.595  1.00133.85           O  
ATOM   3037  CB  MET A 378     -25.381 -34.271   4.539  1.00133.85           C  
ATOM   3038  CG  MET A 378     -25.281 -35.761   4.866  1.00133.85           C  
ATOM   3039  SD  MET A 378     -26.384 -36.837   3.903  1.00133.85           S  
ATOM   3040  CE  MET A 378     -26.178 -38.273   4.999  1.00133.85           C  
ATOM   3043  N   GLN A 379     -26.420 -33.382   7.317  1.00108.48           N  
ATOM   3044  CA  GLN A 379     -26.545 -33.742   8.699  1.00108.48           C  
ATOM   3050  C   GLN A 379     -27.983 -33.636   9.092  1.00108.48           C  
ATOM   3051  O   GLN A 379     -28.498 -34.472   9.831  1.00108.48           O  
ATOM   3045  CB  GLN A 379     -25.775 -32.784   9.626  1.00108.48           C  
ATOM   3046  CG  GLN A 379     -24.264 -32.748   9.385  1.00108.48           C  
ATOM   3047  CD  GLN A 379     -23.649 -33.997  10.002  1.00108.48           C  
ATOM   3049  NE2 GLN A 379     -22.440 -34.381   9.513  1.00108.48           N  
ATOM   3048  OE1 GLN A 379     -24.226 -34.614  10.895  1.00108.48           O  
ATOM   3052  N   HIS A 380     -28.670 -32.594   8.592  1.00 45.25           N  
ATOM   3053  CA  HIS A 380     -30.023 -32.312   8.974  1.00 45.25           C  
ATOM   3060  C   HIS A 380     -30.923 -33.440   8.583  1.00 45.25           C  
ATOM   3061  O   HIS A 380     -31.719 -33.913   9.392  1.00 45.25           O  
ATOM   3056  CB  HIS A 380     -30.544 -31.027   8.303  1.00 45.25           C  
ATOM   3055  CG  HIS A 380     -31.833 -30.523   8.877  1.00 45.25           C  
ATOM   3058  CD2 HIS A 380     -32.045 -29.615   9.870  1.00 45.25           C  
ATOM   3054  ND1 HIS A 380     -33.083 -30.921   8.458  1.00 45.25           N  
ATOM   3059  CE1 HIS A 380     -33.983 -30.239   9.211  1.00 45.25           C  
ATOM   3057  NE2 HIS A 380     -33.400 -29.434  10.082  1.00 45.25           N  
ATOM   3062  N   ARG A 381     -30.810 -33.911   7.329  1.00155.54           N  
ATOM   3063  CA  ARG A 381     -31.661 -34.965   6.858  1.00155.54           C  
ATOM   3071  C   ARG A 381     -31.374 -36.232   7.596  1.00155.54           C  
ATOM   3072  O   ARG A 381     -32.287 -36.993   7.913  1.00155.54           O  
ATOM   3064  CB  ARG A 381     -31.572 -35.164   5.336  1.00155.54           C  
ATOM   3065  CG  ARG A 381     -30.158 -35.367   4.802  1.00155.54           C  
ATOM   3066  CD  ARG A 381     -30.074 -35.043   3.311  1.00155.54           C  
ATOM   3067  NE  ARG A 381     -30.919 -33.832   3.098  1.00155.54           N  
ATOM   3068  CZ  ARG A 381     -30.709 -33.008   2.029  1.00155.54           C  
ATOM   3069  NH1 ARG A 381     -29.689 -33.263   1.161  1.00155.54           N1+
ATOM   3070  NH2 ARG A 381     -31.517 -31.927   1.828  1.00155.54           N  
ATOM   3073  N   GLN A 382     -30.096 -36.493   7.907  1.00 74.28           N  
ATOM   3074  CA  GLN A 382     -29.772 -37.697   8.610  1.00 74.28           C  
ATOM   3080  C   GLN A 382     -30.487 -37.666   9.927  1.00 74.28           C  
ATOM   3081  O   GLN A 382     -31.122 -38.639  10.332  1.00 74.28           O  
ATOM   3075  CB  GLN A 382     -28.266 -37.765   8.909  1.00 74.28           C  
ATOM   3076  CG  GLN A 382     -27.817 -39.016   9.659  1.00 74.28           C  
ATOM   3077  CD  GLN A 382     -26.316 -38.896   9.883  1.00 74.28           C  
ATOM   3079  NE2 GLN A 382     -25.545 -39.893   9.372  1.00 74.28           N  
ATOM   3078  OE1 GLN A 382     -25.838 -37.937  10.491  1.00 74.28           O  
ATOM   3082  N   LEU A 383     -30.408 -36.516  10.619  1.00124.30           N  
ATOM   3083  CA  LEU A 383     -30.993 -36.322  11.915  1.00124.30           C  
ATOM   3088  C   LEU A 383     -32.485 -36.362  11.825  1.00124.30           C  
ATOM   3089  O   LEU A 383     -33.150 -36.988  12.650  1.00124.30           O  
ATOM   3084  CB  LEU A 383     -30.619 -34.946  12.500  1.00124.30           C  
ATOM   3085  CG  LEU A 383     -31.209 -34.656  13.896  1.00124.30           C  
ATOM   3086  CD1 LEU A 383     -30.609 -35.581  14.965  1.00124.30           C  
ATOM   3087  CD2 LEU A 383     -31.082 -33.166  14.260  1.00124.30           C  
ATOM   3090  N   PHE A 384     -33.057 -35.703  10.799  1.00116.30           N  
ATOM   3091  CA  PHE A 384     -34.483 -35.572  10.746  1.00116.30           C  
ATOM   3099  C   PHE A 384     -35.057 -36.694   9.948  1.00116.30           C  
ATOM   3100  O   PHE A 384     -34.658 -36.955   8.815  1.00116.30           O  
ATOM   3092  CB  PHE A 384     -34.922 -34.232  10.121  1.00116.30           C  
ATOM   3093  CG  PHE A 384     -36.408 -34.142  10.134  1.00116.30           C  
ATOM   3094  CD1 PHE A 384     -37.086 -33.923  11.310  1.00116.30           C  
ATOM   3095  CD2 PHE A 384     -37.122 -34.247   8.963  1.00116.30           C  
ATOM   3096  CE1 PHE A 384     -38.459 -33.833  11.322  1.00116.30           C  
ATOM   3097  CE2 PHE A 384     -38.493 -34.158   8.966  1.00116.30           C  
ATOM   3098  CZ  PHE A 384     -39.164 -33.952  10.148  1.00116.30           C  
TER   
HEADER    5ihx_chain_B
ATOM    105  N   GLN B  13       4.458  32.225  40.055  1.00 95.66           N  
ATOM    106  CA  GLN B  13       4.730  32.403  41.450  1.00 95.66           C  
ATOM    112  C   GLN B  13       3.614  33.237  41.980  1.00 95.66           C  
ATOM    113  O   GLN B  13       3.126  33.036  43.089  1.00 95.66           O  
ATOM    107  CB  GLN B  13       6.038  33.176  41.698  1.00 95.66           C  
ATOM    108  CG  GLN B  13       5.999  34.611  41.170  1.00 95.66           C  
ATOM    109  CD  GLN B  13       7.337  35.270  41.474  1.00 95.66           C  
ATOM    111  NE2 GLN B  13       8.389  34.892  40.700  1.00 95.66           N  
ATOM    110  OE1 GLN B  13       7.443  36.096  42.380  1.00 95.66           O  
ATOM    114  N   ARG B  14       3.171  34.197  41.153  1.00121.24           N  
ATOM    115  CA  ARG B  14       2.159  35.130  41.537  1.00121.24           C  
ATOM    123  C   ARG B  14       0.867  34.418  41.781  1.00121.24           C  
ATOM    124  O   ARG B  14       0.086  34.846  42.627  1.00121.24           O  
ATOM    116  CB  ARG B  14       1.917  36.240  40.499  1.00121.24           C  
ATOM    117  CG  ARG B  14       1.435  35.753  39.133  1.00121.24           C  
ATOM    118  CD  ARG B  14       1.286  36.897  38.129  1.00121.24           C  
ATOM    119  NE  ARG B  14       0.753  36.324  36.862  1.00121.24           N  
ATOM    120  CZ  ARG B  14      -0.594  36.178  36.701  1.00121.24           C  
ATOM    121  NH1 ARG B  14      -1.444  36.544  37.704  1.00121.24           N1+
ATOM    122  NH2 ARG B  14      -1.093  35.674  35.535  1.00121.24           N  
ATOM    125  N   ILE B  15       0.593  33.311  41.061  1.00 80.35           N  
ATOM    126  CA  ILE B  15      -0.685  32.680  41.234  1.00 80.35           C  
ATOM    131  C   ILE B  15      -0.852  32.266  42.664  1.00 80.35           C  
ATOM    132  O   ILE B  15      -1.916  32.471  43.246  1.00 80.35           O  
ATOM    127  CB  ILE B  15      -0.911  31.477  40.353  1.00 80.35           C  
ATOM    128  CG1 ILE B  15      -2.405  31.109  40.343  1.00 80.35           C  
ATOM    129  CG2 ILE B  15      -0.009  30.325  40.819  1.00 80.35           C  
ATOM    130  CD1 ILE B  15      -2.779  30.109  39.250  1.00 80.35           C  
ATOM    133  N   GLU B  16       0.193  31.687  43.280  1.00 66.33           N  
ATOM    134  CA  GLU B  16       0.062  31.270  44.645  1.00 66.33           C  
ATOM    140  C   GLU B  16      -0.132  32.488  45.489  1.00 66.33           C  
ATOM    141  O   GLU B  16      -0.929  32.484  46.425  1.00 66.33           O  
ATOM    135  CB  GLU B  16       1.297  30.513  45.166  1.00 66.33           C  
ATOM    136  CG  GLU B  16       2.578  31.347  45.177  1.00 66.33           C  
ATOM    137  CD  GLU B  16       3.704  30.473  45.710  1.00 66.33           C  
ATOM    138  OE1 GLU B  16       3.587  30.003  46.873  1.00 66.33           O  
ATOM    139  OE2 GLU B  16       4.695  30.262  44.960  1.00 66.33           O1-
ATOM    142  N   GLU B  17       0.589  33.577  45.162  1.00 64.77           N  
ATOM    143  CA  GLU B  17       0.508  34.785  45.929  1.00 64.77           C  
ATOM    149  C   GLU B  17      -0.884  35.318  45.848  1.00 64.77           C  
ATOM    150  O   GLU B  17      -1.411  35.852  46.822  1.00 64.77           O  
ATOM    144  CB  GLU B  17       1.444  35.891  45.411  1.00 64.77           C  
ATOM    145  CG  GLU B  17       1.368  37.187  46.223  1.00 64.77           C  
ATOM    146  CD  GLU B  17       2.334  38.191  45.609  1.00 64.77           C  
ATOM    147  OE1 GLU B  17       3.413  37.756  45.124  1.00 64.77           O  
ATOM    148  OE2 GLU B  17       1.999  39.405  45.609  1.00 64.77           O1-
ATOM    151  N   GLY B  18      -1.518  35.193  44.670  1.00 18.30           N  
ATOM    152  CA  GLY B  18      -2.832  35.735  44.473  1.00 18.30           C  
ATOM    153  C   GLY B  18      -3.814  35.068  45.382  1.00 18.30           C  
ATOM    154  O   GLY B  18      -4.696  35.720  45.940  1.00 18.30           O  
ATOM    155  N   LYS B  19      -3.695  33.741  45.552  1.00142.91           N  
ATOM    156  CA  LYS B  19      -4.638  33.014  46.352  1.00142.91           C  
ATOM    162  C   LYS B  19      -4.565  33.518  47.758  1.00142.91           C  
ATOM    163  O   LYS B  19      -5.589  33.686  48.418  1.00142.91           O  
ATOM    157  CB  LYS B  19      -4.343  31.506  46.379  1.00142.91           C  
ATOM    158  CG  LYS B  19      -5.515  30.663  46.885  1.00142.91           C  
ATOM    159  CD  LYS B  19      -6.682  30.580  45.897  1.00142.91           C  
ATOM    160  CE  LYS B  19      -7.472  31.883  45.757  1.00142.91           C  
ATOM    161  NZ  LYS B  19      -8.209  32.163  47.008  1.00142.91           N1+
ATOM    164  N   LYS B  20      -3.340  33.772  48.256  1.00 66.31           N  
ATOM    165  CA  LYS B  20      -3.160  34.228  49.604  1.00 66.31           C  
ATOM    171  C   LYS B  20      -3.798  35.571  49.779  1.00 66.31           C  
ATOM    172  O   LYS B  20      -4.442  35.831  50.795  1.00 66.31           O  
ATOM    166  CB  LYS B  20      -1.680  34.343  50.000  1.00 66.31           C  
ATOM    167  CG  LYS B  20      -1.042  32.990  50.321  1.00 66.31           C  
ATOM    168  CD  LYS B  20      -0.991  32.032  49.131  1.00 66.31           C  
ATOM    169  CE  LYS B  20      -0.352  30.681  49.463  1.00 66.31           C  
ATOM    170  NZ  LYS B  20      -0.503  29.753  48.321  1.00 66.31           N1+
ATOM    173  N   GLU B  21      -3.649  36.459  48.781  1.00 28.30           N  
ATOM    174  CA  GLU B  21      -4.173  37.790  48.889  1.00 28.30           C  
ATOM    180  C   GLU B  21      -5.663  37.713  49.014  1.00 28.30           C  
ATOM    181  O   GLU B  21      -6.267  38.411  49.827  1.00 28.30           O  
ATOM    175  CB  GLU B  21      -3.841  38.637  47.647  1.00 28.30           C  
ATOM    176  CG  GLU B  21      -4.356  40.075  47.713  1.00 28.30           C  
ATOM    177  CD  GLU B  21      -3.949  40.773  46.422  1.00 28.30           C  
ATOM    178  OE1 GLU B  21      -3.230  40.135  45.608  1.00 28.30           O  
ATOM    179  OE2 GLU B  21      -4.355  41.951  46.231  1.00 28.30           O1-
ATOM    182  N   TRP B  22      -6.291  36.837  48.214  1.00 67.44           N  
ATOM    183  CA  TRP B  22      -7.718  36.712  48.204  1.00 67.44           C  
ATOM    194  C   TRP B  22      -8.163  36.161  49.522  1.00 67.44           C  
ATOM    195  O   TRP B  22      -9.253  36.479  49.996  1.00 67.44           O  
ATOM    184  CB  TRP B  22      -8.230  35.800  47.077  1.00 67.44           C  
ATOM    185  CG  TRP B  22      -9.713  35.931  46.843  1.00 67.44           C  
ATOM    187  CD1 TRP B  22     -10.753  35.157  47.268  1.00 67.44           C  
ATOM    186  CD2 TRP B  22     -10.286  37.009  46.090  1.00 67.44           C  
ATOM    189  CE2 TRP B  22     -11.668  36.827  46.095  1.00 67.44           C  
ATOM    190  CE3 TRP B  22      -9.707  38.067  45.451  1.00 67.44           C  
ATOM    188  NE1 TRP B  22     -11.942  35.685  46.819  1.00 67.44           N  
ATOM    191  CZ2 TRP B  22     -12.496  37.706  45.455  1.00 67.44           C  
ATOM    192  CZ3 TRP B  22     -10.542  38.950  44.804  1.00 67.44           C  
ATOM    193  CH2 TRP B  22     -11.911  38.772  44.806  1.00 67.44           C  
ATOM    196  N   ALA B  23      -7.332  35.293  50.131  1.00 24.07           N  
ATOM    197  CA  ALA B  23      -7.646  34.679  51.389  1.00 24.07           C  
ATOM    199  C   ALA B  23      -7.765  35.734  52.447  1.00 24.07           C  
ATOM    200  O   ALA B  23      -8.656  35.668  53.293  1.00 24.07           O  
ATOM    198  CB  ALA B  23      -6.567  33.683  51.851  1.00 24.07           C  
ATOM    201  N   GLN B  24      -6.870  36.742  52.425  1.00 67.98           N  
ATOM    202  CA  GLN B  24      -6.874  37.773  53.426  1.00 67.98           C  
ATOM    208  C   GLN B  24      -8.164  38.523  53.344  1.00 67.98           C  
ATOM    209  O   GLN B  24      -8.787  38.827  54.361  1.00 67.98           O  
ATOM    203  CB  GLN B  24      -5.752  38.805  53.214  1.00 67.98           C  
ATOM    204  CG  GLN B  24      -4.343  38.245  53.419  1.00 67.98           C  
ATOM    205  CD  GLN B  24      -4.072  38.194  54.917  1.00 67.98           C  
ATOM    207  NE2 GLN B  24      -3.599  37.018  55.411  1.00 67.98           N  
ATOM    206  OE1 GLN B  24      -4.279  39.174  55.629  1.00 67.98           O  
ATOM    210  N   PHE B  25      -8.617  38.819  52.116  1.00 56.00           N  
ATOM    211  CA  PHE B  25      -9.809  39.589  51.925  1.00 56.00           C  
ATOM    219  C   PHE B  25     -10.961  38.840  52.509  1.00 56.00           C  
ATOM    220  O   PHE B  25     -11.835  39.426  53.145  1.00 56.00           O  
ATOM    212  CB  PHE B  25     -10.167  39.817  50.444  1.00 56.00           C  
ATOM    213  CG  PHE B  25      -9.070  40.589  49.797  1.00 56.00           C  
ATOM    214  CD1 PHE B  25      -8.855  41.908  50.121  1.00 56.00           C  
ATOM    215  CD2 PHE B  25      -8.274  40.000  48.842  1.00 56.00           C  
ATOM    216  CE1 PHE B  25      -7.848  42.623  49.516  1.00 56.00           C  
ATOM    217  CE2 PHE B  25      -7.266  40.709  48.235  1.00 56.00           C  
ATOM    218  CZ  PHE B  25      -7.049  42.023  48.573  1.00 56.00           C  
ATOM    221  N   ALA B  26     -10.990  37.511  52.305  1.00 30.32           N  
ATOM    222  CA  ALA B  26     -12.102  36.710  52.725  1.00 30.32           C  
ATOM    224  C   ALA B  26     -12.276  36.804  54.208  1.00 30.32           C  
ATOM    225  O   ALA B  26     -13.398  36.940  54.693  1.00 30.32           O  
ATOM    223  CB  ALA B  26     -11.933  35.222  52.373  1.00 30.32           C  
ATOM    226  N   GLN B  27     -11.171  36.740  54.971  1.00 75.74           N  
ATOM    227  CA  GLN B  27     -11.285  36.782  56.399  1.00 75.74           C  
ATOM    233  C   GLN B  27     -11.818  38.120  56.791  1.00 75.74           C  
ATOM    234  O   GLN B  27     -12.658  38.234  57.682  1.00 75.74           O  
ATOM    228  CB  GLN B  27      -9.937  36.579  57.116  1.00 75.74           C  
ATOM    229  CG  GLN B  27      -8.923  37.693  56.855  1.00 75.74           C  
ATOM    230  CD  GLN B  27      -7.652  37.353  57.622  1.00 75.74           C  
ATOM    232  NE2 GLN B  27      -7.300  36.041  57.665  1.00 75.74           N  
ATOM    231  OE1 GLN B  27      -6.984  38.236  58.160  1.00 75.74           O  
ATOM    235  N   GLU B  28     -11.339  39.172  56.107  1.00 83.13           N  
ATOM    236  CA  GLU B  28     -11.709  40.517  56.415  1.00 83.13           C  
ATOM    242  C   GLU B  28     -13.171  40.713  56.143  1.00 83.13           C  
ATOM    243  O   GLU B  28     -13.847  41.409  56.899  1.00 83.13           O  
ATOM    237  CB  GLU B  28     -10.902  41.532  55.587  1.00 83.13           C  
ATOM    238  CG  GLU B  28     -10.927  42.951  56.151  1.00 83.13           C  
ATOM    239  CD  GLU B  28      -9.823  43.736  55.455  1.00 83.13           C  
ATOM    240  OE1 GLU B  28      -9.877  43.848  54.201  1.00 83.13           O  
ATOM    241  OE2 GLU B  28      -8.904  44.223  56.166  1.00 83.13           O1-
ATOM    244  N   ILE B  29     -13.714  40.115  55.058  1.00142.33           N  
ATOM    245  CA  ILE B  29     -15.105  40.372  54.800  1.00142.33           C  
ATOM    250  C   ILE B  29     -15.943  39.753  55.874  1.00142.33           C  
ATOM    251  O   ILE B  29     -16.960  40.316  56.273  1.00142.33           O  
ATOM    246  CB  ILE B  29     -15.682  39.932  53.485  1.00142.33           C  
ATOM    247  CG1 ILE B  29     -15.799  38.420  53.367  1.00142.33           C  
ATOM    248  CG2 ILE B  29     -14.858  40.565  52.359  1.00142.33           C  
ATOM    249  CD1 ILE B  29     -16.841  38.072  52.309  1.00142.33           C  
ATOM    252  N   LYS B  30     -15.551  38.560  56.361  1.00 73.41           N  
ATOM    253  CA  LYS B  30     -16.312  37.893  57.381  1.00 73.41           C  
ATOM    259  C   LYS B  30     -16.380  38.789  58.581  1.00 73.41           C  
ATOM    260  O   LYS B  30     -17.402  38.854  59.265  1.00 73.41           O  
ATOM    254  CB  LYS B  30     -15.660  36.585  57.853  1.00 73.41           C  
ATOM    255  CG  LYS B  30     -16.466  35.869  58.937  1.00 73.41           C  
ATOM    256  CD  LYS B  30     -15.946  34.470  59.271  1.00 73.41           C  
ATOM    257  CE  LYS B  30     -16.682  33.811  60.437  1.00 73.41           C  
ATOM    258  NZ  LYS B  30     -16.068  32.501  60.743  1.00 73.41           N1+
ATOM    261  N   GLU B  31     -15.268  39.491  58.869  1.00 79.98           N  
ATOM    262  CA  GLU B  31     -15.167  40.381  59.993  1.00 79.98           C  
ATOM    268  C   GLU B  31     -16.090  41.545  59.791  1.00 79.98           C  
ATOM    269  O   GLU B  31     -16.603  42.104  60.757  1.00 79.98           O  
ATOM    263  CB  GLU B  31     -13.742  40.918  60.210  1.00 79.98           C  
ATOM    264  CG  GLU B  31     -13.606  41.766  61.477  1.00 79.98           C  
ATOM    265  CD  GLU B  31     -12.128  42.060  61.694  1.00 79.98           C  
ATOM    266  OE1 GLU B  31     -11.436  42.406  60.699  1.00 79.98           O  
ATOM    267  OE2 GLU B  31     -11.669  41.937  62.860  1.00 79.98           O1-
ATOM    270  N   GLY B  32     -16.334  41.960  58.534  1.00 27.10           N  
ATOM    271  CA  GLY B  32     -17.201  43.086  58.320  1.00 27.10           C  
ATOM    272  C   GLY B  32     -16.352  44.268  57.976  1.00 27.10           C  
ATOM    273  O   GLY B  32     -16.856  45.375  57.783  1.00 27.10           O  
ATOM    274  N   LYS B  33     -15.024  44.058  57.952  1.00122.66           N  
ATOM    275  CA  LYS B  33     -14.087  45.081  57.587  1.00122.66           C  
ATOM    281  C   LYS B  33     -14.167  45.370  56.116  1.00122.66           C  
ATOM    282  O   LYS B  33     -14.018  46.518  55.702  1.00122.66           O  
ATOM    276  CB  LYS B  33     -12.633  44.702  57.907  1.00122.66           C  
ATOM    277  CG  LYS B  33     -12.342  44.651  59.408  1.00122.66           C  
ATOM    278  CD  LYS B  33     -12.589  45.979  60.127  1.00122.66           C  
ATOM    279  CE  LYS B  33     -11.627  47.095  59.713  1.00122.66           C  
ATOM    280  NZ  LYS B  33     -11.943  48.336  60.455  1.00122.66           N1+
ATOM    283  N   ARG B  34     -14.393  44.336  55.279  1.00 61.49           N  
ATOM    284  CA  ARG B  34     -14.348  44.534  53.853  1.00 61.49           C  
ATOM    292  C   ARG B  34     -15.609  44.028  53.222  1.00 61.49           C  
ATOM    293  O   ARG B  34     -16.353  43.247  53.813  1.00 61.49           O  
ATOM    285  CB  ARG B  34     -13.199  43.755  53.196  1.00 61.49           C  
ATOM    286  CG  ARG B  34     -13.113  43.928  51.681  1.00 61.49           C  
ATOM    287  CD  ARG B  34     -11.993  43.101  51.049  1.00 61.49           C  
ATOM    288  NE  ARG B  34     -10.714  43.559  51.661  1.00 61.49           N  
ATOM    289  CZ  ARG B  34     -10.036  44.614  51.123  1.00 61.49           C  
ATOM    290  NH1 ARG B  34     -10.520  45.244  50.013  1.00 61.49           N1+
ATOM    291  NH2 ARG B  34      -8.875  45.043  51.698  1.00 61.49           N  
ATOM    294  N   LYS B  35     -15.871  44.474  51.973  1.00 74.75           N  
ATOM    295  CA  LYS B  35     -17.053  44.079  51.265  1.00 74.75           C  
ATOM    301  C   LYS B  35     -16.655  43.061  50.245  1.00 74.75           C  
ATOM    302  O   LYS B  35     -15.541  43.090  49.723  1.00 74.75           O  
ATOM    296  CB  LYS B  35     -17.685  45.228  50.462  1.00 74.75           C  
ATOM    297  CG  LYS B  35     -18.033  46.455  51.302  1.00 74.75           C  
ATOM    298  CD  LYS B  35     -18.325  47.699  50.460  1.00 74.75           C  
ATOM    299  CE  LYS B  35     -18.367  48.986  51.285  1.00 74.75           C  
ATOM    300  NZ  LYS B  35     -19.352  48.848  52.381  1.00 74.75           N1+
ATOM    303  N   SER B  36     -17.563  42.111  49.954  1.00 41.02           N  
ATOM    304  CA  SER B  36     -17.295  41.152  48.929  1.00 41.02           C  
ATOM    307  C   SER B  36     -17.694  41.805  47.647  1.00 41.02           C  
ATOM    308  O   SER B  36     -18.233  42.911  47.637  1.00 41.02           O  
ATOM    305  CB  SER B  36     -18.101  39.852  49.058  1.00 41.02           C  
ATOM    306  OG  SER B  36     -19.474  40.119  48.822  1.00 41.02           O  
ATOM    309  N   PHE B  37     -17.424  41.125  46.522  1.00 58.56           N  
ATOM    310  CA  PHE B  37     -17.730  41.641  45.222  1.00 58.56           C  
ATOM    318  C   PHE B  37     -19.217  41.802  45.124  1.00 58.56           C  
ATOM    319  O   PHE B  37     -19.706  42.784  44.566  1.00 58.56           O  
ATOM    311  CB  PHE B  37     -17.247  40.678  44.121  1.00 58.56           C  
ATOM    312  CG  PHE B  37     -17.498  41.274  42.780  1.00 58.56           C  
ATOM    313  CD1 PHE B  37     -16.695  42.284  42.304  1.00 58.56           C  
ATOM    314  CD2 PHE B  37     -18.517  40.802  41.985  1.00 58.56           C  
ATOM    315  CE1 PHE B  37     -16.918  42.831  41.062  1.00 58.56           C  
ATOM    316  CE2 PHE B  37     -18.744  41.344  40.743  1.00 58.56           C  
ATOM    317  CZ  PHE B  37     -17.946  42.362  40.281  1.00 58.56           C  
ATOM    320  N   VAL B  38     -19.975  40.824  45.658  1.00 39.91           N  
ATOM    321  CA  VAL B  38     -21.414  40.834  45.598  1.00 39.91           C  
ATOM    325  C   VAL B  38     -21.970  41.994  46.362  1.00 39.91           C  
ATOM    326  O   VAL B  38     -22.819  42.730  45.860  1.00 39.91           O  
ATOM    322  CB  VAL B  38     -22.017  39.592  46.184  1.00 39.91           C  
ATOM    323  CG1 VAL B  38     -23.548  39.733  46.170  1.00 39.91           C  
ATOM    324  CG2 VAL B  38     -21.492  38.377  45.401  1.00 39.91           C  
ATOM    327  N   GLU B  39     -21.483  42.202  47.599  1.00 37.11           N  
ATOM    328  CA  GLU B  39     -21.996  43.245  48.440  1.00 37.11           C  
ATOM    334  C   GLU B  39     -21.721  44.541  47.759  1.00 37.11           C  
ATOM    335  O   GLU B  39     -22.533  45.464  47.799  1.00 37.11           O  
ATOM    329  CB  GLU B  39     -21.308  43.271  49.816  1.00 37.11           C  
ATOM    330  CG  GLU B  39     -21.598  42.018  50.647  1.00 37.11           C  
ATOM    331  CD  GLU B  39     -20.745  42.066  51.906  1.00 37.11           C  
ATOM    332  OE1 GLU B  39     -19.573  42.515  51.809  1.00 37.11           O  
ATOM    333  OE2 GLU B  39     -21.254  41.654  52.983  1.00 37.11           O1-
ATOM    336  N   HIS B  40     -20.552  44.628  47.106  1.00 46.77           N  
ATOM    337  CA  HIS B  40     -20.147  45.822  46.427  1.00 46.77           C  
ATOM    344  C   HIS B  40     -21.112  46.143  45.328  1.00 46.77           C  
ATOM    345  O   HIS B  40     -21.543  47.286  45.192  1.00 46.77           O  
ATOM    340  CB  HIS B  40     -18.756  45.678  45.789  1.00 46.77           C  
ATOM    339  CG  HIS B  40     -18.329  46.884  45.009  1.00 46.77           C  
ATOM    342  CD2 HIS B  40     -18.282  47.072  43.662  1.00 46.77           C  
ATOM    338  ND1 HIS B  40     -17.888  48.063  45.569  1.00 46.77           N  
ATOM    343  CE1 HIS B  40     -17.597  48.899  44.540  1.00 46.77           C  
ATOM    341  NE2 HIS B  40     -17.820  48.341  43.363  1.00 46.77           N  
ATOM    346  N   LEU B  41     -21.490  45.136  44.519  1.00 44.91           N  
ATOM    347  CA  LEU B  41     -22.363  45.361  43.402  1.00 44.91           C  
ATOM    352  C   LEU B  41     -23.702  45.814  43.893  1.00 44.91           C  
ATOM    353  O   LEU B  41     -24.331  46.680  43.289  1.00 44.91           O  
ATOM    348  CB  LEU B  41     -22.592  44.103  42.548  1.00 44.91           C  
ATOM    349  CG  LEU B  41     -21.325  43.612  41.823  1.00 44.91           C  
ATOM    350  CD1 LEU B  41     -21.622  42.370  40.968  1.00 44.91           C  
ATOM    351  CD2 LEU B  41     -20.663  44.745  41.025  1.00 44.91           C  
ATOM    354  N   GLU B  42     -24.172  45.229  45.008  1.00 34.38           N  
ATOM    355  CA  GLU B  42     -25.460  45.558  45.547  1.00 34.38           C  
ATOM    361  C   GLU B  42     -25.454  47.002  45.931  1.00 34.38           C  
ATOM    362  O   GLU B  42     -26.448  47.703  45.754  1.00 34.38           O  
ATOM    356  CB  GLU B  42     -25.802  44.722  46.790  1.00 34.38           C  
ATOM    357  CG  GLU B  42     -26.019  43.243  46.461  1.00 34.38           C  
ATOM    358  CD  GLU B  42     -26.113  42.473  47.768  1.00 34.38           C  
ATOM    359  OE1 GLU B  42     -25.215  42.661  48.630  1.00 34.38           O  
ATOM    360  OE2 GLU B  42     -27.084  41.685  47.922  1.00 34.38           O1-
ATOM    363  N   GLU B  43     -24.322  47.487  46.469  1.00 38.86           N  
ATOM    364  CA  GLU B  43     -24.236  48.865  46.852  1.00 38.86           C  
ATOM    370  C   GLU B  43     -24.392  49.686  45.608  1.00 38.86           C  
ATOM    371  O   GLU B  43     -24.992  50.759  45.629  1.00 38.86           O  
ATOM    365  CB  GLU B  43     -22.893  49.221  47.511  1.00 38.86           C  
ATOM    366  CG  GLU B  43     -22.852  50.637  48.087  1.00 38.86           C  
ATOM    367  CD  GLU B  43     -21.586  50.769  48.922  1.00 38.86           C  
ATOM    368  OE1 GLU B  43     -20.525  50.253  48.479  1.00 38.86           O  
ATOM    369  OE2 GLU B  43     -21.666  51.381  50.021  1.00 38.86           O1-
ATOM    372  N   ARG B  44     -23.816  49.195  44.494  1.00118.53           N  
ATOM    373  CA  ARG B  44     -23.883  49.825  43.203  1.00118.53           C  
ATOM    381  C   ARG B  44     -25.271  49.727  42.641  1.00118.53           C  
ATOM    382  O   ARG B  44     -25.678  50.574  41.849  1.00118.53           O  
ATOM    374  CB  ARG B  44     -22.879  49.245  42.193  1.00118.53           C  
ATOM    375  CG  ARG B  44     -21.448  49.685  42.510  1.00118.53           C  
ATOM    376  CD  ARG B  44     -21.223  51.177  42.254  1.00118.53           C  
ATOM    377  NE  ARG B  44     -19.923  51.558  42.874  1.00118.53           N  
ATOM    378  CZ  ARG B  44     -19.529  52.865  42.886  1.00118.53           C  
ATOM    379  NH1 ARG B  44     -20.308  53.820  42.298  1.00118.53           N1+
ATOM    380  NH2 ARG B  44     -18.357  53.220  43.489  1.00118.53           N  
ATOM    383  N   GLY B  45     -26.028  48.668  42.992  1.00 31.28           N  
ATOM    384  CA  GLY B  45     -27.371  48.544  42.489  1.00 31.28           C  
ATOM    385  C   GLY B  45     -27.329  47.856  41.158  1.00 31.28           C  
ATOM    386  O   GLY B  45     -28.256  47.966  40.358  1.00 31.28           O  
ATOM    387  N   LEU B  46     -26.206  47.172  40.884  1.00 86.33           N  
ATOM    388  CA  LEU B  46     -25.925  46.436  39.683  1.00 86.33           C  
ATOM    393  C   LEU B  46     -26.664  45.129  39.595  1.00 86.33           C  
ATOM    394  O   LEU B  46     -26.839  44.610  38.494  1.00 86.33           O  
ATOM    389  CB  LEU B  46     -24.424  46.158  39.506  1.00 86.33           C  
ATOM    390  CG  LEU B  46     -23.610  47.445  39.262  1.00 86.33           C  
ATOM    391  CD1 LEU B  46     -22.115  47.142  39.085  1.00 86.33           C  
ATOM    392  CD2 LEU B  46     -24.190  48.252  38.088  1.00 86.33           C  
ATOM    395  N   ILE B  47     -27.064  44.517  40.733  1.00 70.03           N  
ATOM    396  CA  ILE B  47     -27.631  43.190  40.660  1.00 70.03           C  
ATOM    401  C   ILE B  47     -29.131  43.211  40.767  1.00 70.03           C  
ATOM    402  O   ILE B  47     -29.685  43.607  41.793  1.00 70.03           O  
ATOM    397  CB  ILE B  47     -27.140  42.293  41.759  1.00 70.03           C  
ATOM    398  CG1 ILE B  47     -25.615  42.130  41.684  1.00 70.03           C  
ATOM    399  CG2 ILE B  47     -27.907  40.963  41.668  1.00 70.03           C  
ATOM    400  CD1 ILE B  47     -25.015  41.461  42.920  1.00 70.03           C  
ATOM    403  N   HIS B  48     -29.828  42.862  39.658  1.00 75.55           N  
ATOM    404  CA  HIS B  48     -31.264  42.729  39.645  1.00 75.55           C  
ATOM    411  C   HIS B  48     -31.733  41.449  40.287  1.00 75.55           C  
ATOM    412  O   HIS B  48     -32.424  41.469  41.307  1.00 75.55           O  
ATOM    407  CB  HIS B  48     -31.836  42.749  38.217  1.00 75.55           C  
ATOM    406  CG  HIS B  48     -33.334  42.694  38.170  1.00 75.55           C  
ATOM    409  CD2 HIS B  48     -34.164  41.671  37.827  1.00 75.55           C  
ATOM    405  ND1 HIS B  48     -34.154  43.755  38.482  1.00 75.55           N  
ATOM    410  CE1 HIS B  48     -35.431  43.325  38.316  1.00 75.55           C  
ATOM    408  NE2 HIS B  48     -35.487  42.066  37.919  1.00 75.55           N  
ATOM    413  N   ASP B  49     -31.328  40.289  39.715  1.00 63.79           N  
ATOM    414  CA  ASP B  49     -31.783  39.004  40.184  1.00 63.79           C  
ATOM    419  C   ASP B  49     -30.627  38.054  40.142  1.00 63.79           C  
ATOM    420  O   ASP B  49     -29.787  38.122  39.247  1.00 63.79           O  
ATOM    415  CB  ASP B  49     -32.888  38.384  39.309  1.00 63.79           C  
ATOM    416  CG  ASP B  49     -34.168  39.182  39.506  1.00 63.79           C  
ATOM    417  OD1 ASP B  49     -34.273  39.890  40.542  1.00 63.79           O  
ATOM    418  OD2 ASP B  49     -35.062  39.089  38.622  1.00 63.79           O1-
ATOM    421  N   VAL B  50     -30.552  37.138  41.130  1.00 39.12           N  
ATOM    422  CA  VAL B  50     -29.481  36.184  41.140  1.00 39.12           C  
ATOM    426  C   VAL B  50     -30.046  34.880  40.692  1.00 39.12           C  
ATOM    427  O   VAL B  50     -31.048  34.412  41.231  1.00 39.12           O  
ATOM    423  CB  VAL B  50     -28.884  35.968  42.502  1.00 39.12           C  
ATOM    424  CG1 VAL B  50     -27.812  34.869  42.406  1.00 39.12           C  
ATOM    425  CG2 VAL B  50     -28.351  37.314  43.023  1.00 39.12           C  
ATOM    428  N   VAL B  51     -29.424  34.255  39.672  1.00135.86           N  
ATOM    429  CA  VAL B  51     -29.935  32.986  39.264  1.00135.86           C  
ATOM    433  C   VAL B  51     -29.262  31.978  40.142  1.00135.86           C  
ATOM    434  O   VAL B  51     -28.204  31.427  39.835  1.00135.86           O  
ATOM    430  CB  VAL B  51     -29.747  32.715  37.789  1.00135.86           C  
ATOM    431  CG1 VAL B  51     -28.260  32.671  37.409  1.00135.86           C  
ATOM    432  CG2 VAL B  51     -30.538  31.454  37.429  1.00135.86           C  
ATOM    435  N   GLY B  52     -29.903  31.712  41.294  1.00 25.06           N  
ATOM    436  CA  GLY B  52     -29.333  30.841  42.275  1.00 25.06           C  
ATOM    437  C   GLY B  52     -29.509  31.519  43.598  1.00 25.06           C  
ATOM    438  O   GLY B  52     -30.391  32.359  43.762  1.00 25.06           O  
ATOM    439  N   ASP B  53     -28.656  31.171  44.582  1.00 54.64           N  
ATOM    440  CA  ASP B  53     -28.799  31.731  45.894  1.00 54.64           C  
ATOM    445  C   ASP B  53     -27.839  32.872  46.055  1.00 54.64           C  
ATOM    446  O   ASP B  53     -26.650  32.757  45.763  1.00 54.64           O  
ATOM    441  CB  ASP B  53     -28.529  30.707  47.006  1.00 54.64           C  
ATOM    442  CG  ASP B  53     -29.091  31.262  48.301  1.00 54.64           C  
ATOM    443  OD1 ASP B  53     -29.470  32.462  48.328  1.00 54.64           O  
ATOM    444  OD2 ASP B  53     -29.140  30.492  49.294  1.00 54.64           O1-
ATOM    447  N   ARG B  54     -28.357  34.019  46.536  1.00 74.18           N  
ATOM    448  CA  ARG B  54     -27.576  35.211  46.712  1.00 74.18           C  
ATOM    456  C   ARG B  54     -26.488  34.979  47.715  1.00 74.18           C  
ATOM    457  O   ARG B  54     -25.349  35.386  47.490  1.00 74.18           O  
ATOM    449  CB  ARG B  54     -28.418  36.400  47.207  1.00 74.18           C  
ATOM    450  CG  ARG B  54     -27.615  37.671  47.499  1.00 74.18           C  
ATOM    451  CD  ARG B  54     -27.428  37.929  48.997  1.00 74.18           C  
ATOM    452  NE  ARG B  54     -26.658  39.195  49.163  1.00 74.18           N  
ATOM    453  CZ  ARG B  54     -25.367  39.164  49.604  1.00 74.18           C  
ATOM    454  NH1 ARG B  54     -24.770  37.970  49.883  1.00 74.18           N1+
ATOM    455  NH2 ARG B  54     -24.675  40.325  49.791  1.00 74.18           N  
ATOM    458  N   ASP B  55     -26.791  34.311  48.846  1.00109.26           N  
ATOM    459  CA  ASP B  55     -25.763  34.159  49.837  1.00109.26           C  
ATOM    464  C   ASP B  55     -24.683  33.291  49.278  1.00109.26           C  
ATOM    465  O   ASP B  55     -23.511  33.465  49.605  1.00109.26           O  
ATOM    460  CB  ASP B  55     -26.227  33.609  51.208  1.00109.26           C  
ATOM    461  CG  ASP B  55     -26.671  32.155  51.138  1.00109.26           C  
ATOM    462  OD1 ASP B  55     -27.012  31.674  50.028  1.00109.26           O  
ATOM    463  OD2 ASP B  55     -26.675  31.502  52.216  1.00109.26           O1-
ATOM    466  N   LEU B  56     -25.050  32.320  48.423  1.00 49.16           N  
ATOM    467  CA  LEU B  56     -24.072  31.459  47.827  1.00 49.16           C  
ATOM    472  C   LEU B  56     -23.191  32.290  46.954  1.00 49.16           C  
ATOM    473  O   LEU B  56     -21.976  32.103  46.920  1.00 49.16           O  
ATOM    468  CB  LEU B  56     -24.690  30.357  46.951  1.00 49.16           C  
ATOM    469  CG  LEU B  56     -23.633  29.518  46.207  1.00 49.16           C  
ATOM    470  CD1 LEU B  56     -22.638  28.870  47.181  1.00 49.16           C  
ATOM    471  CD2 LEU B  56     -24.296  28.495  45.271  1.00 49.16           C  
ATOM    474  N   LEU B  57     -23.796  33.247  46.229  1.00 40.18           N  
ATOM    475  CA  LEU B  57     -23.060  34.083  45.330  1.00 40.18           C  
ATOM    480  C   LEU B  57     -22.063  34.852  46.144  1.00 40.18           C  
ATOM    481  O   LEU B  57     -20.905  34.991  45.754  1.00 40.18           O  
ATOM    476  CB  LEU B  57     -23.979  35.088  44.610  1.00 40.18           C  
ATOM    477  CG  LEU B  57     -23.274  35.969  43.566  1.00 40.18           C  
ATOM    478  CD1 LEU B  57     -22.739  35.123  42.399  1.00 40.18           C  
ATOM    479  CD2 LEU B  57     -24.190  37.111  43.095  1.00 40.18           C  
ATOM    482  N   HIS B  58     -22.486  35.355  47.320  1.00 54.61           N  
ATOM    483  CA  HIS B  58     -21.603  36.109  48.166  1.00 54.61           C  
ATOM    490  C   HIS B  58     -20.451  35.247  48.567  1.00 54.61           C  
ATOM    491  O   HIS B  58     -19.300  35.676  48.509  1.00 54.61           O  
ATOM    486  CB  HIS B  58     -22.250  36.563  49.487  1.00 54.61           C  
ATOM    485  CG  HIS B  58     -21.263  37.211  50.418  1.00 54.61           C  
ATOM    488  CD2 HIS B  58     -20.476  36.653  51.380  1.00 54.61           C  
ATOM    484  ND1 HIS B  58     -20.972  38.557  50.435  1.00 54.61           N  
ATOM    489  CE1 HIS B  58     -20.033  38.745  51.398  1.00 54.61           C  
ATOM    487  NE2 HIS B  58     -19.700  37.617  51.998  1.00 54.61           N  
ATOM    492  N   ARG B  59     -20.739  34.004  48.992  1.00 98.18           N  
ATOM    493  CA  ARG B  59     -19.713  33.119  49.460  1.00 98.18           C  
ATOM    501  C   ARG B  59     -18.759  32.750  48.361  1.00 98.18           C  
ATOM    502  O   ARG B  59     -17.555  32.675  48.597  1.00 98.18           O  
ATOM    494  CB  ARG B  59     -20.258  31.834  50.110  1.00 98.18           C  
ATOM    495  CG  ARG B  59     -20.761  32.084  51.537  1.00 98.18           C  
ATOM    496  CD  ARG B  59     -21.211  30.831  52.292  1.00 98.18           C  
ATOM    497  NE  ARG B  59     -22.568  30.465  51.801  1.00 98.18           N  
ATOM    498  CZ  ARG B  59     -22.712  29.636  50.728  1.00 98.18           C  
ATOM    499  NH1 ARG B  59     -21.611  29.125  50.103  1.00 98.18           N1+
ATOM    500  NH2 ARG B  59     -23.962  29.316  50.283  1.00 98.18           N  
ATOM    503  N   VAL B  60     -19.246  32.503  47.129  1.00115.32           N  
ATOM    504  CA  VAL B  60     -18.309  32.113  46.109  1.00115.32           C  
ATOM    508  C   VAL B  60     -17.311  33.203  45.873  1.00115.32           C  
ATOM    509  O   VAL B  60     -16.116  32.935  45.779  1.00115.32           O  
ATOM    505  CB  VAL B  60     -18.909  31.755  44.776  1.00115.32           C  
ATOM    506  CG1 VAL B  60     -19.570  30.377  44.874  1.00115.32           C  
ATOM    507  CG2 VAL B  60     -19.887  32.858  44.358  1.00115.32           C  
ATOM    510  N   PHE B  61     -17.770  34.462  45.770  1.00 63.86           N  
ATOM    511  CA  PHE B  61     -16.867  35.548  45.515  1.00 63.86           C  
ATOM    519  C   PHE B  61     -15.945  35.747  46.671  1.00 63.86           C  
ATOM    520  O   PHE B  61     -14.775  36.075  46.483  1.00 63.86           O  
ATOM    512  CB  PHE B  61     -17.564  36.890  45.219  1.00 63.86           C  
ATOM    513  CG  PHE B  61     -18.021  36.855  43.799  1.00 63.86           C  
ATOM    514  CD1 PHE B  61     -17.128  37.129  42.789  1.00 63.86           C  
ATOM    515  CD2 PHE B  61     -19.324  36.561  43.471  1.00 63.86           C  
ATOM    516  CE1 PHE B  61     -17.520  37.107  41.473  1.00 63.86           C  
ATOM    517  CE2 PHE B  61     -19.724  36.537  42.154  1.00 63.86           C  
ATOM    518  CZ  PHE B  61     -18.822  36.809  41.153  1.00 63.86           C  
ATOM    521  N   THR B  62     -16.444  35.602  47.911  1.00144.86           N  
ATOM    522  CA  THR B  62     -15.559  35.821  49.015  1.00144.86           C  
ATOM    526  C   THR B  62     -14.458  34.810  49.025  1.00144.86           C  
ATOM    527  O   THR B  62     -13.290  35.155  49.191  1.00144.86           O  
ATOM    523  CB  THR B  62     -16.226  35.786  50.356  1.00144.86           C  
ATOM    525  CG2 THR B  62     -16.888  34.427  50.596  1.00144.86           C  
ATOM    524  OG1 THR B  62     -15.249  36.027  51.351  1.00144.86           O  
ATOM    528  N   GLU B  63     -14.816  33.529  48.863  1.00139.78           N  
ATOM    529  CA  GLU B  63     -13.872  32.455  48.938  1.00139.78           C  
ATOM    535  C   GLU B  63     -12.985  32.368  47.726  1.00139.78           C  
ATOM    536  O   GLU B  63     -11.805  32.041  47.848  1.00139.78           O  
ATOM    530  CB  GLU B  63     -14.564  31.097  49.114  1.00139.78           C  
ATOM    531  CG  GLU B  63     -13.615  30.032  49.649  1.00139.78           C  
ATOM    532  CD  GLU B  63     -13.193  30.498  51.035  1.00139.78           C  
ATOM    533  OE1 GLU B  63     -14.096  30.793  51.864  1.00139.78           O  
ATOM    534  OE2 GLU B  63     -11.959  30.583  51.277  1.00139.78           O1-
ATOM    537  N   LYS B  64     -13.517  32.657  46.520  1.00167.25           N  
ATOM    538  CA  LYS B  64     -12.765  32.364  45.326  1.00167.25           C  
ATOM    544  C   LYS B  64     -12.618  33.580  44.457  1.00167.25           C  
ATOM    545  O   LYS B  64     -13.514  34.417  44.371  1.00167.25           O  
ATOM    539  CB  LYS B  64     -13.519  31.366  44.426  1.00167.25           C  
ATOM    540  CG  LYS B  64     -13.888  30.026  45.068  1.00167.25           C  
ATOM    541  CD  LYS B  64     -12.724  29.053  45.244  1.00167.25           C  
ATOM    542  CE  LYS B  64     -12.461  28.211  43.992  1.00167.25           C  
ATOM    543  NZ  LYS B  64     -13.638  27.361  43.694  1.00167.25           N1+
ATOM    546  N   ARG B  65     -11.463  33.684  43.759  1.00115.63           N  
ATOM    547  CA  ARG B  65     -11.274  34.727  42.790  1.00115.63           C  
ATOM    555  C   ARG B  65     -11.753  34.127  41.502  1.00115.63           C  
ATOM    556  O   ARG B  65     -10.969  33.758  40.628  1.00115.63           O  
ATOM    548  CB  ARG B  65      -9.795  35.125  42.631  1.00115.63           C  
ATOM    549  CG  ARG B  65      -9.542  36.215  41.588  1.00115.63           C  
ATOM    550  CD  ARG B  65      -8.066  36.602  41.455  1.00115.63           C  
ATOM    551  NE  ARG B  65      -7.748  37.582  42.533  1.00115.63           N  
ATOM    552  CZ  ARG B  65      -6.658  37.403  43.336  1.00115.63           C  
ATOM    553  NH1 ARG B  65      -5.919  36.262  43.242  1.00115.63           N1+
ATOM    554  NH2 ARG B  65      -6.311  38.364  44.241  1.00115.63           N  
ATOM    557  N   VAL B  66     -13.090  34.059  41.353  1.00 56.27           N  
ATOM    558  CA  VAL B  66     -13.724  33.369  40.264  1.00 56.27           C  
ATOM    562  C   VAL B  66     -13.768  34.211  39.029  1.00 56.27           C  
ATOM    563  O   VAL B  66     -13.789  35.440  39.082  1.00 56.27           O  
ATOM    559  CB  VAL B  66     -15.134  32.947  40.574  1.00 56.27           C  
ATOM    560  CG1 VAL B  66     -15.098  31.961  41.755  1.00 56.27           C  
ATOM    561  CG2 VAL B  66     -15.983  34.201  40.839  1.00 56.27           C  
ATOM    564  N   GLY B  67     -13.746  33.534  37.863  1.00 27.86           N  
ATOM    565  CA  GLY B  67     -13.842  34.196  36.594  1.00 27.86           C  
ATOM    566  C   GLY B  67     -15.284  34.520  36.343  1.00 27.86           C  
ATOM    567  O   GLY B  67     -16.180  33.802  36.785  1.00 27.86           O  
ATOM    568  N   ILE B  68     -15.542  35.622  35.608  1.00 53.06           N  
ATOM    569  CA  ILE B  68     -16.890  36.006  35.290  1.00 53.06           C  
ATOM    574  C   ILE B  68     -16.929  36.462  33.864  1.00 53.06           C  
ATOM    575  O   ILE B  68     -15.964  37.043  33.368  1.00 53.06           O  
ATOM    570  CB  ILE B  68     -17.396  37.140  36.136  1.00 53.06           C  
ATOM    571  CG1 ILE B  68     -18.889  37.397  35.866  1.00 53.06           C  
ATOM    572  CG2 ILE B  68     -16.489  38.357  35.893  1.00 53.06           C  
ATOM    573  CD1 ILE B  68     -19.537  38.334  36.884  1.00 53.06           C  
ATOM    576  N   TYR B  69     -18.046  36.194  33.149  1.00179.81           N  
ATOM    577  CA  TYR B  69     -18.087  36.640  31.784  1.00179.81           C  
ATOM    586  C   TYR B  69     -19.465  37.124  31.444  1.00179.81           C  
ATOM    587  O   TYR B  69     -20.447  36.818  32.119  1.00179.81           O  
ATOM    578  CB  TYR B  69     -17.713  35.555  30.752  1.00179.81           C  
ATOM    579  CG  TYR B  69     -18.864  34.636  30.510  1.00179.81           C  
ATOM    580  CD1 TYR B  69     -19.068  33.506  31.271  1.00179.81           C  
ATOM    581  CD2 TYR B  69     -19.748  34.917  29.494  1.00179.81           C  
ATOM    582  CE1 TYR B  69     -20.136  32.676  31.018  1.00179.81           C  
ATOM    583  CE2 TYR B  69     -20.816  34.094  29.235  1.00179.81           C  
ATOM    584  CZ  TYR B  69     -21.010  32.968  29.998  1.00179.81           C  
ATOM    585  OH  TYR B  69     -22.106  32.120  29.734  1.00179.81           O  
ATOM    588  N   ALA B  70     -19.545  37.941  30.374  1.00 56.21           N  
ATOM    589  CA  ALA B  70     -20.795  38.424  29.858  1.00 56.21           C  
ATOM    591  C   ALA B  70     -20.745  38.169  28.384  1.00 56.21           C  
ATOM    592  O   ALA B  70     -19.681  38.261  27.773  1.00 56.21           O  
ATOM    590  CB  ALA B  70     -21.005  39.936  30.053  1.00 56.21           C  
ATOM    593  N   GLY B  71     -21.895  37.841  27.763  1.00 45.90           N  
ATOM    594  CA  GLY B  71     -21.856  37.531  26.362  1.00 45.90           C  
ATOM    595  C   GLY B  71     -22.572  38.593  25.595  1.00 45.90           C  
ATOM    596  O   GLY B  71     -23.488  39.231  26.112  1.00 45.90           O  
ATOM    597  N   VAL B  72     -22.147  38.817  24.330  1.00134.91           N  
ATOM    598  CA  VAL B  72     -22.809  39.778  23.493  1.00134.91           C  
ATOM    602  C   VAL B  72     -22.965  39.166  22.134  1.00134.91           C  
ATOM    603  O   VAL B  72     -22.058  38.505  21.631  1.00134.91           O  
ATOM    599  CB  VAL B  72     -22.051  41.064  23.274  1.00134.91           C  
ATOM    600  CG1 VAL B  72     -21.771  41.717  24.630  1.00134.91           C  
ATOM    601  CG2 VAL B  72     -20.790  40.796  22.439  1.00134.91           C  
ATOM    604  N   ASP B  73     -24.137  39.376  21.501  1.00 69.67           N  
ATOM    605  CA  ASP B  73     -24.361  38.877  20.173  1.00 69.67           C  
ATOM    610  C   ASP B  73     -24.247  40.049  19.249  1.00 69.67           C  
ATOM    611  O   ASP B  73     -24.929  41.053  19.446  1.00 69.67           O  
ATOM    606  CB  ASP B  73     -25.761  38.265  19.967  1.00 69.67           C  
ATOM    607  CG  ASP B  73     -25.829  36.934  20.710  1.00 69.67           C  
ATOM    608  OD1 ASP B  73     -24.747  36.397  21.069  1.00 69.67           O  
ATOM    609  OD2 ASP B  73     -26.966  36.435  20.923  1.00 69.67           O1-
ATOM    612  N   PRO B  74     -23.372  39.996  18.277  1.00126.55           N  
ATOM    613  CA  PRO B  74     -23.264  41.108  17.376  1.00126.55           C  
ATOM    617  C   PRO B  74     -24.459  41.232  16.490  1.00126.55           C  
ATOM    618  O   PRO B  74     -24.413  40.773  15.349  1.00126.55           O  
ATOM    615  CB  PRO B  74     -21.931  40.940  16.641  1.00126.55           C  
ATOM    616  CG  PRO B  74     -21.470  39.512  16.993  1.00126.55           C  
ATOM    614  CD  PRO B  74     -22.142  39.230  18.348  1.00126.55           C  
ATOM    619  N   THR B  75     -25.536  41.833  17.019  1.00142.57           N  
ATOM    620  CA  THR B  75     -26.749  42.130  16.324  1.00142.57           C  
ATOM    624  C   THR B  75     -26.581  43.437  15.623  1.00142.57           C  
ATOM    625  O   THR B  75     -27.257  43.721  14.636  1.00142.57           O  
ATOM    621  CB  THR B  75     -27.907  42.269  17.263  1.00142.57           C  
ATOM    623  CG2 THR B  75     -29.172  42.452  16.423  1.00142.57           C  
ATOM    622  OG1 THR B  75     -28.041  41.101  18.056  1.00142.57           O  
ATOM    626  N   ALA B  76     -25.709  44.301  16.182  1.00 55.73           N  
ATOM    627  CA  ALA B  76     -25.520  45.619  15.654  1.00 55.73           C  
ATOM    629  C   ALA B  76     -24.047  45.889  15.600  1.00 55.73           C  
ATOM    630  O   ALA B  76     -23.234  45.190  16.198  1.00 55.73           O  
ATOM    628  CB  ALA B  76     -26.152  46.718  16.524  1.00 55.73           C  
ATOM    631  N   PRO B  77     -23.697  46.880  14.831  1.00170.11           N  
ATOM    632  CA  PRO B  77     -22.316  47.262  14.710  1.00170.11           C  
ATOM    636  C   PRO B  77     -21.803  47.867  15.976  1.00170.11           C  
ATOM    637  O   PRO B  77     -20.587  48.004  16.115  1.00170.11           O  
ATOM    634  CB  PRO B  77     -22.248  48.181  13.495  1.00170.11           C  
ATOM    635  CG  PRO B  77     -23.412  47.696  12.613  1.00170.11           C  
ATOM    633  CD  PRO B  77     -24.440  47.139  13.610  1.00170.11           C  
ATOM    638  N   SER B  78     -22.698  48.262  16.900  1.00 67.54           N  
ATOM    639  CA  SER B  78     -22.227  48.893  18.095  1.00 67.54           C  
ATOM    642  C   SER B  78     -23.077  48.473  19.246  1.00 67.54           C  
ATOM    643  O   SER B  78     -24.205  48.016  19.066  1.00 67.54           O  
ATOM    640  CB  SER B  78     -22.299  50.430  18.018  1.00 67.54           C  
ATOM    641  OG  SER B  78     -21.823  51.014  19.221  1.00 67.54           O  
ATOM    644  N   MET B  79     -22.505  48.557  20.465  1.00107.46           N  
ATOM    645  CA  MET B  79     -23.235  48.380  21.685  1.00107.46           C  
ATOM    650  C   MET B  79     -23.629  49.769  22.076  1.00107.46           C  
ATOM    651  O   MET B  79     -23.299  50.721  21.374  1.00107.46           O  
ATOM    646  CB  MET B  79     -22.431  47.785  22.853  1.00107.46           C  
ATOM    647  CG  MET B  79     -22.013  46.329  22.643  1.00107.46           C  
ATOM    648  SD  MET B  79     -21.182  45.581  24.076  1.00107.46           S  
ATOM    649  CE  MET B  79     -19.738  46.683  24.025  1.00107.46           C  
ATOM    652  N   HIS B  80     -24.338  49.946  23.209  1.00277.57           N  
ATOM    653  CA  HIS B  80     -24.878  51.252  23.399  1.00277.57           C  
ATOM    660  C   HIS B  80     -25.077  51.667  24.866  1.00277.57           C  
ATOM    661  O   HIS B  80     -24.150  51.547  25.675  1.00277.57           O  
ATOM    656  CB  HIS B  80     -25.989  51.567  22.354  1.00277.57           C  
ATOM    655  CG  HIS B  80     -26.734  50.400  21.729  1.00277.57           C  
ATOM    658  CD2 HIS B  80     -26.491  49.059  21.624  1.00277.57           C  
ATOM    654  ND1 HIS B  80     -28.020  50.554  21.281  1.00277.57           N  
ATOM    659  CE1 HIS B  80     -28.488  49.327  20.951  1.00277.57           C  
ATOM    657  NE2 HIS B  80     -27.595  48.383  21.145  1.00277.57           N  
ATOM    662  N   VAL B  81     -26.265  52.217  25.231  1.00219.46           N  
ATOM    663  CA  VAL B  81     -26.710  52.645  26.553  1.00219.46           C  
ATOM    667  C   VAL B  81     -27.339  51.666  27.517  1.00219.46           C  
ATOM    668  O   VAL B  81     -27.058  51.838  28.693  1.00219.46           O  
ATOM    664  CB  VAL B  81     -27.621  53.849  26.478  1.00219.46           C  
ATOM    665  CG1 VAL B  81     -28.191  54.178  27.869  1.00219.46           C  
ATOM    666  CG2 VAL B  81     -26.808  55.020  25.903  1.00219.46           C  
ATOM    669  N   GLY B  82     -28.122  50.623  27.068  1.00174.21           N  
ATOM    670  CA  GLY B  82     -28.869  49.343  27.337  1.00174.21           C  
ATOM    671  C   GLY B  82     -28.249  47.917  27.666  1.00174.21           C  
ATOM    672  O   GLY B  82     -28.823  47.208  28.477  1.00174.21           O  
ATOM    673  N   HIS B  83     -27.110  47.411  27.086  1.00221.36           N  
ATOM    674  CA  HIS B  83     -26.102  46.316  27.157  1.00221.36           C  
ATOM    681  C   HIS B  83     -24.858  46.358  28.121  1.00221.36           C  
ATOM    682  O   HIS B  83     -24.370  45.314  28.527  1.00221.36           O  
ATOM    677  CB  HIS B  83     -25.570  45.843  25.788  1.00221.36           C  
ATOM    676  CG  HIS B  83     -26.654  45.502  24.794  1.00221.36           C  
ATOM    679  CD2 HIS B  83     -26.852  45.940  23.519  1.00221.36           C  
ATOM    675  ND1 HIS B  83     -27.681  44.619  25.046  1.00221.36           N  
ATOM    680  CE1 HIS B  83     -28.443  44.573  23.924  1.00221.36           C  
ATOM    678  NE2 HIS B  83     -27.980  45.359  22.970  1.00221.36           N  
ATOM    683  N   MET B  84     -24.309  47.542  28.489  1.00151.96           N  
ATOM    684  CA  MET B  84     -23.290  48.093  29.356  1.00151.96           C  
ATOM    689  C   MET B  84     -23.406  47.712  30.818  1.00151.96           C  
ATOM    690  O   MET B  84     -22.355  47.537  31.427  1.00151.96           O  
ATOM    685  CB  MET B  84     -23.248  49.632  29.326  1.00151.96           C  
ATOM    686  CG  MET B  84     -22.724  50.209  28.012  1.00151.96           C  
ATOM    687  SD  MET B  84     -21.001  49.761  27.647  1.00151.96           S  
ATOM    688  CE  MET B  84     -20.314  50.567  29.121  1.00151.96           C  
ATOM    691  N   LEU B  85     -24.598  47.589  31.460  1.00 95.17           N  
ATOM    692  CA  LEU B  85     -24.567  47.297  32.886  1.00 95.17           C  
ATOM    697  C   LEU B  85     -23.838  46.015  33.137  1.00 95.17           C  
ATOM    698  O   LEU B  85     -23.085  45.924  34.105  1.00 95.17           O  
ATOM    693  CB  LEU B  85     -25.919  47.143  33.618  1.00 95.17           C  
ATOM    694  CG  LEU B  85     -26.643  48.457  33.974  1.00 95.17           C  
ATOM    695  CD1 LEU B  85     -27.893  48.208  34.834  1.00 95.17           C  
ATOM    696  CD2 LEU B  85     -25.681  49.481  34.599  1.00 95.17           C  
ATOM    699  N   PRO B  86     -24.019  45.008  32.335  1.00 83.58           N  
ATOM    700  CA  PRO B  86     -23.260  43.813  32.570  1.00 83.58           C  
ATOM    704  C   PRO B  86     -21.799  44.100  32.391  1.00 83.58           C  
ATOM    705  O   PRO B  86     -20.975  43.440  33.024  1.00 83.58           O  
ATOM    702  CB  PRO B  86     -23.846  42.769  31.624  1.00 83.58           C  
ATOM    703  CG  PRO B  86     -25.318  43.208  31.485  1.00 83.58           C  
ATOM    701  CD  PRO B  86     -25.294  44.735  31.696  1.00 83.58           C  
ATOM    706  N   PHE B  87     -21.466  45.064  31.510  1.00 87.79           N  
ATOM    707  CA  PHE B  87     -20.107  45.465  31.258  1.00 87.79           C  
ATOM    715  C   PHE B  87     -19.568  46.217  32.435  1.00 87.79           C  
ATOM    716  O   PHE B  87     -18.374  46.162  32.724  1.00 87.79           O  
ATOM    708  CB  PHE B  87     -19.957  46.354  30.010  1.00 87.79           C  
ATOM    709  CG  PHE B  87     -20.157  45.466  28.832  1.00 87.79           C  
ATOM    710  CD1 PHE B  87     -19.116  44.693  28.372  1.00 87.79           C  
ATOM    711  CD2 PHE B  87     -21.372  45.400  28.189  1.00 87.79           C  
ATOM    712  CE1 PHE B  87     -19.283  43.866  27.288  1.00 87.79           C  
ATOM    713  CE2 PHE B  87     -21.544  44.573  27.102  1.00 87.79           C  
ATOM    714  CZ  PHE B  87     -20.498  43.805  26.650  1.00 87.79           C  
ATOM    717  N   MET B  88     -20.432  47.002  33.107  1.00 47.27           N  
ATOM    718  CA  MET B  88     -20.010  47.755  34.251  1.00 47.27           C  
ATOM    723  C   MET B  88     -19.623  46.778  35.316  1.00 47.27           C  
ATOM    724  O   MET B  88     -18.674  47.008  36.064  1.00 47.27           O  
ATOM    719  CB  MET B  88     -21.105  48.683  34.800  1.00 47.27           C  
ATOM    720  CG  MET B  88     -21.465  49.806  33.825  1.00 47.27           C  
ATOM    721  SD  MET B  88     -20.095  50.942  33.447  1.00 47.27           S  
ATOM    722  CE  MET B  88     -20.155  51.802  35.045  1.00 47.27           C  
ATOM    725  N   VAL B  89     -20.362  45.658  35.416  1.00 35.85           N  
ATOM    726  CA  VAL B  89     -20.053  44.661  36.400  1.00 35.85           C  
ATOM    730  C   VAL B  89     -18.684  44.118  36.120  1.00 35.85           C  
ATOM    731  O   VAL B  89     -17.881  43.935  37.031  1.00 35.85           O  
ATOM    727  CB  VAL B  89     -21.001  43.497  36.375  1.00 35.85           C  
ATOM    728  CG1 VAL B  89     -20.516  42.448  37.390  1.00 35.85           C  
ATOM    729  CG2 VAL B  89     -22.424  44.016  36.645  1.00 35.85           C  
ATOM    732  N   LEU B  90     -18.387  43.844  34.837  1.00 52.40           N  
ATOM    733  CA  LEU B  90     -17.121  43.295  34.434  1.00 52.40           C  
ATOM    738  C   LEU B  90     -16.037  44.293  34.706  1.00 52.40           C  
ATOM    739  O   LEU B  90     -14.925  43.925  35.080  1.00 52.40           O  
ATOM    734  CB  LEU B  90     -17.084  42.940  32.938  1.00 52.40           C  
ATOM    735  CG  LEU B  90     -18.128  41.877  32.543  1.00 52.40           C  
ATOM    736  CD1 LEU B  90     -17.991  41.490  31.062  1.00 52.40           C  
ATOM    737  CD2 LEU B  90     -18.090  40.665  33.487  1.00 52.40           C  
ATOM    740  N   ALA B  91     -16.327  45.592  34.505  1.00 29.88           N  
ATOM    741  CA  ALA B  91     -15.332  46.604  34.719  1.00 29.88           C  
ATOM    743  C   ALA B  91     -14.924  46.576  36.160  1.00 29.88           C  
ATOM    744  O   ALA B  91     -13.736  46.644  36.476  1.00 29.88           O  
ATOM    742  CB  ALA B  91     -15.847  48.020  34.409  1.00 29.88           C  
ATOM    745  N   TRP B  92     -15.906  46.465  37.077  1.00 76.87           N  
ATOM    746  CA  TRP B  92     -15.607  46.436  38.480  1.00 76.87           C  
ATOM    757  C   TRP B  92     -14.834  45.197  38.793  1.00 76.87           C  
ATOM    758  O   TRP B  92     -13.854  45.237  39.535  1.00 76.87           O  
ATOM    747  CB  TRP B  92     -16.855  46.477  39.380  1.00 76.87           C  
ATOM    748  CG  TRP B  92     -17.518  47.834  39.425  1.00 76.87           C  
ATOM    750  CD1 TRP B  92     -18.642  48.288  38.799  1.00 76.87           C  
ATOM    749  CD2 TRP B  92     -17.000  48.938  40.183  1.00 76.87           C  
ATOM    752  CE2 TRP B  92     -17.854  50.020  39.973  1.00 76.87           C  
ATOM    753  CE3 TRP B  92     -15.902  49.041  40.986  1.00 76.87           C  
ATOM    751  NE1 TRP B  92     -18.859  49.607  39.122  1.00 76.87           N  
ATOM    754  CZ2 TRP B  92     -17.619  51.227  40.567  1.00 76.87           C  
ATOM    755  CZ3 TRP B  92     -15.666  50.258  41.586  1.00 76.87           C  
ATOM    756  CH2 TRP B  92     -16.510  51.329  41.379  1.00 76.87           C  
ATOM    759  N   GLY B  93     -15.237  44.058  38.205  1.00 25.26           N  
ATOM    760  CA  GLY B  93     -14.595  42.808  38.494  1.00 25.26           C  
ATOM    761  C   GLY B  93     -13.148  42.912  38.129  1.00 25.26           C  
ATOM    762  O   GLY B  93     -12.284  42.393  38.833  1.00 25.26           O  
ATOM    763  N   TYR B  94     -12.853  43.587  37.006  1.00 71.09           N  
ATOM    764  CA  TYR B  94     -11.514  43.716  36.506  1.00 71.09           C  
ATOM    773  C   TYR B  94     -10.652  44.458  37.494  1.00 71.09           C  
ATOM    774  O   TYR B  94      -9.564  43.994  37.834  1.00 71.09           O  
ATOM    765  CB  TYR B  94     -11.529  44.479  35.167  1.00 71.09           C  
ATOM    766  CG  TYR B  94     -10.154  44.681  34.629  1.00 71.09           C  
ATOM    767  CD1 TYR B  94      -9.431  43.632  34.112  1.00 71.09           C  
ATOM    768  CD2 TYR B  94      -9.606  45.944  34.608  1.00 71.09           C  
ATOM    769  CE1 TYR B  94      -8.170  43.839  33.604  1.00 71.09           C  
ATOM    770  CE2 TYR B  94      -8.346  46.157  34.102  1.00 71.09           C  
ATOM    771  CZ  TYR B  94      -7.626  45.102  33.600  1.00 71.09           C  
ATOM    772  OH  TYR B  94      -6.334  45.317  33.078  1.00 71.09           O  
ATOM    775  N   VAL B  95     -11.125  45.613  38.004  1.00 63.59           N  
ATOM    776  CA  VAL B  95     -10.372  46.432  38.920  1.00 63.59           C  
ATOM    780  C   VAL B  95     -10.216  45.723  40.229  1.00 63.59           C  
ATOM    781  O   VAL B  95      -9.262  45.961  40.967  1.00 63.59           O  
ATOM    777  CB  VAL B  95     -11.020  47.759  39.192  1.00 63.59           C  
ATOM    778  CG1 VAL B  95     -11.106  48.530  37.864  1.00 63.59           C  
ATOM    779  CG2 VAL B  95     -12.376  47.532  39.880  1.00 63.59           C  
ATOM    782  N   TRP B  96     -11.209  44.886  40.577  1.00 96.06           N  
ATOM    783  CA  TRP B  96     -11.227  44.089  41.771  1.00 96.06           C  
ATOM    794  C   TRP B  96     -10.182  43.019  41.695  1.00 96.06           C  
ATOM    795  O   TRP B  96      -9.795  42.458  42.720  1.00 96.06           O  
ATOM    784  CB  TRP B  96     -12.600  43.459  42.069  1.00 96.06           C  
ATOM    785  CG  TRP B  96     -13.562  44.422  42.730  1.00 96.06           C  
ATOM    787  CD1 TRP B  96     -14.154  45.550  42.242  1.00 96.06           C  
ATOM    786  CD2 TRP B  96     -14.040  44.264  44.075  1.00 96.06           C  
ATOM    789  CE2 TRP B  96     -14.904  45.326  44.337  1.00 96.06           C  
ATOM    790  CE3 TRP B  96     -13.779  43.308  45.015  1.00 96.06           C  
ATOM    788  NE1 TRP B  96     -14.962  46.111  43.204  1.00 96.06           N  
ATOM    791  CZ2 TRP B  96     -15.524  45.449  45.548  1.00 96.06           C  
ATOM    792  CZ3 TRP B  96     -14.404  43.435  46.236  1.00 96.06           C  
ATOM    793  CH2 TRP B  96     -15.259  44.486  46.496  1.00 96.06           C  
ATOM    796  N   GLY B  97      -9.733  42.666  40.473  1.00 34.47           N  
ATOM    797  CA  GLY B  97      -8.697  41.679  40.358  1.00 34.47           C  
ATOM    798  C   GLY B  97      -9.286  40.357  39.972  1.00 34.47           C  
ATOM    799  O   GLY B  97      -8.609  39.333  40.038  1.00 34.47           O  
ATOM    800  N   LEU B  98     -10.570  40.337  39.568  1.00 56.82           N  
ATOM    801  CA  LEU B  98     -11.193  39.115  39.138  1.00 56.82           C  
ATOM    806  C   LEU B  98     -10.977  39.003  37.656  1.00 56.82           C  
ATOM    807  O   LEU B  98     -11.020  40.005  36.943  1.00 56.82           O  
ATOM    802  CB  LEU B  98     -12.715  39.106  39.367  1.00 56.82           C  
ATOM    803  CG  LEU B  98     -13.141  39.176  40.846  1.00 56.82           C  
ATOM    804  CD1 LEU B  98     -14.673  39.159  40.977  1.00 56.82           C  
ATOM    805  CD2 LEU B  98     -12.481  38.066  41.678  1.00 56.82           C  
ATOM    808  N   PRO B  99     -10.708  37.819  37.160  1.00 89.73           N  
ATOM    809  CA  PRO B  99     -10.536  37.649  35.742  1.00 89.73           C  
ATOM    813  C   PRO B  99     -11.853  37.778  35.042  1.00 89.73           C  
ATOM    814  O   PRO B  99     -12.787  37.060  35.396  1.00 89.73           O  
ATOM    811  CB  PRO B  99      -9.833  36.302  35.552  1.00 89.73           C  
ATOM    812  CG  PRO B  99      -9.927  35.616  36.929  1.00 89.73           C  
ATOM    810  CD  PRO B  99     -10.026  36.789  37.919  1.00 89.73           C  
ATOM    815  N   VAL B 100     -11.930  38.632  34.001  1.00 44.50           N  
ATOM    816  CA  VAL B 100     -13.188  38.864  33.344  1.00 44.50           C  
ATOM    820  C   VAL B 100     -13.058  38.521  31.893  1.00 44.50           C  
ATOM    821  O   VAL B 100     -11.991  38.667  31.300  1.00 44.50           O  
ATOM    817  CB  VAL B 100     -13.629  40.296  33.417  1.00 44.50           C  
ATOM    818  CG1 VAL B 100     -13.851  40.665  34.893  1.00 44.50           C  
ATOM    819  CG2 VAL B 100     -12.576  41.166  32.710  1.00 44.50           C  
ATOM    822  N   THR B 101     -14.162  38.036  31.283  1.00 47.45           N  
ATOM    823  CA  THR B 101     -14.104  37.673  29.895  1.00 47.45           C  
ATOM    827  C   THR B 101     -15.271  38.260  29.160  1.00 47.45           C  
ATOM    828  O   THR B 101     -16.409  38.232  29.630  1.00 47.45           O  
ATOM    824  CB  THR B 101     -14.145  36.188  29.676  1.00 47.45           C  
ATOM    826  CG2 THR B 101     -14.071  35.906  28.166  1.00 47.45           C  
ATOM    825  OG1 THR B 101     -13.057  35.564  30.342  1.00 47.45           O  
ATOM    829  N   PHE B 102     -14.996  38.813  27.962  1.00139.59           N  
ATOM    830  CA  PHE B 102     -16.021  39.340  27.106  1.00139.59           C  
ATOM    838  C   PHE B 102     -16.206  38.312  26.033  1.00139.59           C  
ATOM    839  O   PHE B 102     -15.273  38.014  25.287  1.00139.59           O  
ATOM    831  CB  PHE B 102     -15.602  40.637  26.393  1.00139.59           C  
ATOM    832  CG  PHE B 102     -15.375  41.701  27.412  1.00139.59           C  
ATOM    833  CD1 PHE B 102     -14.167  41.785  28.067  1.00139.59           C  
ATOM    834  CD2 PHE B 102     -16.363  42.607  27.721  1.00139.59           C  
ATOM    835  CE1 PHE B 102     -13.943  42.760  29.009  1.00139.59           C  
ATOM    836  CE2 PHE B 102     -16.145  43.586  28.662  1.00139.59           C  
ATOM    837  CZ  PHE B 102     -14.933  43.665  29.307  1.00139.59           C  
ATOM    840  N   LEU B 103     -17.422  37.745  25.914  1.00 57.89           N  
ATOM    841  CA  LEU B 103     -17.627  36.704  24.944  1.00 57.89           C  
ATOM    846  C   LEU B 103     -18.428  37.263  23.806  1.00 57.89           C  
ATOM    847  O   LEU B 103     -19.549  37.735  23.990  1.00 57.89           O  
ATOM    842  CB  LEU B 103     -18.403  35.510  25.527  1.00 57.89           C  
ATOM    843  CG  LEU B 103     -18.654  34.361  24.534  1.00 57.89           C  
ATOM    844  CD1 LEU B 103     -17.334  33.715  24.081  1.00 57.89           C  
ATOM    845  CD2 LEU B 103     -19.646  33.341  25.117  1.00 57.89           C  
ATOM    848  N   LEU B 104     -17.864  37.209  22.581  1.00 67.87           N  
ATOM    849  CA  LEU B 104     -18.537  37.715  21.418  1.00 67.87           C  
ATOM    854  C   LEU B 104     -19.119  36.527  20.709  1.00 67.87           C  
ATOM    855  O   LEU B 104     -18.400  35.590  20.367  1.00 67.87           O  
ATOM    850  CB  LEU B 104     -17.568  38.429  20.457  1.00 67.87           C  
ATOM    851  CG  LEU B 104     -18.225  39.000  19.189  1.00 67.87           C  
ATOM    852  CD1 LEU B 104     -19.235  40.109  19.537  1.00 67.87           C  
ATOM    853  CD2 LEU B 104     -17.162  39.470  18.183  1.00 67.87           C  
ATOM    856  N   GLY B 105     -20.444  36.536  20.450  1.00 43.66           N  
ATOM    857  CA  GLY B 105     -21.046  35.365  19.870  1.00 43.66           C  
ATOM    858  C   GLY B 105     -21.056  35.478  18.381  1.00 43.66           C  
ATOM    859  O   GLY B 105     -22.105  35.656  17.763  1.00 43.66           O  
ATOM    860  N   GLY B 106     -19.870  35.338  17.762  1.00 37.24           N  
ATOM    861  CA  GLY B 106     -19.770  35.449  16.337  1.00 37.24           C  
ATOM    862  C   GLY B 106     -20.457  34.312  15.642  1.00 37.24           C  
ATOM    863  O   GLY B 106     -21.199  34.517  14.683  1.00 37.24           O  
ATOM    864  N   ALA B 107     -20.201  33.068  16.086  1.00 44.38           N  
ATOM    865  CA  ALA B 107     -20.748  31.925  15.409  1.00 44.38           C  
ATOM    867  C   ALA B 107     -22.230  31.859  15.571  1.00 44.38           C  
ATOM    868  O   ALA B 107     -22.969  31.645  14.612  1.00 44.38           O  
ATOM    866  CB  ALA B 107     -20.174  30.595  15.926  1.00 44.38           C  
ATOM    869  N   THR B 108     -22.691  32.087  16.809  1.00115.74           N  
ATOM    870  CA  THR B 108     -24.060  31.914  17.184  1.00115.74           C  
ATOM    874  C   THR B 108     -24.911  32.899  16.455  1.00115.74           C  
ATOM    875  O   THR B 108     -26.065  32.621  16.139  1.00115.74           O  
ATOM    871  CB  THR B 108     -24.257  32.137  18.650  1.00115.74           C  
ATOM    873  CG2 THR B 108     -25.682  31.702  18.986  1.00115.74           C  
ATOM    872  OG1 THR B 108     -23.356  31.334  19.396  1.00115.74           O  
ATOM    876  N   SER B 109     -24.367  34.093  16.180  1.00127.26           N  
ATOM    877  CA  SER B 109     -25.167  35.122  15.587  1.00127.26           C  
ATOM    880  C   SER B 109     -25.566  34.759  14.198  1.00127.26           C  
ATOM    881  O   SER B 109     -24.931  33.959  13.511  1.00127.26           O  
ATOM    878  CB  SER B 109     -24.459  36.485  15.523  1.00127.26           C  
ATOM    879  OG  SER B 109     -24.158  36.937  16.835  1.00127.26           O  
ATOM    882  N   ARG B 110     -26.716  35.326  13.800  1.00316.38           N  
ATOM    883  CA  ARG B 110     -27.248  35.242  12.480  1.00316.38           C  
ATOM    891  C   ARG B 110     -28.553  35.948  12.582  1.00316.38           C  
ATOM    892  O   ARG B 110     -29.129  36.026  13.667  1.00316.38           O  
ATOM    884  CB  ARG B 110     -27.521  33.814  11.978  1.00316.38           C  
ATOM    885  CG  ARG B 110     -28.565  33.039  12.783  1.00316.38           C  
ATOM    886  CD  ARG B 110     -28.793  31.628  12.239  1.00316.38           C  
ATOM    887  NE  ARG B 110     -29.925  31.018  12.991  1.00316.38           N  
ATOM    888  CZ  ARG B 110     -30.616  29.982  12.433  1.00316.38           C  
ATOM    889  NH1 ARG B 110     -30.271  29.530  11.192  1.00316.38           N1+
ATOM    890  NH2 ARG B 110     -31.649  29.399  13.107  1.00316.38           N  
ATOM    893  N   VAL B 111     -29.061  36.501  11.471  1.00 74.78           N  
ATOM    894  CA  VAL B 111     -30.325  37.150  11.620  1.00 74.78           C  
ATOM    898  C   VAL B 111     -31.333  36.278  10.963  1.00 74.78           C  
ATOM    899  O   VAL B 111     -31.131  35.794   9.850  1.00 74.78           O  
ATOM    895  CB  VAL B 111     -30.413  38.508  10.989  1.00 74.78           C  
ATOM    896  CG1 VAL B 111     -31.830  39.060  11.228  1.00 74.78           C  
ATOM    897  CG2 VAL B 111     -29.298  39.394  11.571  1.00 74.78           C  
ATOM    900  N   GLY B 112     -32.454  36.043  11.664  1.00123.10           N  
ATOM    901  CA  GLY B 112     -33.485  35.219  11.119  1.00123.10           C  
ATOM    902  C   GLY B 112     -34.732  36.022  11.199  1.00123.10           C  
ATOM    903  O   GLY B 112     -34.756  37.080  11.824  1.00123.10           O  
ATOM    904  N   ASP B 113     -35.803  35.542  10.545  1.00142.70           N  
ATOM    905  CA  ASP B 113     -37.038  36.260  10.590  1.00142.70           C  
ATOM    910  C   ASP B 113     -37.882  35.582  11.614  1.00142.70           C  
ATOM    911  O   ASP B 113     -38.255  34.419  11.458  1.00142.70           O  
ATOM    906  CB  ASP B 113     -37.797  36.226   9.254  1.00142.70           C  
ATOM    907  CG  ASP B 113     -36.954  36.979   8.235  1.00142.70           C  
ATOM    908  OD1 ASP B 113     -35.962  37.631   8.659  1.00142.70           O  
ATOM    909  OD2 ASP B 113     -37.289  36.912   7.023  1.00142.70           O1-
ATOM    912  N   PRO B 114     -38.169  36.274  12.679  1.00169.38           N  
ATOM    913  CA  PRO B 114     -38.976  35.667  13.695  1.00169.38           C  
ATOM    917  C   PRO B 114     -40.402  35.629  13.270  1.00169.38           C  
ATOM    918  O   PRO B 114     -40.810  36.463  12.463  1.00169.38           O  
ATOM    915  CB  PRO B 114     -38.747  36.482  14.965  1.00169.38           C  
ATOM    916  CG  PRO B 114     -37.338  37.066  14.769  1.00169.38           C  
ATOM    914  CD  PRO B 114     -37.194  37.192  13.244  1.00169.38           C  
ATOM    919  N   THR B 115     -41.168  34.656  13.789  1.00153.72           N  
ATOM    920  CA  THR B 115     -42.562  34.590  13.487  1.00153.72           C  
ATOM    924  C   THR B 115     -43.219  35.375  14.575  1.00153.72           C  
ATOM    925  O   THR B 115     -42.569  35.748  15.550  1.00153.72           O  
ATOM    921  CB  THR B 115     -43.098  33.185  13.514  1.00153.72           C  
ATOM    923  CG2 THR B 115     -44.579  33.191  13.101  1.00153.72           C  
ATOM    922  OG1 THR B 115     -42.359  32.375  12.612  1.00153.72           O  
ATOM    926  N   GLY B 116     -44.521  35.674  14.435  1.00 95.04           N  
ATOM    927  CA  GLY B 116     -45.171  36.404  15.477  1.00 95.04           C  
ATOM    928  C   GLY B 116     -44.614  37.789  15.481  1.00 95.04           C  
ATOM    929  O   GLY B 116     -44.506  38.432  14.438  1.00 95.04           O  
ATOM    930  N   ARG B 117     -44.236  38.279  16.677  1.00169.46           N  
ATOM    931  CA  ARG B 117     -43.761  39.623  16.801  1.00169.46           C  
ATOM    939  C   ARG B 117     -42.481  39.748  16.046  1.00169.46           C  
ATOM    940  O   ARG B 117     -41.606  38.884  16.121  1.00169.46           O  
ATOM    932  CB  ARG B 117     -43.468  40.040  18.252  1.00169.46           C  
ATOM    933  CG  ARG B 117     -44.692  39.983  19.165  1.00169.46           C  
ATOM    934  CD  ARG B 117     -44.398  40.400  20.607  1.00169.46           C  
ATOM    935  NE  ARG B 117     -45.645  40.192  21.395  1.00169.46           N  
ATOM    936  CZ  ARG B 117     -46.584  41.180  21.476  1.00169.46           C  
ATOM    937  NH1 ARG B 117     -46.389  42.363  20.824  1.00169.46           N1+
ATOM    938  NH2 ARG B 117     -47.718  40.982  22.209  1.00169.46           N  
ATOM    941  N   LEU B 118     -42.365  40.843  15.275  1.00 79.13           N  
ATOM    942  CA  LEU B 118     -41.185  41.135  14.521  1.00 79.13           C  
ATOM    947  C   LEU B 118     -40.095  41.444  15.491  1.00 79.13           C  
ATOM    948  O   LEU B 118     -38.938  41.080  15.281  1.00 79.13           O  
ATOM    943  CB  LEU B 118     -41.346  42.342  13.582  1.00 79.13           C  
ATOM    944  CG  LEU B 118     -42.362  42.096  12.450  1.00 79.13           C  
ATOM    945  CD1 LEU B 118     -42.417  43.284  11.478  1.00 79.13           C  
ATOM    946  CD2 LEU B 118     -42.093  40.758  11.741  1.00 79.13           C  
ATOM    949  N   LYS B 119     -40.448  42.112  16.605  1.00250.62           N  
ATOM    950  CA  LYS B 119     -39.450  42.486  17.559  1.00250.62           C  
ATOM    956  C   LYS B 119     -38.395  43.268  16.855  1.00250.62           C  
ATOM    957  O   LYS B 119     -37.212  42.938  16.915  1.00250.62           O  
ATOM    951  CB  LYS B 119     -38.780  41.297  18.267  1.00250.62           C  
ATOM    952  CG  LYS B 119     -39.678  40.639  19.312  1.00250.62           C  
ATOM    953  CD  LYS B 119     -40.141  41.619  20.392  1.00250.62           C  
ATOM    954  CE  LYS B 119     -38.989  42.343  21.094  1.00250.62           C  
ATOM    955  NZ  LYS B 119     -39.523  43.391  21.994  1.00250.62           N1+
ATOM    958  N   GLY B 120     -38.818  44.336  16.154  1.00105.67           N  
ATOM    959  CA  GLY B 120     -37.879  45.180  15.483  1.00105.67           C  
ATOM    960  C   GLY B 120     -37.857  44.795  14.046  1.00105.67           C  
ATOM    961  O   GLY B 120     -38.342  43.733  13.661  1.00105.67           O  
ATOM    962  N   ARG B 121     -37.271  45.675  13.215  1.00285.99           N  
ATOM    963  CA  ARG B 121     -37.198  45.431  11.810  1.00285.99           C  
ATOM    971  C   ARG B 121     -36.252  44.296  11.638  1.00285.99           C  
ATOM    972  O   ARG B 121     -35.273  44.178  12.373  1.00285.99           O  
ATOM    964  CB  ARG B 121     -36.601  46.604  11.018  1.00285.99           C  
ATOM    965  CG  ARG B 121     -35.126  46.854  11.348  1.00285.99           C  
ATOM    966  CD  ARG B 121     -34.825  47.041  12.837  1.00285.99           C  
ATOM    967  NE  ARG B 121     -33.341  47.046  12.989  1.00285.99           N  
ATOM    968  CZ  ARG B 121     -32.773  46.935  14.225  1.00285.99           C  
ATOM    969  NH1 ARG B 121     -33.562  46.844  15.334  1.00285.99           N1+
ATOM    970  NH2 ARG B 121     -31.414  46.911  14.351  1.00285.99           N  
ATOM    973  N   GLU B 122     -36.532  43.408  10.668  1.00250.98           N  
ATOM    974  CA  GLU B 122     -35.623  42.326  10.460  1.00250.98           C  
ATOM    980  C   GLU B 122     -34.961  42.556   9.143  1.00250.98           C  
ATOM    981  O   GLU B 122     -35.611  42.548   8.097  1.00250.98           O  
ATOM    975  CB  GLU B 122     -36.320  40.954  10.427  1.00250.98           C  
ATOM    976  CG  GLU B 122     -37.366  40.822   9.319  1.00250.98           C  
ATOM    977  CD  GLU B 122     -38.080  39.491   9.509  1.00250.98           C  
ATOM    978  OE1 GLU B 122     -37.893  38.870  10.590  1.00250.98           O  
ATOM    979  OE2 GLU B 122     -38.823  39.079   8.579  1.00250.98           O1-
ATOM    982  N   GLN B 123     -33.635  42.786   9.168  1.00233.27           N  
ATOM    983  CA  GLN B 123     -32.904  42.990   7.955  1.00233.27           C  
ATOM    989  C   GLN B 123     -31.832  41.952   7.963  1.00233.27           C  
ATOM    990  O   GLN B 123     -31.186  41.737   8.987  1.00233.27           O  
ATOM    984  CB  GLN B 123     -32.205  44.360   7.888  1.00233.27           C  
ATOM    985  CG  GLN B 123     -33.164  45.547   8.022  1.00233.27           C  
ATOM    986  CD  GLN B 123     -34.126  45.531   6.844  1.00233.27           C  
ATOM    988  NE2 GLN B 123     -34.257  46.695   6.153  1.00233.27           N  
ATOM    987  OE1 GLN B 123     -34.744  44.511   6.546  1.00233.27           O  
ATOM    991  N   VAL B 124     -31.617  41.254   6.830  1.00119.55           N  
ATOM    992  CA  VAL B 124     -30.607  40.243   6.896  1.00119.55           C  
ATOM    996  C   VAL B 124     -29.757  40.283   5.670  1.00119.55           C  
ATOM    997  O   VAL B 124     -30.232  40.527   4.561  1.00119.55           O  
ATOM    993  CB  VAL B 124     -31.160  38.851   6.992  1.00119.55           C  
ATOM    994  CG1 VAL B 124     -31.954  38.730   8.302  1.00119.55           C  
ATOM    995  CG2 VAL B 124     -31.992  38.571   5.730  1.00119.55           C  
ATOM    998  N   HIS B 125     -28.446  40.055   5.877  1.00113.42           N  
ATOM    999  CA  HIS B 125     -27.458  39.943   4.845  1.00113.42           C  
ATOM   1006  C   HIS B 125     -26.285  39.308   5.525  1.00113.42           C  
ATOM   1007  O   HIS B 125     -25.976  39.636   6.668  1.00113.42           O  
ATOM   1002  CB  HIS B 125     -26.985  41.294   4.276  1.00113.42           C  
ATOM   1001  CG  HIS B 125     -28.060  42.032   3.532  1.00113.42           C  
ATOM   1004  CD2 HIS B 125     -28.403  41.986   2.216  1.00113.42           C  
ATOM   1000  ND1 HIS B 125     -28.928  42.931   4.114  1.00113.42           N  
ATOM   1005  CE1 HIS B 125     -29.745  43.380   3.128  1.00113.42           C  
ATOM   1003  NE2 HIS B 125     -29.464  42.836   1.958  1.00113.42           N  
ATOM   1008  N   SER B 126     -25.613  38.356   4.854  1.00 74.03           N  
ATOM   1009  CA  SER B 126     -24.501  37.683   5.463  1.00 74.03           C  
ATOM   1012  C   SER B 126     -23.371  38.646   5.629  1.00 74.03           C  
ATOM   1013  O   SER B 126     -22.695  38.657   6.657  1.00 74.03           O  
ATOM   1010  CB  SER B 126     -23.989  36.504   4.619  1.00 74.03           C  
ATOM   1011  OG  SER B 126     -24.993  35.504   4.529  1.00 74.03           O  
ATOM   1014  N   SER B 127     -23.157  39.501   4.613  1.00 58.15           N  
ATOM   1015  CA  SER B 127     -22.054  40.414   4.635  1.00 58.15           C  
ATOM   1018  C   SER B 127     -22.228  41.338   5.792  1.00 58.15           C  
ATOM   1019  O   SER B 127     -21.252  41.772   6.401  1.00 58.15           O  
ATOM   1016  CB  SER B 127     -21.963  41.273   3.361  1.00 58.15           C  
ATOM   1017  OG  SER B 127     -20.852  42.152   3.445  1.00 58.15           O  
ATOM   1020  N   VAL B 128     -23.489  41.661   6.126  1.00 24.90           N  
ATOM   1021  CA  VAL B 128     -23.759  42.565   7.205  1.00 24.90           C  
ATOM   1025  C   VAL B 128     -23.274  41.966   8.490  1.00 24.90           C  
ATOM   1026  O   VAL B 128     -22.691  42.658   9.324  1.00 24.90           O  
ATOM   1022  CB  VAL B 128     -25.224  42.846   7.377  1.00 24.90           C  
ATOM   1023  CG1 VAL B 128     -25.415  43.702   8.640  1.00 24.90           C  
ATOM   1024  CG2 VAL B 128     -25.752  43.506   6.092  1.00 24.90           C  
ATOM   1027  N   ARG B 129     -23.499  40.652   8.680  1.00114.98           N  
ATOM   1028  CA  ARG B 129     -23.172  40.014   9.923  1.00114.98           C  
ATOM   1036  C   ARG B 129     -21.705  40.099  10.171  1.00114.98           C  
ATOM   1037  O   ARG B 129     -21.275  40.380  11.288  1.00114.98           O  
ATOM   1029  CB  ARG B 129     -23.533  38.521   9.949  1.00114.98           C  
ATOM   1030  CG  ARG B 129     -25.032  38.252   9.836  1.00114.98           C  
ATOM   1031  CD  ARG B 129     -25.388  36.767   9.900  1.00114.98           C  
ATOM   1032  NE  ARG B 129     -26.867  36.653   9.769  1.00114.98           N  
ATOM   1033  CZ  ARG B 129     -27.429  36.595   8.527  1.00114.98           C  
ATOM   1034  NH1 ARG B 129     -26.633  36.633   7.418  1.00114.98           N1+
ATOM   1035  NH2 ARG B 129     -28.783  36.500   8.393  1.00114.98           N  
ATOM   1038  N   LYS B 130     -20.892  39.861   9.129  1.00120.55           N  
ATOM   1039  CA  LYS B 130     -19.470  39.849   9.298  1.00120.55           C  
ATOM   1045  C   LYS B 130     -19.000  41.211   9.709  1.00120.55           C  
ATOM   1046  O   LYS B 130     -18.139  41.337  10.578  1.00120.55           O  
ATOM   1040  CB  LYS B 130     -18.729  39.467   8.006  1.00120.55           C  
ATOM   1041  CG  LYS B 130     -17.262  39.093   8.225  1.00120.55           C  
ATOM   1042  CD  LYS B 130     -17.080  37.777   8.985  1.00120.55           C  
ATOM   1043  CE  LYS B 130     -15.620  37.345   9.135  1.00120.55           C  
ATOM   1044  NZ  LYS B 130     -15.074  36.938   7.820  1.00120.55           N1+
ATOM   1047  N   ALA B 131     -19.552  42.271   9.089  1.00 30.09           N  
ATOM   1048  CA  ALA B 131     -19.123  43.614   9.371  1.00 30.09           C  
ATOM   1050  C   ALA B 131     -19.426  43.974  10.791  1.00 30.09           C  
ATOM   1051  O   ALA B 131     -18.589  44.547  11.488  1.00 30.09           O  
ATOM   1049  CB  ALA B 131     -19.819  44.657   8.478  1.00 30.09           C  
ATOM   1052  N   ASN B 132     -20.635  43.640  11.271  1.00107.96           N  
ATOM   1053  CA  ASN B 132     -20.987  44.023  12.605  1.00107.96           C  
ATOM   1058  C   ASN B 132     -20.123  43.302  13.591  1.00107.96           C  
ATOM   1059  O   ASN B 132     -19.768  43.861  14.627  1.00107.96           O  
ATOM   1054  CB  ASN B 132     -22.479  43.836  12.939  1.00107.96           C  
ATOM   1055  CG  ASN B 132     -22.884  42.392  12.735  1.00107.96           C  
ATOM   1057  ND2 ASN B 132     -23.770  42.154  11.732  1.00107.96           N  
ATOM   1056  OD1 ASN B 132     -22.434  41.502  13.452  1.00107.96           O  
ATOM   1060  N   MET B 133     -19.756  42.041  13.295  1.00 45.68           N  
ATOM   1061  CA  MET B 133     -18.942  41.281  14.201  1.00 45.68           C  
ATOM   1066  C   MET B 133     -17.616  41.962  14.348  1.00 45.68           C  
ATOM   1067  O   MET B 133     -17.088  42.082  15.452  1.00 45.68           O  
ATOM   1062  CB  MET B 133     -18.643  39.859  13.696  1.00 45.68           C  
ATOM   1063  CG  MET B 133     -17.884  38.997  14.711  1.00 45.68           C  
ATOM   1064  SD  MET B 133     -17.512  37.312  14.143  1.00 45.68           S  
ATOM   1065  CE  MET B 133     -19.248  36.886  13.817  1.00 45.68           C  
ATOM   1068  N   ALA B 134     -17.039  42.417  13.221  1.00 28.80           N  
ATOM   1069  CA  ALA B 134     -15.747  43.043  13.234  1.00 28.80           C  
ATOM   1071  C   ALA B 134     -15.806  44.331  13.995  1.00 28.80           C  
ATOM   1072  O   ALA B 134     -14.916  44.629  14.791  1.00 28.80           O  
ATOM   1070  CB  ALA B 134     -15.234  43.372  11.822  1.00 28.80           C  
ATOM   1073  N   SER B 135     -16.865  45.130  13.769  1.00 26.84           N  
ATOM   1074  CA  SER B 135     -16.990  46.411  14.404  1.00 26.84           C  
ATOM   1077  C   SER B 135     -17.131  46.219  15.880  1.00 26.84           C  
ATOM   1078  O   SER B 135     -16.535  46.951  16.670  1.00 26.84           O  
ATOM   1075  CB  SER B 135     -18.227  47.193  13.929  1.00 26.84           C  
ATOM   1076  OG  SER B 135     -18.114  47.495  12.546  1.00 26.84           O  
ATOM   1079  N   MET B 136     -17.937  45.222  16.291  1.00101.47           N  
ATOM   1080  CA  MET B 136     -18.164  44.959  17.683  1.00101.47           C  
ATOM   1085  C   MET B 136     -16.890  44.533  18.328  1.00101.47           C  
ATOM   1086  O   MET B 136     -16.594  44.925  19.455  1.00101.47           O  
ATOM   1081  CB  MET B 136     -19.151  43.805  17.940  1.00101.47           C  
ATOM   1082  CG  MET B 136     -20.625  44.181  17.824  1.00101.47           C  
ATOM   1083  SD  MET B 136     -21.257  45.149  19.227  1.00101.47           S  
ATOM   1084  CE  MET B 136     -21.237  43.769  20.407  1.00101.47           C  
ATOM   1087  N   HIS B 137     -16.104  43.701  17.627  1.00 34.04           N  
ATOM   1088  CA  HIS B 137     -14.891  43.194  18.192  1.00 34.04           C  
ATOM   1095  C   HIS B 137     -13.989  44.348  18.495  1.00 34.04           C  
ATOM   1096  O   HIS B 137     -13.395  44.417  19.570  1.00 34.04           O  
ATOM   1091  CB  HIS B 137     -14.152  42.255  17.221  1.00 34.04           C  
ATOM   1090  CG  HIS B 137     -12.932  41.618  17.815  1.00 34.04           C  
ATOM   1093  CD2 HIS B 137     -11.628  42.000  17.748  1.00 34.04           C  
ATOM   1089  ND1 HIS B 137     -12.949  40.465  18.567  1.00 34.04           N  
ATOM   1094  CE1 HIS B 137     -11.664  40.207  18.916  1.00 34.04           C  
ATOM   1092  NE2 HIS B 137     -10.826  41.112  18.442  1.00 34.04           N  
ATOM   1097  N   MET B 138     -13.877  45.295  17.546  1.00117.60           N  
ATOM   1098  CA  MET B 138     -13.007  46.426  17.714  1.00117.60           C  
ATOM   1103  C   MET B 138     -13.476  47.253  18.867  1.00117.60           C  
ATOM   1104  O   MET B 138     -12.673  47.726  19.669  1.00117.60           O  
ATOM   1099  CB  MET B 138     -12.978  47.346  16.482  1.00117.60           C  
ATOM   1100  CG  MET B 138     -12.240  46.747  15.284  1.00117.60           C  
ATOM   1101  SD  MET B 138     -10.429  46.707  15.454  1.00117.60           S  
ATOM   1102  CE  MET B 138     -10.387  45.450  16.763  1.00117.60           C  
ATOM   1105  N   GLN B 139     -14.801  47.446  18.982  1.00 45.29           N  
ATOM   1106  CA  GLN B 139     -15.336  48.286  20.013  1.00 45.29           C  
ATOM   1112  C   GLN B 139     -15.045  47.688  21.356  1.00 45.29           C  
ATOM   1113  O   GLN B 139     -14.702  48.406  22.295  1.00 45.29           O  
ATOM   1107  CB  GLN B 139     -16.858  48.465  19.892  1.00 45.29           C  
ATOM   1108  CG  GLN B 139     -17.456  49.390  20.952  1.00 45.29           C  
ATOM   1109  CD  GLN B 139     -18.942  49.530  20.657  1.00 45.29           C  
ATOM   1111  NE2 GLN B 139     -19.388  50.786  20.384  1.00 45.29           N  
ATOM   1110  OE1 GLN B 139     -19.686  48.552  20.659  1.00 45.29           O  
ATOM   1114  N   LEU B 140     -15.167  46.352  21.480  1.00 54.92           N  
ATOM   1115  CA  LEU B 140     -14.978  45.670  22.730  1.00 54.92           C  
ATOM   1120  C   LEU B 140     -13.561  45.822  23.187  1.00 54.92           C  
ATOM   1121  O   LEU B 140     -13.302  45.994  24.378  1.00 54.92           O  
ATOM   1116  CB  LEU B 140     -15.308  44.169  22.648  1.00 54.92           C  
ATOM   1117  CG  LEU B 140     -16.805  43.890  22.395  1.00 54.92           C  
ATOM   1118  CD1 LEU B 140     -17.098  42.382  22.325  1.00 54.92           C  
ATOM   1119  CD2 LEU B 140     -17.686  44.612  23.427  1.00 54.92           C  
ATOM   1122  N   LYS B 141     -12.598  45.743  22.250  1.00 79.20           N  
ATOM   1123  CA  LYS B 141     -11.218  45.871  22.614  1.00 79.20           C  
ATOM   1129  C   LYS B 141     -11.005  47.245  23.169  1.00 79.20           C  
ATOM   1130  O   LYS B 141     -10.350  47.411  24.197  1.00 79.20           O  
ATOM   1124  CB  LYS B 141     -10.274  45.724  21.410  1.00 79.20           C  
ATOM   1125  CG  LYS B 141     -10.261  44.324  20.796  1.00 79.20           C  
ATOM   1126  CD  LYS B 141      -9.625  44.282  19.405  1.00 79.20           C  
ATOM   1127  CE  LYS B 141      -8.134  44.627  19.395  1.00 79.20           C  
ATOM   1128  NZ  LYS B 141      -7.339  43.451  19.812  1.00 79.20           N1+
ATOM   1131  N   LYS B 142     -11.576  48.266  22.502  1.00 90.36           N  
ATOM   1132  CA  LYS B 142     -11.388  49.629  22.914  1.00 90.36           C  
ATOM   1138  C   LYS B 142     -11.993  49.828  24.270  1.00 90.36           C  
ATOM   1139  O   LYS B 142     -11.433  50.527  25.113  1.00 90.36           O  
ATOM   1133  CB  LYS B 142     -12.018  50.647  21.950  1.00 90.36           C  
ATOM   1134  CG  LYS B 142     -11.815  52.096  22.400  1.00 90.36           C  
ATOM   1135  CD  LYS B 142     -12.010  53.126  21.284  1.00 90.36           C  
ATOM   1136  CE  LYS B 142     -13.023  52.706  20.215  1.00 90.36           C  
ATOM   1137  NZ  LYS B 142     -12.404  51.740  19.281  1.00 90.36           N1+
ATOM   1140  N   LEU B 143     -13.158  49.203  24.515  1.00113.08           N  
ATOM   1141  CA  LEU B 143     -13.865  49.337  25.756  1.00113.08           C  
ATOM   1146  C   LEU B 143     -12.985  48.787  26.839  1.00113.08           C  
ATOM   1147  O   LEU B 143     -12.909  49.348  27.931  1.00113.08           O  
ATOM   1142  CB  LEU B 143     -15.167  48.507  25.729  1.00113.08           C  
ATOM   1143  CG  LEU B 143     -16.134  48.674  26.922  1.00113.08           C  
ATOM   1144  CD1 LEU B 143     -15.508  48.252  28.256  1.00113.08           C  
ATOM   1145  CD2 LEU B 143     -16.751  50.078  26.958  1.00113.08           C  
ATOM   1148  N   GLY B 144     -12.291  47.668  26.555  1.00 20.35           N  
ATOM   1149  CA  GLY B 144     -11.462  47.037  27.543  1.00 20.35           C  
ATOM   1150  C   GLY B 144     -10.380  47.980  27.953  1.00 20.35           C  
ATOM   1151  O   GLY B 144     -10.064  48.091  29.137  1.00 20.35           O  
ATOM   1152  N   ALA B 145      -9.759  48.663  26.973  1.00 26.65           N  
ATOM   1153  CA  ALA B 145      -8.699  49.588  27.255  1.00 26.65           C  
ATOM   1155  C   ALA B 145      -9.246  50.741  28.034  1.00 26.65           C  
ATOM   1156  O   ALA B 145      -8.616  51.222  28.974  1.00 26.65           O  
ATOM   1154  CB  ALA B 145      -8.048  50.157  25.984  1.00 26.65           C  
ATOM   1157  N   SER B 146     -10.448  51.218  27.656  1.00 75.20           N  
ATOM   1158  CA  SER B 146     -11.018  52.374  28.290  1.00 75.20           C  
ATOM   1161  C   SER B 146     -11.328  52.069  29.724  1.00 75.20           C  
ATOM   1162  O   SER B 146     -11.216  52.942  30.583  1.00 75.20           O  
ATOM   1159  CB  SER B 146     -12.305  52.874  27.608  1.00 75.20           C  
ATOM   1160  OG  SER B 146     -13.335  51.905  27.715  1.00 75.20           O  
ATOM   1163  N   ILE B 147     -11.722  50.816  30.024  1.00 38.08           N  
ATOM   1164  CA  ILE B 147     -12.045  50.448  31.372  1.00 38.08           C  
ATOM   1169  C   ILE B 147     -10.813  50.591  32.206  1.00 38.08           C  
ATOM   1170  O   ILE B 147     -10.868  51.070  33.336  1.00 38.08           O  
ATOM   1165  CB  ILE B 147     -12.485  49.018  31.519  1.00 38.08           C  
ATOM   1166  CG1 ILE B 147     -13.813  48.767  30.785  1.00 38.08           C  
ATOM   1167  CG2 ILE B 147     -12.539  48.692  33.021  1.00 38.08           C  
ATOM   1168  CD1 ILE B 147     -14.176  47.285  30.702  1.00 38.08           C  
ATOM   1171  N   GLU B 148      -9.666  50.149  31.664  1.00 47.78           N  
ATOM   1172  CA  GLU B 148      -8.424  50.191  32.378  1.00 47.78           C  
ATOM   1178  C   GLU B 148      -8.043  51.618  32.642  1.00 47.78           C  
ATOM   1179  O   GLU B 148      -7.635  51.965  33.749  1.00 47.78           O  
ATOM   1173  CB  GLU B 148      -7.291  49.518  31.582  1.00 47.78           C  
ATOM   1174  CG  GLU B 148      -5.977  49.371  32.349  1.00 47.78           C  
ATOM   1175  CD  GLU B 148      -5.003  48.639  31.437  1.00 47.78           C  
ATOM   1176  OE1 GLU B 148      -5.477  47.834  30.592  1.00 47.78           O  
ATOM   1177  OE2 GLU B 148      -3.772  48.877  31.571  1.00 47.78           O1-
ATOM   1180  N   ARG B 149      -8.180  52.487  31.622  1.00122.37           N  
ATOM   1181  CA  ARG B 149      -7.820  53.875  31.728  1.00122.37           C  
ATOM   1189  C   ARG B 149      -8.697  54.542  32.740  1.00122.37           C  
ATOM   1190  O   ARG B 149      -8.231  55.314  33.576  1.00122.37           O  
ATOM   1182  CB  ARG B 149      -8.012  54.612  30.395  1.00122.37           C  
ATOM   1183  CG  ARG B 149      -7.792  56.122  30.476  1.00122.37           C  
ATOM   1184  CD  ARG B 149      -7.993  56.822  29.132  1.00122.37           C  
ATOM   1185  NE  ARG B 149      -9.194  56.212  28.488  1.00122.37           N  
ATOM   1186  CZ  ARG B 149     -10.444  56.652  28.809  1.00122.37           C  
ATOM   1187  NH1 ARG B 149     -10.599  57.649  29.728  1.00122.37           N1+
ATOM   1188  NH2 ARG B 149     -11.540  56.093  28.218  1.00122.37           N  
ATOM   1191  N   TYR B 150     -10.003  54.240  32.688  1.00 74.04           N  
ATOM   1192  CA  TYR B 150     -10.990  54.825  33.543  1.00 74.04           C  
ATOM   1201  C   TYR B 150     -10.701  54.426  34.957  1.00 74.04           C  
ATOM   1202  O   TYR B 150     -10.854  55.225  35.879  1.00 74.04           O  
ATOM   1193  CB  TYR B 150     -12.397  54.356  33.141  1.00 74.04           C  
ATOM   1194  CG  TYR B 150     -13.409  54.942  34.057  1.00 74.04           C  
ATOM   1195  CD1 TYR B 150     -13.750  56.276  33.996  1.00 74.04           C  
ATOM   1196  CD2 TYR B 150     -14.038  54.126  34.962  1.00 74.04           C  
ATOM   1197  CE1 TYR B 150     -14.698  56.789  34.851  1.00 74.04           C  
ATOM   1198  CE2 TYR B 150     -14.982  54.634  35.815  1.00 74.04           C  
ATOM   1199  CZ  TYR B 150     -15.312  55.962  35.762  1.00 74.04           C  
ATOM   1200  OH  TYR B 150     -16.287  56.455  36.651  1.00 74.04           O  
ATOM   1203  N   GLY B 151     -10.282  53.163  35.162  1.00 25.23           N  
ATOM   1204  CA  GLY B 151      -9.974  52.654  36.467  1.00 25.23           C  
ATOM   1205  C   GLY B 151      -8.817  53.411  37.043  1.00 25.23           C  
ATOM   1206  O   GLY B 151      -8.777  53.682  38.242  1.00 25.23           O  
ATOM   1207  N   GLU B 152      -7.830  53.764  36.200  1.00 42.82           N  
ATOM   1208  CA  GLU B 152      -6.651  54.432  36.672  1.00 42.82           C  
ATOM   1214  C   GLU B 152      -7.024  55.757  37.261  1.00 42.82           C  
ATOM   1215  O   GLU B 152      -6.471  56.166  38.282  1.00 42.82           O  
ATOM   1209  CB  GLU B 152      -5.623  54.695  35.564  1.00 42.82           C  
ATOM   1210  CG  GLU B 152      -4.375  55.408  36.082  1.00 42.82           C  
ATOM   1211  CD  GLU B 152      -3.321  55.334  34.992  1.00 42.82           C  
ATOM   1212  OE1 GLU B 152      -3.417  56.118  34.010  1.00 42.82           O  
ATOM   1213  OE2 GLU B 152      -2.411  54.475  35.128  1.00 42.82           O1-
ATOM   1216  N   LYS B 153      -7.990  56.459  36.642  1.00 53.10           N  
ATOM   1217  CA  LYS B 153      -8.388  57.760  37.104  1.00 53.10           C  
ATOM   1223  C   LYS B 153      -8.858  57.640  38.522  1.00 53.10           C  
ATOM   1224  O   LYS B 153      -8.537  58.468  39.373  1.00 53.10           O  
ATOM   1218  CB  LYS B 153      -9.578  58.313  36.300  1.00 53.10           C  
ATOM   1219  CG  LYS B 153     -10.139  59.630  36.839  1.00 53.10           C  
ATOM   1220  CD  LYS B 153     -11.310  60.173  36.016  1.00 53.10           C  
ATOM   1221  CE  LYS B 153     -12.062  61.312  36.706  1.00 53.10           C  
ATOM   1222  NZ  LYS B 153     -13.333  61.584  36.000  1.00 53.10           N1+
ATOM   1225  N   HIS B 154      -9.643  56.586  38.794  1.00105.79           N  
ATOM   1226  CA  HIS B 154     -10.239  56.309  40.069  1.00105.79           C  
ATOM   1233  C   HIS B 154      -9.250  55.828  41.079  1.00105.79           C  
ATOM   1234  O   HIS B 154      -9.585  55.745  42.257  1.00105.79           O  
ATOM   1229  CB  HIS B 154     -11.432  55.353  39.992  1.00105.79           C  
ATOM   1228  CG  HIS B 154     -12.604  56.103  39.447  1.00105.79           C  
ATOM   1231  CD2 HIS B 154     -13.068  56.213  38.174  1.00105.79           C  
ATOM   1227  ND1 HIS B 154     -13.418  56.904  40.217  1.00105.79           N  
ATOM   1232  CE1 HIS B 154     -14.327  57.457  39.377  1.00105.79           C  
ATOM   1230  NE2 HIS B 154     -14.154  57.068  38.127  1.00105.79           N  
ATOM   1235  N   GLY B 155      -8.036  55.422  40.665  1.00 35.79           N  
ATOM   1236  CA  GLY B 155      -7.094  55.021  41.671  1.00 35.79           C  
ATOM   1237  C   GLY B 155      -6.936  53.536  41.672  1.00 35.79           C  
ATOM   1238  O   GLY B 155      -6.318  52.980  42.578  1.00 35.79           O  
ATOM   1239  N   TYR B 156      -7.483  52.845  40.656  1.00 64.46           N  
ATOM   1240  CA  TYR B 156      -7.297  51.426  40.623  1.00 64.46           C  
ATOM   1249  C   TYR B 156      -6.144  51.181  39.699  1.00 64.46           C  
ATOM   1250  O   TYR B 156      -6.248  51.375  38.488  1.00 64.46           O  
ATOM   1241  CB  TYR B 156      -8.510  50.666  40.060  1.00 64.46           C  
ATOM   1242  CG  TYR B 156      -9.669  50.903  40.971  1.00 64.46           C  
ATOM   1243  CD1 TYR B 156      -9.867  50.116  42.083  1.00 64.46           C  
ATOM   1244  CD2 TYR B 156     -10.557  51.921  40.712  1.00 64.46           C  
ATOM   1245  CE1 TYR B 156     -10.939  50.339  42.917  1.00 64.46           C  
ATOM   1246  CE2 TYR B 156     -11.629  52.149  41.541  1.00 64.46           C  
ATOM   1247  CZ  TYR B 156     -11.822  51.357  42.647  1.00 64.46           C  
ATOM   1248  OH  TYR B 156     -12.923  51.591  43.499  1.00 64.46           O  
ATOM   1251  N   LYS B 157      -4.999  50.752  40.272  1.00 83.39           N  
ATOM   1252  CA  LYS B 157      -3.796  50.521  39.522  1.00 83.39           C  
ATOM   1258  C   LYS B 157      -3.757  49.091  39.094  1.00 83.39           C  
ATOM   1259  O   LYS B 157      -3.984  48.178  39.887  1.00 83.39           O  
ATOM   1253  CB  LYS B 157      -2.511  50.766  40.330  1.00 83.39           C  
ATOM   1254  CG  LYS B 157      -1.233  50.500  39.533  1.00 83.39           C  
ATOM   1255  CD  LYS B 157       0.049  50.877  40.278  1.00 83.39           C  
ATOM   1256  CE  LYS B 157       1.322  50.411  39.569  1.00 83.39           C  
ATOM   1257  NZ  LYS B 157       2.514  50.785  40.363  1.00 83.39           N1+
ATOM   1260  N   ARG B 158      -3.418  48.874  37.810  1.00 79.26           N  
ATOM   1261  CA  ARG B 158      -3.397  47.566  37.222  1.00 79.26           C  
ATOM   1269  C   ARG B 158      -2.327  46.754  37.875  1.00 79.26           C  
ATOM   1270  O   ARG B 158      -1.240  47.245  38.176  1.00 79.26           O  
ATOM   1262  CB  ARG B 158      -3.099  47.622  35.716  1.00 79.26           C  
ATOM   1263  CG  ARG B 158      -3.250  46.301  34.964  1.00 79.26           C  
ATOM   1264  CD  ARG B 158      -2.930  46.457  33.476  1.00 79.26           C  
ATOM   1265  NE  ARG B 158      -3.337  45.210  32.774  1.00 79.26           N  
ATOM   1266  CZ  ARG B 158      -3.428  45.217  31.413  1.00 79.26           C  
ATOM   1267  NH1 ARG B 158      -3.095  46.342  30.715  1.00 79.26           N1+
ATOM   1268  NH2 ARG B 158      -3.866  44.110  30.748  1.00 79.26           N  
ATOM   1271  N   GLN B 159      -2.631  45.466  38.115  1.00 39.88           N  
ATOM   1272  CA  GLN B 159      -1.701  44.572  38.737  1.00 39.88           C  
ATOM   1278  C   GLN B 159      -1.471  43.449  37.773  1.00 39.88           C  
ATOM   1279  O   GLN B 159      -2.224  43.270  36.818  1.00 39.88           O  
ATOM   1273  CB  GLN B 159      -2.234  43.956  40.042  1.00 39.88           C  
ATOM   1274  CG  GLN B 159      -2.597  44.999  41.103  1.00 39.88           C  
ATOM   1275  CD  GLN B 159      -1.328  45.728  41.519  1.00 39.88           C  
ATOM   1277  NE2 GLN B 159      -1.443  47.066  41.735  1.00 39.88           N  
ATOM   1276  OE1 GLN B 159      -0.262  45.126  41.646  1.00 39.88           O  
ATOM   1280  N   MET B 160      -0.403  42.666  38.011  1.00 32.96           N  
ATOM   1281  CA  MET B 160      -0.039  41.572  37.156  1.00 32.96           C  
ATOM   1286  C   MET B 160      -1.136  40.550  37.191  1.00 32.96           C  
ATOM   1287  O   MET B 160      -1.426  39.905  36.184  1.00 32.96           O  
ATOM   1282  CB  MET B 160       1.254  40.876  37.612  1.00 32.96           C  
ATOM   1283  CG  MET B 160       2.491  41.773  37.531  1.00 32.96           C  
ATOM   1284  SD  MET B 160       4.031  40.989  38.097  1.00 32.96           S  
ATOM   1285  CE  MET B 160       4.164  39.845  36.692  1.00 32.96           C  
ATOM   1288  N   ILE B 161      -1.765  40.381  38.368  1.00 99.54           N  
ATOM   1289  CA  ILE B 161      -2.808  39.421  38.618  1.00 99.54           C  
ATOM   1294  C   ILE B 161      -4.012  39.703  37.764  1.00 99.54           C  
ATOM   1295  O   ILE B 161      -4.719  38.780  37.361  1.00 99.54           O  
ATOM   1290  CB  ILE B 161      -3.271  39.412  40.053  1.00 99.54           C  
ATOM   1291  CG1 ILE B 161      -4.244  38.247  40.310  1.00 99.54           C  
ATOM   1292  CG2 ILE B 161      -3.879  40.785  40.377  1.00 99.54           C  
ATOM   1293  CD1 ILE B 161      -3.597  36.865  40.266  1.00 99.54           C  
ATOM   1296  N   TRP B 162      -4.305  40.987  37.492  1.00 75.72           N  
ATOM   1297  CA  TRP B 162      -5.502  41.343  36.774  1.00 75.72           C  
ATOM   1308  C   TRP B 162      -5.534  40.696  35.421  1.00 75.72           C  
ATOM   1309  O   TRP B 162      -4.501  40.500  34.783  1.00 75.72           O  
ATOM   1298  CB  TRP B 162      -5.665  42.857  36.558  1.00 75.72           C  
ATOM   1299  CG  TRP B 162      -5.901  43.644  37.826  1.00 75.72           C  
ATOM   1301  CD1 TRP B 162      -5.825  43.237  39.126  1.00 75.72           C  
ATOM   1300  CD2 TRP B 162      -6.273  45.030  37.855  1.00 75.72           C  
ATOM   1303  CE2 TRP B 162      -6.402  45.395  39.195  1.00 75.72           C  
ATOM   1304  CE3 TRP B 162      -6.490  45.926  36.848  1.00 75.72           C  
ATOM   1302  NE1 TRP B 162      -6.123  44.284  39.964  1.00 75.72           N  
ATOM   1305  CZ2 TRP B 162      -6.751  46.667  39.550  1.00 75.72           C  
ATOM   1306  CZ3 TRP B 162      -6.842  47.209  37.208  1.00 75.72           C  
ATOM   1307  CH2 TRP B 162      -6.970  47.571  38.534  1.00 75.72           C  
ATOM   1310  N   ARG B 163      -6.751  40.304  34.967  1.00165.34           N  
ATOM   1311  CA  ARG B 163      -6.898  39.722  33.661  1.00165.34           C  
ATOM   1319  C   ARG B 163      -8.211  40.119  33.064  1.00165.34           C  
ATOM   1320  O   ARG B 163      -9.249  40.126  33.725  1.00165.34           O  
ATOM   1312  CB  ARG B 163      -6.941  38.190  33.633  1.00165.34           C  
ATOM   1313  CG  ARG B 163      -5.613  37.506  33.911  1.00165.34           C  
ATOM   1314  CD  ARG B 163      -5.734  35.984  33.867  1.00165.34           C  
ATOM   1315  NE  ARG B 163      -4.482  35.418  34.443  1.00165.34           N  
ATOM   1316  CZ  ARG B 163      -4.555  34.372  35.317  1.00165.34           C  
ATOM   1317  NH1 ARG B 163      -5.771  33.854  35.659  1.00165.34           N1+
ATOM   1318  NH2 ARG B 163      -3.415  33.848  35.857  1.00165.34           N  
ATOM   1321  N   ARG B 164      -8.175  40.442  31.760  1.00116.87           N  
ATOM   1322  CA  ARG B 164      -9.333  40.768  30.985  1.00116.87           C  
ATOM   1330  C   ARG B 164      -9.149  40.091  29.663  1.00116.87           C  
ATOM   1331  O   ARG B 164      -8.070  40.166  29.075  1.00116.87           O  
ATOM   1323  CB  ARG B 164      -9.462  42.288  30.786  1.00116.87           C  
ATOM   1324  CG  ARG B 164      -8.171  42.926  30.264  1.00116.87           C  
ATOM   1325  CD  ARG B 164      -8.121  44.446  30.434  1.00116.87           C  
ATOM   1326  NE  ARG B 164      -8.780  45.051  29.248  1.00116.87           N  
ATOM   1327  CZ  ARG B 164      -8.008  45.505  28.217  1.00116.87           C  
ATOM   1328  NH1 ARG B 164      -6.649  45.534  28.340  1.00116.87           N1+
ATOM   1329  NH2 ARG B 164      -8.594  45.922  27.056  1.00116.87           N  
ATOM   1332  N   THR B 165     -10.193  39.394  29.161  1.00 43.71           N  
ATOM   1333  CA  THR B 165     -10.025  38.686  27.922  1.00 43.71           C  
ATOM   1337  C   THR B 165     -11.206  38.924  27.025  1.00 43.71           C  
ATOM   1338  O   THR B 165     -12.338  39.071  27.482  1.00 43.71           O  
ATOM   1334  CB  THR B 165      -9.895  37.201  28.110  1.00 43.71           C  
ATOM   1336  CG2 THR B 165      -9.681  36.542  26.737  1.00 43.71           C  
ATOM   1335  OG1 THR B 165      -8.796  36.910  28.962  1.00 43.71           O  
ATOM   1339  N   LEU B 166     -10.945  38.987  25.702  1.00 53.05           N  
ATOM   1340  CA  LEU B 166     -11.978  39.134  24.712  1.00 53.05           C  
ATOM   1345  C   LEU B 166     -11.923  37.907  23.853  1.00 53.05           C  
ATOM   1346  O   LEU B 166     -10.891  37.619  23.248  1.00 53.05           O  
ATOM   1341  CB  LEU B 166     -11.765  40.349  23.790  1.00 53.05           C  
ATOM   1342  CG  LEU B 166     -12.828  40.495  22.684  1.00 53.05           C  
ATOM   1343  CD1 LEU B 166     -14.235  40.674  23.274  1.00 53.05           C  
ATOM   1344  CD2 LEU B 166     -12.455  41.613  21.697  1.00 53.05           C  
ATOM   1347  N   THR B 167     -13.035  37.145  23.770  1.00 45.75           N  
ATOM   1348  CA  THR B 167     -12.975  35.935  22.995  1.00 45.75           C  
ATOM   1352  C   THR B 167     -14.188  35.818  22.126  1.00 45.75           C  
ATOM   1353  O   THR B 167     -15.289  36.206  22.516  1.00 45.75           O  
ATOM   1349  CB  THR B 167     -12.928  34.699  23.848  1.00 45.75           C  
ATOM   1351  CG2 THR B 167     -12.857  33.462  22.936  1.00 45.75           C  
ATOM   1350  OG1 THR B 167     -11.799  34.740  24.707  1.00 45.75           O  
ATOM   1354  N   ASN B 168     -14.012  35.284  20.895  1.00128.38           N  
ATOM   1355  CA  ASN B 168     -15.180  35.029  20.108  1.00128.38           C  
ATOM   1360  C   ASN B 168     -15.360  33.541  20.076  1.00128.38           C  
ATOM   1361  O   ASN B 168     -14.407  32.768  19.989  1.00128.38           O  
ATOM   1356  CB  ASN B 168     -15.239  35.655  18.692  1.00128.38           C  
ATOM   1357  CG  ASN B 168     -14.228  35.083  17.718  1.00128.38           C  
ATOM   1359  ND2 ASN B 168     -13.845  35.916  16.712  1.00128.38           N  
ATOM   1358  OD1 ASN B 168     -13.804  33.935  17.826  1.00128.38           O  
ATOM   1362  N   ASN B 169     -16.628  33.113  20.179  1.00 80.75           N  
ATOM   1363  CA  ASN B 169     -17.027  31.739  20.289  1.00 80.75           C  
ATOM   1368  C   ASN B 169     -16.678  30.997  19.041  1.00 80.75           C  
ATOM   1369  O   ASN B 169     -16.639  29.767  19.037  1.00 80.75           O  
ATOM   1364  CB  ASN B 169     -18.529  31.561  20.594  1.00 80.75           C  
ATOM   1365  CG  ASN B 169     -19.372  32.133  19.462  1.00 80.75           C  
ATOM   1367  ND2 ASN B 169     -20.718  31.999  19.594  1.00 80.75           N  
ATOM   1366  OD1 ASN B 169     -18.852  32.694  18.497  1.00 80.75           O  
ATOM   1370  N   ASN B 170     -16.439  31.732  17.942  1.00 61.36           N  
ATOM   1371  CA  ASN B 170     -16.106  31.145  16.676  1.00 61.36           C  
ATOM   1376  C   ASN B 170     -14.882  30.319  16.868  1.00 61.36           C  
ATOM   1377  O   ASN B 170     -14.636  29.386  16.103  1.00 61.36           O  
ATOM   1372  CB  ASN B 170     -15.776  32.189  15.594  1.00 61.36           C  
ATOM   1373  CG  ASN B 170     -17.072  32.850  15.158  1.00 61.36           C  
ATOM   1375  ND2 ASN B 170     -17.082  34.209  15.128  1.00 61.36           N  
ATOM   1374  OD1 ASN B 170     -18.054  32.173  14.855  1.00 61.36           O  
ATOM   1378  N   VAL B 171     -14.077  30.653  17.894  1.00121.34           N  
ATOM   1379  CA  VAL B 171     -12.849  29.949  18.098  1.00121.34           C  
ATOM   1383  C   VAL B 171     -13.117  28.470  18.182  1.00121.34           C  
ATOM   1384  O   VAL B 171     -12.477  27.701  17.468  1.00121.34           O  
ATOM   1380  CB  VAL B 171     -12.133  30.414  19.339  1.00121.34           C  
ATOM   1381  CG1 VAL B 171     -13.025  30.193  20.574  1.00121.34           C  
ATOM   1382  CG2 VAL B 171     -10.783  29.693  19.411  1.00121.34           C  
ATOM   1385  N   TRP B 172     -14.028  28.024  19.075  1.00 99.20           N  
ATOM   1386  CA  TRP B 172     -14.404  26.636  19.181  1.00 99.20           C  
ATOM   1397  C   TRP B 172     -15.414  26.193  18.155  1.00 99.20           C  
ATOM   1398  O   TRP B 172     -15.319  25.092  17.614  1.00 99.20           O  
ATOM   1387  CB  TRP B 172     -14.926  26.250  20.576  1.00 99.20           C  
ATOM   1388  CG  TRP B 172     -16.066  27.087  21.097  1.00 99.20           C  
ATOM   1390  CD1 TRP B 172     -17.409  26.957  20.900  1.00 99.20           C  
ATOM   1389  CD2 TRP B 172     -15.888  28.210  21.974  1.00 99.20           C  
ATOM   1392  CE2 TRP B 172     -17.157  28.705  22.271  1.00 99.20           C  
ATOM   1393  CE3 TRP B 172     -14.761  28.776  22.496  1.00 99.20           C  
ATOM   1391  NE1 TRP B 172     -18.082  27.928  21.604  1.00 99.20           N  
ATOM   1394  CZ2 TRP B 172     -17.317  29.782  23.096  1.00 99.20           C  
ATOM   1395  CZ3 TRP B 172     -14.924  29.864  23.324  1.00 99.20           C  
ATOM   1396  CH2 TRP B 172     -16.179  30.358  23.618  1.00 99.20           C  
ATOM   1399  N   TRP B 173     -16.407  27.051  17.847  1.00104.54           N  
ATOM   1400  CA  TRP B 173     -17.532  26.667  17.035  1.00104.54           C  
ATOM   1411  C   TRP B 173     -17.132  26.261  15.661  1.00104.54           C  
ATOM   1412  O   TRP B 173     -17.824  25.460  15.038  1.00104.54           O  
ATOM   1401  CB  TRP B 173     -18.634  27.736  16.927  1.00104.54           C  
ATOM   1402  CG  TRP B 173     -19.465  27.858  18.182  1.00104.54           C  
ATOM   1404  CD1 TRP B 173     -19.625  28.908  19.038  1.00104.54           C  
ATOM   1403  CD2 TRP B 173     -20.241  26.775  18.716  1.00104.54           C  
ATOM   1406  CE2 TRP B 173     -20.846  27.236  19.884  1.00104.54           C  
ATOM   1407  CE3 TRP B 173     -20.428  25.497  18.272  1.00104.54           C  
ATOM   1405  NE1 TRP B 173     -20.463  28.549  20.068  1.00104.54           N  
ATOM   1408  CZ2 TRP B 173     -21.653  26.423  20.629  1.00104.54           C  
ATOM   1409  CZ3 TRP B 173     -21.246  24.680  19.022  1.00104.54           C  
ATOM   1410  CH2 TRP B 173     -21.845  25.136  20.178  1.00104.54           C  
ATOM   1413  N   ASN B 174     -16.048  26.824  15.112  1.00 54.11           N  
ATOM   1414  CA  ASN B 174     -15.712  26.409  13.784  1.00 54.11           C  
ATOM   1419  C   ASN B 174     -15.443  24.923  13.791  1.00 54.11           C  
ATOM   1420  O   ASN B 174     -15.934  24.198  12.929  1.00 54.11           O  
ATOM   1415  CB  ASN B 174     -14.455  27.113  13.251  1.00 54.11           C  
ATOM   1416  CG  ASN B 174     -14.758  28.605  13.154  1.00 54.11           C  
ATOM   1418  ND2 ASN B 174     -13.714  29.450  13.365  1.00 54.11           N  
ATOM   1417  OD1 ASN B 174     -15.894  29.008  12.904  1.00 54.11           O  
ATOM   1421  N   LYS B 175     -14.624  24.454  14.754  1.00122.29           N  
ATOM   1422  CA  LYS B 175     -14.168  23.097  14.947  1.00122.29           C  
ATOM   1428  C   LYS B 175     -15.177  22.143  15.550  1.00122.29           C  
ATOM   1429  O   LYS B 175     -15.303  21.007  15.094  1.00122.29           O  
ATOM   1423  CB  LYS B 175     -12.939  23.101  15.863  1.00122.29           C  
ATOM   1424  CG  LYS B 175     -11.850  24.031  15.322  1.00122.29           C  
ATOM   1425  CD  LYS B 175     -10.857  24.509  16.381  1.00122.29           C  
ATOM   1426  CE  LYS B 175      -9.589  23.659  16.483  1.00122.29           C  
ATOM   1427  NZ  LYS B 175      -9.916  22.330  17.045  1.00122.29           N1+
ATOM   1430  N   THR B 176     -15.939  22.579  16.579  1.00146.73           N  
ATOM   1431  CA  THR B 176     -16.747  21.691  17.384  1.00146.73           C  
ATOM   1435  C   THR B 176     -17.607  20.761  16.584  1.00146.73           C  
ATOM   1436  O   THR B 176     -18.469  21.155  15.802  1.00146.73           O  
ATOM   1432  CB  THR B 176     -17.645  22.389  18.367  1.00146.73           C  
ATOM   1434  CG2 THR B 176     -16.797  23.056  19.454  1.00146.73           C  
ATOM   1433  OG1 THR B 176     -18.463  23.341  17.706  1.00146.73           O  
ATOM   1437  N   PRO B 177     -17.368  19.493  16.817  1.00 67.92           N  
ATOM   1438  CA  PRO B 177     -18.145  18.484  16.152  1.00 67.92           C  
ATOM   1442  C   PRO B 177     -19.496  18.364  16.775  1.00 67.92           C  
ATOM   1443  O   PRO B 177     -19.633  18.615  17.972  1.00 67.92           O  
ATOM   1440  CB  PRO B 177     -17.336  17.193  16.241  1.00 67.92           C  
ATOM   1441  CG  PRO B 177     -15.883  17.682  16.357  1.00 67.92           C  
ATOM   1439  CD  PRO B 177     -16.001  19.050  17.049  1.00 67.92           C  
ATOM   1444  N   LEU B 178     -20.507  17.971  15.979  1.00154.88           N  
ATOM   1445  CA  LEU B 178     -21.821  17.792  16.518  1.00154.88           C  
ATOM   1450  C   LEU B 178     -21.758  16.672  17.493  1.00154.88           C  
ATOM   1451  O   LEU B 178     -22.352  16.734  18.566  1.00154.88           O  
ATOM   1446  CB  LEU B 178     -22.881  17.347  15.503  1.00154.88           C  
ATOM   1447  CG  LEU B 178     -23.311  18.415  14.493  1.00154.88           C  
ATOM   1448  CD1 LEU B 178     -24.490  17.896  13.658  1.00154.88           C  
ATOM   1449  CD2 LEU B 178     -23.609  19.758  15.178  1.00154.88           C  
ATOM   1452  N   LEU B 179     -20.989  15.625  17.153  1.00 97.73           N  
ATOM   1453  CA  LEU B 179     -20.977  14.435  17.948  1.00 97.73           C  
ATOM   1458  C   LEU B 179     -20.554  14.770  19.340  1.00 97.73           C  
ATOM   1459  O   LEU B 179     -21.096  14.227  20.300  1.00 97.73           O  
ATOM   1454  CB  LEU B 179     -20.009  13.362  17.416  1.00 97.73           C  
ATOM   1455  CG  LEU B 179     -20.413  12.785  16.045  1.00 97.73           C  
ATOM   1456  CD1 LEU B 179     -20.332  13.847  14.937  1.00 97.73           C  
ATOM   1457  CD2 LEU B 179     -19.610  11.517  15.718  1.00 97.73           C  
ATOM   1460  N   GLU B 180     -19.574  15.676  19.494  1.00 33.04           N  
ATOM   1461  CA  GLU B 180     -19.099  15.993  20.808  1.00 33.04           C  
ATOM   1467  C   GLU B 180     -20.209  16.596  21.621  1.00 33.04           C  
ATOM   1468  O   GLU B 180     -20.389  16.247  22.787  1.00 33.04           O  
ATOM   1462  CB  GLU B 180     -17.938  17.004  20.773  1.00 33.04           C  
ATOM   1463  CG  GLU B 180     -17.383  17.370  22.150  1.00 33.04           C  
ATOM   1464  CD  GLU B 180     -16.252  18.368  21.941  1.00 33.04           C  
ATOM   1465  OE1 GLU B 180     -15.956  18.687  20.758  1.00 33.04           O  
ATOM   1466  OE2 GLU B 180     -15.668  18.826  22.961  1.00 33.04           O1-
ATOM   1469  N   VAL B 181     -20.986  17.520  21.023  1.00 40.50           N  
ATOM   1470  CA  VAL B 181     -22.037  18.209  21.723  1.00 40.50           C  
ATOM   1474  C   VAL B 181     -23.112  17.253  22.135  1.00 40.50           C  
ATOM   1475  O   VAL B 181     -23.609  17.310  23.259  1.00 40.50           O  
ATOM   1471  CB  VAL B 181     -22.681  19.275  20.886  1.00 40.50           C  
ATOM   1472  CG1 VAL B 181     -23.866  19.870  21.666  1.00 40.50           C  
ATOM   1473  CG2 VAL B 181     -21.609  20.309  20.500  1.00 40.50           C  
ATOM   1476  N   LEU B 182     -23.509  16.347  21.228  1.00 95.81           N  
ATOM   1477  CA  LEU B 182     -24.570  15.435  21.533  1.00 95.81           C  
ATOM   1482  C   LEU B 182     -24.157  14.538  22.658  1.00 95.81           C  
ATOM   1483  O   LEU B 182     -24.947  14.264  23.560  1.00 95.81           O  
ATOM   1478  CB  LEU B 182     -24.976  14.590  20.313  1.00 95.81           C  
ATOM   1479  CG  LEU B 182     -25.794  15.376  19.264  1.00 95.81           C  
ATOM   1480  CD1 LEU B 182     -25.075  16.642  18.780  1.00 95.81           C  
ATOM   1481  CD2 LEU B 182     -26.198  14.466  18.097  1.00 95.81           C  
ATOM   1484  N   ARG B 183     -22.902  14.053  22.637  1.00143.10           N  
ATOM   1485  CA  ARG B 183     -22.445  13.138  23.644  1.00143.10           C  
ATOM   1493  C   ARG B 183     -22.452  13.769  25.006  1.00143.10           C  
ATOM   1494  O   ARG B 183     -23.032  13.225  25.945  1.00143.10           O  
ATOM   1486  CB  ARG B 183     -21.009  12.658  23.350  1.00143.10           C  
ATOM   1487  CG  ARG B 183     -20.361  11.808  24.446  1.00143.10           C  
ATOM   1488  CD  ARG B 183     -19.038  11.168  24.009  1.00143.10           C  
ATOM   1489  NE  ARG B 183     -18.234  12.210  23.309  1.00143.10           N  
ATOM   1490  CZ  ARG B 183     -17.389  13.018  24.012  1.00143.10           C  
ATOM   1491  NH1 ARG B 183     -17.249  12.850  25.359  1.00143.10           N1+
ATOM   1492  NH2 ARG B 183     -16.685  13.994  23.365  1.00143.10           N  
ATOM   1495  N   ASP B 184     -21.784  14.928  25.163  1.00 84.48           N  
ATOM   1496  CA  ASP B 184     -21.686  15.534  26.461  1.00 84.48           C  
ATOM   1501  C   ASP B 184     -22.961  16.193  26.917  1.00 84.48           C  
ATOM   1502  O   ASP B 184     -23.342  16.055  28.082  1.00 84.48           O  
ATOM   1497  CB  ASP B 184     -20.567  16.589  26.527  1.00 84.48           C  
ATOM   1498  CG  ASP B 184     -19.229  15.862  26.440  1.00 84.48           C  
ATOM   1499  OD1 ASP B 184     -19.220  14.611  26.590  1.00 84.48           O  
ATOM   1500  OD2 ASP B 184     -18.196  16.551  26.224  1.00 84.48           O1-
ATOM   1503  N   LEU B 185     -23.532  17.085  26.074  1.00103.95           N  
ATOM   1504  CA  LEU B 185     -24.757  17.789  26.375  1.00103.95           C  
ATOM   1509  C   LEU B 185     -26.057  17.182  25.904  1.00103.95           C  
ATOM   1510  O   LEU B 185     -27.001  17.001  26.671  1.00103.95           O  
ATOM   1505  CB  LEU B 185     -24.717  19.233  25.850  1.00103.95           C  
ATOM   1506  CG  LEU B 185     -25.985  20.044  26.168  1.00103.95           C  
ATOM   1507  CD1 LEU B 185     -26.198  20.164  27.685  1.00103.95           C  
ATOM   1508  CD2 LEU B 185     -25.955  21.413  25.469  1.00103.95           C  
ATOM   1511  N   GLY B 186     -26.116  16.826  24.605  1.00 40.25           N  
ATOM   1512  CA  GLY B 186     -27.352  16.512  23.926  1.00 40.25           C  
ATOM   1513  C   GLY B 186     -28.048  15.330  24.511  1.00 40.25           C  
ATOM   1514  O   GLY B 186     -29.273  15.316  24.611  1.00 40.25           O  
ATOM   1515  N   ALA B 187     -27.294  14.295  24.900  1.00 40.69           N  
ATOM   1516  CA  ALA B 187     -27.915  13.094  25.374  1.00 40.69           C  
ATOM   1518  C   ALA B 187     -28.722  13.390  26.601  1.00 40.69           C  
ATOM   1519  O   ALA B 187     -29.788  12.818  26.806  1.00 40.69           O  
ATOM   1517  CB  ALA B 187     -26.892  12.007  25.746  1.00 40.69           C  
ATOM   1520  N   TYR B 188     -28.193  14.266  27.465  1.00112.13           N  
ATOM   1521  CA  TYR B 188     -28.719  14.644  28.746  1.00112.13           C  
ATOM   1530  C   TYR B 188     -29.922  15.538  28.721  1.00112.13           C  
ATOM   1531  O   TYR B 188     -30.651  15.575  29.710  1.00112.13           O  
ATOM   1522  CB  TYR B 188     -27.643  15.250  29.654  1.00112.13           C  
ATOM   1523  CG  TYR B 188     -26.677  14.126  29.753  1.00112.13           C  
ATOM   1524  CD1 TYR B 188     -26.983  13.015  30.505  1.00112.13           C  
ATOM   1525  CD2 TYR B 188     -25.480  14.174  29.081  1.00112.13           C  
ATOM   1526  CE1 TYR B 188     -26.100  11.965  30.591  1.00112.13           C  
ATOM   1527  CE2 TYR B 188     -24.593  13.127  29.164  1.00112.13           C  
ATOM   1528  CZ  TYR B 188     -24.904  12.020  29.918  1.00112.13           C  
ATOM   1529  OH  TYR B 188     -23.995  10.944  30.002  1.00112.13           O  
ATOM   1532  N   ILE B 189     -30.131  16.347  27.661  1.00109.91           N  
ATOM   1533  CA  ILE B 189     -31.200  17.312  27.693  1.00109.91           C  
ATOM   1538  C   ILE B 189     -32.448  16.765  27.069  1.00109.91           C  
ATOM   1539  O   ILE B 189     -32.427  16.205  25.974  1.00109.91           O  
ATOM   1534  CB  ILE B 189     -30.854  18.579  26.965  1.00109.91           C  
ATOM   1535  CG1 ILE B 189     -29.618  19.237  27.600  1.00109.91           C  
ATOM   1536  CG2 ILE B 189     -32.097  19.485  26.963  1.00109.91           C  
ATOM   1537  CD1 ILE B 189     -29.817  19.622  29.066  1.00109.91           C  
ATOM   1540  N   ARG B 190     -33.579  16.915  27.796  1.00 54.48           N  
ATOM   1541  CA  ARG B 190     -34.874  16.470  27.358  1.00 54.48           C  
ATOM   1549  C   ARG B 190     -35.461  17.559  26.509  1.00 54.48           C  
ATOM   1550  O   ARG B 190     -35.355  18.740  26.833  1.00 54.48           O  
ATOM   1542  CB  ARG B 190     -35.851  16.265  28.528  1.00 54.48           C  
ATOM   1543  CG  ARG B 190     -35.342  15.319  29.618  1.00 54.48           C  
ATOM   1544  CD  ARG B 190     -36.179  15.381  30.899  1.00 54.48           C  
ATOM   1545  NE  ARG B 190     -35.492  14.563  31.939  1.00 54.48           N  
ATOM   1546  CZ  ARG B 190     -35.858  13.264  32.147  1.00 54.48           C  
ATOM   1547  NH1 ARG B 190     -36.861  12.711  31.406  1.00 54.48           N1+
ATOM   1548  NH2 ARG B 190     -35.225  12.523  33.104  1.00 54.48           N  
ATOM   1551  N   ILE B 191     -36.092  17.174  25.383  1.00127.68           N  
ATOM   1552  CA  ILE B 191     -36.716  18.088  24.470  1.00127.68           C  
ATOM   1557  C   ILE B 191     -37.934  18.683  25.100  1.00127.68           C  
ATOM   1558  O   ILE B 191     -38.228  19.862  24.913  1.00127.68           O  
ATOM   1553  CB  ILE B 191     -37.182  17.433  23.207  1.00127.68           C  
ATOM   1554  CG1 ILE B 191     -36.013  16.772  22.466  1.00127.68           C  
ATOM   1555  CG2 ILE B 191     -37.893  18.506  22.370  1.00127.68           C  
ATOM   1556  CD1 ILE B 191     -36.470  15.867  21.322  1.00127.68           C  
ATOM   1559  N   GLY B 192     -38.680  17.869  25.869  1.00 36.08           N  
ATOM   1560  CA  GLY B 192     -39.955  18.291  26.368  1.00 36.08           C  
ATOM   1561  C   GLY B 192     -39.827  19.549  27.171  1.00 36.08           C  
ATOM   1562  O   GLY B 192     -40.616  20.472  26.978  1.00 36.08           O  
ATOM   1563  N   PRO B 193     -38.890  19.641  28.070  1.00 64.36           N  
ATOM   1564  CA  PRO B 193     -38.778  20.853  28.834  1.00 64.36           C  
ATOM   1568  C   PRO B 193     -38.377  22.028  28.000  1.00 64.36           C  
ATOM   1569  O   PRO B 193     -38.805  23.142  28.299  1.00 64.36           O  
ATOM   1566  CB  PRO B 193     -37.824  20.530  29.980  1.00 64.36           C  
ATOM   1567  CG  PRO B 193     -38.038  19.020  30.205  1.00 64.36           C  
ATOM   1565  CD  PRO B 193     -38.454  18.479  28.826  1.00 64.36           C  
ATOM   1570  N   MET B 194     -37.558  21.806  26.955  1.00 88.80           N  
ATOM   1571  CA  MET B 194     -37.125  22.891  26.126  1.00 88.80           C  
ATOM   1576  C   MET B 194     -38.314  23.432  25.411  1.00 88.80           C  
ATOM   1577  O   MET B 194     -38.428  24.636  25.189  1.00 88.80           O  
ATOM   1572  CB  MET B 194     -36.044  22.510  25.099  1.00 88.80           C  
ATOM   1573  CG  MET B 194     -34.691  22.202  25.751  1.00 88.80           C  
ATOM   1574  SD  MET B 194     -33.270  22.201  24.616  1.00 88.80           S  
ATOM   1575  CE  MET B 194     -33.770  20.717  23.702  1.00 88.80           C  
ATOM   1578  N   LEU B 195     -39.237  22.534  25.039  1.00 53.47           N  
ATOM   1579  CA  LEU B 195     -40.439  22.899  24.355  1.00 53.47           C  
ATOM   1584  C   LEU B 195     -41.221  23.768  25.289  1.00 53.47           C  
ATOM   1585  O   LEU B 195     -41.973  24.641  24.862  1.00 53.47           O  
ATOM   1580  CB  LEU B 195     -41.286  21.664  23.997  1.00 53.47           C  
ATOM   1581  CG  LEU B 195     -40.551  20.685  23.057  1.00 53.47           C  
ATOM   1582  CD1 LEU B 195     -41.415  19.461  22.721  1.00 53.47           C  
ATOM   1583  CD2 LEU B 195     -40.027  21.402  21.804  1.00 53.47           C  
ATOM   1586  N   GLY B 196     -41.066  23.515  26.601  1.00 35.32           N  
ATOM   1587  CA  GLY B 196     -41.743  24.202  27.667  1.00 35.32           C  
ATOM   1588  C   GLY B 196     -41.359  25.654  27.748  1.00 35.32           C  
ATOM   1589  O   GLY B 196     -42.187  26.473  28.145  1.00 35.32           O  
ATOM   1590  N   ARG B 197     -40.101  26.008  27.402  1.00140.33           N  
ATOM   1591  CA  ARG B 197     -39.598  27.351  27.559  1.00140.33           C  
ATOM   1599  C   ARG B 197     -40.565  28.334  26.974  1.00140.33           C  
ATOM   1600  O   ARG B 197     -41.244  28.060  25.986  1.00140.33           O  
ATOM   1592  CB  ARG B 197     -38.223  27.574  26.907  1.00140.33           C  
ATOM   1593  CG  ARG B 197     -37.632  28.954  27.192  1.00140.33           C  
ATOM   1594  CD  ARG B 197     -36.165  29.074  26.779  1.00140.33           C  
ATOM   1595  NE  ARG B 197     -35.433  28.000  27.506  1.00140.33           N  
ATOM   1596  CZ  ARG B 197     -34.090  28.103  27.727  1.00140.33           C  
ATOM   1597  NH1 ARG B 197     -33.406  29.207  27.310  1.00140.33           N1+
ATOM   1598  NH2 ARG B 197     -33.431  27.093  28.366  1.00140.33           N  
ATOM   1601  N   ASP B 198     -40.643  29.524  27.605  1.00 79.57           N  
ATOM   1602  CA  ASP B 198     -41.618  30.522  27.268  1.00 79.57           C  
ATOM   1607  C   ASP B 198     -41.470  30.955  25.842  1.00 79.57           C  
ATOM   1608  O   ASP B 198     -42.456  31.027  25.110  1.00 79.57           O  
ATOM   1603  CB  ASP B 198     -41.501  31.779  28.149  1.00 79.57           C  
ATOM   1604  CG  ASP B 198     -42.713  32.667  27.899  1.00 79.57           C  
ATOM   1605  OD1 ASP B 198     -43.541  32.315  27.016  1.00 79.57           O  
ATOM   1606  OD2 ASP B 198     -42.829  33.708  28.597  1.00 79.57           O1-
ATOM   1609  N   THR B 199     -40.234  31.231  25.391  1.00104.30           N  
ATOM   1610  CA  THR B 199     -40.079  31.728  24.056  1.00104.30           C  
ATOM   1614  C   THR B 199     -40.590  30.700  23.088  1.00104.30           C  
ATOM   1615  O   THR B 199     -41.336  31.015  22.162  1.00104.30           O  
ATOM   1611  CB  THR B 199     -38.648  32.014  23.706  1.00104.30           C  
ATOM   1613  CG2 THR B 199     -38.095  33.036  24.714  1.00104.30           C  
ATOM   1612  OG1 THR B 199     -37.881  30.820  23.750  1.00104.30           O  
ATOM   1616  N   VAL B 200     -40.202  29.430  23.299  1.00 48.81           N  
ATOM   1617  CA  VAL B 200     -40.546  28.318  22.451  1.00 48.81           C  
ATOM   1621  C   VAL B 200     -42.017  28.032  22.527  1.00 48.81           C  
ATOM   1622  O   VAL B 200     -42.636  27.616  21.550  1.00 48.81           O  
ATOM   1618  CB  VAL B 200     -39.834  27.058  22.851  1.00 48.81           C  
ATOM   1619  CG1 VAL B 200     -40.315  25.911  21.948  1.00 48.81           C  
ATOM   1620  CG2 VAL B 200     -38.319  27.311  22.793  1.00 48.81           C  
ATOM   1623  N   LYS B 201     -42.602  28.295  23.706  1.00118.59           N  
ATOM   1624  CA  LYS B 201     -43.938  27.970  24.124  1.00118.59           C  
ATOM   1630  C   LYS B 201     -44.977  28.552  23.211  1.00118.59           C  
ATOM   1631  O   LYS B 201     -46.069  27.991  23.115  1.00118.59           O  
ATOM   1625  CB  LYS B 201     -44.191  28.469  25.565  1.00118.59           C  
ATOM   1626  CG  LYS B 201     -45.561  28.148  26.174  1.00118.59           C  
ATOM   1627  CD  LYS B 201     -46.731  28.943  25.591  1.00118.59           C  
ATOM   1628  CE  LYS B 201     -48.082  28.597  26.220  1.00118.59           C  
ATOM   1629  NZ  LYS B 201     -49.147  29.415  25.599  1.00118.59           N1+
ATOM   1632  N   ASN B 202     -44.658  29.648  22.487  1.00142.45           N  
ATOM   1633  CA  ASN B 202     -45.621  30.397  21.714  1.00142.45           C  
ATOM   1638  C   ASN B 202     -46.450  29.476  20.872  1.00142.45           C  
ATOM   1639  O   ASN B 202     -47.674  29.600  20.872  1.00142.45           O  
ATOM   1634  CB  ASN B 202     -44.956  31.413  20.770  1.00142.45           C  
ATOM   1635  CG  ASN B 202     -46.057  32.157  20.028  1.00142.45           C  
ATOM   1637  ND2 ASN B 202     -46.155  31.920  18.692  1.00142.45           N  
ATOM   1636  OD1 ASN B 202     -46.806  32.933  20.618  1.00142.45           O  
ATOM   1640  N   ARG B 203     -45.827  28.517  20.163  1.00312.60           N  
ATOM   1641  CA  ARG B 203     -46.584  27.520  19.451  1.00312.60           C  
ATOM   1649  C   ARG B 203     -47.624  28.138  18.564  1.00312.60           C  
ATOM   1650  O   ARG B 203     -48.820  27.955  18.786  1.00312.60           O  
ATOM   1642  CB  ARG B 203     -47.293  26.547  20.412  1.00312.60           C  
ATOM   1643  CG  ARG B 203     -48.024  25.397  19.720  1.00312.60           C  
ATOM   1644  CD  ARG B 203     -48.750  24.451  20.680  1.00312.60           C  
ATOM   1645  NE  ARG B 203     -50.086  25.045  20.972  1.00312.60           N  
ATOM   1646  CZ  ARG B 203     -51.145  24.776  20.154  1.00312.60           C  
ATOM   1647  NH1 ARG B 203     -50.984  23.951  19.079  1.00312.60           N1+
ATOM   1648  NH2 ARG B 203     -52.367  25.328  20.413  1.00312.60           N  
ATOM   1651  N   MET B 204     -47.201  28.893  17.531  1.00142.78           N  
ATOM   1652  CA  MET B 204     -48.165  29.504  16.657  1.00142.78           C  
ATOM   1657  C   MET B 204     -48.966  28.417  16.007  1.00142.78           C  
ATOM   1658  O   MET B 204     -50.193  28.485  15.954  1.00142.78           O  
ATOM   1653  CB  MET B 204     -47.515  30.323  15.528  1.00142.78           C  
ATOM   1654  CG  MET B 204     -48.535  30.986  14.600  1.00142.78           C  
ATOM   1655  SD  MET B 204     -47.813  31.959  13.246  1.00142.78           S  
ATOM   1656  CE  MET B 204     -47.287  33.343  14.296  1.00142.78           C  
ATOM   1659  N   GLU B 205     -48.284  27.368  15.515  1.00184.41           N  
ATOM   1660  CA  GLU B 205     -48.953  26.255  14.903  1.00184.41           C  
ATOM   1666  C   GLU B 205     -48.733  25.129  15.845  1.00184.41           C  
ATOM   1667  O   GLU B 205     -48.474  25.382  17.019  1.00184.41           O  
ATOM   1661  CB  GLU B 205     -48.396  25.855  13.526  1.00184.41           C  
ATOM   1662  CG  GLU B 205     -48.693  26.894  12.441  1.00184.41           C  
ATOM   1663  CD  GLU B 205     -48.171  26.374  11.109  1.00184.41           C  
ATOM   1664  OE1 GLU B 205     -47.538  25.285  11.108  1.00184.41           O  
ATOM   1665  OE2 GLU B 205     -48.399  27.059  10.076  1.00184.41           O1-
ATOM   1668  N   ARG B 206     -48.876  23.863  15.396  1.00221.69           N  
ATOM   1669  CA  ARG B 206     -48.617  22.813  16.340  1.00221.69           C  
ATOM   1677  C   ARG B 206     -47.185  22.988  16.713  1.00221.69           C  
ATOM   1678  O   ARG B 206     -46.281  22.721  15.924  1.00221.69           O  
ATOM   1670  CB  ARG B 206     -48.789  21.395  15.762  1.00221.69           C  
ATOM   1671  CG  ARG B 206     -48.794  20.296  16.828  1.00221.69           C  
ATOM   1672  CD  ARG B 206     -48.958  18.884  16.258  1.00221.69           C  
ATOM   1673  NE  ARG B 206     -49.165  17.957  17.406  1.00221.69           N  
ATOM   1674  CZ  ARG B 206     -49.031  16.609  17.233  1.00221.69           C  
ATOM   1675  NH1 ARG B 206     -48.639  16.109  16.025  1.00221.69           N1+
ATOM   1676  NH2 ARG B 206     -49.290  15.761  18.271  1.00221.69           N  
ATOM   1679  N   GLY B 207     -46.955  23.469  17.947  1.00 72.92           N  
ATOM   1680  CA  GLY B 207     -45.631  23.797  18.367  1.00 72.92           C  
ATOM   1681  C   GLY B 207     -45.377  25.130  17.745  1.00 72.92           C  
ATOM   1682  O   GLY B 207     -45.953  25.448  16.706  1.00 72.92           O  
ATOM   1683  N   ASP B 208     -44.504  25.956  18.348  1.00 99.91           N  
ATOM   1684  CA  ASP B 208     -44.237  27.204  17.702  1.00 99.91           C  
ATOM   1689  C   ASP B 208     -43.352  26.863  16.555  1.00 99.91           C  
ATOM   1690  O   ASP B 208     -42.391  26.113  16.717  1.00 99.91           O  
ATOM   1685  CB  ASP B 208     -43.480  28.206  18.592  1.00 99.91           C  
ATOM   1686  CG  ASP B 208     -43.358  29.522  17.837  1.00 99.91           C  
ATOM   1687  OD1 ASP B 208     -43.923  29.613  16.714  1.00 99.91           O  
ATOM   1688  OD2 ASP B 208     -42.706  30.457  18.375  1.00 99.91           O1-
ATOM   1691  N   GLY B 209     -43.663  27.387  15.354  1.00 20.43           N  
ATOM   1692  CA  GLY B 209     -42.840  27.061  14.230  1.00 20.43           C  
ATOM   1693  C   GLY B 209     -41.478  27.569  14.550  1.00 20.43           C  
ATOM   1694  O   GLY B 209     -41.312  28.723  14.944  1.00 20.43           O  
ATOM   1695  N   MET B 210     -40.457  26.708  14.386  1.00 78.85           N  
ATOM   1696  CA  MET B 210     -39.121  27.128  14.689  1.00 78.85           C  
ATOM   1701  C   MET B 210     -38.183  26.413  13.781  1.00 78.85           C  
ATOM   1702  O   MET B 210     -38.506  25.372  13.213  1.00 78.85           O  
ATOM   1697  CB  MET B 210     -38.642  26.755  16.102  1.00 78.85           C  
ATOM   1698  CG  MET B 210     -39.322  27.509  17.239  1.00 78.85           C  
ATOM   1699  SD  MET B 210     -38.724  27.024  18.885  1.00 78.85           S  
ATOM   1700  CE  MET B 210     -39.514  25.388  18.858  1.00 78.85           C  
ATOM   1703  N   SER B 211     -36.979  26.989  13.616  1.00 35.40           N  
ATOM   1704  CA  SER B 211     -35.960  26.358  12.836  1.00 35.40           C  
ATOM   1707  C   SER B 211     -35.238  25.417  13.748  1.00 35.40           C  
ATOM   1708  O   SER B 211     -35.309  25.543  14.969  1.00 35.40           O  
ATOM   1705  CB  SER B 211     -34.931  27.352  12.269  1.00 35.40           C  
ATOM   1706  OG  SER B 211     -34.256  28.011  13.330  1.00 35.40           O  
ATOM   1709  N   PHE B 212     -34.540  24.425  13.164  1.00 34.18           N  
ATOM   1710  CA  PHE B 212     -33.791  23.463  13.923  1.00 34.18           C  
ATOM   1718  C   PHE B 212     -32.675  24.195  14.590  1.00 34.18           C  
ATOM   1719  O   PHE B 212     -32.377  23.972  15.762  1.00 34.18           O  
ATOM   1711  CB  PHE B 212     -33.170  22.380  13.020  1.00 34.18           C  
ATOM   1712  CG  PHE B 212     -32.468  21.376  13.870  1.00 34.18           C  
ATOM   1713  CD1 PHE B 212     -33.161  20.317  14.415  1.00 34.18           C  
ATOM   1714  CD2 PHE B 212     -31.119  21.484  14.119  1.00 34.18           C  
ATOM   1715  CE1 PHE B 212     -32.519  19.385  15.196  1.00 34.18           C  
ATOM   1716  CE2 PHE B 212     -30.471  20.555  14.900  1.00 34.18           C  
ATOM   1717  CZ  PHE B 212     -31.172  19.504  15.441  1.00 34.18           C  
ATOM   1720  N   ALA B 213     -32.036  25.108  13.838  1.00 24.54           N  
ATOM   1721  CA  ALA B 213     -30.912  25.843  14.333  1.00 24.54           C  
ATOM   1723  C   ALA B 213     -31.347  26.668  15.502  1.00 24.54           C  
ATOM   1724  O   ALA B 213     -30.641  26.759  16.504  1.00 24.54           O  
ATOM   1722  CB  ALA B 213     -30.322  26.803  13.287  1.00 24.54           C  
ATOM   1725  N   GLU B 214     -32.538  27.281  15.400  1.00 71.35           N  
ATOM   1726  CA  GLU B 214     -33.039  28.154  16.423  1.00 71.35           C  
ATOM   1732  C   GLU B 214     -33.246  27.371  17.685  1.00 71.35           C  
ATOM   1733  O   GLU B 214     -32.935  27.841  18.779  1.00 71.35           O  
ATOM   1727  CB  GLU B 214     -34.384  28.782  16.020  1.00 71.35           C  
ATOM   1728  CG  GLU B 214     -34.826  29.940  16.910  1.00 71.35           C  
ATOM   1729  CD  GLU B 214     -36.098  30.514  16.302  1.00 71.35           C  
ATOM   1730  OE1 GLU B 214     -36.629  29.889  15.345  1.00 71.35           O  
ATOM   1731  OE2 GLU B 214     -36.555  31.584  16.786  1.00 71.35           O1-
ATOM   1734  N   PHE B 215     -33.754  26.133  17.552  1.00 63.06           N  
ATOM   1735  CA  PHE B 215     -34.060  25.278  18.666  1.00 63.06           C  
ATOM   1743  C   PHE B 215     -32.789  24.966  19.400  1.00 63.06           C  
ATOM   1744  O   PHE B 215     -32.785  24.835  20.623  1.00 63.06           O  
ATOM   1736  CB  PHE B 215     -34.704  23.953  18.215  1.00 63.06           C  
ATOM   1737  CG  PHE B 215     -35.064  23.149  19.418  1.00 63.06           C  
ATOM   1738  CD1 PHE B 215     -36.214  23.424  20.125  1.00 63.06           C  
ATOM   1739  CD2 PHE B 215     -34.264  22.109  19.830  1.00 63.06           C  
ATOM   1740  CE1 PHE B 215     -36.554  22.682  21.232  1.00 63.06           C  
ATOM   1741  CE2 PHE B 215     -34.599  21.364  20.935  1.00 63.06           C  
ATOM   1742  CZ  PHE B 215     -35.745  21.650  21.639  1.00 63.06           C  
ATOM   1745  N   THR B 216     -31.687  24.814  18.644  1.00 59.17           N  
ATOM   1746  CA  THR B 216     -30.373  24.456  19.110  1.00 59.17           C  
ATOM   1750  C   THR B 216     -29.721  25.556  19.908  1.00 59.17           C  
ATOM   1751  O   THR B 216     -28.835  25.283  20.716  1.00 59.17           O  
ATOM   1747  CB  THR B 216     -29.441  24.105  17.988  1.00 59.17           C  
ATOM   1749  CG2 THR B 216     -28.087  23.694  18.589  1.00 59.17           C  
ATOM   1748  OG1 THR B 216     -29.978  23.032  17.228  1.00 59.17           O  
ATOM   1752  N   TYR B 217     -30.142  26.823  19.724  1.00 87.11           N  
ATOM   1753  CA  TYR B 217     -29.456  27.966  20.279  1.00 87.11           C  
ATOM   1762  C   TYR B 217     -29.224  27.824  21.754  1.00 87.11           C  
ATOM   1763  O   TYR B 217     -28.125  28.134  22.213  1.00 87.11           O  
ATOM   1754  CB  TYR B 217     -30.256  29.272  20.100  1.00 87.11           C  
ATOM   1755  CG  TYR B 217     -29.560  30.390  20.811  1.00 87.11           C  
ATOM   1756  CD1 TYR B 217     -28.565  31.106  20.183  1.00 87.11           C  
ATOM   1757  CD2 TYR B 217     -29.900  30.735  22.100  1.00 87.11           C  
ATOM   1758  CE1 TYR B 217     -27.930  32.138  20.833  1.00 87.11           C  
ATOM   1759  CE2 TYR B 217     -29.265  31.768  22.755  1.00 87.11           C  
ATOM   1760  CZ  TYR B 217     -28.273  32.473  22.116  1.00 87.11           C  
ATOM   1761  OH  TYR B 217     -27.609  33.536  22.766  1.00 87.11           O  
ATOM   1764  N   PRO B 218     -30.162  27.386  22.537  1.00 76.86           N  
ATOM   1765  CA  PRO B 218     -29.928  27.330  23.952  1.00 76.86           C  
ATOM   1769  C   PRO B 218     -28.773  26.449  24.312  1.00 76.86           C  
ATOM   1770  O   PRO B 218     -28.065  26.763  25.268  1.00 76.86           O  
ATOM   1767  CB  PRO B 218     -31.262  26.911  24.565  1.00 76.86           C  
ATOM   1768  CG  PRO B 218     -32.301  27.470  23.569  1.00 76.86           C  
ATOM   1766  CD  PRO B 218     -31.574  27.494  22.211  1.00 76.86           C  
ATOM   1771  N   LEU B 219     -28.576  25.341  23.576  1.00 89.45           N  
ATOM   1772  CA  LEU B 219     -27.506  24.423  23.849  1.00 89.45           C  
ATOM   1777  C   LEU B 219     -26.187  25.062  23.538  1.00 89.45           C  
ATOM   1778  O   LEU B 219     -25.201  24.837  24.238  1.00 89.45           O  
ATOM   1773  CB  LEU B 219     -27.616  23.116  23.044  1.00 89.45           C  
ATOM   1774  CG  LEU B 219     -28.807  22.233  23.467  1.00 89.45           C  
ATOM   1775  CD1 LEU B 219     -30.151  22.931  23.209  1.00 89.45           C  
ATOM   1776  CD2 LEU B 219     -28.726  20.840  22.823  1.00 89.45           C  
ATOM   1779  N   MET B 220     -26.128  25.862  22.458  1.00 33.54           N  
ATOM   1780  CA  MET B 220     -24.901  26.489  22.053  1.00 33.54           C  
ATOM   1785  C   MET B 220     -24.460  27.436  23.123  1.00 33.54           C  
ATOM   1786  O   MET B 220     -23.276  27.527  23.442  1.00 33.54           O  
ATOM   1781  CB  MET B 220     -25.053  27.320  20.766  1.00 33.54           C  
ATOM   1782  CG  MET B 220     -25.364  26.490  19.519  1.00 33.54           C  
ATOM   1783  SD  MET B 220     -25.545  27.474  18.000  1.00 33.54           S  
ATOM   1784  CE  MET B 220     -23.800  27.969  17.915  1.00 33.54           C  
ATOM   1787  N   GLN B 221     -25.424  28.176  23.696  1.00 87.35           N  
ATOM   1788  CA  GLN B 221     -25.153  29.161  24.700  1.00 87.35           C  
ATOM   1794  C   GLN B 221     -24.609  28.464  25.910  1.00 87.35           C  
ATOM   1795  O   GLN B 221     -23.667  28.940  26.543  1.00 87.35           O  
ATOM   1789  CB  GLN B 221     -26.439  29.916  25.067  1.00 87.35           C  
ATOM   1790  CG  GLN B 221     -26.224  31.214  25.836  1.00 87.35           C  
ATOM   1791  CD  GLN B 221     -27.557  31.946  25.833  1.00 87.35           C  
ATOM   1793  NE2 GLN B 221     -27.506  33.293  25.654  1.00 87.35           N  
ATOM   1792  OE1 GLN B 221     -28.616  31.335  25.967  1.00 87.35           O  
ATOM   1796  N   ALA B 222     -25.193  27.305  26.261  1.00 26.03           N  
ATOM   1797  CA  ALA B 222     -24.751  26.556  27.402  1.00 26.03           C  
ATOM   1799  C   ALA B 222     -23.351  26.078  27.166  1.00 26.03           C  
ATOM   1800  O   ALA B 222     -22.508  26.120  28.060  1.00 26.03           O  
ATOM   1798  CB  ALA B 222     -25.620  25.316  27.674  1.00 26.03           C  
ATOM   1801  N   TRP B 223     -23.077  25.620  25.932  1.00 65.39           N  
ATOM   1802  CA  TRP B 223     -21.806  25.073  25.558  1.00 65.39           C  
ATOM   1813  C   TRP B 223     -20.768  26.148  25.671  1.00 65.39           C  
ATOM   1814  O   TRP B 223     -19.647  25.899  26.113  1.00 65.39           O  
ATOM   1803  CB  TRP B 223     -21.819  24.545  24.112  1.00 65.39           C  
ATOM   1804  CG  TRP B 223     -20.590  23.769  23.712  1.00 65.39           C  
ATOM   1806  CD1 TRP B 223     -19.488  24.155  23.006  1.00 65.39           C  
ATOM   1805  CD2 TRP B 223     -20.390  22.389  24.055  1.00 65.39           C  
ATOM   1808  CE2 TRP B 223     -19.161  22.004  23.524  1.00 65.39           C  
ATOM   1809  CE3 TRP B 223     -21.170  21.515  24.757  1.00 65.39           C  
ATOM   1807  NE1 TRP B 223     -18.618  23.097  22.879  1.00 65.39           N  
ATOM   1810  CZ2 TRP B 223     -18.691  20.733  23.687  1.00 65.39           C  
ATOM   1811  CZ3 TRP B 223     -20.695  20.233  24.920  1.00 65.39           C  
ATOM   1812  CH2 TRP B 223     -19.478  19.850  24.394  1.00 65.39           C  
ATOM   1815  N   ASP B 224     -21.120  27.388  25.281  1.00 57.58           N  
ATOM   1816  CA  ASP B 224     -20.168  28.459  25.336  1.00 57.58           C  
ATOM   1821  C   ASP B 224     -19.714  28.601  26.755  1.00 57.58           C  
ATOM   1822  O   ASP B 224     -18.523  28.746  27.021  1.00 57.58           O  
ATOM   1817  CB  ASP B 224     -20.765  29.817  24.918  1.00 57.58           C  
ATOM   1818  CG  ASP B 224     -21.036  29.813  23.417  1.00 57.58           C  
ATOM   1819  OD1 ASP B 224     -20.512  28.903  22.721  1.00 57.58           O  
ATOM   1820  OD2 ASP B 224     -21.773  30.722  22.947  1.00 57.58           O1-
ATOM   1823  N   TRP B 225     -20.661  28.535  27.708  1.00 76.58           N  
ATOM   1824  CA  TRP B 225     -20.354  28.706  29.101  1.00 76.58           C  
ATOM   1835  C   TRP B 225     -19.434  27.600  29.523  1.00 76.58           C  
ATOM   1836  O   TRP B 225     -18.454  27.832  30.227  1.00 76.58           O  
ATOM   1825  CB  TRP B 225     -21.623  28.660  29.975  1.00 76.58           C  
ATOM   1826  CG  TRP B 225     -21.417  29.023  31.426  1.00 76.58           C  
ATOM   1828  CD1 TRP B 225     -20.260  29.153  32.135  1.00 76.58           C  
ATOM   1827  CD2 TRP B 225     -22.488  29.346  32.329  1.00 76.58           C  
ATOM   1830  CE2 TRP B 225     -21.909  29.662  33.557  1.00 76.58           C  
ATOM   1831  CE3 TRP B 225     -23.842  29.382  32.147  1.00 76.58           C  
ATOM   1829  NE1 TRP B 225     -20.543  29.538  33.425  1.00 76.58           N  
ATOM   1832  CZ2 TRP B 225     -22.679  30.020  34.627  1.00 76.58           C  
ATOM   1833  CZ3 TRP B 225     -24.617  29.740  33.230  1.00 76.58           C  
ATOM   1834  CH2 TRP B 225     -24.044  30.053  34.445  1.00 76.58           C  
ATOM   1837  N   TRP B 226     -19.713  26.364  29.071  1.00 82.88           N  
ATOM   1838  CA  TRP B 226     -18.917  25.225  29.430  1.00 82.88           C  
ATOM   1849  C   TRP B 226     -17.502  25.430  28.988  1.00 82.88           C  
ATOM   1850  O   TRP B 226     -16.570  25.117  29.728  1.00 82.88           O  
ATOM   1839  CB  TRP B 226     -19.465  23.927  28.810  1.00 82.88           C  
ATOM   1840  CG  TRP B 226     -18.518  22.748  28.807  1.00 82.88           C  
ATOM   1842  CD1 TRP B 226     -17.928  22.143  27.736  1.00 82.88           C  
ATOM   1841  CD2 TRP B 226     -18.019  22.078  29.976  1.00 82.88           C  
ATOM   1844  CE2 TRP B 226     -17.154  21.075  29.538  1.00 82.88           C  
ATOM   1845  CE3 TRP B 226     -18.257  22.283  31.304  1.00 82.88           C  
ATOM   1843  NE1 TRP B 226     -17.114  21.122  28.161  1.00 82.88           N  
ATOM   1846  CZ2 TRP B 226     -16.511  20.259  30.425  1.00 82.88           C  
ATOM   1847  CZ3 TRP B 226     -17.612  21.454  32.194  1.00 82.88           C  
ATOM   1848  CH2 TRP B 226     -16.756  20.462  31.764  1.00 82.88           C  
ATOM   1851  N   MET B 227     -17.293  25.972  27.776  1.00 42.13           N  
ATOM   1852  CA  MET B 227     -15.951  26.152  27.298  1.00 42.13           C  
ATOM   1857  C   MET B 227     -15.210  27.079  28.215  1.00 42.13           C  
ATOM   1858  O   MET B 227     -14.043  26.842  28.518  1.00 42.13           O  
ATOM   1853  CB  MET B 227     -15.901  26.747  25.881  1.00 42.13           C  
ATOM   1854  CG  MET B 227     -16.488  25.820  24.814  1.00 42.13           C  
ATOM   1855  SD  MET B 227     -15.608  24.240  24.624  1.00 42.13           S  
ATOM   1856  CE  MET B 227     -14.123  24.966  23.873  1.00 42.13           C  
ATOM   1859  N   LEU B 228     -15.860  28.178  28.648  1.00 50.63           N  
ATOM   1860  CA  LEU B 228     -15.271  29.157  29.529  1.00 50.63           C  
ATOM   1865  C   LEU B 228     -15.120  28.610  30.920  1.00 50.63           C  
ATOM   1866  O   LEU B 228     -14.154  28.910  31.621  1.00 50.63           O  
ATOM   1861  CB  LEU B 228     -16.103  30.447  29.617  1.00 50.63           C  
ATOM   1862  CG  LEU B 228     -16.215  31.191  28.270  1.00 50.63           C  
ATOM   1863  CD1 LEU B 228     -17.052  32.475  28.403  1.00 50.63           C  
ATOM   1864  CD2 LEU B 228     -14.828  31.441  27.655  1.00 50.63           C  
ATOM   1867  N   PHE B 229     -16.090  27.784  31.346  1.00 64.44           N  
ATOM   1868  CA  PHE B 229     -16.192  27.239  32.672  1.00 64.44           C  
ATOM   1876  C   PHE B 229     -14.964  26.430  32.942  1.00 64.44           C  
ATOM   1877  O   PHE B 229     -14.417  26.459  34.044  1.00 64.44           O  
ATOM   1869  CB  PHE B 229     -17.426  26.321  32.776  1.00 64.44           C  
ATOM   1870  CG  PHE B 229     -17.644  25.878  34.181  1.00 64.44           C  
ATOM   1871  CD1 PHE B 229     -18.272  26.707  35.084  1.00 64.44           C  
ATOM   1872  CD2 PHE B 229     -17.248  24.625  34.590  1.00 64.44           C  
ATOM   1873  CE1 PHE B 229     -18.485  26.300  36.379  1.00 64.44           C  
ATOM   1874  CE2 PHE B 229     -17.460  24.214  35.885  1.00 64.44           C  
ATOM   1875  CZ  PHE B 229     -18.077  25.051  36.781  1.00 64.44           C  
ATOM   1878  N   LYS B 230     -14.487  25.695  31.924  1.00 66.42           N  
ATOM   1879  CA  LYS B 230     -13.335  24.860  32.074  1.00 66.42           C  
ATOM   1885  C   LYS B 230     -12.183  25.719  32.494  1.00 66.42           C  
ATOM   1886  O   LYS B 230     -11.327  25.269  33.256  1.00 66.42           O  
ATOM   1880  CB  LYS B 230     -12.905  24.188  30.759  1.00 66.42           C  
ATOM   1881  CG  LYS B 230     -13.874  23.141  30.208  1.00 66.42           C  
ATOM   1882  CD  LYS B 230     -13.572  22.809  28.746  1.00 66.42           C  
ATOM   1883  CE  LYS B 230     -14.272  21.562  28.211  1.00 66.42           C  
ATOM   1884  NZ  LYS B 230     -13.916  21.368  26.786  1.00 66.42           N1+
ATOM   1887  N   ASN B 231     -12.114  26.971  31.990  1.00 98.00           N  
ATOM   1888  CA  ASN B 231     -10.980  27.791  32.312  1.00 98.00           C  
ATOM   1893  C   ASN B 231     -11.298  28.782  33.402  1.00 98.00           C  
ATOM   1894  O   ASN B 231     -10.711  29.863  33.428  1.00 98.00           O  
ATOM   1889  CB  ASN B 231     -10.470  28.596  31.104  1.00 98.00           C  
ATOM   1890  CG  ASN B 231      -9.917  27.612  30.082  1.00 98.00           C  
ATOM   1892  ND2 ASN B 231     -10.213  27.862  28.778  1.00 98.00           N  
ATOM   1891  OD1 ASN B 231      -9.244  26.644  30.432  1.00 98.00           O  
ATOM   1895  N   GLY B 232     -12.193  28.436  34.353  1.00 44.86           N  
ATOM   1896  CA  GLY B 232     -12.385  29.278  35.506  1.00 44.86           C  
ATOM   1897  C   GLY B 232     -13.554  30.228  35.433  1.00 44.86           C  
ATOM   1898  O   GLY B 232     -13.801  30.942  36.405  1.00 44.86           O  
ATOM   1899  N   CYS B 233     -14.318  30.289  34.324  1.00 51.87           N  
ATOM   1900  CA  CYS B 233     -15.408  31.233  34.303  1.00 51.87           C  
ATOM   1903  C   CYS B 233     -16.614  30.595  34.934  1.00 51.87           C  
ATOM   1904  O   CYS B 233     -17.488  30.066  34.248  1.00 51.87           O  
ATOM   1901  CB  CYS B 233     -15.813  31.659  32.880  1.00 51.87           C  
ATOM   1902  SG  CYS B 233     -14.493  32.558  32.011  1.00 51.87           S  
ATOM   1905  N   GLN B 234     -16.679  30.634  36.280  1.00120.08           N  
ATOM   1906  CA  GLN B 234     -17.752  30.064  37.052  1.00120.08           C  
ATOM   1912  C   GLN B 234     -19.007  30.882  36.953  1.00120.08           C  
ATOM   1913  O   GLN B 234     -20.110  30.339  37.039  1.00120.08           O  
ATOM   1907  CB  GLN B 234     -17.455  29.967  38.561  1.00120.08           C  
ATOM   1908  CG  GLN B 234     -16.332  29.005  38.945  1.00120.08           C  
ATOM   1909  CD  GLN B 234     -16.234  29.006  40.468  1.00120.08           C  
ATOM   1911  NE2 GLN B 234     -17.222  29.657  41.139  1.00120.08           N  
ATOM   1910  OE1 GLN B 234     -15.307  28.442  41.048  1.00120.08           O  
ATOM   1914  N   VAL B 235     -18.877  32.219  36.816  1.00 51.58           N  
ATOM   1915  CA  VAL B 235     -20.043  33.052  36.922  1.00 51.58           C  
ATOM   1919  C   VAL B 235     -20.351  33.753  35.632  1.00 51.58           C  
ATOM   1920  O   VAL B 235     -19.463  34.060  34.838  1.00 51.58           O  
ATOM   1916  CB  VAL B 235     -19.890  34.112  37.978  1.00 51.58           C  
ATOM   1917  CG1 VAL B 235     -21.165  34.971  38.013  1.00 51.58           C  
ATOM   1918  CG2 VAL B 235     -19.560  33.426  39.316  1.00 51.58           C  
ATOM   1921  N   GLN B 236     -21.660  34.003  35.395  1.00 56.03           N  
ATOM   1922  CA  GLN B 236     -22.107  34.702  34.222  1.00 56.03           C  
ATOM   1928  C   GLN B 236     -23.007  35.827  34.642  1.00 56.03           C  
ATOM   1929  O   GLN B 236     -23.818  35.688  35.558  1.00 56.03           O  
ATOM   1923  CB  GLN B 236     -22.942  33.834  33.267  1.00 56.03           C  
ATOM   1924  CG  GLN B 236     -23.412  34.603  32.031  1.00 56.03           C  
ATOM   1925  CD  GLN B 236     -24.235  33.664  31.161  1.00 56.03           C  
ATOM   1927  NE2 GLN B 236     -24.886  34.228  30.109  1.00 56.03           N  
ATOM   1926  OE1 GLN B 236     -24.299  32.462  31.411  1.00 56.03           O  
ATOM   1930  N   VAL B 237     -22.871  36.982  33.960  1.00 70.12           N  
ATOM   1931  CA  VAL B 237     -23.684  38.141  34.203  1.00 70.12           C  
ATOM   1935  C   VAL B 237     -24.350  38.475  32.906  1.00 70.12           C  
ATOM   1936  O   VAL B 237     -23.740  38.356  31.844  1.00 70.12           O  
ATOM   1932  CB  VAL B 237     -22.884  39.362  34.554  1.00 70.12           C  
ATOM   1933  CG1 VAL B 237     -23.806  40.586  34.560  1.00 70.12           C  
ATOM   1934  CG2 VAL B 237     -22.200  39.131  35.899  1.00 70.12           C  
ATOM   1937  N   GLY B 238     -25.623  38.918  32.962  1.00 34.86           N  
ATOM   1938  CA  GLY B 238     -26.311  39.265  31.751  1.00 34.86           C  
ATOM   1939  C   GLY B 238     -27.360  40.286  32.071  1.00 34.86           C  
ATOM   1940  O   GLY B 238     -27.520  40.697  33.219  1.00 34.86           O  
ATOM   1941  N   GLY B 239     -28.118  40.707  31.036  1.00 32.76           N  
ATOM   1942  CA  GLY B 239     -29.142  41.701  31.187  1.00 32.76           C  
ATOM   1943  C   GLY B 239     -30.297  41.071  31.898  1.00 32.76           C  
ATOM   1944  O   GLY B 239     -30.318  39.867  32.147  1.00 32.76           O  
ATOM   1945  N   SER B 240     -31.310  41.895  32.223  1.00 87.80           N  
ATOM   1946  CA  SER B 240     -32.452  41.466  32.980  1.00 87.80           C  
ATOM   1949  C   SER B 240     -33.171  40.353  32.269  1.00 87.80           C  
ATOM   1950  O   SER B 240     -33.658  39.421  32.907  1.00 87.80           O  
ATOM   1947  CB  SER B 240     -33.459  42.610  33.181  1.00 87.80           C  
ATOM   1948  OG  SER B 240     -34.575  42.161  33.931  1.00 87.80           O  
ATOM   1951  N   ASP B 241     -33.244  40.419  30.927  1.00 76.80           N  
ATOM   1952  CA  ASP B 241     -33.965  39.474  30.105  1.00 76.80           C  
ATOM   1957  C   ASP B 241     -33.325  38.111  30.107  1.00 76.80           C  
ATOM   1958  O   ASP B 241     -33.969  37.119  29.775  1.00 76.80           O  
ATOM   1953  CB  ASP B 241     -34.113  39.932  28.640  1.00 76.80           C  
ATOM   1954  CG  ASP B 241     -32.737  40.053  28.000  1.00 76.80           C  
ATOM   1955  OD1 ASP B 241     -31.733  40.161  28.755  1.00 76.80           O  
ATOM   1956  OD2 ASP B 241     -32.672  40.041  26.742  1.00 76.80           O1-
ATOM   1959  N   GLN B 242     -32.031  38.053  30.457  1.00182.56           N  
ATOM   1960  CA  GLN B 242     -31.126  36.932  30.422  1.00182.56           C  
ATOM   1966  C   GLN B 242     -31.445  35.836  31.398  1.00182.56           C  
ATOM   1967  O   GLN B 242     -30.852  34.763  31.314  1.00182.56           O  
ATOM   1961  CB  GLN B 242     -29.679  37.360  30.708  1.00182.56           C  
ATOM   1962  CG  GLN B 242     -28.671  36.299  30.295  1.00182.56           C  
ATOM   1963  CD  GLN B 242     -28.725  36.251  28.778  1.00182.56           C  
ATOM   1965  NE2 GLN B 242     -29.385  37.272  28.168  1.00182.56           N  
ATOM   1964  OE1 GLN B 242     -28.204  35.331  28.151  1.00182.56           O  
ATOM   1968  N   TYR B 243     -32.328  36.073  32.383  1.00 75.27           N  
ATOM   1969  CA  TYR B 243     -32.524  35.146  33.467  1.00 75.27           C  
ATOM   1978  C   TYR B 243     -32.791  33.751  32.961  1.00 75.27           C  
ATOM   1979  O   TYR B 243     -32.194  32.798  33.461  1.00 75.27           O  
ATOM   1970  CB  TYR B 243     -33.721  35.559  34.344  1.00 75.27           C  
ATOM   1971  CG  TYR B 243     -33.781  34.698  35.559  1.00 75.27           C  
ATOM   1972  CD1 TYR B 243     -34.319  33.431  35.511  1.00 75.27           C  
ATOM   1973  CD2 TYR B 243     -33.305  35.176  36.758  1.00 75.27           C  
ATOM   1974  CE1 TYR B 243     -34.374  32.655  36.646  1.00 75.27           C  
ATOM   1975  CE2 TYR B 243     -33.358  34.405  37.894  1.00 75.27           C  
ATOM   1976  CZ  TYR B 243     -33.892  33.140  37.839  1.00 75.27           C  
ATOM   1977  OH  TYR B 243     -33.947  32.347  39.003  1.00 75.27           O  
ATOM   1980  N   GLY B 244     -33.671  33.576  31.959  1.00 26.33           N  
ATOM   1981  CA  GLY B 244     -33.987  32.249  31.497  1.00 26.33           C  
ATOM   1982  C   GLY B 244     -32.779  31.569  30.917  1.00 26.33           C  
ATOM   1983  O   GLY B 244     -32.535  30.393  31.184  1.00 26.33           O  
ATOM   1984  N   ASN B 245     -31.989  32.290  30.099  1.00 40.74           N  
ATOM   1985  CA  ASN B 245     -30.856  31.714  29.427  1.00 40.74           C  
ATOM   1990  C   ASN B 245     -29.838  31.274  30.433  1.00 40.74           C  
ATOM   1991  O   ASN B 245     -29.246  30.203  30.307  1.00 40.74           O  
ATOM   1986  CB  ASN B 245     -30.156  32.719  28.496  1.00 40.74           C  
ATOM   1987  CG  ASN B 245     -31.118  33.095  27.377  1.00 40.74           C  
ATOM   1989  ND2 ASN B 245     -31.031  34.369  26.909  1.00 40.74           N  
ATOM   1988  OD1 ASN B 245     -31.924  32.281  26.932  1.00 40.74           O  
ATOM   1992  N   ILE B 246     -29.598  32.111  31.456  1.00101.72           N  
ATOM   1993  CA  ILE B 246     -28.612  31.833  32.458  1.00101.72           C  
ATOM   1998  C   ILE B 246     -29.043  30.639  33.257  1.00101.72           C  
ATOM   1999  O   ILE B 246     -28.222  29.802  33.626  1.00101.72           O  
ATOM   1994  CB  ILE B 246     -28.387  33.004  33.377  1.00101.72           C  
ATOM   1995  CG1 ILE B 246     -27.068  32.857  34.143  1.00101.72           C  
ATOM   1996  CG2 ILE B 246     -29.605  33.162  34.293  1.00101.72           C  
ATOM   1997  CD1 ILE B 246     -26.665  34.140  34.871  1.00101.72           C  
ATOM   2000  N   LEU B 247     -30.353  30.541  33.551  1.00100.88           N  
ATOM   2001  CA  LEU B 247     -30.862  29.473  34.361  1.00100.88           C  
ATOM   2006  C   LEU B 247     -30.624  28.178  33.644  1.00100.88           C  
ATOM   2007  O   LEU B 247     -30.185  27.199  34.246  1.00100.88           O  
ATOM   2002  CB  LEU B 247     -32.368  29.644  34.641  1.00100.88           C  
ATOM   2003  CG  LEU B 247     -32.973  28.725  35.726  1.00100.88           C  
ATOM   2004  CD1 LEU B 247     -34.468  29.018  35.894  1.00100.88           C  
ATOM   2005  CD2 LEU B 247     -32.714  27.232  35.476  1.00100.88           C  
ATOM   2008  N   PHE B 248     -30.890  28.145  32.325  1.00 42.23           N  
ATOM   2009  CA  PHE B 248     -30.718  26.953  31.540  1.00 42.23           C  
ATOM   2017  C   PHE B 248     -29.266  26.598  31.560  1.00 42.23           C  
ATOM   2018  O   PHE B 248     -28.900  25.428  31.647  1.00 42.23           O  
ATOM   2010  CB  PHE B 248     -31.129  27.162  30.073  1.00 42.23           C  
ATOM   2011  CG  PHE B 248     -30.924  25.886  29.329  1.00 42.23           C  
ATOM   2012  CD1 PHE B 248     -31.873  24.890  29.374  1.00 42.23           C  
ATOM   2013  CD2 PHE B 248     -29.789  25.690  28.579  1.00 42.23           C  
ATOM   2014  CE1 PHE B 248     -31.687  23.715  28.685  1.00 42.23           C  
ATOM   2015  CE2 PHE B 248     -29.597  24.517  27.887  1.00 42.23           C  
ATOM   2016  CZ  PHE B 248     -30.547  23.526  27.941  1.00 42.23           C  
ATOM   2019  N   GLY B 249     -28.397  27.621  31.475  1.00 22.60           N  
ATOM   2020  CA  GLY B 249     -26.977  27.422  31.408  1.00 22.60           C  
ATOM   2021  C   GLY B 249     -26.459  26.751  32.646  1.00 22.60           C  
ATOM   2022  O   GLY B 249     -25.579  25.894  32.562  1.00 22.60           O  
ATOM   2023  N   VAL B 250     -26.971  27.127  33.833  1.00 34.82           N  
ATOM   2024  CA  VAL B 250     -26.448  26.564  35.048  1.00 34.82           C  
ATOM   2028  C   VAL B 250     -26.648  25.082  35.039  1.00 34.82           C  
ATOM   2029  O   VAL B 250     -25.727  24.322  35.335  1.00 34.82           O  
ATOM   2025  CB  VAL B 250     -27.132  27.083  36.279  1.00 34.82           C  
ATOM   2026  CG1 VAL B 250     -26.601  26.303  37.496  1.00 34.82           C  
ATOM   2027  CG2 VAL B 250     -26.911  28.605  36.359  1.00 34.82           C  
ATOM   2030  N   GLY B 251     -27.866  24.628  34.693  1.00 21.62           N  
ATOM   2031  CA  GLY B 251     -28.160  23.225  34.717  1.00 21.62           C  
ATOM   2032  C   GLY B 251     -27.325  22.498  33.708  1.00 21.62           C  
ATOM   2033  O   GLY B 251     -26.794  21.426  33.992  1.00 21.62           O  
ATOM   2034  N   ALA B 252     -27.192  23.067  32.495  1.00 34.41           N  
ATOM   2035  CA  ALA B 252     -26.484  22.422  31.424  1.00 34.41           C  
ATOM   2037  C   ALA B 252     -25.038  22.239  31.776  1.00 34.41           C  
ATOM   2038  O   ALA B 252     -24.464  21.182  31.525  1.00 34.41           O  
ATOM   2036  CB  ALA B 252     -26.537  23.225  30.113  1.00 34.41           C  
ATOM   2039  N   VAL B 253     -24.401  23.267  32.364  1.00115.80           N  
ATOM   2040  CA  VAL B 253     -23.007  23.172  32.702  1.00115.80           C  
ATOM   2044  C   VAL B 253     -22.799  22.114  33.734  1.00115.80           C  
ATOM   2045  O   VAL B 253     -21.816  21.377  33.688  1.00115.80           O  
ATOM   2041  CB  VAL B 253     -22.397  24.461  33.187  1.00115.80           C  
ATOM   2042  CG1 VAL B 253     -22.078  25.364  31.991  1.00115.80           C  
ATOM   2043  CG2 VAL B 253     -23.417  25.139  34.105  1.00115.80           C  
ATOM   2046  N   LYS B 254     -23.720  22.009  34.702  1.00109.42           N  
ATOM   2047  CA  LYS B 254     -23.575  21.034  35.738  1.00109.42           C  
ATOM   2053  C   LYS B 254     -23.610  19.672  35.106  1.00109.42           C  
ATOM   2054  O   LYS B 254     -22.788  18.815  35.430  1.00109.42           O  
ATOM   2048  CB  LYS B 254     -24.712  21.145  36.766  1.00109.42           C  
ATOM   2049  CG  LYS B 254     -24.373  20.542  38.126  1.00109.42           C  
ATOM   2050  CD  LYS B 254     -25.323  20.992  39.239  1.00109.42           C  
ATOM   2051  CE  LYS B 254     -25.285  22.501  39.498  1.00109.42           C  
ATOM   2052  NZ  LYS B 254     -26.157  22.845  40.644  1.00109.42           N1+
ATOM   2055  N   THR B 255     -24.550  19.441  34.163  1.00119.29           N  
ATOM   2056  CA  THR B 255     -24.674  18.144  33.551  1.00119.29           C  
ATOM   2060  C   THR B 255     -23.451  17.800  32.763  1.00119.29           C  
ATOM   2061  O   THR B 255     -22.944  16.685  32.866  1.00119.29           O  
ATOM   2057  CB  THR B 255     -25.834  17.992  32.605  1.00119.29           C  
ATOM   2059  CG2 THR B 255     -27.152  18.088  33.381  1.00119.29           C  
ATOM   2058  OG1 THR B 255     -25.776  18.963  31.572  1.00119.29           O  
ATOM   2062  N   ILE B 256     -22.934  18.747  31.960  1.00 39.79           N  
ATOM   2063  CA  ILE B 256     -21.811  18.450  31.117  1.00 39.79           C  
ATOM   2068  C   ILE B 256     -20.635  18.087  31.967  1.00 39.79           C  
ATOM   2069  O   ILE B 256     -19.940  17.107  31.698  1.00 39.79           O
[truncated: 83,843 more chars]
