# Supplementary material for: Structural Descriptors for Subunit Interface Regions in Homodimers: Effect of Lipid Membrane and Secondary Structure Type
Source: J Chem Inf Model. 2025 Mar 27;65(7):3117–26. doi: 10.1021/acs.jcim.4c01233 (PMC12004529; doi:10.1021/acs.jcim.4c01233)
Supplement: Supplementary file 3 — ci4c01233_si_003.tar [file ci4c01233_si_003.tar › database/alpha/6ebo_cytop.pdb]

HEADER    cleaned_6ebo.pdb_corrected_final
ATOM      1  N   ASN A   1    -110.159  12.990 205.063  1.00 19.46           N  
ATOM      2  CA  ASN A   1    -109.667  11.720 204.441  1.00 18.86           C  
ATOM      3  C   ASN A   1    -109.310  10.691 205.512  1.00 17.30           C  
ATOM      4  O   ASN A   1    -108.638  11.031 206.487  1.00 17.27           O  
ATOM      5  CB  ASN A   1    -108.452  12.000 203.551  1.00 19.80           C  
ATOM      6  CG  ASN A   1    -108.013  10.784 202.748  1.00 20.80           C  
ATOM      7  ND2 ASN A   1    -108.341  10.771 201.460  1.00 21.57           N  
ATOM      8  OD1 ASN A   1    -107.364   9.879 203.275  1.00 21.35           O  
ATOM      9  N   TYR A   2    -109.724   9.437 205.303  1.00 15.37           N  
ATOM     10  CA  TYR A   2    -109.573   8.371 206.313  1.00 14.16           C  
ATOM     11  C   TYR A   2    -108.121   8.225 206.800  1.00 13.75           C  
ATOM     12  O   TYR A   2    -107.888   7.946 207.975  1.00 13.17           O  
ATOM     13  CB  TYR A   2    -110.072   7.007 205.778  1.00 13.52           C  
ATOM     14  CG  TYR A   2    -109.019   6.301 204.961  1.00 13.08           C  
ATOM     15  CD1 TYR A   2    -108.866   6.566 203.604  1.00 12.79           C  
ATOM     16  CD2 TYR A   2    -108.113   5.432 205.567  1.00 12.80           C  
ATOM     17  CE1 TYR A   2    -107.870   5.956 202.862  1.00 12.63           C  
ATOM     18  CE2 TYR A   2    -107.110   4.823 204.838  1.00 12.56           C  
ATOM     19  CZ  TYR A   2    -106.993   5.081 203.486  1.00 12.50           C  
ATOM     20  OH  TYR A   2    -106.003   4.481 202.754  1.00 12.31           O  
ATOM     21  N   TYR A   3    -107.162   8.395 205.885  1.00 13.73           N  
ATOM     22  CA  TYR A   3    -105.743   8.161 206.166  1.00 13.86           C  
ATOM     23  C   TYR A   3    -105.223   9.093 207.251  1.00 14.36           C  
ATOM     24  O   TYR A   3    -104.488   8.665 208.140  1.00 14.36           O  
ATOM     25  CB  TYR A   3    -104.914   8.330 204.885  1.00 13.87           C  
ATOM     26  CG  TYR A   3    -103.439   8.022 205.039  1.00 14.03           C  
ATOM     27  CD1 TYR A   3    -102.534   9.012 205.435  1.00 14.05           C  
ATOM     28  CD2 TYR A   3    -102.940   6.747 204.771  1.00 13.98           C  
ATOM     29  CE1 TYR A   3    -101.183   8.737 205.577  1.00 14.19           C  
ATOM     30  CE2 TYR A   3    -101.588   6.465 204.904  1.00 14.17           C  
ATOM     31  CZ  TYR A   3    -100.713   7.462 205.305  1.00 14.30           C  
ATOM     32  OH  TYR A   3     -99.373   7.192 205.439  1.00 14.51           O  
ATOM     33  N   ASP A   4    -105.637  10.357 207.185  1.00 14.96           N  
ATOM     34  CA  ASP A   4    -105.170  11.385 208.119  1.00 15.60           C  
ATOM     35  C   ASP A   4    -105.845  11.347 209.498  1.00 15.11           C  
ATOM     36  O   ASP A   4    -105.470  12.125 210.377  1.00 15.93           O  
ATOM     37  CB  ASP A   4    -105.339  12.775 207.494  1.00 16.74           C  
ATOM     38  CG  ASP A   4    -104.546  12.938 206.207  1.00 17.81           C  
ATOM     39  OD1 ASP A   4    -103.329  12.654 206.212  1.00 18.99           O  
ATOM     40  OD2 ASP A   4    -105.137  13.344 205.182  1.00 19.68           O1-
ATOM     41  N   ARG A   5    -106.823  10.459 209.692  1.00 14.18           N  
ATOM     42  CA  ARG A   5    -107.471  10.266 210.998  1.00 13.86           C  
ATOM     43  C   ARG A   5    -107.453   8.792 211.441  1.00 12.83           C  
ATOM     44  O   ARG A   5    -108.319   8.345 212.195  1.00 13.11           O  
ATOM     45  CB  ARG A   5    -108.900  10.823 210.973  1.00 14.35           C  
ATOM     46  CG  ARG A   5    -109.821  10.174 209.954  1.00 14.63           C  
ATOM     47  CD  ARG A   5    -111.199  10.811 209.937  1.00 14.95           C  
ATOM     48  NE  ARG A   5    -112.079  10.069 209.041  1.00 15.17           N  
ATOM     49  CZ  ARG A   5    -112.687   8.914 209.331  1.00 15.21           C  
ATOM     50  NH1 ARG A   5    -112.550   8.329 210.524  1.00 15.49           N1+
ATOM     51  NH2 ARG A   5    -113.453   8.336 208.409  1.00 15.52           N  
ATOM     52  N   SER A   6    -106.457   8.048 210.964  1.00 12.05           N  
ATOM     53  CA  SER A   6    -106.236   6.659 211.375  1.00 11.38           C  
ATOM     54  C   SER A   6    -104.739   6.387 211.406  1.00 10.99           C  
ATOM     55  O   SER A   6    -103.945   7.164 210.868  1.00 11.06           O  
ATOM     56  CB  SER A   6    -106.921   5.687 210.414  1.00 11.25           C  
ATOM     57  OG  SER A   6    -106.494   5.901 209.082  1.00 11.16           O  
ATOM     58  N   VAL A   7    -104.368   5.265 212.013  1.00 10.57           N  
ATOM     59  CA  VAL A   7    -102.963   4.865 212.133  1.00 10.32           C  
ATOM     60  C   VAL A   7    -102.764   3.464 211.576  1.00  9.84           C  
ATOM     61  O   VAL A   7    -103.689   2.669 211.566  1.00 10.03           O  
ATOM     62  CB  VAL A   7    -102.461   4.895 213.600  1.00 10.47           C  
ATOM     63  CG1 VAL A   7    -102.348   6.329 214.094  1.00 10.51           C  
ATOM     64  CG2 VAL A   7    -103.347   4.075 214.532  1.00 10.58           C  
ATOM     65  N   SER A   8    -101.553   3.157 211.127  1.00  9.47           N  
ATOM     66  CA  SER A   8    -101.239   1.781 210.741  1.00  9.30           C  
ATOM     67  C   SER A   8    -101.242   0.898 211.992  1.00  8.82           C  
ATOM     68  O   SER A   8    -101.043   1.404 213.096  1.00  8.79           O  
ATOM     69  CB  SER A   8     -99.888   1.698 210.046  1.00  9.39           C  
ATOM     70  OG  SER A   8     -98.827   1.988 210.939  1.00  9.81           O  
ATOM     71  N   PRO A   9    -101.483  -0.417 211.834  1.00  8.52           N  
ATOM     72  CA  PRO A   9    -101.459  -1.291 213.002  1.00  8.33           C  
ATOM     73  C   PRO A   9    -100.193  -1.229 213.855  1.00  8.34           C  
ATOM     74  O   PRO A   9    -100.288  -1.233 215.073  1.00  8.04           O  
ATOM     75  CB  PRO A   9    -101.631  -2.681 212.393  1.00  8.30           C  
ATOM     76  CG  PRO A   9    -102.507  -2.435 211.209  1.00  8.37           C  
ATOM     77  CD  PRO A   9    -102.063  -1.104 210.662  1.00  8.42           C  
ATOM     78  N   VAL A  10     -99.023  -1.170 213.231  1.00  8.46           N  
ATOM     79  CA  VAL A  10     -97.777  -1.164 213.993  1.00  8.83           C  
ATOM     80  C   VAL A  10     -97.655   0.120 214.818  1.00  9.21           C  
ATOM     81  O   VAL A  10     -97.140   0.082 215.931  1.00  9.19           O  
ATOM     82  CB  VAL A  10     -96.539  -1.417 213.090  1.00  8.92           C  
ATOM     83  CG1 VAL A  10     -96.170  -0.196 212.260  1.00  9.00           C  
ATOM     84  CG2 VAL A  10     -95.353  -1.882 213.930  1.00  8.96           C  
ATOM     85  N   GLU A  11     -98.163   1.237 214.295  1.00  9.71           N  
ATOM     86  CA  GLU A  11     -98.240   2.486 215.065  1.00 10.35           C  
ATOM     87  C   GLU A  11     -99.204   2.330 216.246  1.00 10.12           C  
ATOM     88  O   GLU A  11     -98.895   2.751 217.364  1.00  9.97           O  
ATOM     89  CB  GLU A  11     -98.672   3.645 214.162  1.00 11.38           C  
ATOM     90  CG  GLU A  11     -98.747   5.018 214.828  1.00 12.49           C  
ATOM     91  CD  GLU A  11     -97.396   5.621 215.198  1.00 13.57           C  
ATOM     92  OE1 GLU A  11     -97.399   6.641 215.926  1.00 15.22           O  
ATOM     93  OE2 GLU A  11     -96.332   5.112 214.777  1.00 15.05           O1-
ATOM     94  N   TYR A  12    -100.359   1.716 215.989  1.00  9.79           N  
ATOM     95  CA  TYR A  12    -101.340   1.413 217.043  1.00  9.83           C  
ATOM     96  C   TYR A  12    -100.737   0.528 218.132  1.00 10.04           C  
ATOM     97  O   TYR A  12    -100.904   0.799 219.319  1.00  9.88           O  
ATOM     98  CB  TYR A  12    -102.589   0.736 216.455  1.00  9.88           C  
ATOM     99  CG  TYR A  12    -103.750   0.677 217.412  1.00 10.02           C  
ATOM    100  CD1 TYR A  12    -103.907  -0.396 218.293  1.00 10.06           C  
ATOM    101  CD2 TYR A  12    -104.701   1.694 217.436  1.00 10.07           C  
ATOM    102  CE1 TYR A  12    -104.979  -0.445 219.175  1.00 10.12           C  
ATOM    103  CE2 TYR A  12    -105.777   1.654 218.306  1.00 10.24           C  
ATOM    104  CZ  TYR A  12    -105.911   0.585 219.177  1.00 10.18           C  
ATOM    105  OH  TYR A  12    -106.981   0.557 220.042  1.00 10.79           O  
ATOM    106  N   ALA A  13    -100.014  -0.507 217.718  1.00 10.26           N  
ATOM    107  CA  ALA A  13     -99.443  -1.478 218.653  1.00 10.48           C  
ATOM    108  C   ALA A  13     -98.431  -0.858 219.609  1.00 10.76           C  
ATOM    109  O   ALA A  13     -98.433  -1.176 220.804  1.00 10.73           O  
ATOM    110  CB  ALA A  13     -98.785  -2.612 217.886  1.00 10.48           C  
ATOM    111  N   TYR A  14     -97.576   0.018 219.080  1.00 11.24           N  
ATOM    112  CA  TYR A  14     -96.390   0.492 219.805  1.00 11.73           C  
ATOM    113  C   TYR A  14     -96.399   1.964 220.241  1.00 12.31           C  
ATOM    114  O   TYR A  14     -95.707   2.300 221.204  1.00 12.91           O  
ATOM    115  CB  TYR A  14     -95.128   0.186 218.980  1.00 11.77           C  
ATOM    116  CG  TYR A  14     -94.851  -1.302 218.865  1.00 11.85           C  
ATOM    117  CD1 TYR A  14     -94.390  -2.030 219.964  1.00 12.17           C  
ATOM    118  CD2 TYR A  14     -95.060  -1.991 217.665  1.00 12.04           C  
ATOM    119  CE1 TYR A  14     -94.140  -3.391 219.870  1.00 12.14           C  
ATOM    120  CE2 TYR A  14     -94.813  -3.357 217.565  1.00 12.08           C  
ATOM    121  CZ  TYR A  14     -94.353  -4.050 218.674  1.00 12.37           C  
ATOM    122  OH  TYR A  14     -94.101  -5.401 218.597  1.00 12.55           O  
ATOM    123  N   PHE A  15     -97.160   2.833 219.567  1.00 13.20           N  
ATOM    124  CA  PHE A  15     -97.011   4.295 219.761  1.00 13.94           C  
ATOM    125  C   PHE A  15     -98.267   5.138 220.012  1.00 14.89           C  
ATOM    126  O   PHE A  15     -98.206   6.083 220.803  1.00 15.47           O  
ATOM    127  CB  PHE A  15     -96.257   4.897 218.576  1.00 13.94           C  
ATOM    128  CG  PHE A  15     -94.901   4.296 218.355  1.00 13.98           C  
ATOM    129  CD1 PHE A  15     -93.882   4.474 219.289  1.00 14.23           C  
ATOM    130  CD2 PHE A  15     -94.639   3.540 217.215  1.00 14.11           C  
ATOM    131  CE1 PHE A  15     -92.630   3.912 219.085  1.00 14.28           C  
ATOM    132  CE2 PHE A  15     -93.389   2.980 217.008  1.00 14.08           C  
ATOM    133  CZ  PHE A  15     -92.383   3.164 217.942  1.00 14.33           C  
ATOM    134  N   ASP A  16     -99.379   4.837 219.343  1.00 15.62           N  
ATOM    135  CA  ASP A  16    -100.528   5.752 219.307  1.00 16.37           C  
ATOM    136  C   ASP A  16    -101.846   5.015 219.078  1.00 16.31           C  
ATOM    137  O   ASP A  16    -102.100   4.528 217.978  1.00 16.00           O  
ATOM    138  CB  ASP A  16    -100.299   6.796 218.200  1.00 17.25           C  
ATOM    139  CG  ASP A  16    -101.380   7.879 218.145  1.00 18.02           C  
ATOM    140  OD1 ASP A  16    -102.230   7.978 219.056  1.00 18.57           O  
ATOM    141  OD2 ASP A  16    -101.361   8.655 217.164  1.00 19.37           O1-
ATOM    142  N   GLN A  17    -102.685   4.973 220.114  1.00 16.25           N  
ATOM    143  CA  GLN A  17    -104.004   4.332 220.047  1.00 16.06           C  
ATOM    144  C   GLN A  17    -105.164   5.330 220.115  1.00 16.06           C  
ATOM    145  O   GLN A  17    -106.293   4.940 220.403  1.00 16.18           O  
ATOM    146  CB  GLN A  17    -104.134   3.286 221.161  1.00 16.39           C  
ATOM    147  CG  GLN A  17    -102.935   2.357 221.237  1.00 16.58           C  
ATOM    148  CD  GLN A  17    -103.205   1.044 221.949  1.00 16.79           C  
ATOM    149  NE2 GLN A  17    -104.051   1.078 222.972  1.00 17.26           N  
ATOM    150  OE1 GLN A  17    -102.648   0.007 221.582  1.00 17.01           O  
ATOM    151  N   SER A  18    -104.896   6.602 219.813  1.00 15.96           N  
ATOM    152  CA  SER A  18    -105.933   7.641 219.837  1.00 15.97           C  
ATOM    153  C   SER A  18    -106.907   7.548 218.655  1.00 15.65           C  
ATOM    154  O   SER A  18    -107.983   8.147 218.694  1.00 16.22           O  
ATOM    155  CB  SER A  18    -105.292   9.032 219.861  1.00 16.06           C  
ATOM    156  OG  SER A  18    -104.579   9.299 218.668  1.00 16.47           O  
ATOM    157  N   GLN A  19    -106.513   6.823 217.605  1.00 15.00           N  
ATOM    158  CA  GLN A  19    -107.345   6.622 216.420  1.00 14.28           C  
ATOM    159  C   GLN A  19    -107.366   5.145 216.054  1.00 13.00           C  
ATOM    160  O   GLN A  19    -106.474   4.390 216.444  1.00 13.12           O  
ATOM    161  CB  GLN A  19    -106.777   7.418 215.250  1.00 15.11           C  
ATOM    162  CG  GLN A  19    -106.700   8.923 215.494  1.00 15.80           C  
ATOM    163  CD  GLN A  19    -105.848   9.651 214.468  1.00 16.65           C  
ATOM    164  NE2 GLN A  19    -106.210  10.894 214.165  1.00 17.77           N  
ATOM    165  OE1 GLN A  19    -104.858   9.112 213.978  1.00 17.61           O  
ATOM    166  N   ASN A  20    -108.382   4.751 215.289  1.00 11.79           N  
ATOM    167  CA  ASN A  20    -108.501   3.383 214.791  1.00 10.77           C  
ATOM    168  C   ASN A  20    -107.472   3.065 213.703  1.00 10.10           C  
ATOM    169  O   ASN A  20    -106.789   3.952 213.188  1.00  9.78           O  
ATOM    170  CB  ASN A  20    -109.920   3.125 214.259  1.00 10.83           C  
ATOM    171  CG  ASN A  20    -110.955   2.995 215.364  1.00 10.91           C  
ATOM    172  ND2 ASN A  20    -112.221   2.910 214.972  1.00 10.83           N  
ATOM    173  OD1 ASN A  20    -110.627   2.959 216.551  1.00 11.33           O  
ATOM    174  N   MET A  21    -107.382   1.781 213.372  1.00  9.28           N  
ATOM    175  CA  MET A  21    -106.406   1.280 212.419  1.00  8.90           C  
ATOM    176  C   MET A  21    -106.918   1.302 210.984  1.00  8.77           C  
ATOM    177  O   MET A  21    -108.097   1.043 210.738  1.00  8.91           O  
ATOM    178  CB  MET A  21    -105.993  -0.143 212.790  1.00  8.77           C  
ATOM    179  CG  MET A  21    -105.118  -0.190 214.031  1.00  8.67           C  
ATOM    180  SD  MET A  21    -104.763  -1.864 214.586  1.00  8.57           S  
ATOM    181  CE  MET A  21    -106.218  -2.137 215.581  1.00  8.57           C  
ATOM    182  N   ARG A  22    -106.004   1.585 210.059  1.00  8.60           N  
ATOM    183  CA  ARG A  22    -106.260   1.503 208.612  1.00  8.67           C  
ATOM    184  C   ARG A  22    -105.501   0.329 208.005  1.00  8.44           C  
ATOM    185  O   ARG A  22    -104.375   0.017 208.414  1.00  8.61           O  
ATOM    186  CB  ARG A  22    -105.877   2.806 207.887  1.00  8.95           C  
ATOM    187  CG  ARG A  22    -104.522   3.400 208.251  1.00  9.22           C  
ATOM    188  CD  ARG A  22    -104.192   4.606 207.386  1.00  9.46           C  
ATOM    189  NE  ARG A  22    -103.384   5.583 208.115  1.00  9.71           N  
ATOM    190  CZ  ARG A  22    -102.055   5.558 208.242  1.00  9.95           C  
ATOM    191  NH1 ARG A  22    -101.312   4.602 207.679  1.00 10.07           N1+
ATOM    192  NH2 ARG A  22    -101.455   6.513 208.947  1.00 10.20           N  
ATOM    193  N   ALA A  23    -106.134  -0.327 207.035  1.00  8.19           N  
ATOM    194  CA  ALA A  23    -105.478  -1.351 206.220  1.00  8.02           C  
ATOM    195  C   ALA A  23    -104.460  -0.693 205.306  1.00  7.95           C  
ATOM    196  O   ALA A  23    -104.652   0.448 204.899  1.00  7.84           O  
ATOM    197  CB  ALA A  23    -106.517  -2.096 205.389  1.00  8.06           C  
ATOM    198  N   ILE A  24    -103.372  -1.394 204.983  1.00  7.88           N  
ATOM    199  CA  ILE A  24    -102.434  -0.884 203.980  1.00  7.99           C  
ATOM    200  C   ILE A  24    -103.196  -0.565 202.690  1.00  8.08           C  
ATOM    201  O   ILE A  24    -104.088  -1.321 202.290  1.00  7.90           O  
ATOM    202  CB  ILE A  24    -101.251  -1.847 203.696  1.00  8.05           C  
ATOM    203  CG1 ILE A  24    -100.229  -1.191 202.753  1.00  8.04           C  
ATOM    204  CG2 ILE A  24    -101.723  -3.180 203.119  1.00  8.03           C  
ATOM    205  CD1 ILE A  24     -98.815  -1.725 202.900  1.00  8.17           C  
ATOM    206  N   ASN A  25    -102.866   0.574 202.085  1.00  8.30           N  
ATOM    207  CA  ASN A  25    -103.465   0.990 200.826  1.00  8.52           C  
ATOM    208  C   ASN A  25    -102.388   1.016 199.743  1.00  8.73           C  
ATOM    209  O   ASN A  25    -101.570   1.943 199.686  1.00  8.85           O  
ATOM    210  CB  ASN A  25    -104.148   2.355 200.990  1.00  8.60           C  
ATOM    211  CG  ASN A  25    -104.994   2.747 199.787  1.00  8.68           C  
ATOM    212  ND2 ASN A  25    -105.935   3.664 200.003  1.00  8.73           N  
ATOM    213  OD1 ASN A  25    -104.805   2.240 198.680  1.00  8.62           O  
ATOM    214  N   TRP A  26    -102.398  -0.018 198.897  1.00  8.89           N  
ATOM    215  CA  TRP A  26    -101.487  -0.130 197.745  1.00  9.09           C  
ATOM    216  C   TRP A  26    -102.032   0.537 196.474  1.00  9.57           C  
ATOM    217  O   TRP A  26    -101.398   0.476 195.417  1.00  9.63           O  
ATOM    218  CB  TRP A  26    -101.176  -1.607 197.435  1.00  9.08           C  
ATOM    219  CG  TRP A  26    -100.217  -2.287 198.365  1.00  9.05           C  
ATOM    220  CD1 TRP A  26    -100.526  -2.977 199.497  1.00  9.13           C  
ATOM    221  CD2 TRP A  26     -98.793  -2.370 198.221  1.00  8.94           C  
ATOM    222  CE2 TRP A  26     -98.308  -3.128 199.313  1.00  8.98           C  
ATOM    223  CE3 TRP A  26     -97.877  -1.883 197.277  1.00  9.03           C  
ATOM    224  NE1 TRP A  26     -99.388  -3.489 200.072  1.00  9.17           N  
ATOM    225  CZ2 TRP A  26     -96.951  -3.405 199.486  1.00  9.04           C  
ATOM    226  CZ3 TRP A  26     -96.533  -2.161 197.451  1.00  9.04           C  
ATOM    227  CH2 TRP A  26     -96.082  -2.917 198.548  1.00  9.01           C  
ATOM    228  N   ASN A  27    -103.202   1.162 196.563  1.00 10.12           N  
ATOM    229  CA  ASN A  27    -103.799   1.830 195.407  1.00 10.95           C  
ATOM    230  C   ASN A  27    -103.487   3.315 195.371  1.00 12.04           C  
ATOM    231  O   ASN A  27    -103.295   3.875 194.290  1.00 12.91           O  
ATOM    232  CB  ASN A  27    -105.291   1.544 195.372  1.00 10.73           C  
ATOM    233  CG  ASN A  27    -105.563   0.059 195.222  1.00 10.54           C  
ATOM    234  ND2 ASN A  27    -106.061  -0.570 196.268  1.00 10.29           N  
ATOM    235  OD1 ASN A  27    -105.263  -0.521 194.180  1.00 10.75           O  
ATOM    236  N   LYS A  28    -103.399   3.930 196.549  1.00 13.30           N  
ATOM    237  CA  LYS A  28    -102.968   5.311 196.695  1.00 14.76           C  
ATOM    238  C   LYS A  28    -101.709   5.299 197.559  1.00 14.91           C  
ATOM    239  O   LYS A  28    -101.784   5.164 198.780  1.00 15.56           O  
ATOM    240  CB  LYS A  28    -104.087   6.154 197.321  1.00 15.99           C  
ATOM    241  CG  LYS A  28    -103.780   7.642 197.507  1.00 17.06           C  
ATOM    242  CD  LYS A  28    -103.166   8.335 196.292  1.00 18.17           C  
ATOM    243  CE  LYS A  28    -104.014   8.218 195.030  1.00 18.81           C  
ATOM    244  NZ  LYS A  28    -103.324   8.790 193.839  1.00 19.48           N1+
ATOM    245  N   ILE A  29    -100.564   5.421 196.895  1.00 15.08           N  
ATOM    246  CA  ILE A  29     -99.246   5.231 197.497  1.00 15.29           C  
ATOM    247  C   ILE A  29     -98.642   6.606 197.796  1.00 14.84           C  
ATOM    248  O   ILE A  29     -98.636   7.486 196.935  1.00 15.61           O  
ATOM    249  CB  ILE A  29     -98.365   4.357 196.560  1.00 15.83           C  
ATOM    250  CG1 ILE A  29     -98.799   2.887 196.704  1.00 16.46           C  
ATOM    251  CG2 ILE A  29     -96.871   4.506 196.850  1.00 15.84           C  
ATOM    252  CD1 ILE A  29     -98.224   1.947 195.668  1.00 16.77           C  
ATOM    253  N   VAL A  30     -98.142   6.774 199.020  1.00 14.00           N  
ATOM    254  CA  VAL A  30     -97.584   8.049 199.485  1.00 13.55           C  
ATOM    255  C   VAL A  30     -96.251   8.364 198.798  1.00 13.43           C  
ATOM    256  O   VAL A  30     -96.006   9.511 198.412  1.00 13.63           O  
ATOM    257  CB  VAL A  30     -97.414   8.058 201.029  1.00 13.42           C  
ATOM    258  CG1 VAL A  30     -96.562   9.235 201.507  1.00 13.45           C  
ATOM    259  CG2 VAL A  30     -98.779   8.079 201.711  1.00 13.34           C  
ATOM    260  N   ASP A  31     -95.392   7.354 198.666  1.00 13.14           N  
ATOM    261  CA  ASP A  31     -94.069   7.524 198.060  1.00 13.20           C  
ATOM    262  C   ASP A  31     -93.858   6.459 196.993  1.00 13.56           C  
ATOM    263  O   ASP A  31     -93.697   5.287 197.314  1.00 13.13           O  
ATOM    264  CB  ASP A  31     -92.980   7.428 199.140  1.00 13.08           C  
ATOM    265  CG  ASP A  31     -91.600   7.848 198.640  1.00 13.01           C  
ATOM    266  OD1 ASP A  31     -91.370   7.938 197.413  1.00 12.85           O  
ATOM    267  OD2 ASP A  31     -90.729   8.092 199.500  1.00 13.11           O1-
ATOM    268  N   GLU A  32     -93.822   6.879 195.726  1.00 14.28           N  
ATOM    269  CA  GLU A  32     -93.653   5.946 194.605  1.00 15.06           C  
ATOM    270  C   GLU A  32     -92.293   5.221 194.628  1.00 14.48           C  
ATOM    271  O   GLU A  32     -92.154   4.160 194.024  1.00 14.51           O  
ATOM    272  CB  GLU A  32     -93.880   6.642 193.246  1.00 16.34           C  
ATOM    273  CG  GLU A  32     -95.268   7.260 193.025  1.00 17.78           C  
ATOM    274  CD  GLU A  32     -96.439   6.274 192.996  1.00 18.90           C  
ATOM    275  OE1 GLU A  32     -96.241   5.034 192.969  1.00 20.58           O  
ATOM    276  OE2 GLU A  32     -97.595   6.755 192.992  1.00 20.47           O1-
ATOM    277  N   LYS A  33     -91.305   5.779 195.333  1.00 13.98           N  
ATOM    278  CA  LYS A  33     -90.040   5.076 195.583  1.00 13.84           C  
ATOM    279  C   LYS A  33     -90.252   3.721 196.273  1.00 12.89           C  
ATOM    280  O   LYS A  33     -89.546   2.761 195.968  1.00 12.50           O  
ATOM    281  CB  LYS A  33     -89.082   5.948 196.413  1.00 14.56           C  
ATOM    282  CG  LYS A  33     -87.650   5.423 196.549  1.00 15.53           C  
ATOM    283  CD  LYS A  33     -86.919   5.211 195.225  1.00 16.30           C  
ATOM    284  CE  LYS A  33     -86.870   6.459 194.355  1.00 17.02           C  
ATOM    285  NZ  LYS A  33     -85.961   6.298 193.187  1.00 17.53           N1+
ATOM    286  N   ASP A  34     -91.223   3.648 197.185  1.00 11.85           N  
ATOM    287  CA  ASP A  34     -91.568   2.386 197.860  1.00 11.29           C  
ATOM    288  C   ASP A  34     -92.041   1.318 196.870  1.00 10.97           C  
ATOM    289  O   ASP A  34     -91.630   0.159 196.958  1.00 10.92           O  
ATOM    290  CB  ASP A  34     -92.659   2.594 198.921  1.00 11.15           C  
ATOM    291  CG  ASP A  34     -92.194   3.433 200.107  1.00 11.26           C  
ATOM    292  OD1 ASP A  34     -90.991   3.426 200.449  1.00 11.31           O  
ATOM    293  OD2 ASP A  34     -93.045   4.108 200.715  1.00 11.23           O1-
ATOM    294  N   LEU A  35     -92.904   1.704 195.932  1.00 10.96           N  
ATOM    295  CA  LEU A  35     -93.388   0.758 194.924  1.00 11.04           C  
ATOM    296  C   LEU A  35     -92.250   0.278 194.016  1.00 11.11           C  
ATOM    297  O   LEU A  35     -92.180  -0.909 193.681  1.00 10.90           O  
ATOM    298  CB  LEU A  35     -94.530   1.364 194.091  1.00 11.10           C  
ATOM    299  CG  LEU A  35     -95.151   0.441 193.035  1.00 11.19           C  
ATOM    300  CD1 LEU A  35     -95.733  -0.812 193.673  1.00 11.13           C  
ATOM    301  CD2 LEU A  35     -96.216   1.197 192.253  1.00 11.26           C  
ATOM    302  N   GLU A  36     -91.367   1.202 193.629  1.00 11.31           N  
ATOM    303  CA  GLU A  36     -90.187   0.883 192.816  1.00 11.63           C  
ATOM    304  C   GLU A  36     -89.301  -0.140 193.520  1.00 10.76           C  
ATOM    305  O   GLU A  36     -88.902  -1.138 192.922  1.00 10.59           O  
ATOM    306  CB  GLU A  36     -89.376   2.155 192.512  1.00 12.86           C  
ATOM    307  CG  GLU A  36     -88.210   1.956 191.547  1.00 14.32           C  
ATOM    308  CD  GLU A  36     -87.405   3.223 191.287  1.00 15.62           C  
ATOM    309  OE1 GLU A  36     -87.761   4.304 191.810  1.00 17.17           O  
ATOM    310  OE2 GLU A  36     -86.403   3.140 190.541  1.00 17.02           O1-
ATOM    311  N   VAL A  37     -89.020   0.107 194.798  1.00  9.90           N  
ATOM    312  CA  VAL A  37     -88.191  -0.804 195.596  1.00  9.38           C  
ATOM    313  C   VAL A  37     -88.897  -2.148 195.823  1.00  9.16           C  
ATOM    314  O   VAL A  37     -88.280  -3.200 195.651  1.00  9.06           O  
ATOM    315  CB  VAL A  37     -87.739  -0.145 196.924  1.00  9.26           C  
ATOM    316  CG1 VAL A  37     -87.099  -1.152 197.874  1.00  9.18           C  
ATOM    317  CG2 VAL A  37     -86.766   0.994 196.630  1.00  9.22           C  
ATOM    318  N   TRP A  38     -90.176  -2.118 196.199  1.00  9.06           N  
ATOM    319  CA  TRP A  38     -90.967  -3.348 196.356  1.00  9.16           C  
ATOM    320  C   TRP A  38     -90.906  -4.222 195.115  1.00  9.40           C  
ATOM    321  O   TRP A  38     -90.613  -5.421 195.198  1.00  9.15           O  
ATOM    322  CB  TRP A  38     -92.432  -3.020 196.671  1.00  9.07           C  
ATOM    323  CG  TRP A  38     -93.366  -4.210 196.644  1.00  9.08           C  
ATOM    324  CD1 TRP A  38     -94.238  -4.545 195.648  1.00  9.06           C  
ATOM    325  CD2 TRP A  38     -93.514  -5.211 197.656  1.00  9.10           C  
ATOM    326  CE2 TRP A  38     -94.504  -6.118 197.208  1.00  9.07           C  
ATOM    327  CE3 TRP A  38     -92.921  -5.423 198.909  1.00  9.18           C  
ATOM    328  NE1 TRP A  38     -94.924  -5.690 195.977  1.00  9.15           N  
ATOM    329  CZ2 TRP A  38     -94.907  -7.228 197.966  1.00  9.06           C  
ATOM    330  CZ3 TRP A  38     -93.320  -6.526 199.661  1.00  9.12           C  
ATOM    331  CH2 TRP A  38     -94.306  -7.415 199.187  1.00  9.18           C  
ATOM    332  N   ASN A  39     -91.194  -3.620 193.963  1.00  9.62           N  
ATOM    333  CA  ASN A  39     -91.159  -4.356 192.700  1.00 10.14           C  
ATOM    334  C   ASN A  39     -89.798  -4.949 192.371  1.00 10.34           C  
ATOM    335  O   ASN A  39     -89.731  -6.089 191.937  1.00 10.25           O  
ATOM    336  CB  ASN A  39     -91.667  -3.491 191.538  1.00 10.34           C  
ATOM    337  CG  ASN A  39     -93.165  -3.266 191.595  1.00 10.51           C  
ATOM    338  ND2 ASN A  39     -93.623  -2.168 191.006  1.00 10.78           N  
ATOM    339  OD1 ASN A  39     -93.905  -4.075 192.151  1.00 10.75           O  
ATOM    340  N   ARG A  40     -88.725  -4.197 192.608  1.00 10.83           N  
ATOM    341  CA  ARG A  40     -87.386  -4.697 192.310  1.00 11.52           C  
ATOM    342  C   ARG A  40     -86.979  -5.855 193.218  1.00 10.78           C  
ATOM    343  O   ARG A  40     -86.550  -6.892 192.724  1.00 10.63           O  
ATOM    344  CB  ARG A  40     -86.350  -3.576 192.351  1.00 13.04           C  
ATOM    345  CG  ARG A  40     -84.933  -4.053 192.041  1.00 14.73           C  
ATOM    346  CD  ARG A  40     -84.067  -3.114 191.205  1.00 16.53           C  
ATOM    347  NE  ARG A  40     -84.512  -1.718 191.129  1.00 18.32           N  
ATOM    348  CZ  ARG A  40     -84.030  -0.814 190.272  1.00 19.79           C  
ATOM    349  NH1 ARG A  40     -83.053  -1.116 189.415  1.00 20.83           N1+
ATOM    350  NH2 ARG A  40     -84.521   0.424 190.283  1.00 20.52           N  
ATOM    351  N   VAL A  41     -87.118  -5.692 194.533  1.00 10.07           N  
ATOM    352  CA  VAL A  41     -86.692  -6.762 195.458  1.00  9.64           C  
ATOM    353  C   VAL A  41     -87.535  -8.038 195.332  1.00  9.58           C  
ATOM    354  O   VAL A  41     -86.999  -9.135 195.444  1.00  9.22           O  
ATOM    355  CB  VAL A  41     -86.601  -6.317 196.941  1.00  9.55           C  
ATOM    356  CG1 VAL A  41     -85.607  -5.173 197.101  1.00  9.55           C  
ATOM    357  CG2 VAL A  41     -87.963  -5.954 197.519  1.00  9.53           C  
ATOM    358  N   THR A  42     -88.831  -7.904 195.062  1.00  9.69           N  
ATOM    359  CA  THR A  42     -89.688  -9.083 194.876  1.00  9.91           C  
ATOM    360  C   THR A  42     -89.415  -9.765 193.529  1.00 10.21           C  
ATOM    361  O   THR A  42     -89.394 -10.996 193.454  1.00 10.21           O  
ATOM    362  CB  THR A  42     -91.191  -8.752 195.021  1.00  9.82           C  
ATOM    363  CG2 THR A  42     -91.507  -8.322 196.446  1.00  9.88           C  
ATOM    364  OG1 THR A  42     -91.562  -7.709 194.114  1.00  9.84           O  
ATOM    365  N   GLN A  43     -89.180  -8.974 192.481  1.00 10.74           N  
ATOM    366  CA  GLN A  43     -88.774  -9.523 191.174  1.00 11.24           C  
ATOM    367  C   GLN A  43     -87.397 -10.190 191.211  1.00 10.85           C  
ATOM    368  O   GLN A  43     -87.122 -11.086 190.411  1.00 11.14           O  
ATOM    369  CB  GLN A  43     -88.770  -8.439 190.092  1.00 12.20           C  
ATOM    370  CG  GLN A  43     -90.157  -8.025 189.620  1.00 13.20           C  
ATOM    371  CD  GLN A  43     -90.155  -6.715 188.843  1.00 14.15           C  
ATOM    372  NE2 GLN A  43     -91.335  -6.133 188.671  1.00 15.16           N  
ATOM    373  OE1 GLN A  43     -89.105  -6.232 188.402  1.00 15.89           O  
ATOM    374  N   ASN A  44     -86.539  -9.734 192.125  1.00 10.33           N  
ATOM    375  CA  ASN A  44     -85.217 -10.319 192.330  1.00 10.07           C  
ATOM    376  C   ASN A  44     -85.180 -11.536 193.246  1.00  9.85           C  
ATOM    377  O   ASN A  44     -84.099 -12.024 193.543  1.00  9.86           O  
ATOM    378  CB  ASN A  44     -84.234  -9.249 192.843  1.00 10.23           C  
ATOM    379  CG  ASN A  44     -83.817  -8.269 191.758  1.00 10.31           C  
ATOM    380  ND2 ASN A  44     -83.195  -7.174 192.168  1.00 10.36           N  
ATOM    381  OD1 ASN A  44     -84.038  -8.501 190.565  1.00 11.01           O  
ATOM    382  N   PHE A  45     -86.333 -12.048 193.678  1.00  9.54           N  
ATOM    383  CA  PHE A  45     -86.356 -13.246 194.518  1.00  9.51           C  
ATOM    384  C   PHE A  45     -85.531 -14.376 193.900  1.00  9.44           C  
ATOM    385  O   PHE A  45     -85.607 -14.631 192.701  1.00  9.30           O  
ATOM    386  CB  PHE A  45     -87.787 -13.726 194.785  1.00  9.68           C  
ATOM    387  CG  PHE A  45     -87.851 -14.967 195.632  1.00  9.98           C  
ATOM    388  CD1 PHE A  45     -87.382 -14.949 196.939  1.00 10.27           C  
ATOM    389  CD2 PHE A  45     -88.357 -16.156 195.127  1.00 10.22           C  
ATOM    390  CE1 PHE A  45     -87.433 -16.088 197.735  1.00 10.37           C  
ATOM    391  CE2 PHE A  45     -88.415 -17.297 195.913  1.00 10.33           C  
ATOM    392  CZ  PHE A  45     -87.958 -17.266 197.215  1.00 10.50           C  
ATOM    393  N   TRP A  46     -84.721 -15.018 194.737  1.00  9.40           N  
ATOM    394  CA  TRP A  46     -83.909 -16.153 194.337  1.00  9.29           C  
ATOM    395  C   TRP A  46     -83.709 -17.060 195.540  1.00  9.49           C  
ATOM    396  O   TRP A  46     -83.863 -16.619 196.686  1.00  9.44           O  
ATOM    397  CB  TRP A  46     -82.548 -15.677 193.812  1.00  9.12           C  
ATOM    398  CG  TRP A  46     -81.722 -14.957 194.855  1.00  8.92           C  
ATOM    399  CD1 TRP A  46     -81.848 -13.656 195.244  1.00  8.89           C  
ATOM    400  CD2 TRP A  46     -80.654 -15.505 195.641  1.00  8.82           C  
ATOM    401  CE2 TRP A  46     -80.186 -14.475 196.484  1.00  8.80           C  
ATOM    402  CE3 TRP A  46     -80.046 -16.764 195.711  1.00  8.81           C  
ATOM    403  NE1 TRP A  46     -80.941 -13.360 196.226  1.00  8.87           N  
ATOM    404  CZ2 TRP A  46     -79.137 -14.663 197.393  1.00  8.82           C  
ATOM    405  CZ3 TRP A  46     -78.999 -16.952 196.620  1.00  8.88           C  
ATOM    406  CH2 TRP A  46     -78.558 -15.905 197.444  1.00  8.85           C  
ATOM    407  N   LEU A  47     -83.359 -18.315 195.274  1.00  9.92           N  
ATOM    408  CA  LEU A  47     -82.999 -19.273 196.317  1.00 10.33           C  
ATOM    409  C   LEU A  47     -81.671 -19.937 195.955  1.00 10.95           C  
ATOM    410  O   LEU A  47     -81.421 -20.213 194.782  1.00 10.85           O  
ATOM    411  CB  LEU A  47     -84.099 -20.324 196.487  1.00 10.26           C  
ATOM    412  CG  LEU A  47     -85.427 -19.796 197.033  1.00 10.12           C  
ATOM    413  CD1 LEU A  47     -86.503 -20.873 196.971  1.00 10.13           C  
ATOM    414  CD2 LEU A  47     -85.264 -19.278 198.455  1.00 10.09           C  
ATOM    415  N   PRO A  48     -80.812 -20.198 196.960  1.00 11.90           N  
ATOM    416  CA  PRO A  48     -79.445 -20.671 196.684  1.00 12.64           C  
ATOM    417  C   PRO A  48     -79.329 -22.046 196.014  1.00 13.93           C  
ATOM    418  O   PRO A  48     -78.334 -22.297 195.337  1.00 13.90           O  
ATOM    419  CB  PRO A  48     -78.791 -20.684 198.073  1.00 12.37           C  
ATOM    420  CG  PRO A  48     -79.923 -20.738 199.041  1.00 12.30           C  
ATOM    421  CD  PRO A  48     -81.027 -19.964 198.399  1.00 12.13           C  
ATOM    422  N   GLU A  49     -80.338 -22.905 196.162  1.00 15.77           N  
ATOM    423  CA  GLU A  49     -80.328 -24.233 195.515  1.00 16.95           C  
ATOM    424  C   GLU A  49     -80.389 -24.153 193.980  1.00 17.93           C  
ATOM    425  O   GLU A  49     -80.002 -25.102 193.294  1.00 18.49           O  
ATOM    426  CB  GLU A  49     -81.472 -25.124 196.022  1.00 17.52           C  
ATOM    427  CG  GLU A  49     -81.307 -25.633 197.453  1.00 17.68           C  
ATOM    428  CD  GLU A  49     -81.672 -24.612 198.520  1.00 18.10           C  
ATOM    429  OE1 GLU A  49     -81.532 -24.933 199.718  1.00 18.12           O  
ATOM    430  OE2 GLU A  49     -82.084 -23.482 198.169  1.00 18.56           O1-
ATOM    431  N   ASN A  50     -80.878 -23.030 193.453  1.00 18.40           N  
ATOM    432  CA  ASN A  50     -80.894 -22.778 192.008  1.00 19.14           C  
ATOM    433  C   ASN A  50     -79.515 -22.423 191.418  1.00 19.09           C  
ATOM    434  O   ASN A  50     -79.346 -22.448 190.196  1.00 19.27           O  
ATOM    435  CB  ASN A  50     -81.914 -21.670 191.689  1.00 19.73           C  
ATOM    436  CG  ASN A  50     -82.385 -21.695 190.243  1.00 20.30           C  
ATOM    437  ND2 ASN A  50     -82.529 -20.517 189.652  1.00 20.55           N  
ATOM    438  OD1 ASN A  50     -82.634 -22.757 189.672  1.00 20.98           O  
ATOM    439  N   ILE A  51     -78.545 -22.099 192.279  1.00 18.74           N  
ATOM    440  CA  ILE A  51     -77.162 -21.828 191.880  1.00 18.89           C  
ATOM    441  C   ILE A  51     -76.299 -22.904 192.539  1.00 19.00           C  
ATOM    442  O   ILE A  51     -75.658 -22.650 193.569  1.00 18.76           O  
ATOM    443  CB  ILE A  51     -76.685 -20.412 192.303  1.00 19.13           C  
ATOM    444  CG1 ILE A  51     -77.725 -19.344 191.928  1.00 19.48           C  
ATOM    445  CG2 ILE A  51     -75.331 -20.093 191.671  1.00 19.28           C  
ATOM    446  CD1 ILE A  51     -78.732 -19.028 193.018  1.00 19.44           C  
ATOM    447  N   PRO A  52     -76.302 -24.125 191.970  1.00 19.03           N  
ATOM    448  CA  PRO A  52     -75.432 -25.158 192.520  1.00 19.10           C  
ATOM    449  C   PRO A  52     -73.968 -24.788 192.313  1.00 18.82           C  
ATOM    450  O   PRO A  52     -73.615 -24.209 191.281  1.00 19.88           O  
ATOM    451  CB  PRO A  52     -75.808 -26.409 191.714  1.00 19.25           C  
ATOM    452  CG  PRO A  52     -76.358 -25.887 190.436  1.00 19.34           C  
ATOM    453  CD  PRO A  52     -77.068 -24.620 190.809  1.00 19.16           C  
ATOM    454  N   VAL A  53     -73.142 -25.100 193.306  1.00 18.52           N  
ATOM    455  CA  VAL A  53     -71.712 -24.812 193.250  1.00 18.13           C  
ATOM    456  C   VAL A  53     -70.893 -26.096 193.119  1.00 18.08           C  
ATOM    457  O   VAL A  53     -69.700 -26.089 193.398  1.00 17.77           O  
ATOM    458  CB  VAL A  53     -71.236 -23.957 194.457  1.00 18.17           C  
ATOM    459  CG1 VAL A  53     -72.050 -22.674 194.546  1.00 18.05           C  
ATOM    460  CG2 VAL A  53     -71.291 -24.724 195.777  1.00 18.14           C  
ATOM    461  N   SER A  54     -71.521 -27.184 192.663  1.00 18.20           N  
ATOM    462  CA  SER A  54     -70.809 -28.436 192.385  1.00 18.39           C  
ATOM    463  C   SER A  54     -69.685 -28.244 191.367  1.00 18.30           C  
ATOM    464  O   SER A  54     -68.650 -28.902 191.461  1.00 18.41           O  
ATOM    465  CB  SER A  54     -71.781 -29.510 191.893  1.00 18.95           C  
ATOM    466  OG  SER A  54     -72.570 -29.015 190.832  1.00 19.75           O  
ATOM    467  N   ASN A  55     -69.877 -27.328 190.418  1.00 18.40           N  
ATOM    468  CA  ASN A  55     -68.824 -26.974 189.455  1.00 18.53           C  
ATOM    469  C   ASN A  55     -67.629 -26.195 190.035  1.00 17.98           C  
ATOM    470  O   ASN A  55     -66.645 -25.992 189.327  1.00 18.69           O  
ATOM    471  CB  ASN A  55     -69.419 -26.220 188.254  1.00 18.93           C  
ATOM    472  CG  ASN A  55     -70.283 -27.108 187.370  1.00 19.41           C  
ATOM    473  ND2 ASN A  55     -71.164 -26.486 186.592  1.00 19.77           N  
ATOM    474  OD1 ASN A  55     -70.159 -28.334 187.378  1.00 19.93           O  
ATOM    475  N   ASP A  56     -67.720 -25.738 191.288  1.00 17.41           N  
ATOM    476  CA  ASP A  56     -66.552 -25.213 192.025  1.00 16.80           C  
ATOM    477  C   ASP A  56     -65.658 -26.293 192.645  1.00 16.77           C  
ATOM    478  O   ASP A  56     -64.570 -25.971 193.125  1.00 16.64           O  
ATOM    479  CB  ASP A  56     -66.981 -24.247 193.148  1.00 16.55           C  
ATOM    480  CG  ASP A  56     -67.495 -22.919 192.629  1.00 16.29           C  
ATOM    481  OD1 ASP A  56     -67.448 -22.668 191.408  1.00 15.67           O  
ATOM    482  OD2 ASP A  56     -67.923 -22.089 193.461  1.00 15.93           O1-
ATOM    483  N   LEU A  57     -66.104 -27.552 192.656  1.00 16.75           N  
ATOM    484  CA  LEU A  57     -65.338 -28.630 193.297  1.00 16.71           C  
ATOM    485  C   LEU A  57     -63.904 -28.795 192.768  1.00 16.59           C  
ATOM    486  O   LEU A  57     -62.992 -28.977 193.570  1.00 16.56           O  
ATOM    487  CB  LEU A  57     -66.090 -29.974 193.251  1.00 16.56           C  
ATOM    488  CG  LEU A  57     -67.186 -30.136 194.313  1.00 16.60           C  
ATOM    489  CD1 LEU A  57     -68.172 -31.236 193.945  1.00 16.54           C  
ATOM    490  CD2 LEU A  57     -66.587 -30.411 195.685  1.00 16.57           C  
ATOM    491  N   PRO A  58     -63.697 -28.717 191.434  1.00 16.76           N  
ATOM    492  CA  PRO A  58     -62.321 -28.786 190.921  1.00 16.87           C  
ATOM    493  C   PRO A  58     -61.388 -27.704 191.467  1.00 16.70           C  
ATOM    494  O   PRO A  58     -60.315 -28.028 191.972  1.00 17.32           O  
ATOM    495  CB  PRO A  58     -62.505 -28.636 189.408  1.00 16.86           C  
ATOM    496  CG  PRO A  58     -63.859 -29.193 189.156  1.00 16.91           C  
ATOM    497  CD  PRO A  58     -64.677 -28.744 190.334  1.00 16.91           C  
ATOM    498  N   SER A  59     -61.806 -26.441 191.398  1.00 16.36           N  
ATOM    499  CA  SER A  59     -60.983 -25.337 191.902  1.00 16.03           C  
ATOM    500  C   SER A  59     -60.890 -25.322 193.431  1.00 15.88           C  
ATOM    501  O   SER A  59     -59.849 -24.970 193.979  1.00 16.05           O  
ATOM    502  CB  SER A  59     -61.473 -23.987 191.371  1.00 15.90           C  
ATOM    503  OG  SER A  59     -62.794 -23.701 191.784  1.00 15.80           O  
ATOM    504  N   TRP A  60     -61.972 -25.707 194.108  1.00 15.54           N  
ATOM    505  CA  TRP A  60     -61.955 -25.900 195.563  1.00 15.46           C  
ATOM    506  C   TRP A  60     -60.923 -26.952 195.967  1.00 16.23           C  
ATOM    507  O   TRP A  60     -60.099 -26.711 196.844  1.00 16.24           O  
ATOM    508  CB  TRP A  60     -63.345 -26.304 196.071  1.00 14.91           C  
ATOM    509  CG  TRP A  60     -63.406 -26.718 197.519  1.00 14.41           C  
ATOM    510  CD1 TRP A  60     -63.415 -27.996 198.004  1.00 14.28           C  
ATOM    511  CD2 TRP A  60     -63.489 -25.857 198.664  1.00 13.89           C  
ATOM    512  CE2 TRP A  60     -63.541 -26.688 199.809  1.00 13.90           C  
ATOM    513  CE3 TRP A  60     -63.526 -24.467 198.835  1.00 13.91           C  
ATOM    514  NE1 TRP A  60     -63.491 -27.988 199.377  1.00 14.07           N  
ATOM    515  CZ2 TRP A  60     -63.623 -26.173 201.107  1.00 13.72           C  
ATOM    516  CZ3 TRP A  60     -63.612 -23.954 200.133  1.00 13.66           C  
ATOM    517  CH2 TRP A  60     -63.655 -24.809 201.248  1.00 13.77           C  
ATOM    518  N   ASN A  61     -60.956 -28.104 195.302  1.00 17.08           N  
ATOM    519  CA  ASN A  61     -60.029 -29.196 195.621  1.00 17.94           C  
ATOM    520  C   ASN A  61     -58.553 -28.871 195.339  1.00 18.68           C  
ATOM    521  O   ASN A  61     -57.674 -29.506 195.917  1.00 19.05           O  
ATOM    522  CB  ASN A  61     -60.436 -30.493 194.908  1.00 18.09           C  
ATOM    523  CG  ASN A  61     -61.740 -31.085 195.439  1.00 18.38           C  
ATOM    524  ND2 ASN A  61     -62.403 -31.875 194.608  1.00 19.04           N  
ATOM    525  OD1 ASN A  61     -62.149 -30.836 196.574  1.00 18.25           O  
ATOM    526  N   GLU A  62     -58.291 -27.896 194.464  1.00 19.50           N  
ATOM    527  CA  GLU A  62     -56.932 -27.361 194.262  1.00 20.36           C  
ATOM    528  C   GLU A  62     -56.405 -26.583 195.479  1.00 19.75           C  
ATOM    529  O   GLU A  62     -55.205 -26.603 195.742  1.00 20.07           O  
ATOM    530  CB  GLU A  62     -56.872 -26.465 193.012  1.00 21.82           C  
ATOM    531  CG  GLU A  62     -57.010 -27.220 191.691  1.00 23.09           C  
ATOM    532  CD  GLU A  62     -57.328 -26.333 190.488  1.00 24.35           C  
ATOM    533  OE1 GLU A  62     -57.290 -26.853 189.351  1.00 25.77           O  
ATOM    534  OE2 GLU A  62     -57.622 -25.125 190.651  1.00 25.80           O1-
ATOM    535  N   LEU A  63     -57.293 -25.902 196.210  1.00 18.84           N  
ATOM    536  CA  LEU A  63     -56.899 -25.091 197.374  1.00 18.32           C  
ATOM    537  C   LEU A  63     -56.419 -25.957 198.535  1.00 17.92           C  
ATOM    538  O   LEU A  63     -56.992 -27.015 198.792  1.00 18.23           O  
ATOM    539  CB  LEU A  63     -58.072 -24.227 197.855  1.00 18.24           C  
ATOM    540  CG  LEU A  63     -58.563 -23.152 196.880  1.00 18.52           C  
ATOM    541  CD1 LEU A  63     -59.952 -22.663 197.268  1.00 18.65           C  
ATOM    542  CD2 LEU A  63     -57.570 -21.998 196.814  1.00 18.69           C  
ATOM    543  N   ASP A  64     -55.377 -25.505 199.237  1.00 17.54           N  
ATOM    544  CA  ASP A  64     -54.878 -26.227 200.418  1.00 17.51           C  
ATOM    545  C   ASP A  64     -55.833 -26.070 201.610  1.00 17.36           C  
ATOM    546  O   ASP A  64     -56.791 -25.293 201.546  1.00 16.96           O  
ATOM    547  CB  ASP A  64     -53.416 -25.849 200.767  1.00 17.87           C  
ATOM    548  CG  ASP A  64     -53.247 -24.416 201.289  1.00 18.19           C  
ATOM    549  OD1 ASP A  64     -54.225 -23.773 201.727  1.00 18.18           O  
ATOM    550  OD2 ASP A  64     -52.091 -23.934 201.278  1.00 18.42           O1-
ATOM    551  N   ASP A  65     -55.570 -26.811 202.682  1.00 17.41           N  
ATOM    552  CA  ASP A  65     -56.438 -26.811 203.868  1.00 17.37           C  
ATOM    553  C   ASP A  65     -56.586 -25.427 204.506  1.00 16.98           C  
ATOM    554  O   ASP A  65     -57.656 -25.102 205.020  1.00 16.83           O  
ATOM    555  CB  ASP A  65     -55.925 -27.790 204.934  1.00 18.35           C  
ATOM    556  CG  ASP A  65     -55.989 -29.250 204.495  1.00 19.23           C  
ATOM    557  OD1 ASP A  65     -56.700 -29.581 203.523  1.00 19.88           O  
ATOM    558  OD2 ASP A  65     -55.306 -30.076 205.143  1.00 20.31           O1-
ATOM    559  N   ASP A  66     -55.518 -24.628 204.477  1.00 16.10           N  
ATOM    560  CA  ASP A  66     -55.538 -23.275 205.053  1.00 15.91           C  
ATOM    561  C   ASP A  66     -56.480 -22.345 204.290  1.00 14.87           C  
ATOM    562  O   ASP A  66     -57.275 -21.632 204.905  1.00 14.30           O  
ATOM    563  CB  ASP A  66     -54.129 -22.662 205.091  1.00 16.82           C  
ATOM    564  CG  ASP A  66     -53.213 -23.339 206.097  1.00 17.59           C  
ATOM    565  OD1 ASP A  66     -53.700 -23.907 207.098  1.00 18.91           O  
ATOM    566  OD2 ASP A  66     -51.988 -23.300 205.880  1.00 19.09           O1-
ATOM    567  N   TRP A  67     -56.389 -22.359 202.959  1.00 13.87           N  
ATOM    568  CA  TRP A  67     -57.300 -21.562 202.118  1.00 13.23           C  
ATOM    569  C   TRP A  67     -58.757 -22.011 202.294  1.00 12.85           C  
ATOM    570  O   TRP A  67     -59.649 -21.170 202.422  1.00 12.29           O  
ATOM    571  CB  TRP A  67     -56.903 -21.610 200.633  1.00 13.53           C  
ATOM    572  CG  TRP A  67     -55.791 -20.658 200.249  1.00 13.68           C  
ATOM    573  CD1 TRP A  67     -54.476 -20.972 200.041  1.00 13.80           C  
ATOM    574  CD2 TRP A  67     -55.904 -19.248 200.014  1.00 13.70           C  
ATOM    575  CE2 TRP A  67     -54.618 -18.775 199.673  1.00 13.74           C  
ATOM    576  CE3 TRP A  67     -56.967 -18.337 200.060  1.00 13.70           C  
ATOM    577  NE1 TRP A  67     -53.767 -19.849 199.696  1.00 13.97           N  
ATOM    578  CZ2 TRP A  67     -54.364 -17.428 199.379  1.00 13.66           C  
ATOM    579  CZ3 TRP A  67     -56.713 -16.994 199.767  1.00 13.65           C  
ATOM    580  CH2 TRP A  67     -55.423 -16.557 199.428  1.00 13.70           C  
ATOM    581  N   GLN A  68     -58.987 -23.324 202.327  1.00 12.20           N  
ATOM    582  CA  GLN A  68     -60.340 -23.865 202.539  1.00 11.89           C  
ATOM    583  C   GLN A  68     -60.910 -23.438 203.890  1.00 11.69           C  
ATOM    584  O   GLN A  68     -62.084 -23.059 203.986  1.00 11.57           O  
ATOM    585  CB  GLN A  68     -60.354 -25.393 202.434  1.00 12.00           C  
ATOM    586  CG  GLN A  68     -60.168 -25.902 201.016  1.00 11.99           C  
ATOM    587  CD  GLN A  68     -60.358 -27.404 200.874  1.00 12.11           C  
ATOM    588  NE2 GLN A  68     -60.209 -27.897 199.648  1.00 12.37           N  
ATOM    589  OE1 GLN A  68     -60.633 -28.112 201.843  1.00 12.18           O  
ATOM    590  N   GLN A  69     -60.073 -23.508 204.922  1.00 11.52           N  
ATOM    591  CA  GLN A  69     -60.438 -23.034 206.259  1.00 11.45           C  
ATOM    592  C   GLN A  69     -60.768 -21.542 206.262  1.00 11.05           C  
ATOM    593  O   GLN A  69     -61.773 -21.134 206.855  1.00 10.94           O  
ATOM    594  CB  GLN A  69     -59.319 -23.323 207.255  1.00 11.80           C  
ATOM    595  CG  GLN A  69     -59.574 -22.803 208.656  1.00 12.12           C  
ATOM    596  CD  GLN A  69     -58.467 -23.186 209.607  1.00 12.61           C  
ATOM    597  NE2 GLN A  69     -58.717 -24.186 210.436  1.00 13.01           N  
ATOM    598  OE1 GLN A  69     -57.396 -22.580 209.599  1.00 13.29           O  
ATOM    599  N   LEU A  70     -59.925 -20.738 205.614  1.00 10.73           N  
ATOM    600  CA  LEU A  70     -60.146 -19.287 205.536  1.00 10.37           C  
ATOM    601  C   LEU A  70     -61.527 -18.975 204.959  1.00 10.29           C  
ATOM    602  O   LEU A  70     -62.271 -18.165 205.516  1.00 10.47           O  
ATOM    603  CB  LEU A  70     -59.069 -18.617 204.678  1.00 10.37           C  
ATOM    604  CG  LEU A  70     -59.218 -17.116 204.401  1.00 10.47           C  
ATOM    605  CD1 LEU A  70     -59.187 -16.333 205.702  1.00 10.46           C  
ATOM    606  CD2 LEU A  70     -58.138 -16.639 203.445  1.00 10.42           C  
ATOM    607  N   ILE A  71     -61.847 -19.634 203.849  1.00 10.19           N  
ATOM    608  CA  ILE A  71     -63.126 -19.435 203.157  1.00 10.12           C  
ATOM    609  C   ILE A  71     -64.300 -19.840 204.053  1.00 10.07           C  
ATOM    610  O   ILE A  71     -65.274 -19.090 204.180  1.00  9.74           O  
ATOM    611  CB  ILE A  71     -63.177 -20.219 201.823  1.00 10.30           C  
ATOM    612  CG1 ILE A  71     -62.147 -19.652 200.835  1.00 10.33           C  
ATOM    613  CG2 ILE A  71     -64.570 -20.151 201.200  1.00 10.31           C  
ATOM    614  CD1 ILE A  71     -61.757 -20.615 199.737  1.00 10.41           C  
ATOM    615  N   THR A  72     -64.209 -21.016 204.672  1.00  9.91           N  
ATOM    616  CA  THR A  72     -65.270 -21.496 205.565  1.00 10.09           C  
ATOM    617  C   THR A  72     -65.474 -20.530 206.746  1.00  9.91           C  
ATOM    618  O   THR A  72     -66.611 -20.193 207.089  1.00  9.73           O  
ATOM    619  CB  THR A  72     -64.994 -22.926 206.090  1.00 10.32           C  
ATOM    620  CG2 THR A  72     -66.237 -23.519 206.751  1.00 10.44           C  
ATOM    621  OG1 THR A  72     -64.609 -23.774 205.003  1.00 10.74           O  
ATOM    622  N   ARG A  73     -64.376 -20.081 207.347  1.00  9.77           N  
ATOM    623  CA  ARG A  73     -64.416 -19.123 208.462  1.00  9.69           C  
ATOM    624  C   ARG A  73     -65.020 -17.786 208.042  1.00  9.48           C  
ATOM    625  O   ARG A  73     -65.944 -17.283 208.684  1.00  9.40           O  
ATOM    626  CB  ARG A  73     -63.013 -18.885 209.022  1.00  9.99           C  
ATOM    627  CG  ARG A  73     -62.470 -20.039 209.845  1.00 10.29           C  
ATOM    628  CD  ARG A  73     -61.040 -19.752 210.236  1.00 10.64           C  
ATOM    629  NE  ARG A  73     -60.527 -20.688 211.228  1.00 11.04           N  
ATOM    630  CZ  ARG A  73     -59.309 -20.619 211.766  1.00 11.40           C  
ATOM    631  NH1 ARG A  73     -58.451 -19.666 211.405  1.00 11.63           N1+
ATOM    632  NH2 ARG A  73     -58.945 -21.515 212.678  1.00 11.91           N  
ATOM    633  N   THR A  74     -64.485 -17.223 206.963  1.00  9.34           N  
ATOM    634  CA  THR A  74     -64.972 -15.955 206.407  1.00  9.21           C  
ATOM    635  C   THR A  74     -66.485 -16.003 206.176  1.00  8.96           C  
ATOM    636  O   THR A  74     -67.209 -15.133 206.658  1.00  8.88           O  
ATOM    637  CB  THR A  74     -64.236 -15.592 205.096  1.00  9.40           C  
ATOM    638  CG2 THR A  74     -64.708 -14.251 204.545  1.00  9.47           C  
ATOM    639  OG1 THR A  74     -62.828 -15.524 205.352  1.00  9.74           O  
ATOM    640  N   PHE A  75     -66.950 -17.039 205.475  1.00  8.67           N  
ATOM    641  CA  PHE A  75     -68.379 -17.192 205.164  1.00  8.55           C  
ATOM    642  C   PHE A  75     -69.255 -17.471 206.387  1.00  8.29           C  
ATOM    643  O   PHE A  75     -70.396 -17.011 206.432  1.00  8.16           O  
ATOM    644  CB  PHE A  75     -68.612 -18.276 204.096  1.00  8.65           C  
ATOM    645  CG  PHE A  75     -68.170 -17.902 202.694  1.00  8.83           C  
ATOM    646  CD1 PHE A  75     -67.756 -16.607 202.344  1.00  8.96           C  
ATOM    647  CD2 PHE A  75     -68.211 -18.868 201.699  1.00  8.92           C  
ATOM    648  CE1 PHE A  75     -67.379 -16.311 201.046  1.00  9.14           C  
ATOM    649  CE2 PHE A  75     -67.835 -18.573 200.399  1.00  9.10           C  
ATOM    650  CZ  PHE A  75     -67.420 -17.292 200.072  1.00  9.15           C  
ATOM    651  N   THR A  76     -68.747 -18.213 207.370  1.00  7.94           N  
ATOM    652  CA  THR A  76     -69.501 -18.412 208.616  1.00  7.69           C  
ATOM    653  C   THR A  76     -69.618 -17.086 209.389  1.00  7.70           C  
ATOM    654  O   THR A  76     -70.655 -16.818 210.006  1.00  7.68           O  
ATOM    655  CB  THR A  76     -68.907 -19.544 209.484  1.00  7.81           C  
ATOM    656  CG2 THR A  76     -69.801 -19.853 210.662  1.00  7.85           C  
ATOM    657  OG1 THR A  76     -68.803 -20.737 208.695  1.00  7.71           O  
ATOM    658  N   GLY A  77     -68.578 -16.256 209.333  1.00  7.70           N  
ATOM    659  CA  GLY A  77     -68.642 -14.906 209.889  1.00  7.67           C  
ATOM    660  C   GLY A  77     -69.675 -14.038 209.192  1.00  7.60           C  
ATOM    661  O   GLY A  77     -70.401 -13.293 209.841  1.00  7.73           O  
ATOM    662  N   LEU A  78     -69.749 -14.130 207.867  1.00  7.52           N  
ATOM    663  CA  LEU A  78     -70.769 -13.385 207.124  1.00  7.55           C  
ATOM    664  C   LEU A  78     -72.170 -13.929 207.427  1.00  7.53           C  
ATOM    665  O   LEU A  78     -73.128 -13.156 207.518  1.00  7.62           O  
ATOM    666  CB  LEU A  78     -70.481 -13.383 205.622  1.00  7.61           C  
ATOM    667  CG  LEU A  78     -69.151 -12.736 205.205  1.00  7.71           C  
ATOM    668  CD1 LEU A  78     -69.015 -12.780 203.695  1.00  7.81           C  
ATOM    669  CD2 LEU A  78     -68.988 -11.301 205.697  1.00  7.80           C  
ATOM    670  N   THR A  79     -72.277 -15.243 207.623  1.00  7.64           N  
ATOM    671  CA  THR A  79     -73.535 -15.864 208.056  1.00  7.67           C  
ATOM    672  C   THR A  79     -74.019 -15.287 209.391  1.00  7.65           C  
ATOM    673  O   THR A  79     -75.210 -15.042 209.562  1.00  7.66           O  
ATOM    674  CB  THR A  79     -73.404 -17.403 208.182  1.00  7.70           C  
ATOM    675  CG2 THR A  79     -74.752 -18.034 208.510  1.00  7.81           C  
ATOM    676  OG1 THR A  79     -72.924 -17.950 206.948  1.00  7.87           O  
ATOM    677  N   LEU A  80     -73.103 -15.063 210.333  1.00  7.65           N  
ATOM    678  CA  LEU A  80     -73.480 -14.452 211.612  1.00  7.75           C  
ATOM    679  C   LEU A  80     -74.081 -13.065 211.402  1.00  7.76           C  
ATOM    680  O   LEU A  80     -75.119 -12.743 211.976  1.00  7.59           O  
ATOM    681  CB  LEU A  80     -72.283 -14.341 212.565  1.00  7.89           C  
ATOM    682  CG  LEU A  80     -72.535 -13.588 213.885  1.00  8.11           C  
ATOM    683  CD1 LEU A  80     -73.645 -14.226 214.704  1.00  8.18           C  
ATOM    684  CD2 LEU A  80     -71.256 -13.480 214.697  1.00  8.13           C  
ATOM    685  N   LEU A  81     -73.422 -12.253 210.581  1.00  7.73           N  
ATOM    686  CA  LEU A  81     -73.887 -10.883 210.344  1.00  7.92           C  
ATOM    687  C   LEU A  81     -75.261 -10.876 209.684  1.00  7.83           C  
ATOM    688  O   LEU A  81     -76.124 -10.075 210.049  1.00  7.70           O  
ATOM    689  CB  LEU A  81     -72.883 -10.106 209.496  1.00  8.10           C  
ATOM    690  CG  LEU A  81     -71.491  -9.911 210.119  1.00  8.40           C  
ATOM    691  CD1 LEU A  81     -70.541  -9.221 209.152  1.00  8.58           C  
ATOM    692  CD2 LEU A  81     -71.579  -9.158 211.435  1.00  8.50           C  
ATOM    693  N   ASP A  82     -75.469 -11.781 208.733  1.00  7.86           N  
ATOM    694  CA  ASP A  82     -76.806 -11.954 208.134  1.00  7.86           C  
ATOM    695  C   ASP A  82     -77.859 -12.432 209.138  1.00  7.69           C  
ATOM    696  O   ASP A  82     -79.012 -11.995 209.086  1.00  7.62           O  
ATOM    697  CB  ASP A  82     -76.744 -12.909 206.943  1.00  8.13           C  
ATOM    698  CG  ASP A  82     -76.060 -12.300 205.738  1.00  8.39           C  
ATOM    699  OD1 ASP A  82     -75.899 -11.054 205.670  1.00  8.61           O  
ATOM    700  OD2 ASP A  82     -75.698 -13.067 204.832  1.00  8.65           O1-
ATOM    701  N   THR A  83     -77.468 -13.318 210.051  1.00  7.45           N  
ATOM    702  CA  THR A  83     -78.367 -13.770 211.109  1.00  7.48           C  
ATOM    703  C   THR A  83     -78.778 -12.603 212.009  1.00  7.50           C  
ATOM    704  O   THR A  83     -79.959 -12.471 212.328  1.00  7.46           O  
ATOM    705  CB  THR A  83     -77.750 -14.914 211.931  1.00  7.52           C  
ATOM    706  CG2 THR A  83     -78.748 -15.472 212.929  1.00  7.55           C  
ATOM    707  OG1 THR A  83     -77.358 -15.957 211.035  1.00  7.64           O  
ATOM    708  N   VAL A  84     -77.818 -11.741 212.360  1.00  7.63           N  
ATOM    709  CA  VAL A  84     -78.106 -10.536 213.150  1.00  7.81           C  
ATOM    710  C   VAL A  84     -79.149  -9.672 212.435  1.00  7.95           C  
ATOM    711  O   VAL A  84     -80.148  -9.274 213.030  1.00  7.76           O  
ATOM    712  CB  VAL A  84     -76.836  -9.695 213.441  1.00  7.78           C  
ATOM    713  CG1 VAL A  84     -77.187  -8.337 214.055  1.00  7.79           C  
ATOM    714  CG2 VAL A  84     -75.883 -10.448 214.359  1.00  7.71           C  
ATOM    715  N   GLN A  85     -78.925  -9.407 211.152  1.00  8.22           N  
ATOM    716  CA  GLN A  85     -79.781  -8.484 210.408  1.00  8.71           C  
ATOM    717  C   GLN A  85     -81.169  -9.052 210.104  1.00  8.60           C  
ATOM    718  O   GLN A  85     -82.157  -8.319 210.131  1.00  8.87           O  
ATOM    719  CB  GLN A  85     -79.098  -8.040 209.113  1.00  9.12           C  
ATOM    720  CG  GLN A  85     -79.642  -6.735 208.539  1.00  9.63           C  
ATOM    721  CD  GLN A  85     -79.440  -5.541 209.460  1.00 10.16           C  
ATOM    722  NE2 GLN A  85     -80.316  -4.543 209.337  1.00 10.82           N  
ATOM    723  OE1 GLN A  85     -78.530  -5.524 210.292  1.00 10.54           O  
ATOM    724  N   SER A  86     -81.238 -10.349 209.814  1.00  8.43           N  
ATOM    725  CA  SER A  86     -82.513 -11.013 209.533  1.00  8.34           C  
ATOM    726  C   SER A  86     -83.394 -11.118 210.768  1.00  8.40           C  
ATOM    727  O   SER A  86     -84.597 -10.878 210.691  1.00  8.83           O  
ATOM    728  CB  SER A  86     -82.286 -12.419 208.974  1.00  8.32           C  
ATOM    729  OG  SER A  86     -83.525 -13.052 208.691  1.00  8.18           O  
ATOM    730  N   SER A  87     -82.807 -11.511 211.896  1.00  8.12           N  
ATOM    731  CA  SER A  87     -83.586 -11.805 213.094  1.00  8.14           C  
ATOM    732  C   SER A  87     -83.815 -10.605 214.013  1.00  8.14           C  
ATOM    733  O   SER A  87     -84.736 -10.648 214.819  1.00  8.33           O  
ATOM    734  CB  SER A  87     -82.960 -12.957 213.885  1.00  8.09           C  
ATOM    735  OG  SER A  87     -81.729 -12.576 214.452  1.00  7.93           O  
ATOM    736  N   ILE A  88     -82.975  -9.568 213.908  1.00  8.30           N  
ATOM    737  CA  ILE A  88     -83.084  -8.364 214.748  1.00  8.48           C  
ATOM    738  C   ILE A  88     -83.243  -7.078 213.933  1.00  8.73           C  
ATOM    739  O   ILE A  88     -84.222  -6.354 214.098  1.00  8.72           O  
ATOM    740  CB  ILE A  88     -81.834  -8.171 215.649  1.00  8.55           C  
ATOM    741  CG1 ILE A  88     -81.508  -9.427 216.454  1.00  8.59           C  
ATOM    742  CG2 ILE A  88     -82.018  -6.977 216.587  1.00  8.54           C  
ATOM    743  CD1 ILE A  88     -80.050  -9.490 216.843  1.00  8.59           C  
ATOM    744  N   GLY A  89     -82.273  -6.799 213.066  1.00  8.87           N  
ATOM    745  CA  GLY A  89     -82.079  -5.464 212.506  1.00  9.04           C  
ATOM    746  C   GLY A  89     -83.175  -4.972 211.591  1.00  9.19           C  
ATOM    747  O   GLY A  89     -83.746  -3.909 211.831  1.00  9.03           O  
ATOM    748  N   ASP A  90     -83.466  -5.738 210.547  1.00  9.54           N  
ATOM    749  CA  ASP A  90     -84.474  -5.321 209.573  1.00  9.71           C  
ATOM    750  C   ASP A  90     -85.889  -5.303 210.145  1.00  9.44           C  
ATOM    751  O   ASP A  90     -86.631  -4.359 209.878  1.00  9.14           O  
ATOM    752  CB  ASP A  90     -84.381  -6.149 208.277  1.00 10.27           C  
ATOM    753  CG  ASP A  90     -83.138  -5.811 207.460  1.00 10.88           C  
ATOM    754  OD1 ASP A  90     -82.648  -4.670 207.576  1.00 11.57           O  
ATOM    755  OD2 ASP A  90     -82.641  -6.671 206.697  1.00 11.54           O1-
ATOM    756  N   VAL A  91     -86.264  -6.300 210.948  1.00  9.14           N  
ATOM    757  CA  VAL A  91     -87.610  -6.294 211.538  1.00  9.08           C  
ATOM    758  C   VAL A  91     -87.804  -5.150 212.532  1.00  8.72           C  
ATOM    759  O   VAL A  91     -88.894  -4.613 212.614  1.00  8.70           O  
ATOM    760  CB  VAL A  91     -88.045  -7.645 212.163  1.00  9.28           C  
ATOM    761  CG1 VAL A  91     -88.056  -8.742 211.101  1.00  9.35           C  
ATOM    762  CG2 VAL A  91     -87.213  -8.014 213.384  1.00  9.36           C  
ATOM    763  N   ALA A  92     -86.743  -4.751 213.243  1.00  8.41           N  
ATOM    764  CA  ALA A  92     -86.791  -3.565 214.113  1.00  8.15           C  
ATOM    765  C   ALA A  92     -87.100  -2.258 213.364  1.00  7.98           C  
ATOM    766  O   ALA A  92     -87.603  -1.304 213.967  1.00  7.92           O  
ATOM    767  CB  ALA A  92     -85.489  -3.428 214.898  1.00  8.16           C  
ATOM    768  N   GLN A  93     -86.819  -2.212 212.060  1.00  7.86           N  
ATOM    769  CA  GLN A  93     -87.138  -1.041 211.240  1.00  7.83           C  
ATOM    770  C   GLN A  93     -88.636  -0.894 210.981  1.00  7.91           C  
ATOM    771  O   GLN A  93     -89.100   0.216 210.762  1.00  8.11           O  
ATOM    772  CB  GLN A  93     -86.405  -1.089 209.892  1.00  7.75           C  
ATOM    773  CG  GLN A  93     -84.887  -1.258 209.983  1.00  7.67           C  
ATOM    774  CD  GLN A  93     -84.253  -0.319 210.988  1.00  7.68           C  
ATOM    775  NE2 GLN A  93     -83.627  -0.874 212.031  1.00  7.49           N  
ATOM    776  OE1 GLN A  93     -84.342   0.902 210.837  1.00  7.84           O  
ATOM    777  N   ILE A  94     -89.392  -1.993 211.034  1.00  8.01           N  
ATOM    778  CA  ILE A  94     -90.793  -1.992 210.590  1.00  8.17           C  
ATOM    779  C   ILE A  94     -91.612  -0.929 211.339  1.00  8.54           C  
ATOM    780  O   ILE A  94     -92.291  -0.106 210.717  1.00  8.32           O  
ATOM    781  CB  ILE A  94     -91.430  -3.404 210.724  1.00  8.08           C  
ATOM    782  CG1 ILE A  94     -90.773  -4.362 209.717  1.00  8.03           C  
ATOM    783  CG2 ILE A  94     -92.945  -3.362 210.510  1.00  8.08           C  
ATOM    784  CD1 ILE A  94     -91.172  -5.817 209.870  1.00  8.03           C  
ATOM    785  N   LYS A  95     -91.516  -0.928 212.665  1.00  9.11           N  
ATOM    786  CA  LYS A  95     -92.288   0.011 213.493  1.00  9.64           C  
ATOM    787  C   LYS A  95     -91.882   1.490 213.354  1.00  9.84           C  
ATOM    788  O   LYS A  95     -92.653   2.372 213.738  1.00 10.26           O  
ATOM    789  CB  LYS A  95     -92.245  -0.412 214.972  1.00 10.03           C  
ATOM    790  CG  LYS A  95     -90.901  -0.234 215.669  1.00 10.32           C  
ATOM    791  CD  LYS A  95     -90.999  -0.501 217.167  1.00 10.67           C  
ATOM    792  CE  LYS A  95     -91.236  -1.966 217.500  1.00 10.99           C  
ATOM    793  NZ  LYS A  95     -90.146  -2.860 217.037  1.00 11.17           N1+
ATOM    794  N   ASN A  96     -90.692   1.756 212.818  1.00  9.90           N  
ATOM    795  CA  ASN A  96     -90.204   3.128 212.615  1.00  9.94           C  
ATOM    796  C   ASN A  96     -90.435   3.659 211.205  1.00  9.72           C  
ATOM    797  O   ASN A  96     -89.902   4.710 210.844  1.00  9.73           O  
ATOM    798  CB  ASN A  96     -88.715   3.198 212.962  1.00 10.22           C  
ATOM    799  CG  ASN A  96     -88.437   2.778 214.394  1.00 10.36           C  
ATOM    800  ND2 ASN A  96     -87.311   2.107 214.609  1.00 10.71           N  
ATOM    801  OD1 ASN A  96     -89.235   3.046 215.295  1.00 10.74           O  
ATOM    802  N   SER A  97     -91.240   2.952 210.416  1.00  9.52           N  
ATOM    803  CA  SER A  97     -91.467   3.317 209.023  1.00  9.47           C  
ATOM    804  C   SER A  97     -92.207   4.644 208.864  1.00  9.54           C  
ATOM    805  O   SER A  97     -93.091   4.981 209.665  1.00  9.60           O  
ATOM    806  CB  SER A  97     -92.258   2.218 208.315  1.00  9.41           C  
ATOM    807  OG  SER A  97     -91.536   1.003 208.295  1.00  9.36           O  
ATOM    808  N   LEU A  98     -91.826   5.380 207.823  1.00  9.62           N  
ATOM    809  CA  LEU A  98     -92.538   6.583 207.392  1.00  9.80           C  
ATOM    810  C   LEU A  98     -93.814   6.271 206.623  1.00  9.64           C  
ATOM    811  O   LEU A  98     -94.760   7.055 206.658  1.00 10.15           O  
ATOM    812  CB  LEU A  98     -91.645   7.439 206.497  1.00 10.05           C  
ATOM    813  CG  LEU A  98     -90.504   8.156 207.205  1.00 10.25           C  
ATOM    814  CD1 LEU A  98     -89.509   8.686 206.186  1.00 10.29           C  
ATOM    815  CD2 LEU A  98     -91.055   9.279 208.075  1.00 10.47           C  
ATOM    816  N   THR A  99     -93.823   5.156 205.895  1.00  9.41           N  
ATOM    817  CA  THR A  99     -94.958   4.795 205.052  1.00  9.12           C  
ATOM    818  C   THR A  99     -95.386   3.360 205.302  1.00  9.06           C  
ATOM    819  O   THR A  99     -94.637   2.549 205.855  1.00  9.16           O  
ATOM    820  CB  THR A  99     -94.612   4.918 203.561  1.00  9.07           C  
ATOM    821  CG2 THR A  99     -94.108   6.313 203.229  1.00  9.08           C  
ATOM    822  OG1 THR A  99     -93.607   3.953 203.235  1.00  9.09           O  
ATOM    823  N   GLU A 100     -96.592   3.056 204.850  1.00  8.94           N  
ATOM    824  CA  GLU A 100     -97.154   1.719 204.986  1.00  8.79           C  
ATOM    825  C   GLU A 100     -96.335   0.686 204.213  1.00  8.60           C  
ATOM    826  O   GLU A 100     -96.015  -0.371 204.744  1.00  8.38           O  
ATOM    827  CB  GLU A 100     -98.596   1.703 204.484  1.00  8.97           C  
ATOM    828  CG  GLU A 100     -99.559   2.555 205.294  1.00  9.11           C  
ATOM    829  CD  GLU A 100    -100.950   2.602 204.691  1.00  9.09           C  
ATOM    830  OE1 GLU A 100    -101.096   2.395 203.466  1.00  9.28           O  
ATOM    831  OE2 GLU A 100    -101.905   2.857 205.446  1.00  9.26           O1-
ATOM    832  N   GLN A 101     -95.995   0.994 202.959  1.00  8.32           N  
ATOM    833  CA  GLN A 101     -95.289   0.036 202.094  1.00  8.20           C  
ATOM    834  C   GLN A 101     -93.899  -0.294 202.627  1.00  8.02           C  
ATOM    835  O   GLN A 101     -93.438  -1.427 202.502  1.00  7.72           O  
ATOM    836  CB  GLN A 101     -95.193   0.539 200.654  1.00  8.26           C  
ATOM    837  CG  GLN A 101     -96.480   0.380 199.854  1.00  8.42           C  
ATOM    838  CD  GLN A 101     -97.586   1.334 200.276  1.00  8.48           C  
ATOM    839  NE2 GLN A 101     -98.830   0.879 200.181  1.00  8.55           N  
ATOM    840  OE1 GLN A 101     -97.324   2.464 200.699  1.00  8.63           O  
ATOM    841  N   GLU A 102     -93.257   0.698 203.239  1.00  7.95           N  
ATOM    842  CA  GLU A 102     -91.958   0.516 203.890  1.00  7.91           C  
ATOM    843  C   GLU A 102     -91.964  -0.577 204.964  1.00  7.87           C  
ATOM    844  O   GLU A 102     -90.973  -1.299 205.126  1.00  7.51           O  
ATOM    845  CB  GLU A 102     -91.513   1.855 204.484  1.00  8.17           C  
ATOM    846  CG  GLU A 102     -90.193   1.843 205.229  1.00  8.34           C  
ATOM    847  CD  GLU A 102     -89.870   3.186 205.854  1.00  8.60           C  
ATOM    848  OE1 GLU A 102     -88.873   3.255 206.596  1.00  8.74           O  
ATOM    849  OE2 GLU A 102     -90.615   4.175 205.633  1.00  8.65           O1-
ATOM    850  N   GLN A 103     -93.077  -0.699 205.684  1.00  7.94           N  
ATOM    851  CA  GLN A 103     -93.258  -1.756 206.684  1.00  8.05           C  
ATOM    852  C   GLN A 103     -93.160  -3.143 206.044  1.00  7.76           C  
ATOM    853  O   GLN A 103     -92.559  -4.041 206.611  1.00  7.92           O  
ATOM    854  CB  GLN A 103     -94.619  -1.637 207.381  1.00  8.43           C  
ATOM    855  CG  GLN A 103     -94.845  -0.337 208.152  1.00  8.88           C  
ATOM    856  CD  GLN A 103     -96.290  -0.111 208.569  1.00  9.33           C  
ATOM    857  NE2 GLN A 103     -96.556   1.059 209.121  1.00  9.60           N  
ATOM    858  OE1 GLN A 103     -97.155  -0.968 208.392  1.00  9.87           O  
ATOM    859  N   VAL A 104     -93.741  -3.294 204.853  1.00  7.46           N  
ATOM    860  CA  VAL A 104     -93.746  -4.576 204.140  1.00  7.24           C  
ATOM    861  C   VAL A 104     -92.376  -4.830 203.491  1.00  7.02           C  
ATOM    862  O   VAL A 104     -91.912  -5.971 203.422  1.00  6.96           O  
ATOM    863  CB  VAL A 104     -94.854  -4.645 203.051  1.00  7.33           C  
ATOM    864  CG1 VAL A 104     -95.082  -6.093 202.639  1.00  7.40           C  
ATOM    865  CG2 VAL A 104     -96.162  -4.029 203.532  1.00  7.53           C  
ATOM    866  N   ILE A 105     -91.736  -3.765 203.023  1.00  6.66           N  
ATOM    867  CA  ILE A 105     -90.427  -3.863 202.388  1.00  6.52           C  
ATOM    868  C   ILE A 105     -89.386  -4.364 203.389  1.00  6.42           C  
ATOM    869  O   ILE A 105     -88.599  -5.245 203.062  1.00  6.45           O  
ATOM    870  CB  ILE A 105     -90.024  -2.526 201.728  1.00  6.49           C  
ATOM    871  CG1 ILE A 105     -90.931  -2.275 200.513  1.00  6.51           C  
ATOM    872  CG2 ILE A 105     -88.559  -2.529 201.305  1.00  6.51           C  
ATOM    873  CD1 ILE A 105     -90.967  -0.838 200.035  1.00  6.50           C  
ATOM    874  N   TYR A 106     -89.394  -3.831 204.607  1.00  6.45           N  
ATOM    875  CA  TYR A 106     -88.461  -4.324 205.633  1.00  6.53           C  
ATOM    876  C   TYR A 106     -88.722  -5.773 206.048  1.00  6.46           C  
ATOM    877  O   TYR A 106     -87.772  -6.491 206.372  1.00  6.44           O  
ATOM    878  CB  TYR A 106     -88.404  -3.404 206.852  1.00  6.60           C  
ATOM    879  CG  TYR A 106     -87.478  -2.232 206.632  1.00  6.71           C  
ATOM    880  CD1 TYR A 106     -86.097  -2.420 206.554  1.00  6.84           C  
ATOM    881  CD2 TYR A 106     -87.971  -0.939 206.491  1.00  6.87           C  
ATOM    882  CE1 TYR A 106     -85.241  -1.354 206.341  1.00  6.95           C  
ATOM    883  CE2 TYR A 106     -87.121   0.130 206.284  1.00  6.89           C  
ATOM    884  CZ  TYR A 106     -85.756  -0.084 206.206  1.00  7.01           C  
ATOM    885  OH  TYR A 106     -84.919   0.988 206.004  1.00  7.19           O  
ATOM    886  N   ALA A 107     -89.984  -6.208 206.017  1.00  6.50           N  
ATOM    887  CA  ALA A 107     -90.289  -7.632 206.158  1.00  6.47           C  
ATOM    888  C   ALA A 107     -89.643  -8.434 205.021  1.00  6.47           C  
ATOM    889  O   ALA A 107     -89.036  -9.486 205.268  1.00  6.49           O  
ATOM    890  CB  ALA A 107     -91.792  -7.868 206.219  1.00  6.45           C  
ATOM    891  N   ASN A 108     -89.743  -7.948 203.782  1.00  6.31           N  
ATOM    892  CA  ASN A 108     -89.017  -8.595 202.682  1.00  6.29           C  
ATOM    893  C   ASN A 108     -87.504  -8.646 202.950  1.00  6.24           C  
ATOM    894  O   ASN A 108     -86.872  -9.670 202.709  1.00  6.21           O  
ATOM    895  CB  ASN A 108     -89.281  -7.926 201.325  1.00  6.33           C  
ATOM    896  CG  ASN A 108     -88.361  -8.457 200.236  1.00  6.38           C  
ATOM    897  ND2 ASN A 108     -88.793  -9.514 199.561  1.00  6.32           N  
ATOM    898  OD1 ASN A 108     -87.250  -7.964 200.051  1.00  6.51           O  
ATOM    899  N   PHE A 109     -86.931  -7.542 203.426  1.00  6.29           N  
ATOM    900  CA  PHE A 109     -85.480  -7.481 203.668  1.00  6.27           C  
ATOM    901  C   PHE A 109     -85.047  -8.542 204.675  1.00  6.31           C  
ATOM    902  O   PHE A 109     -84.101  -9.288 204.423  1.00  6.36           O  
ATOM    903  CB  PHE A 109     -85.064  -6.102 204.198  1.00  6.29           C  
ATOM    904  CG  PHE A 109     -85.063  -4.987 203.171  1.00  6.26           C  
ATOM    905  CD1 PHE A 109     -85.614  -5.123 201.894  1.00  6.27           C  
ATOM    906  CD2 PHE A 109     -84.510  -3.760 203.521  1.00  6.27           C  
ATOM    907  CE1 PHE A 109     -85.598  -4.060 200.998  1.00  6.32           C  
ATOM    908  CE2 PHE A 109     -84.500  -2.698 202.634  1.00  6.34           C  
ATOM    909  CZ  PHE A 109     -85.044  -2.847 201.372  1.00  6.29           C  
ATOM    910  N   ALA A 110     -85.759  -8.611 205.802  1.00  6.38           N  
ATOM    911  CA  ALA A 110     -85.468  -9.590 206.859  1.00  6.46           C  
ATOM    912  C   ALA A 110     -85.481 -11.013 206.306  1.00  6.62           C  
ATOM    913  O   ALA A 110     -84.585 -11.807 206.600  1.00  6.75           O  
ATOM    914  CB  ALA A 110     -86.465  -9.462 208.001  1.00  6.50           C  
ATOM    915  N   PHE A 111     -86.499 -11.325 205.510  1.00  6.78           N  
ATOM    916  CA  PHE A 111     -86.583 -12.621 204.849  1.00  6.90           C  
ATOM    917  C   PHE A 111     -85.389 -12.861 203.910  1.00  6.87           C  
ATOM    918  O   PHE A 111     -84.716 -13.886 204.012  1.00  6.77           O  
ATOM    919  CB  PHE A 111     -87.923 -12.766 204.110  1.00  7.08           C  
ATOM    920  CG  PHE A 111     -87.961 -13.921 203.150  1.00  7.31           C  
ATOM    921  CD1 PHE A 111     -87.623 -15.208 203.570  1.00  7.42           C  
ATOM    922  CD2 PHE A 111     -88.315 -13.725 201.822  1.00  7.45           C  
ATOM    923  CE1 PHE A 111     -87.643 -16.273 202.681  1.00  7.56           C  
ATOM    924  CE2 PHE A 111     -88.351 -14.789 200.933  1.00  7.74           C  
ATOM    925  CZ  PHE A 111     -88.005 -16.065 201.362  1.00  7.62           C  
ATOM    926  N   MET A 112     -85.135 -11.925 203.000  1.00  6.90           N  
ATOM    927  CA  MET A 112     -84.066 -12.105 202.021  1.00  7.07           C  
ATOM    928  C   MET A 112     -82.674 -12.166 202.638  1.00  7.14           C  
ATOM    929  O   MET A 112     -81.824 -12.879 202.122  1.00  7.17           O  
ATOM    930  CB  MET A 112     -84.133 -11.036 200.931  1.00  7.25           C  
ATOM    931  CG  MET A 112     -85.344 -11.181 200.020  1.00  7.41           C  
ATOM    932  SD  MET A 112     -85.497 -12.809 199.244  1.00  7.72           S  
ATOM    933  CE  MET A 112     -83.982 -12.900 198.306  1.00  7.74           C  
ATOM    934  N   VAL A 113     -82.435 -11.463 203.745  1.00  7.19           N  
ATOM    935  CA  VAL A 113     -81.137 -11.582 204.430  1.00  7.26           C  
ATOM    936  C   VAL A 113     -81.043 -12.966 205.094  1.00  7.16           C  
ATOM    937  O   VAL A 113     -79.950 -13.532 205.211  1.00  7.03           O  
ATOM    938  CB  VAL A 113     -80.861 -10.432 205.430  1.00  7.39           C  
ATOM    939  CG1 VAL A 113     -79.491 -10.600 206.085  1.00  7.54           C  
ATOM    940  CG2 VAL A 113     -80.915  -9.083 204.733  1.00  7.47           C  
ATOM    941  N   GLY A 114     -82.182 -13.511 205.520  1.00  7.04           N  
ATOM    942  CA  GLY A 114     -82.267 -14.916 205.925  1.00  7.10           C  
ATOM    943  C   GLY A 114     -81.845 -15.857 204.810  1.00  7.18           C  
ATOM    944  O   GLY A 114     -81.099 -16.812 205.045  1.00  7.13           O  
ATOM    945  N   VAL A 115     -82.301 -15.571 203.589  1.00  7.11           N  
ATOM    946  CA  VAL A 115     -81.876 -16.325 202.393  1.00  7.18           C  
ATOM    947  C   VAL A 115     -80.367 -16.179 202.161  1.00  7.22           C  
ATOM    948  O   VAL A 115     -79.700 -17.152 201.830  1.00  7.35           O  
ATOM    949  CB  VAL A 115     -82.686 -15.929 201.122  1.00  7.27           C  
ATOM    950  CG1 VAL A 115     -82.143 -16.622 199.875  1.00  7.27           C  
ATOM    951  CG2 VAL A 115     -84.161 -16.264 201.310  1.00  7.34           C  
ATOM    952  N   HIS A 116     -79.831 -14.980 202.363  1.00  7.25           N  
ATOM    953  CA  HIS A 116     -78.387 -14.774 202.236  1.00  7.36           C  
ATOM    954  C   HIS A 116     -77.640 -15.674 203.189  1.00  7.65           C  
ATOM    955  O   HIS A 116     -76.702 -16.351 202.789  1.00  7.76           O  
ATOM    956  CB  HIS A 116     -77.990 -13.320 202.476  1.00  7.31           C  
ATOM    957  CG  HIS A 116     -78.663 -12.356 201.553  1.00  7.33           C  
ATOM    958  CD2 HIS A 116     -79.375 -12.552 200.418  1.00  7.33           C  
ATOM    959  ND1 HIS A 116     -78.670 -10.999 201.780  1.00  7.35           N  
ATOM    960  CE1 HIS A 116     -79.345 -10.398 200.819  1.00  7.38           C  
ATOM    961  NE2 HIS A 116     -79.789 -11.319 199.983  1.00  7.39           N  
ATOM    962  N   ALA A 117     -78.079 -15.709 204.442  1.00  7.89           N  
ATOM    963  CA  ALA A 117     -77.449 -16.595 205.431  1.00  8.20           C  
ATOM    964  C   ALA A 117     -77.552 -18.070 205.024  1.00  8.62           C  
ATOM    965  O   ALA A 117     -76.574 -18.810 205.120  1.00  8.79           O  
ATOM    966  CB  ALA A 117     -78.047 -16.377 206.809  1.00  8.28           C  
ATOM    967  N   ARG A 118     -78.739 -18.476 204.573  1.00  9.18           N  
ATOM    968  CA  ARG A 118     -79.007 -19.832 204.068  1.00  9.87           C  
ATOM    969  C   ARG A 118     -78.049 -20.253 202.959  1.00  9.76           C  
ATOM    970  O   ARG A 118     -77.647 -21.422 202.895  1.00  9.69           O  
ATOM    971  CB  ARG A 118     -80.457 -19.911 203.547  1.00 10.36           C  
ATOM    972  CG  ARG A 118     -80.891 -21.226 202.891  1.00 11.11           C  
ATOM    973  CD  ARG A 118     -81.173 -22.252 203.952  1.00 11.61           C  
ATOM    974  NE  ARG A 118     -81.311 -23.623 203.456  1.00 12.19           N  
ATOM    975  CZ  ARG A 118     -80.305 -24.465 203.208  1.00 12.47           C  
ATOM    976  NH1 ARG A 118     -79.028 -24.098 203.356  1.00 12.45           N1+
ATOM    977  NH2 ARG A 118     -80.586 -25.696 202.793  1.00 12.99           N  
ATOM    978  N   SER A 119     -77.721 -19.309 202.074  1.00  9.82           N  
ATOM    979  CA  SER A 119     -76.887 -19.587 200.905  1.00  9.94           C  
ATOM    980  C   SER A 119     -75.495 -20.119 201.251  1.00  9.78           C  
ATOM    981  O   SER A 119     -74.985 -20.981 200.545  1.00  9.73           O  
ATOM    982  CB  SER A 119     -76.784 -18.361 199.988  1.00 10.23           C  
ATOM    983  OG  SER A 119     -75.899 -17.383 200.487  1.00 10.70           O  
ATOM    984  N   TYR A 120     -74.892 -19.623 202.329  1.00  9.67           N  
ATOM    985  CA  TYR A 120     -73.565 -20.116 202.742  1.00  9.71           C  
ATOM    986  C   TYR A 120     -73.613 -21.598 203.106  1.00  9.75           C  
ATOM    987  O   TYR A 120     -72.707 -22.352 202.751  1.00  9.66           O  
ATOM    988  CB  TYR A 120     -72.995 -19.289 203.896  1.00  9.86           C  
ATOM    989  CG  TYR A 120     -72.780 -17.855 203.492  1.00  9.97           C  
ATOM    990  CD1 TYR A 120     -71.774 -17.516 202.587  1.00 10.13           C  
ATOM    991  CD2 TYR A 120     -73.616 -16.843 203.963  1.00 10.04           C  
ATOM    992  CE1 TYR A 120     -71.582 -16.207 202.190  1.00 10.13           C  
ATOM    993  CE2 TYR A 120     -73.435 -15.530 203.564  1.00 10.16           C  
ATOM    994  CZ  TYR A 120     -72.420 -15.222 202.681  1.00 10.22           C  
ATOM    995  OH  TYR A 120     -72.232 -13.929 202.283  1.00 10.82           O  
ATOM    996  N   GLY A 121     -74.684 -22.013 203.778  1.00  9.83           N  
ATOM    997  CA  GLY A 121     -74.903 -23.418 204.103  1.00  9.92           C  
ATOM    998  C   GLY A 121     -74.955 -24.315 202.883  1.00  9.86           C  
ATOM    999  O   GLY A 121     -74.445 -25.437 202.918  1.00  9.91           O  
ATOM   1000  N   THR A 122     -75.557 -23.828 201.796  1.00  9.99           N  
ATOM   1001  CA  THR A 122     -75.616 -24.608 200.555  1.00 10.01           C  
ATOM   1002  C   THR A 122     -74.221 -24.738 199.950  1.00 10.03           C  
ATOM   1003  O   THR A 122     -73.881 -25.785 199.412  1.00  9.88           O  
ATOM   1004  CB  THR A 122     -76.590 -24.038 199.491  1.00 10.20           C  
ATOM   1005  CG2 THR A 122     -77.997 -23.841 200.064  1.00 10.19           C  
ATOM   1006  OG1 THR A 122     -76.086 -22.807 198.968  1.00 10.46           O  
ATOM   1007  N   ILE A 123     -73.414 -23.680 200.058  1.00  9.96           N  
ATOM   1008  CA  ILE A 123     -72.015 -23.728 199.616  1.00 10.03           C  
ATOM   1009  C   ILE A 123     -71.247 -24.747 200.467  1.00 10.09           C  
ATOM   1010  O   ILE A 123     -70.593 -25.648 199.926  1.00 10.13           O  
ATOM   1011  CB  ILE A 123     -71.341 -22.331 199.664  1.00  9.95           C  
ATOM   1012  CG1 ILE A 123     -72.008 -21.384 198.654  1.00  9.94           C  
ATOM   1013  CG2 ILE A 123     -69.844 -22.427 199.370  1.00 10.04           C  
ATOM   1014  CD1 ILE A 123     -71.754 -19.916 198.918  1.00 10.04           C  
ATOM   1015  N   PHE A 124     -71.364 -24.635 201.792  1.00 10.20           N  
ATOM   1016  CA  PHE A 124     -70.657 -25.557 202.695  1.00 10.46           C  
ATOM   1017  C   PHE A 124     -71.073 -27.007 202.466  1.00 10.92           C  
ATOM   1018  O   PHE A 124     -70.244 -27.909 202.533  1.00 10.75           O  
ATOM   1019  CB  PHE A 124     -70.883 -25.228 204.175  1.00 10.51           C  
ATOM   1020  CG  PHE A 124     -70.476 -23.837 204.590  1.00 10.45           C  
ATOM   1021  CD1 PHE A 124     -69.423 -23.156 203.986  1.00 10.29           C  
ATOM   1022  CD2 PHE A 124     -71.151 -23.215 205.636  1.00 10.31           C  
ATOM   1023  CE1 PHE A 124     -69.072 -21.879 204.405  1.00 10.35           C  
ATOM   1024  CE2 PHE A 124     -70.806 -21.942 206.055  1.00 10.41           C  
ATOM   1025  CZ  PHE A 124     -69.764 -21.273 205.439  1.00 10.27           C  
ATOM   1026  N   SER A 125     -72.356 -27.227 202.192  1.00 11.59           N  
ATOM   1027  CA  SER A 125     -72.864 -28.581 201.961  1.00 12.46           C  
ATOM   1028  C   SER A 125     -72.178 -29.260 200.782  1.00 12.92           C  
ATOM   1029  O   SER A 125     -71.876 -30.457 200.837  1.00 13.46           O  
ATOM   1030  CB  SER A 125     -74.372 -28.557 201.726  1.00 12.60           C  
ATOM   1031  OG  SER A 125     -74.894 -29.872 201.738  1.00 12.94           O  
ATOM   1032  N   THR A 126     -71.930 -28.488 199.728  1.00 13.49           N  
ATOM   1033  CA  THR A 126     -71.301 -28.994 198.512  1.00 13.84           C  
ATOM   1034  C   THR A 126     -69.788 -29.177 198.668  1.00 13.88           C  
ATOM   1035  O   THR A 126     -69.241 -30.190 198.221  1.00 14.51           O  
ATOM   1036  CB  THR A 126     -71.591 -28.052 197.324  1.00 14.10           C  
ATOM   1037  CG2 THR A 126     -70.963 -28.568 196.031  1.00 14.19           C  
ATOM   1038  OG1 THR A 126     -73.011 -27.928 197.149  1.00 14.56           O  
ATOM   1039  N   LEU A 127     -69.123 -28.202 199.293  1.00 13.58           N  
ATOM   1040  CA  LEU A 127     -67.653 -28.124 199.300  1.00 13.71           C  
ATOM   1041  C   LEU A 127     -66.969 -28.626 200.576  1.00 14.00           C  
ATOM   1042  O   LEU A 127     -65.898 -29.230 200.498  1.00 14.54           O  
ATOM   1043  CB  LEU A 127     -67.216 -26.680 199.037  1.00 13.45           C  
ATOM   1044  CG  LEU A 127     -67.701 -26.000 197.752  1.00 13.52           C  
ATOM   1045  CD1 LEU A 127     -67.131 -24.592 197.648  1.00 13.50           C  
ATOM   1046  CD2 LEU A 127     -67.347 -26.812 196.512  1.00 13.46           C  
ATOM   1047  N   CYS A 128     -67.566 -28.366 201.738  1.00 14.16           N  
ATOM   1048  CA  CYS A 128     -66.882 -28.555 203.024  1.00 14.38           C  
ATOM   1049  C   CYS A 128     -67.137 -29.915 203.662  1.00 14.47           C  
ATOM   1050  O   CYS A 128     -68.167 -30.539 203.419  1.00 15.18           O  
ATOM   1051  CB  CYS A 128     -67.304 -27.465 204.007  1.00 14.38           C  
ATOM   1052  SG  CYS A 128     -66.918 -25.807 203.425  1.00 14.57           S  
ATOM   1053  N   THR A 129     -66.188 -30.356 204.488  1.00 14.71           N  
ATOM   1054  CA  THR A 129     -66.394 -31.518 205.353  1.00 14.79           C  
ATOM   1055  C   THR A 129     -67.160 -31.080 206.596  1.00 15.06           C  
ATOM   1056  O   THR A 129     -67.202 -29.885 206.917  1.00 15.00           O  
ATOM   1057  CB  THR A 129     -65.061 -32.139 205.812  1.00 14.80           C  
ATOM   1058  CG2 THR A 129     -64.215 -32.550 204.624  1.00 14.91           C  
ATOM   1059  OG1 THR A 129     -64.343 -31.198 206.620  1.00 14.68           O  
ATOM   1060  N   SER A 130     -67.747 -32.052 207.296  1.00 15.44           N  
ATOM   1061  CA  SER A 130     -68.394 -31.815 208.594  1.00 15.86           C  
ATOM   1062  C   SER A 130     -67.464 -31.116 209.583  1.00 15.72           C  
ATOM   1063  O   SER A 130     -67.882 -30.216 210.318  1.00 16.11           O  
ATOM   1064  CB  SER A 130     -68.854 -33.135 209.217  1.00 16.23           C  
ATOM   1065  OG  SER A 130     -69.840 -33.758 208.430  1.00 17.28           O  
ATOM   1066  N   GLU A 131     -66.201 -31.535 209.592  1.00 15.40           N  
ATOM   1067  CA  GLU A 131     -65.213 -30.986 210.518  1.00 15.35           C  
ATOM   1068  C   GLU A 131     -64.904 -29.516 210.204  1.00 14.29           C  
ATOM   1069  O   GLU A 131     -64.798 -28.692 211.116  1.00 13.92           O  
ATOM   1070  CB  GLU A 131     -63.921 -31.819 210.501  1.00 16.31           C  
ATOM   1071  CG  GLU A 131     -64.019 -33.178 211.197  1.00 17.32           C  
ATOM   1072  CD  GLU A 131     -64.733 -34.269 210.398  1.00 18.33           C  
ATOM   1073  OE1 GLU A 131     -65.052 -34.079 209.198  1.00 18.77           O  
ATOM   1074  OE2 GLU A 131     -64.979 -35.347 210.986  1.00 19.74           O1-
ATOM   1075  N   GLN A 132     -64.760 -29.192 208.921  1.00 13.23           N  
ATOM   1076  CA  GLN A 132     -64.512 -27.805 208.507  1.00 12.78           C  
ATOM   1077  C   GLN A 132     -65.661 -26.884 208.915  1.00 12.53           C  
ATOM   1078  O   GLN A 132     -65.431 -25.775 209.395  1.00 12.59           O  
ATOM   1079  CB  GLN A 132     -64.297 -27.716 206.996  1.00 12.64           C  
ATOM   1080  CG  GLN A 132     -62.930 -28.207 206.538  1.00 12.60           C  
ATOM   1081  CD  GLN A 132     -62.813 -28.284 205.026  1.00 12.46           C  
ATOM   1082  NE2 GLN A 132     -61.682 -27.834 204.486  1.00 12.45           N  
ATOM   1083  OE1 GLN A 132     -63.734 -28.744 204.346  1.00 12.57           O  
ATOM   1084  N   ILE A 133     -66.887 -27.362 208.721  1.00 12.43           N  
ATOM   1085  CA  ILE A 133     -68.093 -26.604 209.070  1.00 12.45           C  
ATOM   1086  C   ILE A 133     -68.149 -26.343 210.575  1.00 12.66           C  
ATOM   1087  O   ILE A 133     -68.358 -25.200 211.005  1.00 12.31           O  
ATOM   1088  CB  ILE A 133     -69.371 -27.330 208.581  1.00 12.16           C  
ATOM   1089  CG1 ILE A 133     -69.422 -27.296 207.051  1.00 12.20           C  
ATOM   1090  CG2 ILE A 133     -70.643 -26.701 209.166  1.00 12.09           C  
ATOM   1091  CD1 ILE A 133     -70.444 -28.221 206.424  1.00 12.28           C  
ATOM   1092  N   GLU A 134     -67.947 -27.392 211.369  1.00 13.14           N  
ATOM   1093  CA  GLU A 134     -67.986 -27.259 212.828  1.00 13.58           C  
ATOM   1094  C   GLU A 134     -66.855 -26.384 213.376  1.00 13.03           C  
ATOM   1095  O   GLU A 134     -67.098 -25.567 214.267  1.00 12.69           O  
ATOM   1096  CB  GLU A 134     -67.971 -28.622 213.527  1.00 14.69           C  
ATOM   1097  CG  GLU A 134     -68.230 -28.518 215.026  1.00 15.99           C  
ATOM   1098  CD  GLU A 134     -68.403 -29.857 215.709  1.00 17.17           C  
ATOM   1099  OE1 GLU A 134     -67.690 -30.817 215.346  1.00 18.89           O  
ATOM   1100  OE2 GLU A 134     -69.244 -29.941 216.629  1.00 19.35           O1-
ATOM   1101  N   GLU A 135     -65.637 -26.551 212.854  1.00 12.61           N  
ATOM   1102  CA  GLU A 135     -64.498 -25.728 213.285  1.00 12.68           C  
ATOM   1103  C   GLU A 135     -64.767 -24.242 213.058  1.00 11.81           C  
ATOM   1104  O   GLU A 135     -64.403 -23.418 213.885  1.00 11.41           O  
ATOM   1105  CB  GLU A 135     -63.198 -26.137 212.574  1.00 13.39           C  
ATOM   1106  CG  GLU A 135     -61.916 -25.572 213.197  1.00 14.27           C  
ATOM   1107  CD  GLU A 135     -61.553 -24.143 212.780  1.00 14.80           C  
ATOM   1108  OE1 GLU A 135     -61.986 -23.654 211.706  1.00 15.44           O  
ATOM   1109  OE2 GLU A 135     -60.811 -23.489 213.551  1.00 15.58           O1-
ATOM   1110  N   ALA A 136     -65.389 -23.909 211.928  1.00 11.22           N  
ATOM   1111  CA  ALA A 136     -65.685 -22.515 211.602  1.00 10.97           C  
ATOM   1112  C   ALA A 136     -66.699 -21.913 212.575  1.00 10.76           C  
ATOM   1113  O   ALA A 136     -66.553 -20.764 212.992  1.00 10.40           O  
ATOM   1114  CB  ALA A 136     -66.189 -22.398 210.174  1.00 10.83           C  
ATOM   1115  N   HIS A 137     -67.715 -22.689 212.948  1.00 10.85           N  
ATOM   1116  CA  HIS A 137     -68.691 -22.236 213.951  1.00 10.93           C  
ATOM   1117  C   HIS A 137     -68.043 -21.973 215.312  1.00 11.36           C  
ATOM   1118  O   HIS A 137     -68.322 -20.959 215.955  1.00 11.05           O  
ATOM   1119  CB  HIS A 137     -69.848 -23.230 214.098  1.00 10.90           C  
ATOM   1120  CG  HIS A 137     -70.903 -23.072 213.050  1.00 10.96           C  
ATOM   1121  CD2 HIS A 137     -71.231 -23.847 211.990  1.00 10.93           C  
ATOM   1122  ND1 HIS A 137     -71.759 -21.991 213.014  1.00 10.87           N  
ATOM   1123  CE1 HIS A 137     -72.569 -22.109 211.980  1.00 10.94           C  
ATOM   1124  NE2 HIS A 137     -72.266 -23.223 211.338  1.00 11.01           N  
ATOM   1125  N   GLU A 138     -67.175 -22.894 215.733  1.00 11.82           N  
ATOM   1126  CA  GLU A 138     -66.369 -22.730 216.954  1.00 12.51           C  
ATOM   1127  C   GLU A 138     -65.510 -21.462 216.886  1.00 12.19           C  
ATOM   1128  O   GLU A 138     -65.473 -20.664 217.825  1.00 12.19           O  
ATOM   1129  CB  GLU A 138     -65.451 -23.943 217.163  1.00 13.27           C  
ATOM   1130  CG  GLU A 138     -66.151 -25.247 217.523  1.00 14.40           C  
ATOM   1131  CD  GLU A 138     -65.213 -26.453 217.555  1.00 15.42           C  
ATOM   1132  OE1 GLU A 138     -64.179 -26.460 216.852  1.00 16.73           O  
ATOM   1133  OE2 GLU A 138     -65.519 -27.416 218.290  1.00 17.32           O1-
ATOM   1134  N   TRP A 139     -64.834 -21.284 215.757  1.00 12.14           N  
ATOM   1135  CA  TRP A 139     -63.962 -20.130 215.543  1.00 12.42           C  
ATOM   1136  C   TRP A 139     -64.728 -18.806 215.609  1.00 12.05           C  
ATOM   1137  O   TRP A 139     -64.267 -17.856 216.230  1.00 12.23           O  
ATOM   1138  CB  TRP A 139     -63.245 -20.265 214.202  1.00 12.97           C  
ATOM   1139  CG  TRP A 139     -62.165 -19.267 213.995  1.00 13.69           C  
ATOM   1140  CD1 TRP A 139     -60.891 -19.327 214.480  1.00 14.16           C  
ATOM   1141  CD2 TRP A 139     -62.255 -18.054 213.247  1.00 14.38           C  
ATOM   1142  CE2 TRP A 139     -60.991 -17.424 213.321  1.00 14.36           C  
ATOM   1143  CE3 TRP A 139     -63.281 -17.434 212.522  1.00 14.49           C  
ATOM   1144  NE1 TRP A 139     -60.179 -18.225 214.081  1.00 14.53           N  
ATOM   1145  CZ2 TRP A 139     -60.720 -16.202 212.689  1.00 14.75           C  
ATOM   1146  CZ3 TRP A 139     -63.010 -16.211 211.886  1.00 14.68           C  
ATOM   1147  CH2 TRP A 139     -61.742 -15.613 211.981  1.00 14.62           C  
ATOM   1148  N   VAL A 140     -65.904 -18.754 214.991  1.00 11.72           N  
ATOM   1149  CA  VAL A 140     -66.733 -17.544 215.030  1.00 11.47           C  
ATOM   1150  C   VAL A 140     -67.171 -17.202 216.461  1.00 11.45           C  
ATOM   1151  O   VAL A 140     -67.100 -16.043 216.871  1.00 11.10           O  
ATOM   1152  CB  VAL A 140     -67.946 -17.674 214.072  1.00 11.42           C  
ATOM   1153  CG1 VAL A 140     -69.006 -16.606 214.327  1.00 11.49           C  
ATOM   1154  CG2 VAL A 140     -67.462 -17.610 212.631  1.00 11.48           C  
ATOM   1155  N   VAL A 141     -67.617 -18.207 217.209  1.00 11.71           N  
ATOM   1156  CA  VAL A 141     -68.069 -18.002 218.591  1.00 12.08           C  
ATOM   1157  C   VAL A 141     -66.932 -17.452 219.458  1.00 12.69           C  
ATOM   1158  O   VAL A 141     -67.134 -16.520 220.243  1.00 12.60           O  
ATOM   1159  CB  VAL A 141     -68.648 -19.312 219.188  1.00 12.00           C  
ATOM   1160  CG1 VAL A 141     -68.784 -19.228 220.706  1.00 12.01           C  
ATOM   1161  CG2 VAL A 141     -69.995 -19.638 218.546  1.00 12.09           C  
ATOM   1162  N   ASP A 142     -65.740 -18.015 219.284  1.00 13.15           N  
ATOM   1163  CA  ASP A 142     -64.595 -17.684 220.137  1.00 13.72           C  
ATOM   1164  C   ASP A 142     -63.745 -16.518 219.648  1.00 13.65           C  
ATOM   1165  O   ASP A 142     -62.836 -16.099 220.362  1.00 13.79           O  
ATOM   1166  CB  ASP A 142     -63.711 -18.922 220.331  1.00 14.44           C  
ATOM   1167  CG  ASP A 142     -64.404 -20.020 221.124  1.00 14.95           C  
ATOM   1168  OD1 ASP A 142     -65.332 -19.729 221.914  1.00 16.05           O  
ATOM   1169  OD2 ASP A 142     -64.016 -21.192 220.961  1.00 16.03           O1-
ATOM   1170  N   ASN A 143     -64.017 -15.994 218.453  1.00 13.42           N  
ATOM   1171  CA  ASN A 143     -63.257 -14.852 217.953  1.00 13.43           C  
ATOM   1172  C   ASN A 143     -63.851 -13.527 218.426  1.00 13.28           C  
ATOM   1173  O   ASN A 143     -64.855 -13.061 217.889  1.00 13.14           O  
ATOM   1174  CB  ASN A 143     -63.144 -14.880 216.430  1.00 13.72           C  
ATOM   1175  CG  ASN A 143     -62.064 -13.955 215.931  1.00 14.07           C  
ATOM   1176  ND2 ASN A 143     -60.892 -14.514 215.628  1.00 14.43           N  
ATOM   1177  OD1 ASN A 143     -62.260 -12.745 215.864  1.00 14.34           O  
ATOM   1178  N   GLU A 144     -63.215 -12.920 219.426  1.00 13.29           N  
ATOM   1179  CA  GLU A 144     -63.725 -11.688 220.032  1.00 13.22           C  
ATOM   1180  C   GLU A 144     -63.736 -10.496 219.062  1.00 12.63           C  
ATOM   1181  O   GLU A 144     -64.676  -9.703 219.076  1.00 12.20           O  
ATOM   1182  CB  GLU A 144     -62.940 -11.350 221.309  1.00 13.97           C  
ATOM   1183  CG  GLU A 144     -63.130 -12.360 222.442  1.00 14.79           C  
ATOM   1184  CD  GLU A 144     -64.531 -12.361 223.046  1.00 15.57           C  
ATOM   1185  OE1 GLU A 144     -65.182 -11.301 223.100  1.00 17.16           O  
ATOM   1186  OE2 GLU A 144     -64.989 -13.432 223.492  1.00 16.21           O1-
ATOM   1187  N   ALA A 145     -62.711 -10.382 218.218  1.00 11.94           N  
ATOM   1188  CA  ALA A 145     -62.662  -9.319 217.197  1.00 11.53           C  
ATOM   1189  C   ALA A 145     -63.859  -9.393 216.242  1.00 11.29           C  
ATOM   1190  O   ALA A 145     -64.431  -8.370 215.874  1.00 11.54           O  
ATOM   1191  CB  ALA A 145     -61.363  -9.385 216.417  1.00 11.70           C  
ATOM   1192  N   LEU A 146     -64.243 -10.609 215.866  1.00 10.66           N  
ATOM   1193  CA  LEU A 146     -65.401 -10.819 215.002  1.00 10.27           C  
ATOM   1194  C   LEU A 146     -66.666 -10.378 215.727  1.00  9.99           C  
ATOM   1195  O   LEU A 146     -67.447  -9.577 215.205  1.00  9.86           O  
ATOM   1196  CB  LEU A 146     -65.503 -12.299 214.599  1.00 10.31           C  
ATOM   1197  CG  LEU A 146     -66.416 -12.678 213.425  1.00 10.27           C  
ATOM   1198  CD1 LEU A 146     -66.104 -14.092 212.956  1.00 10.25           C  
ATOM   1199  CD2 LEU A 146     -67.894 -12.542 213.765  1.00 10.28           C  
ATOM   1200  N   GLN A 147     -66.828 -10.893 216.943  1.00  9.80           N  
ATOM   1201  CA  GLN A 147     -68.012 -10.673 217.775  1.00  9.53           C  
ATOM   1202  C   GLN A 147     -68.252  -9.198 218.089  1.00  9.62           C  
ATOM   1203  O   GLN A 147     -69.404  -8.762 218.151  1.00  9.58           O  
ATOM   1204  CB  GLN A 147     -67.880 -11.444 219.097  1.00  9.50           C  
ATOM   1205  CG  GLN A 147     -67.908 -12.963 218.960  1.00  9.33           C  
ATOM   1206  CD  GLN A 147     -69.299 -13.524 218.717  1.00  9.17           C  
ATOM   1207  NE2 GLN A 147     -69.389 -14.532 217.861  1.00  9.23           N  
ATOM   1208  OE1 GLN A 147     -70.278 -13.082 219.326  1.00  9.01           O  
ATOM   1209  N   ALA A 148     -67.173  -8.439 218.279  1.00  9.72           N  
ATOM   1210  CA  ALA A 148     -67.271  -7.027 218.665  1.00  9.82           C  
ATOM   1211  C   ALA A 148     -68.096  -6.196 217.682  1.00  9.79           C  
ATOM   1212  O   ALA A 148     -68.770  -5.252 218.089  1.00  9.92           O  
ATOM   1213  CB  ALA A 148     -65.887  -6.421 218.834  1.00  9.94           C  
ATOM   1214  N   ARG A 149     -68.040  -6.559 216.400  1.00  9.60           N  
ATOM   1215  CA  ARG A 149     -68.747  -5.831 215.345  1.00  9.71           C  
ATOM   1216  C   ARG A 149     -70.288  -5.882 215.441  1.00  9.74           C  
ATOM   1217  O   ARG A 149     -70.914  -4.828 215.578  1.00  9.70           O  
ATOM   1218  CB  ARG A 149     -68.226  -6.262 213.972  1.00  9.68           C  
ATOM   1219  CG  ARG A 149     -66.796  -5.796 213.739  1.00  9.68           C  
ATOM   1220  CD  ARG A 149     -65.906  -6.874 213.157  1.00  9.74           C  
ATOM   1221  NE  ARG A 149     -66.244  -7.176 211.766  1.00  9.86           N  
ATOM   1222  CZ  ARG A 149     -66.878  -8.268 211.323  1.00  9.86           C  
ATOM   1223  NH1 ARG A 149     -67.294  -9.235 212.145  1.00  9.91           N1+
ATOM   1224  NH2 ARG A 149     -67.084  -8.402 210.018  1.00 10.09           N  
ATOM   1225  N   PRO A 150     -70.906  -7.086 215.409  1.00  9.95           N  
ATOM   1226  CA  PRO A 150     -72.356  -7.102 215.630  1.00 10.29           C  
ATOM   1227  C   PRO A 150     -72.759  -6.654 217.035  1.00 10.61           C  
ATOM   1228  O   PRO A 150     -73.830  -6.075 217.196  1.00 10.69           O  
ATOM   1229  CB  PRO A 150     -72.744  -8.571 215.386  1.00 10.22           C  
ATOM   1230  CG  PRO A 150     -71.487  -9.342 215.585  1.00 10.21           C  
ATOM   1231  CD  PRO A 150     -70.396  -8.434 215.104  1.00 10.08           C  
ATOM   1232  N   LYS A 151     -71.911  -6.900 218.034  1.00 11.02           N  
ATOM   1233  CA  LYS A 151     -72.161  -6.403 219.391  1.00 11.42           C  
ATOM   1234  C   LYS A 151     -72.248  -4.875 219.485  1.00 11.37           C  
ATOM   1235  O   LYS A 151     -72.960  -4.358 220.338  1.00 11.82           O  
ATOM   1236  CB  LYS A 151     -71.102  -6.925 220.360  1.00 11.79           C  
ATOM   1237  CG  LYS A 151     -71.241  -8.401 220.669  1.00 12.11           C  
ATOM   1238  CD  LYS A 151     -70.111  -8.843 221.574  1.00 12.59           C  
ATOM   1239  CE  LYS A 151     -70.261 -10.288 222.015  1.00 13.12           C  
ATOM   1240  NZ  LYS A 151     -69.069 -10.670 222.813  1.00 13.59           N1+
ATOM   1241  N   ALA A 152     -71.531  -4.163 218.616  1.00 11.31           N  
ATOM   1242  CA  ALA A 152     -71.589  -2.695 218.570  1.00 11.17           C  
ATOM   1243  C   ALA A 152     -72.876  -2.150 217.944  1.00 11.19           C  
ATOM   1244  O   ALA A 152     -73.295  -1.041 218.285  1.00 11.88           O  
ATOM   1245  CB  ALA A 152     -70.382  -2.135 217.835  1.00 11.19           C  
ATOM   1246  N   LEU A 153     -73.483  -2.912 217.030  1.00 10.87           N  
ATOM   1247  CA  LEU A 153     -74.691  -2.475 216.312  1.00 10.58           C  
ATOM   1248  C   LEU A 153     -76.004  -2.868 216.980  1.00 10.21           C  
ATOM   1249  O   LEU A 153     -76.973  -2.109 216.925  1.00  9.95           O  
ATOM   1250  CB  LEU A 153     -74.692  -3.019 214.877  1.00 10.64           C  
ATOM   1251  CG  LEU A 153     -73.572  -2.550 213.945  1.00 10.88           C  
ATOM   1252  CD1 LEU A 153     -73.819  -3.093 212.547  1.00 11.16           C  
ATOM   1253  CD2 LEU A 153     -73.460  -1.030 213.928  1.00 10.85           C  
ATOM   1254  N   ILE A 154     -76.051  -4.053 217.586  1.00  9.86           N  
ATOM   1255  CA  ILE A 154     -77.291  -4.587 218.163  1.00  9.86           C  
ATOM   1256  C   ILE A 154     -77.966  -3.633 219.160  1.00  9.83           C  
ATOM   1257  O   ILE A 154     -79.185  -3.494 219.124  1.00  9.79           O  
ATOM   1258  CB  ILE A 154     -77.087  -6.013 218.757  1.00  9.80           C  
ATOM   1259  CG1 ILE A 154     -76.951  -7.020 217.606  1.00  9.86           C  
ATOM   1260  CG2 ILE A 154     -78.234  -6.426 219.686  1.00  9.93           C  
ATOM   1261  CD1 ILE A 154     -76.348  -8.355 217.998  1.00  9.93           C  
ATOM   1262  N   PRO A 155     -77.194  -2.961 220.040  1.00  9.87           N  
ATOM   1263  CA  PRO A 155     -77.856  -2.038 220.980  1.00 10.17           C  
ATOM   1264  C   PRO A 155     -78.713  -0.947 220.317  1.00 10.29           C  
ATOM   1265  O   PRO A 155     -79.745  -0.573 220.866  1.00 10.75           O  
ATOM   1266  CB  PRO A 155     -76.686  -1.427 221.753  1.00 10.09           C  
ATOM   1267  CG  PRO A 155     -75.628  -2.471 221.688  1.00 10.12           C  
ATOM   1268  CD  PRO A 155     -75.751  -3.065 220.318  1.00 10.04           C  
ATOM   1269  N   PHE A 156     -78.319  -0.479 219.136  1.00 10.29           N  
ATOM   1270  CA  PHE A 156     -79.115   0.525 218.413  1.00 10.44           C  
ATOM   1271  C   PHE A 156     -80.456  -0.040 217.943  1.00 10.62           C  
ATOM   1272  O   PHE A 156     -81.455   0.676 217.923  1.00 10.61           O  
ATOM   1273  CB  PHE A 156     -78.337   1.100 217.234  1.00 10.51           C  
ATOM   1274  CG  PHE A 156     -77.033   1.735 217.628  1.00 10.60           C  
ATOM   1275  CD1 PHE A 156     -77.015   2.809 218.507  1.00 10.70           C  
ATOM   1276  CD2 PHE A 156     -75.824   1.254 217.129  1.00 10.87           C  
ATOM   1277  CE1 PHE A 156     -75.816   3.396 218.887  1.00 10.63           C  
ATOM   1278  CE2 PHE A 156     -74.623   1.839 217.502  1.00 10.79           C  
ATOM   1279  CZ  PHE A 156     -74.617   2.908 218.387  1.00 10.76           C  
ATOM   1280  N   TYR A 157     -80.482  -1.323 217.589  1.00 10.99           N  
ATOM   1281  CA  TYR A 157     -81.720  -1.977 217.153  1.00 11.11           C  
ATOM   1282  C   TYR A 157     -82.730  -2.164 218.271  1.00 11.45           C  
ATOM   1283  O   TYR A 157     -83.932  -2.069 218.034  1.00 11.41           O  
ATOM   1284  CB  TYR A 157     -81.424  -3.349 216.532  1.00 11.12           C  
ATOM   1285  CG  TYR A 157     -80.636  -3.319 215.234  1.00 11.15           C  
ATOM   1286  CD1 TYR A 157     -80.886  -2.353 214.258  1.00 11.33           C  
ATOM   1287  CD2 TYR A 157     -79.660  -4.283 214.963  1.00 11.39           C  
ATOM   1288  CE1 TYR A 157     -80.187  -2.331 213.068  1.00 11.43           C  
ATOM   1289  CE2 TYR A 157     -78.949  -4.267 213.764  1.00 11.47           C  
ATOM   1290  CZ  TYR A 157     -79.220  -3.286 212.820  1.00 11.57           C  
ATOM   1291  OH  TYR A 157     -78.548  -3.240 211.616  1.00 11.75           O  
ATOM   1292  N   THR A 158     -82.242  -2.452 219.477  1.00 12.00           N  
ATOM   1293  CA  THR A 158     -83.100  -2.724 220.637  1.00 12.68           C  
ATOM   1294  C   THR A 158     -83.449  -1.471 221.452  1.00 13.18           C  
ATOM   1295  O   THR A 158     -84.371  -1.509 222.273  1.00 13.42           O  
ATOM   1296  CB  THR A 158     -82.449  -3.771 221.559  1.00 12.87           C  
ATOM   1297  CG2 THR A 158     -82.183  -5.059 220.789  1.00 13.06           C  
ATOM   1298  OG1 THR A 158     -81.213  -3.260 222.071  1.00 13.20           O  
ATOM   1299  N   ALA A 159     -82.721  -0.374 221.221  1.00 13.68           N  
ATOM   1300  CA  ALA A 159     -82.992   0.913 221.874  1.00 14.33           C  
ATOM   1301  C   ALA A 159     -84.101   1.679 221.142  1.00 15.02           C  
ATOM   1302  O   ALA A 159     -84.549   1.265 220.071  1.00 15.52           O  
ATOM   1303  CB  ALA A 159     -81.717   1.745 221.956  1.00 14.32           C  
ATOM   1304  N   ASP A 160     -84.537   2.794 221.728  1.00 15.67           N  
ATOM   1305  CA  ASP A 160     -85.694   3.544 221.219  1.00 16.17           C  
ATOM   1306  C   ASP A 160     -85.369   4.791 220.375  1.00 15.50           C  
ATOM   1307  O   ASP A 160     -86.257   5.615 220.150  1.00 15.62           O  
ATOM   1308  CB  ASP A 160     -86.606   3.918 222.397  1.00 17.42           C  
ATOM   1309  CG  ASP A 160     -87.130   2.697 223.152  1.00 18.40           C  
ATOM   1310  OD1 ASP A 160     -87.468   1.675 222.509  1.00 19.58           O  
ATOM   1311  OD2 ASP A 160     -87.216   2.765 224.393  1.00 20.14           O1-
ATOM   1312  N   ASP A 161     -84.127   4.928 219.898  1.00 14.54           N  
ATOM   1313  CA  ASP A 161     -83.772   5.995 218.951  1.00 13.86           C  
ATOM   1314  C   ASP A 161     -83.887   5.474 217.504  1.00 13.29           C  
ATOM   1315  O   ASP A 161     -82.992   4.772 217.023  1.00 13.17           O  
ATOM   1316  CB  ASP A 161     -82.362   6.540 219.226  1.00 14.15           C  
ATOM   1317  CG  ASP A 161     -82.042   7.795 218.415  1.00 14.43           C  
ATOM   1318  OD1 ASP A 161     -82.436   7.885 217.231  1.00 14.51           O  
ATOM   1319  OD2 ASP A 161     -81.367   8.697 218.954  1.00 14.76           O1-
ATOM   1320  N   PRO A 162     -84.975   5.836 216.793  1.00 12.83           N  
ATOM   1321  CA  PRO A 162     -85.175   5.293 215.445  1.00 12.43           C  
ATOM   1322  C   PRO A 162     -84.093   5.654 214.425  1.00 12.03           C  
ATOM   1323  O   PRO A 162     -83.791   4.844 213.562  1.00 11.80           O  
ATOM   1324  CB  PRO A 162     -86.524   5.888 215.018  1.00 12.68           C  
ATOM   1325  CG  PRO A 162     -86.650   7.128 215.818  1.00 12.80           C  
ATOM   1326  CD  PRO A 162     -86.041   6.795 217.145  1.00 12.77           C  
ATOM   1327  N   LEU A 163     -83.527   6.856 214.518  1.00 11.73           N  
ATOM   1328  CA  LEU A 163     -82.499   7.292 213.569  1.00 11.57           C  
ATOM   1329  C   LEU A 163     -81.204   6.511 213.740  1.00 11.07           C  
ATOM   1330  O   LEU A 163     -80.597   6.090 212.751  1.00 10.54           O  
ATOM   1331  CB  LEU A 163     -82.218   8.787 213.712  1.00 11.98           C  
ATOM   1332  CG  LEU A 163     -83.392   9.687 213.333  1.00 12.33           C  
ATOM   1333  CD1 LEU A 163     -83.087  11.123 213.714  1.00 12.60           C  
ATOM   1334  CD2 LEU A 163     -83.722   9.580 211.853  1.00 12.56           C  
ATOM   1335  N   LYS A 164     -80.791   6.304 214.989  1.00 10.77           N  
ATOM   1336  CA  LYS A 164     -79.601   5.494 215.270  1.00 10.73           C  
ATOM   1337  C   LYS A 164     -79.789   4.038 214.829  1.00 10.35           C  
ATOM   1338  O   LYS A 164     -78.860   3.424 214.301  1.00 10.22           O  
ATOM   1339  CB  LYS A 164     -79.218   5.573 216.747  1.00 10.99           C  
ATOM   1340  CG  LYS A 164     -78.734   6.955 217.158  1.00 11.28           C  
ATOM   1341  CD  LYS A 164     -78.338   7.016 218.619  1.00 11.68           C  
ATOM   1342  CE  LYS A 164     -77.841   8.409 218.974  1.00 12.02           C  
ATOM   1343  NZ  LYS A 164     -77.576   8.545 220.429  1.00 12.37           N1+
ATOM   1344  N   SER A 165     -80.996   3.505 215.026  1.00 10.05           N  
ATOM   1345  CA  SER A 165     -81.349   2.172 214.531  1.00  9.80           C  
ATOM   1346  C   SER A 165     -81.257   2.093 213.005  1.00  9.75           C  
ATOM   1347  O   SER A 165     -80.748   1.113 212.459  1.00  9.61           O  
ATOM   1348  CB  SER A 165     -82.762   1.789 214.971  1.00  9.83           C  
ATOM   1349  OG  SER A 165     -83.073   0.473 214.547  1.00  9.63           O  
ATOM   1350  N   LYS A 166     -81.771   3.126 212.337  1.00  9.83           N  
ATOM   1351  CA  LYS A 166     -81.743   3.227 210.874  1.00  9.95           C  
ATOM   1352  C   LYS A 166     -80.319   3.281 210.321  1.00  9.97           C  
ATOM   1353  O   LYS A 166     -80.028   2.670 209.294  1.00  9.77           O  
ATOM   1354  CB  LYS A 166     -82.527   4.469 210.414  1.00 10.25           C  
ATOM   1355  CG  LYS A 166     -82.682   4.631 208.905  1.00 10.54           C  
ATOM   1356  CD  LYS A 166     -83.492   3.519 208.263  1.00 10.84           C  
ATOM   1357  CE  LYS A 166     -84.960   3.590 208.641  1.00 11.02           C  
ATOM   1358  NZ  LYS A 166     -85.645   2.299 208.422  1.00 11.35           N1+
ATOM   1359  N   ILE A 167     -79.454   4.036 210.992  1.00 10.00           N  
ATOM   1360  CA  ILE A 167     -78.052   4.137 210.605  1.00 10.14           C  
ATOM   1361  C   ILE A 167     -77.386   2.767 210.698  1.00 10.12           C  
ATOM   1362  O   ILE A 167     -76.679   2.372 209.773  1.00 10.08           O  
ATOM   1363  CB  ILE A 167     -77.290   5.170 211.473  1.00 10.26           C  
ATOM   1364  CG1 ILE A 167     -77.771   6.591 211.138  1.00 10.41           C  
ATOM   1365  CG2 ILE A 167     -75.781   5.077 211.253  1.00 10.28           C  
ATOM   1366  CD1 ILE A 167     -77.530   7.595 212.251  1.00 10.70           C  
ATOM   1367  N   ALA A 168     -77.619   2.059 211.804  1.00 10.31           N  
ATOM   1368  CA  ALA A 168     -77.118   0.686 211.959  1.00 10.50           C  
ATOM   1369  C   ALA A 168     -77.628  -0.225 210.833  1.00 10.71           C  
ATOM   1370  O   ALA A 168     -76.854  -0.977 210.240  1.00 10.92           O  
ATOM   1371  CB  ALA A 168     -77.497   0.119 213.318  1.00 10.68           C  
ATOM   1372  N   ALA A 169     -78.921  -0.131 210.524  1.00 10.68           N  
ATOM   1373  CA  ALA A 169     -79.539  -0.932 209.453  1.00 10.72           C  
ATOM   1374  C   ALA A 169     -78.988  -0.638 208.056  1.00 10.83           C  
ATOM   1375  O   ALA A 169     -79.046  -1.497 207.176  1.00 10.98           O  
ATOM   1376  CB  ALA A 169     -81.057  -0.762 209.465  1.00 10.70           C  
ATOM   1377  N   ALA A 170     -78.493   0.578 207.840  1.00 10.74           N  
ATOM   1378  CA  ALA A 170     -77.799   0.934 206.603  1.00 10.67           C  
ATOM   1379  C   ALA A 170     -76.337   0.467 206.614  1.00 10.87           C  
ATOM   1380  O   ALA A 170     -75.802   0.038 205.583  1.00 10.87           O  
ATOM   1381  CB  ALA A 170     -77.870   2.437 206.376  1.00 10.66           C  
ATOM   1382  N   LEU A 171     -75.695   0.554 207.776  1.00 11.02           N  
ATOM   1383  CA  LEU A 171     -74.276   0.222 207.903  1.00 11.42           C  
ATOM   1384  C   LEU A 171     -74.002  -1.263 207.663  1.00 11.38           C  
ATOM   1385  O   LEU A 171     -72.973  -1.615 207.078  1.00 11.43           O  
ATOM   1386  CB  LEU A 171     -73.747   0.673 209.270  1.00 11.79           C  
ATOM   1387  CG  LEU A 171     -72.220   0.760 209.406  1.00 12.25           C  
ATOM   1388  CD1 LEU A 171     -71.802   1.972 210.229  1.00 12.46           C  
ATOM   1389  CD2 LEU A 171     -71.652  -0.513 210.016  1.00 12.51           C  
ATOM   1390  N   MET A 172     -74.932  -2.127 208.071  1.00 11.35           N  
ATOM   1391  CA  MET A 172     -74.752  -3.568 207.911  1.00 11.56           C  
ATOM   1392  C   MET A 172     -74.604  -3.985 206.426  1.00 11.28           C  
ATOM   1393  O   MET A 172     -73.533  -4.447 206.050  1.00 11.20           O  
ATOM   1394  CB  MET A 172     -75.844  -4.352 208.662  1.00 12.15           C  
ATOM   1395  CG  MET A 172     -75.713  -5.863 208.570  1.00 12.59           C  
ATOM   1396  SD  MET A 172     -74.340  -6.493 209.542  1.00 13.72           S  
ATOM   1397  CE  MET A 172     -75.065  -6.665 211.162  1.00 13.59           C  
ATOM   1398  N   PRO A 173     -75.644  -3.798 205.580  1.00 10.98           N  
ATOM   1399  CA  PRO A 173     -75.488  -4.103 204.149  1.00 10.88           C  
ATOM   1400  C   PRO A 173     -74.544  -3.163 203.387  1.00 10.86           C  
ATOM   1401  O   PRO A 173     -73.968  -3.567 202.370  1.00 11.15           O  
ATOM   1402  CB  PRO A 173     -76.913  -3.945 203.609  1.00 10.77           C  
ATOM   1403  CG  PRO A 173     -77.541  -2.950 204.520  1.00 10.88           C  
ATOM   1404  CD  PRO A 173     -77.010  -3.329 205.872  1.00 10.86           C  
ATOM   1405  N   GLY A 174     -74.401  -1.922 203.861  1.00 10.84           N  
ATOM   1406  CA  GLY A 174     -73.579  -0.916 203.189  1.00 10.75           C  
ATOM   1407  C   GLY A 174     -72.082  -1.032 203.391  1.00 10.87           C  
ATOM   1408  O   GLY A 174     -71.313  -0.602 202.531  1.00 10.79           O  
ATOM   1409  N   PHE A 175     -71.671  -1.617 204.515  1.00 10.91           N  
ATOM   1410  CA  PHE A 175     -70.255  -1.623 204.913  1.00 10.95           C  
ATOM   1411  C   PHE A 175     -69.717  -2.932 205.494  1.00 10.97           C  
ATOM   1412  O   PHE A 175     -68.660  -3.393 205.078  1.00 10.77           O  
ATOM   1413  CB  PHE A 175     -70.008  -0.493 205.919  1.00 11.12           C  
ATOM   1414  CG  PHE A 175     -68.668  -0.568 206.603  1.00 11.24           C  
ATOM   1415  CD1 PHE A 175     -67.502  -0.290 205.901  1.00 11.44           C  
ATOM   1416  CD2 PHE A 175     -68.565  -0.937 207.943  1.00 11.44           C  
ATOM   1417  CE1 PHE A 175     -66.267  -0.358 206.527  1.00 11.55           C  
ATOM   1418  CE2 PHE A 175     -67.329  -1.014 208.567  1.00 11.49           C  
ATOM   1419  CZ  PHE A 175     -66.179  -0.728 207.857  1.00 11.59           C  
ATOM   1420  N   LEU A 176     -70.425  -3.513 206.456  1.00 10.98           N  
ATOM   1421  CA  LEU A 176     -69.788  -4.438 207.399  1.00 11.24           C  
ATOM   1422  C   LEU A 176     -69.361  -5.781 206.808  1.00 11.09           C  
ATOM   1423  O   LEU A 176     -68.466  -6.412 207.356  1.00 11.32           O  
ATOM   1424  CB  LEU A 176     -70.674  -4.677 208.634  1.00 11.75           C  
ATOM   1425  CG  LEU A 176     -70.109  -4.366 210.027  1.00 12.22           C  
ATOM   1426  CD1 LEU A 176     -70.942  -5.073 211.088  1.00 12.31           C  
ATOM   1427  CD2 LEU A 176     -68.633  -4.690 210.216  1.00 12.22           C  
ATOM   1428  N   LEU A 177     -69.995  -6.220 205.720  1.00 10.77           N  
ATOM   1429  CA  LEU A 177     -69.665  -7.525 205.104  1.00 10.60           C  
ATOM   1430  C   LEU A 177     -68.625  -7.458 203.977  1.00 10.39           C  
ATOM   1431  O   LEU A 177     -68.101  -8.497 203.568  1.00 10.32           O  
ATOM   1432  CB  LEU A 177     -70.936  -8.231 204.606  1.00 10.77           C  
ATOM   1433  CG  LEU A 177     -71.843  -8.781 205.717  1.00 10.75           C  
ATOM   1434  CD1 LEU A 177     -72.774  -7.722 206.292  1.00 10.85           C  
ATOM   1435  CD2 LEU A 177     -72.650  -9.973 205.228  1.00 10.71           C  
ATOM   1436  N   TYR A 178     -68.309  -6.260 203.492  1.00 10.17           N  
ATOM   1437  CA  TYR A 178     -67.438  -6.123 202.314  1.00 10.04           C  
ATOM   1438  C   TYR A 178     -66.006  -6.617 202.532  1.00  9.89           C  
ATOM   1439  O   TYR A 178     -65.422  -7.204 201.629  1.00  9.75           O  
ATOM   1440  CB  TYR A 178     -67.474  -4.698 201.752  1.00 10.15           C  
ATOM   1441  CG  TYR A 178     -68.702  -4.470 200.906  1.00 10.33           C  
ATOM   1442  CD1 TYR A 178     -68.758  -4.934 199.587  1.00 10.49           C  
ATOM   1443  CD2 TYR A 178     -69.826  -3.819 201.422  1.00 10.55           C  
ATOM   1444  CE1 TYR A 178     -69.886  -4.741 198.803  1.00 10.61           C  
ATOM   1445  CE2 TYR A 178     -70.956  -3.618 200.639  1.00 10.63           C  
ATOM   1446  CZ  TYR A 178     -70.984  -4.085 199.336  1.00 10.69           C  
ATOM   1447  OH  TYR A 178     -72.104  -3.891 198.558  1.00 11.11           O  
ATOM   1448  N   GLY A 179     -65.459  -6.414 203.726  1.00  9.73           N  
ATOM   1449  CA  GLY A 179     -64.165  -7.010 204.081  1.00  9.65           C  
ATOM   1450  C   GLY A 179     -64.090  -8.513 203.841  1.00  9.49           C  
ATOM   1451  O   GLY A 179     -63.043  -9.035 203.450  1.00  9.59           O  
ATOM   1452  N   GLY A 180     -65.205  -9.206 204.068  1.00  9.32           N  
ATOM   1453  CA  GLY A 180     -65.324 -10.634 203.778  1.00  9.31           C  
ATOM   1454  C   GLY A 180     -65.629 -10.927 202.322  1.00  9.23           C  
ATOM   1455  O   GLY A 180     -65.103 -11.888 201.770  1.00  9.09           O  
ATOM   1456  N   PHE A 181     -66.485 -10.111 201.699  1.00  9.31           N  
ATOM   1457  CA  PHE A 181     -66.793 -10.267 200.269  1.00  9.44           C  
ATOM   1458  C   PHE A 181     -65.568 -10.101 199.366  1.00  9.58           C  
ATOM   1459  O   PHE A 181     -65.562 -10.608 198.240  1.00  9.60           O  
ATOM   1460  CB  PHE A 181     -67.882  -9.287 199.799  1.00  9.44           C  
ATOM   1461  CG  PHE A 181     -69.270  -9.563 200.339  1.00  9.45           C  
ATOM   1462  CD1 PHE A 181     -69.753 -10.862 200.526  1.00  9.40           C  
ATOM   1463  CD2 PHE A 181     -70.129  -8.496 200.601  1.00  9.55           C  
ATOM   1464  CE1 PHE A 181     -71.040 -11.079 200.997  1.00  9.38           C  
ATOM   1465  CE2 PHE A 181     -71.421  -8.710 201.066  1.00  9.43           C  
ATOM   1466  CZ  PHE A 181     -71.875 -10.007 201.269  1.00  9.41           C  
ATOM   1467  N   TYR A 182     -64.545  -9.395 199.848  1.00  9.90           N  
ATOM   1468  CA  TYR A 182     -63.278  -9.324 199.125  1.00 10.21           C  
ATOM   1469  C   TYR A 182     -62.750 -10.713 198.754  1.00 10.21           C  
ATOM   1470  O   TYR A 182     -62.259 -10.905 197.640  1.00 10.25           O  
ATOM   1471  CB  TYR A 182     -62.217  -8.564 199.925  1.00 10.50           C  
ATOM   1472  CG  TYR A 182     -60.871  -8.559 199.243  1.00 11.00           C  
ATOM   1473  CD1 TYR A 182     -60.587  -7.650 198.224  1.00 11.20           C  
ATOM   1474  CD2 TYR A 182     -59.895  -9.496 199.585  1.00 11.29           C  
ATOM   1475  CE1 TYR A 182     -59.356  -7.658 197.583  1.00 11.51           C  
ATOM   1476  CE2 TYR A 182     -58.666  -9.513 198.948  1.00 11.49           C  
ATOM   1477  CZ  TYR A 182     -58.403  -8.596 197.948  1.00 11.50           C  
ATOM   1478  OH  TYR A 182     -57.180  -8.618 197.320  1.00 12.06           O  
ATOM   1479  N   LEU A 183     -62.857 -11.669 199.679  1.00 10.18           N  
ATOM   1480  CA  LEU A 183     -62.287 -13.008 199.477  1.00 10.21           C  
ATOM   1481  C   LEU A 183     -62.822 -13.758 198.240  1.00 10.21           C  
ATOM   1482  O   LEU A 183     -62.029 -14.145 197.391  1.00 10.28           O  
ATOM   1483  CB  LEU A 183     -62.398 -13.867 200.749  1.00 10.47           C  
ATOM   1484  CG  LEU A 183     -61.792 -15.278 200.708  1.00 10.52           C  
ATOM   1485  CD1 LEU A 183     -60.321 -15.243 200.318  1.00 10.66           C  
ATOM   1486  CD2 LEU A 183     -61.973 -15.958 202.056  1.00 10.66           C  
ATOM   1487  N   PRO A 184     -64.155 -13.956 198.120  1.00 10.13           N  
ATOM   1488  CA  PRO A 184     -64.634 -14.659 196.915  1.00 10.27           C  
ATOM   1489  C   PRO A 184     -64.284 -13.968 195.579  1.00 10.42           C  
ATOM   1490  O   PRO A 184     -64.047 -14.644 194.578  1.00 10.72           O  
ATOM   1491  CB  PRO A 184     -66.159 -14.740 197.123  1.00 10.24           C  
ATOM   1492  CG  PRO A 184     -66.475 -13.784 198.223  1.00 10.25           C  
ATOM   1493  CD  PRO A 184     -65.246 -13.727 199.081  1.00 10.20           C  
ATOM   1494  N   PHE A 185     -64.236 -12.638 195.574  1.00 10.73           N  
ATOM   1495  CA  PHE A 185     -63.891 -11.894 194.362  1.00 10.96           C  
ATOM   1496  C   PHE A 185     -62.393 -11.934 194.060  1.00 11.10           C  
ATOM   1497  O   PHE A 185     -62.008 -12.002 192.896  1.00 11.43           O  
ATOM   1498  CB  PHE A 185     -64.422 -10.463 194.438  1.00 11.06           C  
ATOM   1499  CG  PHE A 185     -65.931 -10.378 194.547  1.00 11.00           C  
ATOM   1500  CD1 PHE A 185     -66.767 -11.245 193.833  1.00 11.21           C  
ATOM   1501  CD2 PHE A 185     -66.517  -9.412 195.350  1.00 11.26           C  
ATOM   1502  CE1 PHE A 185     -68.147 -11.149 193.933  1.00 11.17           C  
ATOM   1503  CE2 PHE A 185     -67.897  -9.314 195.448  1.00 11.16           C  
ATOM   1504  CZ  PHE A 185     -68.709 -10.182 194.739  1.00 11.29           C  
ATOM   1505  N   TYR A 186     -61.559 -11.908 195.098  1.00 11.38           N  
ATOM   1506  CA  TYR A 186     -60.130 -12.220 194.940  1.00 11.57           C  
ATOM   1507  C   TYR A 186     -59.960 -13.600 194.302  1.00 11.46           C  
ATOM   1508  O   TYR A 186     -59.182 -13.772 193.356  1.00 11.10           O  
ATOM   1509  CB  TYR A 186     -59.421 -12.165 196.301  1.00 12.01           C  
ATOM   1510  CG  TYR A 186     -57.994 -12.682 196.324  1.00 12.48           C  
ATOM   1511  CD1 TYR A 186     -56.921 -11.834 196.063  1.00 13.04           C  
ATOM   1512  CD2 TYR A 186     -57.718 -14.016 196.640  1.00 12.87           C  
ATOM   1513  CE1 TYR A 186     -55.614 -12.302 196.094  1.00 13.12           C  
ATOM   1514  CE2 TYR A 186     -56.417 -14.495 196.672  1.00 13.18           C  
ATOM   1515  CZ  TYR A 186     -55.370 -13.637 196.399  1.00 13.15           C  
ATOM   1516  OH  TYR A 186     -54.079 -14.116 196.430  1.00 14.06           O  
ATOM   1517  N   LEU A 187     -60.696 -14.579 194.816  1.00 11.23           N  
ATOM   1518  CA  LEU A 187     -60.623 -15.950 194.308  1.00 11.69           C  
ATOM   1519  C   LEU A 187     -61.116 -16.085 192.867  1.00 12.13           C  
ATOM   1520  O   LEU A 187     -60.406 -16.640 192.024  1.00 11.90           O  
ATOM   1521  CB  LEU A 187     -61.388 -16.908 195.226  1.00 11.68           C  
ATOM   1522  CG  LEU A 187     -60.718 -17.180 196.576  1.00 11.74           C  
ATOM   1523  CD1 LEU A 187     -61.687 -17.849 197.542  1.00 11.75           C  
ATOM   1524  CD2 LEU A 187     -59.467 -18.030 196.404  1.00 11.95           C  
ATOM   1525  N   SER A 188     -62.306 -15.565 192.574  1.00 12.65           N  
ATOM   1526  CA  SER A 188     -62.889 -15.695 191.224  1.00 13.34           C  
ATOM   1527  C   SER A 188     -62.129 -14.915 190.144  1.00 14.02           C  
ATOM   1528  O   SER A 188     -62.151 -15.308 188.977  1.00 14.55           O  
ATOM   1529  CB  SER A 188     -64.382 -15.337 191.223  1.00 13.48           C  
ATOM   1530  OG  SER A 188     -64.606 -14.006 191.638  1.00 13.64           O  
ATOM   1531  N   ALA A 189     -61.449 -13.834 190.531  1.00 14.63           N  
ATOM   1532  CA  ALA A 189     -60.537 -13.120 189.622  1.00 15.17           C  
ATOM   1533  C   ALA A 189     -59.329 -13.977 189.220  1.00 15.90           C  
ATOM   1534  O   ALA A 189     -58.744 -13.758 188.155  1.00 16.31           O  
ATOM   1535  CB  ALA A 189     -60.071 -11.812 190.246  1.00 15.14           C  
ATOM   1536  N   ARG A 190     -58.963 -14.935 190.074  1.00 16.48           N  
ATOM   1537  CA  ARG A 190     -57.931 -15.939 189.776  1.00 16.95           C  
ATOM   1538  C   ARG A 190     -58.519 -17.298 189.341  1.00 17.16           C  
ATOM   1539  O   ARG A 190     -57.853 -18.332 189.455  1.00 17.36           O  
ATOM   1540  CB  ARG A 190     -57.014 -16.110 190.998  1.00 17.37           C  
ATOM   1541  CG  ARG A 190     -56.203 -14.867 191.339  1.00 18.05           C  
ATOM   1542  CD  ARG A 190     -55.707 -14.878 192.776  1.00 18.65           C  
ATOM   1543  NE  ARG A 190     -54.995 -13.644 193.119  1.00 19.59           N  
ATOM   1544  CZ  ARG A 190     -53.683 -13.422 192.971  1.00 20.28           C  
ATOM   1545  NH1 ARG A 190     -53.183 -12.243 193.332  1.00 21.20           N1+
ATOM   1546  NH2 ARG A 190     -52.860 -14.345 192.465  1.00 20.83           N  
ATOM   1547  N   GLY A 191     -59.753 -17.294 188.829  1.00 17.37           N  
ATOM   1548  CA  GLY A 191     -60.410 -18.503 188.328  1.00 17.68           C  
ATOM   1549  C   GLY A 191     -60.828 -19.546 189.350  1.00 17.93           C  
ATOM   1550  O   GLY A 191     -61.092 -20.693 188.978  1.00 18.80           O  
ATOM   1551  N   LYS A 192     -60.912 -19.155 190.624  1.00 17.46           N  
ATOM   1552  CA  LYS A 192     -61.230 -20.083 191.712  1.00 17.41           C  
ATOM   1553  C   LYS A 192     -62.614 -19.805 192.274  1.00 16.67           C  
ATOM   1554  O   LYS A 192     -62.965 -18.654 192.529  1.00 16.02           O  
ATOM   1555  CB  LYS A 192     -60.187 -19.981 192.820  1.00 18.19           C  
ATOM   1556  CG  LYS A 192     -58.792 -20.347 192.339  1.00 18.97           C  
ATOM   1557  CD  LYS A 192     -57.829 -20.595 193.487  1.00 19.67           C  
ATOM   1558  CE  LYS A 192     -56.653 -21.459 193.055  1.00 20.01           C  
ATOM   1559  NZ  LYS A 192     -57.018 -22.904 192.980  1.00 20.33           N1+
ATOM   1560  N   LEU A 193     -63.392 -20.872 192.454  1.00 15.80           N  
ATOM   1561  CA  LEU A 193     -64.762 -20.796 192.976  1.00 15.52           C  
ATOM   1562  C   LEU A 193     -65.669 -19.815 192.195  1.00 15.02           C  
ATOM   1563  O   LEU A 193     -66.292 -18.935 192.789  1.00 14.05           O  
ATOM   1564  CB  LEU A 193     -64.754 -20.467 194.481  1.00 15.80           C  
ATOM   1565  CG  LEU A 193     -64.348 -21.564 195.471  1.00 16.27           C  
ATOM   1566  CD1 LEU A 193     -62.925 -22.051 195.265  1.00 16.57           C  
ATOM   1567  CD2 LEU A 193     -64.532 -21.057 196.896  1.00 16.47           C  
ATOM   1568  N   PRO A 194     -65.751 -19.966 190.857  1.00 14.64           N  
ATOM   1569  CA  PRO A 194     -66.533 -19.006 190.061  1.00 14.65           C  
ATOM   1570  C   PRO A 194     -68.032 -18.982 190.383  1.00 14.39           C  
ATOM   1571  O   PRO A 194     -68.642 -17.909 190.388  1.00 14.85           O  
ATOM   1572  CB  PRO A 194     -66.293 -19.469 188.616  1.00 14.72           C  
ATOM   1573  CG  PRO A 194     -65.918 -20.908 188.733  1.00 14.72           C  
ATOM   1574  CD  PRO A 194     -65.128 -20.997 190.004  1.00 14.74           C  
ATOM   1575  N   ASN A 195     -68.602 -20.153 190.657  1.00 14.08           N  
ATOM   1576  CA  ASN A 195     -70.038 -20.282 190.934  1.00 14.00           C  
ATOM   1577  C   ASN A 195     -70.429 -19.692 192.281  1.00 13.65           C  
ATOM   1578  O   ASN A 195     -71.507 -19.108 192.420  1.00 13.52           O  
ATOM   1579  CB  ASN A 195     -70.482 -21.742 190.850  1.00 14.41           C  
ATOM   1580  CG  ASN A 195     -70.250 -22.339 189.478  1.00 14.82           C  
ATOM   1581  ND2 ASN A 195     -69.134 -23.041 189.309  1.00 15.20           N  
ATOM   1582  OD1 ASN A 195     -71.068 -22.168 188.578  1.00 15.36           O  
ATOM   1583  N   THR A 196     -69.555 -19.847 193.272  1.00 13.19           N  
ATOM   1584  CA  THR A 196     -69.723 -19.185 194.570  1.00 12.87           C  
ATOM   1585  C   THR A 196     -69.876 -17.672 194.385  1.00 12.77           C  
ATOM   1586  O   THR A 196     -70.764 -17.076 194.973  1.00 12.37           O  
ATOM   1587  CB  THR A 196     -68.546 -19.497 195.519  1.00 13.01           C  
ATOM   1588  CG2 THR A 196     -68.618 -18.682 196.812  1.00 12.99           C  
ATOM   1589  OG1 THR A 196     -68.567 -20.889 195.856  1.00 13.09           O  
ATOM   1590  N   SER A 197     -69.038 -17.064 193.548  1.00 12.43           N  
ATOM   1591  CA  SER A 197     -69.151 -15.620 193.276  1.00 12.57           C  
ATOM   1592  C   SER A 197     -70.494 -15.193 192.646  1.00 12.37           C  
ATOM   1593  O   SER A 197     -70.932 -14.062 192.865  1.00 12.21           O  
ATOM   1594  CB  SER A 197     -67.967 -15.109 192.441  1.00 12.75           C  
ATOM   1595  OG  SER A 197     -66.849 -14.843 193.274  1.00 13.26           O  
ATOM   1596  N   ASP A 198     -71.132 -16.081 191.872  1.00 12.40           N  
ATOM   1597  CA  ASP A 198     -72.508 -15.845 191.386  1.00 12.24           C  
ATOM   1598  C   ASP A 198     -73.484 -15.675 192.555  1.00 11.36           C  
ATOM   1599  O   ASP A 198     -74.331 -14.781 192.528  1.00 11.21           O  
ATOM   1600  CB  ASP A 198     -73.007 -16.977 190.460  1.00 12.98           C  
ATOM   1601  CG  ASP A 198     -72.493 -16.864 189.027  1.00 13.70           C  
ATOM   1602  OD1 ASP A 198     -71.586 -16.062 188.740  1.00 13.91           O  
ATOM   1603  OD2 ASP A 198     -73.030 -17.598 188.165  1.00 14.75           O1-
ATOM   1604  N   ILE A 199     -73.361 -16.518 193.580  1.00 10.53           N  
ATOM   1605  CA  ILE A 199     -74.177 -16.364 194.792  1.00 10.02           C  
ATOM   1606  C   ILE A 199     -73.883 -15.028 195.488  1.00  9.79           C  
ATOM   1607  O   ILE A 199     -74.808 -14.314 195.871  1.00  9.43           O  
ATOM   1608  CB  ILE A 199     -74.023 -17.565 195.758  1.00 10.05           C  
ATOM   1609  CG1 ILE A 199     -74.663 -18.809 195.130  1.00 10.13           C  
ATOM   1610  CG2 ILE A 199     -74.667 -17.276 197.114  1.00 10.04           C  
ATOM   1611  CD1 ILE A 199     -74.366 -20.104 195.847  1.00 10.16           C  
ATOM   1612  N   ILE A 200     -72.608 -14.674 195.622  1.00  9.49           N  
ATOM   1613  CA  ILE A 200     -72.244 -13.409 196.272  1.00  9.69           C  
ATOM   1614  C   ILE A 200     -72.843 -12.222 195.508  1.00  9.75           C  
ATOM   1615  O   ILE A 200     -73.322 -11.277 196.127  1.00  9.67           O  
ATOM   1616  CB  ILE A 200     -70.708 -13.235 196.434  1.00  9.67           C  
ATOM   1617  CG1 ILE A 200     -70.076 -14.442 197.153  1.00  9.86           C  
ATOM   1618  CG2 ILE A 200     -70.371 -11.949 197.189  1.00  9.68           C  
ATOM   1619  CD1 ILE A 200     -70.730 -14.847 198.460  1.00  9.83           C  
ATOM   1620  N   ARG A 201     -72.827 -12.277 194.174  1.00  9.81           N  
ATOM   1621  CA  ARG A 201     -73.428 -11.212 193.366  1.00 10.04           C  
ATOM   1622  C   ARG A 201     -74.954 -11.129 193.522  1.00  9.64           C  
ATOM   1623  O   ARG A 201     -75.511 -10.035 193.481  1.00  9.92           O  
ATOM   1624  CB  ARG A 201     -73.043 -11.355 191.892  1.00 10.49           C  
ATOM   1625  CG  ARG A 201     -71.619 -10.915 191.620  1.00 10.83           C  
ATOM   1626  CD  ARG A 201     -71.279 -10.978 190.143  1.00 11.23           C  
ATOM   1627  NE  ARG A 201     -70.936 -12.340 189.744  1.00 11.46           N  
ATOM   1628  CZ  ARG A 201     -69.711 -12.874 189.757  1.00 11.42           C  
ATOM   1629  NH1 ARG A 201     -68.643 -12.185 190.164  1.00 11.48           N1+
ATOM   1630  NH2 ARG A 201     -69.555 -14.136 189.373  1.00 11.64           N  
ATOM   1631  N   LEU A 202     -75.623 -12.269 193.683  1.00  9.40           N  
ATOM   1632  CA  LEU A 202     -77.067 -12.272 193.985  1.00  9.36           C  
ATOM   1633  C   LEU A 202     -77.343 -11.660 195.359  1.00  9.22           C  
ATOM   1634  O   LEU A 202     -78.315 -10.916 195.537  1.00  8.99           O  
ATOM   1635  CB  LEU A 202     -77.650 -13.687 193.917  1.00  9.42           C  
ATOM   1636  CG  LEU A 202     -77.804 -14.293 192.520  1.00  9.62           C  
ATOM   1637  CD1 LEU A 202     -77.989 -15.796 192.608  1.00  9.84           C  
ATOM   1638  CD2 LEU A 202     -78.968 -13.664 191.777  1.00  9.85           C  
ATOM   1639  N   ILE A 203     -76.483 -11.979 196.324  1.00  9.07           N  
ATOM   1640  CA  ILE A 203     -76.568 -11.387 197.657  1.00  8.99           C  
ATOM   1641  C   ILE A 203     -76.398  -9.868 197.563  1.00  9.19           C  
ATOM   1642  O   ILE A 203     -77.196  -9.122 198.119  1.00  9.25           O  
ATOM   1643  CB  ILE A 203     -75.523 -12.001 198.627  1.00  9.01           C  
ATOM   1644  CG1 ILE A 203     -75.919 -13.436 198.980  1.00  8.97           C  
ATOM   1645  CG2 ILE A 203     -75.390 -11.172 199.896  1.00  8.97           C  
ATOM   1646  CD1 ILE A 203     -74.847 -14.215 199.716  1.00  9.11           C  
ATOM   1647  N   LEU A 204     -75.367  -9.419 196.854  1.00  9.38           N  
ATOM   1648  CA  LEU A 204     -75.111  -7.979 196.708  1.00  9.68           C  
ATOM   1649  C   LEU A 204     -76.211  -7.217 195.965  1.00  9.66           C  
ATOM   1650  O   LEU A 204     -76.473  -6.054 196.290  1.00  9.82           O  
ATOM   1651  CB  LEU A 204     -73.766  -7.741 196.021  1.00  9.91           C  
ATOM   1652  CG  LEU A 204     -72.547  -8.083 196.878  1.00 10.24           C  
ATOM   1653  CD1 LEU A 204     -71.285  -8.003 196.035  1.00 10.46           C  
ATOM   1654  CD2 LEU A 204     -72.448  -7.188 198.109  1.00 10.38           C  
ATOM   1655  N   ARG A 205     -76.850  -7.859 194.985  1.00  9.71           N  
ATOM   1656  CA  ARG A 205     -77.986  -7.255 194.270  1.00  9.77           C  
ATOM   1657  C   ARG A 205     -79.108  -6.866 195.243  1.00  9.55           C  
ATOM   1658  O   ARG A 205     -79.810  -5.878 195.018  1.00  9.66           O  
ATOM   1659  CB  ARG A 205     -78.523  -8.193 193.183  1.00  9.90           C  
ATOM   1660  CG  ARG A 205     -79.655  -7.601 192.342  1.00 10.22           C  
ATOM   1661  CD  ARG A 205     -80.080  -8.532 191.220  1.00 10.42           C  
ATOM   1662  NE  ARG A 205     -80.723  -9.751 191.710  1.00 10.62           N  
ATOM   1663  CZ  ARG A 205     -81.235 -10.716 190.942  1.00 10.80           C  
ATOM   1664  NH1 ARG A 205     -81.807 -11.772 191.514  1.00 10.85           N1+
ATOM   1665  NH2 ARG A 205     -81.190 -10.639 189.609  1.00 11.18           N  
ATOM   1666  N   ASP A 206     -79.264  -7.634 196.320  1.00  9.40           N  
ATOM   1667  CA  ASP A 206     -80.192  -7.279 197.389  1.00  9.22           C  
ATOM   1668  C   ASP A 206     -79.588  -6.233 198.323  1.00  9.34           C  
ATOM   1669  O   ASP A 206     -80.208  -5.205 198.587  1.00  9.46           O  
ATOM   1670  CB  ASP A 206     -80.591  -8.515 198.200  1.00  9.01           C  
ATOM   1671  CG  ASP A 206     -81.302  -9.566 197.370  1.00  8.98           C  
ATOM   1672  OD1 ASP A 206     -81.982  -9.213 196.386  1.00  8.92           O  
ATOM   1673  OD2 ASP A 206     -81.178 -10.766 197.698  1.00  8.88           O1-
ATOM   1674  N   LYS A 207     -78.381  -6.493 198.821  1.00  9.42           N  
ATOM   1675  CA  LYS A 207     -77.771  -5.624 199.835  1.00  9.68           C  
ATOM   1676  C   LYS A 207     -77.537  -4.181 199.380  1.00  9.47           C  
ATOM   1677  O   LYS A 207     -77.692  -3.260 200.178  1.00  9.46           O  
ATOM   1678  CB  LYS A 207     -76.477  -6.235 200.380  1.00 10.08           C  
ATOM   1679  CG  LYS A 207     -76.735  -7.472 201.228  1.00 10.56           C  
ATOM   1680  CD  LYS A 207     -75.560  -7.854 202.104  1.00 11.04           C  
ATOM   1681  CE  LYS A 207     -75.791  -9.203 202.771  1.00 11.18           C  
ATOM   1682  NZ  LYS A 207     -76.831  -9.224 203.833  1.00 11.34           N1+
ATOM   1683  N   VAL A 208     -77.209  -3.976 198.106  1.00  9.54           N  
ATOM   1684  CA  VAL A 208     -77.076  -2.611 197.574  1.00  9.69           C  
ATOM   1685  C   VAL A 208     -78.412  -1.858 197.687  1.00  9.48           C  
ATOM   1686  O   VAL A 208     -78.435  -0.671 198.018  1.00  9.42           O  
ATOM   1687  CB  VAL A 208     -76.521  -2.601 196.120  1.00 10.08           C  
ATOM   1688  CG1 VAL A 208     -76.608  -1.216 195.488  1.00 10.55           C  
ATOM   1689  CG2 VAL A 208     -75.073  -3.079 196.099  1.00 10.33           C  
ATOM   1690  N   ILE A 209     -79.520  -2.552 197.445  1.00  9.33           N  
ATOM   1691  CA  ILE A 209     -80.843  -1.937 197.599  1.00  9.20           C  
ATOM   1692  C   ILE A 209     -81.194  -1.717 199.071  1.00  9.08           C  
ATOM   1693  O   ILE A 209     -81.780  -0.685 199.423  1.00  8.65           O  
ATOM   1694  CB  ILE A 209     -81.939  -2.738 196.865  1.00  9.29           C  
ATOM   1695  CG1 ILE A 209     -81.631  -2.728 195.354  1.00  9.46           C  
ATOM   1696  CG2 ILE A 209     -83.325  -2.161 197.167  1.00  9.41           C  
ATOM   1697  CD1 ILE A 209     -82.634  -3.442 194.491  1.00  9.68           C  
ATOM   1698  N   HIS A 210     -80.828  -2.666 199.932  1.00  8.87           N  
ATOM   1699  CA  HIS A 210     -81.067  -2.504 201.373  1.00  9.01           C  
ATOM   1700  C   HIS A 210     -80.368  -1.250 201.905  1.00  9.17           C  
ATOM   1701  O   HIS A 210     -80.985  -0.444 202.608  1.00  9.31           O  
ATOM   1702  CB  HIS A 210     -80.623  -3.741 202.166  1.00  8.93           C  
ATOM   1703  CG  HIS A 210     -81.341  -4.998 201.777  1.00  8.97           C  
ATOM   1704  CD2 HIS A 210     -82.369  -5.210 200.921  1.00  8.99           C  
ATOM   1705  ND1 HIS A 210     -80.990  -6.237 202.266  1.00  9.17           N  
ATOM   1706  CE1 HIS A 210     -81.779  -7.157 201.739  1.00  9.06           C  
ATOM   1707  NE2 HIS A 210     -82.627  -6.558 200.923  1.00  8.98           N  
ATOM   1708  N   ASN A 211     -79.096  -1.077 201.547  1.00  9.41           N  
ATOM   1709  CA  ASN A 211     -78.344   0.114 201.939  1.00  9.85           C  
ATOM   1710  C   ASN A 211     -78.940   1.401 201.370  1.00  9.66           C  
ATOM   1711  O   ASN A 211     -79.128   2.376 202.101  1.00  9.98           O  
ATOM   1712  CB  ASN A 211     -76.877  -0.003 201.525  1.00 10.10           C  
ATOM   1713  CG  ASN A 211     -76.096   1.263 201.820  1.00 10.60           C  
ATOM   1714  ND2 ASN A 211     -75.697   1.970 200.776  1.00 11.19           N  
ATOM   1715  OD1 ASN A 211     -75.879   1.609 202.981  1.00 11.25           O  
ATOM   1716  N   PHE A 212     -79.234   1.401 200.070  1.00  9.41           N  
ATOM   1717  CA  PHE A 212     -79.859   2.561 199.434  1.00  9.53           C  
ATOM   1718  C   PHE A 212     -81.138   2.962 200.160  1.00  9.16           C  
ATOM   1719  O   PHE A 212     -81.359   4.137 200.448  1.00  9.20           O  
ATOM   1720  CB  PHE A 212     -80.204   2.301 197.964  1.00  9.77           C  
ATOM   1721  CG  PHE A 212     -81.257   3.233 197.443  1.00 10.24           C  
ATOM   1722  CD1 PHE A 212     -80.929   4.544 197.117  1.00 10.52           C  
ATOM   1723  CD2 PHE A 212     -82.593   2.836 197.372  1.00 10.42           C  
ATOM   1724  CE1 PHE A 212     -81.904   5.429 196.683  1.00 10.62           C  
ATOM   1725  CE2 PHE A 212     -83.570   3.719 196.942  1.00 10.71           C  
ATOM   1726  CZ  PHE A 212     -83.223   5.018 196.601  1.00 10.84           C  
ATOM   1727  N   TYR A 213     -81.986   1.974 200.424  1.00  8.97           N  
ATOM   1728  CA  TYR A 213     -83.319   2.224 200.964  1.00  8.79           C  
ATOM   1729  C   TYR A 213     -83.275   2.773 202.384  1.00  8.83           C  
ATOM   1730  O   TYR A 213     -83.947   3.760 202.696  1.00  8.81           O  
ATOM   1731  CB  TYR A 213     -84.145   0.945 200.913  1.00  8.74           C  
ATOM   1732  CG  TYR A 213     -85.612   1.147 201.191  1.00  8.69           C  
ATOM   1733  CD1 TYR A 213     -86.407   1.892 200.321  1.00  8.64           C  
ATOM   1734  CD2 TYR A 213     -86.220   0.560 202.294  1.00  8.60           C  
ATOM   1735  CE1 TYR A 213     -87.758   2.070 200.558  1.00  8.61           C  
ATOM   1736  CE2 TYR A 213     -87.573   0.729 202.534  1.00  8.55           C  
ATOM   1737  CZ  TYR A 213     -88.336   1.481 201.660  1.00  8.56           C  
ATOM   1738  OH  TYR A 213     -89.679   1.648 201.894  1.00  8.53           O  
ATOM   1739  N   SER A 214     -82.477   2.144 203.244  1.00  8.93           N  
ATOM   1740  CA  SER A 214     -82.305   2.644 204.605  1.00  9.15           C  
ATOM   1741  C   SER A 214     -81.686   4.037 204.607  1.00  9.22           C  
ATOM   1742  O   SER A 214     -82.082   4.882 205.401  1.00  9.51           O  
ATOM   1743  CB  SER A 214     -81.466   1.686 205.447  1.00  9.12           C  
ATOM   1744  OG  SER A 214     -82.230   0.556 205.815  1.00  9.38           O  
ATOM   1745  N   GLY A 215     -80.719   4.268 203.721  1.00  9.36           N  
ATOM   1746  CA  GLY A 215     -80.110   5.582 203.576  1.00  9.55           C  
ATOM   1747  C   GLY A 215     -81.090   6.653 203.127  1.00  9.77           C  
ATOM   1748  O   GLY A 215     -81.023   7.793 203.589  1.00  9.88           O  
ATOM   1749  N   TYR A 216     -81.989   6.270 202.223  1.00  9.98           N  
ATOM   1750  CA  TYR A 216     -83.048   7.146 201.695  1.00 10.05           C  
ATOM   1751  C   TYR A 216     -84.032   7.549 202.790  1.00 10.11           C  
ATOM   1752  O   TYR A 216     -84.351   8.730 202.955  1.00  9.98           O  
ATOM   1753  CB  TYR A 216     -83.766   6.433 200.535  1.00 10.22           C  
ATOM   1754  CG  TYR A 216     -85.017   7.101 200.015  1.00 10.43           C  
ATOM   1755  CD1 TYR A 216     -84.940   8.197 199.164  1.00 10.69           C  
ATOM   1756  CD2 TYR A 216     -86.281   6.616 200.349  1.00 10.67           C  
ATOM   1757  CE1 TYR A 216     -86.085   8.804 198.674  1.00 10.77           C  
ATOM   1758  CE2 TYR A 216     -87.435   7.223 199.863  1.00 10.80           C  
ATOM   1759  CZ  TYR A 216     -87.327   8.315 199.026  1.00 10.91           C  
ATOM   1760  OH  TYR A 216     -88.459   8.923 198.538  1.00 11.03           O  
ATOM   1761  N   LYS A 217     -84.490   6.563 203.556  1.00  9.92           N  
ATOM   1762  CA  LYS A 217     -85.428   6.813 204.649  1.00 10.06           C  
ATOM   1763  C   LYS A 217     -84.770   7.618 205.770  1.00 10.18           C  
ATOM   1764  O   LYS A 217     -85.407   8.490 206.374  1.00 10.61           O  
ATOM   1765  CB  LYS A 217     -85.996   5.498 205.185  1.00  9.98           C  
ATOM   1766  CG  LYS A 217     -86.841   4.732 204.181  1.00  9.78           C  
ATOM   1767  CD  LYS A 217     -88.144   5.448 203.853  1.00  9.76           C  
ATOM   1768  CE  LYS A 217     -88.975   4.627 202.886  1.00  9.72           C  
ATOM   1769  NZ  LYS A 217     -90.400   5.050 202.854  1.00  9.59           N1+
ATOM   1770  N   TYR A 218     -83.491   7.345 206.030  1.00 10.47           N  
ATOM   1771  CA  TYR A 218     -82.716   8.156 206.968  1.00 10.71           C  
ATOM   1772  C   TYR A 218     -82.732   9.629 206.550  1.00 10.97           C  
ATOM   1773  O   TYR A 218     -83.038  10.497 207.358  1.00 11.10           O  
ATOM   1774  CB  TYR A 218     -81.274   7.660 207.054  1.00 10.80           C  
ATOM   1775  CG  TYR A 218     -80.372   8.565 207.860  1.00 10.98           C  
ATOM   1776  CD1 TYR A 218     -80.416   8.555 209.246  1.00 11.09           C  
ATOM   1777  CD2 TYR A 218     -79.485   9.444 207.233  1.00 11.07           C  
ATOM   1778  CE1 TYR A 218     -79.597   9.381 209.996  1.00 11.39           C  
ATOM   1779  CE2 TYR A 218     -78.653  10.273 207.976  1.00 11.40           C  
ATOM   1780  CZ  TYR A 218     -78.713  10.235 209.358  1.00 11.46           C  
ATOM   1781  OH  TYR A 218     -77.910  11.053 210.122  1.00 11.91           O  
ATOM   1782  N   GLN A 219     -82.397   9.890 205.288  1.00 11.22           N  
ATOM   1783  CA  GLN A 219     -82.335  11.268 204.780  1.00 11.58           C  
ATOM   1784  C   GLN A 219     -83.672  12.003 204.871  1.00 11.87           C  
ATOM   1785  O   GLN A 219     -83.710  13.174 205.258  1.00 12.11           O  
ATOM   1786  CB  GLN A 219     -81.797  11.303 203.354  1.00 11.65           C  
ATOM   1787  CG  GLN A 219     -80.319  10.969 203.287  1.00 11.87           C  
ATOM   1788  CD  GLN A 219     -79.805  10.969 201.870  1.00 12.16           C  
ATOM   1789  NE2 GLN A 219     -79.682  12.153 201.292  1.00 12.30           N  
ATOM   1790  OE1 GLN A 219     -79.541   9.913 201.288  1.00 12.72           O  
ATOM   1791  N   LEU A 220     -84.766  11.318 204.537  1.00 12.20           N  
ATOM   1792  CA  LEU A 220     -86.099  11.921 204.663  1.00 12.64           C  
ATOM   1793  C   LEU A 220     -86.410  12.363 206.091  1.00 13.06           C  
ATOM   1794  O   LEU A 220     -86.961  13.447 206.299  1.00 13.16           O  
ATOM   1795  CB  LEU A 220     -87.193  10.963 204.177  1.00 12.58           C  
ATOM   1796  CG  LEU A 220     -87.281  10.704 202.674  1.00 12.73           C  
ATOM   1797  CD1 LEU A 220     -88.320   9.627 202.401  1.00 12.89           C  
ATOM   1798  CD2 LEU A 220     -87.612  11.979 201.911  1.00 12.88           C  
ATOM   1799  N   LYS A 221     -86.048  11.534 207.068  1.00 13.53           N  
ATOM   1800  CA  LYS A 221     -86.308  11.852 208.474  1.00 14.30           C  
ATOM   1801  C   LYS A 221     -85.411  12.960 209.011  1.00 14.83           C  
ATOM   1802  O   LYS A 221     -85.904  13.879 209.661  1.00 14.88           O  
ATOM   1803  CB  LYS A 221     -86.178  10.617 209.365  1.00 14.76           C  
ATOM   1804  CG  LYS A 221     -87.398   9.716 209.345  1.00 15.38           C  
ATOM   1805  CD  LYS A 221     -87.532   8.939 210.641  1.00 15.90           C  
ATOM   1806  CE  LYS A 221     -88.779   8.078 210.650  1.00 16.14           C  
ATOM   1807  NZ  LYS A 221     -88.824   7.224 211.868  1.00 16.52           N1+
ATOM   1808  N   VAL A 222     -84.109  12.865 208.755  1.00 15.29           N  
ATOM   1809  CA  VAL A 222     -83.163  13.884 209.250  1.00 15.86           C  
ATOM   1810  C   VAL A 222     -83.367  15.263 208.622  1.00 16.16           C  
ATOM   1811  O   VAL A 222     -83.052  16.269 209.257  1.00 16.09           O  
ATOM   1812  CB  VAL A 222     -81.680  13.461 209.116  1.00 16.28           C  
ATOM   1813  CG1 VAL A 222     -81.432  12.153 209.853  1.00 16.62           C  
ATOM   1814  CG2 VAL A 222     -81.235  13.396 207.660  1.00 16.34           C  
ATOM   1815  N   ALA A 223     -83.903  15.317 207.401  1.00 16.53           N  
ATOM   1816  CA  ALA A 223     -84.237  16.599 206.756  1.00 17.03           C  
ATOM   1817  C   ALA A 223     -85.286  17.412 207.535  1.00 17.53           C  
ATOM   1818  O   ALA A 223     -85.291  18.643 207.459  1.00 18.12           O  
ATOM   1819  CB  ALA A 223     -84.707  16.375 205.325  1.00 17.23           C  
ATOM   1820  N   LYS A 224     -86.157  16.722 208.275  1.00 17.85           N  
ATOM   1821  CA  LYS A 224     -87.187  17.362 209.110  1.00 17.99           C  
ATOM   1822  C   LYS A 224     -86.645  17.957 210.416  1.00 17.76           C  
ATOM   1823  O   LYS A 224     -87.307  18.809 211.023  1.00 18.26           O  
ATOM   1824  CB  LYS A 224     -88.285  16.355 209.472  1.00 18.72           C  
ATOM   1825  CG  LYS A 224     -88.947  15.661 208.287  1.00 19.12           C  
ATOM   1826  CD  LYS A 224     -90.095  14.746 208.709  1.00 19.72           C  
ATOM   1827  CE  LYS A 224     -89.683  13.738 209.776  1.00 20.11           C  
ATOM   1828  NZ  LYS A 224     -90.537  12.520 209.801  1.00 20.12           N1+
ATOM   1829  N   LEU A 225     -85.476  17.487 210.860  1.00 16.90           N  
ATOM   1830  CA  LEU A 225     -84.888  17.896 212.138  1.00 16.34           C  
ATOM   1831  C   LEU A 225     -84.273  19.286 212.068  1.00 15.07           C  
ATOM   1832  O   LEU A 225     -83.947  19.778 210.991  1.00 14.76           O  
ATOM   1833  CB  LEU A 225     -83.792  16.917 212.572  1.00 16.98           C  
ATOM   1834  CG  LEU A 225     -84.134  15.446 212.803  1.00 17.73           C  
ATOM   1835  CD1 LEU A 225     -82.861  14.709 213.186  1.00 18.05           C  
ATOM   1836  CD2 LEU A 225     -85.196  15.293 213.878  1.00 17.94           C  
ATOM   1837  N   SER A 226     -84.087  19.889 213.241  1.00 14.13           N  
ATOM   1838  CA  SER A 226     -83.388  21.172 213.362  1.00 13.58           C  
ATOM   1839  C   SER A 226     -81.949  21.037 212.861  1.00 13.24           C  
ATOM   1840  O   SER A 226     -81.393  19.933 212.892  1.00 12.89           O  
ATOM   1841  CB  SER A 226     -83.370  21.649 214.820  1.00 13.42           C  
ATOM   1842  OG  SER A 226     -82.556  20.816 215.636  1.00 13.40           O  
ATOM   1843  N   PRO A 227     -81.339  22.147 212.405  1.00 13.00           N  
ATOM   1844  CA  PRO A 227     -79.920  22.098 212.035  1.00 13.11           C  
ATOM   1845  C   PRO A 227     -79.001  21.575 213.149  1.00 13.38           C  
ATOM   1846  O   PRO A 227     -78.058  20.838 212.855  1.00 12.88           O  
ATOM   1847  CB  PRO A 227     -79.596  23.556 211.694  1.00 13.19           C  
ATOM   1848  CG  PRO A 227     -80.894  24.124 211.236  1.00 13.22           C  
ATOM   1849  CD  PRO A 227     -81.953  23.442 212.049  1.00 13.13           C  
ATOM   1850  N   GLU A 228     -79.283  21.937 214.402  1.00 13.99           N  
ATOM   1851  CA  GLU A 228     -78.519  21.423 215.545  1.00 14.82           C  
ATOM   1852  C   GLU A 228     -78.613  19.902 215.657  1.00 14.63           C  
ATOM   1853  O   GLU A 228     -77.599  19.230 215.857  1.00 14.35           O  
ATOM   1854  CB  GLU A 228     -78.977  22.063 216.860  1.00 15.91           C  
ATOM   1855  CG  GLU A 228     -78.201  21.582 218.086  1.00 17.33           C  
ATOM   1856  CD  GLU A 228     -78.501  22.374 219.343  1.00 18.50           C  
ATOM   1857  OE1 GLU A 228     -77.611  22.441 220.220  1.00 20.25           O  
ATOM   1858  OE2 GLU A 228     -79.620  22.920 219.466  1.00 19.92           O1-
ATOM   1859  N   LYS A 229     -79.826  19.367 215.546  1.00 14.60           N  
ATOM   1860  CA  LYS A 229     -80.011  17.913 215.611  1.00 14.74           C  
ATOM   1861  C   LYS A 229     -79.427  17.200 214.390  1.00 13.97           C  
ATOM   1862  O   LYS A 229     -78.900  16.103 214.530  1.00 13.46           O  
ATOM   1863  CB  LYS A 229     -81.480  17.539 215.839  1.00 15.49           C  
ATOM   1864  CG  LYS A 229     -81.864  17.588 217.309  1.00 16.47           C  
ATOM   1865  CD  LYS A 229     -83.356  17.726 217.524  1.00 17.35           C  
ATOM   1866  CE  LYS A 229     -83.707  17.595 218.998  1.00 18.01           C  
ATOM   1867  NZ  LYS A 229     -85.167  17.716 219.246  1.00 18.60           N1+
ATOM   1868  N   GLN A 230     -79.498  17.826 213.213  1.00 13.49           N  
ATOM   1869  CA  GLN A 230     -78.814  17.303 212.025  1.00 13.48           C  
ATOM   1870  C   GLN A 230     -77.302  17.203 212.251  1.00 13.07           C  
ATOM   1871  O   GLN A 230     -76.685  16.204 211.883  1.00 12.50           O  
ATOM   1872  CB  GLN A 230     -79.103  18.156 210.786  1.00 13.92           C  
ATOM   1873  CG  GLN A 230     -80.516  17.979 210.245  1.00 14.42           C  
ATOM   1874  CD  GLN A 230     -80.722  18.563 208.850  1.00 15.11           C  
ATOM   1875  NE2 GLN A 230     -81.959  18.928 208.545  1.00 15.21           N  
ATOM   1876  OE1 GLN A 230     -79.786  18.667 208.051  1.00 16.80           O  
ATOM   1877  N   ALA A 231     -76.719  18.233 212.861  1.00 13.16           N  
ATOM   1878  CA  ALA A 231     -75.290  18.226 213.192  1.00 13.36           C  
ATOM   1879  C   ALA A 231     -74.935  17.125 214.194  1.00 13.75           C  
ATOM   1880  O   ALA A 231     -73.900  16.477 214.062  1.00 13.68           O  
ATOM   1881  CB  ALA A 231     -74.863  19.585 213.727  1.00 13.27           C  
ATOM   1882  N   GLU A 232     -75.797  16.926 215.188  1.00 14.46           N  
ATOM   1883  CA  GLU A 232     -75.639  15.846 216.168  1.00 15.37           C  
ATOM   1884  C   GLU A 232     -75.665  14.470 215.499  1.00 15.31           C  
ATOM   1885  O   GLU A 232     -74.853  13.602 215.830  1.00 15.28           O  
ATOM   1886  CB  GLU A 232     -76.738  15.932 217.232  1.00 16.52           C  
ATOM   1887  CG  GLU A 232     -76.622  14.938 218.379  1.00 18.02           C  
ATOM   1888  CD  GLU A 232     -77.810  14.990 219.323  1.00 19.36           C  
ATOM   1889  OE1 GLU A 232     -78.381  16.087 219.527  1.00 20.73           O  
ATOM   1890  OE2 GLU A 232     -78.180  13.928 219.869  1.00 21.15           O1-
ATOM   1891  N   MET A 233     -76.591  14.278 214.560  1.00 15.07           N  
ATOM   1892  CA  MET A 233     -76.701  12.998 213.850  1.00 15.36           C  
ATOM   1893  C   MET A 233     -75.524  12.734 212.918  1.00 15.14           C  
ATOM   1894  O   MET A 233     -75.046  11.600 212.846  1.00 14.67           O  
ATOM   1895  CB  MET A 233     -78.019  12.893 213.071  1.00 16.08           C  
ATOM   1896  CG  MET A 233     -79.268  12.765 213.933  1.00 16.81           C  
ATOM   1897  SD  MET A 233     -79.160  11.582 215.291  1.00 18.64           S  
ATOM   1898  CE  MET A 233     -78.642  10.096 214.441  1.00 17.43           C  
ATOM   1899  N   LYS A 234     -75.061  13.769 212.213  1.00 14.88           N  
ATOM   1900  CA  LYS A 234     -73.869  13.652 211.367  1.00 15.07           C  
ATOM   1901  C   LYS A 234     -72.662  13.217 212.191  1.00 14.83           C  
ATOM   1902  O   LYS A 234     -71.927  12.320 211.784  1.00 14.49           O  
ATOM   1903  CB  LYS A 234     -73.560  14.971 210.647  1.00 15.58           C  
ATOM   1904  CG  LYS A 234     -72.398  14.880 209.665  1.00 16.15           C  
ATOM   1905  CD  LYS A 234     -72.206  16.164 208.877  1.00 16.82           C  
ATOM   1906  CE  LYS A 234     -71.100  16.001 207.845  1.00 17.41           C  
ATOM   1907  NZ  LYS A 234     -70.709  17.290 207.202  1.00 17.90           N1+
ATOM   1908  N   GLN A 235     -72.467  13.843 213.350  1.00 14.92           N  
ATOM   1909  CA  GLN A 235     -71.343  13.489 214.215  1.00 15.11           C  
ATOM   1910  C   GLN A 235     -71.456  12.048 214.718  1.00 14.45           C  
ATOM   1911  O   GLN A 235     -70.455  11.335 214.769  1.00 14.42           O  
ATOM   1912  CB  GLN A 235     -71.209  14.466 215.392  1.00 16.03           C  
ATOM   1913  CG  GLN A 235     -69.884  14.367 216.144  1.00 16.98           C  
ATOM   1914  CD  GLN A 235     -68.671  14.551 215.242  1.00 17.68           C  
ATOM   1915  NE2 GLN A 235     -67.759  13.585 215.271  1.00 18.16           N  
ATOM   1916  OE1 GLN A 235     -68.563  15.541 214.517  1.00 19.09           O  
ATOM   1917  N   PHE A 236     -72.671  11.615 215.052  1.00 13.64           N  
ATOM   1918  CA  PHE A 236     -72.908  10.223 215.459  1.00 13.18           C  
ATOM   1919  C   PHE A 236     -72.546   9.238 214.341  1.00 12.76           C  
ATOM   1920  O   PHE A 236     -71.902   8.217 214.600  1.00 12.90           O  
ATOM   1921  CB  PHE A 236     -74.359  10.003 215.910  1.00 13.29           C  
ATOM   1922  CG  PHE A 236     -74.721   8.552 216.072  1.00 13.37           C  
ATOM   1923  CD1 PHE A 236     -74.421   7.872 217.247  1.00 13.43           C  
ATOM   1924  CD2 PHE A 236     -75.326   7.856 215.032  1.00 13.45           C  
ATOM   1925  CE1 PHE A 236     -74.745   6.526 217.387  1.00 13.34           C  
ATOM   1926  CE2 PHE A 236     -75.642   6.510 215.160  1.00 13.34           C  
ATOM   1927  CZ  PHE A 236     -75.356   5.847 216.343  1.00 13.34           C  
ATOM   1928  N   VAL A 237     -72.961   9.544 213.111  1.00 12.28           N  
ATOM   1929  CA  VAL A 237     -72.678   8.676 211.955  1.00 12.01           C  
ATOM   1930  C   VAL A 237     -71.170   8.501 211.735  1.00 11.92           C  
ATOM   1931  O   VAL A 237     -70.683   7.372 211.642  1.00 11.69           O  
ATOM   1932  CB  VAL A 237     -73.350   9.207 210.663  1.00 11.91           C  
ATOM   1933  CG1 VAL A 237     -72.842   8.486 209.419  1.00 12.02           C  
ATOM   1934  CG2 VAL A 237     -74.865   9.063 210.754  1.00 11.86           C  
ATOM   1935  N   PHE A 238     -70.442   9.612 211.655  1.00 11.94           N  
ATOM   1936  CA  PHE A 238     -68.987   9.557 211.449  1.00 12.05           C  
ATOM   1937  C   PHE A 238     -68.267   8.906 212.638  1.00 12.10           C  
ATOM   1938  O   PHE A 238     -67.326   8.136 212.437  1.00 11.86           O  
ATOM   1939  CB  PHE A 238     -68.419  10.952 211.134  1.00 12.11           C  
ATOM   1940  CG  PHE A 238     -68.636  11.381 209.706  1.00 12.37           C  
ATOM   1941  CD1 PHE A 238     -69.883  11.821 209.271  1.00 12.40           C  
ATOM   1942  CD2 PHE A 238     -67.596  11.332 208.782  1.00 12.57           C  
ATOM   1943  CE1 PHE A 238     -70.088  12.208 207.951  1.00 12.54           C  
ATOM   1944  CE2 PHE A 238     -67.793  11.716 207.462  1.00 12.75           C  
ATOM   1945  CZ  PHE A 238     -69.042  12.154 207.044  1.00 12.67           C  
ATOM   1946  N   ASP A 239     -68.718   9.196 213.858  1.00 12.46           N  
ATOM   1947  CA  ASP A 239     -68.182   8.534 215.060  1.00 12.73           C  
ATOM   1948  C   ASP A 239     -68.418   7.024 215.050  1.00 12.56           C  
ATOM   1949  O   ASP A 239     -67.495   6.254 215.319  1.00 12.36           O  
ATOM   1950  CB  ASP A 239     -68.786   9.115 216.339  1.00 13.47           C  
ATOM   1951  CG  ASP A 239     -68.236  10.486 216.694  1.00 14.03           C  
ATOM   1952  OD1 ASP A 239     -67.238  10.939 216.087  1.00 15.28           O  
ATOM   1953  OD2 ASP A 239     -68.817  11.103 217.608  1.00 15.57           O1-
ATOM   1954  N   LEU A 240     -69.650   6.609 214.756  1.00 12.36           N  
ATOM   1955  CA  LEU A 240     -69.977   5.182 214.667  1.00 12.24           C  
ATOM   1956  C   LEU A 240     -69.201   4.502 213.538  1.00 12.37           C  
ATOM   1957  O   LEU A 240     -68.689   3.401 213.722  1.00 12.06           O  
ATOM   1958  CB  LEU A 240     -71.488   4.956 214.478  1.00 12.20           C  
ATOM   1959  CG  LEU A 240     -71.954   3.500 214.309  1.00 12.31           C  
ATOM   1960  CD1 LEU A 240     -71.527   2.629 215.481  1.00 12.35           C  
ATOM   1961  CD2 LEU A 240     -73.461   3.450 214.130  1.00 12.34           C  
ATOM   1962  N   LEU A 241     -69.102   5.152 212.382  1.00 12.38           N  
ATOM   1963  CA  LEU A 241     -68.326   4.589 211.276  1.00 12.71           C  
ATOM   1964  C   LEU A 241     -66.858   4.424 211.654  1.00 13.05           C  
ATOM   1965  O   LEU A 241     -66.259   3.403 211.330  1.00 12.63           O  
ATOM   1966  CB  LEU A 241     -68.450   5.432 210.004  1.00 12.69           C  
ATOM   1967  CG  LEU A 241     -67.766   4.865 208.751  1.00 12.80           C  
ATOM   1968  CD1 LEU A 241     -68.265   3.467 208.396  1.00 12.80           C  
ATOM   1969  CD2 LEU A 241     -67.969   5.813 207.586  1.00 12.87           C  
ATOM   1970  N   ASP A 242     -66.292   5.424 212.331  1.00 13.69           N  
ATOM   1971  CA  ASP A 242     -64.896   5.350 212.790  1.00 14.14           C  
ATOM   1972  C   ASP A 242     -64.674   4.171 213.732  1.00 13.67           C  
ATOM   1973  O   ASP A 242     -63.689   3.441 213.594  1.00 13.71           O  
ATOM   1974  CB  ASP A 242     -64.463   6.654 213.484  1.00 15.18           C  
ATOM   1975  CG  ASP A 242     -64.157   7.779 212.505  1.00 16.17           C  
ATOM   1976  OD1 ASP A 242     -63.929   7.515 211.305  1.00 17.51           O  
ATOM   1977  OD2 ASP A 242     -64.136   8.948 212.946  1.00 17.75           O1-
ATOM   1978  N   LYS A 243     -65.597   3.987 214.676  1.00 13.21           N  
ATOM   1979  CA  LYS A 243     -65.560   2.840 215.579  1.00 13.00           C  
ATOM   1980  C   LYS A 243     -65.619   1.533 214.793  1.00 12.41           C  
ATOM   1981  O   LYS A 243     -64.774   0.665 214.974  1.00 12.43           O  
ATOM   1982  CB  LYS A 243     -66.716   2.896 216.581  1.00 13.43           C  
ATOM   1983  CG  LYS A 243     -66.782   1.707 217.525  1.00 13.89           C  
ATOM   1984  CD  LYS A 243     -67.816   1.929 218.610  1.00 14.45           C  
ATOM   1985  CE  LYS A 243     -68.052   0.671 219.427  1.00 14.99           C  
ATOM   1986  NZ  LYS A 243     -68.939   0.938 220.591  1.00 15.64           N1+
ATOM   1987  N   MET A 244     -66.598   1.417 213.898  1.00 11.97           N  
ATOM   1988  CA  MET A 244     -66.796   0.184 213.133  1.00 11.65           C  
ATOM   1989  C   MET A 244     -65.621  -0.133 212.210  1.00 11.41           C  
ATOM   1990  O   MET A 244     -65.282  -1.303 212.032  1.00 11.01           O  
ATOM   1991  CB  MET A 244     -68.094   0.243 212.313  1.00 11.72           C  
ATOM   1992  CG  MET A 244     -69.381   0.325 213.128  1.00 12.08           C  
ATOM   1993  SD  MET A 244     -69.526  -0.835 214.491  1.00 12.44           S  
ATOM   1994  CE  MET A 244     -69.567  -2.387 213.599  1.00 12.46           C  
ATOM   1995  N   ILE A 245     -65.005   0.901 211.632  1.00 11.34           N  
ATOM   1996  CA  ILE A 245     -63.799   0.724 210.819  1.00 11.40           C  
ATOM   1997  C   ILE A 245     -62.647   0.177 211.670  1.00 11.28           C  
ATOM   1998  O   ILE A 245     -61.944  -0.736 211.239  1.00 11.14           O  
ATOM   1999  CB  ILE A 245     -63.399   2.033 210.088  1.00 11.47           C  
ATOM   2000  CG1 ILE A 245     -64.372   2.287 208.926  1.00 11.62           C  
ATOM   2001  CG2 ILE A 245     -61.967   1.969 209.560  1.00 11.67           C  
ATOM   2002  CD1 ILE A 245     -64.311   3.684 208.347  1.00 11.73           C  
ATOM   2003  N   GLY A 246     -62.476   0.721 212.877  1.00 11.32           N  
ATOM   2004  CA  GLY A 246     -61.454   0.227 213.813  1.00 11.28           C  
ATOM   2005  C   GLY A 246     -61.652  -1.237 214.172  1.00 11.30           C  
ATOM   2006  O   GLY A 246     -60.703  -2.026 214.172  1.00 11.78           O  
ATOM   2007  N   LEU A 247     -62.897  -1.606 214.463  1.00 10.98           N  
ATOM   2008  CA  LEU A 247     -63.237  -2.997 214.775  1.00 10.88           C  
ATOM   2009  C   LEU A 247     -63.063  -3.901 213.550  1.00 10.92           C  
ATOM   2010  O   LEU A 247     -62.553  -5.018 213.669  1.00 10.88           O  
ATOM   2011  CB  LEU A 247     -64.674  -3.096 215.290  1.00 10.92           C  
ATOM   2012  CG  LEU A 247     -65.000  -2.371 216.595  1.00 10.93           C  
ATOM   2013  CD1 LEU A 247     -66.482  -2.532 216.898  1.00 11.01           C  
ATOM   2014  CD2 LEU A 247     -64.140  -2.889 217.739  1.00 11.06           C  
ATOM   2015  N   GLU A 248     -63.490  -3.423 212.383  1.00 10.93           N  
ATOM   2016  CA  GLU A 248     -63.331  -4.192 211.144  1.00 11.00           C  
ATOM   2017  C   GLU A 248     -61.856  -4.442 210.814  1.00 11.21           C  
ATOM   2018  O   GLU A 248     -61.491  -5.562 210.455  1.00 11.37           O  
ATOM   2019  CB  GLU A 248     -64.067  -3.516 209.974  1.00 11.05           C  
ATOM   2020  CG  GLU A 248     -63.963  -4.217 208.623  1.00 11.07           C  
ATOM   2021  CD  GLU A 248     -64.745  -5.519 208.506  1.00 11.00           C  
ATOM   2022  OE1 GLU A 248     -64.893  -5.989 207.363  1.00 10.91           O  
ATOM   2023  OE2 GLU A 248     -65.208  -6.089 209.516  1.00 11.24           O1-
ATOM   2024  N   LYS A 249     -61.016  -3.415 210.947  1.00 11.40           N  
ATOM   2025  CA  LYS A 249     -59.575  -3.563 210.695  1.00 11.85           C  
ATOM   2026  C   LYS A 249     -58.962  -4.663 211.557  1.00 11.61           C  
ATOM   2027  O   LYS A 249     -58.254  -5.538 211.048  1.00 11.52           O  
ATOM   2028  CB  LYS A 249     -58.835  -2.241 210.921  1.00 12.37           C  
ATOM   2029  CG  LYS A 249     -58.996  -1.251 209.779  1.00 12.82           C  
ATOM   2030  CD  LYS A 249     -58.435   0.111 210.147  1.00 13.52           C  
ATOM   2031  CE  LYS A 249     -58.498   1.072 208.976  1.00 13.93           C  
ATOM   2032  NZ  LYS A 249     -57.942   2.415 209.315  1.00 14.52           N1+
ATOM   2033  N   THR A 250     -59.259  -4.632 212.852  1.00 11.32           N  
ATOM   2034  CA  THR A 250     -58.734  -5.632 213.779  1.00 11.33           C  
ATOM   2035  C   THR A 250     -59.170  -7.041 213.384  1.00 11.33           C  
ATOM   2036  O   THR A 250     -58.346  -7.948 213.315  1.00 11.53           O  
ATOM   2037  CB  THR A 250     -59.146  -5.311 215.221  1.00 11.54           C  
ATOM   2038  CG2 THR A 250     -58.616  -6.358 216.202  1.00 11.57           C  
ATOM   2039  OG1 THR A 250     -58.624  -4.022 215.562  1.00 11.81           O  
ATOM   2040  N   TYR A 251     -60.452  -7.209 213.085  1.00 11.10           N  
ATOM   2041  CA  TYR A 251     -60.965  -8.511 212.671  1.00 11.03           C  
ATOM   2042  C   TYR A 251     -60.331  -9.018 211.363  1.00 11.12           C  
ATOM   2043  O   TYR A 251     -59.960 -10.188 211.273  1.00 11.09           O  
ATOM   2044  CB  TYR A 251     -62.492  -8.483 212.539  1.00 11.07           C  
ATOM   2045  CG  TYR A 251     -63.047  -9.735 211.910  1.00 10.90           C  
ATOM   2046  CD1 TYR A 251     -62.803 -10.982 212.482  1.00 10.82           C  
ATOM   2047  CD2 TYR A 251     -63.784  -9.686 210.730  1.00 10.79           C  
ATOM   2048  CE1 TYR A 251     -63.291 -12.142 211.909  1.00 10.93           C  
ATOM   2049  CE2 TYR A 251     -64.280 -10.848 210.150  1.00 10.94           C  
ATOM   2050  CZ  TYR A 251     -64.026 -12.070 210.745  1.00 10.89           C  
ATOM   2051  OH  TYR A 251     -64.503 -13.227 210.186  1.00 11.27           O  
ATOM   2052  N   LEU A 252     -60.227  -8.156 210.355  1.00 11.39           N  
ATOM   2053  CA  LEU A 252     -59.690  -8.578 209.052  1.00 11.58           C  
ATOM   2054  C   LEU A 252     -58.206  -8.972 209.120  1.00 12.13           C  
ATOM   2055  O   LEU A 252     -57.790  -9.922 208.454  1.00 12.39           O  
ATOM   2056  CB  LEU A 252     -59.928  -7.509 207.977  1.00 11.41           C  
ATOM   2057  CG  LEU A 252     -61.401  -7.179 207.666  1.00 11.32           C  
ATOM   2058  CD1 LEU A 252     -61.462  -6.062 206.637  1.00 11.33           C  
ATOM   2059  CD2 LEU A 252     -62.197  -8.388 207.183  1.00 11.38           C  
ATOM   2060  N   HIS A 253     -57.427  -8.273 209.944  1.00 12.64           N  
ATOM   2061  CA  HIS A 253     -56.024  -8.658 210.170  1.00 13.05           C  
ATOM   2062  C   HIS A 253     -55.900 -10.047 210.816  1.00 13.03           C  
ATOM   2063  O   HIS A 253     -54.980 -10.796 210.484  1.00 12.80           O  
ATOM   2064  CB  HIS A 253     -55.269  -7.597 210.986  1.00 13.59           C  
ATOM   2065  CG  HIS A 253     -54.805  -6.432 210.167  1.00 14.26           C  
ATOM   2066  CD2 HIS A 253     -55.145  -5.121 210.202  1.00 14.96           C  
ATOM   2067  ND1 HIS A 253     -53.863  -6.555 209.167  1.00 14.94           N  
ATOM   2068  CE1 HIS A 253     -53.652  -5.374 208.615  1.00 15.11           C  
ATOM   2069  NE2 HIS A 253     -54.418  -4.488 209.223  1.00 15.00           N  
ATOM   2070  N   GLN A 254     -56.821 -10.392 211.714  1.00 13.02           N  
ATOM   2071  CA  GLN A 254     -56.856 -11.743 212.302  1.00 13.39           C  
ATOM   2072  C   GLN A 254     -57.353 -12.785 211.305  1.00 13.08           C  
ATOM   2073  O   GLN A 254     -56.738 -13.842 211.141  1.00 13.13           O  
ATOM   2074  CB  GLN A 254     -57.732 -11.782 213.550  1.00 13.93           C  
ATOM   2075  CG  GLN A 254     -57.177 -10.957 214.697  1.00 14.66           C  
ATOM   2076  CD  GLN A 254     -58.002 -11.054 215.965  1.00 15.16           C  
ATOM   2077  NE2 GLN A 254     -57.707 -10.179 216.922  1.00 15.40           N  
ATOM   2078  OE1 GLN A 254     -58.893 -11.902 216.088  1.00 15.49           O  
ATOM   2079  N   LEU A 255     -58.471 -12.480 210.646  1.00 12.65           N  
ATOM   2080  CA  LEU A 255     -59.062 -13.370 209.640  1.00 12.50           C  
ATOM   2081  C   LEU A 255     -58.062 -13.787 208.564  1.00 12.51           C  
ATOM   2082  O   LEU A 255     -57.904 -14.978 208.288  1.00 12.79           O  
ATOM   2083  CB  LEU A 255     -60.264 -12.686 208.973  1.00 12.22           C  
ATOM   2084  CG  LEU A 255     -60.997 -13.450 207.859  1.00 12.10           C  
ATOM   2085  CD1 LEU A 255     -61.527 -14.773 208.383  1.00 11.99           C  
ATOM   2086  CD2 LEU A 255     -62.117 -12.601 207.275  1.00 12.05           C  
ATOM   2087  N   TYR A 256     -57.388 -12.796 207.983  1.00 12.46           N  
ATOM   2088  CA  TYR A 256     -56.469 -13.000 206.862  1.00 12.56           C  
ATOM   2089  C   TYR A 256     -55.001 -13.185 207.285  1.00 12.98           C  
ATOM   2090  O   TYR A 256     -54.112 -13.133 206.435  1.00 13.16           O  
ATOM   2091  CB  TYR A 256     -56.591 -11.824 205.883  1.00 12.38           C  
ATOM   2092  CG  TYR A 256     -57.940 -11.711 205.195  1.00 12.21           C  
ATOM   2093  CD1 TYR A 256     -58.420 -12.744 204.379  1.00 12.22           C  
ATOM   2094  CD2 TYR A 256     -58.726 -10.562 205.325  1.00 12.10           C  
ATOM   2095  CE1 TYR A 256     -59.639 -12.642 203.721  1.00 12.29           C  
ATOM   2096  CE2 TYR A 256     -59.953 -10.456 204.674  1.00 11.95           C  
ATOM   2097  CZ  TYR A 256     -60.404 -11.499 203.878  1.00 12.03           C  
ATOM   2098  OH  TYR A 256     -61.612 -11.406 203.223  1.00 11.98           O  
ATOM   2099  N   ASP A 257     -54.757 -13.432 208.576  1.00 13.74           N  
ATOM   2100  CA  ASP A 257     -53.400 -13.592 209.115  1.00 14.06           C  
ATOM   2101  C   ASP A 257     -52.673 -14.729 208.392  1.00 13.85           C  
ATOM   2102  O   ASP A 257     -53.187 -15.844 208.319  1.00 14.14           O  
ATOM   2103  CB  ASP A 257     -53.467 -13.879 210.626  1.00 14.71           C  
ATOM   2104  CG  ASP A 257     -52.100 -13.844 211.311  1.00 15.41           C  
ATOM   2105  OD1 ASP A 257     -51.120 -13.326 210.734  1.00 16.09           O  
ATOM   2106  OD2 ASP A 257     -52.025 -14.335 212.457  1.00 16.67           O1-
ATOM   2107  N   GLY A 258     -51.496 -14.428 207.841  1.00 13.40           N  
ATOM   2108  CA  GLY A 258     -50.716 -15.396 207.058  1.00 13.24           C  
ATOM   2109  C   GLY A 258     -50.978 -15.434 205.556  1.00 12.79           C  
ATOM   2110  O   GLY A 258     -50.199 -16.037 204.813  1.00 12.89           O  
ATOM   2111  N   PHE A 259     -52.066 -14.810 205.095  1.00 12.25           N  
ATOM   2112  CA  PHE A 259     -52.409 -14.785 203.666  1.00 12.14           C  
ATOM   2113  C   PHE A 259     -51.983 -13.502 202.963  1.00 12.27           C  
ATOM   2114  O   PHE A 259     -51.860 -13.495 201.742  1.00 12.93           O  
ATOM   2115  CB  PHE A 259     -53.911 -14.989 203.481  1.00 11.77           C  
ATOM   2116  CG  PHE A 259     -54.392 -16.323 203.960  1.00 11.45           C  
ATOM   2117  CD1 PHE A 259     -54.768 -16.504 205.285  1.00 11.37           C  
ATOM   2118  CD2 PHE A 259     -54.445 -17.410 203.093  1.00 11.38           C  
ATOM   2119  CE1 PHE A 259     -55.199 -17.742 205.737  1.00 11.30           C  
ATOM   2120  CE2 PHE A 259     -54.884 -18.648 203.539  1.00 11.29           C  
ATOM   2121  CZ  PHE A 259     -55.253 -18.814 204.862  1.00 11.26           C  
ATOM   2122  N   GLY A 260     -51.788 -12.422 203.723  1.00 12.55           N  
ATOM   2123  CA  GLY A 260     -51.431 -11.119 203.157  1.00 12.73           C  
ATOM   2124  C   GLY A 260     -52.584 -10.318 202.567  1.00 13.14           C  
ATOM   2125  O   GLY A 260     -52.371  -9.220 202.061  1.00 13.86           O  
ATOM   2126  N   LEU A 261     -53.810 -10.826 202.660  1.00 13.09           N  
ATOM   2127  CA  LEU A 261     -54.957 -10.175 202.013  1.00 13.18           C  
ATOM   2128  C   LEU A 261     -55.565  -9.009 202.799  1.00 12.91           C  
ATOM   2129  O   LEU A 261     -56.362  -8.255 202.240  1.00 12.51           O  
ATOM   2130  CB  LEU A 261     -56.062 -11.200 201.737  1.00 13.55           C  
ATOM   2131  CG  LEU A 261     -55.704 -12.499 201.006  1.00 14.08           C  
ATOM   2132  CD1 LEU A 261     -56.974 -13.293 200.754  1.00 14.19           C  
ATOM   2133  CD2 LEU A 261     -54.961 -12.272 199.704  1.00 14.31           C  
ATOM   2134  N   ALA A 262     -55.212  -8.857 204.076  1.00 12.87           N  
ATOM   2135  CA  ALA A 262     -55.911  -7.906 204.947  1.00 12.98           C  
ATOM   2136  C   ALA A 262     -55.836  -6.457 204.463  1.00 13.33           C  
ATOM   2137  O   ALA A 262     -56.846  -5.754 204.491  1.00 13.29           O  
ATOM   2138  CB  ALA A 262     -55.414  -8.008 206.382  1.00 12.97           C  
ATOM   2139  N   ASP A 263     -54.667  -6.004 204.013  1.00 13.69           N  
ATOM   2140  CA  ASP A 263     -54.559  -4.608 203.552  1.00 14.01           C  
ATOM   2141  C   ASP A 263     -55.410  -4.326 202.298  1.00 13.74           C  
ATOM   2142  O   ASP A 263     -56.040  -3.275 202.216  1.00 13.43           O  
ATOM   2143  CB  ASP A 263     -53.102  -4.099 203.426  1.00 14.62           C  
ATOM   2144  CG  ASP A 263     -52.199  -4.990 202.583  1.00 15.24           C  
ATOM   2145  OD1 ASP A 263     -52.363  -6.231 202.573  1.00 15.73           O  
ATOM   2146  OD2 ASP A 263     -51.272  -4.431 201.958  1.00 16.76           O1-
ATOM   2147  N   GLU A 264     -55.488  -5.279 201.367  1.00 13.40           N  
ATOM   2148  CA  GLU A 264     -56.376  -5.138 200.199  1.00 13.31           C  
ATOM   2149  C   GLU A 264     -57.839  -5.171 200.634  1.00 12.82           C  
ATOM   2150  O   GLU A 264     -58.652  -4.375 200.152  1.00 12.79           O  
ATOM   2151  CB  GLU A 264     -56.139  -6.234 199.154  1.00 13.67           C  
ATOM   2152  CG  GLU A 264     -54.834  -6.107 198.377  1.00 14.00           C  
ATOM   2153  CD  GLU A 264     -53.620  -6.630 199.117  1.00 14.23           C  
ATOM   2154  OE1 GLU A 264     -53.771  -7.351 200.127  1.00 14.28           O  
ATOM   2155  OE2 GLU A 264     -52.483  -6.329 198.699  1.00 14.64           O1-
ATOM   2156  N   ALA A 265     -58.165  -6.100 201.531  1.00 12.46           N  
ATOM   2157  CA  ALA A 265     -59.533  -6.241 202.050  1.00 12.22           C  
ATOM   2158  C   ALA A 265     -60.000  -4.977 202.761  1.00 12.19           C  
ATOM   2159  O   ALA A 265     -61.160  -4.582 202.622  1.00 12.12           O  
ATOM   2160  CB  ALA A 265     -59.635  -7.432 202.987  1.00 12.20           C  
ATOM   2161  N   ILE A 266     -59.097  -4.354 203.517  1.00 12.12           N  
ATOM   2162  CA  ILE A 266     -59.397  -3.097 204.217  1.00 12.24           C  
ATOM   2163  C   ILE A 266     -59.675  -1.967 203.211  1.00 12.50           C  
ATOM   2164  O   ILE A 266     -60.632  -1.218 203.385  1.00 12.23           O  
ATOM   2165  CB  ILE A 266     -58.289  -2.742 205.251  1.00 12.16           C  
ATOM   2166  CG1 ILE A 266     -58.384  -3.702 206.443  1.00 12.15           C  
ATOM   2167  CG2 ILE A 266     -58.404  -1.300 205.745  1.00 12.13           C  
ATOM   2168  CD1 ILE A 266     -57.131  -3.792 207.284  1.00 12.12           C  
ATOM   2169  N   ARG A 267     -58.871  -1.853 202.155  1.00 12.77           N  
ATOM   2170  CA  ARG A 267     -59.151  -0.863 201.092  1.00 13.26           C  
ATOM   2171  C   ARG A 267     -60.521  -1.097 200.433  1.00 12.98           C  
ATOM   2172  O   ARG A 267     -61.285  -0.158 200.193  1.00 12.95           O  
ATOM   2173  CB  ARG A 267     -58.052  -0.869 200.025  1.00 13.85           C  
ATOM   2174  CG  ARG A 267     -56.696  -0.381 200.512  1.00 14.51           C  
ATOM   2175  CD  ARG A 267     -55.859   0.181 199.375  1.00 15.07           C  
ATOM   2176  NE  ARG A 267     -55.552  -0.805 198.336  1.00 15.47           N  
ATOM   2177  CZ  ARG A 267     -54.548  -1.688 198.379  1.00 16.02           C  
ATOM   2178  NH1 ARG A 267     -53.733  -1.758 199.431  1.00 16.63           N1+
ATOM   2179  NH2 ARG A 267     -54.369  -2.530 197.363  1.00 16.60           N  
ATOM   2180  N   PHE A 268     -60.813  -2.363 200.157  1.00 12.61           N  
ATOM   2181  CA  PHE A 268     -62.093  -2.805 199.598  1.00 12.31           C  
ATOM   2182  C   PHE A 268     -63.242  -2.425 200.543  1.00 12.41           C  
ATOM   2183  O   PHE A 268     -64.276  -1.925 200.101  1.00 12.60           O  
ATOM   2184  CB  PHE A 268     -62.012  -4.320 199.372  1.00 12.07           C  
ATOM   2185  CG  PHE A 268     -63.157  -4.913 198.609  1.00 11.86           C  
ATOM   2186  CD1 PHE A 268     -63.136  -4.981 197.215  1.00 11.69           C  
ATOM   2187  CD2 PHE A 268     -64.220  -5.487 199.286  1.00 11.75           C  
ATOM   2188  CE1 PHE A 268     -64.177  -5.572 196.521  1.00 11.71           C  
ATOM   2189  CE2 PHE A 268     -65.268  -6.076 198.597  1.00 11.72           C  
ATOM   2190  CZ  PHE A 268     -65.245  -6.118 197.214  1.00 11.51           C  
ATOM   2191  N   SER A 269     -63.027  -2.626 201.841  1.00 12.44           N  
ATOM   2192  CA  SER A 269     -63.986  -2.229 202.884  1.00 12.51           C  
ATOM   2193  C   SER A 269     -64.219  -0.710 202.928  1.00 12.74           C  
ATOM   2194  O   SER A 269     -65.371  -0.251 202.963  1.00 12.59           O  
ATOM   2195  CB  SER A 269     -63.500  -2.741 204.250  1.00 12.54           C  
ATOM   2196  OG  SER A 269     -64.355  -2.365 205.312  1.00 12.58           O  
ATOM   2197  N   LEU A 270     -63.130   0.060 202.917  1.00 13.21           N  
ATOM   2198  CA  LEU A 270     -63.210   1.531 202.965  1.00 13.56           C  
ATOM   2199  C   LEU A 270     -63.841   2.163 201.719  1.00 13.80           C  
ATOM   2200  O   LEU A 270     -64.497   3.200 201.827  1.00 13.78           O  
ATOM   2201  CB  LEU A 270     -61.828   2.147 203.221  1.00 13.74           C  
ATOM   2202  CG  LEU A 270     -61.175   1.847 204.579  1.00 14.04           C  
ATOM   2203  CD1 LEU A 270     -59.785   2.464 204.648  1.00 14.21           C  
ATOM   2204  CD2 LEU A 270     -62.024   2.329 205.744  1.00 14.07           C  
ATOM   2205  N   TYR A 271     -63.662   1.546 200.551  1.00 14.01           N  
ATOM   2206  CA  TYR A 271     -64.396   1.960 199.345  1.00 14.31           C  
ATOM   2207  C   TYR A 271     -65.904   1.921 199.610  1.00 13.94           C  
ATOM   2208  O   TYR A 271     -66.626   2.865 199.287  1.00 14.09           O  
ATOM   2209  CB  TYR A 271     -64.045   1.072 198.142  1.00 14.89           C  
ATOM   2210  CG  TYR A 271     -64.856   1.375 196.900  1.00 15.59           C  
ATOM   2211  CD1 TYR A 271     -64.580   2.500 196.116  1.00 16.04           C  
ATOM   2212  CD2 TYR A 271     -65.915   0.550 196.516  1.00 15.86           C  
ATOM   2213  CE1 TYR A 271     -65.331   2.788 194.983  1.00 16.65           C  
ATOM   2214  CE2 TYR A 271     -66.666   0.828 195.381  1.00 16.43           C  
ATOM   2215  CZ  TYR A 271     -66.373   1.948 194.621  1.00 16.62           C  
ATOM   2216  OH  TYR A 271     -67.119   2.221 193.497  1.00 17.87           O  
ATOM   2217  N   ASN A 272     -66.361   0.833 200.225  1.00 13.52           N  
ATOM   2218  CA  ASN A 272     -67.769   0.678 200.582  1.00 13.45           C  
ATOM   2219  C   ASN A 272     -68.198   1.524 201.780  1.00 13.49           C  
ATOM   2220  O   ASN A 272     -69.362   1.911 201.868  1.00 13.84           O  
ATOM   2221  CB  ASN A 272     -68.101  -0.794 200.791  1.00 13.45           C  
ATOM   2222  CG  ASN A 272     -68.159  -1.547 199.483  1.00 13.41           C  
ATOM   2223  ND2 ASN A 272     -67.040  -2.153 199.076  1.00 13.39           N  
ATOM   2224  OD1 ASN A 272     -69.201  -1.571 198.832  1.00 13.67           O  
ATOM   2225  N   ALA A 273     -67.270   1.818 202.692  1.00 13.39           N  
ATOM   2226  CA  ALA A 273     -67.525   2.797 203.764  1.00 13.57           C  
ATOM   2227  C   ALA A 273     -67.866   4.175 203.187  1.00 13.97           C  
ATOM   2228  O   ALA A 273     -68.766   4.853 203.686  1.00 14.15           O  
ATOM   2229  CB  ALA A 273     -66.334   2.903 204.699  1.00 13.57           C  
ATOM   2230  N   GLY A 274     -67.141   4.578 202.144  1.00 14.34           N  
ATOM   2231  CA  GLY A 274     -67.447   5.803 201.400  1.00 14.77           C  
ATOM   2232  C   GLY A 274     -68.831   5.806 200.770  1.00 15.14           C  
ATOM   2233  O   GLY A 274     -69.551   6.803 200.849  1.00 15.48           O  
ATOM   2234  N   LYS A 275     -69.195   4.691 200.139  1.00 15.40           N  
ATOM   2235  CA  LYS A 275     -70.516   4.538 199.519  1.00 15.68           C  
ATOM   2236  C   LYS A 275     -71.636   4.539 200.552  1.00 15.04           C  
ATOM   2237  O   LYS A 275     -72.712   5.081 200.299  1.00 15.16           O  
ATOM   2238  CB  LYS A 275     -70.575   3.268 198.669  1.00 16.61           C  
ATOM   2239  CG  LYS A 275     -69.761   3.386 197.393  1.00 17.40           C  
ATOM   2240  CD  LYS A 275     -69.633   2.065 196.656  1.00 18.43           C  
ATOM   2241  CE  LYS A 275     -70.972   1.551 196.157  1.00 19.09           C  
ATOM   2242  NZ  LYS A 275     -70.797   0.451 195.171  1.00 19.78           N1+
ATOM   2243  N   PHE A 276     -71.382   3.921 201.704  1.00 14.16           N  
ATOM   2244  CA  PHE A 276     -72.297   3.997 202.845  1.00 13.56           C  
ATOM   2245  C   PHE A 276     -72.580   5.457 203.225  1.00 13.38           C  
ATOM   2246  O   PHE A 276     -73.741   5.850 203.367  1.00 12.97           O  
ATOM   2247  CB  PHE A 276     -71.736   3.208 204.046  1.00 13.34           C  
ATOM   2248  CG  PHE A 276     -72.321   3.618 205.369  1.00 12.96           C  
ATOM   2249  CD1 PHE A 276     -73.601   3.207 205.739  1.00 12.85           C  
ATOM   2250  CD2 PHE A 276     -71.607   4.436 206.240  1.00 12.89           C  
ATOM   2251  CE1 PHE A 276     -74.144   3.596 206.954  1.00 12.77           C  
ATOM   2252  CE2 PHE A 276     -72.145   4.829 207.452  1.00 12.95           C  
ATOM   2253  CZ  PHE A 276     -73.418   4.409 207.812  1.00 12.84           C  
ATOM   2254  N   LEU A 277     -71.523   6.257 203.380  1.00 13.24           N  
ATOM   2255  CA  LEU A 277     -71.690   7.676 203.713  1.00 13.37           C  
ATOM   2256  C   LEU A 277     -72.479   8.421 202.635  1.00 13.93           C  
ATOM   2257  O   LEU A 277     -73.387   9.190 202.957  1.00 13.91           O  
ATOM   2258  CB  LEU A 277     -70.339   8.362 203.952  1.00 13.03           C  
ATOM   2259  CG  LEU A 277     -69.608   7.993 205.244  1.00 12.95           C  
ATOM   2260  CD1 LEU A 277     -68.208   8.583 205.221  1.00 12.88           C  
ATOM   2261  CD2 LEU A 277     -70.366   8.459 206.479  1.00 12.73           C  
ATOM   2262  N   GLN A 278     -72.150   8.160 201.371  1.00 14.54           N  
ATOM   2263  CA  GLN A 278     -72.834   8.784 200.231  1.00 15.30           C  
ATOM   2264  C   GLN A 278     -74.328   8.477 200.196  1.00 15.32           C  
ATOM   2265  O   GLN A 278     -75.143   9.374 199.970  1.00 15.51           O  
ATOM   2266  CB  GLN A 278     -72.156   8.387 198.917  1.00 15.94           C  
ATOM   2267  CG  GLN A 278     -70.798   9.055 198.748  1.00 16.73           C  
ATOM   2268  CD  GLN A 278     -69.941   8.461 197.643  1.00 17.38           C  
ATOM   2269  NE2 GLN A 278     -68.834   9.131 197.344  1.00 17.94           N  
ATOM   2270  OE1 GLN A 278     -70.262   7.420 197.062  1.00 18.33           O  
ATOM   2271  N   ASN A 279     -74.691   7.228 200.475  1.00 15.44           N  
ATOM   2272  CA  ASN A 279     -76.104   6.833 200.555  1.00 15.71           C  
ATOM   2273  C   ASN A 279     -76.876   7.408 201.764  1.00 15.36           C  
ATOM   2274  O   ASN A 279     -78.103   7.340 201.797  1.00 15.07           O  
ATOM   2275  CB  ASN A 279     -76.234   5.304 200.497  1.00 16.34           C  
ATOM   2276  CG  ASN A 279     -76.121   4.767 199.084  1.00 17.04           C  
ATOM   2277  ND2 ASN A 279     -77.176   4.952 198.296  1.00 17.40           N  
ATOM   2278  OD1 ASN A 279     -75.088   4.217 198.696  1.00 18.27           O  
ATOM   2279  N   LEU A 280     -76.158   7.968 202.740  1.00 15.21           N  
ATOM   2280  CA  LEU A 280     -76.750   8.724 203.859  1.00 15.36           C  
ATOM   2281  C   LEU A 280     -76.800  10.247 203.612  1.00 15.37           C  
ATOM   2282  O   LEU A 280     -77.266  10.993 204.478  1.00 15.41           O  
ATOM   2283  CB  LEU A 280     -75.983   8.428 205.165  1.00 15.46           C  
ATOM   2284  CG  LEU A 280     -76.607   7.483 206.199  1.00 15.96           C  
ATOM   2285  CD1 LEU A 280     -77.047   6.140 205.644  1.00 16.00           C  
ATOM   2286  CD2 LEU A 280     -75.630   7.277 207.346  1.00 15.92           C  
ATOM   2287  N   GLY A 281     -76.329  10.693 202.445  1.00 15.56           N  
ATOM   2288  CA  GLY A 281     -76.274  12.118 202.100  1.00 16.05           C  
ATOM   2289  C   GLY A 281     -75.041  12.874 202.577  1.00 16.33           C  
ATOM   2290  O   GLY A 281     -75.041  14.107 202.576  1.00 16.72           O  
ATOM   2291  N   TYR A 282     -73.989  12.151 202.972  1.00 16.36           N  
ATOM   2292  CA  TYR A 282     -72.731  12.761 203.427  1.00 16.54           C  
ATOM   2293  C   TYR A 282     -71.616  12.537 202.417  1.00 17.54           C  
ATOM   2294  O   TYR A 282     -71.728  11.691 201.532  1.00 17.29           O  
ATOM   2295  CB  TYR A 282     -72.309  12.185 204.775  1.00 16.04           C  
ATOM   2296  CG  TYR A 282     -73.355  12.339 205.854  1.00 15.48           C  
ATOM   2297  CD1 TYR A 282     -73.813  13.602 206.236  1.00 15.46           C  
ATOM   2298  CD2 TYR A 282     -73.886  11.224 206.502  1.00 15.16           C  
ATOM   2299  CE1 TYR A 282     -74.777  13.747 207.226  1.00 15.31           C  
ATOM   2300  CE2 TYR A 282     -74.845  11.358 207.493  1.00 15.27           C  
ATOM   2301  CZ  TYR A 282     -75.289  12.616 207.852  1.00 15.14           C  
ATOM   2302  OH  TYR A 282     -76.237  12.730 208.839  1.00 14.78           O  
ATOM   2303  N   GLU A 283     -70.542  13.308 202.567  1.00 18.72           N  
ATOM   2304  CA  GLU A 283     -69.369  13.206 201.700  1.00 19.89           C  
ATOM   2305  C   GLU A 283     -68.389  12.183 202.259  1.00 19.69           C  
ATOM   2306  O   GLU A 283     -68.151  12.143 203.469  1.00 19.61           O  
ATOM   2307  CB  GLU A 283     -68.664  14.560 201.583  1.00 21.26           C  
ATOM   2308  CG  GLU A 283     -69.517  15.671 200.988  1.00 22.70           C  
ATOM   2309  CD  GLU A 283     -68.805  17.016 200.965  1.00 24.27           C  
ATOM   2310  OE1 GLU A 283     -67.588  17.054 200.676  1.00 25.67           O  
ATOM   2311  OE2 GLU A 283     -69.469  18.044 201.226  1.00 25.75           O1-
ATOM   2312  N   SER A 284     -67.825  11.365 201.373  1.00 19.76           N  
ATOM   2313  CA  SER A 284     -66.768  10.426 201.744  1.00 19.90           C  
ATOM   2314  C   SER A 284     -65.456  11.185 201.960  1.00 20.13           C  
ATOM   2315  O   SER A 284     -65.045  11.941 201.079  1.00 20.26           O  
ATOM   2316  CB  SER A 284     -66.561   9.381 200.649  1.00 19.92           C  
ATOM   2317  OG  SER A 284     -65.441   8.566 200.943  1.00 19.53           O  
ATOM   2318  N   PRO A 285     -64.790  10.975 203.116  1.00 20.24           N  
ATOM   2319  CA  PRO A 285     -63.478  11.576 203.354  1.00 20.62           C  
ATOM   2320  C   PRO A 285     -62.293  10.734 202.851  1.00 21.01           C  
ATOM   2321  O   PRO A 285     -61.161  11.222 202.859  1.00 21.65           O  
ATOM   2322  CB  PRO A 285     -63.434  11.684 204.876  1.00 20.49           C  
ATOM   2323  CG  PRO A 285     -64.194  10.489 205.338  1.00 20.50           C  
ATOM   2324  CD  PRO A 285     -65.258  10.232 204.304  1.00 20.32           C  
ATOM   2325  N   PHE A 286     -62.546   9.504 202.402  1.00 21.28           N  
ATOM   2326  CA  PHE A 286     -61.469   8.559 202.090  1.00 21.48           C  
ATOM   2327  C   PHE A 286     -60.838   8.866 200.732  1.00 21.79           C  
ATOM   2328  O   PHE A 286     -61.542   9.163 199.765  1.00 22.02           O  
ATOM   2329  CB  PHE A 286     -61.987   7.118 202.121  1.00 21.23           C  
ATOM   2330  CG  PHE A 286     -62.702   6.763 203.396  1.00 21.30           C  
ATOM   2331  CD1 PHE A 286     -61.995   6.587 204.581  1.00 21.18           C  
ATOM   2332  CD2 PHE A 286     -64.089   6.617 203.418  1.00 21.04           C  
ATOM   2333  CE1 PHE A 286     -62.653   6.266 205.762  1.00 21.38           C  
ATOM   2334  CE2 PHE A 286     -64.752   6.297 204.594  1.00 21.34           C  
ATOM   2335  CZ  PHE A 286     -64.034   6.121 205.767  1.00 21.18           C  
ATOM   2336  N   THR A 287     -59.511   8.783 200.673  1.00 22.32           N  
ATOM   2337  CA  THR A 287     -58.758   9.082 199.451  1.00 22.88           C  
ATOM   2338  C   THR A 287     -58.817   7.913 198.470  1.00 23.43           C  
ATOM   2339  O   THR A 287     -59.195   6.799 198.838  1.00 22.92           O  
ATOM   2340  CB  THR A 287     -57.277   9.386 199.756  1.00 23.07           C  
ATOM   2341  CG2 THR A 287     -57.153  10.577 200.702  1.00 22.87           C  
ATOM   2342  OG1 THR A 287     -56.657   8.237 200.347  1.00 23.00           O  
ATOM   2343  N   LYS A 288     -58.428   8.184 197.225  1.00 24.08           N  
ATOM   2344  CA  LYS A 288     -58.368   7.158 196.171  1.00 24.90           C  
ATOM   2345  C   LYS A 288     -57.367   6.052 196.507  1.00 25.13           C  
ATOM   2346  O   LYS A 288     -57.628   4.875 196.246  1.00 24.76           O  
ATOM   2347  CB  LYS A 288     -58.007   7.787 194.819  1.00 25.53           C  
ATOM   2348  CG  LYS A 288     -59.073   8.711 194.247  1.00 26.07           C  
ATOM   2349  CD  LYS A 288     -60.243   7.932 193.665  1.00 26.74           C  
ATOM   2350  CE  LYS A 288     -61.281   8.858 193.049  1.00 27.20           C  
ATOM   2351  NZ  LYS A 288     -62.083   9.587 194.073  1.00 27.51           N1+
ATOM   2352  N   GLU A 289     -56.226   6.446 197.077  1.00 25.62           N  
ATOM   2353  CA  GLU A 289     -55.214   5.507 197.574  1.00 26.52           C  
ATOM   2354  C   GLU A 289     -55.785   4.588 198.657  1.00 26.00           C  
ATOM   2355  O   GLU A 289     -55.587   3.374 198.604  1.00 26.09           O  
ATOM   2356  CB  GLU A 289     -53.993   6.276 198.111  1.00 27.51           C  
ATOM   2357  CG  GLU A 289     -52.861   5.408 198.665  1.00 28.71           C  
ATOM   2358  CD  GLU A 289     -53.097   4.918 200.090  1.00 29.47           C  
ATOM   2359  OE1 GLU A 289     -53.546   5.716 200.943  1.00 30.67           O  
ATOM   2360  OE2 GLU A 289     -52.836   3.725 200.360  1.00 30.44           O1-
ATOM   2361  N   GLU A 290     -56.484   5.178 199.628  1.00 24.99           N  
ATOM   2362  CA  GLU A 290     -57.087   4.427 200.745  1.00 24.58           C  
ATOM   2363  C   GLU A 290     -58.165   3.418 200.329  1.00 23.09           C  
ATOM   2364  O   GLU A 290     -58.391   2.445 201.045  1.00 22.45           O  
ATOM   2365  CB  GLU A 290     -57.690   5.386 201.787  1.00 25.41           C  
ATOM   2366  CG  GLU A 290     -56.671   6.056 202.703  1.00 26.25           C  
ATOM   2367  CD  GLU A 290     -57.295   7.068 203.657  1.00 26.71           C  
ATOM   2368  OE1 GLU A 290     -58.376   7.620 203.350  1.00 26.37           O  
ATOM   2369  OE2 GLU A 290     -56.695   7.319 204.724  1.00 27.60           O1-
ATOM   2370  N   THR A 291     -58.832   3.664 199.199  1.00 21.65           N  
ATOM   2371  CA  THR A 291     -59.948   2.831 198.728  1.00 20.93           C  
ATOM   2372  C   THR A 291     -59.659   2.090 197.409  1.00 20.28           C  
ATOM   2373  O   THR A 291     -60.583   1.602 196.756  1.00 19.60           O  
ATOM   2374  CB  THR A 291     -61.213   3.699 198.551  1.00 21.04           C  
ATOM   2375  CG2 THR A 291     -61.587   4.373 199.861  1.00 21.01           C  
ATOM   2376  OG1 THR A 291     -60.982   4.698 197.548  1.00 21.54           O  
ATOM   2377  N   ARG A 292     -58.382   1.988 197.037  1.00 20.12           N  
ATOM   2378  CA  ARG A 292     -57.968   1.388 195.765  1.00 20.01           C  
ATOM   2379  C   ARG A 292     -58.311  -0.105 195.692  1.00 19.16           C  
ATOM   2380  O   ARG A 292     -57.931  -0.868 196.582  1.00 18.61           O  
ATOM   2381  CB  ARG A 292     -56.457   1.584 195.574  1.00 21.08           C  
ATOM   2382  CG  ARG A 292     -55.899   1.160 194.225  1.00 22.03           C  
ATOM   2383  CD  ARG A 292     -54.447   1.599 194.065  1.00 22.64           C  
ATOM   2384  NE  ARG A 292     -53.515   0.810 194.884  1.00 23.22           N  
ATOM   2385  CZ  ARG A 292     -53.088   1.104 196.119  1.00 23.84           C  
ATOM   2386  NH1 ARG A 292     -52.234   0.276 196.718  1.00 24.28           N1+
ATOM   2387  NH2 ARG A 292     -53.490   2.198 196.776  1.00 24.07           N  
ATOM   2388  N   ILE A 293     -59.037  -0.493 194.640  1.00 18.73           N  
ATOM   2389  CA  ILE A 293     -59.361  -1.898 194.347  1.00 18.39           C  
ATOM   2390  C   ILE A 293     -58.800  -2.254 192.965  1.00 18.30           C  
ATOM   2391  O   ILE A 293     -58.895  -1.457 192.026  1.00 18.83           O  
ATOM   2392  CB  ILE A 293     -60.888  -2.161 194.367  1.00 18.03           C  
ATOM   2393  CG1 ILE A 293     -61.492  -1.766 195.722  1.00 17.87           C  
ATOM   2394  CG2 ILE A 293     -61.185  -3.632 194.064  1.00 18.05           C  
ATOM   2395  CD1 ILE A 293     -63.002  -1.642 195.709  1.00 17.64           C  
ATOM   2396  N   ALA A 294     -58.225  -3.451 192.846  1.00 18.07           N  
ATOM   2397  CA  ALA A 294     -57.670  -3.928 191.570  1.00 17.60           C  
ATOM   2398  C   ALA A 294     -58.790  -4.135 190.544  1.00 17.64           C  
ATOM   2399  O   ALA A 294     -59.877  -4.569 190.917  1.00 16.92           O  
ATOM   2400  CB  ALA A 294     -56.903  -5.225 191.774  1.00 17.73           C  
ATOM   2401  N   PRO A 295     -58.540  -3.817 189.255  1.00 17.19           N  
ATOM   2402  CA  PRO A 295     -59.615  -3.975 188.260  1.00 17.22           C  
ATOM   2403  C   PRO A 295     -60.197  -5.389 188.159  1.00 16.85           C  
ATOM   2404  O   PRO A 295     -61.407  -5.541 187.967  1.00 16.60           O  
ATOM   2405  CB  PRO A 295     -58.939  -3.583 186.942  1.00 17.41           C  
ATOM   2406  CG  PRO A 295     -57.808  -2.705 187.342  1.00 17.46           C  
ATOM   2407  CD  PRO A 295     -57.321  -3.243 188.650  1.00 17.51           C  
ATOM   2408  N   GLU A 296     -59.344  -6.406 188.270  1.00 17.29           N  
ATOM   2409  CA  GLU A 296     -59.799  -7.801 188.224  1.00 17.54           C  
ATOM   2410  C   GLU A 296     -60.751  -8.159 189.378  1.00 17.01           C  
ATOM   2411  O   GLU A 296     -61.662  -8.959 189.195  1.00 16.91           O  
ATOM   2412  CB  GLU A 296     -58.615  -8.788 188.150  1.00 18.46           C  
ATOM   2413  CG  GLU A 296     -57.706  -8.877 189.382  1.00 19.41           C  
ATOM   2414  CD  GLU A 296     -56.480  -7.970 189.340  1.00 20.26           C  
ATOM   2415  OE1 GLU A 296     -56.447  -6.990 188.559  1.00 21.68           O  
ATOM   2416  OE2 GLU A 296     -55.536  -8.240 190.112  1.00 21.43           O1-
ATOM   2417  N   VAL A 297     -60.541  -7.555 190.547  1.00 16.60           N  
ATOM   2418  CA  VAL A 297     -61.441  -7.742 191.694  1.00 16.34           C  
ATOM   2419  C   VAL A 297     -62.705  -6.901 191.508  1.00 16.38           C  
ATOM   2420  O   VAL A 297     -63.814  -7.371 191.788  1.00 15.93           O  
ATOM   2421  CB  VAL A 297     -60.749  -7.402 193.036  1.00 16.28           C  
ATOM   2422  CG1 VAL A 297     -61.723  -7.516 194.209  1.00 16.12           C  
ATOM   2423  CG2 VAL A 297     -59.548  -8.316 193.261  1.00 16.56           C  
ATOM   2424  N   PHE A 298     -62.537  -5.664 191.039  1.00 16.29           N  
ATOM   2425  CA  PHE A 298     -63.680  -4.779 190.788  1.00 16.02           C  
ATOM   2426  C   PHE A 298     -64.594  -5.305 189.678  1.00 16.27           C  
ATOM   2427  O   PHE A 298     -65.810  -5.135 189.749  1.00 15.76           O  
ATOM   2428  CB  PHE A 298     -63.230  -3.347 190.471  1.00 16.12           C  
ATOM   2429  CG  PHE A 298     -64.285  -2.323 190.758  1.00 16.20           C  
ATOM   2430  CD1 PHE A 298     -64.400  -1.775 192.030  1.00 16.12           C  
ATOM   2431  CD2 PHE A 298     -65.203  -1.944 189.781  1.00 16.30           C  
ATOM   2432  CE1 PHE A 298     -65.385  -0.844 192.317  1.00 16.25           C  
ATOM   2433  CE2 PHE A 298     -66.194  -1.010 190.061  1.00 16.19           C  
ATOM   2434  CZ  PHE A 298     -66.287  -0.461 191.334  1.00 16.25           C  
ATOM   2435  N   ALA A 299     -63.999  -5.941 188.665  1.00 16.37           N  
ATOM   2436  CA  ALA A 299     -64.744  -6.622 187.595  1.00 17.12           C  
ATOM   2437  C   ALA A 299     -65.691  -7.690 188.147  1.00 17.05           C  
ATOM   2438  O   ALA A 299     -66.825  -7.820 187.679  1.00 17.50           O  
ATOM   2439  CB  ALA A 299     -63.777  -7.251 186.599  1.00 17.27           C  
ATOM   2440  N   GLN A 300     -65.210  -8.454 189.130  1.00 17.30           N  
ATOM   2441  CA  GLN A 300     -66.025  -9.467 189.809  1.00 17.19           C  
ATOM   2442  C   GLN A 300     -67.087  -8.825 190.701  1.00 16.91           C  
ATOM   2443  O   GLN A 300     -68.241  -9.252 190.694  1.00 16.77           O  
ATOM   2444  CB  GLN A 300     -65.147 -10.398 190.657  1.00 17.66           C  
ATOM   2445  CG  GLN A 300     -64.173 -11.253 189.856  1.00 18.03           C  
ATOM   2446  CD  GLN A 300     -64.851 -12.267 188.946  1.00 18.47           C  
ATOM   2447  NE2 GLN A 300     -64.155 -12.659 187.887  1.00 18.82           N  
ATOM   2448  OE1 GLN A 300     -65.980 -12.695 189.191  1.00 19.21           O  
ATOM   2449  N   LEU A 301     -66.681  -7.815 191.470  1.00 16.49           N  
ATOM   2450  CA  LEU A 301     -67.602  -7.054 192.333  1.00 16.41           C  
ATOM   2451  C   LEU A 301     -68.754  -6.419 191.556  1.00 16.78           C  
ATOM   2452  O   LEU A 301     -69.898  -6.473 191.999  1.00 16.59           O  
ATOM   2453  CB  LEU A 301     -66.843  -5.956 193.090  1.00 15.94           C  
ATOM   2454  CG  LEU A 301     -67.651  -4.907 193.872  1.00 15.74           C  
ATOM   2455  CD1 LEU A 301     -68.472  -5.554 194.979  1.00 15.65           C  
ATOM   2456  CD2 LEU A 301     -66.720  -3.845 194.431  1.00 15.72           C  
ATOM   2457  N   SER A 302     -68.443  -5.810 190.412  1.00 17.22           N  
ATOM   2458  CA  SER A 302     -69.416  -4.999 189.666  1.00 17.66           C  
ATOM   2459  C   SER A 302     -70.225  -5.746 188.587  1.00 18.13           C  
ATOM   2460  O   SER A 302     -71.147  -5.162 188.009  1.00 18.64           O  
ATOM   2461  CB  SER A 302     -68.707  -3.808 189.024  1.00 17.43           C  
ATOM   2462  OG  SER A 302     -67.845  -4.235 187.985  1.00 17.16           O  
ATOM   2463  N   ALA A 303     -69.896  -7.012 188.322  1.00 19.11           N  
ATOM   2464  CA  ALA A 303     -70.602  -7.808 187.309  1.00 20.27           C  
ATOM   2465  C   ALA A 303     -72.064  -8.025 187.688  1.00 21.20           C  
ATOM   2466  O   ALA A 303     -72.381  -8.227 188.855  1.00 21.08           O  
ATOM   2467  CB  ALA A 303     -69.911  -9.149 187.093  1.00 20.17           C  
ATOM   2468  N   ARG A 304     -72.945  -7.973 186.693  1.00 22.68           N  
ATOM   2469  CA  ARG A 304     -74.384  -8.122 186.908  1.00 24.10           C  
ATOM   2470  C   ARG A 304     -74.700  -9.528 187.415  1.00 23.56           C  
ATOM   2471  O   ARG A 304     -74.119 -10.505 186.937  1.00 23.24           O  
ATOM   2472  CB  ARG A 304     -75.131  -7.862 185.594  1.00 25.21           C  
ATOM   2473  CG  ARG A 304     -76.647  -7.773 185.703  1.00 26.48           C  
ATOM   2474  CD  ARG A 304     -77.121  -6.481 186.356  1.00 27.29           C  
ATOM   2475  NE  ARG A 304     -78.160  -5.834 185.548  1.00 28.32           N  
ATOM   2476  CZ  ARG A 304     -77.952  -4.935 184.579  1.00 29.16           C  
ATOM   2477  NH1 ARG A 304     -78.994  -4.436 183.921  1.00 29.56           N1+
ATOM   2478  NH2 ARG A 304     -76.726  -4.517 184.252  1.00 29.66           N  
ATOM   2479  N   ALA A 305     -75.609  -9.620 188.386  1.00 23.90           N  
ATOM   2480  CA  ALA A 305     -76.098 -10.914 188.863  1.00 24.16           C  
ATOM   2481  C   ALA A 305     -76.865 -11.599 187.736  1.00 24.81           C  
ATOM   2482  O   ALA A 305     -77.640 -10.953 187.029  1.00 25.50           O  
ATOM   2483  CB  ALA A 305     -76.988 -10.741 190.083  1.00 23.95           C  
ATOM   2484  N   ASP A 306     -76.646 -12.902 187.579  1.00 25.69           N  
ATOM   2485  CA  ASP A 306     -77.179 -13.650 186.441  1.00 26.22           C  
ATOM   2486  C   ASP A 306     -78.690 -13.851 186.594  1.00 26.63           C  
ATOM   2487  O   ASP A 306     -79.145 -14.497 187.543  1.00 26.12           O  
ATOM   2488  CB  ASP A 306     -76.460 -15.001 186.312  1.00 26.59           C  
ATOM   2489  CG  ASP A 306     -76.725 -15.706 184.981  1.00 27.18           C  
ATOM   2490  OD1 ASP A 306     -77.652 -15.321 184.236  1.00 27.97           O  
ATOM   2491  OD2 ASP A 306     -75.991 -16.673 184.685  1.00 27.53           O1-
ATOM   2492  N   GLU A 307     -79.445 -13.298 185.643  1.00 27.37           N  
ATOM   2493  CA  GLU A 307     -80.917 -13.370 185.625  1.00 28.04           C  
ATOM   2494  C   GLU A 307     -81.450 -14.807 185.536  1.00 27.29           C  
ATOM   2495  O   GLU A 307     -82.559 -15.084 185.996  1.00 26.79           O  
ATOM   2496  CB  GLU A 307     -81.473 -12.525 184.464  1.00 29.28           C  
ATOM   2497  CG  GLU A 307     -82.977 -12.268 184.503  1.00 30.39           C  
ATOM   2498  CD  GLU A 307     -83.793 -13.248 183.673  1.00 31.27           C  
ATOM   2499  OE1 GLU A 307     -83.551 -13.348 182.449  1.00 32.24           O  
ATOM   2500  OE2 GLU A 307     -84.691 -13.908 184.242  1.00 32.36           O1-
ATOM   2501  N   ASN A 308     -80.660 -15.713 184.958  1.00 26.39           N  
ATOM   2502  CA  ASN A 308     -80.988 -17.147 184.933  1.00 25.99           C  
ATOM   2503  C   ASN A 308     -81.120 -17.767 186.337  1.00 24.67           C  
ATOM   2504  O   ASN A 308     -81.836 -18.747 186.512  1.00 24.11           O  
ATOM   2505  CB  ASN A 308     -79.948 -17.921 184.105  1.00 26.82           C  
ATOM   2506  CG  ASN A 308     -80.452 -19.280 183.647  1.00 27.64           C  
ATOM   2507  ND2 ASN A 308     -80.920 -19.352 182.404  1.00 27.89           N  
ATOM   2508  OD1 ASN A 308     -80.404 -20.257 184.392  1.00 28.55           O  
ATOM   2509  N   HIS A 309     -80.446 -17.189 187.333  1.00 23.27           N  
ATOM   2510  CA  HIS A 309     -80.571 -17.651 188.723  1.00 22.55           C  
ATOM   2511  C   HIS A 309     -81.855 -17.208 189.440  1.00 22.38           C  
ATOM   2512  O   HIS A 309     -82.138 -17.707 190.528  1.00 21.55           O  
ATOM   2513  CB  HIS A 309     -79.362 -17.208 189.550  1.00 22.11           C  
ATOM   2514  CG  HIS A 309     -78.047 -17.698 189.026  1.00 21.83           C  
ATOM   2515  CD2 HIS A 309     -76.810 -17.153 189.090  1.00 21.58           C  
ATOM   2516  ND1 HIS A 309     -77.898 -18.907 188.377  1.00 21.82           N  
ATOM   2517  CE1 HIS A 309     -76.631 -19.073 188.044  1.00 21.68           C  
ATOM   2518  NE2 HIS A 309     -75.950 -18.023 188.464  1.00 21.58           N  
ATOM   2519  N   ASP A 310     -82.614 -16.281 188.849  1.00 22.52           N  
ATOM   2520  CA  ASP A 310     -83.888 -15.830 189.422  1.00 22.67           C  
ATOM   2521  C   ASP A 310     -84.908 -16.959 189.525  1.00 22.24           C  
ATOM   2522  O   ASP A 310     -84.953 -17.851 188.676  1.00 22.37           O  
ATOM   2523  CB  ASP A 310     -84.513 -14.703 188.585  1.00 23.07           C  
ATOM   2524  CG  ASP A 310     -83.726 -13.407 188.641  1.00 23.53           C  
ATOM   2525  OD1 ASP A 310     -82.743 -13.309 189.405  1.00 23.82           O  
ATOM   2526  OD2 ASP A 310     -84.106 -12.473 187.906  1.00 24.64           O1-
ATOM   2527  N   PHE A 311     -85.733 -16.882 190.565  1.00 21.65           N  
ATOM   2528  CA  PHE A 311     -86.800 -17.848 190.822  1.00 21.25           C  
ATOM   2529  C   PHE A 311     -87.875 -17.776 189.735  1.00 21.31           C  
ATOM   2530  O   PHE A 311     -88.247 -16.688 189.286  1.00 21.25           O  
ATOM   2531  CB  PHE A 311     -87.412 -17.552 192.194  1.00 21.11           C  
ATOM   2532  CG  PHE A 311     -88.441 -18.548 192.643  1.00 21.24           C  
ATOM   2533  CD1 PHE A 311     -88.062 -19.699 193.329  1.00 21.16           C  
ATOM   2534  CD2 PHE A 311     -89.798 -18.318 192.414  1.00 21.14           C  
ATOM   2535  CE1 PHE A 311     -89.013 -20.614 193.758  1.00 21.48           C  
ATOM   2536  CE2 PHE A 311     -90.752 -19.232 192.838  1.00 21.41           C  
ATOM   2537  CZ  PHE A 311     -90.359 -20.380 193.513  1.00 21.46           C  
TER   
ATOM   2538  N   ASN B   1     -69.848 -28.871 222.742  1.00 20.15           N  
ATOM   2539  CA  ASN B   1     -70.156 -28.350 221.372  1.00 19.70           C  
ATOM   2540  C   ASN B   1     -70.384 -26.834 221.389  1.00 18.15           C  
ATOM   2541  O   ASN B   1     -70.973 -26.310 222.339  1.00 18.10           O  
ATOM   2542  CB  ASN B   1     -71.385 -29.067 220.800  1.00 20.98           C  
ATOM   2543  CG  ASN B   1     -71.684 -28.666 219.368  1.00 21.85           C  
ATOM   2544  ND2 ASN B   1     -70.792 -29.020 218.453  1.00 22.63           N  
ATOM   2545  OD1 ASN B   1     -72.696 -28.028 219.093  1.00 23.36           O  
ATOM   2546  N   TYR B   2     -69.938 -26.147 220.331  1.00 16.23           N  
ATOM   2547  CA  TYR B   2     -70.056 -24.675 220.224  1.00 14.96           C  
ATOM   2548  C   TYR B   2     -71.498 -24.187 220.476  1.00 14.73           C  
ATOM   2549  O   TYR B   2     -71.701 -23.132 221.074  1.00 14.28           O  
ATOM   2550  CB  TYR B   2     -69.566 -24.167 218.845  1.00 14.30           C  
ATOM   2551  CG  TYR B   2     -70.625 -24.288 217.778  1.00 13.78           C  
ATOM   2552  CD1 TYR B   2     -70.778 -25.465 217.053  1.00 13.53           C  
ATOM   2553  CD2 TYR B   2     -71.532 -23.247 217.552  1.00 13.54           C  
ATOM   2554  CE1 TYR B   2     -71.779 -25.597 216.109  1.00 13.22           C  
ATOM   2555  CE2 TYR B   2     -72.543 -23.371 216.616  1.00 13.15           C  
ATOM   2556  CZ  TYR B   2     -72.661 -24.542 215.892  1.00 13.20           C  
ATOM   2557  OH  TYR B   2     -73.663 -24.676 214.965  1.00 12.88           O  
ATOM   2558  N   TYR B   3     -72.477 -24.965 220.005  1.00 14.62           N  
ATOM   2559  CA  TYR B   3     -73.898 -24.603 220.071  1.00 14.95           C  
ATOM   2560  C   TYR B   3     -74.389 -24.453 221.509  1.00 15.49           C  
ATOM   2561  O   TYR B   3     -75.157 -23.540 221.818  1.00 15.34           O  
ATOM   2562  CB  TYR B   3     -74.735 -25.662 219.340  1.00 14.78           C  
ATOM   2563  CG  TYR B   3     -76.206 -25.356 219.226  1.00 14.69           C  
ATOM   2564  CD1 TYR B   3     -77.092 -25.735 220.232  1.00 14.74           C  
ATOM   2565  CD2 TYR B   3     -76.722 -24.708 218.103  1.00 14.57           C  
ATOM   2566  CE1 TYR B   3     -78.449 -25.465 220.136  1.00 14.68           C  
ATOM   2567  CE2 TYR B   3     -78.081 -24.437 217.993  1.00 14.71           C  
ATOM   2568  CZ  TYR B   3     -78.940 -24.817 219.011  1.00 14.76           C  
ATOM   2569  OH  TYR B   3     -80.288 -24.555 218.915  1.00 14.85           O  
ATOM   2570  N   ASP B   4     -73.918 -25.341 222.383  1.00 16.27           N  
ATOM   2571  CA  ASP B   4     -74.346 -25.368 223.784  1.00 17.03           C  
ATOM   2572  C   ASP B   4     -73.692 -24.304 224.675  1.00 16.39           C  
ATOM   2573  O   ASP B   4     -74.073 -24.171 225.841  1.00 16.99           O  
ATOM   2574  CB  ASP B   4     -74.097 -26.765 224.377  1.00 18.19           C  
ATOM   2575  CG  ASP B   4     -74.873 -27.857 223.656  1.00 19.27           C  
ATOM   2576  OD1 ASP B   4     -76.079 -27.672 223.403  1.00 20.84           O  
ATOM   2577  OD2 ASP B   4     -74.276 -28.908 223.342  1.00 21.05           O1-
ATOM   2578  N   ARG B   5     -72.717 -23.560 224.147  1.00 15.53           N  
ATOM   2579  CA  ARG B   5     -72.057 -22.470 224.882  1.00 15.08           C  
ATOM   2580  C   ARG B   5     -72.070 -21.147 224.094  1.00 14.03           C  
ATOM   2581  O   ARG B   5     -71.211 -20.282 224.290  1.00 13.84           O  
ATOM   2582  CB  ARG B   5     -70.627 -22.882 225.264  1.00 15.64           C  
ATOM   2583  CG  ARG B   5     -69.718 -23.186 224.087  1.00 16.09           C  
ATOM   2584  CD  ARG B   5     -68.356 -23.679 224.541  1.00 16.58           C  
ATOM   2585  NE  ARG B   5     -67.471 -23.864 223.395  1.00 16.98           N  
ATOM   2586  CZ  ARG B   5     -66.852 -22.885 222.732  1.00 17.05           C  
ATOM   2587  NH1 ARG B   5     -66.997 -21.608 223.092  1.00 17.31           N1+
ATOM   2588  NH2 ARG B   5     -66.077 -23.188 221.694  1.00 17.76           N  
ATOM   2589  N   SER B   6     -73.056 -21.006 223.208  1.00 12.80           N  
ATOM   2590  CA  SER B   6     -73.297 -19.769 222.478  1.00 11.98           C  
ATOM   2591  C   SER B   6     -74.799 -19.589 222.330  1.00 11.50           C  
ATOM   2592  O   SER B   6     -75.571 -20.507 222.604  1.00 11.49           O  
ATOM   2593  CB  SER B   6     -72.636 -19.823 221.100  1.00 11.94           C  
ATOM   2594  OG  SER B   6     -73.076 -20.963 220.381  1.00 11.87           O  
ATOM   2595  N   VAL B   7     -75.198 -18.406 221.881  1.00 10.79           N  
ATOM   2596  CA  VAL B   7     -76.607 -18.086 221.674  1.00 10.46           C  
ATOM   2597  C   VAL B   7     -76.813 -17.506 220.289  1.00  9.92           C  
ATOM   2598  O   VAL B   7     -75.897 -16.923 219.719  1.00  9.83           O  
ATOM   2599  CB  VAL B   7     -77.122 -17.077 222.720  1.00 10.61           C  
ATOM   2600  CG1 VAL B   7     -77.045 -17.675 224.112  1.00 10.77           C  
ATOM   2601  CG2 VAL B   7     -76.367 -15.752 222.666  1.00 10.70           C  
ATOM   2602  N   SER B   8     -78.022 -17.650 219.758  1.00  9.63           N  
ATOM   2603  CA  SER B   8     -78.360 -16.983 218.505  1.00  9.33           C  
ATOM   2604  C   SER B   8     -78.389 -15.475 218.769  1.00  8.97           C  
ATOM   2605  O   SER B   8     -78.616 -15.055 219.908  1.00  8.97           O  
ATOM   2606  CB  SER B   8     -79.709 -17.444 217.961  1.00  9.39           C  
ATOM   2607  OG  SER B   8     -80.777 -16.991 218.760  1.00  9.84           O  
ATOM   2608  N   PRO B   9     -78.145 -14.661 217.732  1.00  8.65           N  
ATOM   2609  CA  PRO B   9     -78.193 -13.210 217.893  1.00  8.63           C  
ATOM   2610  C   PRO B   9     -79.453 -12.653 218.562  1.00  8.82           C  
ATOM   2611  O   PRO B   9     -79.341 -11.759 219.396  1.00  8.90           O  
ATOM   2612  CB  PRO B   9     -78.054 -12.706 216.457  1.00  8.57           C  
ATOM   2613  CG  PRO B   9     -77.159 -13.714 215.831  1.00  8.59           C  
ATOM   2614  CD  PRO B   9     -77.588 -15.031 216.415  1.00  8.58           C  
ATOM   2615  N   VAL B  10     -80.629 -13.167 218.206  1.00  9.03           N  
ATOM   2616  CA  VAL B  10     -81.879 -12.657 218.776  1.00  9.44           C  
ATOM   2617  C   VAL B  10     -81.999 -12.963 220.280  1.00  9.81           C  
ATOM   2618  O   VAL B  10     -82.546 -12.151 221.029  1.00 10.27           O  
ATOM   2619  CB  VAL B  10     -83.123 -13.109 217.963  1.00  9.38           C  
ATOM   2620  CG1 VAL B  10     -83.470 -14.571 218.211  1.00  9.42           C  
ATOM   2621  CG2 VAL B  10     -84.315 -12.202 218.255  1.00  9.47           C  
ATOM   2622  N   GLU B  11     -81.472 -14.109 220.721  1.00 10.30           N  
ATOM   2623  CA  GLU B  11     -81.336 -14.398 222.160  1.00 10.97           C  
ATOM   2624  C   GLU B  11     -80.348 -13.446 222.840  1.00 11.11           C  
ATOM   2625  O   GLU B  11     -80.600 -12.975 223.958  1.00 11.08           O  
ATOM   2626  CB  GLU B  11     -80.918 -15.857 222.408  1.00 11.75           C  
ATOM   2627  CG  GLU B  11     -80.832 -16.221 223.895  1.00 12.46           C  
ATOM   2628  CD  GLU B  11     -80.585 -17.697 224.175  1.00 13.13           C  
ATOM   2629  OE1 GLU B  11     -80.545 -18.064 225.368  1.00 13.97           O  
ATOM   2630  OE2 GLU B  11     -80.412 -18.489 223.232  1.00 14.10           O1-
ATOM   2631  N   TYR B  12     -79.225 -13.179 222.178  1.00 11.20           N  
ATOM   2632  CA  TYR B  12     -78.264 -12.189 222.662  1.00 11.56           C  
ATOM   2633  C   TYR B  12     -78.934 -10.820 222.810  1.00 11.67           C  
ATOM   2634  O   TYR B  12     -78.800 -10.165 223.844  1.00 11.77           O  
ATOM   2635  CB  TYR B  12     -77.033 -12.112 221.746  1.00 11.90           C  
ATOM   2636  CG  TYR B  12     -76.023 -11.079 222.177  1.00 12.28           C  
ATOM   2637  CD1 TYR B  12     -76.169  -9.741 221.804  1.00 12.48           C  
ATOM   2638  CD2 TYR B  12     -74.932 -11.426 222.973  1.00 12.57           C  
ATOM   2639  CE1 TYR B  12     -75.260  -8.782 222.202  1.00 13.10           C  
ATOM   2640  CE2 TYR B  12     -74.011 -10.468 223.375  1.00 12.87           C  
ATOM   2641  CZ  TYR B  12     -74.187  -9.145 222.987  1.00 13.01           C  
ATOM   2642  OH  TYR B  12     -73.296  -8.173 223.374  1.00 13.78           O  
ATOM   2643  N   ALA B  13     -79.672 -10.406 221.783  1.00 11.54           N  
ATOM   2644  CA  ALA B  13     -80.243  -9.064 221.748  1.00 11.85           C  
ATOM   2645  C   ALA B  13     -81.293  -8.826 222.834  1.00 12.05           C  
ATOM   2646  O   ALA B  13     -81.344  -7.738 223.400  1.00 12.52           O  
ATOM   2647  CB  ALA B  13     -80.832  -8.772 220.374  1.00 11.89           C  
ATOM   2648  N   TYR B  14     -82.117  -9.833 223.126  1.00 12.35           N  
ATOM   2649  CA  TYR B  14     -83.284  -9.648 224.006  1.00 12.60           C  
ATOM   2650  C   TYR B  14     -83.313 -10.444 225.317  1.00 12.90           C  
ATOM   2651  O   TYR B  14     -84.178 -10.174 226.156  1.00 13.20           O  
ATOM   2652  CB  TYR B  14     -84.560  -9.941 223.213  1.00 12.85           C  
ATOM   2653  CG  TYR B  14     -84.796  -8.980 222.070  1.00 13.04           C  
ATOM   2654  CD1 TYR B  14     -85.203  -7.665 222.310  1.00 13.35           C  
ATOM   2655  CD2 TYR B  14     -84.609  -9.374 220.745  1.00 13.12           C  
ATOM   2656  CE1 TYR B  14     -85.419  -6.776 221.265  1.00 13.39           C  
ATOM   2657  CE2 TYR B  14     -84.832  -8.493 219.692  1.00 13.32           C  
ATOM   2658  CZ  TYR B  14     -85.236  -7.193 219.955  1.00 13.36           C  
ATOM   2659  OH  TYR B  14     -85.455  -6.316 218.912  1.00 13.96           O  
ATOM   2660  N   PHE B  15     -82.411 -11.411 225.502  1.00 13.07           N  
ATOM   2661  CA  PHE B  15     -82.479 -12.311 226.666  1.00 13.44           C  
ATOM   2662  C   PHE B  15     -81.203 -12.437 227.494  1.00 13.72           C  
ATOM   2663  O   PHE B  15     -81.259 -12.329 228.718  1.00 13.87           O  
ATOM   2664  CB  PHE B  15     -82.917 -13.707 226.224  1.00 13.39           C  
ATOM   2665  CG  PHE B  15     -84.313 -13.760 225.684  1.00 13.45           C  
ATOM   2666  CD1 PHE B  15     -84.562 -13.544 224.333  1.00 13.62           C  
ATOM   2667  CD2 PHE B  15     -85.384 -14.031 226.526  1.00 13.97           C  
ATOM   2668  CE1 PHE B  15     -85.856 -13.599 223.833  1.00 13.63           C  
ATOM   2669  CE2 PHE B  15     -86.678 -14.082 226.034  1.00 13.91           C  
ATOM   2670  CZ  PHE B  15     -86.915 -13.867 224.685  1.00 13.96           C  
ATOM   2671  N   ASP B  16     -80.070 -12.696 226.842  1.00 14.41           N  
ATOM   2672  CA  ASP B  16     -78.862 -13.139 227.544  1.00 15.25           C  
ATOM   2673  C   ASP B  16     -77.607 -12.792 226.750  1.00 15.59           C  
ATOM   2674  O   ASP B  16     -77.373 -13.367 225.693  1.00 14.89           O  
ATOM   2675  CB  ASP B  16     -78.954 -14.662 227.762  1.00 16.06           C  
ATOM   2676  CG  ASP B  16     -77.900 -15.204 228.719  1.00 16.86           C  
ATOM   2677  OD1 ASP B  16     -76.948 -14.483 229.090  1.00 17.38           O  
ATOM   2678  OD2 ASP B  16     -78.035 -16.385 229.107  1.00 18.91           O1-
ATOM   2679  N   GLN B  17     -76.798 -11.873 227.281  1.00 15.77           N  
ATOM   2680  CA  GLN B  17     -75.547 -11.455 226.643  1.00 16.43           C  
ATOM   2681  C   GLN B  17     -74.301 -12.055 227.322  1.00 16.43           C  
ATOM   2682  O   GLN B  17     -73.176 -11.600 227.074  1.00 16.80           O  
ATOM   2683  CB  GLN B  17     -75.469  -9.924 226.610  1.00 17.07           C  
ATOM   2684  CG  GLN B  17     -76.781  -9.252 226.204  1.00 17.88           C  
ATOM   2685  CD  GLN B  17     -76.640  -7.881 225.551  1.00 18.71           C  
ATOM   2686  NE2 GLN B  17     -75.670  -7.085 225.993  1.00 18.97           N  
ATOM   2687  OE1 GLN B  17     -77.427  -7.536 224.660  1.00 19.94           O  
ATOM   2688  N   SER B  18     -74.496 -13.096 228.134  1.00 16.48           N  
ATOM   2689  CA  SER B  18     -73.400 -13.712 228.895  1.00 16.85           C  
ATOM   2690  C   SER B  18     -72.469 -14.556 228.021  1.00 16.66           C  
ATOM   2691  O   SER B  18     -71.303 -14.739 228.369  1.00 17.46           O  
ATOM   2692  CB  SER B  18     -73.949 -14.563 230.047  1.00 16.86           C  
ATOM   2693  OG  SER B  18     -74.636 -15.718 229.582  1.00 17.48           O  
ATOM   2694  N   GLN B  19     -72.986 -15.074 226.904  1.00 16.28           N  
ATOM   2695  CA  GLN B  19     -72.190 -15.858 225.957  1.00 15.74           C  
ATOM   2696  C   GLN B  19     -72.161 -15.174 224.594  1.00 14.59           C  
ATOM   2697  O   GLN B  19     -72.982 -14.300 224.299  1.00 14.66           O  
ATOM   2698  CB  GLN B  19     -72.740 -17.284 225.832  1.00 16.62           C  
ATOM   2699  CG  GLN B  19     -72.872 -18.010 227.165  1.00 17.48           C  
ATOM   2700  CD  GLN B  19     -73.342 -19.445 227.013  1.00 18.19           C  
ATOM   2701  NE2 GLN B  19     -72.620 -20.379 227.631  1.00 18.90           N  
ATOM   2702  OE1 GLN B  19     -74.349 -19.713 226.357  1.00 19.73           O  
ATOM   2703  N   ASN B  20     -71.194 -15.570 223.779  1.00 13.05           N  
ATOM   2704  CA  ASN B  20     -71.046 -15.046 222.423  1.00 12.01           C  
ATOM   2705  C   ASN B  20     -72.079 -15.623 221.462  1.00 11.21           C  
ATOM   2706  O   ASN B  20     -72.761 -16.601 221.768  1.00 10.96           O  
ATOM   2707  CB  ASN B  20     -69.625 -15.293 221.899  1.00 12.22           C  
ATOM   2708  CG  ASN B  20     -68.601 -14.355 222.514  1.00 12.43           C  
ATOM   2709  ND2 ASN B  20     -67.330 -14.670 222.319  1.00 12.68           N  
ATOM   2710  OD1 ASN B  20     -68.947 -13.353 223.145  1.00 12.95           O  
ATOM   2711  N   MET B  21     -72.191 -14.983 220.302  1.00 10.50           N  
ATOM   2712  CA  MET B  21     -73.197 -15.345 219.310  1.00  9.91           C  
ATOM   2713  C   MET B  21     -72.713 -16.395 218.319  1.00  9.73           C  
ATOM   2714  O   MET B  21     -71.551 -16.397 217.919  1.00 10.00           O  
ATOM   2715  CB  MET B  21     -73.672 -14.105 218.556  1.00  9.76           C  
ATOM   2716  CG  MET B  21     -74.589 -13.231 219.383  1.00  9.64           C  
ATOM   2717  SD  MET B  21     -74.939 -11.666 218.570  1.00  9.29           S  
ATOM   2718  CE  MET B  21     -73.468 -10.760 219.035  1.00  9.25           C  
ATOM   2719  N   ARG B  22     -73.631 -17.270 217.920  1.00  9.30           N  
ATOM   2720  CA  ARG B  22     -73.370 -18.260 216.874  1.00  9.17           C  
ATOM   2721  C   ARG B  22     -74.128 -17.883 215.603  1.00  8.91           C  
ATOM   2722  O   ARG B  22     -75.262 -17.396 215.656  1.00  8.83           O  
ATOM   2723  CB  ARG B  22     -73.744 -19.684 217.319  1.00  9.28           C  
ATOM   2724  CG  ARG B  22     -75.082 -19.833 218.028  1.00  9.43           C  
ATOM   2725  CD  ARG B  22     -75.427 -21.292 218.280  1.00  9.49           C  
ATOM   2726  NE  ARG B  22     -76.222 -21.435 219.500  1.00  9.61           N  
ATOM   2727  CZ  ARG B  22     -77.555 -21.357 219.585  1.00  9.70           C  
ATOM   2728  NH1 ARG B  22     -78.329 -21.147 218.515  1.00  9.78           N1+
ATOM   2729  NH2 ARG B  22     -78.128 -21.502 220.774  1.00  9.86           N  
ATOM   2730  N   ALA B  23     -73.479 -18.090 214.462  1.00  8.73           N  
ATOM   2731  CA  ALA B  23     -74.122 -17.966 213.153  1.00  8.55           C  
ATOM   2732  C   ALA B  23     -75.126 -19.098 213.007  1.00  8.45           C  
ATOM   2733  O   ALA B  23     -74.912 -20.178 213.550  1.00  8.56           O  
ATOM   2734  CB  ALA B  23     -73.070 -18.053 212.055  1.00  8.56           C  
ATOM   2735  N   ILE B  24     -76.219 -18.870 212.278  1.00  8.17           N  
ATOM   2736  CA  ILE B  24     -77.138 -19.970 211.968  1.00  8.14           C  
ATOM   2737  C   ILE B  24     -76.365 -21.124 211.311  1.00  8.09           C  
ATOM   2738  O   ILE B  24     -75.473 -20.889 210.497  1.00  8.14           O  
ATOM   2739  CB  ILE B  24     -78.339 -19.528 211.094  1.00  8.11           C  
ATOM   2740  CG1 ILE B  24     -79.326 -20.696 210.909  1.00  8.11           C  
ATOM   2741  CG2 ILE B  24     -77.898 -19.002 209.735  1.00  8.08           C  
ATOM   2742  CD1 ILE B  24     -80.745 -20.271 210.602  1.00  8.24           C  
ATOM   2743  N   ASN B  25     -76.698 -22.354 211.704  1.00  8.19           N  
ATOM   2744  CA  ASN B  25     -76.135 -23.559 211.104  1.00  8.33           C  
ATOM   2745  C   ASN B  25     -77.237 -24.328 210.372  1.00  8.43           C  
ATOM   2746  O   ASN B  25     -78.075 -24.978 211.002  1.00  8.73           O  
ATOM   2747  CB  ASN B  25     -75.459 -24.424 212.182  1.00  8.30           C  
ATOM   2748  CG  ASN B  25     -74.616 -25.551 211.605  1.00  8.28           C  
ATOM   2749  ND2 ASN B  25     -73.735 -26.106 212.437  1.00  8.26           N  
ATOM   2750  OD1 ASN B  25     -74.739 -25.914 210.432  1.00  8.41           O  
ATOM   2751  N   TRP B  26     -77.241 -24.210 209.042  1.00  8.64           N  
ATOM   2752  CA  TRP B  26     -78.130 -24.995 208.175  1.00  8.82           C  
ATOM   2753  C   TRP B  26     -77.529 -26.351 207.762  1.00  9.16           C  
ATOM   2754  O   TRP B  26     -78.169 -27.105 207.030  1.00  9.41           O  
ATOM   2755  CB  TRP B  26     -78.494 -24.198 206.916  1.00  8.85           C  
ATOM   2756  CG  TRP B  26     -79.464 -23.067 207.119  1.00  8.76           C  
ATOM   2757  CD1 TRP B  26     -79.164 -21.761 207.391  1.00  8.79           C  
ATOM   2758  CD2 TRP B  26     -80.892 -23.132 207.011  1.00  8.82           C  
ATOM   2759  CE2 TRP B  26     -81.389 -21.830 207.240  1.00  8.78           C  
ATOM   2760  CE3 TRP B  26     -81.797 -24.159 206.722  1.00  8.88           C  
ATOM   2761  NE1 TRP B  26     -80.313 -21.015 207.465  1.00  8.83           N  
ATOM   2762  CZ2 TRP B  26     -82.752 -21.531 207.196  1.00  8.77           C  
ATOM   2763  CZ3 TRP B  26     -83.155 -23.865 206.692  1.00  8.88           C  
ATOM   2764  CH2 TRP B  26     -83.618 -22.560 206.927  1.00  8.83           C  
ATOM   2765  N   ASN B  27     -76.302 -26.646 208.199  1.00  9.50           N  
ATOM   2766  CA  ASN B  27     -75.651 -27.934 207.917  1.00 10.10           C  
ATOM   2767  C   ASN B  27     -75.818 -28.980 209.021  1.00 10.73           C  
ATOM   2768  O   ASN B  27     -75.506 -30.157 208.811  1.00 10.93           O  
ATOM   2769  CB  ASN B  27     -74.173 -27.697 207.638  1.00 10.03           C  
ATOM   2770  CG  ASN B  27     -73.962 -26.699 206.524  1.00 10.00           C  
ATOM   2771  ND2 ASN B  27     -74.223 -27.120 205.292  1.00  9.99           N  
ATOM   2772  OD1 ASN B  27     -73.605 -25.548 206.773  1.00  9.84           O  
ATOM   2773  N   LYS B  28     -76.270 -28.540 210.192  1.00 11.55           N  
ATOM   2774  CA  LYS B  28     -76.673 -29.420 211.284  1.00 12.58           C  
ATOM   2775  C   LYS B  28     -77.850 -28.734 211.955  1.00 12.69           C  
ATOM   2776  O   LYS B  28     -77.695 -27.646 212.506  1.00 12.98           O  
ATOM   2777  CB  LYS B  28     -75.518 -29.630 212.272  1.00 13.55           C  
ATOM   2778  CG  LYS B  28     -75.785 -30.708 213.312  1.00 14.52           C  
ATOM   2779  CD  LYS B  28     -74.528 -31.174 214.046  1.00 15.38           C  
ATOM   2780  CE  LYS B  28     -73.460 -31.773 213.136  1.00 16.11           C  
ATOM   2781  NZ  LYS B  28     -73.976 -32.699 212.086  1.00 16.81           N1+
ATOM   2782  N   ILE B  29     -79.030 -29.344 211.875  1.00 12.90           N  
ATOM   2783  CA  ILE B  29     -80.250 -28.699 212.355  1.00 13.08           C  
ATOM   2784  C   ILE B  29     -80.911 -29.489 213.477  1.00 13.02           C  
ATOM   2785  O   ILE B  29     -80.844 -30.722 213.514  1.00 13.38           O  
ATOM   2786  CB  ILE B  29     -81.247 -28.410 211.209  1.00 13.27           C  
ATOM   2787  CG1 ILE B  29     -81.767 -29.692 210.549  1.00 13.40           C  
ATOM   2788  CG2 ILE B  29     -80.594 -27.513 210.168  1.00 13.36           C  
ATOM   2789  CD1 ILE B  29     -82.942 -29.451 209.624  1.00 13.63           C  
ATOM   2790  N   VAL B  30     -81.540 -28.753 214.386  1.00 12.70           N  
ATOM   2791  CA  VAL B  30     -82.140 -29.318 215.593  1.00 12.60           C  
ATOM   2792  C   VAL B  30     -83.457 -30.036 215.281  1.00 12.56           C  
ATOM   2793  O   VAL B  30     -83.696 -31.128 215.801  1.00 12.78           O  
ATOM   2794  CB  VAL B  30     -82.334 -28.221 216.672  1.00 12.51           C  
ATOM   2795  CG1 VAL B  30     -83.161 -28.722 217.848  1.00 12.63           C  
ATOM   2796  CG2 VAL B  30     -80.979 -27.712 217.159  1.00 12.45           C  
ATOM   2797  N   ASP B  31     -84.288 -29.436 214.429  1.00 12.49           N  
ATOM   2798  CA  ASP B  31     -85.611 -29.976 214.108  1.00 12.40           C  
ATOM   2799  C   ASP B  31     -85.820 -30.075 212.597  1.00 12.64           C  
ATOM   2800  O   ASP B  31     -85.973 -29.063 211.913  1.00 12.16           O  
ATOM   2801  CB  ASP B  31     -86.697 -29.099 214.740  1.00 12.28           C  
ATOM   2802  CG  ASP B  31     -88.071 -29.759 214.734  1.00 12.15           C  
ATOM   2803  OD1 ASP B  31     -88.319 -30.685 213.932  1.00 12.30           O  
ATOM   2804  OD2 ASP B  31     -88.919 -29.338 215.543  1.00 12.10           O1-
ATOM   2805  N   GLU B  32     -85.851 -31.309 212.095  1.00 12.95           N  
ATOM   2806  CA  GLU B  32     -86.109 -31.590 210.679  1.00 13.43           C  
ATOM   2807  C   GLU B  32     -87.398 -30.952 210.125  1.00 12.91           C  
ATOM   2808  O   GLU B  32     -87.475 -30.649 208.935  1.00 12.74           O  
ATOM   2809  CB  GLU B  32     -86.105 -33.110 210.412  1.00 14.34           C  
ATOM   2810  CG  GLU B  32     -87.215 -33.923 211.085  1.00 15.34           C  
ATOM   2811  CD  GLU B  32     -86.802 -34.597 212.387  1.00 16.37           C  
ATOM   2812  OE1 GLU B  32     -87.391 -35.655 212.702  1.00 18.09           O  
ATOM   2813  OE2 GLU B  32     -85.908 -34.080 213.104  1.00 17.25           O1-
ATOM   2814  N   LYS B  33     -88.399 -30.753 210.981  1.00 12.62           N  
ATOM   2815  CA  LYS B  33     -89.646 -30.107 210.569  1.00 12.53           C  
ATOM   2816  C   LYS B  33     -89.435 -28.673 210.072  1.00 11.69           C  
ATOM   2817  O   LYS B  33     -90.153 -28.225 209.183  1.00 11.36           O  
ATOM   2818  CB  LYS B  33     -90.673 -30.116 211.710  1.00 13.23           C  
ATOM   2819  CG  LYS B  33     -92.097 -29.715 211.313  1.00 14.01           C  
ATOM   2820  CD  LYS B  33     -92.768 -30.658 210.318  1.00 14.72           C  
ATOM   2821  CE  LYS B  33     -93.081 -32.023 210.918  1.00 15.34           C  
ATOM   2822  NZ  LYS B  33     -93.562 -32.978 209.883  1.00 15.95           N1+
ATOM   2823  N   ASP B  34     -88.463 -27.960 210.641  1.00 10.96           N  
ATOM   2824  CA  ASP B  34     -88.127 -26.606 210.167  1.00 10.59           C  
ATOM   2825  C   ASP B  34     -87.663 -26.584 208.707  1.00 10.30           C  
ATOM   2826  O   ASP B  34     -88.034 -25.688 207.950  1.00  9.61           O  
ATOM   2827  CB  ASP B  34     -87.040 -25.963 211.035  1.00 10.49           C  
ATOM   2828  CG  ASP B  34     -87.483 -25.717 212.467  1.00 10.59           C  
ATOM   2829  OD1 ASP B  34     -88.691 -25.491 212.720  1.00 10.81           O  
ATOM   2830  OD2 ASP B  34     -86.609 -25.738 213.358  1.00 10.85           O1-
ATOM   2831  N   LEU B  35     -86.822 -27.544 208.322  1.00 10.34           N  
ATOM   2832  CA  LEU B  35     -86.352 -27.638 206.938  1.00 10.49           C  
ATOM   2833  C   LEU B  35     -87.506 -27.952 205.983  1.00 10.58           C  
ATOM   2834  O   LEU B  35     -87.581 -27.389 204.889  1.00 10.55           O  
ATOM   2835  CB  LEU B  35     -85.254 -28.700 206.802  1.00 10.47           C  
ATOM   2836  CG  LEU B  35     -84.649 -28.899 205.409  1.00 10.51           C  
ATOM   2837  CD1 LEU B  35     -84.020 -27.620 204.884  1.00 10.55           C  
ATOM   2838  CD2 LEU B  35     -83.636 -30.030 205.451  1.00 10.66           C  
ATOM   2839  N   GLU B  36     -88.402 -28.840 206.405  1.00 11.03           N  
ATOM   2840  CA  GLU B  36     -89.575 -29.195 205.610  1.00 11.58           C  
ATOM   2841  C   GLU B  36     -90.464 -27.972 205.367  1.00 10.79           C  
ATOM   2842  O   GLU B  36     -90.897 -27.723 204.238  1.00 10.55           O  
ATOM   2843  CB  GLU B  36     -90.370 -30.303 206.306  1.00 13.03           C  
ATOM   2844  CG  GLU B  36     -91.432 -30.958 205.446  1.00 14.70           C  
ATOM   2845  CD  GLU B  36     -91.912 -32.283 206.014  1.00 15.96           C  
ATOM   2846  OE1 GLU B  36     -91.876 -32.462 207.255  1.00 17.53           O  
ATOM   2847  OE2 GLU B  36     -92.325 -33.151 205.215  1.00 18.05           O1-
ATOM   2848  N   VAL B  37     -90.703 -27.204 206.426  1.00  9.99           N  
ATOM   2849  CA  VAL B  37     -91.528 -25.990 206.345  1.00  9.66           C  
ATOM   2850  C   VAL B  37     -90.825 -24.897 205.535  1.00  9.32           C  
ATOM   2851  O   VAL B  37     -91.441 -24.271 204.670  1.00  9.43           O  
ATOM   2852  CB  VAL B  37     -91.932 -25.495 207.761  1.00  9.65           C  
ATOM   2853  CG1 VAL B  37     -92.598 -24.123 207.717  1.00  9.65           C  
ATOM   2854  CG2 VAL B  37     -92.871 -26.503 208.412  1.00  9.68           C  
ATOM   2855  N   TRP B  38     -89.536 -24.686 205.806  1.00  9.11           N  
ATOM   2856  CA  TRP B  38     -88.739 -23.702 205.057  1.00  8.94           C  
ATOM   2857  C   TRP B  38     -88.815 -23.959 203.558  1.00  9.21           C  
ATOM   2858  O   TRP B  38     -89.109 -23.045 202.789  1.00  9.04           O  
ATOM   2859  CB  TRP B  38     -87.271 -23.713 205.510  1.00  8.83           C  
ATOM   2860  CG  TRP B  38     -86.335 -22.918 204.626  1.00  8.59           C  
ATOM   2861  CD1 TRP B  38     -85.472 -23.416 203.689  1.00  8.45           C  
ATOM   2862  CD2 TRP B  38     -86.160 -21.493 204.610  1.00  8.39           C  
ATOM   2863  CE2 TRP B  38     -85.182 -21.201 203.632  1.00  8.48           C  
ATOM   2864  CE3 TRP B  38     -86.747 -20.435 205.314  1.00  8.41           C  
ATOM   2865  NE1 TRP B  38     -84.772 -22.392 203.093  1.00  8.51           N  
ATOM   2866  CZ2 TRP B  38     -84.765 -19.894 203.357  1.00  8.39           C  
ATOM   2867  CZ3 TRP B  38     -86.335 -19.128 205.033  1.00  8.43           C  
ATOM   2868  CH2 TRP B  38     -85.349 -18.875 204.070  1.00  8.47           C  
ATOM   2869  N   ASN B  39     -88.577 -25.208 203.164  1.00  9.47           N  
ATOM   2870  CA  ASN B  39     -88.583 -25.580 201.754  1.00  9.90           C  
ATOM   2871  C   ASN B  39     -89.952 -25.381 201.124  1.00 10.16           C  
ATOM   2872  O   ASN B  39     -90.039 -24.867 200.013  1.00 10.39           O  
ATOM   2873  CB  ASN B  39     -88.096 -27.023 201.544  1.00 10.08           C  
ATOM   2874  CG  ASN B  39     -86.595 -27.168 201.724  1.00 10.30           C  
ATOM   2875  ND2 ASN B  39     -86.152 -28.384 202.021  1.00 10.41           N  
ATOM   2876  OD1 ASN B  39     -85.841 -26.202 201.579  1.00 10.76           O  
ATOM   2877  N   ARG B  40     -91.015 -25.752 201.832  1.00 10.48           N  
ATOM   2878  CA  ARG B  40     -92.358 -25.625 201.271  1.00 11.07           C  
ATOM   2879  C   ARG B  40     -92.739 -24.164 201.052  1.00 10.56           C  
ATOM   2880  O   ARG B  40     -93.176 -23.806 199.959  1.00 10.67           O  
ATOM   2881  CB  ARG B  40     -93.407 -26.304 202.152  1.00 11.98           C  
ATOM   2882  CG  ARG B  40     -94.777 -26.440 201.493  1.00 13.10           C  
ATOM   2883  CD  ARG B  40     -94.835 -27.561 200.462  1.00 14.09           C  
ATOM   2884  NE  ARG B  40     -94.776 -28.886 201.090  1.00 15.40           N  
ATOM   2885  CZ  ARG B  40     -95.771 -29.469 201.767  1.00 16.57           C  
ATOM   2886  NH1 ARG B  40     -96.946 -28.864 201.942  1.00 17.24           N1+
ATOM   2887  NH2 ARG B  40     -95.584 -30.677 202.299  1.00 17.28           N  
ATOM   2888  N   VAL B  41     -92.577 -23.331 202.081  1.00 10.10           N  
ATOM   2889  CA  VAL B  41     -93.025 -21.928 201.981  1.00  9.89           C  
ATOM   2890  C   VAL B  41     -92.185 -21.127 200.981  1.00  9.84           C  
ATOM   2891  O   VAL B  41     -92.734 -20.308 200.253  1.00  9.79           O  
ATOM   2892  CB  VAL B  41     -93.133 -21.196 203.347  1.00  9.85           C  
ATOM   2893  CG1 VAL B  41     -94.121 -21.910 204.262  1.00  9.81           C  
ATOM   2894  CG2 VAL B  41     -91.771 -21.011 204.014  1.00  9.82           C  
ATOM   2895  N   THR B  42     -90.876 -21.378 200.915  1.00  9.91           N  
ATOM   2896  CA  THR B  42     -90.020 -20.698 199.933  1.00 10.13           C  
ATOM   2897  C   THR B  42     -90.311 -21.151 198.495  1.00 10.62           C  
ATOM   2898  O   THR B  42     -90.368 -20.323 197.593  1.00 10.49           O  
ATOM   2899  CB  THR B  42     -88.515 -20.845 200.254  1.00 10.03           C  
ATOM   2900  CG2 THR B  42     -88.177 -20.117 201.553  1.00 10.12           C  
ATOM   2901  OG1 THR B  42     -88.164 -22.231 200.371  1.00  9.84           O  
ATOM   2902  N   GLN B  43     -90.519 -22.454 198.294  1.00 11.00           N  
ATOM   2903  CA  GLN B  43     -90.874 -22.984 196.971  1.00 11.75           C  
ATOM   2904  C   GLN B  43     -92.276 -22.570 196.540  1.00 11.35           C  
ATOM   2905  O   GLN B  43     -92.564 -22.534 195.344  1.00 11.57           O  
ATOM   2906  CB  GLN B  43     -90.763 -24.505 196.945  1.00 12.75           C  
ATOM   2907  CG  GLN B  43     -89.327 -24.996 197.004  1.00 13.83           C  
ATOM   2908  CD  GLN B  43     -89.212 -26.440 197.452  1.00 14.95           C  
ATOM   2909  NE2 GLN B  43     -88.021 -26.824 197.894  1.00 15.79           N  
ATOM   2910  OE1 GLN B  43     -90.189 -27.198 197.420  1.00 16.49           O  
ATOM   2911  N   ASN B  44     -93.139 -22.261 197.509  1.00 10.83           N  
ATOM   2912  CA  ASN B  44     -94.474 -21.735 197.225  1.00 10.52           C  
ATOM   2913  C   ASN B  44     -94.520 -20.223 196.991  1.00 10.31           C  
ATOM   2914  O   ASN B  44     -95.612 -19.670 196.910  1.00 10.23           O  
ATOM   2915  CB  ASN B  44     -95.460 -22.102 198.355  1.00 10.69           C  
ATOM   2916  CG  ASN B  44     -95.903 -23.553 198.309  1.00 10.74           C  
ATOM   2917  ND2 ASN B  44     -96.514 -24.015 199.400  1.00 10.95           N  
ATOM   2918  OD1 ASN B  44     -95.726 -24.243 197.304  1.00 11.29           O  
ATOM   2919  N   PHE B  45     -93.370 -19.549 196.876  1.00  9.92           N  
ATOM   2920  CA  PHE B  45     -93.363 -18.107 196.615  1.00  9.80           C  
ATOM   2921  C   PHE B  45     -94.208 -17.748 195.393  1.00  9.62           C  
ATOM   2922  O   PHE B  45     -94.180 -18.439 194.382  1.00  9.59           O  
ATOM   2923  CB  PHE B  45     -91.940 -17.577 196.415  1.00  9.89           C  
ATOM   2924  CG  PHE B  45     -91.893 -16.118 196.044  1.00 10.22           C  
ATOM   2925  CD1 PHE B  45     -92.297 -15.147 196.950  1.00 10.43           C  
ATOM   2926  CD2 PHE B  45     -91.497 -15.719 194.776  1.00 10.28           C  
ATOM   2927  CE1 PHE B  45     -92.278 -13.801 196.611  1.00 10.63           C  
ATOM   2928  CE2 PHE B  45     -91.465 -14.375 194.436  1.00 10.45           C  
ATOM   2929  CZ  PHE B  45     -91.852 -13.417 195.350  1.00 10.65           C  
ATOM   2930  N   TRP B  46     -94.958 -16.662 195.507  1.00  9.48           N  
ATOM   2931  CA  TRP B  46     -95.811 -16.184 194.432  1.00  9.43           C  
ATOM   2932  C   TRP B  46     -96.044 -14.696 194.617  1.00  9.69           C  
ATOM   2933  O   TRP B  46     -95.869 -14.172 195.720  1.00  9.36           O  
ATOM   2934  CB  TRP B  46     -97.152 -16.922 194.457  1.00  9.26           C  
ATOM   2935  CG  TRP B  46     -97.973 -16.663 195.697  1.00  9.07           C  
ATOM   2936  CD1 TRP B  46     -97.836 -17.264 196.912  1.00  8.94           C  
ATOM   2937  CD2 TRP B  46     -99.043 -15.720 195.837  1.00  8.86           C  
ATOM   2938  CE2 TRP B  46     -99.512 -15.814 197.167  1.00  8.91           C  
ATOM   2939  CE3 TRP B  46     -99.658 -14.808 194.966  1.00  8.95           C  
ATOM   2940  NE1 TRP B  46     -98.755 -16.766 197.800  1.00  8.90           N  
ATOM   2941  CZ2 TRP B  46    -100.573 -15.034 197.646  1.00  8.87           C  
ATOM   2942  CZ3 TRP B  46    -100.709 -14.021 195.449  1.00  9.02           C  
ATOM   2943  CH2 TRP B  46    -101.158 -14.147 196.774  1.00  8.96           C  
ATOM   2944  N   LEU B  47     -96.450 -14.036 193.539  1.00 10.21           N  
ATOM   2945  CA  LEU B  47     -96.852 -12.634 193.572  1.00 10.86           C  
ATOM   2946  C   LEU B  47     -98.184 -12.496 192.831  1.00 11.45           C  
ATOM   2947  O   LEU B  47     -98.444 -13.246 191.890  1.00 11.52           O  
ATOM   2948  CB  LEU B  47     -95.776 -11.761 192.926  1.00 10.99           C  
ATOM   2949  CG  LEU B  47     -94.419 -11.729 193.639  1.00 11.17           C  
ATOM   2950  CD1 LEU B  47     -93.359 -11.111 192.742  1.00 11.19           C  
ATOM   2951  CD2 LEU B  47     -94.508 -10.997 194.973  1.00 11.30           C  
ATOM   2952  N   PRO B  48     -99.034 -11.539 193.255  1.00 12.22           N  
ATOM   2953  CA  PRO B  48    -100.382 -11.409 192.682  1.00 12.98           C  
ATOM   2954  C   PRO B  48    -100.427 -11.065 191.183  1.00 14.31           C  
ATOM   2955  O   PRO B  48    -101.395 -11.427 190.513  1.00 14.62           O  
ATOM   2956  CB  PRO B  48    -101.024 -10.298 193.525  1.00 12.65           C  
ATOM   2957  CG  PRO B  48     -99.890  -9.544 194.119  1.00 12.49           C  
ATOM   2958  CD  PRO B  48     -98.778 -10.527 194.298  1.00 12.32           C  
ATOM   2959  N   GLU B  49     -99.377 -10.418 190.672  1.00 15.98           N  
ATOM   2960  CA  GLU B  49     -99.282 -10.041 189.249  1.00 17.62           C  
ATOM   2961  C   GLU B  49     -99.351 -11.218 188.268  1.00 18.44           C  
ATOM   2962  O   GLU B  49     -99.680 -11.011 187.100  1.00 19.58           O  
ATOM   2963  CB  GLU B  49     -97.992  -9.252 188.968  1.00 18.04           C  
ATOM   2964  CG  GLU B  49     -98.016  -7.787 189.398  1.00 18.40           C  
ATOM   2965  CD  GLU B  49     -97.847  -7.572 190.892  1.00 18.93           C  
ATOM   2966  OE1 GLU B  49     -97.558  -8.543 191.630  1.00 19.04           O  
ATOM   2967  OE2 GLU B  49     -98.016  -6.419 191.331  1.00 19.51           O1-
ATOM   2968  N   ASN B  50     -99.037 -12.432 188.729  1.00 19.61           N  
ATOM   2969  CA  ASN B  50     -99.026 -13.622 187.868  1.00 19.78           C  
ATOM   2970  C   ASN B  50    -100.340 -14.413 187.830  1.00 19.10           C  
ATOM   2971  O   ASN B  50    -100.397 -15.487 187.223  1.00 19.16           O  
ATOM   2972  CB  ASN B  50     -97.862 -14.533 188.265  1.00 20.76           C  
ATOM   2973  CG  ASN B  50     -96.536 -13.789 188.339  1.00 21.50           C  
ATOM   2974  ND2 ASN B  50     -96.245 -12.975 187.324  1.00 22.13           N  
ATOM   2975  OD1 ASN B  50     -95.792 -13.932 189.306  1.00 22.31           O  
ATOM   2976  N   ILE B  51    -101.382 -13.892 188.480  1.00 17.76           N  
ATOM   2977  CA  ILE B  51    -102.750 -14.360 188.265  1.00 17.10           C  
ATOM   2978  C   ILE B  51    -103.432 -13.323 187.371  1.00 16.39           C  
ATOM   2979  O   ILE B  51    -103.354 -12.127 187.656  1.00 16.32           O  
ATOM   2980  CB  ILE B  51    -103.518 -14.526 189.600  1.00 17.16           C  
ATOM   2981  CG1 ILE B  51    -102.876 -15.626 190.462  1.00 17.23           C  
ATOM   2982  CG2 ILE B  51    -104.997 -14.821 189.362  1.00 17.17           C  
ATOM   2983  CD1 ILE B  51    -102.935 -17.030 189.884  1.00 17.35           C  
ATOM   2984  N   PRO B  52    -104.085 -13.770 186.274  1.00 15.72           N  
ATOM   2985  CA  PRO B  52    -104.784 -12.846 185.380  1.00 15.26           C  
ATOM   2986  C   PRO B  52    -106.151 -12.430 185.934  1.00 14.93           C  
ATOM   2987  O   PRO B  52    -107.200 -12.892 185.462  1.00 14.49           O  
ATOM   2988  CB  PRO B  52    -104.908 -13.656 184.087  1.00 15.25           C  
ATOM   2989  CG  PRO B  52    -105.050 -15.057 184.567  1.00 15.37           C  
ATOM   2990  CD  PRO B  52    -104.119 -15.149 185.747  1.00 15.48           C  
ATOM   2991  N   VAL B  53    -106.131 -11.538 186.923  1.00 14.39           N  
ATOM   2992  CA  VAL B  53    -107.369 -11.061 187.550  1.00 14.07           C  
ATOM   2993  C   VAL B  53    -108.233 -10.252 186.564  1.00 13.58           C  
ATOM   2994  O   VAL B  53    -109.451 -10.196 186.727  1.00 13.07           O  
ATOM   2995  CB  VAL B  53    -107.077 -10.267 188.848  1.00 14.47           C  
ATOM   2996  CG1 VAL B  53    -108.345  -9.656 189.436  1.00 14.41           C  
ATOM   2997  CG2 VAL B  53    -106.429 -11.183 189.872  1.00 14.77           C  
ATOM   2998  N   SER B  54    -107.625  -9.664 185.532  1.00 13.20           N  
ATOM   2999  CA  SER B  54    -108.384  -8.988 184.463  1.00 13.29           C  
ATOM   3000  C   SER B  54    -109.477  -9.864 183.832  1.00 12.73           C  
ATOM   3001  O   SER B  54    -110.525  -9.351 183.435  1.00 12.61           O  
ATOM   3002  CB  SER B  54    -107.447  -8.463 183.370  1.00 13.59           C  
ATOM   3003  OG  SER B  54    -106.682  -9.505 182.803  1.00 14.38           O  
ATOM   3004  N   ASN B  55    -109.251 -11.176 183.764  1.00 12.45           N  
ATOM   3005  CA  ASN B  55    -110.273 -12.105 183.258  1.00 12.34           C  
ATOM   3006  C   ASN B  55    -111.510 -12.227 184.156  1.00 11.54           C  
ATOM   3007  O   ASN B  55    -112.504 -12.812 183.740  1.00 11.26           O  
ATOM   3008  CB  ASN B  55    -109.676 -13.494 182.987  1.00 13.02           C  
ATOM   3009  CG  ASN B  55    -108.641 -13.485 181.876  1.00 13.70           C  
ATOM   3010  ND2 ASN B  55    -107.768 -14.486 181.878  1.00 14.26           N  
ATOM   3011  OD1 ASN B  55    -108.622 -12.593 181.032  1.00 14.65           O  
ATOM   3012  N   ASP B  56    -111.459 -11.693 185.379  1.00 10.78           N  
ATOM   3013  CA  ASP B  56    -112.669 -11.532 186.197  1.00 10.37           C  
ATOM   3014  C   ASP B  56    -113.566 -10.352 185.813  1.00 10.09           C  
ATOM   3015  O   ASP B  56    -114.662 -10.231 186.371  1.00  9.65           O  
ATOM   3016  CB  ASP B  56    -112.315 -11.392 187.688  1.00 10.28           C  
ATOM   3017  CG  ASP B  56    -111.953 -12.705 188.337  1.00 10.33           C  
ATOM   3018  OD1 ASP B  56    -112.009 -13.768 187.683  1.00 10.33           O  
ATOM   3019  OD2 ASP B  56    -111.646 -12.685 189.544  1.00 10.59           O1-
ATOM   3020  N   LEU B  57    -113.138  -9.491 184.889  1.00  9.85           N  
ATOM   3021  CA  LEU B  57    -113.916  -8.287 184.573  1.00  9.59           C  
ATOM   3022  C   LEU B  57    -115.356  -8.565 184.122  1.00  9.37           C  
ATOM   3023  O   LEU B  57    -116.255  -7.871 184.575  1.00  9.15           O  
ATOM   3024  CB  LEU B  57    -113.196  -7.383 183.557  1.00  9.77           C  
ATOM   3025  CG  LEU B  57    -113.858  -6.024 183.260  1.00  9.89           C  
ATOM   3026  CD1 LEU B  57    -114.072  -5.207 184.525  1.00  9.99           C  
ATOM   3027  CD2 LEU B  57    -113.028  -5.233 182.263  1.00  9.96           C  
ATOM   3028  N   PRO B  58    -115.578  -9.571 183.241  1.00  9.22           N  
ATOM   3029  CA  PRO B  58    -116.959  -9.854 182.835  1.00  9.13           C  
ATOM   3030  C   PRO B  58    -117.884 -10.212 183.989  1.00  8.95           C  
ATOM   3031  O   PRO B  58    -118.973  -9.648 184.078  1.00  8.97           O  
ATOM   3032  CB  PRO B  58    -116.808 -11.034 181.868  1.00  9.18           C  
ATOM   3033  CG  PRO B  58    -115.463 -10.824 181.273  1.00  9.26           C  
ATOM   3034  CD  PRO B  58    -114.621 -10.341 182.425  1.00  9.22           C  
ATOM   3035  N   SER B  59    -117.458 -11.121 184.869  1.00  8.67           N  
ATOM   3036  CA  SER B  59    -118.296 -11.505 186.008  1.00  8.74           C  
ATOM   3037  C   SER B  59    -118.384 -10.413 187.079  1.00  8.66           C  
ATOM   3038  O   SER B  59    -119.402 -10.314 187.755  1.00  8.51           O  
ATOM   3039  CB  SER B  59    -117.865 -12.839 186.613  1.00  8.83           C  
ATOM   3040  OG  SER B  59    -116.585 -12.759 187.192  1.00  8.89           O  
ATOM   3041  N   TRP B  60    -117.344  -9.587 187.224  1.00  8.61           N  
ATOM   3042  CA  TRP B  60    -117.433  -8.371 188.054  1.00  8.77           C  
ATOM   3043  C   TRP B  60    -118.537  -7.439 187.530  1.00  8.98           C  
ATOM   3044  O   TRP B  60    -119.361  -6.929 188.302  1.00  8.95           O  
ATOM   3045  CB  TRP B  60    -116.080  -7.649 188.087  1.00  8.69           C  
ATOM   3046  CG  TRP B  60    -116.051  -6.344 188.847  1.00  8.63           C  
ATOM   3047  CD1 TRP B  60    -116.119  -5.086 188.316  1.00  8.71           C  
ATOM   3048  CD2 TRP B  60    -115.929  -6.171 190.265  1.00  8.66           C  
ATOM   3049  CE2 TRP B  60    -115.921  -4.779 190.516  1.00  8.59           C  
ATOM   3050  CE3 TRP B  60    -115.816  -7.054 191.346  1.00  8.69           C  
ATOM   3051  NE1 TRP B  60    -116.043  -4.144 189.309  1.00  8.73           N  
ATOM   3052  CZ2 TRP B  60    -115.818  -4.249 191.807  1.00  8.55           C  
ATOM   3053  CZ3 TRP B  60    -115.711  -6.528 192.634  1.00  8.73           C  
ATOM   3054  CH2 TRP B  60    -115.708  -5.135 192.849  1.00  8.64           C  
ATOM   3055  N   ASN B  61    -118.581  -7.263 186.212  1.00  9.25           N  
ATOM   3056  CA  ASN B  61    -119.606  -6.430 185.578  1.00  9.64           C  
ATOM   3057  C   ASN B  61    -121.029  -7.019 185.629  1.00 10.10           C  
ATOM   3058  O   ASN B  61    -122.001  -6.305 185.362  1.00 10.61           O  
ATOM   3059  CB  ASN B  61    -119.196  -6.084 184.141  1.00  9.53           C  
ATOM   3060  CG  ASN B  61    -118.013  -5.129 184.081  1.00  9.49           C  
ATOM   3061  ND2 ASN B  61    -117.378  -5.045 182.918  1.00  9.36           N  
ATOM   3062  OD1 ASN B  61    -117.690  -4.452 185.061  1.00  9.52           O  
ATOM   3063  N   GLU B  62    -121.148  -8.309 185.946  1.00 10.49           N  
ATOM   3064  CA  GLU B  62    -122.444  -8.937 186.256  1.00 10.91           C  
ATOM   3065  C   GLU B  62    -122.977  -8.603 187.655  1.00 11.15           C  
ATOM   3066  O   GLU B  62    -124.164  -8.791 187.914  1.00 11.28           O  
ATOM   3067  CB  GLU B  62    -122.352 -10.464 186.105  1.00 11.14           C  
ATOM   3068  CG  GLU B  62    -122.083 -10.922 184.678  1.00 11.43           C  
ATOM   3069  CD  GLU B  62    -121.693 -12.389 184.531  1.00 11.73           C  
ATOM   3070  OE1 GLU B  62    -121.591 -12.836 183.372  1.00 12.28           O  
ATOM   3071  OE2 GLU B  62    -121.476 -13.105 185.535  1.00 11.94           O1-
ATOM   3072  N   LEU B  63    -122.107  -8.133 188.549  1.00 11.35           N  
ATOM   3073  CA  LEU B  63    -122.474  -7.822 189.936  1.00 11.46           C  
ATOM   3074  C   LEU B  63    -122.859  -6.352 190.099  1.00 11.68           C  
ATOM   3075  O   LEU B  63    -122.192  -5.476 189.546  1.00 12.22           O  
ATOM   3076  CB  LEU B  63    -121.300  -8.130 190.867  1.00 11.38           C  
ATOM   3077  CG  LEU B  63    -120.828  -9.585 190.887  1.00 11.46           C  
ATOM   3078  CD1 LEU B  63    -119.463  -9.714 191.542  1.00 11.51           C  
ATOM   3079  CD2 LEU B  63    -121.839 -10.471 191.593  1.00 11.44           C  
ATOM   3080  N   ASP B  64    -123.913  -6.083 190.877  1.00 11.89           N  
ATOM   3081  CA  ASP B  64    -124.362  -4.698 191.105  1.00 12.29           C  
ATOM   3082  C   ASP B  64    -123.450  -3.948 192.090  1.00 12.53           C  
ATOM   3083  O   ASP B  64    -122.520  -4.539 192.648  1.00 12.12           O  
ATOM   3084  CB  ASP B  64    -125.857  -4.634 191.506  1.00 12.52           C  
ATOM   3085  CG  ASP B  64    -126.157  -5.224 192.883  1.00 12.80           C  
ATOM   3086  OD1 ASP B  64    -125.272  -5.272 193.761  1.00 13.08           O  
ATOM   3087  OD2 ASP B  64    -127.324  -5.623 193.088  1.00 13.59           O1-
ATOM   3088  N   ASP B  65    -123.718  -2.654 192.276  1.00 12.83           N  
ATOM   3089  CA  ASP B  65    -122.934  -1.783 193.175  1.00 13.32           C  
ATOM   3090  C   ASP B  65    -122.834  -2.312 194.602  1.00 12.63           C  
ATOM   3091  O   ASP B  65    -121.801  -2.158 195.249  1.00 12.02           O  
ATOM   3092  CB  ASP B  65    -123.560  -0.382 193.258  1.00 14.45           C  
ATOM   3093  CG  ASP B  65    -123.399   0.422 191.993  1.00 15.43           C  
ATOM   3094  OD1 ASP B  65    -122.665   0.000 191.073  1.00 16.35           O  
ATOM   3095  OD2 ASP B  65    -124.026   1.503 191.938  1.00 16.92           O1-
ATOM   3096  N   ASP B  66    -123.917  -2.907 195.098  1.00 12.29           N  
ATOM   3097  CA  ASP B  66    -123.951  -3.413 196.471  1.00 12.27           C  
ATOM   3098  C   ASP B  66    -123.026  -4.613 196.669  1.00 11.58           C  
ATOM   3099  O   ASP B  66    -122.309  -4.676 197.662  1.00 11.09           O  
ATOM   3100  CB  ASP B  66    -125.383  -3.789 196.879  1.00 13.03           C  
ATOM   3101  CG  ASP B  66    -126.305  -2.582 197.004  1.00 13.92           C  
ATOM   3102  OD1 ASP B  66    -125.828  -1.431 197.169  1.00 14.72           O  
ATOM   3103  OD2 ASP B  66    -127.535  -2.800 196.953  1.00 15.11           O1-
ATOM   3104  N   TRP B  67    -123.059  -5.560 195.732  1.00 10.87           N  
ATOM   3105  CA  TRP B  67    -122.130  -6.699 195.740  1.00 10.47           C  
ATOM   3106  C   TRP B  67    -120.675  -6.245 195.591  1.00  9.89           C  
ATOM   3107  O   TRP B  67    -119.785  -6.752 196.281  1.00  9.61           O  
ATOM   3108  CB  TRP B  67    -122.486  -7.714 194.639  1.00 10.76           C  
ATOM   3109  CG  TRP B  67    -123.617  -8.619 195.008  1.00 11.10           C  
ATOM   3110  CD1 TRP B  67    -124.927  -8.475 194.667  1.00 11.30           C  
ATOM   3111  CD2 TRP B  67    -123.542  -9.799 195.821  1.00 11.26           C  
ATOM   3112  CE2 TRP B  67    -124.851 -10.324 195.916  1.00 11.42           C  
ATOM   3113  CE3 TRP B  67    -122.494 -10.468 196.472  1.00 11.35           C  
ATOM   3114  NE1 TRP B  67    -125.674  -9.499 195.196  1.00 11.70           N  
ATOM   3115  CZ2 TRP B  67    -125.142 -11.489 196.634  1.00 11.59           C  
ATOM   3116  CZ3 TRP B  67    -122.784 -11.625 197.190  1.00 11.36           C  
ATOM   3117  CH2 TRP B  67    -124.100 -12.123 197.267  1.00 11.54           C  
ATOM   3118  N   GLN B  68    -120.431  -5.283 194.706  1.00  9.41           N  
ATOM   3119  CA  GLN B  68    -119.071  -4.779 194.504  1.00  9.12           C  
ATOM   3120  C   GLN B  68    -118.552  -4.099 195.773  1.00  9.20           C  
ATOM   3121  O   GLN B  68    -117.394  -4.300 196.160  1.00  9.07           O  
ATOM   3122  CB  GLN B  68    -119.015  -3.836 193.305  1.00  8.90           C  
ATOM   3123  CG  GLN B  68    -119.212  -4.560 191.981  1.00  8.76           C  
ATOM   3124  CD  GLN B  68    -119.132  -3.640 190.779  1.00  8.60           C  
ATOM   3125  NE2 GLN B  68    -119.293  -4.213 189.591  1.00  8.58           N  
ATOM   3126  OE1 GLN B  68    -118.918  -2.430 190.909  1.00  8.37           O  
ATOM   3127  N   GLN B  69    -119.420  -3.323 196.422  1.00  9.40           N  
ATOM   3128  CA  GLN B  69    -119.110  -2.724 197.725  1.00  9.62           C  
ATOM   3129  C   GLN B  69    -118.792  -3.785 198.781  1.00  9.34           C  
ATOM   3130  O   GLN B  69    -117.814  -3.651 199.522  1.00  9.04           O  
ATOM   3131  CB  GLN B  69    -120.274  -1.862 198.212  1.00 10.15           C  
ATOM   3132  CG  GLN B  69    -119.995  -1.129 199.517  1.00 10.76           C  
ATOM   3133  CD  GLN B  69    -121.080  -0.131 199.855  1.00 11.37           C  
ATOM   3134  NE2 GLN B  69    -120.789   1.152 199.662  1.00 11.80           N  
ATOM   3135  OE1 GLN B  69    -122.171  -0.511 200.296  1.00 12.69           O  
ATOM   3136  N   LEU B  70    -119.611  -4.831 198.845  1.00  9.05           N  
ATOM   3137  CA  LEU B  70    -119.403  -5.909 199.815  1.00  8.86           C  
ATOM   3138  C   LEU B  70    -118.031  -6.560 199.638  1.00  8.67           C  
ATOM   3139  O   LEU B  70    -117.321  -6.801 200.602  1.00  8.71           O  
ATOM   3140  CB  LEU B  70    -120.498  -6.974 199.694  1.00  8.90           C  
ATOM   3141  CG  LEU B  70    -120.346  -8.225 200.562  1.00  8.94           C  
ATOM   3142  CD1 LEU B  70    -120.423  -7.881 202.042  1.00  9.02           C  
ATOM   3143  CD2 LEU B  70    -121.391  -9.255 200.166  1.00  8.98           C  
ATOM   3144  N   ILE B  71    -117.674  -6.844 198.392  1.00  8.53           N  
ATOM   3145  CA  ILE B  71    -116.400  -7.484 198.088  1.00  8.48           C  
ATOM   3146  C   ILE B  71    -115.238  -6.573 198.466  1.00  8.35           C  
ATOM   3147  O   ILE B  71    -114.280  -7.023 199.090  1.00  8.39           O  
ATOM   3148  CB  ILE B  71    -116.321  -7.876 196.597  1.00  8.55           C  
ATOM   3149  CG1 ILE B  71    -117.351  -8.972 196.287  1.00  8.63           C  
ATOM   3150  CG2 ILE B  71    -114.923  -8.364 196.231  1.00  8.61           C  
ATOM   3151  CD1 ILE B  71    -117.731  -9.053 194.827  1.00  8.71           C  
ATOM   3152  N   THR B  72    -115.325  -5.297 198.093  1.00  8.15           N  
ATOM   3153  CA  THR B  72    -114.248  -4.352 198.397  1.00  8.19           C  
ATOM   3154  C   THR B  72    -114.095  -4.190 199.913  1.00  8.10           C  
ATOM   3155  O   THR B  72    -112.976  -4.214 200.430  1.00  8.24           O  
ATOM   3156  CB  THR B  72    -114.468  -2.981 197.719  1.00  8.32           C  
ATOM   3157  CG2 THR B  72    -113.195  -2.150 197.762  1.00  8.47           C  
ATOM   3158  OG1 THR B  72    -114.837  -3.172 196.344  1.00  8.66           O  
ATOM   3159  N   ARG B  73    -115.216  -4.064 200.620  1.00  8.14           N  
ATOM   3160  CA  ARG B  73    -115.196  -3.959 202.086  1.00  8.08           C  
ATOM   3161  C   ARG B  73    -114.617  -5.208 202.740  1.00  7.85           C  
ATOM   3162  O   ARG B  73    -113.755  -5.113 203.614  1.00  7.76           O  
ATOM   3163  CB  ARG B  73    -116.600  -3.713 202.632  1.00  8.43           C  
ATOM   3164  CG  ARG B  73    -117.096  -2.303 202.412  1.00  8.77           C  
ATOM   3165  CD  ARG B  73    -118.546  -2.212 202.826  1.00  9.26           C  
ATOM   3166  NE  ARG B  73    -119.023  -0.838 202.865  1.00  9.90           N  
ATOM   3167  CZ  ARG B  73    -120.235  -0.477 203.288  1.00 10.37           C  
ATOM   3168  NH1 ARG B  73    -121.116  -1.385 203.708  1.00 10.84           N1+
ATOM   3169  NH2 ARG B  73    -120.567   0.807 203.303  1.00 10.90           N  
ATOM   3170  N   THR B  74    -115.104  -6.372 202.318  1.00  7.68           N  
ATOM   3171  CA  THR B  74    -114.652  -7.655 202.858  1.00  7.49           C  
ATOM   3172  C   THR B  74    -113.142  -7.777 202.707  1.00  7.52           C  
ATOM   3173  O   THR B  74    -112.439  -8.046 203.683  1.00  7.68           O  
ATOM   3174  CB  THR B  74    -115.341  -8.840 202.148  1.00  7.42           C  
ATOM   3175  CG2 THR B  74    -114.825 -10.184 202.660  1.00  7.38           C  
ATOM   3176  OG1 THR B  74    -116.752  -8.773 202.379  1.00  7.32           O  
ATOM   3177  N   PHE B  75    -112.655  -7.549 201.492  1.00  7.48           N  
ATOM   3178  CA  PHE B  75    -111.222  -7.663 201.212  1.00  7.58           C  
ATOM   3179  C   PHE B  75    -110.382  -6.594 201.907  1.00  7.41           C  
ATOM   3180  O   PHE B  75    -109.261  -6.891 202.326  1.00  7.53           O  
ATOM   3181  CB  PHE B  75    -110.934  -7.661 199.708  1.00  7.79           C  
ATOM   3182  CG  PHE B  75    -111.361  -8.918 198.973  1.00  8.07           C  
ATOM   3183  CD1 PHE B  75    -111.806 -10.075 199.631  1.00  8.23           C  
ATOM   3184  CD2 PHE B  75    -111.290  -8.941 197.585  1.00  8.23           C  
ATOM   3185  CE1 PHE B  75    -112.175 -11.206 198.912  1.00  8.44           C  
ATOM   3186  CE2 PHE B  75    -111.652 -10.072 196.865  1.00  8.49           C  
ATOM   3187  CZ  PHE B  75    -112.093 -11.205 197.532  1.00  8.43           C  
ATOM   3188  N   THR B  76    -110.898  -5.370 202.049  1.00  7.19           N  
ATOM   3189  CA  THR B  76    -110.145  -4.334 202.778  1.00  7.16           C  
ATOM   3190  C   THR B  76    -110.044  -4.685 204.273  1.00  7.20           C  
ATOM   3191  O   THR B  76    -109.012  -4.441 204.894  1.00  7.21           O  
ATOM   3192  CB  THR B  76    -110.694  -2.911 202.533  1.00  7.16           C  
ATOM   3193  CG2 THR B  76    -109.784  -1.860 203.145  1.00  7.10           C  
ATOM   3194  OG1 THR B  76    -110.745  -2.670 201.122  1.00  7.11           O  
ATOM   3195  N   GLY B  77    -111.085  -5.305 204.830  1.00  7.30           N  
ATOM   3196  CA  GLY B  77    -111.028  -5.846 206.195  1.00  7.43           C  
ATOM   3197  C   GLY B  77    -110.017  -6.975 206.353  1.00  7.54           C  
ATOM   3198  O   GLY B  77    -109.319  -7.048 207.369  1.00  7.58           O  
ATOM   3199  N   LEU B  78    -109.928  -7.855 205.356  1.00  7.76           N  
ATOM   3200  CA  LEU B  78    -108.897  -8.903 205.361  1.00  7.96           C  
ATOM   3201  C   LEU B  78    -107.506  -8.306 205.211  1.00  8.02           C  
ATOM   3202  O   LEU B  78    -106.560  -8.784 205.851  1.00  8.09           O  
ATOM   3203  CB  LEU B  78    -109.146  -9.945 204.269  1.00  8.15           C  
ATOM   3204  CG  LEU B  78    -110.467 -10.722 204.377  1.00  8.28           C  
ATOM   3205  CD1 LEU B  78    -110.535 -11.754 203.256  1.00  8.43           C  
ATOM   3206  CD2 LEU B  78    -110.708 -11.358 205.746  1.00  8.37           C  
ATOM   3207  N   THR B  79    -107.381  -7.267 204.383  1.00  7.97           N  
ATOM   3208  CA  THR B  79    -106.120  -6.520 204.252  1.00  8.02           C  
ATOM   3209  C   THR B  79    -105.651  -5.971 205.604  1.00  8.06           C  
ATOM   3210  O   THR B  79    -104.464  -6.023 205.902  1.00  8.09           O  
ATOM   3211  CB  THR B  79    -106.227  -5.348 203.245  1.00  8.11           C  
ATOM   3212  CG2 THR B  79    -104.880  -4.654 203.067  1.00  8.14           C  
ATOM   3213  OG1 THR B  79    -106.658  -5.839 201.965  1.00  8.16           O  
ATOM   3214  N   LEU B  80    -106.572  -5.450 206.416  1.00  8.13           N  
ATOM   3215  CA  LEU B  80    -106.207  -4.940 207.750  1.00  8.35           C  
ATOM   3216  C   LEU B  80    -105.589  -6.043 208.616  1.00  8.30           C  
ATOM   3217  O   LEU B  80    -104.564  -5.836 209.266  1.00  8.32           O  
ATOM   3218  CB  LEU B  80    -107.422  -4.344 208.475  1.00  8.54           C  
ATOM   3219  CG  LEU B  80    -107.178  -3.852 209.915  1.00  8.60           C  
ATOM   3220  CD1 LEU B  80    -106.177  -2.708 209.939  1.00  8.78           C  
ATOM   3221  CD2 LEU B  80    -108.476  -3.450 210.600  1.00  8.73           C  
ATOM   3222  N   LEU B  81    -106.218  -7.213 208.605  1.00  8.40           N  
ATOM   3223  CA  LEU B  81    -105.758  -8.335 209.415  1.00  8.48           C  
ATOM   3224  C   LEU B  81    -104.389  -8.835 208.967  1.00  8.35           C  
ATOM   3225  O   LEU B  81    -103.552  -9.189 209.801  1.00  8.54           O  
ATOM   3226  CB  LEU B  81    -106.783  -9.474 209.390  1.00  8.59           C  
ATOM   3227  CG  LEU B  81    -108.142  -9.153 210.034  1.00  8.81           C  
ATOM   3228  CD1 LEU B  81    -109.083 -10.348 209.926  1.00  8.94           C  
ATOM   3229  CD2 LEU B  81    -107.991  -8.697 211.479  1.00  8.98           C  
ATOM   3230  N   ASP B  82    -104.154  -8.855 207.658  1.00  8.34           N  
ATOM   3231  CA  ASP B  82    -102.832  -9.203 207.128  1.00  8.34           C  
ATOM   3232  C   ASP B  82    -101.774  -8.155 207.469  1.00  8.27           C  
ATOM   3233  O   ASP B  82    -100.628  -8.502 207.746  1.00  8.30           O  
ATOM   3234  CB  ASP B  82    -102.882  -9.400 205.614  1.00  8.48           C  
ATOM   3235  CG  ASP B  82    -103.566 -10.683 205.205  1.00  8.60           C  
ATOM   3236  OD1 ASP B  82    -103.701 -11.614 206.026  1.00  8.83           O  
ATOM   3237  OD2 ASP B  82    -103.951 -10.761 204.024  1.00  9.08           O1-
ATOM   3238  N   THR B  83    -102.156  -6.880 207.453  1.00  8.24           N  
ATOM   3239  CA  THR B  83    -101.252  -5.796 207.833  1.00  8.16           C  
ATOM   3240  C   THR B  83    -100.832  -5.944 209.306  1.00  8.11           C  
ATOM   3241  O   THR B  83     -99.657  -5.770 209.640  1.00  8.00           O  
ATOM   3242  CB  THR B  83    -101.879  -4.410 207.551  1.00  8.27           C  
ATOM   3243  CG2 THR B  83    -100.909  -3.289 207.847  1.00  8.31           C  
ATOM   3244  OG1 THR B  83    -102.255  -4.325 206.168  1.00  8.35           O  
ATOM   3245  N   VAL B  84    -101.784  -6.310 210.165  1.00  8.08           N  
ATOM   3246  CA  VAL B  84    -101.497  -6.589 211.577  1.00  8.30           C  
ATOM   3247  C   VAL B  84    -100.486  -7.726 211.704  1.00  8.57           C  
ATOM   3248  O   VAL B  84     -99.504  -7.611 212.439  1.00  8.66           O  
ATOM   3249  CB  VAL B  84    -102.785  -6.948 212.359  1.00  8.24           C  
ATOM   3250  CG1 VAL B  84    -102.465  -7.505 213.750  1.00  8.22           C  
ATOM   3251  CG2 VAL B  84    -103.695  -5.730 212.474  1.00  8.19           C  
ATOM   3252  N   GLN B  85    -100.728  -8.816 210.984  1.00  8.93           N  
ATOM   3253  CA  GLN B  85     -99.885 -10.003 211.126  1.00  9.37           C  
ATOM   3254  C   GLN B  85     -98.487  -9.830 210.527  1.00  9.21           C  
ATOM   3255  O   GLN B  85     -97.499 -10.287 211.115  1.00  9.60           O  
ATOM   3256  CB  GLN B  85    -100.590 -11.238 210.549  1.00  9.75           C  
ATOM   3257  CG  GLN B  85    -100.071 -12.567 211.089  1.00 10.22           C  
ATOM   3258  CD  GLN B  85    -100.191 -12.702 212.604  1.00 10.58           C  
ATOM   3259  NE2 GLN B  85     -99.331 -13.529 213.188  1.00 11.04           N  
ATOM   3260  OE1 GLN B  85    -101.035 -12.068 213.242  1.00 11.12           O  
ATOM   3261  N   SER B  86     -98.398  -9.160 209.379  1.00  8.99           N  
ATOM   3262  CA  SER B  86     -97.108  -8.903 208.720  1.00  8.71           C  
ATOM   3263  C   SER B  86     -96.221  -7.946 209.519  1.00  8.66           C  
ATOM   3264  O   SER B  86     -95.021  -8.185 209.665  1.00  9.00           O  
ATOM   3265  CB  SER B  86     -97.322  -8.338 207.307  1.00  8.66           C  
ATOM   3266  OG  SER B  86     -96.094  -7.967 206.700  1.00  8.53           O  
ATOM   3267  N   SER B  87     -96.818  -6.865 210.019  1.00  8.27           N  
ATOM   3268  CA  SER B  87     -96.060  -5.776 210.636  1.00  8.17           C  
ATOM   3269  C   SER B  87     -95.842  -5.940 212.138  1.00  8.11           C  
ATOM   3270  O   SER B  87     -94.923  -5.336 212.675  1.00  8.11           O  
ATOM   3271  CB  SER B  87     -96.739  -4.433 210.349  1.00  8.14           C  
ATOM   3272  OG  SER B  87     -97.954  -4.308 211.061  1.00  8.28           O  
ATOM   3273  N   ILE B  88     -96.693  -6.720 212.811  1.00  8.15           N  
ATOM   3274  CA  ILE B  88     -96.581  -6.932 214.269  1.00  8.17           C  
ATOM   3275  C   ILE B  88     -96.423  -8.410 214.638  1.00  8.40           C  
ATOM   3276  O   ILE B  88     -95.466  -8.785 215.316  1.00  8.52           O  
ATOM   3277  CB  ILE B  88     -97.820  -6.413 215.044  1.00  8.21           C  
ATOM   3278  CG1 ILE B  88     -98.164  -4.967 214.681  1.00  8.18           C  
ATOM   3279  CG2 ILE B  88     -97.599  -6.527 216.553  1.00  8.20           C  
ATOM   3280  CD1 ILE B  88     -99.616  -4.645 214.954  1.00  8.09           C  
ATOM   3281  N   GLY B  89     -97.383  -9.230 214.218  1.00  8.41           N  
ATOM   3282  CA  GLY B  89     -97.563 -10.576 214.765  1.00  8.54           C  
ATOM   3283  C   GLY B  89     -96.477 -11.586 214.476  1.00  8.77           C  
ATOM   3284  O   GLY B  89     -95.908 -12.177 215.400  1.00  8.52           O  
ATOM   3285  N   ASP B  90     -96.193 -11.796 213.196  1.00  9.02           N  
ATOM   3286  CA  ASP B  90     -95.216 -12.807 212.791  1.00  9.26           C  
ATOM   3287  C   ASP B  90     -93.795 -12.391 213.162  1.00  9.12           C  
ATOM   3288  O   ASP B  90     -93.012 -13.226 213.615  1.00  9.17           O  
ATOM   3289  CB  ASP B  90     -95.346 -13.136 211.296  1.00  9.78           C  
ATOM   3290  CG  ASP B  90     -96.564 -13.998 210.993  1.00 10.31           C  
ATOM   3291  OD1 ASP B  90     -97.046 -14.708 211.904  1.00 11.14           O  
ATOM   3292  OD2 ASP B  90     -97.028 -13.966 209.836  1.00 10.89           O1-
ATOM   3293  N   VAL B  91     -93.458 -11.112 213.012  1.00  8.78           N  
ATOM   3294  CA  VAL B  91     -92.119 -10.667 213.428  1.00  8.65           C  
ATOM   3295  C   VAL B  91     -91.910 -10.779 214.937  1.00  8.43           C  
ATOM   3296  O   VAL B  91     -90.803 -11.074 215.365  1.00  8.42           O  
ATOM   3297  CB  VAL B  91     -91.738  -9.255 212.937  1.00  8.83           C  
ATOM   3298  CG1 VAL B  91     -91.700  -9.228 211.414  1.00  8.93           C  
ATOM   3299  CG2 VAL B  91     -92.652  -8.183 213.515  1.00  8.97           C  
ATOM   3300  N   ALA B  92     -92.967 -10.596 215.731  1.00  8.21           N  
ATOM   3301  CA  ALA B  92     -92.879 -10.785 217.191  1.00  8.12           C  
ATOM   3302  C   ALA B  92     -92.550 -12.228 217.594  1.00  8.14           C  
ATOM   3303  O   ALA B  92     -92.020 -12.460 218.683  1.00  8.24           O  
ATOM   3304  CB  ALA B  92     -94.162 -10.325 217.872  1.00  8.11           C  
ATOM   3305  N   GLN B  93     -92.860 -13.189 216.726  1.00  8.05           N  
ATOM   3306  CA  GLN B  93     -92.517 -14.587 216.976  1.00  8.02           C  
ATOM   3307  C   GLN B  93     -91.019 -14.874 216.876  1.00  8.19           C  
ATOM   3308  O   GLN B  93     -90.544 -15.814 217.489  1.00  8.26           O  
ATOM   3309  CB  GLN B  93     -93.272 -15.522 216.019  1.00  7.91           C  
ATOM   3310  CG  GLN B  93     -94.791 -15.367 216.007  1.00  7.77           C  
ATOM   3311  CD  GLN B  93     -95.383 -15.232 217.397  1.00  7.74           C  
ATOM   3312  NE2 GLN B  93     -95.962 -14.074 217.690  1.00  7.66           N  
ATOM   3313  OE1 GLN B  93     -95.297 -16.154 218.204  1.00  7.73           O  
ATOM   3314  N   ILE B  94     -90.274 -14.074 216.120  1.00  8.24           N  
ATOM   3315  CA  ILE B  94     -88.867 -14.392 215.847  1.00  8.58           C  
ATOM   3316  C   ILE B  94     -88.072 -14.606 217.144  1.00  9.05           C  
ATOM   3317  O   ILE B  94     -87.418 -15.637 217.308  1.00  9.09           O  
ATOM   3318  CB  ILE B  94     -88.216 -13.315 214.941  1.00  8.48           C  
ATOM   3319  CG1 ILE B  94     -88.849 -13.375 213.540  1.00  8.46           C  
ATOM   3320  CG2 ILE B  94     -86.702 -13.507 214.834  1.00  8.56           C  
ATOM   3321  CD1 ILE B  94     -88.457 -12.240 212.620  1.00  8.41           C  
ATOM   3322  N   LYS B  95     -88.157 -13.657 218.070  1.00  9.83           N  
ATOM   3323  CA  LYS B  95     -87.366 -13.725 219.314  1.00 10.56           C  
ATOM   3324  C   LYS B  95     -87.769 -14.850 220.280  1.00 10.78           C  
ATOM   3325  O   LYS B  95     -86.992 -15.211 221.168  1.00 10.81           O  
ATOM   3326  CB  LYS B  95     -87.357 -12.368 220.037  1.00 11.00           C  
ATOM   3327  CG  LYS B  95     -88.674 -11.959 220.687  1.00 11.43           C  
ATOM   3328  CD  LYS B  95     -88.540 -10.668 221.484  1.00 11.88           C  
ATOM   3329  CE  LYS B  95     -88.398  -9.422 220.621  1.00 12.32           C  
ATOM   3330  NZ  LYS B  95     -89.578  -9.154 219.751  1.00 12.54           N1+
ATOM   3331  N   ASN B  96     -88.963 -15.405 220.102  1.00 11.03           N  
ATOM   3332  CA  ASN B  96     -89.448 -16.509 220.936  1.00 11.19           C  
ATOM   3333  C   ASN B  96     -89.272 -17.887 220.303  1.00 10.89           C  
ATOM   3334  O   ASN B  96     -89.874 -18.859 220.763  1.00 11.23           O  
ATOM   3335  CB  ASN B  96     -90.919 -16.268 221.279  1.00 11.74           C  
ATOM   3336  CG  ASN B  96     -91.121 -14.989 222.073  1.00 12.17           C  
ATOM   3337  ND2 ASN B  96     -92.236 -14.309 221.831  1.00 12.69           N  
ATOM   3338  OD1 ASN B  96     -90.282 -14.619 222.903  1.00 13.11           O  
ATOM   3339  N   SER B  97     -88.438 -17.976 219.267  1.00 10.54           N  
ATOM   3340  CA  SER B  97     -88.225 -19.231 218.551  1.00 10.46           C  
ATOM   3341  C   SER B  97     -87.493 -20.265 219.404  1.00 10.35           C  
ATOM   3342  O   SER B  97     -86.671 -19.918 220.252  1.00 10.69           O  
ATOM   3343  CB  SER B  97     -87.441 -18.982 217.260  1.00 10.36           C  
ATOM   3344  OG  SER B  97     -88.172 -18.164 216.360  1.00 10.33           O  
ATOM   3345  N   LEU B  98     -87.829 -21.532 219.185  1.00 10.26           N  
ATOM   3346  CA  LEU B  98     -87.108 -22.658 219.781  1.00 10.16           C  
ATOM   3347  C   LEU B  98     -85.824 -23.000 219.034  1.00  9.98           C  
ATOM   3348  O   LEU B  98     -84.876 -23.487 219.646  1.00 10.24           O  
ATOM   3349  CB  LEU B  98     -88.004 -23.896 219.827  1.00 10.37           C  
ATOM   3350  CG  LEU B  98     -89.148 -23.846 220.841  1.00 10.50           C  
ATOM   3351  CD1 LEU B  98     -90.156 -24.947 220.553  1.00 10.62           C  
ATOM   3352  CD2 LEU B  98     -88.609 -23.959 222.266  1.00 10.61           C  
ATOM   3353  N   THR B  99     -85.802 -22.764 217.722  1.00  9.59           N  
ATOM   3354  CA  THR B  99     -84.660 -23.108 216.884  1.00  9.46           C  
ATOM   3355  C   THR B  99     -84.232 -21.928 216.024  1.00  9.17           C  
ATOM   3356  O   THR B  99     -84.988 -20.969 215.839  1.00  9.30           O  
ATOM   3357  CB  THR B  99     -84.987 -24.274 215.941  1.00  9.54           C  
ATOM   3358  CG2 THR B  99     -85.513 -25.472 216.712  1.00  9.53           C  
ATOM   3359  OG1 THR B  99     -85.959 -23.848 214.985  1.00  9.71           O  
ATOM   3360  N   GLU B 100     -83.024 -22.037 215.485  1.00  8.94           N  
ATOM   3361  CA  GLU B 100     -82.449 -21.011 214.614  1.00  8.75           C  
ATOM   3362  C   GLU B 100     -83.268 -20.863 213.333  1.00  8.59           C  
ATOM   3363  O   GLU B 100     -83.565 -19.750 212.908  1.00  8.38           O  
ATOM   3364  CB  GLU B 100     -81.013 -21.366 214.239  1.00  8.84           C  
ATOM   3365  CG  GLU B 100     -80.047 -21.466 215.409  1.00  8.94           C  
ATOM   3366  CD  GLU B 100     -78.666 -21.938 214.992  1.00  9.00           C  
ATOM   3367  OE1 GLU B 100     -78.547 -22.672 213.988  1.00  8.90           O  
ATOM   3368  OE2 GLU B 100     -77.695 -21.578 215.688  1.00  9.36           O1-
ATOM   3369  N   GLN B 101     -83.638 -21.989 212.729  1.00  8.41           N  
ATOM   3370  CA  GLN B 101     -84.362 -21.971 211.452  1.00  8.19           C  
ATOM   3371  C   GLN B 101     -85.733 -21.324 211.585  1.00  8.00           C  
ATOM   3372  O   GLN B 101     -86.181 -20.622 210.681  1.00  7.80           O  
ATOM   3373  CB  GLN B 101     -84.502 -23.377 210.859  1.00  8.32           C  
ATOM   3374  CG  GLN B 101     -83.247 -23.872 210.160  1.00  8.35           C  
ATOM   3375  CD  GLN B 101     -82.103 -24.208 211.106  1.00  8.31           C  
ATOM   3376  NE2 GLN B 101     -80.873 -24.033 210.633  1.00  8.40           N  
ATOM   3377  OE1 GLN B 101     -82.320 -24.613 212.250  1.00  8.64           O  
ATOM   3378  N   GLU B 102     -86.373 -21.558 212.725  1.00  7.90           N  
ATOM   3379  CA  GLU B 102     -87.679 -20.976 213.027  1.00  7.92           C  
ATOM   3380  C   GLU B 102     -87.658 -19.449 212.954  1.00  7.95           C  
ATOM   3381  O   GLU B 102     -88.634 -18.836 212.522  1.00  7.64           O  
ATOM   3382  CB  GLU B 102     -88.128 -21.448 214.404  1.00  8.12           C  
ATOM   3383  CG  GLU B 102     -89.473 -20.936 214.878  1.00  8.20           C  
ATOM   3384  CD  GLU B 102     -89.797 -21.398 216.283  1.00  8.28           C  
ATOM   3385  OE1 GLU B 102     -90.806 -20.928 216.836  1.00  8.39           O  
ATOM   3386  OE2 GLU B 102     -89.046 -22.230 216.847  1.00  8.46           O1-
ATOM   3387  N   GLN B 103     -86.546 -18.847 213.364  1.00  7.92           N  
ATOM   3388  CA  GLN B 103     -86.387 -17.394 213.313  1.00  8.23           C  
ATOM   3389  C   GLN B 103     -86.467 -16.886 211.878  1.00  8.18           C  
ATOM   3390  O   GLN B 103     -87.038 -15.823 211.616  1.00  8.47           O  
ATOM   3391  CB  GLN B 103     -85.046 -16.978 213.910  1.00  8.44           C  
ATOM   3392  CG  GLN B 103     -84.867 -17.328 215.379  1.00  8.78           C  
ATOM   3393  CD  GLN B 103     -83.426 -17.253 215.826  1.00  9.01           C  
ATOM   3394  NE2 GLN B 103     -83.164 -17.680 217.059  1.00  9.42           N  
ATOM   3395  OE1 GLN B 103     -82.557 -16.812 215.077  1.00  9.33           O  
ATOM   3396  N   VAL B 104     -85.909 -17.660 210.953  1.00  8.14           N  
ATOM   3397  CA  VAL B 104     -85.887 -17.289 209.540  1.00  8.09           C  
ATOM   3398  C   VAL B 104     -87.254 -17.562 208.919  1.00  7.90           C  
ATOM   3399  O   VAL B 104     -87.733 -16.778 208.101  1.00  8.03           O  
ATOM   3400  CB  VAL B 104     -84.785 -18.036 208.740  1.00  8.25           C  
ATOM   3401  CG1 VAL B 104     -84.525 -17.318 207.428  1.00  8.39           C  
ATOM   3402  CG2 VAL B 104     -83.489 -18.145 209.543  1.00  8.39           C  
ATOM   3403  N   ILE B 105     -87.882 -18.665 209.324  1.00  7.57           N  
ATOM   3404  CA  ILE B 105     -89.212 -19.026 208.826  1.00  7.36           C  
ATOM   3405  C   ILE B 105     -90.262 -17.958 209.181  1.00  7.23           C  
ATOM   3406  O   ILE B 105     -91.104 -17.627 208.351  1.00  7.19           O  
ATOM   3407  CB  ILE B 105     -89.636 -20.429 209.320  1.00  7.38           C  
ATOM   3408  CG1 ILE B 105     -88.757 -21.500 208.659  1.00  7.42           C  
ATOM   3409  CG2 ILE B 105     -91.106 -20.709 209.015  1.00  7.41           C  
ATOM   3410  CD1 ILE B 105     -88.702 -22.791 209.437  1.00  7.39           C  
ATOM   3411  N   TYR B 106     -90.221 -17.408 210.392  1.00  7.09           N  
ATOM   3412  CA  TYR B 106     -91.172 -16.336 210.740  1.00  7.04           C  
ATOM   3413  C   TYR B 106     -90.928 -15.037 209.964  1.00  6.90           C  
ATOM   3414  O   TYR B 106     -91.880 -14.300 209.684  1.00  7.03           O  
ATOM   3415  CB  TYR B 106     -91.234 -16.092 212.251  1.00  7.12           C  
ATOM   3416  CG  TYR B 106     -92.163 -17.065 212.939  1.00  7.30           C  
ATOM   3417  CD1 TYR B 106     -93.548 -16.963 212.775  1.00  7.32           C  
ATOM   3418  CD2 TYR B 106     -91.672 -18.093 213.740  1.00  7.35           C  
ATOM   3419  CE1 TYR B 106     -94.415 -17.858 213.384  1.00  7.49           C  
ATOM   3420  CE2 TYR B 106     -92.527 -18.986 214.359  1.00  7.49           C  
ATOM   3421  CZ  TYR B 106     -93.896 -18.876 214.173  1.00  7.51           C  
ATOM   3422  OH  TYR B 106     -94.739 -19.771 214.808  1.00  7.73           O  
ATOM   3423  N   ALA B 107     -89.676 -14.781 209.582  1.00  6.85           N  
ATOM   3424  CA  ALA B 107     -89.358 -13.670 208.678  1.00  6.78           C  
ATOM   3425  C   ALA B 107     -90.022 -13.879 207.320  1.00  6.79           C  
ATOM   3426  O   ALA B 107     -90.588 -12.943 206.748  1.00  6.86           O  
ATOM   3427  CB  ALA B 107     -87.852 -13.508 208.514  1.00  6.75           C  
ATOM   3428  N   ASN B 108     -89.957 -15.109 206.811  1.00  6.64           N  
ATOM   3429  CA  ASN B 108     -90.692 -15.458 205.597  1.00  6.56           C  
ATOM   3430  C   ASN B 108     -92.194 -15.244 205.774  1.00  6.36           C  
ATOM   3431  O   ASN B 108     -92.840 -14.666 204.902  1.00  6.28           O  
ATOM   3432  CB  ASN B 108     -90.412 -16.901 205.163  1.00  6.67           C  
ATOM   3433  CG  ASN B 108     -91.332 -17.357 204.051  1.00  6.81           C  
ATOM   3434  ND2 ASN B 108     -90.884 -17.213 202.812  1.00  6.95           N  
ATOM   3435  OD1 ASN B 108     -92.436 -17.824 204.309  1.00  6.99           O  
ATOM   3436  N   PHE B 109     -92.741 -15.709 206.894  1.00  6.21           N  
ATOM   3437  CA  PHE B 109     -94.185 -15.569 207.150  1.00  6.21           C  
ATOM   3438  C   PHE B 109     -94.605 -14.097 207.099  1.00  6.28           C  
ATOM   3439  O   PHE B 109     -95.571 -13.762 206.417  1.00  6.46           O  
ATOM   3440  CB  PHE B 109     -94.578 -16.157 208.507  1.00  6.20           C  
ATOM   3441  CG  PHE B 109     -94.602 -17.675 208.584  1.00  6.20           C  
ATOM   3442  CD1 PHE B 109     -94.079 -18.504 207.583  1.00  6.24           C  
ATOM   3443  CD2 PHE B 109     -95.142 -18.271 209.717  1.00  6.26           C  
ATOM   3444  CE1 PHE B 109     -94.120 -19.890 207.723  1.00  6.25           C  
ATOM   3445  CE2 PHE B 109     -95.182 -19.646 209.856  1.00  6.26           C  
ATOM   3446  CZ  PHE B 109     -94.667 -20.456 208.862  1.00  6.30           C  
ATOM   3447  N   ALA B 110     -93.854 -13.222 207.776  1.00  6.37           N  
ATOM   3448  CA  ALA B 110     -94.185 -11.787 207.819  1.00  6.39           C  
ATOM   3449  C   ALA B 110     -94.192 -11.175 206.421  1.00  6.48           C  
ATOM   3450  O   ALA B 110     -95.092 -10.411 206.079  1.00  6.41           O  
ATOM   3451  CB  ALA B 110     -93.235 -11.031 208.736  1.00  6.51           C  
ATOM   3452  N   PHE B 111     -93.191 -11.533 205.623  1.00  6.36           N  
ATOM   3453  CA  PHE B 111     -93.120 -11.100 204.233  1.00  6.54           C  
ATOM   3454  C   PHE B 111     -94.311 -11.620 203.422  1.00  6.61           C  
ATOM   3455  O   PHE B 111     -94.971 -10.842 202.743  1.00  6.63           O  
ATOM   3456  CB  PHE B 111     -91.799 -11.528 203.591  1.00  6.56           C  
ATOM   3457  CG  PHE B 111     -91.802 -11.431 202.092  1.00  6.57           C  
ATOM   3458  CD1 PHE B 111     -92.083 -10.222 201.461  1.00  6.60           C  
ATOM   3459  CD2 PHE B 111     -91.562 -12.553 201.307  1.00  6.68           C  
ATOM   3460  CE1 PHE B 111     -92.099 -10.135 200.078  1.00  6.62           C  
ATOM   3461  CE2 PHE B 111     -91.584 -12.470 199.928  1.00  6.73           C  
ATOM   3462  CZ  PHE B 111     -91.851 -11.260 199.312  1.00  6.72           C  
ATOM   3463  N   MET B 112     -94.591 -12.924 203.505  1.00  6.75           N  
ATOM   3464  CA  MET B 112     -95.655 -13.512 202.686  1.00  6.88           C  
ATOM   3465  C   MET B 112     -97.042 -13.014 203.070  1.00  6.80           C  
ATOM   3466  O   MET B 112     -97.898 -12.849 202.202  1.00  6.69           O  
ATOM   3467  CB  MET B 112     -95.590 -15.045 202.671  1.00  7.07           C  
ATOM   3468  CG  MET B 112     -94.418 -15.596 201.865  1.00  7.27           C  
ATOM   3469  SD  MET B 112     -94.296 -14.995 200.162  1.00  7.60           S  
ATOM   3470  CE  MET B 112     -95.810 -15.593 199.428  1.00  7.57           C  
ATOM   3471  N   VAL B 113     -97.263 -12.715 204.347  1.00  6.74           N  
ATOM   3472  CA  VAL B 113     -98.553 -12.142 204.742  1.00  6.81           C  
ATOM   3473  C   VAL B 113     -98.650 -10.712 204.188  1.00  6.86           C  
ATOM   3474  O   VAL B 113     -99.736 -10.245 203.832  1.00  6.89           O  
ATOM   3475  CB  VAL B 113     -98.800 -12.196 206.263  1.00  6.86           C  
ATOM   3476  CG1 VAL B 113    -100.170 -11.632 206.586  1.00  6.92           C  
ATOM   3477  CG2 VAL B 113     -98.730 -13.629 206.776  1.00  6.83           C  
ATOM   3478  N   GLY B 114     -97.515 -10.030 204.088  1.00  6.95           N  
ATOM   3479  CA  GLY B 114     -97.424  -8.775 203.345  1.00  6.99           C  
ATOM   3480  C   GLY B 114     -97.864  -8.902 201.895  1.00  7.10           C  
ATOM   3481  O   GLY B 114     -98.597  -8.049 201.385  1.00  7.26           O  
ATOM   3482  N   VAL B 115     -97.416  -9.972 201.241  1.00  7.10           N  
ATOM   3483  CA  VAL B 115     -97.812 -10.286 199.861  1.00  7.10           C  
ATOM   3484  C   VAL B 115     -99.319 -10.572 199.796  1.00  7.22           C  
ATOM   3485  O   VAL B 115     -99.987 -10.156 198.842  1.00  7.26           O  
ATOM   3486  CB  VAL B 115     -96.995 -11.478 199.290  1.00  7.17           C  
ATOM   3487  CG1 VAL B 115     -97.552 -11.958 197.954  1.00  7.25           C  
ATOM   3488  CG2 VAL B 115     -95.526 -11.098 199.137  1.00  7.15           C  
ATOM   3489  N   HIS B 116     -99.858 -11.258 200.803  1.00  7.23           N  
ATOM   3490  CA  HIS B 116    -101.314 -11.489 200.863  1.00  7.36           C  
ATOM   3491  C   HIS B 116    -102.063 -10.168 200.885  1.00  7.67           C  
ATOM   3492  O   HIS B 116    -102.970  -9.961 200.088  1.00  7.62           O  
ATOM   3493  CB  HIS B 116    -101.731 -12.313 202.080  1.00  7.37           C  
ATOM   3494  CG  HIS B 116    -101.053 -13.640 202.172  1.00  7.37           C  
ATOM   3495  CD2 HIS B 116    -100.347 -14.348 201.262  1.00  7.39           C  
ATOM   3496  ND1 HIS B 116    -101.034 -14.378 203.332  1.00  7.43           N  
ATOM   3497  CE1 HIS B 116    -100.357 -15.493 203.130  1.00  7.46           C  
ATOM   3498  NE2 HIS B 116     -99.928 -15.498 201.883  1.00  7.39           N  
ATOM   3499  N   ALA B 117    -101.663  -9.273 201.786  1.00  7.81           N  
ATOM   3500  CA  ALA B 117    -102.279  -7.941 201.884  1.00  8.09           C  
ATOM   3501  C   ALA B 117    -102.187  -7.194 200.558  1.00  8.35           C  
ATOM   3502  O   ALA B 117    -103.169  -6.602 200.100  1.00  8.64           O  
ATOM   3503  CB  ALA B 117    -101.631  -7.130 202.993  1.00  8.06           C  
ATOM   3504  N   ARG B 118    -101.009  -7.254 199.942  1.00  8.50           N  
ATOM   3505  CA  ARG B 118    -100.744  -6.609 198.656  1.00  8.73           C  
ATOM   3506  C   ARG B 118    -101.658  -7.113 197.532  1.00  8.86           C  
ATOM   3507  O   ARG B 118    -102.064  -6.333 196.661  1.00  8.97           O  
ATOM   3508  CB  ARG B 118     -99.270  -6.804 198.270  1.00  8.84           C  
ATOM   3509  CG  ARG B 118     -98.757  -5.842 197.214  1.00  9.00           C  
ATOM   3510  CD  ARG B 118     -98.870  -6.375 195.793  1.00  9.22           C  
ATOM   3511  NE  ARG B 118     -98.558  -5.319 194.833  1.00  9.47           N  
ATOM   3512  CZ  ARG B 118     -99.378  -4.323 194.488  1.00  9.49           C  
ATOM   3513  NH1 ARG B 118    -100.615  -4.230 194.988  1.00  9.56           N1+
ATOM   3514  NH2 ARG B 118     -98.956  -3.411 193.621  1.00  9.71           N  
ATOM   3515  N   SER B 119    -101.976  -8.411 197.556  1.00  8.97           N  
ATOM   3516  CA  SER B 119    -102.779  -9.037 196.500  1.00  9.13           C  
ATOM   3517  C   SER B 119    -104.189  -8.459 196.385  1.00  9.11           C  
ATOM   3518  O   SER B 119    -104.723  -8.380 195.287  1.00  9.12           O  
ATOM   3519  CB  SER B 119    -102.863 -10.552 196.702  1.00  9.30           C  
ATOM   3520  OG  SER B 119    -103.655 -10.886 197.810  1.00  9.89           O  
ATOM   3521  N   TYR B 120    -104.786  -8.057 197.505  1.00  9.13           N  
ATOM   3522  CA  TYR B 120    -106.093  -7.387 197.456  1.00  9.25           C  
ATOM   3523  C   TYR B 120    -106.002  -6.075 196.687  1.00  9.23           C  
ATOM   3524  O   TYR B 120    -106.892  -5.763 195.903  1.00  9.29           O  
ATOM   3525  CB  TYR B 120    -106.674  -7.164 198.855  1.00  9.44           C  
ATOM   3526  CG  TYR B 120    -106.876  -8.461 199.605  1.00  9.62           C  
ATOM   3527  CD1 TYR B 120    -107.837  -9.381 199.188  1.00  9.82           C  
ATOM   3528  CD2 TYR B 120    -106.087  -8.787 200.705  1.00  9.78           C  
ATOM   3529  CE1 TYR B 120    -108.017 -10.581 199.852  1.00  9.88           C  
ATOM   3530  CE2 TYR B 120    -106.254  -9.990 201.374  1.00  9.80           C  
ATOM   3531  CZ  TYR B 120    -107.222 -10.880 200.944  1.00  9.87           C  
ATOM   3532  OH  TYR B 120    -107.404 -12.064 201.599  1.00 10.17           O  
ATOM   3533  N   GLY B 121    -104.907  -5.337 196.864  1.00  9.21           N  
ATOM   3534  CA  GLY B 121    -104.682  -4.114 196.097  1.00  9.19           C  
ATOM   3535  C   GLY B 121    -104.640  -4.365 194.602  1.00  9.26           C  
ATOM   3536  O   GLY B 121    -105.170  -3.576 193.816  1.00  9.44           O  
ATOM   3537  N   THR B 122    -104.012  -5.472 194.211  1.00  9.26           N  
ATOM   3538  CA  THR B 122    -103.966  -5.871 192.804  1.00  9.47           C  
ATOM   3539  C   THR B 122    -105.364  -6.125 192.256  1.00  9.25           C  
ATOM   3540  O   THR B 122    -105.678  -5.718 191.135  1.00  9.28           O  
ATOM   3541  CB  THR B 122    -103.107  -7.136 192.611  1.00  9.82           C  
ATOM   3542  CG2 THR B 122    -103.065  -7.569 191.140  1.00 10.03           C  
ATOM   3543  OG1 THR B 122    -101.779  -6.870 193.067  1.00 10.25           O  
ATOM   3544  N   ILE B 123    -106.192  -6.800 193.049  1.00  9.23           N  
ATOM   3545  CA  ILE B 123    -107.579  -7.072 192.658  1.00  9.19           C  
ATOM   3546  C   ILE B 123    -108.355  -5.760 192.524  1.00  9.23           C  
ATOM   3547  O   ILE B 123    -109.065  -5.548 191.540  1.00  9.09           O  
ATOM   3548  CB  ILE B 123    -108.280  -8.029 193.649  1.00  9.20           C  
ATOM   3549  CG1 ILE B 123    -107.625  -9.419 193.595  1.00  9.26           C  
ATOM   3550  CG2 ILE B 123    -109.776  -8.151 193.345  1.00  9.20           C  
ATOM   3551  CD1 ILE B 123    -107.887 -10.277 194.812  1.00  9.26           C  
ATOM   3552  N   PHE B 124    -108.197  -4.880 193.508  1.00  9.13           N  
ATOM   3553  CA  PHE B 124    -108.880  -3.586 193.488  1.00  9.28           C  
ATOM   3554  C   PHE B 124    -108.447  -2.731 192.299  1.00  9.70           C  
ATOM   3555  O   PHE B 124    -109.279  -2.091 191.656  1.00  9.64           O  
ATOM   3556  CB  PHE B 124    -108.628  -2.782 194.769  1.00  9.23           C  
ATOM   3557  CG  PHE B 124    -109.086  -3.444 196.050  1.00  9.04           C  
ATOM   3558  CD1 PHE B 124    -110.134  -4.372 196.093  1.00  8.95           C  
ATOM   3559  CD2 PHE B 124    -108.472  -3.095 197.250  1.00  9.01           C  
ATOM   3560  CE1 PHE B 124    -110.529  -4.938 197.297  1.00  9.02           C  
ATOM   3561  CE2 PHE B 124    -108.864  -3.659 198.450  1.00  9.10           C  
ATOM   3562  CZ  PHE B 124    -109.899  -4.576 198.479  1.00  8.99           C  
ATOM   3563  N   SER B 125    -107.149  -2.705 192.011  1.00 10.01           N  
ATOM   3564  CA  SER B 125    -106.646  -1.953 190.865  1.00 10.75           C  
ATOM   3565  C   SER B 125    -107.264  -2.448 189.557  1.00 10.73           C  
ATOM   3566  O   SER B 125    -107.603  -1.645 188.683  1.00 11.00           O  
ATOM   3567  CB  SER B 125    -105.122  -2.048 190.778  1.00 11.03           C  
ATOM   3568  OG  SER B 125    -104.627  -1.189 189.769  1.00 12.37           O  
ATOM   3569  N   THR B 126    -107.423  -3.764 189.448  1.00 10.67           N  
ATOM   3570  CA  THR B 126    -107.949  -4.397 188.237  1.00 10.78           C  
ATOM   3571  C   THR B 126    -109.454  -4.162 188.060  1.00 10.27           C  
ATOM   3572  O   THR B 126    -109.919  -3.982 186.933  1.00 10.35           O  
ATOM   3573  CB  THR B 126    -107.659  -5.918 188.251  1.00 11.23           C  
ATOM   3574  CG2 THR B 126    -108.038  -6.575 186.939  1.00 11.56           C  
ATOM   3575  OG1 THR B 126    -106.261  -6.143 188.492  1.00 11.78           O  
ATOM   3576  N   LEU B 127    -110.209  -4.154 189.160  1.00  9.67           N  
ATOM   3577  CA  LEU B 127    -111.676  -4.133 189.084  1.00  9.61           C  
ATOM   3578  C   LEU B 127    -112.370  -2.882 189.606  1.00  9.61           C  
ATOM   3579  O   LEU B 127    -113.351  -2.440 189.004  1.00  9.48           O  
ATOM   3580  CB  LEU B 127    -112.244  -5.360 189.803  1.00  9.47           C  
ATOM   3581  CG  LEU B 127    -111.773  -6.720 189.285  1.00  9.52           C  
ATOM   3582  CD1 LEU B 127    -112.409  -7.840 190.093  1.00  9.52           C  
ATOM   3583  CD2 LEU B 127    -112.076  -6.881 187.800  1.00  9.47           C  
ATOM   3584  N   CYS B 128    -111.893  -2.319 190.714  1.00  9.69           N  
ATOM   3585  CA  CYS B 128    -112.635  -1.282 191.436  1.00  9.86           C  
ATOM   3586  C   CYS B 128    -112.300   0.117 190.967  1.00 10.02           C  
ATOM   3587  O   CYS B 128    -111.201   0.368 190.486  1.00 10.19           O  
ATOM   3588  CB  CYS B 128    -112.332  -1.367 192.931  1.00  9.88           C  
ATOM   3589  SG  CYS B 128    -112.638  -2.997 193.627  1.00 10.11           S  
ATOM   3590  N   THR B 129    -113.244   1.040 191.143  1.00  9.96           N  
ATOM   3591  CA  THR B 129    -112.954   2.459 190.952  1.00 10.28           C  
ATOM   3592  C   THR B 129    -112.212   2.965 192.179  1.00 10.52           C  
ATOM   3593  O   THR B 129    -112.287   2.360 193.259  1.00 10.40           O  
ATOM   3594  CB  THR B 129    -114.217   3.321 190.763  1.00 10.35           C  
ATOM   3595  CG2 THR B 129    -115.115   2.752 189.674  1.00 10.34           C  
ATOM   3596  OG1 THR B 129    -114.936   3.401 191.999  1.00 10.48           O  
ATOM   3597  N   SER B 130    -111.518   4.088 192.016  1.00 11.06           N  
ATOM   3598  CA  SER B 130    -110.812   4.722 193.131  1.00 11.37           C  
ATOM   3599  C   SER B 130    -111.741   5.078 194.307  1.00 11.23           C  
ATOM   3600  O   SER B 130    -111.330   4.996 195.469  1.00 11.49           O  
ATOM   3601  CB  SER B 130    -110.047   5.961 192.653  1.00 11.79           C  
ATOM   3602  OG  SER B 130    -110.920   6.996 192.251  1.00 12.79           O  
ATOM   3603  N   GLU B 131    -112.993   5.428 194.006  1.00 11.06           N  
ATOM   3604  CA  GLU B 131    -113.967   5.799 195.035  1.00 11.17           C  
ATOM   3605  C   GLU B 131    -114.468   4.566 195.789  1.00 10.46           C  
ATOM   3606  O   GLU B 131    -114.678   4.624 196.998  1.00 10.35           O  
ATOM   3607  CB  GLU B 131    -115.144   6.579 194.438  1.00 11.88           C  
ATOM   3608  CG  GLU B 131    -114.781   7.977 193.941  1.00 12.66           C  
ATOM   3609  CD  GLU B 131    -114.052   8.008 192.596  1.00 13.32           C  
ATOM   3610  OE1 GLU B 131    -114.004   6.979 191.873  1.00 13.91           O  
ATOM   3611  OE2 GLU B 131    -113.515   9.082 192.235  1.00 14.79           O1-
ATOM   3612  N   GLN B 132    -114.663   3.453 195.081  1.00  9.91           N  
ATOM   3613  CA  GLN B 132    -114.967   2.178 195.739  1.00  9.63           C  
ATOM   3614  C   GLN B 132    -113.859   1.792 196.723  1.00  9.52           C  
ATOM   3615  O   GLN B 132    -114.140   1.354 197.843  1.00  9.20           O  
ATOM   3616  CB  GLN B 132    -115.170   1.062 194.709  1.00  9.69           C  
ATOM   3617  CG  GLN B 132    -116.504   1.138 193.992  1.00  9.58           C  
ATOM   3618  CD  GLN B 132    -116.648   0.082 192.906  1.00  9.51           C  
ATOM   3619  NE2 GLN B 132    -117.768  -0.645 192.908  1.00  9.56           N  
ATOM   3620  OE1 GLN B 132    -115.759  -0.074 192.073  1.00  9.44           O  
ATOM   3621  N   ILE B 133    -112.609   1.974 196.295  1.00  9.61           N  
ATOM   3622  CA  ILE B 133    -111.441   1.670 197.131  1.00  9.88           C  
ATOM   3623  C   ILE B 133    -111.413   2.557 198.374  1.00 10.12           C  
ATOM   3624  O   ILE B 133    -111.272   2.058 199.494  1.00  9.95           O  
ATOM   3625  CB  ILE B 133    -110.123   1.788 196.331  1.00  9.78           C  
ATOM   3626  CG1 ILE B 133    -110.056   0.657 195.296  1.00  9.74           C  
ATOM   3627  CG2 ILE B 133    -108.898   1.748 197.253  1.00  9.84           C  
ATOM   3628  CD1 ILE B 133    -109.048   0.863 194.190  1.00  9.69           C  
ATOM   3629  N   GLU B 134    -111.563   3.863 198.173  1.00 10.53           N  
ATOM   3630  CA  GLU B 134    -111.551   4.807 199.292  1.00 11.28           C  
ATOM   3631  C   GLU B 134    -112.702   4.573 200.282  1.00 10.88           C  
ATOM   3632  O   GLU B 134    -112.480   4.609 201.496  1.00 10.60           O  
ATOM   3633  CB  GLU B 134    -111.565   6.253 198.786  1.00 12.35           C  
ATOM   3634  CG  GLU B 134    -111.411   7.287 199.897  1.00 13.64           C  
ATOM   3635  CD  GLU B 134    -110.627   8.520 199.481  1.00 15.14           C  
ATOM   3636  OE1 GLU B 134    -110.842   9.027 198.361  1.00 16.92           O  
ATOM   3637  OE2 GLU B 134    -109.788   8.980 200.285  1.00 17.08           O1-
ATOM   3638  N   GLU B 135    -113.912   4.319 199.772  1.00 10.64           N  
ATOM   3639  CA  GLU B 135    -115.076   4.030 200.635  1.00 10.71           C  
ATOM   3640  C   GLU B 135    -114.808   2.847 201.560  1.00 10.20           C  
ATOM   3641  O   GLU B 135    -115.167   2.881 202.735  1.00 10.11           O  
ATOM   3642  CB  GLU B 135    -116.340   3.739 199.808  1.00 11.09           C  
ATOM   3643  CG  GLU B 135    -117.655   3.736 200.596  1.00 11.71           C  
ATOM   3644  CD  GLU B 135    -117.952   2.465 201.394  1.00 12.08           C  
ATOM   3645  OE1 GLU B 135    -117.529   1.341 201.024  1.00 12.11           O  
ATOM   3646  OE2 GLU B 135    -118.646   2.594 202.425  1.00 13.30           O1-
ATOM   3647  N   ALA B 136    -114.192   1.801 201.014  1.00  9.87           N  
ATOM   3648  CA  ALA B 136    -113.899   0.597 201.785  1.00  9.61           C  
ATOM   3649  C   ALA B 136    -112.883   0.870 202.891  1.00  9.54           C  
ATOM   3650  O   ALA B 136    -113.020   0.336 203.981  1.00  9.26           O  
ATOM   3651  CB  ALA B 136    -113.394  -0.509 200.881  1.00  9.48           C  
ATOM   3652  N   HIS B 137    -111.881   1.701 202.610  1.00  9.68           N  
ATOM   3653  CA  HIS B 137    -110.932   2.121 203.655  1.00  9.80           C  
ATOM   3654  C   HIS B 137    -111.593   2.932 204.773  1.00 10.27           C  
ATOM   3655  O   HIS B 137    -111.319   2.697 205.954  1.00  9.84           O  
ATOM   3656  CB  HIS B 137    -109.753   2.902 203.065  1.00  9.72           C  
ATOM   3657  CG  HIS B 137    -108.711   2.026 202.450  1.00  9.67           C  
ATOM   3658  CD2 HIS B 137    -108.406   1.774 201.156  1.00  9.73           C  
ATOM   3659  ND1 HIS B 137    -107.839   1.268 203.204  1.00  9.62           N  
ATOM   3660  CE1 HIS B 137    -107.039   0.595 202.401  1.00  9.62           C  
ATOM   3661  NE2 HIS B 137    -107.363   0.882 201.153  1.00  9.70           N  
ATOM   3662  N   GLU B 138    -112.458   3.875 204.399  1.00 10.81           N  
ATOM   3663  CA  GLU B 138    -113.230   4.653 205.381  1.00 11.58           C  
ATOM   3664  C   GLU B 138    -114.066   3.729 206.260  1.00 11.18           C  
ATOM   3665  O   GLU B 138    -114.091   3.879 207.483  1.00 10.94           O  
ATOM   3666  CB  GLU B 138    -114.153   5.656 204.684  1.00 12.64           C  
ATOM   3667  CG  GLU B 138    -113.447   6.797 203.960  1.00 13.83           C  
ATOM   3668  CD  GLU B 138    -114.348   7.568 202.994  1.00 15.17           C  
ATOM   3669  OE1 GLU B 138    -115.486   7.137 202.715  1.00 16.82           O  
ATOM   3670  OE2 GLU B 138    -113.912   8.623 202.489  1.00 17.03           O1-
ATOM   3671  N   TRP B 139    -114.740   2.770 205.622  1.00 10.79           N  
ATOM   3672  CA  TRP B 139    -115.624   1.830 206.311  1.00 10.84           C  
ATOM   3673  C   TRP B 139    -114.856   0.975 207.321  1.00 10.40           C  
ATOM   3674  O   TRP B 139    -115.313   0.768 208.442  1.00 10.03           O  
ATOM   3675  CB  TRP B 139    -116.340   0.944 205.282  1.00 11.24           C  
ATOM   3676  CG  TRP B 139    -117.402   0.068 205.849  1.00 11.75           C  
ATOM   3677  CD1 TRP B 139    -118.686   0.423 206.142  1.00 12.07           C  
ATOM   3678  CD2 TRP B 139    -117.280  -1.315 206.191  1.00 12.25           C  
ATOM   3679  CE2 TRP B 139    -118.536  -1.733 206.687  1.00 12.39           C  
ATOM   3680  CE3 TRP B 139    -116.235  -2.243 206.125  1.00 12.49           C  
ATOM   3681  NE1 TRP B 139    -119.374  -0.651 206.646  1.00 12.50           N  
ATOM   3682  CZ2 TRP B 139    -118.774  -3.041 207.122  1.00 12.66           C  
ATOM   3683  CZ3 TRP B 139    -116.476  -3.558 206.560  1.00 12.65           C  
ATOM   3684  CH2 TRP B 139    -117.735  -3.936 207.045  1.00 12.79           C  
ATOM   3685  N   VAL B 140    -113.686   0.488 206.919  1.00 10.08           N  
ATOM   3686  CA  VAL B 140    -112.843  -0.315 207.811  1.00  9.99           C  
ATOM   3687  C   VAL B 140    -112.394   0.480 209.043  1.00 10.05           C  
ATOM   3688  O   VAL B 140    -112.488  -0.021 210.166  1.00 10.18           O  
ATOM   3689  CB  VAL B 140    -111.642  -0.925 207.049  1.00 10.07           C  
ATOM   3690  CG1 VAL B 140    -110.552  -1.432 207.993  1.00 10.04           C  
ATOM   3691  CG2 VAL B 140    -112.131  -2.050 206.154  1.00 10.05           C  
ATOM   3692  N   VAL B 141    -111.940   1.713 208.831  1.00  9.95           N  
ATOM   3693  CA  VAL B 141    -111.488   2.565 209.942  1.00 10.12           C  
ATOM   3694  C   VAL B 141    -112.619   2.803 210.942  1.00 10.30           C  
ATOM   3695  O   VAL B 141    -112.403   2.767 212.157  1.00 10.38           O  
ATOM   3696  CB  VAL B 141    -110.931   3.920 209.442  1.00 10.17           C  
ATOM   3697  CG1 VAL B 141    -110.730   4.904 210.586  1.00 10.32           C  
ATOM   3698  CG2 VAL B 141    -109.614   3.709 208.710  1.00 10.07           C  
ATOM   3699  N   ASP B 142    -113.817   3.045 210.417  1.00 10.66           N  
ATOM   3700  CA  ASP B 142    -114.964   3.433 211.236  1.00 11.07           C  
ATOM   3701  C   ASP B 142    -115.836   2.279 211.740  1.00 11.20           C  
ATOM   3702  O   ASP B 142    -116.791   2.527 212.481  1.00 11.34           O  
ATOM   3703  CB  ASP B 142    -115.825   4.446 210.465  1.00 11.48           C  
ATOM   3704  CG  ASP B 142    -115.145   5.800 210.299  1.00 11.94           C  
ATOM   3705  OD1 ASP B 142    -114.166   6.100 211.021  1.00 12.33           O  
ATOM   3706  OD2 ASP B 142    -115.600   6.580 209.434  1.00 12.83           O1-
ATOM   3707  N   ASN B 143    -115.528   1.035 211.366  1.00 11.28           N  
ATOM   3708  CA  ASN B 143    -116.314  -0.109 211.833  1.00 11.33           C  
ATOM   3709  C   ASN B 143    -115.742  -0.668 213.130  1.00 11.29           C  
ATOM   3710  O   ASN B 143    -114.739  -1.380 213.126  1.00 10.98           O  
ATOM   3711  CB  ASN B 143    -116.435  -1.212 210.774  1.00 11.74           C  
ATOM   3712  CG  ASN B 143    -117.516  -2.224 211.126  1.00 12.08           C  
ATOM   3713  ND2 ASN B 143    -118.683  -2.106 210.488  1.00 12.70           N  
ATOM   3714  OD1 ASN B 143    -117.327  -3.070 211.995  1.00 12.18           O  
ATOM   3715  N   GLU B 144    -116.409  -0.352 214.235  1.00 11.24           N  
ATOM   3716  CA  GLU B 144    -115.946  -0.753 215.562  1.00 11.38           C  
ATOM   3717  C   GLU B 144    -115.919  -2.271 215.756  1.00 10.70           C  
ATOM   3718  O   GLU B 144    -115.010  -2.792 216.403  1.00 10.50           O  
ATOM   3719  CB  GLU B 144    -116.802  -0.099 216.650  1.00 12.25           C  
ATOM   3720  CG  GLU B 144    -116.638   1.413 216.744  1.00 13.08           C  
ATOM   3721  CD  GLU B 144    -115.256   1.836 217.220  1.00 13.91           C  
ATOM   3722  OE1 GLU B 144    -114.783   1.320 218.257  1.00 15.30           O  
ATOM   3723  OE2 GLU B 144    -114.639   2.701 216.573  1.00 14.89           O1-
ATOM   3724  N   ALA B 145    -116.905  -2.973 215.197  1.00 10.04           N  
ATOM   3725  CA  ALA B 145    -116.966  -4.437 215.291  1.00  9.78           C  
ATOM   3726  C   ALA B 145    -115.783  -5.092 214.575  1.00  9.44           C  
ATOM   3727  O   ALA B 145    -115.225  -6.072 215.061  1.00  9.41           O  
ATOM   3728  CB  ALA B 145    -118.275  -4.956 214.728  1.00  9.84           C  
ATOM   3729  N   LEU B 146    -115.407  -4.543 213.424  1.00  9.25           N  
ATOM   3730  CA  LEU B 146    -114.228  -5.010 212.697  1.00  8.99           C  
ATOM   3731  C   LEU B 146    -112.967  -4.792 213.541  1.00  8.72           C  
ATOM   3732  O   LEU B 146    -112.182  -5.720 213.750  1.00  8.77           O  
ATOM   3733  CB  LEU B 146    -114.099  -4.277 211.353  1.00  8.96           C  
ATOM   3734  CG  LEU B 146    -113.150  -4.847 210.289  1.00  9.07           C  
ATOM   3735  CD1 LEU B 146    -113.421  -4.174 208.955  1.00  9.10           C  
ATOM   3736  CD2 LEU B 146    -111.684  -4.711 210.667  1.00  9.05           C  
ATOM   3737  N   GLN B 147    -112.801  -3.561 214.023  1.00  8.54           N  
ATOM   3738  CA  GLN B 147    -111.624  -3.132 214.786  1.00  8.45           C  
ATOM   3739  C   GLN B 147    -111.427  -3.901 216.095  1.00  8.36           C  
ATOM   3740  O   GLN B 147    -110.285  -4.100 216.531  1.00  8.30           O  
ATOM   3741  CB  GLN B 147    -111.741  -1.639 215.114  1.00  8.42           C  
ATOM   3742  CG  GLN B 147    -111.697  -0.708 213.910  1.00  8.43           C  
ATOM   3743  CD  GLN B 147    -110.300  -0.471 213.379  1.00  8.43           C  
ATOM   3744  NE2 GLN B 147    -110.186  -0.307 212.066  1.00  8.36           N  
ATOM   3745  OE1 GLN B 147    -109.334  -0.411 214.140  1.00  8.24           O  
ATOM   3746  N   ALA B 148    -112.529  -4.333 216.708  1.00  8.52           N  
ATOM   3747  CA  ALA B 148    -112.477  -5.074 217.975  1.00  8.50           C  
ATOM   3748  C   ALA B 148    -111.637  -6.346 217.904  1.00  8.56           C  
ATOM   3749  O   ALA B 148    -110.993  -6.713 218.882  1.00  8.54           O  
ATOM   3750  CB  ALA B 148    -113.879  -5.415 218.455  1.00  8.51           C  
ATOM   3751  N   ARG B 149    -111.631  -7.001 216.746  1.00  8.68           N  
ATOM   3752  CA  ARG B 149    -110.908  -8.262 216.576  1.00  8.68           C  
ATOM   3753  C   ARG B 149    -109.374  -8.108 216.676  1.00  8.69           C  
ATOM   3754  O   ARG B 149    -108.758  -8.742 217.540  1.00  8.79           O  
ATOM   3755  CB  ARG B 149    -111.375  -8.961 215.289  1.00  8.81           C  
ATOM   3756  CG  ARG B 149    -112.824  -9.424 215.399  1.00  8.90           C  
ATOM   3757  CD  ARG B 149    -113.700  -9.034 214.220  1.00  8.92           C  
ATOM   3758  NE  ARG B 149    -113.410  -9.812 213.014  1.00  9.06           N  
ATOM   3759  CZ  ARG B 149    -112.749  -9.388 211.931  1.00  9.07           C  
ATOM   3760  NH1 ARG B 149    -112.267  -8.146 211.835  1.00  9.15           N1+
ATOM   3761  NH2 ARG B 149    -112.581 -10.225 210.907  1.00  9.13           N  
ATOM   3762  N   PRO B 150    -108.750  -7.258 215.828  1.00  8.72           N  
ATOM   3763  CA  PRO B 150    -107.306  -7.029 216.011  1.00  8.78           C  
ATOM   3764  C   PRO B 150    -106.958  -6.326 217.333  1.00  8.81           C  
ATOM   3765  O   PRO B 150    -105.923  -6.627 217.933  1.00  8.60           O  
ATOM   3766  CB  PRO B 150    -106.920  -6.166 214.798  1.00  8.85           C  
ATOM   3767  CG  PRO B 150    -108.188  -5.566 214.321  1.00  8.83           C  
ATOM   3768  CD  PRO B 150    -109.256  -6.573 214.624  1.00  8.74           C  
ATOM   3769  N   LYS B 151    -107.825  -5.429 217.803  1.00  9.06           N  
ATOM   3770  CA  LYS B 151    -107.605  -4.783 219.108  1.00  9.33           C  
ATOM   3771  C   LYS B 151    -107.542  -5.780 220.276  1.00  9.41           C  
ATOM   3772  O   LYS B 151    -106.792  -5.573 221.230  1.00  9.53           O  
ATOM   3773  CB  LYS B 151    -108.658  -3.703 219.373  1.00  9.51           C  
ATOM   3774  CG  LYS B 151    -108.455  -2.430 218.563  1.00  9.85           C  
ATOM   3775  CD  LYS B 151    -109.554  -1.417 218.840  1.00 10.26           C  
ATOM   3776  CE  LYS B 151    -109.408  -0.163 217.992  1.00 10.57           C  
ATOM   3777  NZ  LYS B 151    -110.254   0.944 218.506  1.00 11.03           N1+
ATOM   3778  N   ALA B 152    -108.292  -6.877 220.192  1.00  9.50           N  
ATOM   3779  CA  ALA B 152    -108.229  -7.913 221.225  1.00  9.69           C  
ATOM   3780  C   ALA B 152    -106.933  -8.723 221.187  1.00  9.81           C  
ATOM   3781  O   ALA B 152    -106.447  -9.139 222.236  1.00 10.02           O  
ATOM   3782  CB  ALA B 152    -109.427  -8.842 221.133  1.00  9.84           C  
ATOM   3783  N   LEU B 153    -106.380  -8.940 219.990  1.00  9.84           N  
ATOM   3784  CA  LEU B 153    -105.221  -9.825 219.801  1.00  9.93           C  
ATOM   3785  C   LEU B 153    -103.867  -9.125 219.901  1.00  9.55           C  
ATOM   3786  O   LEU B 153    -102.906  -9.710 220.404  1.00  9.57           O  
ATOM   3787  CB  LEU B 153    -105.307 -10.536 218.446  1.00 10.28           C  
ATOM   3788  CG  LEU B 153    -106.448 -11.533 218.249  1.00 10.56           C  
ATOM   3789  CD1 LEU B 153    -106.467 -12.032 216.809  1.00 10.73           C  
ATOM   3790  CD2 LEU B 153    -106.323 -12.697 219.229  1.00 10.71           C  
ATOM   3791  N   ILE B 154    -103.784  -7.886 219.414  1.00  9.24           N  
ATOM   3792  CA  ILE B 154    -102.517  -7.139 219.407  1.00  9.15           C  
ATOM   3793  C   ILE B 154    -101.790  -7.114 220.770  1.00  9.17           C  
ATOM   3794  O   ILE B 154    -100.568  -7.274 220.804  1.00  9.10           O  
ATOM   3795  CB  ILE B 154    -102.703  -5.717 218.809  1.00  9.11           C  
ATOM   3796  CG1 ILE B 154    -102.832  -5.817 217.285  1.00  9.11           C  
ATOM   3797  CG2 ILE B 154    -101.544  -4.785 219.147  1.00  9.04           C  
ATOM   3798  CD1 ILE B 154    -103.407  -4.580 216.626  1.00  9.10           C  
ATOM   3799  N   PRO B 155    -102.526  -6.932 221.890  1.00  9.19           N  
ATOM   3800  CA  PRO B 155    -101.839  -6.939 223.192  1.00  9.39           C  
ATOM   3801  C   PRO B 155    -101.005  -8.182 223.497  1.00  9.67           C  
ATOM   3802  O   PRO B 155    -100.013  -8.079 224.218  1.00  9.94           O  
ATOM   3803  CB  PRO B 155    -102.989  -6.816 224.191  1.00  9.33           C  
ATOM   3804  CG  PRO B 155    -104.026  -6.051 223.452  1.00  9.32           C  
ATOM   3805  CD  PRO B 155    -103.932  -6.504 222.026  1.00  9.32           C  
ATOM   3806  N   PHE B 156    -101.382  -9.339 222.953  1.00  9.82           N  
ATOM   3807  CA  PHE B 156    -100.584 -10.549 223.170  1.00 10.02           C  
ATOM   3808  C   PHE B 156     -99.232 -10.452 222.470  1.00 10.22           C  
ATOM   3809  O   PHE B 156     -98.224 -10.924 222.995  1.00 10.01           O  
ATOM   3810  CB  PHE B 156    -101.350 -11.796 222.742  1.00 10.15           C  
ATOM   3811  CG  PHE B 156    -102.629 -12.003 223.510  1.00 10.25           C  
ATOM   3812  CD1 PHE B 156    -102.613 -12.098 224.901  1.00 10.51           C  
ATOM   3813  CD2 PHE B 156    -103.851 -12.089 222.848  1.00 10.58           C  
ATOM   3814  CE1 PHE B 156    -103.786 -12.281 225.611  1.00 10.52           C  
ATOM   3815  CE2 PHE B 156    -105.028 -12.281 223.557  1.00 10.56           C  
ATOM   3816  CZ  PHE B 156    -104.993 -12.374 224.940  1.00 10.66           C  
ATOM   3817  N   TYR B 157     -99.201  -9.803 221.311  1.00 10.60           N  
ATOM   3818  CA  TYR B 157     -97.944  -9.619 220.589  1.00 11.06           C  
ATOM   3819  C   TYR B 157     -96.992  -8.662 221.297  1.00 11.55           C  
ATOM   3820  O   TYR B 157     -95.780  -8.865 221.254  1.00 11.39           O  
ATOM   3821  CB  TYR B 157     -98.197  -9.122 219.160  1.00 11.17           C  
ATOM   3822  CG  TYR B 157     -98.948 -10.086 218.267  1.00 11.35           C  
ATOM   3823  CD1 TYR B 157     -98.732 -11.468 218.336  1.00 11.47           C  
ATOM   3824  CD2 TYR B 157     -99.869  -9.617 217.328  1.00 11.49           C  
ATOM   3825  CE1 TYR B 157     -99.413 -12.343 217.512  1.00 11.72           C  
ATOM   3826  CE2 TYR B 157    -100.554 -10.492 216.495  1.00 11.78           C  
ATOM   3827  CZ  TYR B 157    -100.321 -11.854 216.591  1.00 11.81           C  
ATOM   3828  OH  TYR B 157    -100.987 -12.730 215.773  1.00 12.51           O  
ATOM   3829  N   THR B 158     -97.540  -7.633 221.941  1.00 12.45           N  
ATOM   3830  CA  THR B 158     -96.723  -6.603 222.592  1.00 13.21           C  
ATOM   3831  C   THR B 158     -96.412  -6.877 224.072  1.00 14.20           C  
ATOM   3832  O   THR B 158     -95.515  -6.242 224.624  1.00 14.49           O  
ATOM   3833  CB  THR B 158     -97.371  -5.212 222.437  1.00 13.23           C  
ATOM   3834  CG2 THR B 158     -97.437  -4.823 220.964  1.00 13.19           C  
ATOM   3835  OG1 THR B 158     -98.696  -5.224 222.974  1.00 13.51           O  
ATOM   3836  N   ALA B 159     -97.131  -7.816 224.692  1.00 15.44           N  
ATOM   3837  CA  ALA B 159     -96.866  -8.244 226.077  1.00 16.21           C  
ATOM   3838  C   ALA B 159     -95.758  -9.310 226.130  1.00 17.41           C  
ATOM   3839  O   ALA B 159     -95.299  -9.793 225.089  1.00 17.89           O  
ATOM   3840  CB  ALA B 159     -98.147  -8.761 226.721  1.00 16.17           C  
ATOM   3841  N   ASP B 160     -95.342  -9.680 227.343  1.00 18.78           N  
ATOM   3842  CA  ASP B 160     -94.167 -10.546 227.556  1.00 19.66           C  
ATOM   3843  C   ASP B 160     -94.477 -12.022 227.895  1.00 19.24           C  
ATOM   3844  O   ASP B 160     -93.718 -12.664 228.637  1.00 20.31           O  
ATOM   3845  CB  ASP B 160     -93.275  -9.930 228.649  1.00 20.79           C  
ATOM   3846  CG  ASP B 160     -92.772  -8.536 228.290  1.00 21.83           C  
ATOM   3847  OD1 ASP B 160     -92.332  -8.326 227.138  1.00 23.43           O  
ATOM   3848  OD2 ASP B 160     -92.796  -7.651 229.173  1.00 23.13           O1-
ATOM   3849  N   ASP B 161     -95.571 -12.559 227.349  1.00 18.07           N  
ATOM   3850  CA  ASP B 161     -95.898 -13.985 227.470  1.00 16.79           C  
ATOM   3851  C   ASP B 161     -95.774 -14.644 226.085  1.00 15.49           C  
ATOM   3852  O   ASP B 161     -96.664 -14.484 225.249  1.00 14.60           O  
ATOM   3853  CB  ASP B 161     -97.310 -14.166 228.041  1.00 17.16           C  
ATOM   3854  CG  ASP B 161     -97.611 -15.603 228.436  1.00 17.52           C  
ATOM   3855  OD1 ASP B 161     -97.271 -16.528 227.667  1.00 18.07           O  
ATOM   3856  OD2 ASP B 161     -98.216 -15.809 229.513  1.00 18.41           O1-
ATOM   3857  N   PRO B 162     -94.675 -15.390 225.838  1.00 14.19           N  
ATOM   3858  CA  PRO B 162     -94.475 -16.017 224.522  1.00 13.84           C  
ATOM   3859  C   PRO B 162     -95.553 -17.008 224.078  1.00 13.46           C  
ATOM   3860  O   PRO B 162     -95.819 -17.110 222.885  1.00 13.27           O  
ATOM   3861  CB  PRO B 162     -93.133 -16.742 224.679  1.00 14.03           C  
ATOM   3862  CG  PRO B 162     -92.421 -15.983 225.734  1.00 14.14           C  
ATOM   3863  CD  PRO B 162     -93.488 -15.568 226.698  1.00 14.18           C  
ATOM   3864  N   LEU B 163     -96.156 -17.739 225.014  1.00 13.36           N  
ATOM   3865  CA  LEU B 163     -97.194 -18.715 224.656  1.00 13.06           C  
ATOM   3866  C   LEU B 163     -98.473 -18.041 224.199  1.00 12.44           C  
ATOM   3867  O   LEU B 163     -99.086 -18.488 223.232  1.00 12.20           O  
ATOM   3868  CB  LEU B 163     -97.512 -19.647 225.824  1.00 13.52           C  
ATOM   3869  CG  LEU B 163     -96.353 -20.534 226.268  1.00 13.99           C  
ATOM   3870  CD1 LEU B 163     -96.788 -21.348 227.474  1.00 14.06           C  
ATOM   3871  CD2 LEU B 163     -95.867 -21.435 225.142  1.00 14.44           C  
ATOM   3872  N   LYS B 164     -98.876 -16.979 224.897  1.00 11.76           N  
ATOM   3873  CA  LYS B 164    -100.065 -16.221 224.504  1.00 11.40           C  
ATOM   3874  C   LYS B 164     -99.838 -15.537 223.156  1.00 10.62           C  
ATOM   3875  O   LYS B 164    -100.732 -15.542 222.308  1.00 10.45           O  
ATOM   3876  CB  LYS B 164    -100.470 -15.211 225.580  1.00 11.77           C  
ATOM   3877  CG  LYS B 164    -100.892 -15.864 226.890  1.00 12.26           C  
ATOM   3878  CD  LYS B 164    -101.362 -14.830 227.900  1.00 12.82           C  
ATOM   3879  CE  LYS B 164    -101.810 -15.470 229.203  1.00 13.32           C  
ATOM   3880  NZ  LYS B 164    -102.087 -14.429 230.227  1.00 13.87           N1+
ATOM   3881  N   SER B 165     -98.638 -14.987 222.951  1.00 10.14           N  
ATOM   3882  CA  SER B 165     -98.265 -14.414 221.654  1.00  9.80           C  
ATOM   3883  C   SER B 165     -98.334 -15.453 220.529  1.00  9.70           C  
ATOM   3884  O   SER B 165     -98.843 -15.169 219.448  1.00  9.68           O  
ATOM   3885  CB  SER B 165     -96.858 -13.815 221.721  1.00  9.69           C  
ATOM   3886  OG  SER B 165     -96.492 -13.222 220.487  1.00  9.52           O  
ATOM   3887  N   LYS B 166     -97.833 -16.658 220.803  1.00  9.70           N  
ATOM   3888  CA  LYS B 166     -97.882 -17.771 219.847  1.00  9.60           C  
ATOM   3889  C   LYS B 166     -99.313 -18.185 219.503  1.00  9.51           C  
ATOM   3890  O   LYS B 166     -99.611 -18.470 218.343  1.00  9.44           O  
ATOM   3891  CB  LYS B 166     -97.118 -18.981 220.405  1.00  9.87           C  
ATOM   3892  CG  LYS B 166     -96.938 -20.160 219.451  1.00  9.98           C  
ATOM   3893  CD  LYS B 166     -96.124 -19.822 218.215  1.00 10.25           C  
ATOM   3894  CE  LYS B 166     -94.672 -19.506 218.527  1.00 10.48           C  
ATOM   3895  NZ  LYS B 166     -93.967 -19.050 217.318  1.00 10.76           N1+
ATOM   3896  N   ILE B 167    -100.184 -18.232 220.513  1.00  9.49           N  
ATOM   3897  CA  ILE B 167    -101.597 -18.568 220.307  1.00  9.55           C  
ATOM   3898  C   ILE B 167    -102.263 -17.546 219.385  1.00  9.66           C  
ATOM   3899  O   ILE B 167    -102.981 -17.929 218.461  1.00  9.53           O  
ATOM   3900  CB  ILE B 167    -102.367 -18.687 221.647  1.00  9.46           C  
ATOM   3901  CG1 ILE B 167    -101.903 -19.932 222.419  1.00  9.55           C  
ATOM   3902  CG2 ILE B 167    -103.878 -18.770 221.420  1.00  9.30           C  
ATOM   3903  CD1 ILE B 167    -102.185 -19.868 223.905  1.00  9.77           C  
ATOM   3904  N   ALA B 168    -102.010 -16.257 219.618  1.00  9.88           N  
ATOM   3905  CA  ALA B 168    -102.527 -15.217 218.727  1.00 10.15           C  
ATOM   3906  C   ALA B 168    -101.999 -15.405 217.303  1.00 10.43           C  
ATOM   3907  O   ALA B 168    -102.759 -15.288 216.337  1.00 10.43           O  
ATOM   3908  CB  ALA B 168    -102.166 -13.836 219.242  1.00 10.21           C  
ATOM   3909  N   ALA B 169    -100.705 -15.711 217.184  1.00 10.64           N  
ATOM   3910  CA  ALA B 169    -100.073 -15.946 215.876  1.00 10.82           C  
ATOM   3911  C   ALA B 169    -100.648 -17.146 215.112  1.00 11.20           C  
ATOM   3912  O   ALA B 169    -100.584 -17.180 213.883  1.00 11.92           O  
ATOM   3913  CB  ALA B 169     -98.560 -16.097 216.030  1.00 10.77           C  
ATOM   3914  N   ALA B 170    -101.174 -18.134 215.832  1.00 11.27           N  
ATOM   3915  CA  ALA B 170    -101.866 -19.269 215.219  1.00 11.24           C  
ATOM   3916  C   ALA B 170    -103.319 -18.917 214.884  1.00 11.22           C  
ATOM   3917  O   ALA B 170    -103.836 -19.306 213.835  1.00 11.25           O  
ATOM   3918  CB  ALA B 170    -101.814 -20.476 216.141  1.00 11.53           C  
ATOM   3919  N   LEU B 171    -103.969 -18.177 215.779  1.00 11.15           N  
ATOM   3920  CA  LEU B 171    -105.386 -17.820 215.625  1.00 11.38           C  
ATOM   3921  C   LEU B 171    -105.669 -16.952 214.396  1.00 11.48           C  
ATOM   3922  O   LEU B 171    -106.722 -17.096 213.767  1.00 11.38           O  
ATOM   3923  CB  LEU B 171    -105.898 -17.123 216.892  1.00 11.75           C  
ATOM   3924  CG  LEU B 171    -107.411 -16.930 217.048  1.00 12.07           C  
ATOM   3925  CD1 LEU B 171    -107.814 -17.053 218.509  1.00 12.36           C  
ATOM   3926  CD2 LEU B 171    -107.880 -15.587 216.500  1.00 12.08           C  
ATOM   3927  N   MET B 172    -104.743 -16.061 214.057  1.00 11.42           N  
ATOM   3928  CA  MET B 172    -104.914 -15.176 212.906  1.00 11.66           C  
ATOM   3929  C   MET B 172    -105.030 -15.948 211.565  1.00 11.18           C  
ATOM   3930  O   MET B 172    -106.072 -15.855 210.914  1.00 10.80           O  
ATOM   3931  CB  MET B 172    -103.825 -14.083 212.897  1.00 12.49           C  
ATOM   3932  CG  MET B 172    -103.926 -13.101 211.749  1.00 13.05           C  
ATOM   3933  SD  MET B 172    -105.291 -11.951 211.957  1.00 14.43           S  
ATOM   3934  CE  MET B 172    -104.452 -10.635 212.832  1.00 14.02           C  
ATOM   3935  N   PRO B 173    -103.999 -16.723 211.159  1.00 10.76           N  
ATOM   3936  CA  PRO B 173    -104.125 -17.543 209.943  1.00 10.51           C  
ATOM   3937  C   PRO B 173    -105.093 -18.725 210.082  1.00 10.53           C  
ATOM   3938  O   PRO B 173    -105.676 -19.154 209.085  1.00 10.50           O  
ATOM   3939  CB  PRO B 173    -102.697 -18.056 209.717  1.00 10.58           C  
ATOM   3940  CG  PRO B 173    -102.090 -18.067 211.070  1.00 10.65           C  
ATOM   3941  CD  PRO B 173    -102.654 -16.851 211.744  1.00 10.68           C  
ATOM   3942  N   GLY B 174    -105.260 -19.242 211.299  1.00 10.44           N  
ATOM   3943  CA  GLY B 174    -106.088 -20.423 211.535  1.00 10.47           C  
ATOM   3944  C   GLY B 174    -107.585 -20.174 211.540  1.00 10.55           C  
ATOM   3945  O   GLY B 174    -108.360 -21.079 211.232  1.00 10.68           O  
ATOM   3946  N   PHE B 175    -107.995 -18.955 211.884  1.00 10.58           N  
ATOM   3947  CA  PHE B 175    -109.407 -18.673 212.164  1.00 10.58           C  
ATOM   3948  C   PHE B 175    -109.932 -17.351 211.621  1.00 10.61           C  
ATOM   3949  O   PHE B 175    -110.947 -17.338 210.934  1.00 10.69           O  
ATOM   3950  CB  PHE B 175    -109.653 -18.724 213.678  1.00 10.64           C  
ATOM   3951  CG  PHE B 175    -110.997 -18.190 214.092  1.00 10.62           C  
ATOM   3952  CD1 PHE B 175    -112.157 -18.886 213.776  1.00 10.56           C  
ATOM   3953  CD2 PHE B 175    -111.107 -16.991 214.793  1.00 10.59           C  
ATOM   3954  CE1 PHE B 175    -113.399 -18.399 214.151  1.00 10.66           C  
ATOM   3955  CE2 PHE B 175    -112.348 -16.497 215.166  1.00 10.67           C  
ATOM   3956  CZ  PHE B 175    -113.495 -17.198 214.839  1.00 10.64           C  
ATOM   3957  N   LEU B 176    -109.258 -16.251 211.947  1.00 10.89           N  
ATOM   3958  CA  LEU B 176    -109.907 -14.929 211.941  1.00 11.08           C  
ATOM   3959  C   LEU B 176    -110.319 -14.399 210.564  1.00 10.99           C  
ATOM   3960  O   LEU B 176    -111.215 -13.565 210.498  1.00 11.39           O  
ATOM   3961  CB  LEU B 176    -109.040 -13.871 212.660  1.00 11.65           C  
ATOM   3962  CG  LEU B 176    -109.581 -13.083 213.868  1.00 12.24           C  
ATOM   3963  CD1 LEU B 176    -108.869 -11.739 213.959  1.00 12.28           C  
ATOM   3964  CD2 LEU B 176    -111.092 -12.870 213.897  1.00 12.25           C  
ATOM   3965  N   LEU B 177    -109.679 -14.864 209.489  1.00 10.53           N  
ATOM   3966  CA  LEU B 177    -109.986 -14.378 208.130  1.00 10.38           C  
ATOM   3967  C   LEU B 177    -110.986 -15.257 207.372  1.00 10.12           C  
ATOM   3968  O   LEU B 177    -111.457 -14.856 206.310  1.00 10.02           O  
ATOM   3969  CB  LEU B 177    -108.705 -14.206 207.292  1.00 10.48           C  
ATOM   3970  CG  LEU B 177    -107.800 -13.021 207.681  1.00 10.60           C  
ATOM   3971  CD1 LEU B 177    -106.881 -13.382 208.840  1.00 10.64           C  
ATOM   3972  CD2 LEU B 177    -106.985 -12.534 206.495  1.00 10.70           C  
ATOM   3973  N   TYR B 178    -111.315 -16.440 207.897  1.00  9.85           N  
ATOM   3974  CA  TYR B 178    -112.165 -17.379 207.147  1.00  9.75           C  
ATOM   3975  C   TYR B 178    -113.587 -16.874 206.906  1.00  9.51           C  
ATOM   3976  O   TYR B 178    -114.150 -17.133 205.841  1.00  9.26           O  
ATOM   3977  CB  TYR B 178    -112.149 -18.778 207.772  1.00  9.85           C  
ATOM   3978  CG  TYR B 178    -110.922 -19.551 207.351  1.00  9.99           C  
ATOM   3979  CD1 TYR B 178    -110.880 -20.209 206.120  1.00 10.05           C  
ATOM   3980  CD2 TYR B 178    -109.782 -19.587 208.153  1.00 10.05           C  
ATOM   3981  CE1 TYR B 178    -109.754 -20.908 205.719  1.00 10.17           C  
ATOM   3982  CE2 TYR B 178    -108.652 -20.285 207.758  1.00 10.10           C  
ATOM   3983  CZ  TYR B 178    -108.641 -20.939 206.540  1.00 10.29           C  
ATOM   3984  OH  TYR B 178    -107.520 -21.628 206.136  1.00 10.61           O  
ATOM   3985  N   GLY B 179    -114.137 -16.116 207.851  1.00  9.25           N  
ATOM   3986  CA  GLY B 179    -115.453 -15.482 207.664  1.00  9.24           C  
ATOM   3987  C   GLY B 179    -115.531 -14.625 206.410  1.00  9.16           C  
ATOM   3988  O   GLY B 179    -116.581 -14.568 205.753  1.00  9.06           O  
ATOM   3989  N   GLY B 180    -114.420 -13.966 206.082  1.00  9.00           N  
ATOM   3990  CA  GLY B 180    -114.290 -13.194 204.847  1.00  8.84           C  
ATOM   3991  C   GLY B 180    -113.958 -14.040 203.634  1.00  8.90           C  
ATOM   3992  O   GLY B 180    -114.460 -13.764 202.545  1.00  8.71           O  
ATOM   3993  N   PHE B 181    -113.105 -15.058 203.803  1.00  9.00           N  
ATOM   3994  CA  PHE B 181    -112.784 -15.983 202.701  1.00  9.20           C  
ATOM   3995  C   PHE B 181    -114.012 -16.735 202.171  1.00  9.07           C  
ATOM   3996  O   PHE B 181    -114.022 -17.174 201.022  1.00  9.11           O  
ATOM   3997  CB  PHE B 181    -111.702 -17.002 203.096  1.00  9.26           C  
ATOM   3998  CG  PHE B 181    -110.324 -16.411 203.327  1.00  9.53           C  
ATOM   3999  CD1 PHE B 181    -109.782 -15.462 202.459  1.00  9.64           C  
ATOM   4000  CD2 PHE B 181    -109.540 -16.851 204.394  1.00  9.73           C  
ATOM   4001  CE1 PHE B 181    -108.511 -14.948 202.675  1.00  9.76           C  
ATOM   4002  CE2 PHE B 181    -108.269 -16.343 204.604  1.00  9.87           C  
ATOM   4003  CZ  PHE B 181    -107.754 -15.389 203.744  1.00  9.89           C  
ATOM   4004  N   TYR B 182    -115.044 -16.887 202.998  1.00  9.16           N  
ATOM   4005  CA  TYR B 182    -116.312 -17.446 202.532  1.00  9.28           C  
ATOM   4006  C   TYR B 182    -116.834 -16.756 201.267  1.00  9.25           C  
ATOM   4007  O   TYR B 182    -117.289 -17.429 200.342  1.00  9.29           O  
ATOM   4008  CB  TYR B 182    -117.374 -17.371 203.635  1.00  9.45           C  
ATOM   4009  CG  TYR B 182    -118.714 -17.903 203.185  1.00  9.74           C  
ATOM   4010  CD1 TYR B 182    -118.961 -19.273 203.145  1.00 10.04           C  
ATOM   4011  CD2 TYR B 182    -119.726 -17.036 202.768  1.00 10.02           C  
ATOM   4012  CE1 TYR B 182    -120.182 -19.769 202.710  1.00 10.31           C  
ATOM   4013  CE2 TYR B 182    -120.947 -17.520 202.331  1.00 10.31           C  
ATOM   4014  CZ  TYR B 182    -121.170 -18.887 202.300  1.00 10.37           C  
ATOM   4015  OH  TYR B 182    -122.385 -19.368 201.874  1.00 11.23           O  
ATOM   4016  N   LEU B 183    -116.766 -15.425 201.233  1.00  9.19           N  
ATOM   4017  CA  LEU B 183    -117.342 -14.648 200.130  1.00  9.28           C  
ATOM   4018  C   LEU B 183    -116.795 -15.000 198.729  1.00  9.25           C  
ATOM   4019  O   LEU B 183    -117.582 -15.290 197.837  1.00  9.31           O  
ATOM   4020  CB  LEU B 183    -117.241 -13.139 200.411  1.00  9.36           C  
ATOM   4021  CG  LEU B 183    -117.764 -12.184 199.338  1.00  9.48           C  
ATOM   4022  CD1 LEU B 183    -119.226 -12.454 199.022  1.00  9.44           C  
ATOM   4023  CD2 LEU B 183    -117.564 -10.742 199.776  1.00  9.55           C  
ATOM   4024  N   PRO B 184    -115.460 -14.962 198.521  1.00  9.35           N  
ATOM   4025  CA  PRO B 184    -114.971 -15.326 197.181  1.00  9.42           C  
ATOM   4026  C   PRO B 184    -115.325 -16.751 196.734  1.00  9.61           C  
ATOM   4027  O   PRO B 184    -115.587 -16.962 195.545  1.00  9.65           O  
ATOM   4028  CB  PRO B 184    -113.443 -15.154 197.290  1.00  9.42           C  
ATOM   4029  CG  PRO B 184    -113.155 -14.955 198.738  1.00  9.40           C  
ATOM   4030  CD  PRO B 184    -114.390 -14.366 199.333  1.00  9.34           C  
ATOM   4031  N   PHE B 185    -115.347 -17.703 197.671  1.00 10.00           N  
ATOM   4032  CA  PHE B 185    -115.690 -19.096 197.349  1.00 10.26           C  
ATOM   4033  C   PHE B 185    -117.184 -19.283 197.092  1.00 10.43           C  
ATOM   4034  O   PHE B 185    -117.564 -20.064 196.218  1.00 10.57           O  
ATOM   4035  CB  PHE B 185    -115.211 -20.065 198.435  1.00 10.46           C  
ATOM   4036  CG  PHE B 185    -113.711 -20.112 198.609  1.00 10.65           C  
ATOM   4037  CD1 PHE B 185    -112.841 -20.056 197.516  1.00 10.80           C  
ATOM   4038  CD2 PHE B 185    -113.166 -20.268 199.878  1.00 10.76           C  
ATOM   4039  CE1 PHE B 185    -111.465 -20.120 197.696  1.00 10.95           C  
ATOM   4040  CE2 PHE B 185    -111.794 -20.330 200.059  1.00 10.89           C  
ATOM   4041  CZ  PHE B 185    -110.945 -20.260 198.968  1.00 10.96           C  
ATOM   4042  N   TYR B 186    -118.019 -18.586 197.861  1.00 10.62           N  
ATOM   4043  CA  TYR B 186    -119.461 -18.495 197.582  1.00 10.85           C  
ATOM   4044  C   TYR B 186    -119.680 -18.007 196.152  1.00 10.98           C  
ATOM   4045  O   TYR B 186    -120.478 -18.581 195.404  1.00 10.99           O  
ATOM   4046  CB  TYR B 186    -120.141 -17.538 198.579  1.00 11.00           C  
ATOM   4047  CG  TYR B 186    -121.580 -17.161 198.253  1.00 11.33           C  
ATOM   4048  CD1 TYR B 186    -122.648 -17.926 198.719  1.00 11.59           C  
ATOM   4049  CD2 TYR B 186    -121.868 -16.027 197.487  1.00 11.61           C  
ATOM   4050  CE1 TYR B 186    -123.959 -17.577 198.423  1.00 11.87           C  
ATOM   4051  CE2 TYR B 186    -123.174 -15.673 197.186  1.00 11.99           C  
ATOM   4052  CZ  TYR B 186    -124.213 -16.447 197.655  1.00 12.02           C  
ATOM   4053  OH  TYR B 186    -125.510 -16.083 197.352  1.00 12.94           O  
ATOM   4054  N   LEU B 187    -118.964 -16.947 195.790  1.00 11.11           N  
ATOM   4055  CA  LEU B 187    -119.050 -16.351 194.456  1.00 11.54           C  
ATOM   4056  C   LEU B 187    -118.518 -17.258 193.346  1.00 11.98           C  
ATOM   4057  O   LEU B 187    -119.191 -17.436 192.330  1.00 11.64           O  
ATOM   4058  CB  LEU B 187    -118.326 -15.001 194.433  1.00 11.55           C  
ATOM   4059  CG  LEU B 187    -119.029 -13.852 195.156  1.00 11.60           C  
ATOM   4060  CD1 LEU B 187    -118.127 -12.629 195.155  1.00 11.78           C  
ATOM   4061  CD2 LEU B 187    -120.376 -13.528 194.517  1.00 11.60           C  
ATOM   4062  N   SER B 188    -117.330 -17.836 193.529  1.00 12.67           N  
ATOM   4063  CA  SER B 188    -116.737 -18.695 192.484  1.00 13.51           C  
ATOM   4064  C   SER B 188    -117.501 -20.004 192.298  1.00 14.01           C  
ATOM   4065  O   SER B 188    -117.535 -20.537 191.188  1.00 14.54           O  
ATOM   4066  CB  SER B 188    -115.256 -18.963 192.742  1.00 13.75           C  
ATOM   4067  OG  SER B 188    -115.059 -19.649 193.958  1.00 14.37           O  
ATOM   4068  N   ALA B 189    -118.126 -20.505 193.363  1.00 14.47           N  
ATOM   4069  CA  ALA B 189    -119.071 -21.630 193.248  1.00 14.89           C  
ATOM   4070  C   ALA B 189    -120.248 -21.328 192.304  1.00 15.32           C  
ATOM   4071  O   ALA B 189    -120.839 -22.253 191.741  1.00 15.52           O  
ATOM   4072  CB  ALA B 189    -119.593 -22.024 194.618  1.00 14.89           C  
ATOM   4073  N   ARG B 190    -120.586 -20.043 192.158  1.00 15.57           N  
ATOM   4074  CA  ARG B 190    -121.622 -19.563 191.225  1.00 15.69           C  
ATOM   4075  C   ARG B 190    -121.060 -18.930 189.932  1.00 15.55           C  
ATOM   4076  O   ARG B 190    -121.771 -18.201 189.231  1.00 15.61           O  
ATOM   4077  CB  ARG B 190    -122.524 -18.565 191.958  1.00 15.94           C  
ATOM   4078  CG  ARG B 190    -123.338 -19.211 193.061  1.00 16.17           C  
ATOM   4079  CD  ARG B 190    -123.737 -18.243 194.162  1.00 16.23           C  
ATOM   4080  NE  ARG B 190    -124.612 -18.921 195.112  1.00 16.37           N  
ATOM   4081  CZ  ARG B 190    -124.227 -19.817 196.027  1.00 16.50           C  
ATOM   4082  NH1 ARG B 190    -122.942 -20.162 196.186  1.00 16.49           N1+
ATOM   4083  NH2 ARG B 190    -125.145 -20.368 196.815  1.00 16.86           N  
ATOM   4084  N   GLY B 191    -119.800 -19.225 189.609  1.00 15.53           N  
ATOM   4085  CA  GLY B 191    -119.153 -18.723 188.395  1.00 15.40           C  
ATOM   4086  C   GLY B 191    -118.799 -17.245 188.370  1.00 15.14           C  
ATOM   4087  O   GLY B 191    -118.656 -16.663 187.288  1.00 15.85           O  
ATOM   4088  N   LYS B 192    -118.643 -16.645 189.551  1.00 14.39           N  
ATOM   4089  CA  LYS B 192    -118.273 -15.233 189.685  1.00 13.98           C  
ATOM   4090  C   LYS B 192    -116.846 -15.139 190.205  1.00 13.19           C  
ATOM   4091  O   LYS B 192    -116.489 -15.832 191.158  1.00 13.06           O  
ATOM   4092  CB  LYS B 192    -119.199 -14.508 190.667  1.00 14.57           C  
ATOM   4093  CG  LYS B 192    -120.690 -14.656 190.419  1.00 15.09           C  
ATOM   4094  CD  LYS B 192    -121.125 -14.026 189.108  1.00 15.36           C  
ATOM   4095  CE  LYS B 192    -122.628 -13.784 189.090  1.00 15.78           C  
ATOM   4096  NZ  LYS B 192    -123.177 -13.668 187.718  1.00 15.96           N1+
ATOM   4097  N   LEU B 193    -116.050 -14.280 189.575  1.00 12.26           N  
ATOM   4098  CA  LEU B 193    -114.690 -13.958 190.019  1.00 11.93           C  
ATOM   4099  C   LEU B 193    -113.787 -15.188 190.217  1.00 11.50           C  
ATOM   4100  O   LEU B 193    -113.164 -15.346 191.270  1.00 11.13           O  
ATOM   4101  CB  LEU B 193    -114.751 -13.107 191.298  1.00 12.07           C  
ATOM   4102  CG  LEU B 193    -115.640 -11.858 191.262  1.00 12.29           C  
ATOM   4103  CD1 LEU B 193    -115.523 -11.104 192.578  1.00 12.33           C  
ATOM   4104  CD2 LEU B 193    -115.288 -10.938 190.102  1.00 12.21           C  
ATOM   4105  N   PRO B 194    -113.709 -16.068 189.203  1.00 11.09           N  
ATOM   4106  CA  PRO B 194    -112.909 -17.287 189.353  1.00 10.97           C  
ATOM   4107  C   PRO B 194    -111.414 -17.038 189.574  1.00 10.77           C  
ATOM   4108  O   PRO B 194    -110.777 -17.785 190.325  1.00 10.83           O  
ATOM   4109  CB  PRO B 194    -113.146 -18.030 188.031  1.00 10.93           C  
ATOM   4110  CG  PRO B 194    -113.570 -16.979 187.072  1.00 11.02           C  
ATOM   4111  CD  PRO B 194    -114.365 -16.008 187.883  1.00 11.01           C  
ATOM   4112  N   ASN B 195    -110.865 -16.004 188.934  1.00 10.73           N  
ATOM   4113  CA  ASN B 195    -109.435 -15.683 189.071  1.00 10.78           C  
ATOM   4114  C   ASN B 195    -109.082 -15.111 190.437  1.00 10.59           C  
ATOM   4115  O   ASN B 195    -108.017 -15.402 190.969  1.00 10.51           O  
ATOM   4116  CB  ASN B 195    -108.962 -14.751 187.961  1.00 11.05           C  
ATOM   4117  CG  ASN B 195    -109.164 -15.358 186.589  1.00 11.27           C  
ATOM   4118  ND2 ASN B 195    -110.236 -14.968 185.906  1.00 11.41           N  
ATOM   4119  OD1 ASN B 195    -108.381 -16.198 186.165  1.00 11.85           O  
ATOM   4120  N   THR B 196    -109.987 -14.326 191.015  1.00 10.33           N  
ATOM   4121  CA  THR B 196    -109.844 -13.882 192.406  1.00 10.27           C  
ATOM   4122  C   THR B 196    -109.731 -15.079 193.353  1.00 10.42           C  
ATOM   4123  O   THR B 196    -108.894 -15.074 194.248  1.00 10.24           O  
ATOM   4124  CB  THR B 196    -111.016 -12.968 192.817  1.00 10.24           C  
ATOM   4125  CG2 THR B 196    -111.004 -12.654 194.319  1.00 10.35           C  
ATOM   4126  OG1 THR B 196    -110.928 -11.747 192.077  1.00 10.39           O  
ATOM   4127  N   SER B 197    -110.546 -16.111 193.145  1.00 10.41           N  
ATOM   4128  CA  SER B 197    -110.474 -17.312 193.989  1.00 10.54           C  
ATOM   4129  C   SER B 197    -109.142 -18.061 193.875  1.00 10.26           C  
ATOM   4130  O   SER B 197    -108.725 -18.707 194.836  1.00 10.34           O  
ATOM   4131  CB  SER B 197    -111.657 -18.256 193.744  1.00 10.81           C  
ATOM   4132  OG  SER B 197    -112.777 -17.842 194.499  1.00 11.59           O  
ATOM   4133  N   ASP B 198    -108.479 -17.966 192.723  1.00 10.12           N  
ATOM   4134  CA  ASP B 198    -107.122 -18.502 192.583  1.00 10.18           C  
ATOM   4135  C   ASP B 198    -106.136 -17.781 193.506  1.00  9.76           C  
ATOM   4136  O   ASP B 198    -105.305 -18.431 194.141  1.00  9.56           O  
ATOM   4137  CB  ASP B 198    -106.635 -18.446 191.130  1.00 10.66           C  
ATOM   4138  CG  ASP B 198    -107.353 -19.442 190.221  1.00 11.22           C  
ATOM   4139  OD1 ASP B 198    -107.963 -20.413 190.708  1.00 11.55           O  
ATOM   4140  OD2 ASP B 198    -107.296 -19.250 188.994  1.00 12.35           O1-
ATOM   4141  N   ILE B 199    -106.238 -16.454 193.591  1.00  9.33           N  
ATOM   4142  CA  ILE B 199    -105.438 -15.679 194.559  1.00  9.25           C  
ATOM   4143  C   ILE B 199    -105.748 -16.098 195.997  1.00  9.12           C  
ATOM   4144  O   ILE B 199    -104.829 -16.241 196.812  1.00  8.94           O  
ATOM   4145  CB  ILE B 199    -105.621 -14.146 194.372  1.00  9.41           C  
ATOM   4146  CG1 ILE B 199    -104.901 -13.716 193.087  1.00  9.60           C  
ATOM   4147  CG2 ILE B 199    -105.108 -13.367 195.588  1.00  9.47           C  
ATOM   4148  CD1 ILE B 199    -105.036 -12.261 192.704  1.00  9.80           C  
ATOM   4149  N   ILE B 200    -107.028 -16.299 196.308  1.00  9.01           N  
ATOM   4150  CA  ILE B 200    -107.419 -16.717 197.657  1.00  9.03           C  
ATOM   4151  C   ILE B 200    -106.802 -18.081 197.973  1.00  9.02           C  
ATOM   4152  O   ILE B 200    -106.280 -18.280 199.065  1.00  8.93           O  
ATOM   4153  CB  ILE B 200    -108.962 -16.735 197.871  1.00  9.03           C  
ATOM   4154  CG1 ILE B 200    -109.593 -15.357 197.579  1.00  9.06           C  
ATOM   4155  CG2 ILE B 200    -109.307 -17.170 199.291  1.00  9.13           C  
ATOM   4156  CD1 ILE B 200    -109.022 -14.188 198.359  1.00  9.13           C  
ATOM   4157  N   ARG B 201    -106.825 -19.005 197.013  1.00  9.27           N  
ATOM   4158  CA  ARG B 201    -106.209 -20.319 197.223  1.00  9.42           C  
ATOM   4159  C   ARG B 201    -104.685 -20.252 197.409  1.00  9.28           C  
ATOM   4160  O   ARG B 201    -104.142 -21.023 198.194  1.00  9.43           O  
ATOM   4161  CB  ARG B 201    -106.600 -21.303 196.112  1.00  9.90           C  
ATOM   4162  CG  ARG B 201    -108.009 -21.850 196.294  1.00 10.25           C  
ATOM   4163  CD  ARG B 201    -108.341 -22.878 195.232  1.00 10.62           C  
ATOM   4164  NE  ARG B 201    -108.660 -22.234 193.965  1.00 11.11           N  
ATOM   4165  CZ  ARG B 201    -109.866 -21.804 193.581  1.00 11.24           C  
ATOM   4166  NH1 ARG B 201    -110.951 -21.943 194.349  1.00 11.44           N1+
ATOM   4167  NH2 ARG B 201    -109.988 -21.224 192.391  1.00 11.62           N  
ATOM   4168  N   LEU B 202    -104.005 -19.344 196.709  1.00  9.06           N  
ATOM   4169  CA  LEU B 202    -102.564 -19.115 196.954  1.00  8.92           C  
ATOM   4170  C   LEU B 202    -102.321 -18.574 198.369  1.00  8.85           C  
ATOM   4171  O   LEU B 202    -101.387 -18.996 199.057  1.00  8.78           O  
ATOM   4172  CB  LEU B 202    -101.963 -18.173 195.908  1.00  9.02           C  
ATOM   4173  CG  LEU B 202    -101.772 -18.780 194.509  1.00  9.15           C  
ATOM   4174  CD1 LEU B 202    -101.616 -17.689 193.465  1.00  9.22           C  
ATOM   4175  CD2 LEU B 202    -100.576 -19.724 194.476  1.00  9.26           C  
ATOM   4176  N   ILE B 203    -103.169 -17.644 198.800  1.00  8.72           N  
ATOM   4177  CA  ILE B 203    -103.106 -17.120 200.170  1.00  8.71           C  
ATOM   4178  C   ILE B 203    -103.300 -18.253 201.190  1.00  8.84           C  
ATOM   4179  O   ILE B 203    -102.511 -18.390 202.127  1.00  8.94           O  
ATOM   4180  CB  ILE B 203    -104.131 -15.975 200.389  1.00  8.65           C  
ATOM   4181  CG1 ILE B 203    -103.712 -14.737 199.579  1.00  8.73           C  
ATOM   4182  CG2 ILE B 203    -104.246 -15.606 201.864  1.00  8.72           C  
ATOM   4183  CD1 ILE B 203    -104.785 -13.683 199.429  1.00  8.70           C  
ATOM   4184  N   LEU B 204    -104.330 -19.075 200.998  1.00  9.17           N  
ATOM   4185  CA  LEU B 204    -104.600 -20.177 201.931  1.00  9.26           C  
ATOM   4186  C   LEU B 204    -103.522 -21.253 201.935  1.00  9.26           C  
ATOM   4187  O   LEU B 204    -103.270 -21.857 202.974  1.00  9.50           O  
ATOM   4188  CB  LEU B 204    -105.963 -20.814 201.658  1.00  9.57           C  
ATOM   4189  CG  LEU B 204    -107.156 -19.903 201.945  1.00  9.81           C  
ATOM   4190  CD1 LEU B 204    -108.438 -20.650 201.623  1.00  9.91           C  
ATOM   4191  CD2 LEU B 204    -107.177 -19.399 203.379  1.00  9.99           C  
ATOM   4192  N   ARG B 205    -102.877 -21.481 200.793  1.00  9.34           N  
ATOM   4193  CA  ARG B 205    -101.760 -22.423 200.738  1.00  9.44           C  
ATOM   4194  C   ARG B 205    -100.648 -22.030 201.729  1.00  9.42           C  
ATOM   4195  O   ARG B 205     -99.993 -22.900 202.306  1.00  9.52           O  
ATOM   4196  CB  ARG B 205    -101.215 -22.524 199.316  1.00  9.65           C  
ATOM   4197  CG  ARG B 205    -100.200 -23.637 199.117  1.00  9.86           C  
ATOM   4198  CD  ARG B 205     -99.784 -23.747 197.665  1.00  9.93           C  
ATOM   4199  NE  ARG B 205     -99.045 -22.570 197.216  1.00 10.08           N  
ATOM   4200  CZ  ARG B 205     -98.508 -22.413 196.006  1.00 10.23           C  
ATOM   4201  NH1 ARG B 205     -97.853 -21.294 195.720  1.00 10.46           N1+
ATOM   4202  NH2 ARG B 205     -98.617 -23.362 195.077  1.00 10.52           N  
ATOM   4203  N   ASP B 206    -100.470 -20.724 201.937  1.00  9.21           N  
ATOM   4204  CA  ASP B 206     -99.548 -20.208 202.954  1.00  9.09           C  
ATOM   4205  C   ASP B 206    -100.168 -20.259 204.348  1.00  9.04           C  
ATOM   4206  O   ASP B 206     -99.551 -20.756 205.293  1.00  9.16           O  
ATOM   4207  CB  ASP B 206     -99.141 -18.762 202.641  1.00  8.97           C  
ATOM   4208  CG  ASP B 206     -98.416 -18.620 201.315  1.00  9.06           C  
ATOM   4209  OD1 ASP B 206     -97.788 -19.594 200.859  1.00  9.05           O  
ATOM   4210  OD2 ASP B 206     -98.456 -17.512 200.726  1.00  9.14           O1-
ATOM   4211  N   LYS B 207    -101.387 -19.745 204.481  1.00  9.12           N  
ATOM   4212  CA  LYS B 207    -101.977 -19.582 205.807  1.00  9.33           C  
ATOM   4213  C   LYS B 207    -102.152 -20.900 206.555  1.00  9.21           C  
ATOM   4214  O   LYS B 207    -101.962 -20.944 207.771  1.00  9.14           O  
ATOM   4215  CB  LYS B 207    -103.298 -18.814 205.736  1.00  9.74           C  
ATOM   4216  CG  LYS B 207    -103.115 -17.374 205.283  1.00 10.20           C  
ATOM   4217  CD  LYS B 207    -104.126 -16.433 205.894  1.00 10.66           C  
ATOM   4218  CE  LYS B 207    -103.933 -15.012 205.398  1.00 10.83           C  
ATOM   4219  NZ  LYS B 207    -102.843 -14.293 206.100  1.00 10.90           N1+
ATOM   4220  N   VAL B 208    -102.470 -21.975 205.834  1.00  9.11           N  
ATOM   4221  CA  VAL B 208    -102.614 -23.298 206.467  1.00  9.12           C  
ATOM   4222  C   VAL B 208    -101.292 -23.790 207.066  1.00  9.03           C  
ATOM   4223  O   VAL B 208    -101.290 -24.436 208.118  1.00  9.24           O  
ATOM   4224  CB  VAL B 208    -103.229 -24.383 205.536  1.00  9.24           C  
ATOM   4225  CG1 VAL B 208    -104.647 -23.990 205.117  1.00  9.28           C  
ATOM   4226  CG2 VAL B 208    -102.333 -24.708 204.343  1.00  9.49           C  
ATOM   4227  N   ILE B 209    -100.183 -23.455 206.408  1.00  8.95           N  
ATOM   4228  CA  ILE B 209     -98.849 -23.757 206.928  1.00  8.92           C  
ATOM   4229  C   ILE B 209     -98.521 -22.856 208.125  1.00  8.90           C  
ATOM   4230  O   ILE B 209     -97.987 -23.333 209.136  1.00  8.55           O  
ATOM   4231  CB  ILE B 209     -97.772 -23.683 205.814  1.00  9.01           C  
ATOM   4232  CG1 ILE B 209     -98.056 -24.776 204.767  1.00  9.17           C  
ATOM   4233  CG2 ILE B 209     -96.363 -23.836 206.388  1.00  8.98           C  
ATOM   4234  CD1 ILE B 209     -97.067 -24.848 203.633  1.00  9.35           C  
ATOM   4235  N   HIS B 210     -98.873 -21.573 208.040  1.00  8.80           N  
ATOM   4236  CA  HIS B 210     -98.624 -20.651 209.161  1.00  9.04           C  
ATOM   4237  C   HIS B 210     -99.336 -21.120 210.425  1.00  9.15           C  
ATOM   4238  O   HIS B 210     -98.736 -21.146 211.502  1.00  9.20           O  
ATOM   4239  CB  HIS B 210     -99.057 -19.217 208.836  1.00  8.90           C  
ATOM   4240  CG  HIS B 210     -98.346 -18.610 207.667  1.00  8.97           C  
ATOM   4241  CD2 HIS B 210     -97.355 -19.084 206.876  1.00  8.81           C  
ATOM   4242  ND1 HIS B 210     -98.672 -17.367 207.168  1.00  9.10           N  
ATOM   4243  CE1 HIS B 210     -97.894 -17.092 206.137  1.00  8.98           C  
ATOM   4244  NE2 HIS B 210     -97.093 -18.122 205.933  1.00  8.90           N  
ATOM   4245  N   ASN B 211    -100.607 -21.504 210.286  1.00  9.35           N  
ATOM   4246  CA  ASN B 211    -101.378 -22.037 211.409  1.00  9.83           C  
ATOM   4247  C   ASN B 211    -100.782 -23.336 211.950  1.00  9.75           C  
ATOM   4248  O   ASN B 211    -100.621 -23.480 213.154  1.00  9.60           O  
ATOM   4249  CB  ASN B 211    -102.844 -22.267 211.020  1.00 10.28           C  
ATOM   4250  CG  ASN B 211    -103.630 -22.968 212.114  1.00 10.90           C  
ATOM   4251  ND2 ASN B 211    -104.071 -24.183 211.839  1.00 11.56           N  
ATOM   4252  OD1 ASN B 211    -103.820 -22.425 213.198  1.00 12.09           O  
ATOM   4253  N   PHE B 212    -100.468 -24.272 211.057  1.00  9.59           N  
ATOM   4254  CA  PHE B 212     -99.850 -25.539 211.469  1.00  9.83           C  
ATOM   4255  C   PHE B 212     -98.562 -25.303 212.251  1.00  9.56           C  
ATOM   4256  O   PHE B 212     -98.360 -25.874 213.327  1.00  9.75           O  
ATOM   4257  CB  PHE B 212     -99.539 -26.442 210.269  1.00 10.18           C  
ATOM   4258  CG  PHE B 212     -98.487 -27.475 210.565  1.00 10.54           C  
ATOM   4259  CD1 PHE B 212     -98.816 -28.627 211.273  1.00 10.79           C  
ATOM   4260  CD2 PHE B 212     -97.157 -27.269 210.199  1.00 10.83           C  
ATOM   4261  CE1 PHE B 212     -97.850 -29.575 211.575  1.00 10.85           C  
ATOM   4262  CE2 PHE B 212     -96.182 -28.211 210.507  1.00 10.88           C  
ATOM   4263  CZ  PHE B 212     -96.533 -29.366 211.192  1.00 10.94           C  
ATOM   4264  N   TYR B 213     -97.695 -24.466 211.696  1.00  9.23           N  
ATOM   4265  CA  TYR B 213     -96.357 -24.264 212.254  1.00  9.03           C  
ATOM   4266  C   TYR B 213     -96.387 -23.592 213.622  1.00  9.09           C  
ATOM   4267  O   TYR B 213     -95.699 -24.033 214.548  1.00  9.04           O  
ATOM   4268  CB  TYR B 213     -95.510 -23.451 211.282  1.00  8.84           C  
ATOM   4269  CG  TYR B 213     -94.036 -23.399 211.611  1.00  8.57           C  
ATOM   4270  CD1 TYR B 213     -93.253 -24.556 211.596  1.00  8.53           C  
ATOM   4271  CD2 TYR B 213     -93.417 -22.188 211.900  1.00  8.46           C  
ATOM   4272  CE1 TYR B 213     -91.895 -24.501 211.872  1.00  8.38           C  
ATOM   4273  CE2 TYR B 213     -92.064 -22.121 212.183  1.00  8.37           C  
ATOM   4274  CZ  TYR B 213     -91.309 -23.275 212.160  1.00  8.35           C  
ATOM   4275  OH  TYR B 213     -89.970 -23.200 212.428  1.00  8.13           O  
ATOM   4276  N   SER B 214     -97.173 -22.528 213.755  1.00  9.13           N  
ATOM   4277  CA  SER B 214     -97.328 -21.872 215.052  1.00  9.45           C  
ATOM   4278  C   SER B 214     -97.945 -22.819 216.081  1.00  9.34           C  
ATOM   4279  O   SER B 214     -97.525 -22.834 217.233  1.00  9.23           O  
ATOM   4280  CB  SER B 214     -98.146 -20.587 214.936  1.00  9.70           C  
ATOM   4281  OG  SER B 214     -97.396 -19.591 214.265  1.00 10.17           O  
ATOM   4282  N   GLY B 215     -98.908 -23.631 215.650  1.00  9.45           N  
ATOM   4283  CA  GLY B 215     -99.506 -24.642 216.516  1.00  9.50           C  
ATOM   4284  C   GLY B 215     -98.530 -25.734 216.928  1.00  9.68           C  
ATOM   4285  O   GLY B 215     -98.546 -26.183 218.072  1.00  9.82           O  
ATOM   4286  N   TYR B 216     -97.677 -26.143 215.993  1.00  9.82           N  
ATOM   4287  CA  TYR B 216     -96.624 -27.134 216.248  1.00  9.91           C  
ATOM   4288  C   TYR B 216     -95.647 -26.638 217.317  1.00  9.86           C  
ATOM   4289  O   TYR B 216     -95.349 -27.352 218.283  1.00 10.06           O  
ATOM   4290  CB  TYR B 216     -95.890 -27.444 214.932  1.00 10.04           C  
ATOM   4291  CG  TYR B 216     -94.636 -28.265 215.077  1.00 10.39           C  
ATOM   4292  CD1 TYR B 216     -94.703 -29.638 215.287  1.00 10.72           C  
ATOM   4293  CD2 TYR B 216     -93.380 -27.672 214.990  1.00 10.50           C  
ATOM   4294  CE1 TYR B 216     -93.555 -30.399 215.412  1.00 10.84           C  
ATOM   4295  CE2 TYR B 216     -92.223 -28.425 215.117  1.00 10.71           C  
ATOM   4296  CZ  TYR B 216     -92.318 -29.788 215.325  1.00 10.69           C  
ATOM   4297  OH  TYR B 216     -91.175 -30.542 215.457  1.00 10.89           O  
ATOM   4298  N   LYS B 217     -95.167 -25.408 217.145  1.00  9.47           N  
ATOM   4299  CA  LYS B 217     -94.232 -24.800 218.090  1.00  9.36           C  
ATOM   4300  C   LYS B 217     -94.877 -24.541 219.451  1.00  9.54           C  
ATOM   4301  O   LYS B 217     -94.219 -24.700 220.479  1.00  9.84           O  
ATOM   4302  CB  LYS B 217     -93.642 -23.505 217.524  1.00  9.00           C  
ATOM   4303  CG  LYS B 217     -92.781 -23.705 216.281  1.00  8.85           C  
ATOM   4304  CD  LYS B 217     -91.467 -24.424 216.564  1.00  8.75           C  
ATOM   4305  CE  LYS B 217     -90.632 -24.530 215.301  1.00  8.69           C  
ATOM   4306  NZ  LYS B 217     -89.190 -24.829 215.541  1.00  8.59           N1+
ATOM   4307  N   TYR B 218     -96.154 -24.154 219.458  1.00  9.71           N  
ATOM   4308  CA  TYR B 218     -96.915 -24.027 220.706  1.00 10.05           C  
ATOM   4309  C   TYR B 218     -96.910 -25.345 221.475  1.00 10.26           C  
ATOM   4310  O   TYR B 218     -96.606 -25.368 222.665  1.00 10.22           O  
ATOM   4311  CB  TYR B 218     -98.358 -23.595 220.421  1.00 10.06           C  
ATOM   4312  CG  TYR B 218     -99.279 -23.630 221.619  1.00 10.20           C  
ATOM   4313  CD1 TYR B 218     -99.220 -22.636 222.589  1.00 10.24           C  
ATOM   4314  CD2 TYR B 218    -100.203 -24.665 221.790  1.00 10.21           C  
ATOM   4315  CE1 TYR B 218    -100.054 -22.661 223.689  1.00 10.31           C  
ATOM   4316  CE2 TYR B 218    -101.050 -24.697 222.890  1.00 10.32           C  
ATOM   4317  CZ  TYR B 218    -100.968 -23.690 223.837  1.00 10.35           C  
ATOM   4318  OH  TYR B 218    -101.795 -23.700 224.934  1.00 10.97           O  
ATOM   4319  N   GLN B 219     -97.241 -26.428 220.780  1.00 10.78           N  
ATOM   4320  CA  GLN B 219     -97.321 -27.753 221.402  1.00 11.28           C  
ATOM   4321  C   GLN B 219     -95.986 -28.210 221.995  1.00 11.58           C  
ATOM   4322  O   GLN B 219     -95.958 -28.793 223.084  1.00 11.69           O  
ATOM   4323  CB  GLN B 219     -97.866 -28.787 220.417  1.00 11.46           C  
ATOM   4324  CG  GLN B 219     -99.346 -28.610 220.124  1.00 11.67           C  
ATOM   4325  CD  GLN B 219     -99.871 -29.621 219.132  1.00 11.93           C  
ATOM   4326  NE2 GLN B 219     -99.973 -30.872 219.564  1.00 12.23           N  
ATOM   4327  OE1 GLN B 219    -100.183 -29.286 217.989  1.00 11.96           O  
ATOM   4328  N   LEU B 220     -94.884 -27.928 221.302  1.00 11.81           N  
ATOM   4329  CA  LEU B 220     -93.558 -28.270 221.826  1.00 12.31           C  
ATOM   4330  C   LEU B 220     -93.260 -27.559 223.147  1.00 12.83           C  
ATOM   4331  O   LEU B 220     -92.735 -28.179 224.074  1.00 12.66           O  
ATOM   4332  CB  LEU B 220     -92.458 -27.959 220.806  1.00 12.15           C  
ATOM   4333  CG  LEU B 220     -92.406 -28.814 219.539  1.00 12.21           C  
ATOM   4334  CD1 LEU B 220     -91.255 -28.339 218.668  1.00 12.05           C  
ATOM   4335  CD2 LEU B 220     -92.260 -30.295 219.864  1.00 12.43           C  
ATOM   4336  N   LYS B 221     -93.592 -26.270 223.234  1.00 13.45           N  
ATOM   4337  CA  LYS B 221     -93.333 -25.496 224.453  1.00 14.45           C  
ATOM   4338  C   LYS B 221     -94.235 -25.904 225.613  1.00 15.21           C  
ATOM   4339  O   LYS B 221     -93.752 -26.100 226.737  1.00 15.91           O  
ATOM   4340  CB  LYS B 221     -93.468 -23.988 224.209  1.00 14.82           C  
ATOM   4341  CG  LYS B 221     -92.272 -23.349 223.530  1.00 15.06           C  
ATOM   4342  CD  LYS B 221     -92.183 -21.865 223.874  1.00 15.38           C  
ATOM   4343  CE  LYS B 221     -91.041 -21.188 223.144  1.00 15.61           C  
ATOM   4344  NZ  LYS B 221     -91.010 -19.717 223.382  1.00 15.54           N1+
ATOM   4345  N   VAL B 222     -95.536 -26.012 225.351  1.00 15.83           N  
ATOM   4346  CA  VAL B 222     -96.490 -26.365 226.418  1.00 16.51           C  
ATOM   4347  C   VAL B 222     -96.287 -27.773 226.978  1.00 17.10           C  
ATOM   4348  O   VAL B 222     -96.517 -27.989 228.168  1.00 16.96           O  
ATOM   4349  CB  VAL B 222     -97.976 -26.160 226.023  1.00 17.04           C  
ATOM   4350  CG1 VAL B 222     -98.235 -24.708 225.649  1.00 17.38           C  
ATOM   4351  CG2 VAL B 222     -98.409 -27.121 224.925  1.00 17.19           C  
ATOM   4352  N   ALA B 223     -95.823 -28.712 226.150  1.00 17.63           N  
ATOM   4353  CA  ALA B 223     -95.548 -30.089 226.607  1.00 18.54           C  
ATOM   4354  C   ALA B 223     -94.501 -30.177 227.729  1.00 19.40           C  
ATOM   4355  O   ALA B 223     -94.523 -31.125 228.518  1.00 19.79           O  
ATOM   4356  CB  ALA B 223     -95.128 -30.963 225.435  1.00 18.59           C  
ATOM   4357  N   LYS B 224     -93.597 -29.200 227.788  1.00 20.06           N  
ATOM   4358  CA  LYS B 224     -92.585 -29.115 228.852  1.00 21.22           C  
ATOM   4359  C   LYS B 224     -93.145 -28.625 230.194  1.00 21.39           C  
ATOM   4360  O   LYS B 224     -92.548 -28.887 231.244  1.00 22.15           O  
ATOM   4361  CB  LYS B 224     -91.440 -28.188 228.429  1.00 21.84           C  
ATOM   4362  CG  LYS B 224     -90.707 -28.620 227.163  1.00 22.37           C  
ATOM   4363  CD  LYS B 224     -89.524 -27.716 226.829  1.00 23.18           C  
ATOM   4364  CE  LYS B 224     -89.940 -26.262 226.626  1.00 23.91           C  
ATOM   4365  NZ  LYS B 224     -89.028 -25.487 225.737  1.00 24.48           N1+
ATOM   4366  N   LEU B 225     -94.272 -27.911 230.165  1.00 21.36           N  
ATOM   4367  CA  LEU B 225     -94.848 -27.311 231.371  1.00 21.23           C  
ATOM   4368  C   LEU B 225     -95.530 -28.341 232.264  1.00 20.53           C  
ATOM   4369  O   LEU B 225     -95.855 -29.446 231.824  1.00 20.47           O  
ATOM   4370  CB  LEU B 225     -95.865 -26.226 231.002  1.00 21.80           C  
ATOM   4371  CG  LEU B 225     -95.399 -25.068 230.116  1.00 22.38           C  
ATOM   4372  CD1 LEU B 225     -96.562 -24.111 229.900  1.00 22.72           C  
ATOM   4373  CD2 LEU B 225     -94.198 -24.351 230.716  1.00 22.62           C  
ATOM   4374  N   SER B 226     -95.757 -27.955 233.518  1.00 20.22           N  
ATOM   4375  CA  SER B 226     -96.455 -28.811 234.479  1.00 20.07           C  
ATOM   4376  C   SER B 226     -97.918 -29.002 234.058  1.00 20.38           C  
ATOM   4377  O   SER B 226     -98.462 -28.149 233.353  1.00 20.18           O  
ATOM   4378  CB  SER B 226     -96.390 -28.211 235.886  1.00 20.17           C  
ATOM   4379  OG  SER B 226     -97.194 -27.047 235.988  1.00 20.05           O  
ATOM   4380  N   PRO B 227     -98.559 -30.112 234.485  1.00 19.93           N  
ATOM   4381  CA  PRO B 227     -99.978 -30.338 234.158  1.00 20.15           C  
ATOM   4382  C   PRO B 227    -100.904 -29.167 234.521  1.00 20.23           C  
ATOM   4383  O   PRO B 227    -101.877 -28.917 233.807  1.00 20.44           O  
ATOM   4384  CB  PRO B 227    -100.339 -31.578 234.982  1.00 20.06           C  
ATOM   4385  CG  PRO B 227     -99.050 -32.300 235.159  1.00 20.02           C  
ATOM   4386  CD  PRO B 227     -97.991 -31.241 235.252  1.00 20.09           C  
ATOM   4387  N   GLU B 228    -100.585 -28.458 235.604  1.00 20.47           N  
ATOM   4388  CA  GLU B 228    -101.389 -27.327 236.065  1.00 20.89           C  
ATOM   4389  C   GLU B 228    -101.244 -26.136 235.115  1.00 20.33           C  
ATOM   4390  O   GLU B 228    -102.242 -25.513 234.747  1.00 19.91           O  
ATOM   4391  CB  GLU B 228    -101.011 -26.921 237.496  1.00 21.57           C  
ATOM   4392  CG  GLU B 228    -101.335 -27.968 238.566  1.00 22.41           C  
ATOM   4393  CD  GLU B 228    -100.256 -29.032 238.775  1.00 22.95           C  
ATOM   4394  OE1 GLU B 228     -99.152 -28.931 238.192  1.00 23.20           O  
ATOM   4395  OE2 GLU B 228    -100.517 -29.989 239.538  1.00 24.13           O1-
ATOM   4396  N   LYS B 229    -100.007 -25.839 234.712  1.00 19.86           N  
ATOM   4397  CA  LYS B 229     -99.739 -24.774 233.732  1.00 19.68           C  
ATOM   4398  C   LYS B 229    -100.296 -25.128 232.354  1.00 18.81           C  
ATOM   4399  O   LYS B 229    -100.804 -24.254 231.653  1.00 17.96           O  
ATOM   4400  CB  LYS B 229     -98.237 -24.477 233.623  1.00 20.33           C  
ATOM   4401  CG  LYS B 229     -97.573 -23.927 234.884  1.00 21.02           C  
ATOM   4402  CD  LYS B 229     -98.222 -22.660 235.425  1.00 21.48           C  
ATOM   4403  CE  LYS B 229     -99.204 -22.943 236.557  1.00 21.90           C  
ATOM   4404  NZ  LYS B 229     -98.551 -23.420 237.809  1.00 22.36           N1+
ATOM   4405  N   GLN B 230    -100.208 -26.403 231.971  1.00 17.82           N  
ATOM   4406  CA  GLN B 230    -100.835 -26.883 230.730  1.00 17.26           C  
ATOM   4407  C   GLN B 230    -102.351 -26.667 230.730  1.00 16.72           C  
ATOM   4408  O   GLN B 230    -102.912 -26.216 229.729  1.00 16.43           O  
ATOM   4409  CB  GLN B 230    -100.528 -28.364 230.487  1.00 17.64           C  
ATOM   4410  CG  GLN B 230     -99.092 -28.627 230.059  1.00 17.95           C  
ATOM   4411  CD  GLN B 230     -98.883 -30.014 229.473  1.00 18.35           C  
ATOM   4412  NE2 GLN B 230     -97.780 -30.658 229.846  1.00 18.91           N  
ATOM   4413  OE1 GLN B 230     -99.692 -30.492 228.674  1.00 19.38           O  
ATOM   4414  N   ALA B 231    -103.002 -26.994 231.847  1.00 15.92           N  
ATOM   4415  CA  ALA B 231    -104.448 -26.782 231.996  1.00 15.82           C  
ATOM   4416  C   ALA B 231    -104.804 -25.292 231.937  1.00 15.84           C  
ATOM   4417  O   ALA B 231    -105.780 -24.909 231.289  1.00 15.69           O  
ATOM   4418  CB  ALA B 231    -104.950 -27.400 233.295  1.00 15.83           C  
ATOM   4419  N   GLU B 232    -103.994 -24.466 232.596  1.00 15.87           N  
ATOM   4420  CA  GLU B 232    -104.153 -23.003 232.564  1.00 16.04           C  
ATOM   4421  C   GLU B 232    -104.084 -22.447 231.133  1.00 15.52           C  
ATOM   4422  O   GLU B 232    -104.894 -21.600 230.757  1.00 15.22           O  
ATOM   4423  CB  GLU B 232    -103.086 -22.343 233.448  1.00 17.02           C  
ATOM   4424  CG  GLU B 232    -103.203 -20.834 233.629  1.00 18.16           C  
ATOM   4425  CD  GLU B 232    -101.987 -20.245 234.328  1.00 19.43           C  
ATOM   4426  OE1 GLU B 232    -101.561 -20.801 235.363  1.00 20.91           O  
ATOM   4427  OE2 GLU B 232    -101.451 -19.226 233.843  1.00 20.77           O1-
ATOM   4428  N   MET B 233    -103.125 -22.925 230.342  1.00 15.30           N  
ATOM   4429  CA  MET B 233    -103.005 -22.491 228.941  1.00 15.18           C  
ATOM   4430  C   MET B 233    -104.170 -22.952 228.075  1.00 14.55           C  
ATOM   4431  O   MET B 233    -104.668 -22.184 227.256  1.00 13.84           O  
ATOM   4432  CB  MET B 233    -101.682 -22.954 228.327  1.00 16.11           C  
ATOM   4433  CG  MET B 233    -100.458 -22.264 228.901  1.00 16.81           C  
ATOM   4434  SD  MET B 233    -100.581 -20.467 229.003  1.00 19.16           S  
ATOM   4435  CE  MET B 233    -101.021 -20.052 227.323  1.00 18.32           C  
ATOM   4436  N   LYS B 234    -104.601 -24.199 228.256  1.00 14.04           N  
ATOM   4437  CA  LYS B 234    -105.787 -24.717 227.570  1.00 14.04           C  
ATOM   4438  C   LYS B 234    -107.012 -23.854 227.870  1.00 13.16           C  
ATOM   4439  O   LYS B 234    -107.735 -23.449 226.962  1.00 12.85           O  
ATOM   4440  CB  LYS B 234    -106.057 -26.160 227.990  1.00 14.86           C  
ATOM   4441  CG  LYS B 234    -107.181 -26.837 227.230  1.00 15.84           C  
ATOM   4442  CD  LYS B 234    -107.324 -28.276 227.682  1.00 16.77           C  
ATOM   4443  CE  LYS B 234    -108.366 -29.007 226.863  1.00 17.52           C  
ATOM   4444  NZ  LYS B 234    -108.325 -30.471 227.129  1.00 18.20           N1+
ATOM   4445  N   GLN B 235    -107.223 -23.564 229.150  1.00 12.59           N  
ATOM   4446  CA  GLN B 235    -108.310 -22.674 229.575  1.00 12.12           C  
ATOM   4447  C   GLN B 235    -108.232 -21.312 228.881  1.00 11.74           C  
ATOM   4448  O   GLN B 235    -109.242 -20.802 228.396  1.00 11.93           O  
ATOM   4449  CB  GLN B 235    -108.291 -22.509 231.097  1.00 12.35           C  
ATOM   4450  CG  GLN B 235    -108.749 -23.767 231.823  1.00 12.69           C  
ATOM   4451  CD  GLN B 235    -108.153 -23.924 233.209  1.00 12.81           C  
ATOM   4452  NE2 GLN B 235    -108.159 -25.156 233.718  1.00 13.21           N  
ATOM   4453  OE1 GLN B 235    -107.695 -22.957 233.820  1.00 12.92           O  
ATOM   4454  N   PHE B 236    -107.030 -20.746 228.818  1.00 11.14           N  
ATOM   4455  CA  PHE B 236    -106.803 -19.473 228.124  1.00 10.74           C  
ATOM   4456  C   PHE B 236    -107.190 -19.550 226.639  1.00 10.66           C  
ATOM   4457  O   PHE B 236    -107.836 -18.638 226.114  1.00 10.45           O  
ATOM   4458  CB  PHE B 236    -105.337 -19.031 228.276  1.00 10.72           C  
ATOM   4459  CG  PHE B 236    -104.966 -17.866 227.407  1.00 10.58           C  
ATOM   4460  CD1 PHE B 236    -105.198 -16.561 227.825  1.00 10.56           C  
ATOM   4461  CD2 PHE B 236    -104.413 -18.077 226.150  1.00 10.52           C  
ATOM   4462  CE1 PHE B 236    -104.873 -15.488 227.007  1.00 10.57           C  
ATOM   4463  CE2 PHE B 236    -104.089 -17.014 225.330  1.00 10.51           C  
ATOM   4464  CZ  PHE B 236    -104.315 -15.718 225.758  1.00 10.46           C  
ATOM   4465  N   VAL B 237    -106.782 -20.631 225.976  1.00 10.49           N  
ATOM   4466  CA  VAL B 237    -107.057 -20.831 224.541  1.00 10.35           C  
ATOM   4467  C   VAL B 237    -108.563 -20.886 224.261  1.00 10.52           C  
ATOM   4468  O   VAL B 237    -109.062 -20.196 223.368  1.00 10.65           O  
ATOM   4469  CB  VAL B 237    -106.362 -22.115 223.997  1.00 10.36           C  
ATOM   4470  CG1 VAL B 237    -106.895 -22.507 222.620  1.00 10.36           C  
ATOM   4471  CG2 VAL B 237    -104.851 -21.919 223.935  1.00 10.35           C  
ATOM   4472  N   PHE B 238    -109.277 -21.713 225.017  1.00 10.48           N  
ATOM   4473  CA  PHE B 238    -110.718 -21.864 224.809  1.00 10.52           C  
ATOM   4474  C   PHE B 238    -111.489 -20.593 225.164  1.00 10.37           C  
ATOM   4475  O   PHE B 238    -112.459 -20.256 224.486  1.00 10.61           O  
ATOM   4476  CB  PHE B 238    -111.268 -23.083 225.559  1.00 10.65           C  
ATOM   4477  CG  PHE B 238    -111.039 -24.375 224.833  1.00 10.92           C  
ATOM   4478  CD1 PHE B 238    -109.804 -25.014 224.893  1.00 11.22           C  
ATOM   4479  CD2 PHE B 238    -112.045 -24.937 224.058  1.00 11.17           C  
ATOM   4480  CE1 PHE B 238    -109.584 -26.201 224.208  1.00 11.35           C  
ATOM   4481  CE2 PHE B 238    -111.831 -26.122 223.369  1.00 11.37           C  
ATOM   4482  CZ  PHE B 238    -110.598 -26.754 223.446  1.00 11.31           C  
ATOM   4483  N   ASP B 239    -111.056 -19.891 226.210  1.00 10.15           N  
ATOM   4484  CA  ASP B 239    -111.668 -18.612 226.575  1.00 10.13           C  
ATOM   4485  C   ASP B 239    -111.435 -17.540 225.504  1.00  9.87           C  
ATOM   4486  O   ASP B 239    -112.372 -16.823 225.136  1.00 10.05           O  
ATOM   4487  CB  ASP B 239    -111.162 -18.125 227.932  1.00 10.41           C  
ATOM   4488  CG  ASP B 239    -111.707 -16.756 228.293  1.00 10.56           C  
ATOM   4489  OD1 ASP B 239    -112.886 -16.657 228.698  1.00 11.39           O  
ATOM   4490  OD2 ASP B 239    -110.955 -15.774 228.154  1.00 10.78           O1-
ATOM   4491  N   LEU B 240    -110.198 -17.439 225.008  1.00  9.65           N  
ATOM   4492  CA  LEU B 240    -109.859 -16.456 223.975  1.00  9.66           C  
ATOM   4493  C   LEU B 240    -110.613 -16.745 222.685  1.00  9.72           C  
ATOM   4494  O   LEU B 240    -111.176 -15.837 222.080  1.00  9.42           O  
ATOM   4495  CB  LEU B 240    -108.350 -16.417 223.704  1.00  9.78           C  
ATOM   4496  CG  LEU B 240    -107.887 -15.491 222.567  1.00  9.77           C  
ATOM   4497  CD1 LEU B 240    -108.357 -14.054 222.758  1.00  9.72           C  
ATOM   4498  CD2 LEU B 240    -106.372 -15.543 222.445  1.00  9.85           C  
ATOM   4499  N   LEU B 241    -110.630 -18.009 222.273  1.00  9.81           N  
ATOM   4500  CA  LEU B 241    -111.361 -18.402 221.067  1.00 10.14           C  
ATOM   4501  C   LEU B 241    -112.850 -18.090 221.193  1.00 10.38           C  
ATOM   4502  O   LEU B 241    -113.451 -17.568 220.251  1.00 10.37           O  
ATOM   4503  CB  LEU B 241    -111.140 -19.884 220.742  1.00 10.26           C  
ATOM   4504  CG  LEU B 241    -111.790 -20.402 219.451  1.00 10.35           C  
ATOM   4505  CD1 LEU B 241    -111.297 -19.657 218.219  1.00 10.40           C  
ATOM   4506  CD2 LEU B 241    -111.547 -21.898 219.320  1.00 10.46           C  
ATOM   4507  N   ASP B 242    -113.434 -18.399 222.349  1.00 10.64           N  
ATOM   4508  CA  ASP B 242    -114.835 -18.056 222.620  1.00 11.12           C  
ATOM   4509  C   ASP B 242    -115.086 -16.555 222.403  1.00 10.64           C  
ATOM   4510  O   ASP B 242    -116.049 -16.174 221.731  1.00 10.64           O  
ATOM   4511  CB  ASP B 242    -115.218 -18.464 224.042  1.00 12.04           C  
ATOM   4512  CG  ASP B 242    -116.665 -18.191 224.354  1.00 12.94           C  
ATOM   4513  OD1 ASP B 242    -117.534 -18.919 223.840  1.00 14.28           O  
ATOM   4514  OD2 ASP B 242    -116.934 -17.240 225.114  1.00 14.02           O1-
ATOM   4515  N   LYS B 243    -114.205 -15.718 222.950  1.00 10.10           N  
ATOM   4516  CA  LYS B 243    -114.308 -14.259 222.773  1.00  9.81           C  
ATOM   4517  C   LYS B 243    -114.167 -13.837 221.317  1.00  9.70           C  
ATOM   4518  O   LYS B 243    -114.921 -12.989 220.838  1.00  9.50           O  
ATOM   4519  CB  LYS B 243    -113.260 -13.529 223.614  1.00  9.82           C  
ATOM   4520  CG  LYS B 243    -113.574 -13.510 225.099  1.00  9.90           C  
ATOM   4521  CD  LYS B 243    -112.308 -13.368 225.923  1.00  9.89           C  
ATOM   4522  CE  LYS B 243    -112.608 -13.030 227.369  1.00  9.93           C  
ATOM   4523  NZ  LYS B 243    -111.379 -13.063 228.205  1.00  9.99           N1+
ATOM   4524  N   MET B 244    -113.206 -14.429 220.615  1.00  9.57           N  
ATOM   4525  CA  MET B 244    -112.967 -14.075 219.213  1.00  9.64           C  
ATOM   4526  C   MET B 244    -114.114 -14.494 218.295  1.00  9.59           C  
ATOM   4527  O   MET B 244    -114.432 -13.778 217.345  1.00  9.62           O  
ATOM   4528  CB  MET B 244    -111.634 -14.647 218.711  1.00  9.85           C  
ATOM   4529  CG  MET B 244    -110.399 -14.107 219.425  1.00 10.01           C  
ATOM   4530  SD  MET B 244    -110.273 -12.311 219.522  1.00 10.55           S  
ATOM   4531  CE  MET B 244    -110.238 -11.903 217.789  1.00 10.40           C  
ATOM   4532  N   ILE B 245    -114.726 -15.645 218.583  1.00  9.69           N  
ATOM   4533  CA  ILE B 245    -115.931 -16.092 217.868  1.00  9.59           C  
ATOM   4534  C   ILE B 245    -117.090 -15.116 218.086  1.00  9.69           C  
ATOM   4535  O   ILE B 245    -117.815 -14.804 217.143  1.00  9.82           O  
ATOM   4536  CB  ILE B 245    -116.344 -17.521 218.289  1.00  9.66           C  
ATOM   4537  CG1 ILE B 245    -115.327 -18.533 217.748  1.00  9.71           C  
ATOM   4538  CG2 ILE B 245    -117.738 -17.872 217.772  1.00  9.61           C  
ATOM   4539  CD1 ILE B 245    -115.387 -19.894 218.419  1.00  9.83           C  
ATOM   4540  N   GLY B 246    -117.270 -14.662 219.327  1.00  9.60           N  
ATOM   4541  CA  GLY B 246    -118.270 -13.640 219.640  1.00  9.80           C  
ATOM   4542  C   GLY B 246    -118.082 -12.372 218.823  1.00  9.88           C  
ATOM   4543  O   GLY B 246    -119.035 -11.843 218.239  1.00 10.07           O  
ATOM   4544  N   LEU B 247    -116.844 -11.892 218.770  1.00  9.93           N  
ATOM   4545  CA  LEU B 247    -116.517 -10.701 217.985  1.00  9.90           C  
ATOM   4546  C   LEU B 247    -116.680 -10.935 216.480  1.00 10.02           C  
ATOM   4547  O   LEU B 247    -117.159 -10.056 215.762  1.00  9.79           O  
ATOM   4548  CB  LEU B 247    -115.093 -10.226 218.296  1.00  9.99           C  
ATOM   4549  CG  LEU B 247    -114.872  -9.730 219.727  1.00 10.07           C  
ATOM   4550  CD1 LEU B 247    -113.407  -9.411 219.935  1.00 10.11           C  
ATOM   4551  CD2 LEU B 247    -115.727  -8.514 220.043  1.00 10.05           C  
ATOM   4552  N   GLU B 248    -116.288 -12.118 216.013  1.00 10.16           N  
ATOM   4553  CA  GLU B 248    -116.384 -12.452 214.591  1.00 10.55           C  
ATOM   4554  C   GLU B 248    -117.846 -12.518 214.150  1.00 10.59           C  
ATOM   4555  O   GLU B 248    -118.193 -11.994 213.096  1.00 10.99           O  
ATOM   4556  CB  GLU B 248    -115.645 -13.761 214.280  1.00 10.77           C  
ATOM   4557  CG  GLU B 248    -115.657 -14.209 212.816  1.00 11.01           C  
ATOM   4558  CD  GLU B 248    -114.839 -13.351 211.866  1.00 11.08           C  
ATOM   4559  OE1 GLU B 248    -114.672 -13.794 210.712  1.00 10.98           O  
ATOM   4560  OE2 GLU B 248    -114.354 -12.257 212.241  1.00 11.55           O1-
ATOM   4561  N   LYS B 249    -118.702 -13.136 214.961  1.00 10.78           N  
ATOM   4562  CA  LYS B 249    -120.134 -13.213 214.640  1.00 10.88           C  
ATOM   4563  C   LYS B 249    -120.764 -11.825 214.495  1.00 10.59           C  
ATOM   4564  O   LYS B 249    -121.451 -11.549 213.501  1.00 10.36           O  
ATOM   4565  CB  LYS B 249    -120.886 -14.045 215.685  1.00 11.37           C  
ATOM   4566  CG  LYS B 249    -120.638 -15.539 215.547  1.00 11.98           C  
ATOM   4567  CD  LYS B 249    -121.185 -16.311 216.735  1.00 12.51           C  
ATOM   4568  CE  LYS B 249    -121.061 -17.808 216.516  1.00 12.72           C  
ATOM   4569  NZ  LYS B 249    -121.374 -18.598 217.738  1.00 13.34           N1+
ATOM   4570  N   THR B 250    -120.504 -10.950 215.462  1.00 10.40           N  
ATOM   4571  CA  THR B 250    -121.009  -9.576 215.410  1.00 10.40           C  
ATOM   4572  C   THR B 250    -120.534  -8.860 214.147  1.00 10.14           C  
ATOM   4573  O   THR B 250    -121.327  -8.203 213.463  1.00 10.60           O  
ATOM   4574  CB  THR B 250    -120.584  -8.776 216.655  1.00 10.56           C  
ATOM   4575  CG2 THR B 250    -121.075  -7.321 216.588  1.00 10.69           C  
ATOM   4576  OG1 THR B 250    -121.132  -9.402 217.819  1.00 10.93           O  
ATOM   4577  N   TYR B 251    -119.244  -8.988 213.843  1.00  9.70           N  
ATOM   4578  CA  TYR B 251    -118.683  -8.345 212.660  1.00  9.45           C  
ATOM   4579  C   TYR B 251    -119.302  -8.889 211.373  1.00  9.43           C  
ATOM   4580  O   TYR B 251    -119.681  -8.108 210.499  1.00  9.28           O  
ATOM   4581  CB  TYR B 251    -117.157  -8.483 212.603  1.00  9.35           C  
ATOM   4582  CG  TYR B 251    -116.589  -8.050 211.271  1.00  9.11           C  
ATOM   4583  CD1 TYR B 251    -116.780  -6.751 210.798  1.00  9.08           C  
ATOM   4584  CD2 TYR B 251    -115.882  -8.940 210.467  1.00  8.99           C  
ATOM   4585  CE1 TYR B 251    -116.282  -6.356 209.565  1.00  9.13           C  
ATOM   4586  CE2 TYR B 251    -115.373  -8.549 209.235  1.00  9.00           C  
ATOM   4587  CZ  TYR B 251    -115.575  -7.253 208.792  1.00  8.97           C  
ATOM   4588  OH  TYR B 251    -115.080  -6.848 207.573  1.00  9.15           O  
ATOM   4589  N   LEU B 252    -119.407 -10.214 211.256  1.00  9.57           N  
ATOM   4590  CA  LEU B 252    -119.914 -10.830 210.021  1.00  9.82           C  
ATOM   4591  C   LEU B 252    -121.383 -10.498 209.763  1.00 10.26           C  
ATOM   4592  O   LEU B 252    -121.782 -10.281 208.610  1.00 10.50           O  
ATOM   4593  CB  LEU B 252    -119.700 -12.349 210.021  1.00  9.74           C  
ATOM   4594  CG  LEU B 252    -118.239 -12.828 210.013  1.00  9.63           C  
ATOM   4595  CD1 LEU B 252    -118.193 -14.348 210.067  1.00  9.69           C  
ATOM   4596  CD2 LEU B 252    -117.462 -12.312 208.814  1.00  9.61           C  
ATOM   4597  N   HIS B 253    -122.175 -10.431 210.832  1.00 10.93           N  
ATOM   4598  CA  HIS B 253    -123.571  -9.993 210.711  1.00 11.57           C  
ATOM   4599  C   HIS B 253    -123.662  -8.565 210.156  1.00 11.73           C  
ATOM   4600  O   HIS B 253    -124.527  -8.287 209.329  1.00 12.12           O  
ATOM   4601  CB  HIS B 253    -124.327 -10.135 212.041  1.00 11.97           C  
ATOM   4602  CG  HIS B 253    -124.783 -11.535 212.320  1.00 12.37           C  
ATOM   4603  CD2 HIS B 253    -124.448 -12.410 213.299  1.00 12.90           C  
ATOM   4604  ND1 HIS B 253    -125.696 -12.188 211.521  1.00 12.83           N  
ATOM   4605  CE1 HIS B 253    -125.905 -13.403 211.995  1.00 12.92           C  
ATOM   4606  NE2 HIS B 253    -125.158 -13.563 213.072  1.00 13.08           N  
ATOM   4607  N   GLN B 254    -122.760  -7.680 210.578  1.00 11.97           N  
ATOM   4608  CA  GLN B 254    -122.696  -6.318 210.021  1.00 12.24           C  
ATOM   4609  C   GLN B 254    -122.198  -6.303 208.576  1.00 12.05           C  
ATOM   4610  O   GLN B 254    -122.805  -5.663 207.715  1.00 12.62           O  
ATOM   4611  CB  GLN B 254    -121.815  -5.404 210.873  1.00 12.74           C  
ATOM   4612  CG  GLN B 254    -122.393  -5.107 212.246  1.00 13.42           C  
ATOM   4613  CD  GLN B 254    -121.595  -4.073 213.022  1.00 13.85           C  
ATOM   4614  NE2 GLN B 254    -121.853  -3.989 214.321  1.00 14.32           N  
ATOM   4615  OE1 GLN B 254    -120.761  -3.355 212.463  1.00 14.42           O  
ATOM   4616  N   LEU B 255    -121.097  -7.011 208.323  1.00 11.48           N  
ATOM   4617  CA  LEU B 255    -120.485  -7.069 206.992  1.00 11.26           C  
ATOM   4618  C   LEU B 255    -121.462  -7.535 205.918  1.00 11.22           C  
ATOM   4619  O   LEU B 255    -121.565  -6.914 204.861  1.00 11.74           O  
ATOM   4620  CB  LEU B 255    -119.282  -8.017 207.004  1.00 11.16           C  
ATOM   4621  CG  LEU B 255    -118.557  -8.241 205.673  1.00 11.12           C  
ATOM   4622  CD1 LEU B 255    -117.975  -6.943 205.141  1.00 11.20           C  
ATOM   4623  CD2 LEU B 255    -117.483  -9.297 205.854  1.00 11.18           C  
ATOM   4624  N   TYR B 256    -122.160  -8.631 206.204  1.00 11.12           N  
ATOM   4625  CA  TYR B 256    -123.065  -9.266 205.242  1.00 11.03           C  
ATOM   4626  C   TYR B 256    -124.532  -8.798 205.372  1.00 11.60           C  
ATOM   4627  O   TYR B 256    -125.426  -9.404 204.772  1.00 11.70           O  
ATOM   4628  CB  TYR B 256    -122.977 -10.794 205.380  1.00 10.69           C  
ATOM   4629  CG  TYR B 256    -121.636 -11.400 204.991  1.00 10.53           C  
ATOM   4630  CD1 TYR B 256    -121.150 -11.286 203.691  1.00 10.47           C  
ATOM   4631  CD2 TYR B 256    -120.871 -12.120 205.912  1.00 10.37           C  
ATOM   4632  CE1 TYR B 256    -119.939 -11.854 203.317  1.00 10.32           C  
ATOM   4633  CE2 TYR B 256    -119.655 -12.692 205.544  1.00 10.27           C  
ATOM   4634  CZ  TYR B 256    -119.194 -12.555 204.245  1.00 10.24           C  
ATOM   4635  OH  TYR B 256    -117.990 -13.112 203.852  1.00 10.17           O  
ATOM   4636  N   ASP B 257    -124.768  -7.717 206.124  1.00 12.18           N  
ATOM   4637  CA  ASP B 257    -126.122  -7.205 206.371  1.00 12.67           C  
ATOM   4638  C   ASP B 257    -126.816  -6.881 205.045  1.00 12.31           C  
ATOM   4639  O   ASP B 257    -126.294  -6.106 204.239  1.00 12.44           O  
ATOM   4640  CB  ASP B 257    -126.055  -5.952 207.261  1.00 13.24           C  
ATOM   4641  CG  ASP B 257    -127.427  -5.456 207.707  1.00 14.02           C  
ATOM   4642  OD1 ASP B 257    -128.394  -6.245 207.739  1.00 14.68           O  
ATOM   4643  OD2 ASP B 257    -127.517  -4.257 208.047  1.00 15.25           O1-
ATOM   4644  N   GLY B 258    -127.973  -7.507 204.822  1.00 11.83           N  
ATOM   4645  CA  GLY B 258    -128.726  -7.364 203.578  1.00 11.64           C  
ATOM   4646  C   GLY B 258    -128.549  -8.496 202.578  1.00 11.40           C  
ATOM   4647  O   GLY B 258    -129.368  -8.644 201.670  1.00 11.13           O  
ATOM   4648  N   PHE B 259    -127.483  -9.286 202.722  1.00 11.13           N  
ATOM   4649  CA  PHE B 259    -127.151 -10.344 201.755  1.00 11.16           C  
ATOM   4650  C   PHE B 259    -127.534 -11.746 202.213  1.00 11.45           C  
ATOM   4651  O   PHE B 259    -127.588 -12.657 201.392  1.00 12.36           O  
ATOM   4652  CB  PHE B 259    -125.652 -10.326 201.461  1.00 10.97           C  
ATOM   4653  CG  PHE B 259    -125.186  -9.072 200.791  1.00 10.86           C  
ATOM   4654  CD1 PHE B 259    -124.820  -7.959 201.541  1.00 10.88           C  
ATOM   4655  CD2 PHE B 259    -125.129  -8.993 199.406  1.00 10.88           C  
ATOM   4656  CE1 PHE B 259    -124.394  -6.794 200.920  1.00 10.77           C  
ATOM   4657  CE2 PHE B 259    -124.697  -7.837 198.777  1.00 10.90           C  
ATOM   4658  CZ  PHE B 259    -124.338  -6.730 199.533  1.00 10.85           C  
ATOM   4659  N   GLY B 260    -127.753 -11.927 203.513  1.00 11.41           N  
ATOM   4660  CA  GLY B 260    -128.101 -13.233 204.079  1.00 11.41           C  
ATOM   4661  C   GLY B 260    -126.952 -14.206 204.296  1.00 11.55           C  
ATOM   4662  O   GLY B 260    -127.175 -15.310 204.796  1.00 12.02           O  
ATOM   4663  N   LEU B 261    -125.724 -13.801 203.983  1.00 11.32           N  
ATOM   4664  CA  LEU B 261    -124.591 -14.736 203.951  1.00 11.39           C  
ATOM   4665  C   LEU B 261    -123.972 -15.024 205.319  1.00 11.26           C  
ATOM   4666  O   LEU B 261    -123.186 -15.967 205.444  1.00 10.85           O  
ATOM   4667  CB  LEU B 261    -123.490 -14.216 203.022  1.00 11.59           C  
ATOM   4668  CG  LEU B 261    -123.847 -13.658 201.637  1.00 11.93           C  
ATOM   4669  CD1 LEU B 261    -122.585 -13.463 200.808  1.00 12.10           C  
ATOM   4670  CD2 LEU B 261    -124.847 -14.521 200.879  1.00 12.05           C  
ATOM   4671  N   ALA B 262    -124.306 -14.226 206.333  1.00 11.16           N  
ATOM   4672  CA  ALA B 262    -123.598 -14.277 207.609  1.00 11.38           C  
ATOM   4673  C   ALA B 262    -123.682 -15.631 208.300  1.00 11.71           C  
ATOM   4674  O   ALA B 262    -122.660 -16.120 208.780  1.00 12.06           O  
ATOM   4675  CB  ALA B 262    -124.078 -13.176 208.540  1.00 11.26           C  
ATOM   4676  N   ASP B 263    -124.863 -16.252 208.334  1.00 12.09           N  
ATOM   4677  CA  ASP B 263    -124.994 -17.547 209.027  1.00 12.38           C  
ATOM   4678  C   ASP B 263    -124.183 -18.668 208.350  1.00 11.84           C  
ATOM   4679  O   ASP B 263    -123.574 -19.479 209.045  1.00 11.70           O  
ATOM   4680  CB  ASP B 263    -126.460 -17.944 209.331  1.00 13.17           C  
ATOM   4681  CG  ASP B 263    -127.337 -18.092 208.096  1.00 13.86           C  
ATOM   4682  OD1 ASP B 263    -127.173 -17.343 207.109  1.00 13.99           O  
ATOM   4683  OD2 ASP B 263    -128.258 -18.943 208.147  1.00 14.67           O1-
ATOM   4684  N   GLU B 264    -124.111 -18.670 207.020  1.00 11.41           N  
ATOM   4685  CA  GLU B 264    -123.241 -19.618 206.305  1.00 11.24           C  
ATOM   4686  C   GLU B 264    -121.766 -19.278 206.543  1.00 10.90           C  
ATOM   4687  O   GLU B 264    -120.957 -20.171 206.785  1.00 10.69           O  
ATOM   4688  CB  GLU B 264    -123.535 -19.649 204.802  1.00 11.41           C  
ATOM   4689  CG  GLU B 264    -124.880 -20.270 204.425  1.00 11.67           C  
ATOM   4690  CD  GLU B 264    -126.063 -19.327 204.544  1.00 11.96           C  
ATOM   4691  OE1 GLU B 264    -125.892 -18.088 204.468  1.00 11.95           O  
ATOM   4692  OE2 GLU B 264    -127.208 -19.813 204.713  1.00 12.63           O1-
ATOM   4693  N   ALA B 265    -121.424 -17.992 206.487  1.00 10.68           N  
ATOM   4694  CA  ALA B 265    -120.041 -17.552 206.715  1.00 10.48           C  
ATOM   4695  C   ALA B 265    -119.560 -17.899 208.122  1.00 10.69           C  
ATOM   4696  O   ALA B 265    -118.402 -18.285 208.312  1.00 10.31           O  
ATOM   4697  CB  ALA B 265    -119.908 -16.059 206.468  1.00 10.43           C  
ATOM   4698  N   ILE B 266    -120.458 -17.781 209.094  1.00 10.68           N  
ATOM   4699  CA  ILE B 266    -120.165 -18.148 210.480  1.00 10.98           C  
ATOM   4700  C   ILE B 266    -119.898 -19.654 210.634  1.00 11.20           C  
ATOM   4701  O   ILE B 266    -118.981 -20.041 211.359  1.00 11.36           O  
ATOM   4702  CB  ILE B 266    -121.278 -17.642 211.435  1.00 11.02           C  
ATOM   4703  CG1 ILE B 266    -121.172 -16.114 211.575  1.00 11.01           C  
ATOM   4704  CG2 ILE B 266    -121.185 -18.297 212.810  1.00 11.07           C  
ATOM   4705  CD1 ILE B 266    -122.442 -15.433 212.037  1.00 11.06           C  
ATOM   4706  N   ARG B 267    -120.672 -20.500 209.956  1.00 11.59           N  
ATOM   4707  CA  ARG B 267    -120.412 -21.949 209.984  1.00 12.03           C  
ATOM   4708  C   ARG B 267    -119.051 -22.295 209.366  1.00 11.80           C  
ATOM   4709  O   ARG B 267    -118.295 -23.104 209.906  1.00 11.65           O  
ATOM   4710  CB  ARG B 267    -121.524 -22.724 209.274  1.00 12.66           C  
ATOM   4711  CG  ARG B 267    -122.869 -22.673 209.991  1.00 13.25           C  
ATOM   4712  CD  ARG B 267    -123.732 -23.883 209.662  1.00 13.81           C  
ATOM   4713  NE  ARG B 267    -124.035 -23.981 208.232  1.00 14.39           N  
ATOM   4714  CZ  ARG B 267    -125.017 -23.331 207.598  1.00 14.85           C  
ATOM   4715  NH1 ARG B 267    -125.831 -22.491 208.239  1.00 15.03           N1+
ATOM   4716  NH2 ARG B 267    -125.177 -23.516 206.293  1.00 15.48           N  
ATOM   4717  N   PHE B 268    -118.761 -21.661 208.236  1.00 11.61           N  
ATOM   4718  CA  PHE B 268    -117.469 -21.753 207.548  1.00 11.50           C  
ATOM   4719  C   PHE B 268    -116.325 -21.308 208.473  1.00 11.49           C  
ATOM   4720  O   PHE B 268    -115.272 -21.952 208.531  1.00 11.74           O  
ATOM   4721  CB  PHE B 268    -117.542 -20.886 206.285  1.00 11.46           C  
ATOM   4722  CG  PHE B 268    -116.367 -21.003 205.366  1.00 11.40           C  
ATOM   4723  CD1 PHE B 268    -116.281 -22.042 204.451  1.00 11.31           C  
ATOM   4724  CD2 PHE B 268    -115.372 -20.032 205.372  1.00 11.26           C  
ATOM   4725  CE1 PHE B 268    -115.209 -22.127 203.574  1.00 11.37           C  
ATOM   4726  CE2 PHE B 268    -114.297 -20.115 204.505  1.00 11.29           C  
ATOM   4727  CZ  PHE B 268    -114.213 -21.166 203.606  1.00 11.29           C  
ATOM   4728  N   SER B 269    -116.554 -20.216 209.199  1.00 11.54           N  
ATOM   4729  CA  SER B 269    -115.610 -19.719 210.209  1.00 11.94           C  
ATOM   4730  C   SER B 269    -115.397 -20.715 211.360  1.00 12.04           C  
ATOM   4731  O   SER B 269    -114.255 -20.937 211.790  1.00 11.96           O  
ATOM   4732  CB  SER B 269    -116.070 -18.343 210.731  1.00 12.00           C  
ATOM   4733  OG  SER B 269    -115.362 -17.945 211.895  1.00 12.45           O  
ATOM   4734  N   LEU B 270    -116.482 -21.320 211.844  1.00 12.27           N  
ATOM   4735  CA  LEU B 270    -116.399 -22.286 212.954  1.00 12.58           C  
ATOM   4736  C   LEU B 270    -115.734 -23.610 212.580  1.00 12.62           C  
ATOM   4737  O   LEU B 270    -115.068 -24.213 213.419  1.00 12.70           O  
ATOM   4738  CB  LEU B 270    -117.779 -22.561 213.549  1.00 12.80           C  
ATOM   4739  CG  LEU B 270    -118.388 -21.401 214.331  1.00 13.12           C  
ATOM   4740  CD1 LEU B 270    -119.824 -21.739 214.703  1.00 13.30           C  
ATOM   4741  CD2 LEU B 270    -117.567 -21.070 215.571  1.00 13.26           C  
ATOM   4742  N   TYR B 271    -115.912 -24.059 211.339  1.00 12.69           N  
ATOM   4743  CA  TYR B 271    -115.173 -25.215 210.818  1.00 13.14           C  
ATOM   4744  C   TYR B 271    -113.674 -24.995 211.010  1.00 12.93           C  
ATOM   4745  O   TYR B 271    -112.960 -25.870 211.507  1.00 12.78           O  
ATOM   4746  CB  TYR B 271    -115.494 -25.428 209.334  1.00 13.74           C  
ATOM   4747  CG  TYR B 271    -114.737 -26.565 208.677  1.00 14.55           C  
ATOM   4748  CD1 TYR B 271    -115.048 -27.893 208.967  1.00 15.15           C  
ATOM   4749  CD2 TYR B 271    -113.713 -26.315 207.759  1.00 15.05           C  
ATOM   4750  CE1 TYR B 271    -114.357 -28.939 208.368  1.00 15.64           C  
ATOM   4751  CE2 TYR B 271    -113.020 -27.357 207.152  1.00 15.51           C  
ATOM   4752  CZ  TYR B 271    -113.346 -28.666 207.462  1.00 15.81           C  
ATOM   4753  OH  TYR B 271    -112.661 -29.704 206.862  1.00 17.06           O  
ATOM   4754  N   ASN B 272    -113.225 -23.798 210.652  1.00 12.52           N  
ATOM   4755  CA  ASN B 272    -111.827 -23.413 210.806  1.00 12.31           C  
ATOM   4756  C   ASN B 272    -111.399 -23.140 212.248  1.00 12.28           C  
ATOM   4757  O   ASN B 272    -110.233 -23.348 212.582  1.00 11.98           O  
ATOM   4758  CB  ASN B 272    -111.510 -22.233 209.888  1.00 12.40           C  
ATOM   4759  CG  ASN B 272    -111.500 -22.645 208.427  1.00 12.56           C  
ATOM   4760  ND2 ASN B 272    -112.607 -22.411 207.722  1.00 12.46           N  
ATOM   4761  OD1 ASN B 272    -110.511 -23.190 207.943  1.00 13.03           O  
ATOM   4762  N   ALA B 273    -112.321 -22.680 213.098  1.00 12.00           N  
ATOM   4763  CA  ALA B 273    -112.050 -22.611 214.546  1.00 12.10           C  
ATOM   4764  C   ALA B 273    -111.686 -23.993 215.107  1.00 12.53           C  
ATOM   4765  O   ALA B 273    -110.762 -24.112 215.907  1.00 12.47           O  
ATOM   4766  CB  ALA B 273    -113.234 -22.030 215.302  1.00 12.15           C  
ATOM   4767  N   GLY B 274    -112.408 -25.028 214.676  1.00 12.80           N  
ATOM   4768  CA  GLY B 274    -112.072 -26.410 215.022  1.00 13.40           C  
ATOM   4769  C   GLY B 274    -110.703 -26.855 214.529  1.00 13.89           C  
ATOM   4770  O   GLY B 274    -109.959 -27.511 215.261  1.00 14.26           O  
ATOM   4771  N   LYS B 275    -110.374 -26.509 213.286  1.00 14.42           N  
ATOM   4772  CA  LYS B 275    -109.055 -26.819 212.718  1.00 14.83           C  
ATOM   4773  C   LYS B 275    -107.933 -26.108 213.478  1.00 14.43           C  
ATOM   4774  O   LYS B 275    -106.884 -26.704 213.737  1.00 14.54           O  
ATOM   4775  CB  LYS B 275    -109.005 -26.473 211.228  1.00 15.83           C  
ATOM   4776  CG  LYS B 275    -109.863 -27.393 210.375  1.00 16.70           C  
ATOM   4777  CD  LYS B 275    -109.826 -27.018 208.902  1.00 17.63           C  
ATOM   4778  CE  LYS B 275    -108.482 -27.304 208.254  1.00 18.20           C  
ATOM   4779  NZ  LYS B 275    -108.577 -27.357 206.766  1.00 18.78           N1+
ATOM   4780  N   PHE B 276    -108.160 -24.843 213.827  1.00 14.00           N  
ATOM   4781  CA  PHE B 276    -107.251 -24.083 214.698  1.00 13.50           C  
ATOM   4782  C   PHE B 276    -106.963 -24.829 216.006  1.00 13.45           C  
ATOM   4783  O   PHE B 276    -105.800 -25.042 216.364  1.00 13.30           O  
ATOM   4784  CB  PHE B 276    -107.821 -22.672 214.970  1.00 13.39           C  
ATOM   4785  CG  PHE B 276    -107.276 -22.011 216.209  1.00 13.21           C  
ATOM   4786  CD1 PHE B 276    -106.009 -21.436 216.208  1.00 13.14           C  
ATOM   4787  CD2 PHE B 276    -108.030 -21.958 217.379  1.00 13.06           C  
ATOM   4788  CE1 PHE B 276    -105.509 -20.821 217.348  1.00 12.91           C  
ATOM   4789  CE2 PHE B 276    -107.534 -21.348 218.522  1.00 12.94           C  
ATOM   4790  CZ  PHE B 276    -106.270 -20.777 218.507  1.00 12.93           C  
ATOM   4791  N   LEU B 277    -108.024 -25.236 216.700  1.00 13.35           N  
ATOM   4792  CA  LEU B 277    -107.893 -25.984 217.957  1.00 13.51           C  
ATOM   4793  C   LEU B 277    -107.133 -27.298 217.781  1.00 14.01           C  
ATOM   4794  O   LEU B 277    -106.268 -27.622 218.594  1.00 14.10           O  
ATOM   4795  CB  LEU B 277    -109.265 -26.260 218.585  1.00 13.51           C  
ATOM   4796  CG  LEU B 277    -109.969 -25.078 219.251  1.00 13.54           C  
ATOM   4797  CD1 LEU B 277    -111.346 -25.523 219.716  1.00 13.56           C  
ATOM   4798  CD2 LEU B 277    -109.171 -24.515 220.419  1.00 13.44           C  
ATOM   4799  N   GLN B 278    -107.452 -28.030 216.712  1.00 14.32           N  
ATOM   4800  CA  GLN B 278    -106.759 -29.283 216.379  1.00 14.90           C  
ATOM   4801  C   GLN B 278    -105.265 -29.077 216.149  1.00 14.64           C  
ATOM   4802  O   GLN B 278    -104.454 -29.889 216.592  1.00 14.55           O  
ATOM   4803  CB  GLN B 278    -107.398 -29.947 215.156  1.00 15.55           C  
ATOM   4804  CG  GLN B 278    -108.751 -30.573 215.451  1.00 16.24           C  
ATOM   4805  CD  GLN B 278    -109.586 -30.856 214.209  1.00 16.74           C  
ATOM   4806  NE2 GLN B 278    -110.831 -31.271 214.422  1.00 17.45           N  
ATOM   4807  OE1 GLN B 278    -109.123 -30.706 213.074  1.00 17.52           O  
ATOM   4808  N   ASN B 279    -104.899 -27.985 215.480  1.00 14.49           N  
ATOM   4809  CA  ASN B 279    -103.482 -27.666 215.249  1.00 14.57           C  
ATOM   4810  C   ASN B 279    -102.719 -27.219 216.509  1.00 14.14           C  
ATOM   4811  O   ASN B 279    -101.492 -27.175 216.493  1.00 13.66           O  
ATOM   4812  CB  ASN B 279    -103.329 -26.636 214.120  1.00 14.92           C  
ATOM   4813  CG  ASN B 279    -103.446 -27.266 212.743  1.00 15.51           C  
ATOM   4814  ND2 ASN B 279    -104.634 -27.199 212.159  1.00 15.57           N  
ATOM   4815  OD1 ASN B 279    -102.477 -27.809 212.213  1.00 16.62           O  
ATOM   4816  N   LEU B 280    -103.443 -26.882 217.579  1.00 14.05           N  
ATOM   4817  CA  LEU B 280    -102.857 -26.676 218.913  1.00 14.26           C  
ATOM   4818  C   LEU B 280    -102.825 -27.941 219.784  1.00 14.51           C  
ATOM   4819  O   LEU B 280    -102.347 -27.885 220.922  1.00 14.91           O  
ATOM   4820  CB  LEU B 280    -103.628 -25.590 219.679  1.00 14.25           C  
ATOM   4821  CG  LEU B 280    -103.671 -24.172 219.121  1.00 14.49           C  
ATOM   4822  CD1 LEU B 280    -104.418 -23.265 220.089  1.00 14.45           C  
ATOM   4823  CD2 LEU B 280    -102.275 -23.640 218.857  1.00 14.49           C  
ATOM   4824  N   GLY B 281    -103.326 -29.065 219.269  1.00 14.65           N  
ATOM   4825  CA  GLY B 281    -103.379 -30.323 220.022  1.00 15.08           C  
ATOM   4826  C   GLY B 281    -104.614 -30.517 220.890  1.00 15.43           C  
ATOM   4827  O   GLY B 281    -104.642 -31.431 221.718  1.00 15.75           O  
ATOM   4828  N   TYR B 282    -105.629 -29.668 220.712  1.00 15.56           N  
ATOM   4829  CA  TYR B 282    -106.899 -29.794 221.434  1.00 15.74           C  
ATOM   4830  C   TYR B 282    -107.992 -30.351 220.531  1.00 16.56           C  
ATOM   4831  O   TYR B 282    -107.845 -30.388 219.310  1.00 16.69           O  
ATOM   4832  CB  TYR B 282    -107.336 -28.439 221.986  1.00 15.50           C  
ATOM   4833  CG  TYR B 282    -106.290 -27.756 222.842  1.00 15.09           C  
ATOM   4834  CD1 TYR B 282    -105.724 -28.407 223.940  1.00 15.01           C  
ATOM   4835  CD2 TYR B 282    -105.874 -26.451 222.567  1.00 15.02           C  
ATOM   4836  CE1 TYR B 282    -104.772 -27.783 224.733  1.00 14.84           C  
ATOM   4837  CE2 TYR B 282    -104.921 -25.820 223.353  1.00 14.74           C  
ATOM   4838  CZ  TYR B 282    -104.375 -26.486 224.435  1.00 14.76           C  
ATOM   4839  OH  TYR B 282    -103.433 -25.865 225.217  1.00 14.63           O  
ATOM   4840  N   GLU B 283    -109.087 -30.785 221.148  1.00 17.67           N  
ATOM   4841  CA  GLU B 283    -110.235 -31.317 220.419  1.00 18.86           C  
ATOM   4842  C   GLU B 283    -111.238 -30.203 220.134  1.00 18.77           C  
ATOM   4843  O   GLU B 283    -111.434 -29.303 220.957  1.00 18.59           O  
ATOM   4844  CB  GLU B 283    -110.904 -32.444 221.213  1.00 20.18           C  
ATOM   4845  CG  GLU B 283    -110.003 -33.639 221.511  1.00 21.42           C  
ATOM   4846  CD  GLU B 283    -109.503 -34.353 220.265  1.00 22.53           C  
ATOM   4847  OE1 GLU B 283    -108.283 -34.626 220.180  1.00 24.23           O  
ATOM   4848  OE2 GLU B 283    -110.323 -34.638 219.365  1.00 24.33           O1-
ATOM   4849  N   SER B 284    -111.859 -30.268 218.959  1.00 18.57           N  
ATOM   4850  CA  SER B 284    -112.896 -29.316 218.574  1.00 18.60           C  
ATOM   4851  C   SER B 284    -114.204 -29.670 219.283  1.00 18.92           C  
ATOM   4852  O   SER B 284    -114.653 -30.817 219.188  1.00 19.04           O  
ATOM   4853  CB  SER B 284    -113.122 -29.344 217.062  1.00 18.45           C  
ATOM   4854  OG  SER B 284    -114.191 -28.490 216.694  1.00 18.18           O  
ATOM   4855  N   PRO B 285    -114.832 -28.691 219.971  1.00 19.11           N  
ATOM   4856  CA  PRO B 285    -116.147 -28.918 220.571  1.00 19.46           C  
ATOM   4857  C   PRO B 285    -117.328 -28.701 219.611  1.00 19.67           C  
ATOM   4858  O   PRO B 285    -118.475 -28.939 220.005  1.00 20.10           O  
ATOM   4859  CB  PRO B 285    -116.187 -27.871 221.686  1.00 19.52           C  
ATOM   4860  CG  PRO B 285    -115.432 -26.723 221.113  1.00 19.38           C  
ATOM   4861  CD  PRO B 285    -114.365 -27.311 220.224  1.00 19.19           C  
ATOM   4862  N   PHE B 286    -117.063 -28.265 218.376  1.00 19.64           N  
ATOM   4863  CA  PHE B 286    -118.120 -27.819 217.467  1.00 19.96           C  
ATOM   4864  C   PHE B 286    -118.751 -28.997 216.726  1.00 20.33           C  
ATOM   4865  O   PHE B 286    -118.047 -29.894 216.250  1.00 20.25           O  
ATOM   4866  CB  PHE B 286    -117.573 -26.782 216.480  1.00 19.62           C  
ATOM   4867  CG  PHE B 286    -116.880 -25.627 217.149  1.00 19.46           C  
ATOM   4868  CD1 PHE B 286    -117.594 -24.752 217.957  1.00 19.49           C  
ATOM   4869  CD2 PHE B 286    -115.511 -25.428 216.997  1.00 19.31           C  
ATOM   4870  CE1 PHE B 286    -116.961 -23.693 218.592  1.00 19.44           C  
ATOM   4871  CE2 PHE B 286    -114.874 -24.371 217.629  1.00 19.52           C  
ATOM   4872  CZ  PHE B 286    -115.601 -23.500 218.426  1.00 19.38           C  
ATOM   4873  N   THR B 287    -120.079 -28.981 216.631  1.00 21.23           N  
ATOM   4874  CA  THR B 287    -120.830 -30.059 215.986  1.00 21.97           C  
ATOM   4875  C   THR B 287    -120.737 -29.971 214.466  1.00 22.67           C  
ATOM   4876  O   THR B 287    -120.346 -28.937 213.913  1.00 21.92           O  
ATOM   4877  CB  THR B 287    -122.323 -30.026 216.380  1.00 22.09           C  
ATOM   4878  CG2 THR B 287    -122.496 -30.244 217.881  1.00 22.27           C  
ATOM   4879  OG1 THR B 287    -122.895 -28.766 216.012  1.00 22.42           O  
ATOM   4880  N   LYS B 288    -121.099 -31.065 213.800  1.00 23.41           N  
ATOM   4881  CA  LYS B 288    -121.217 -31.083 212.333  1.00 24.38           C  
ATOM   4882  C   LYS B 288    -122.236 -30.051 211.814  1.00 24.17           C  
ATOM   4883  O   LYS B 288    -122.011 -29.429 210.775  1.00 23.92           O  
ATOM   4884  CB  LYS B 288    -121.556 -32.490 211.802  1.00 25.57           C  
ATOM   4885  CG  LYS B 288    -122.772 -33.173 212.430  1.00 26.58           C  
ATOM   4886  CD  LYS B 288    -123.481 -34.119 211.467  1.00 27.49           C  
ATOM   4887  CE  LYS B 288    -122.642 -35.343 211.125  1.00 28.07           C  
ATOM   4888  NZ  LYS B 288    -123.264 -36.149 210.039  1.00 28.42           N1+
ATOM   4889  N   GLU B 289    -123.333 -29.867 212.552  1.00 23.95           N  
ATOM   4890  CA  GLU B 289    -124.374 -28.886 212.208  1.00 24.17           C  
ATOM   4891  C   GLU B 289    -123.849 -27.449 212.292  1.00 23.13           C  
ATOM   4892  O   GLU B 289    -124.138 -26.632 211.415  1.00 22.35           O  
ATOM   4893  CB  GLU B 289    -125.605 -29.078 213.116  1.00 25.35           C  
ATOM   4894  CG  GLU B 289    -126.697 -28.012 213.007  1.00 26.41           C  
ATOM   4895  CD  GLU B 289    -126.639 -26.974 214.119  1.00 27.44           C  
ATOM   4896  OE1 GLU B 289    -126.846 -27.348 215.295  1.00 28.99           O  
ATOM   4897  OE2 GLU B 289    -126.401 -25.785 213.822  1.00 27.90           O1-
ATOM   4898  N   GLU B 290    -123.092 -27.158 213.351  1.00 21.86           N  
ATOM   4899  CA  GLU B 290    -122.474 -25.836 213.564  1.00 21.58           C  
ATOM   4900  C   GLU B 290    -121.433 -25.439 212.517  1.00 20.14           C  
ATOM   4901  O   GLU B 290    -121.210 -24.248 212.306  1.00 19.67           O  
ATOM   4902  CB  GLU B 290    -121.784 -25.770 214.935  1.00 22.44           C  
ATOM   4903  CG  GLU B 290    -122.680 -25.405 216.100  1.00 23.28           C  
ATOM   4904  CD  GLU B 290    -121.871 -25.139 217.354  1.00 23.76           C  
ATOM   4905  OE1 GLU B 290    -121.162 -26.063 217.810  1.00 24.25           O  
ATOM   4906  OE2 GLU B 290    -121.930 -24.003 217.871  1.00 24.80           O1-
ATOM   4907  N   THR B 291    -120.777 -26.432 211.913  1.00 18.37           N  
ATOM   4908  CA  THR B 291    -119.658 -26.221 210.987  1.00 17.79           C  
ATOM   4909  C   THR B 291    -119.976 -26.646 209.544  1.00 17.19           C  
ATOM   4910  O   THR B 291    -119.066 -26.779 208.724  1.00 16.96           O  
ATOM   4911  CB  THR B 291    -118.423 -27.007 211.472  1.00 17.66           C  
ATOM   4912  CG2 THR B 291    -117.999 -26.548 212.860  1.00 17.79           C  
ATOM   4913  OG1 THR B 291    -118.734 -28.406 211.515  1.00 17.93           O  
ATOM   4914  N   ARG B 292    -121.261 -26.837 209.235  1.00 17.26           N  
ATOM   4915  CA  ARG B 292    -121.704 -27.303 207.913  1.00 17.50           C  
ATOM   4916  C   ARG B 292    -121.344 -26.316 206.799  1.00 16.80           C  
ATOM   4917  O   ARG B 292    -121.714 -25.147 206.866  1.00 16.01           O  
ATOM   4918  CB  ARG B 292    -123.223 -27.539 207.934  1.00 18.50           C  
ATOM   4919  CG  ARG B 292    -123.822 -28.075 206.641  1.00 19.64           C  
ATOM   4920  CD  ARG B 292    -125.280 -28.482 206.813  1.00 20.38           C  
ATOM   4921  NE  ARG B 292    -126.205 -27.344 206.742  1.00 21.00           N  
ATOM   4922  CZ  ARG B 292    -126.654 -26.620 207.774  1.00 21.71           C  
ATOM   4923  NH1 ARG B 292    -127.500 -25.616 207.540  1.00 22.13           N1+
ATOM   4924  NH2 ARG B 292    -126.282 -26.869 209.035  1.00 22.23           N  
ATOM   4925  N   ILE B 293    -120.627 -26.804 205.784  1.00 16.28           N  
ATOM   4926  CA  ILE B 293    -120.293 -26.031 204.584  1.00 16.21           C  
ATOM   4927  C   ILE B 293    -120.902 -26.744 203.376  1.00 16.18           C  
ATOM   4928  O   ILE B 293    -120.798 -27.970 203.254  1.00 16.45           O  
ATOM   4929  CB  ILE B 293    -118.764 -25.880 204.392  1.00 16.06           C  
ATOM   4930  CG1 ILE B 293    -118.128 -25.205 205.615  1.00 16.18           C  
ATOM   4931  CG2 ILE B 293    -118.454 -25.082 203.128  1.00 16.12           C  
ATOM   4932  CD1 ILE B 293    -116.627 -25.381 205.706  1.00 16.00           C  
ATOM   4933  N   ALA B 294    -121.542 -25.973 202.497  1.00 16.22           N  
ATOM   4934  CA  ALA B 294    -122.153 -26.518 201.285  1.00 16.31           C  
ATOM   4935  C   ALA B 294    -121.076 -27.149 200.397  1.00 16.54           C  
ATOM   4936  O   ALA B 294    -119.983 -26.594 200.281  1.00 16.04           O  
ATOM   4937  CB  ALA B 294    -122.895 -25.433 200.520  1.00 16.43           C
[truncated: 5,435 more chars]
