# Supplementary material for: Structural Descriptors for Subunit Interface Regions in Homodimers: Effect of Lipid Membrane and Secondary Structure Type
Source: J Chem Inf Model. 2025 Mar 27;65(7):3117–26. doi: 10.1021/acs.jcim.4c01233 (PMC12004529; doi:10.1021/acs.jcim.4c01233)
Supplement: Supplementary file 3 — ci4c01233_si_003.tar [file ci4c01233_si_003.tar › database/alpha/5ts9_cytop.pdb]

ATOM      1  N   GLY A   1      42.762  26.449  -6.244  1.00 54.25           N  
ATOM      2  CA  GLY A   1      44.169  26.481  -5.885  1.00 51.06           C  
ATOM      3  C   GLY A   1      44.998  27.128  -6.976  1.00 49.51           C  
ATOM      4  O   GLY A   1      46.024  27.768  -6.710  1.00 50.55           O  
ATOM      5  N   ALA A   2      44.549  26.944  -8.220  1.00 47.41           N  
ATOM      6  CA  ALA A   2      45.163  27.649  -9.338  1.00 41.51           C  
ATOM      7  C   ALA A   2      45.106  29.152  -9.114  1.00 43.19           C  
ATOM      8  O   ALA A   2      46.104  29.857  -9.298  1.00 36.91           O  
ATOM      9  CB  ALA A   2      44.470  27.271 -10.645  1.00 37.60           C  
ATOM     10  N   GLN A   3      43.938  29.657  -8.701  1.00 41.88           N  
ATOM     11  CA  GLN A   3      43.820  31.065  -8.347  1.00 44.19           C  
ATOM     12  C   GLN A   3      44.670  31.390  -7.126  1.00 48.67           C  
ATOM     13  O   GLN A   3      45.387  32.395  -7.118  1.00 47.33           O  
ATOM     14  CB  GLN A   3      42.355  31.429  -8.096  1.00 47.18           C  
ATOM     15  CG  GLN A   3      41.646  32.079  -9.277  1.00 46.99           C  
ATOM     16  CD  GLN A   3      40.164  32.330  -9.011  1.00 50.96           C  
ATOM     17  NE2 GLN A   3      39.409  32.638 -10.074  1.00 47.81           N  
ATOM     18  OE1 GLN A   3      39.701  32.237  -7.870  1.00 48.66           O  
ATOM     19  N   GLN A   4      44.619  30.539  -6.093  1.00 56.60           N  
ATOM     20  CA  GLN A   4      45.421  30.764  -4.893  1.00 62.18           C  
ATOM     21  C   GLN A   4      46.908  30.839  -5.206  1.00 59.74           C  
ATOM     22  O   GLN A   4      47.671  31.401  -4.413  1.00 63.33           O  
ATOM     23  CB  GLN A   4      45.156  29.658  -3.863  1.00 67.56           C  
ATOM     24  N   ASP A   5      47.333  30.271  -6.337  1.00 58.38           N  
ATOM     25  CA  ASP A   5      48.701  30.392  -6.811  1.00 53.09           C  
ATOM     26  C   ASP A   5      48.912  31.591  -7.713  1.00 43.26           C  
ATOM     27  O   ASP A   5      50.063  31.991  -7.918  1.00 34.92           O  
ATOM     28  CB  ASP A   5      49.126  29.144  -7.602  1.00 53.53           C  
ATOM     29  CG  ASP A   5      49.386  27.953  -6.717  1.00 63.20           C  
ATOM     30  OD1 ASP A   5      49.679  26.870  -7.266  1.00 65.82           O  
ATOM     31  OD2 ASP A   5      49.285  28.097  -5.475  1.00 71.04           O1-
ATOM     32  N   ALA A   6      47.834  32.151  -8.269  1.00 42.19           N  
ATOM     33  CA  ALA A   6      47.972  33.076  -9.393  1.00 45.99           C  
ATOM     34  C   ALA A   6      48.733  34.344  -9.014  1.00 35.53           C  
ATOM     35  O   ALA A   6      49.406  34.947  -9.863  1.00 35.06           O  
ATOM     36  CB  ALA A   6      46.593  33.434  -9.935  1.00 51.38           C  
ATOM     37  N   PHE A   7      48.642  34.769  -7.762  1.00 27.96           N  
ATOM     38  CA  PHE A   7      49.340  35.973  -7.333  1.00 26.42           C  
ATOM     39  C   PHE A   7      50.763  35.694  -6.867  1.00 26.40           C  
ATOM     40  O   PHE A   7      51.484  36.642  -6.509  1.00 22.43           O  
ATOM     41  CB  PHE A   7      48.542  36.671  -6.220  1.00 28.64           C  
ATOM     42  CG  PHE A   7      47.277  37.331  -6.708  1.00 26.16           C  
ATOM     43  CD1 PHE A   7      47.325  38.551  -7.358  1.00 24.55           C  
ATOM     44  CD2 PHE A   7      46.043  36.718  -6.541  1.00 36.82           C  
ATOM     45  CE1 PHE A   7      46.164  39.161  -7.828  1.00 24.41           C  
ATOM     46  CE2 PHE A   7      44.880  37.317  -7.008  1.00 28.88           C  
ATOM     47  CZ  PHE A   7      44.935  38.536  -7.645  1.00 23.68           C  
ATOM     48  N   VAL A   8      51.195  34.435  -6.868  1.00 23.13           N  
ATOM     49  CA  VAL A   8      52.484  34.114  -6.249  1.00 25.70           C  
ATOM     50  C   VAL A   8      53.657  34.734  -7.005  1.00 20.51           C  
ATOM     51  O   VAL A   8      54.552  35.288  -6.353  1.00 20.17           O  
ATOM     52  CB  VAL A   8      52.674  32.600  -6.096  1.00 28.82           C  
ATOM     53  CG1 VAL A   8      54.138  32.287  -5.854  1.00 27.42           C  
ATOM     54  CG2 VAL A   8      51.832  32.097  -4.942  1.00 29.79           C  
ATOM     55  N   PRO A   9      53.736  34.651  -8.345  1.00 24.10           N  
ATOM     56  CA  PRO A   9      54.853  35.329  -9.030  1.00 22.65           C  
ATOM     57  C   PRO A   9      54.887  36.839  -8.804  1.00 24.70           C  
ATOM     58  O   PRO A   9      55.973  37.416  -8.652  1.00 22.13           O  
ATOM     59  CB  PRO A   9      54.629  34.965 -10.510  1.00 24.02           C  
ATOM     60  CG  PRO A   9      53.857  33.688 -10.472  1.00 24.89           C  
ATOM     61  CD  PRO A   9      52.938  33.842  -9.288  1.00 24.72           C  
ATOM     62  N   LEU A  10      53.731  37.501  -8.761  1.00 19.88           N  
ATOM     63  CA  LEU A  10      53.714  38.926  -8.443  1.00 18.93           C  
ATOM     64  C   LEU A  10      54.234  39.182  -7.030  1.00 20.79           C  
ATOM     65  O   LEU A  10      55.100  40.044  -6.819  1.00 17.90           O  
ATOM     66  CB  LEU A  10      52.293  39.477  -8.609  1.00 19.73           C  
ATOM     67  CG  LEU A  10      52.025  40.924  -8.156  1.00 18.41           C  
ATOM     68  CD1 LEU A  10      52.991  41.866  -8.819  1.00 18.29           C  
ATOM     69  CD2 LEU A  10      50.587  41.303  -8.499  1.00 19.03           C  
ATOM     70  N   VAL A  11      53.725  38.429  -6.046  1.00 18.00           N  
ATOM     71  CA  VAL A  11      54.127  38.625  -4.649  1.00 16.83           C  
ATOM     72  C   VAL A  11      55.595  38.277  -4.472  1.00 19.13           C  
ATOM     73  O   VAL A  11      56.308  38.905  -3.686  1.00 15.90           O  
ATOM     74  CB  VAL A  11      53.213  37.792  -3.721  1.00 21.13           C  
ATOM     75  CG1 VAL A  11      53.719  37.785  -2.268  1.00 20.43           C  
ATOM     76  CG2 VAL A  11      51.797  38.338  -3.768  1.00 20.47           C  
ATOM     77  N   ARG A  12      56.076  37.283  -5.218  1.00 19.13           N  
ATOM     78  CA  ARG A  12      57.493  36.945  -5.182  1.00 25.24           C  
ATOM     79  C   ARG A  12      58.352  38.117  -5.661  1.00 17.53           C  
ATOM     80  O   ARG A  12      59.370  38.436  -5.046  1.00 19.46           O  
ATOM     81  CB  ARG A  12      57.719  35.696  -6.038  1.00 25.29           C  
ATOM     82  CG  ARG A  12      59.021  34.981  -5.807  1.00 37.81           C  
ATOM     83  CD  ARG A  12      59.028  33.707  -6.654  1.00 50.97           C  
ATOM     84  NE  ARG A  12      58.239  32.613  -6.077  1.00 55.01           N  
ATOM     85  CZ  ARG A  12      57.522  31.750  -6.794  1.00 58.44           C  
ATOM     86  NH1 ARG A  12      57.458  31.867  -8.115  1.00 61.07           N1+
ATOM     87  NH2 ARG A  12      56.859  30.771  -6.194  1.00 62.25           N  
ATOM     88  N   SER A  13      57.947  38.788  -6.746  1.00 19.05           N  
ATOM     89  CA  SER A  13      58.741  39.904  -7.246  0.56 17.34           C  
ATOM     91  C   SER A  13      58.775  41.048  -6.236  1.00 22.00           C  
ATOM     92  O   SER A  13      59.830  41.657  -6.010  1.00 22.24           O  
ATOM     93  CB  SER A  13      58.198  40.372  -8.599  0.56 19.55           C  
ATOM     95  OG  SER A  13      56.822  40.708  -8.524  0.56 19.46           O  
ATOM     97  N   MET A  14      57.638  41.344  -5.598  1.00 21.49           N  
ATOM     98  CA  MET A  14      57.630  42.362  -4.547  1.00 16.06           C  
ATOM     99  C   MET A  14      58.496  41.936  -3.372  1.00 16.04           C  
ATOM    100  O   MET A  14      59.195  42.770  -2.779  1.00 17.72           O  
ATOM    101  CB  MET A  14      56.199  42.631  -4.078  1.00 14.70           C  
ATOM    102  CG  MET A  14      55.313  43.276  -5.137  1.00 15.20           C  
ATOM    103  SD  MET A  14      53.643  43.621  -4.474  1.00 17.10           S  
ATOM    104  CE  MET A  14      52.906  44.477  -5.887  1.00 16.39           C  
ATOM    105  N   ALA A  15      58.481  40.633  -3.030  1.00 15.71           N  
ATOM    106  CA  ALA A  15      59.356  40.152  -1.963  1.00 22.76           C  
ATOM    107  C   ALA A  15      60.831  40.318  -2.323  1.00 22.23           C  
ATOM    108  O   ALA A  15      61.638  40.688  -1.463  1.00 14.47           O  
ATOM    109  CB  ALA A  15      59.041  38.697  -1.618  1.00 24.65           C  
ATOM    110  N   ASP A  16      61.210  40.039  -3.583  1.00 18.46           N  
ATOM    111  CA  ASP A  16      62.592  40.274  -4.005  1.00 18.72           C  
ATOM    112  C   ASP A  16      62.950  41.756  -3.905  1.00 18.89           C  
ATOM    113  O   ASP A  16      64.065  42.113  -3.497  1.00 15.58           O  
ATOM    114  CB  ASP A  16      62.804  39.775  -5.437  1.00 20.50           C  
ATOM    115  CG  ASP A  16      62.622  38.271  -5.572  1.00 28.27           C  
ATOM    116  OD1 ASP A  16      62.809  37.533  -4.579  1.00 24.66           O  
ATOM    117  OD2 ASP A  16      62.300  37.830  -6.688  1.00 27.89           O1-
ATOM    118  N   ARG A  17      62.009  42.638  -4.256  1.00 15.48           N  
ATOM    119  CA  ARG A  17      62.277  44.068  -4.141  1.00 15.49           C  
ATOM    120  C   ARG A  17      62.417  44.468  -2.684  1.00 18.55           C  
ATOM    121  O   ARG A  17      63.319  45.232  -2.320  1.00 14.79           O  
ATOM    122  CB  ARG A  17      61.159  44.876  -4.807  1.00 18.25           C  
ATOM    123  CG  ARG A  17      61.557  46.340  -5.080  1.00 15.11           C  
ATOM    124  CD  ARG A  17      60.390  47.213  -5.462  1.00 15.12           C  
ATOM    125  NE  ARG A  17      60.883  48.496  -5.960  1.00 16.95           N  
ATOM    126  CZ  ARG A  17      61.321  49.484  -5.181  1.00 15.91           C  
ATOM    127  NH1 ARG A  17      61.286  49.358  -3.865  1.00 14.94           N1+
ATOM    128  NH2 ARG A  17      61.785  50.604  -5.730  1.00 19.57           N  
ATOM    129  N   LEU A  18      61.529  43.944  -1.839  1.00 17.43           N  
ATOM    130  CA  LEU A  18      61.585  44.234  -0.416  1.00 17.97           C  
ATOM    131  C   LEU A  18      62.942  43.863   0.164  1.00 17.10           C  
ATOM    132  O   LEU A  18      63.480  44.590   1.000  1.00 19.52           O  
ATOM    133  CB  LEU A  18      60.457  43.489   0.301  1.00 12.79           C  
ATOM    134  CG  LEU A  18      60.246  43.802   1.781  1.00 19.88           C  
ATOM    135  CD1 LEU A  18      59.916  45.306   2.005  1.00 17.81           C  
ATOM    136  CD2 LEU A  18      59.128  42.904   2.309  1.00 24.90           C  
ATOM    137  N   ASN A  19      63.528  42.760  -0.296  1.00 18.96           N  
ATOM    138  CA  ASN A  19      64.753  42.264   0.317  1.00 16.85           C  
ATOM    139  C   ASN A  19      65.960  43.157   0.054  1.00 17.47           C  
ATOM    140  O   ASN A  19      66.957  43.033   0.770  1.00 23.60           O  
ATOM    141  CB  ASN A  19      65.045  40.834  -0.158  1.00 26.01           C  
ATOM    142  CG  ASN A  19      64.271  39.783   0.639  1.00 37.08           C  
ATOM    143  ND2 ASN A  19      63.810  38.743  -0.048  1.00 40.58           N  
ATOM    144  OD1 ASN A  19      64.091  39.907   1.859  1.00 33.67           O  
ATOM    145  N   THR A  20      65.922  44.034  -0.962  1.00 19.26           N  
ATOM    146  CA  THR A  20      66.995  45.020  -1.092  1.00 18.39           C  
ATOM    147  C   THR A  20      67.068  45.962   0.113  1.00 14.64           C  
ATOM    148  O   THR A  20      68.122  46.555   0.347  1.00 18.33           O  
ATOM    149  CB  THR A  20      66.829  45.872  -2.349  1.00 17.65           C  
ATOM    150  CG2 THR A  20      66.791  44.996  -3.607  1.00 17.76           C  
ATOM    151  OG1 THR A  20      65.620  46.646  -2.239  1.00 17.12           O  
ATOM    152  N   ALA A  21      65.973  46.120   0.868  1.00 14.55           N  
ATOM    153  CA  ALA A  21      65.995  46.963   2.070  1.00 18.41           C  
ATOM    154  C   ALA A  21      67.111  46.562   3.038  1.00 19.90           C  
ATOM    155  O   ALA A  21      67.729  47.424   3.682  1.00 17.97           O  
ATOM    156  CB  ALA A  21      64.641  46.904   2.781  1.00 12.65           C  
ATOM    157  N   ASP A  22      67.379  45.258   3.166  1.00 20.12           N  
ATOM    158  CA  ASP A  22      68.445  44.819   4.064  1.00 18.31           C  
ATOM    159  C   ASP A  22      69.781  45.421   3.655  1.00 21.04           C  
ATOM    160  O   ASP A  22      70.537  45.901   4.503  1.00 27.50           O  
ATOM    161  CB  ASP A  22      68.545  43.295   4.082  1.00 20.92           C  
ATOM    162  CG  ASP A  22      67.257  42.635   4.517  1.00 27.91           C  
ATOM    163  OD1 ASP A  22      66.183  43.232   4.303  1.00 27.19           O  
ATOM    164  OD2 ASP A  22      67.318  41.517   5.071  1.00 34.89           O1-
ATOM    165  N   GLN A  23      70.082  45.430   2.353  1.00 22.65           N  
ATOM    166  CA  GLN A  23      71.366  45.982   1.936  1.00 22.96           C  
ATOM    167  C   GLN A  23      71.349  47.507   1.905  1.00 16.71           C  
ATOM    168  O   GLN A  23      72.401  48.127   2.094  1.00 20.89           O  
ATOM    169  CB  GLN A  23      71.770  45.427   0.569  1.00 19.83           C  
ATOM    170  CG  GLN A  23      72.416  44.037   0.610  1.00 18.28           C  
ATOM    171  CD  GLN A  23      73.884  44.107   0.997  1.00 23.04           C  
ATOM    172  NE2 GLN A  23      74.423  43.000   1.482  1.00 25.87           N  
ATOM    173  OE1 GLN A  23      74.529  45.150   0.844  1.00 26.84           O  
ATOM    174  N   VAL A  24      70.202  48.140   1.640  1.00 15.99           N  
ATOM    175  CA  VAL A  24      70.196  49.603   1.708  1.00 16.60           C  
ATOM    176  C   VAL A  24      70.362  50.071   3.161  1.00 18.53           C  
ATOM    177  O   VAL A  24      71.089  51.036   3.440  1.00 17.23           O  
ATOM    178  CB  VAL A  24      68.925  50.164   1.051  1.00 15.58           C  
ATOM    179  CG1 VAL A  24      68.771  51.651   1.395  1.00 16.96           C  
ATOM    180  CG2 VAL A  24      68.982  49.945  -0.504  1.00 16.82           C  
ATOM    181  N   ALA A  25      69.735  49.367   4.104  1.00 16.89           N  
ATOM    182  CA  ALA A  25      69.919  49.663   5.528  1.00 19.69           C  
ATOM    183  C   ALA A  25      71.391  49.592   5.927  1.00 18.83           C  
ATOM    184  O   ALA A  25      71.898  50.485   6.608  1.00 24.88           O  
ATOM    185  CB  ALA A  25      69.096  48.693   6.377  1.00 14.99           C  
ATOM    186  N   LEU A  26      72.087  48.531   5.516  1.00 17.09           N  
ATOM    187  CA  LEU A  26      73.522  48.407   5.806  1.00 17.54           C  
ATOM    188  C   LEU A  26      74.298  49.614   5.304  1.00 27.33           C  
ATOM    189  O   LEU A  26      75.155  50.165   6.013  1.00 24.48           O  
ATOM    190  CB  LEU A  26      74.079  47.138   5.158  1.00 21.14           C  
ATOM    191  CG  LEU A  26      73.632  45.781   5.692  1.00 23.03           C  
ATOM    192  CD1 LEU A  26      74.173  44.650   4.789  1.00 24.76           C  
ATOM    193  CD2 LEU A  26      74.082  45.608   7.154  1.00 18.82           C  
ATOM    194  N   SER A  27      74.035  50.017   4.060  1.00 24.81           N  
ATOM    195  CA  SER A  27      74.748  51.149   3.492  1.00 22.58           C  
ATOM    196  C   SER A  27      74.472  52.419   4.279  1.00 21.44           C  
ATOM    197  O   SER A  27      75.378  53.225   4.519  1.00 21.04           O  
ATOM    198  CB  SER A  27      74.348  51.333   2.031  1.00 28.14           C  
ATOM    199  OG  SER A  27      74.881  52.553   1.534  1.00 29.90           O  
ATOM    200  N   LYS A  28      73.218  52.629   4.673  1.00 24.60           N  
ATOM    201  CA  LYS A  28      72.878  53.826   5.429  1.00 18.17           C  
ATOM    202  C   LYS A  28      73.418  53.754   6.853  1.00 20.27           C  
ATOM    203  O   LYS A  28      73.739  54.788   7.439  1.00 20.97           O  
ATOM    204  CB  LYS A  28      71.366  54.037   5.413  1.00 21.70           C  
ATOM    205  CG  LYS A  28      70.890  54.508   4.034  1.00 20.94           C  
ATOM    206  CD  LYS A  28      69.398  54.719   3.976  1.00 21.83           C  
ATOM    207  CE  LYS A  28      68.973  55.205   2.576  1.00 23.47           C  
ATOM    208  NZ  LYS A  28      67.497  54.903   2.362  1.00 25.05           N1+
ATOM    209  N   TRP A  29      73.554  52.548   7.406  1.00 17.99           N  
ATOM    210  CA  TRP A  29      74.240  52.379   8.680  1.00 18.43           C  
ATOM    211  C   TRP A  29      75.712  52.785   8.570  1.00 19.96           C  
ATOM    212  O   TRP A  29      76.245  53.457   9.461  1.00 26.47           O  
ATOM    213  CB  TRP A  29      74.104  50.920   9.151  1.00 17.98           C  
ATOM    214  CG  TRP A  29      74.956  50.556  10.376  1.00 20.34           C  
ATOM    215  CD1 TRP A  29      76.256  50.109  10.385  1.00 25.79           C  
ATOM    216  CD2 TRP A  29      74.542  50.604  11.746  1.00 25.15           C  
ATOM    217  CE2 TRP A  29      75.637  50.189  12.534  1.00 28.58           C  
ATOM    218  CE3 TRP A  29      73.346  50.970  12.384  1.00 19.50           C  
ATOM    219  NE1 TRP A  29      76.671  49.888  11.684  1.00 25.16           N  
ATOM    220  CZ2 TRP A  29      75.569  50.113  13.930  1.00 29.85           C  
ATOM    221  CZ3 TRP A  29      73.281  50.889  13.766  1.00 20.93           C  
ATOM    222  CH2 TRP A  29      74.390  50.473  14.525  1.00 24.00           C  
ATOM    223  N   ASP A  30      76.375  52.406   7.474  1.00 20.65           N  
ATOM    224  CA  ASP A  30      77.778  52.770   7.274  1.00 26.26           C  
ATOM    225  C   ASP A  30      77.942  54.275   7.068  1.00 32.25           C  
ATOM    226  O   ASP A  30      78.838  54.894   7.650  1.00 34.84           O  
ATOM    227  CB  ASP A  30      78.354  52.007   6.078  1.00 23.43           C  
ATOM    228  CG  ASP A  30      78.417  50.495   6.304  1.00 26.79           C  
ATOM    229  OD1 ASP A  30      78.219  50.050   7.458  1.00 31.47           O  
ATOM    230  OD2 ASP A  30      78.647  49.747   5.322  1.00 29.36           O1-
ATOM    231  N   THR A  31      77.088  54.889   6.239  1.00 28.70           N  
ATOM    232  CA  THR A  31      77.313  56.269   5.812  1.00 31.89           C  
ATOM    233  C   THR A  31      76.584  57.292   6.666  1.00 34.78           C  
ATOM    234  O   THR A  31      76.943  58.473   6.630  1.00 35.41           O  
ATOM    235  CB  THR A  31      76.866  56.470   4.357  1.00 30.34           C  
ATOM    236  CG2 THR A  31      77.530  55.482   3.433  1.00 30.90           C  
ATOM    237  OG1 THR A  31      75.447  56.297   4.278  1.00 33.83           O  
ATOM    238  N   GLY A  32      75.570  56.874   7.419  1.00 29.59           N  
ATOM    239  CA  GLY A  32      74.763  57.809   8.164  1.00 26.17           C  
ATOM    240  C   GLY A  32      73.714  58.531   7.352  1.00 27.18           C  
ATOM    241  O   GLY A  32      73.059  59.432   7.881  1.00 26.46           O  
ATOM    242  N   GLN A  33      73.528  58.165   6.088  1.00 32.20           N  
ATOM    243  CA  GLN A  33      72.500  58.799   5.280  1.00 34.81           C  
ATOM    244  C   GLN A  33      71.107  58.450   5.819  1.00 32.30           C  
ATOM    245  O   GLN A  33      70.887  57.356   6.352  1.00 29.07           O  
ATOM    246  CB  GLN A  33      72.634  58.367   3.819  1.00 43.37           C  
ATOM    247  CG  GLN A  33      73.891  58.906   3.149  1.00 51.91           C  
ATOM    248  CD  GLN A  33      74.071  60.393   3.397  1.00 55.37           C  
ATOM    249  NE2 GLN A  33      73.093  61.184   2.970  1.00 55.30           N  
ATOM    250  OE1 GLN A  33      75.074  60.827   3.973  1.00 56.74           O  
ATOM    251  N   PRO A  34      70.153  59.369   5.714  1.00 31.02           N  
ATOM    252  CA  PRO A  34      68.810  59.103   6.243  1.00 29.15           C  
ATOM    253  C   PRO A  34      68.049  58.112   5.373  1.00 27.91           C  
ATOM    254  O   PRO A  34      68.311  57.958   4.177  1.00 23.05           O  
ATOM    255  CB  PRO A  34      68.141  60.484   6.228  1.00 31.91           C  
ATOM    256  CG  PRO A  34      68.838  61.219   5.124  1.00 33.86           C  
ATOM    257  CD  PRO A  34      70.277  60.721   5.137  1.00 29.20           C  
ATOM    258  N   VAL A  35      67.087  57.425   5.999  1.00 22.34           N  
ATOM    259  CA  VAL A  35      66.247  56.486   5.254  1.00 20.03           C  
ATOM    260  C   VAL A  35      65.456  57.222   4.183  1.00 26.11           C  
ATOM    261  O   VAL A  35      65.427  56.816   3.016  1.00 26.27           O  
ATOM    262  CB  VAL A  35      65.310  55.731   6.205  1.00 21.75           C  
ATOM    263  CG1 VAL A  35      64.270  54.895   5.412  1.00 18.99           C  
ATOM    264  CG2 VAL A  35      66.111  54.869   7.151  1.00 19.25           C  
ATOM    265  N   TYR A  36      64.793  58.311   4.573  1.00 21.12           N  
ATOM    266  CA  TYR A  36      63.912  59.033   3.668  1.00 22.29           C  
ATOM    267  C   TYR A  36      64.704  60.004   2.800  1.00 22.39           C  
ATOM    268  O   TYR A  36      65.583  60.717   3.286  1.00 25.13           O  
ATOM    269  CB  TYR A  36      62.846  59.788   4.466  1.00 19.71           C  
ATOM    270  CG  TYR A  36      61.969  60.683   3.616  1.00 26.34           C  
ATOM    271  CD1 TYR A  36      61.150  60.154   2.623  1.00 27.04           C  
ATOM    272  CD2 TYR A  36      61.959  62.050   3.809  1.00 31.16           C  
ATOM    273  CE1 TYR A  36      60.352  60.974   1.844  1.00 25.75           C  
ATOM    274  CE2 TYR A  36      61.170  62.873   3.038  1.00 35.29           C  
ATOM    275  CZ  TYR A  36      60.365  62.329   2.066  1.00 29.79           C  
ATOM    276  OH  TYR A  36      59.578  63.169   1.316  1.00 28.75           O  
ATOM    277  N   ASP A  37      64.388  60.023   1.505  1.00 29.13           N  
ATOM    278  CA  ASP A  37      64.949  60.994   0.554  1.00 35.14           C  
ATOM    279  C   ASP A  37      63.809  61.374  -0.383  1.00 29.98           C  
ATOM    280  O   ASP A  37      63.516  60.644  -1.336  1.00 23.39           O  
ATOM    281  CB  ASP A  37      66.140  60.420  -0.213  1.00 33.99           C  
ATOM    282  CG  ASP A  37      66.678  61.371  -1.292  1.00 43.27           C  
ATOM    283  OD1 ASP A  37      66.169  62.505  -1.455  1.00 39.84           O  
ATOM    284  OD2 ASP A  37      67.638  60.971  -1.984  1.00 49.56           O1-
ATOM    285  N   GLY A  38      63.189  62.523  -0.118  1.00 31.60           N  
ATOM    286  CA  GLY A  38      61.999  62.900  -0.862  1.00 27.91           C  
ATOM    287  C   GLY A  38      62.231  62.987  -2.357  1.00 25.69           C  
ATOM    288  O   GLY A  38      61.401  62.532  -3.148  1.00 27.17           O  
ATOM    289  N   GLN A  39      63.355  63.575  -2.765  1.00 29.09           N  
ATOM    290  CA  GLN A  39      63.597  63.764  -4.194  1.00 29.75           C  
ATOM    291  C   GLN A  39      63.778  62.418  -4.885  1.00 32.23           C  
ATOM    292  O   GLN A  39      63.082  62.110  -5.860  1.00 29.73           O  
ATOM    293  CB  GLN A  39      64.808  64.674  -4.414  1.00 30.30           C  
ATOM    294  N   ARG A  40      64.662  61.572  -4.351  1.00 27.77           N  
ATOM    295  CA  ARG A  40      64.879  60.263  -4.959  1.00 31.19           C  
ATOM    296  C   ARG A  40      63.603  59.423  -4.981  1.00 29.76           C  
ATOM    297  O   ARG A  40      63.314  58.766  -5.986  1.00 28.83           O  
ATOM    298  CB  ARG A  40      65.991  59.516  -4.228  1.00 37.04           C  
ATOM    299  N   GLU A  41      62.822  59.417  -3.885  1.00 24.82           N  
ATOM    300  CA  GLU A  41      61.583  58.645  -3.888  0.55 25.14           C  
ATOM    302  C   GLU A  41      60.609  59.154  -4.949  1.00 24.63           C  
ATOM    303  O   GLU A  41      59.879  58.366  -5.562  1.00 23.60           O  
ATOM    304  CB  GLU A  41      60.937  58.667  -2.501  0.55 25.12           C  
ATOM    306  CG  GLU A  41      61.639  57.772  -1.480  0.55 24.39           C  
ATOM    308  CD  GLU A  41      61.085  57.919  -0.070  0.55 28.65           C  
ATOM    310  OE1 GLU A  41      59.853  58.060   0.094  0.55 27.60           O  
ATOM    312  OE2 GLU A  41      61.893  57.897   0.881  0.55 27.74           O1-
ATOM    314  N   ALA A  42      60.576  60.461  -5.184  1.00 29.84           N  
ATOM    315  CA  ALA A  42      59.611  60.972  -6.148  1.00 24.94           C  
ATOM    316  C   ALA A  42      59.996  60.575  -7.568  1.00 30.09           C  
ATOM    317  O   ALA A  42      59.114  60.285  -8.394  1.00 24.38           O  
ATOM    318  CB  ALA A  42      59.483  62.485  -6.004  1.00 24.39           C  
ATOM    319  N   GLN A  43      61.303  60.496  -7.843  1.00 26.75           N  
ATOM    320  CA  GLN A  43      61.777  60.057  -9.151  1.00 31.95           C  
ATOM    321  C   GLN A  43      61.526  58.571  -9.358  1.00 34.05           C  
ATOM    322  O   GLN A  43      61.183  58.145 -10.467  1.00 32.39           O  
ATOM    323  CB  GLN A  43      63.260  60.374  -9.303  1.00 36.40           C  
ATOM    324  CG  GLN A  43      63.730  60.279 -10.730  1.00 46.07           C  
ATOM    325  CD  GLN A  43      63.048  61.308 -11.605  1.00 53.97           C  
ATOM    326  NE2 GLN A  43      62.223  60.844 -12.539  1.00 57.84           N  
ATOM    327  OE1 GLN A  43      63.245  62.510 -11.428  1.00 52.19           O  
ATOM    328  N   VAL A  44      61.705  57.771  -8.302  1.00 30.14           N  
ATOM    329  CA  VAL A  44      61.344  56.354  -8.351  1.00 26.28           C  
ATOM    330  C   VAL A  44      59.887  56.199  -8.757  1.00 26.86           C  
ATOM    331  O   VAL A  44      59.541  55.401  -9.635  1.00 26.87           O  
ATOM    332  CB  VAL A  44      61.604  55.686  -6.988  1.00 21.44           C  
ATOM    333  CG1 VAL A  44      61.022  54.276  -6.972  1.00 22.76           C  
ATOM    334  CG2 VAL A  44      63.097  55.679  -6.658  1.00 24.76           C  
ATOM    335  N   ILE A  45      59.006  56.955  -8.112  1.00 23.85           N  
ATOM    336  CA  ILE A  45      57.586  56.774  -8.381  1.00 26.68           C  
ATOM    337  C   ILE A  45      57.224  57.326  -9.758  1.00 25.74           C  
ATOM    338  O   ILE A  45      56.437  56.719 -10.496  1.00 24.63           O  
ATOM    339  CB  ILE A  45      56.764  57.395  -7.240  1.00 28.96           C  
ATOM    340  CG1 ILE A  45      56.918  56.511  -5.990  1.00 29.28           C  
ATOM    341  CG2 ILE A  45      55.281  57.493  -7.608  1.00 29.65           C  
ATOM    342  CD1 ILE A  45      56.693  57.254  -4.672  1.00 30.21           C  
ATOM    343  N   ALA A  46      57.836  58.444 -10.155  1.00 22.74           N  
ATOM    344  CA  ALA A  46      57.560  59.010 -11.478  1.00 26.36           C  
ATOM    345  C   ALA A  46      58.046  58.091 -12.602  1.00 31.68           C  
ATOM    346  O   ALA A  46      57.389  57.981 -13.647  1.00 32.73           O  
ATOM    347  CB  ALA A  46      58.201  60.389 -11.604  1.00 28.11           C  
ATOM    348  N   ASN A  47      59.195  57.435 -12.413  1.00 27.85           N  
ATOM    349  CA  ASN A  47      59.669  56.458 -13.387  1.00 30.67           C  
ATOM    350  C   ASN A  47      58.644  55.344 -13.589  1.00 31.50           C  
ATOM    351  O   ASN A  47      58.342  54.954 -14.727  1.00 28.32           O  
ATOM    352  CB  ASN A  47      61.015  55.881 -12.931  1.00 27.94           C  
ATOM    353  CG  ASN A  47      62.157  56.883 -13.062  1.00 34.71           C  
ATOM    354  ND2 ASN A  47      63.335  56.507 -12.578  1.00 31.45           N  
ATOM    355  OD1 ASN A  47      61.982  57.974 -13.601  1.00 34.29           O  
ATOM    356  N   ALA A  48      58.094  54.826 -12.489  1.00 24.48           N  
ATOM    357  CA  ALA A  48      57.028  53.831 -12.578  1.00 26.75           C  
ATOM    358  C   ALA A  48      55.866  54.360 -13.403  1.00 32.71           C  
ATOM    359  O   ALA A  48      55.344  53.670 -14.285  1.00 37.70           O  
ATOM    360  CB  ALA A  48      56.554  53.431 -11.167  1.00 22.93           C  
ATOM    361  N   ALA A  49      55.459  55.601 -13.144  1.00 33.69           N  
ATOM    362  CA  ALA A  49      54.351  56.170 -13.895  1.00 25.00           C  
ATOM    363  C   ALA A  49      54.661  56.208 -15.382  1.00 32.25           C  
ATOM    364  O   ALA A  49      53.803  55.868 -16.206  1.00 37.37           O  
ATOM    365  CB  ALA A  49      54.022  57.565 -13.371  1.00 29.25           C  
ATOM    366  N   THR A  50      55.896  56.579 -15.745  1.00 27.28           N  
ATOM    367  CA  THR A  50      56.259  56.698 -17.160  1.00 30.29           C  
ATOM    368  C   THR A  50      56.200  55.351 -17.875  1.00 37.81           C  
ATOM    369  O   THR A  50      55.787  55.273 -19.044  1.00 32.68           O  
ATOM    370  CB  THR A  50      57.656  57.306 -17.290  1.00 35.85           C  
ATOM    371  CG2 THR A  50      58.077  57.396 -18.753  1.00 39.30           C  
ATOM    372  OG1 THR A  50      57.655  58.623 -16.721  1.00 43.42           O  
ATOM    373  N   MET A  51      56.615  54.281 -17.199  1.00 34.76           N  
ATOM    374  CA  MET A  51      56.669  52.965 -17.818  1.00 37.31           C  
ATOM    375  C   MET A  51      55.339  52.223 -17.767  1.00 32.31           C  
ATOM    376  O   MET A  51      55.205  51.174 -18.411  1.00 32.37           O  
ATOM    377  CB  MET A  51      57.762  52.130 -17.148  1.00 43.78           C  
ATOM    378  CG  MET A  51      58.201  50.910 -17.941  1.00 58.05           C  
ATOM    379  SD  MET A  51      59.491  49.985 -17.076  1.00 68.39           S  
ATOM    380  CE  MET A  51      60.947  50.903 -17.601  1.00 67.63           C  
ATOM    381  N   ALA A  52      54.345  52.759 -17.056  1.00 30.64           N  
ATOM    382  CA  ALA A  52      53.122  52.004 -16.783  1.00 32.98           C  
ATOM    383  C   ALA A  52      52.445  51.543 -18.066  1.00 33.39           C  
ATOM    384  O   ALA A  52      52.040  50.384 -18.179  1.00 31.39           O  
ATOM    385  CB  ALA A  52      52.150  52.843 -15.952  1.00 27.91           C  
ATOM    386  N   SER A  53      52.317  52.439 -19.048  1.00 42.31           N  
ATOM    387  CA  SER A  53      51.550  52.122 -20.249  1.00 39.13           C  
ATOM    388  C   SER A  53      52.169  50.978 -21.046  1.00 41.56           C  
ATOM    389  O   SER A  53      51.462  50.293 -21.798  1.00 43.17           O  
ATOM    390  CB  SER A  53      51.420  53.368 -21.127  1.00 40.55           C  
ATOM    391  OG  SER A  53      52.694  53.838 -21.522  1.00 46.39           O  
ATOM    392  N   GLU A  54      53.478  50.757 -20.914  1.00 36.64           N  
ATOM    393  CA  GLU A  54      54.097  49.651 -21.637  1.00 40.09           C  
ATOM    394  C   GLU A  54      53.535  48.296 -21.207  1.00 40.83           C  
ATOM    395  O   GLU A  54      53.686  47.318 -21.944  1.00 47.11           O  
ATOM    396  CB  GLU A  54      55.618  49.681 -21.451  1.00 34.84           C  
ATOM    397  N   TYR A  55      52.867  48.226 -20.051  1.00 35.37           N  
ATOM    398  CA  TYR A  55      52.327  46.990 -19.491  1.00 31.50           C  
ATOM    399  C   TYR A  55      50.822  47.081 -19.243  1.00 36.07           C  
ATOM    400  O   TYR A  55      50.297  46.421 -18.342  1.00 35.66           O  
ATOM    401  CB  TYR A  55      53.040  46.637 -18.184  1.00 26.71           C  
ATOM    402  CG  TYR A  55      54.530  46.370 -18.326  1.00 34.92           C  
ATOM    403  CD1 TYR A  55      54.998  45.099 -18.612  1.00 34.62           C  
ATOM    404  CD2 TYR A  55      55.460  47.388 -18.171  1.00 26.51           C  
ATOM    405  CE1 TYR A  55      56.357  44.844 -18.739  1.00 32.17           C  
ATOM    406  CE2 TYR A  55      56.813  47.148 -18.293  1.00 29.45           C  
ATOM    407  CZ  TYR A  55      57.255  45.870 -18.577  1.00 29.20           C  
ATOM    408  OH  TYR A  55      58.596  45.616 -18.700  1.00 35.01           O  
ATOM    409  N   GLY A  56      50.116  47.909 -20.016  1.00 35.19           N  
ATOM    410  CA  GLY A  56      48.675  48.051 -19.857  1.00 32.12           C  
ATOM    411  C   GLY A  56      48.216  48.605 -18.523  1.00 40.00           C  
ATOM    412  O   GLY A  56      47.035  48.475 -18.180  1.00 40.84           O  
ATOM    413  N   LEU A  57      49.109  49.222 -17.755  1.00 34.38           N  
ATOM    414  CA  LEU A  57      48.746  49.833 -16.483  1.00 36.59           C  
ATOM    415  C   LEU A  57      48.450  51.316 -16.656  1.00 31.64           C  
ATOM    416  O   LEU A  57      49.067  51.996 -17.481  1.00 34.88           O  
ATOM    417  CB  LEU A  57      49.859  49.677 -15.448  1.00 24.97           C  
ATOM    418  CG  LEU A  57      50.368  48.259 -15.237  1.00 27.45           C  
ATOM    419  CD1 LEU A  57      51.515  48.258 -14.229  1.00 22.89           C  
ATOM    420  CD2 LEU A  57      49.208  47.389 -14.786  1.00 29.24           C  
ATOM    421  N   THR A  58      47.494  51.807 -15.867  1.00 35.36           N  
ATOM    422  CA  THR A  58      47.268  53.238 -15.777  1.00 31.90           C  
ATOM    423  C   THR A  58      48.360  53.867 -14.931  1.00 34.70           C  
ATOM    424  O   THR A  58      48.993  53.213 -14.095  1.00 29.22           O  
ATOM    425  CB  THR A  58      45.907  53.576 -15.161  1.00 30.99           C  
ATOM    426  CG2 THR A  58      44.779  52.808 -15.835  1.00 28.99           C  
ATOM    427  OG1 THR A  58      45.912  53.288 -13.756  1.00 28.41           O  
ATOM    428  N   ALA A  59      48.582  55.158 -15.164  1.00 34.88           N  
ATOM    429  CA  ALA A  59      49.614  55.857 -14.415  1.00 33.89           C  
ATOM    430  C   ALA A  59      49.283  55.860 -12.934  1.00 33.84           C  
ATOM    431  O   ALA A  59      50.168  55.677 -12.092  1.00 28.37           O  
ATOM    432  CB  ALA A  59      49.781  57.281 -14.948  1.00 34.09           C  
ATOM    433  N   GLU A  60      48.005  56.034 -12.596  1.00 25.40           N  
ATOM    434  CA  GLU A  60      47.619  56.080 -11.193  1.00 31.25           C  
ATOM    435  C   GLU A  60      47.856  54.733 -10.524  1.00 22.87           C  
ATOM    436  O   GLU A  60      48.272  54.678  -9.365  1.00 25.49           O  
ATOM    437  CB  GLU A  60      46.154  56.508 -11.063  1.00 33.85           C  
ATOM    438  N   ASP A  61      47.608  53.636 -11.247  1.00 27.73           N  
ATOM    439  CA  ASP A  61      47.812  52.302 -10.685  1.00 22.04           C  
ATOM    440  C   ASP A  61      49.282  52.076 -10.338  1.00 20.98           C  
ATOM    441  O   ASP A  61      49.614  51.676  -9.218  1.00 22.82           O  
ATOM    442  CB  ASP A  61      47.313  51.247 -11.674  1.00 22.83           C  
ATOM    443  CG  ASP A  61      47.246  49.845 -11.077  1.00 29.99           C  
ATOM    444  OD1 ASP A  61      47.282  49.683  -9.835  1.00 24.93           O  
ATOM    445  OD2 ASP A  61      47.155  48.878 -11.864  1.00 26.78           O1-
ATOM    446  N   ALA A  62      50.177  52.335 -11.292  1.00 27.03           N  
ATOM    447  CA  ALA A  62      51.607  52.157 -11.054  1.00 23.50           C  
ATOM    448  C   ALA A  62      52.098  53.031  -9.911  1.00 23.92           C  
ATOM    449  O   ALA A  62      52.929  52.598  -9.107  1.00 23.00           O  
ATOM    450  CB  ALA A  62      52.390  52.472 -12.328  1.00 25.12           C  
ATOM    451  N   ILE A  63      51.615  54.276  -9.835  1.00 21.97           N  
ATOM    452  CA  ILE A  63      52.018  55.164  -8.741  1.00 23.28           C  
ATOM    453  C   ILE A  63      51.644  54.560  -7.396  1.00 20.14           C  
ATOM    454  O   ILE A  63      52.465  54.503  -6.474  1.00 22.36           O  
ATOM    455  CB  ILE A  63      51.391  56.558  -8.912  1.00 28.87           C  
ATOM    456  CG1 ILE A  63      51.987  57.257 -10.136  1.00 22.39           C  
ATOM    457  CG2 ILE A  63      51.533  57.379  -7.608  1.00 22.93           C  
ATOM    458  CD1 ILE A  63      51.204  58.463 -10.547  1.00 25.75           C  
ATOM    459  N   ASN A  64      50.397  54.098  -7.268  1.00 18.90           N  
ATOM    460  CA  ASN A  64      49.953  53.489  -6.018  1.00 17.97           C  
ATOM    461  C   ASN A  64      50.812  52.287  -5.662  1.00 17.01           C  
ATOM    462  O   ASN A  64      51.221  52.122  -4.502  1.00 16.12           O  
ATOM    463  CB  ASN A  64      48.489  53.067  -6.126  1.00 18.55           C  
ATOM    464  CG  ASN A  64      47.544  54.260  -6.203  1.00 35.06           C  
ATOM    465  ND2 ASN A  64      46.308  54.005  -6.603  1.00 20.42           N  
ATOM    466  OD1 ASN A  64      47.923  55.391  -5.890  1.00 27.85           O  
ATOM    467  N   ILE A  65      51.053  51.415  -6.646  1.00 17.32           N  
ATOM    468  CA  ILE A  65      51.813  50.189  -6.403  1.00 18.04           C  
ATOM    469  C   ILE A  65      53.234  50.518  -5.962  1.00 20.82           C  
ATOM    470  O   ILE A  65      53.764  49.917  -5.018  1.00 17.79           O  
ATOM    471  CB  ILE A  65      51.813  49.293  -7.659  1.00 17.33           C  
ATOM    472  CG1 ILE A  65      50.414  48.694  -7.926  1.00 20.31           C  
ATOM    473  CG2 ILE A  65      52.871  48.180  -7.533  1.00 16.82           C  
ATOM    474  CD1 ILE A  65      49.997  47.617  -6.928  1.00 23.95           C  
ATOM    475  N   PHE A  66      53.882  51.457  -6.644  1.00 16.58           N  
ATOM    476  CA  PHE A  66      55.271  51.701  -6.296  1.00 16.85           C  
ATOM    477  C   PHE A  66      55.412  52.620  -5.091  1.00 16.36           C  
ATOM    478  O   PHE A  66      56.405  52.499  -4.366  1.00 15.13           O  
ATOM    479  CB  PHE A  66      56.034  52.192  -7.523  1.00 17.67           C  
ATOM    480  CG  PHE A  66      56.418  51.059  -8.441  1.00 19.23           C  
ATOM    481  CD1 PHE A  66      55.496  50.547  -9.349  1.00 18.23           C  
ATOM    482  CD2 PHE A  66      57.663  50.452  -8.337  1.00 18.70           C  
ATOM    483  CE1 PHE A  66      55.821  49.473 -10.173  1.00 18.59           C  
ATOM    484  CE2 PHE A  66      58.005  49.385  -9.145  1.00 25.82           C  
ATOM    485  CZ  PHE A  66      57.076  48.884 -10.070  1.00 23.65           C  
ATOM    486  N   SER A  67      54.445  53.509  -4.829  1.00 15.96           N  
ATOM    487  CA  SER A  67      54.425  54.157  -3.513  1.00 17.36           C  
ATOM    488  C   SER A  67      54.348  53.111  -2.418  1.00 17.17           C  
ATOM    489  O   SER A  67      55.075  53.186  -1.424  1.00 21.13           O  
ATOM    490  CB  SER A  67      53.247  55.125  -3.374  1.00 22.40           C  
ATOM    491  OG  SER A  67      53.174  56.033  -4.465  1.00 30.66           O  
ATOM    492  N   ASP A  68      53.503  52.097  -2.608  1.00 14.45           N  
ATOM    493  CA  ASP A  68      53.440  51.003  -1.641  1.00 13.76           C  
ATOM    494  C   ASP A  68      54.777  50.282  -1.520  1.00 13.30           C  
ATOM    495  O   ASP A  68      55.179  49.915  -0.415  1.00 13.47           O  
ATOM    496  CB  ASP A  68      52.326  50.022  -2.027  1.00 14.82           C  
ATOM    497  CG  ASP A  68      50.928  50.605  -1.787  1.00 19.48           C  
ATOM    498  OD1 ASP A  68      50.804  51.558  -0.956  1.00 16.15           O  
ATOM    499  OD2 ASP A  68      49.961  50.105  -2.409  1.00 21.86           O1-
ATOM    500  N   GLN A  69      55.471  50.066  -2.643  1.00 16.02           N  
ATOM    501  CA  GLN A  69      56.771  49.396  -2.600  1.00 13.46           C  
ATOM    502  C   GLN A  69      57.793  50.204  -1.825  1.00 14.10           C  
ATOM    503  O   GLN A  69      58.603  49.632  -1.079  1.00 14.89           O  
ATOM    504  CB  GLN A  69      57.321  49.147  -4.011  1.00 14.16           C  
ATOM    505  CG  GLN A  69      56.466  48.297  -4.929  1.00 14.62           C  
ATOM    506  CD  GLN A  69      55.856  47.095  -4.242  1.00 17.74           C  
ATOM    507  NE2 GLN A  69      54.545  47.138  -4.030  1.00 14.30           N  
ATOM    508  OE1 GLN A  69      56.544  46.119  -3.937  1.00 22.49           O  
ATOM    509  N   VAL A  70      57.821  51.527  -2.025  1.00 13.57           N  
ATOM    510  CA  VAL A  70      58.816  52.363  -1.351  0.49 13.52           C  
ATOM    512  C   VAL A  70      58.539  52.415   0.150  1.00 12.87           C  
ATOM    513  O   VAL A  70      59.448  52.371   0.977  1.00 17.26           O  
ATOM    514  CB  VAL A  70      58.821  53.765  -1.991  0.49 19.90           C  
ATOM    516  CG1 VAL A  70      59.628  54.757  -1.170  0.49 14.39           C  
ATOM    518  CG2 VAL A  70      59.352  53.689  -3.411  0.49 20.94           C  
ATOM    520  N   GLU A  71      57.262  52.492   0.528  1.00 12.74           N  
ATOM    521  CA  GLU A  71      56.917  52.538   1.952  0.54 12.29           C  
ATOM    523  C   GLU A  71      57.226  51.217   2.645  1.00 11.78           C  
ATOM    524  O   GLU A  71      57.663  51.203   3.797  1.00 15.41           O  
ATOM    525  CB  GLU A  71      55.437  52.890   2.142  0.54 12.47           C  
ATOM    527  CG  GLU A  71      55.065  54.286   1.688  0.54 18.77           C  
ATOM    529  CD  GLU A  71      55.778  55.359   2.477  0.54 18.23           C  
ATOM    531  OE1 GLU A  71      55.977  55.173   3.696  0.54 24.38           O  
ATOM    533  OE2 GLU A  71      56.144  56.387   1.886  0.54 16.14           O1-
ATOM    535  N   ALA A  72      56.977  50.086   1.979  1.00 11.80           N  
ATOM    536  CA  ALA A  72      57.320  48.817   2.617  1.00 11.92           C  
ATOM    537  C   ALA A  72      58.832  48.713   2.800  1.00 14.87           C  
ATOM    538  O   ALA A  72      59.319  48.225   3.827  1.00 12.07           O  
ATOM    539  CB  ALA A  72      56.797  47.644   1.784  1.00 11.73           C  
ATOM    540  N   ASN A  73      59.581  49.197   1.817  1.00 11.79           N  
ATOM    541  CA  ASN A  73      61.037  49.166   1.906  1.00 14.43           C  
ATOM    542  C   ASN A  73      61.534  50.026   3.067  1.00 19.02           C  
ATOM    543  O   ASN A  73      62.401  49.604   3.839  1.00 21.09           O  
ATOM    544  CB  ASN A  73      61.623  49.620   0.568  1.00 12.56           C  
ATOM    545  CG  ASN A  73      62.918  48.894   0.224  1.00 17.93           C  
ATOM    546  ND2 ASN A  73      62.814  47.852  -0.585  1.00 16.92           N  
ATOM    547  OD1 ASN A  73      63.994  49.268   0.693  1.00 16.57           O  
ATOM    548  N   LYS A  74      60.990  51.235   3.217  1.00 13.56           N  
ATOM    549  CA  LYS A  74      61.364  52.064   4.365  1.00 15.19           C  
ATOM    550  C   LYS A  74      60.960  51.418   5.692  1.00 13.41           C  
ATOM    551  O   LYS A  74      61.693  51.522   6.673  1.00 16.29           O  
ATOM    552  CB  LYS A  74      60.752  53.463   4.232  1.00 15.54           C  
ATOM    553  CG  LYS A  74      61.189  54.178   2.934  1.00 19.27           C  
ATOM    554  CD  LYS A  74      60.781  55.650   2.901  1.00 19.56           C  
ATOM    555  CE  LYS A  74      59.276  55.786   2.800  1.00 15.04           C  
ATOM    556  NZ  LYS A  74      58.895  57.254   2.701  1.00 21.11           N1+
ATOM    557  N   GLU A  75      59.796  50.758   5.750  1.00 15.00           N  
ATOM    558  CA  GLU A  75      59.416  50.078   6.988  0.48 14.70           C  
ATOM    560  C   GLU A  75      60.491  49.096   7.440  1.00 15.26           C  
ATOM    561  O   GLU A  75      60.835  49.049   8.630  1.00 15.69           O  
ATOM    562  CB  GLU A  75      58.075  49.370   6.808  0.48 13.01           C  
ATOM    564  CG  GLU A  75      56.920  50.367   6.747  0.48 11.07           C  
ATOM    566  CD  GLU A  75      55.597  49.735   6.392  0.48 13.38           C  
ATOM    568  OE1 GLU A  75      54.637  50.501   6.162  0.48 17.78           O  
ATOM    570  OE2 GLU A  75      55.514  48.489   6.343  0.48 17.36           O1-
ATOM    572  N   VAL A  76      61.044  48.321   6.516  1.00 11.53           N  
ATOM    573  CA  VAL A  76      62.119  47.405   6.874  1.00 11.31           C  
ATOM    574  C   VAL A  76      63.361  48.191   7.286  1.00 11.56           C  
ATOM    575  O   VAL A  76      63.970  47.909   8.319  1.00 15.69           O  
ATOM    576  CB  VAL A  76      62.413  46.444   5.710  1.00 13.69           C  
ATOM    577  CG1 VAL A  76      63.648  45.590   6.000  1.00 11.93           C  
ATOM    578  CG2 VAL A  76      61.203  45.538   5.475  1.00 14.31           C  
ATOM    579  N   GLN A  77      63.736  49.203   6.501  1.00 11.73           N  
ATOM    580  CA  GLN A  77      64.962  49.939   6.791  1.00 14.84           C  
ATOM    581  C   GLN A  77      64.910  50.586   8.175  1.00 17.52           C  
ATOM    582  O   GLN A  77      65.878  50.513   8.938  1.00 13.81           O  
ATOM    583  CB  GLN A  77      65.223  51.012   5.733  1.00 15.63           C  
ATOM    584  CG  GLN A  77      65.546  50.501   4.346  1.00 12.85           C  
ATOM    585  CD  GLN A  77      65.752  51.643   3.371  1.00 21.53           C  
ATOM    586  NE2 GLN A  77      65.121  51.551   2.197  1.00 17.49           N  
ATOM    587  OE1 GLN A  77      66.479  52.600   3.665  1.00 20.37           O  
ATOM    588  N   TYR A  78      63.810  51.266   8.498  1.00 15.08           N  
ATOM    589  CA  TYR A  78      63.738  51.933   9.797  1.00 13.82           C  
ATOM    590  C   TYR A  78      63.839  50.918  10.935  1.00 14.76           C  
ATOM    591  O   TYR A  78      64.480  51.182  11.957  1.00 12.33           O  
ATOM    592  CB  TYR A  78      62.436  52.723   9.931  1.00 14.90           C  
ATOM    593  CG  TYR A  78      62.401  54.065   9.239  1.00 13.66           C  
ATOM    594  CD1 TYR A  78      63.334  55.065   9.552  1.00 14.83           C  
ATOM    595  CD2 TYR A  78      61.410  54.352   8.310  1.00 12.07           C  
ATOM    596  CE1 TYR A  78      63.280  56.314   8.934  1.00 15.02           C  
ATOM    597  CE2 TYR A  78      61.346  55.579   7.681  1.00 14.11           C  
ATOM    598  CZ  TYR A  78      62.286  56.569   8.001  1.00 15.39           C  
ATOM    599  OH  TYR A  78      62.244  57.791   7.358  1.00 15.87           O  
ATOM    600  N   ALA A  79      63.182  49.768  10.785  1.00 12.22           N  
ATOM    601  CA  ALA A  79      63.170  48.770  11.856  1.00 16.38           C  
ATOM    602  C   ALA A  79      64.545  48.144  12.038  1.00 16.35           C  
ATOM    603  O   ALA A  79      65.017  47.975  13.171  1.00 12.67           O  
ATOM    604  CB  ALA A  79      62.131  47.687  11.565  1.00 17.45           C  
ATOM    605  N   LEU A  80      65.195  47.791  10.932  1.00 12.33           N  
ATOM    606  CA  LEU A  80      66.537  47.215  11.000  1.00 14.16           C  
ATOM    607  C   LEU A  80      67.510  48.192  11.636  1.00 14.38           C  
ATOM    608  O   LEU A  80      68.299  47.818  12.507  1.00 20.89           O  
ATOM    609  CB  LEU A  80      67.023  46.832   9.603  1.00 14.11           C  
ATOM    610  CG  LEU A  80      66.358  45.655   8.892  1.00 14.79           C  
ATOM    611  CD1 LEU A  80      67.009  45.502   7.536  1.00 17.09           C  
ATOM    612  CD2 LEU A  80      66.565  44.368   9.717  1.00 16.13           C  
ATOM    613  N   LEU A  81      67.497  49.451  11.179  1.00 20.15           N  
ATOM    614  CA  LEU A  81      68.451  50.423  11.703  1.00 13.95           C  
ATOM    615  C   LEU A  81      68.273  50.608  13.195  1.00 18.73           C  
ATOM    616  O   LEU A  81      69.256  50.701  13.937  1.00 16.85           O  
ATOM    617  CB  LEU A  81      68.290  51.754  10.980  1.00 15.33           C  
ATOM    618  CG  LEU A  81      68.890  51.752   9.586  1.00 14.25           C  
ATOM    619  CD1 LEU A  81      68.389  52.953   8.858  1.00 20.03           C  
ATOM    620  CD2 LEU A  81      70.455  51.719   9.648  1.00 15.24           C  
ATOM    621  N   ASN A  82      67.022  50.656  13.667  1.00 13.60           N  
ATOM    622  CA  ASN A  82      66.848  50.832  15.105  1.00 14.06           C  
ATOM    623  C   ASN A  82      67.150  49.551  15.859  1.00 14.23           C  
ATOM    624  O   ASN A  82      67.612  49.619  17.003  1.00 14.87           O  
ATOM    625  CB  ASN A  82      65.440  51.339  15.434  1.00 15.32           C  
ATOM    626  CG  ASN A  82      65.391  52.863  15.581  1.00 19.43           C  
ATOM    627  ND2 ASN A  82      64.210  53.408  15.925  1.00 15.55           N  
ATOM    628  OD1 ASN A  82      66.406  53.541  15.400  1.00 22.01           O  
ATOM    629  N   ASN A  83      66.897  48.384  15.253  1.00 13.95           N  
ATOM    630  CA  ASN A  83      67.345  47.136  15.865  1.00 14.49           C  
ATOM    631  C   ASN A  83      68.852  47.160  16.065  1.00 15.31           C  
ATOM    632  O   ASN A  83      69.351  46.813  17.137  1.00 16.05           O  
ATOM    633  CB  ASN A  83      66.958  45.926  15.006  1.00 16.55           C  
ATOM    634  CG  ASN A  83      65.485  45.610  15.089  1.00 19.52           C  
ATOM    635  ND2 ASN A  83      65.013  44.672  14.267  1.00 15.58           N  
ATOM    636  OD1 ASN A  83      64.783  46.208  15.888  1.00 14.33           O  
ATOM    637  N   TRP A  84      69.585  47.572  15.037  1.00 15.32           N  
ATOM    638  CA  TRP A  84      71.048  47.631  15.134  1.00 16.27           C  
ATOM    639  C   TRP A  84      71.489  48.706  16.111  1.00 16.82           C  
ATOM    640  O   TRP A  84      72.440  48.505  16.878  1.00 19.51           O  
ATOM    641  CB  TRP A  84      71.639  47.891  13.752  1.00 16.29           C  
ATOM    642  CG  TRP A  84      71.274  46.825  12.787  1.00 15.92           C  
ATOM    643  CD1 TRP A  84      70.880  45.542  13.089  1.00 15.92           C  
ATOM    644  CD2 TRP A  84      71.251  46.933  11.360  1.00 15.66           C  
ATOM    645  CE2 TRP A  84      70.833  45.680  10.850  1.00 15.48           C  
ATOM    646  CE3 TRP A  84      71.536  47.967  10.465  1.00 18.68           C  
ATOM    647  NE1 TRP A  84      70.612  44.844  11.920  1.00 15.75           N  
ATOM    648  CZ2 TRP A  84      70.698  45.433   9.472  1.00 15.32           C  
ATOM    649  CZ3 TRP A  84      71.408  47.727   9.099  1.00 15.57           C  
ATOM    650  CH2 TRP A  84      70.986  46.465   8.616  1.00 15.35           C  
ATOM    651  N   ARG A  85      70.810  49.855  16.103  1.00 16.35           N  
ATOM    652  CA  ARG A  85      71.145  50.912  17.062  1.00 22.62           C  
ATOM    653  C   ARG A  85      71.023  50.415  18.500  1.00 19.05           C  
ATOM    654  O   ARG A  85      71.854  50.754  19.348  1.00 23.51           O  
ATOM    655  CB  ARG A  85      70.255  52.146  16.842  1.00 16.46           C  
ATOM    656  CG  ARG A  85      70.623  52.999  15.630  1.00 19.53           C  
ATOM    657  CD  ARG A  85      69.877  54.320  15.633  1.00 23.16           C  
ATOM    658  NE  ARG A  85      70.143  55.094  14.425  1.00 23.35           N  
ATOM    659  CZ  ARG A  85      69.319  55.185  13.391  1.00 30.24           C  
ATOM    660  NH1 ARG A  85      68.139  54.567  13.413  1.00 26.28           N1+
ATOM    661  NH2 ARG A  85      69.672  55.911  12.335  1.00 32.44           N  
ATOM    662  N   ARG A  86      70.005  49.590  18.792  1.00 16.92           N  
ATOM    663  CA  ARG A  86      69.816  49.110  20.162  1.00 17.51           C  
ATOM    664  C   ARG A  86      70.879  48.087  20.560  1.00 27.22           C  
ATOM    665  O   ARG A  86      71.172  47.932  21.751  1.00 23.77           O  
ATOM    666  CB  ARG A  86      68.415  48.500  20.327  1.00 20.01           C  
ATOM    667  CG  ARG A  86      67.272  49.533  20.392  1.00 18.78           C  
ATOM    668  CD  ARG A  86      65.874  48.883  20.609  1.00 19.20           C  
ATOM    669  NE  ARG A  86      65.311  48.359  19.364  1.00 16.43           N  
ATOM    670  CZ  ARG A  86      64.562  49.052  18.508  1.00 20.48           C  
ATOM    671  NH1 ARG A  86      64.232  50.325  18.752  1.00 14.41           N1+
ATOM    672  NH2 ARG A  86      64.110  48.457  17.406  1.00 17.79           N  
ATOM    673  N   GLN A  87      71.449  47.367  19.598  1.00 18.41           N  
ATOM    674  CA  GLN A  87      72.504  46.398  19.910  1.00 24.78           C  
ATOM    675  C   GLN A  87      73.897  47.002  19.840  1.00 31.38           C  
ATOM    676  O   GLN A  87      74.824  46.470  20.468  1.00 34.05           O  
ATOM    677  CB  GLN A  87      72.422  45.196  18.956  1.00 28.78           C  
ATOM    678  CG  GLN A  87      71.175  44.341  19.147  1.00 42.25           C  
ATOM    679  CD  GLN A  87      70.736  43.615  17.873  1.00 58.17           C  
ATOM    680  NE2 GLN A  87      69.472  43.186  17.837  1.00 60.04           N  
ATOM    681  OE1 GLN A  87      71.519  43.449  16.935  1.00 64.03           O  
ATOM    682  N   GLY A  88      74.070  48.103  19.109  1.00 20.04           N  
ATOM    683  CA  GLY A  88      75.374  48.723  18.981  1.00 21.06           C  
ATOM    684  C   GLY A  88      76.167  48.330  17.759  1.00 26.12           C  
ATOM    685  O   GLY A  88      77.292  48.825  17.588  1.00 25.82           O  
ATOM    686  N   ASP A  89      75.636  47.443  16.916  1.00 24.05           N  
ATOM    687  CA  ASP A  89      76.334  47.015  15.712  0.44 27.47           C  
ATOM    689  C   ASP A  89      75.324  46.414  14.744  1.00 29.98           C  
ATOM    690  O   ASP A  89      74.264  45.929  15.154  1.00 27.46           O  
ATOM    691  CB  ASP A  89      77.447  46.004  16.033  0.44 33.41           C  
ATOM    693  CG  ASP A  89      76.922  44.731  16.681  0.44 34.27           C  
ATOM    695  OD1 ASP A  89      76.647  43.763  15.947  0.44 37.31           O  
ATOM    697  OD2 ASP A  89      76.786  44.694  17.921  0.44 34.51           O1-
ATOM    699  N   ALA A  90      75.666  46.460  13.457  1.00 30.83           N  
ATOM    700  CA  ALA A  90      74.931  45.863  12.361  1.00 18.91           C  
ATOM    701  C   ALA A  90      75.617  44.580  11.926  1.00 22.77           C  
ATOM    702  O   ALA A  90      76.809  44.389  12.188  1.00 25.79           O  
ATOM    703  CB  ALA A  90      74.857  46.839  11.187  1.00 19.89           C  
ATOM    704  N   PRO A  91      74.897  43.662  11.269  1.00 22.94           N  
ATOM    705  CA  PRO A  91      75.541  42.432  10.774  1.00 21.48           C  
ATOM    706  C   PRO A  91      76.759  42.732   9.902  1.00 27.65           C  
ATOM    707  O   PRO A  91      76.862  43.790   9.273  1.00 24.68           O  
ATOM    708  CB  PRO A  91      74.425  41.737   9.976  1.00 24.30           C  
ATOM    709  CG  PRO A  91      73.262  42.670   9.951  1.00 26.64           C  
ATOM    710  CD  PRO A  91      73.435  43.648  11.062  1.00 24.81           C  
ATOM    711  N   ALA A  92      77.706  41.795   9.893  1.00 27.93           N  
ATOM    712  CA  ALA A  92      78.907  41.891   9.072  1.00 34.98           C  
ATOM    713  C   ALA A  92      78.697  41.412   7.625  1.00 36.22           C  
ATOM    714  O   ALA A  92      79.677  41.101   6.942  1.00 36.94           O  
ATOM    715  CB  ALA A  92      80.047  41.093   9.710  1.00 30.36           C  
ATOM    716  N   THR A  93      77.464  41.324   7.162  1.00 31.31           N  
ATOM    717  CA  THR A  93      77.199  40.956   5.780  1.00 35.86           C  
ATOM    718  C   THR A  93      78.004  41.844   4.828  1.00 36.39           C  
ATOM    719  O   THR A  93      78.069  43.068   5.026  1.00 30.03           O  
ATOM    720  CB  THR A  93      75.706  41.102   5.486  1.00 34.23           C  
ATOM    721  CG2 THR A  93      75.349  40.428   4.173  1.00 34.03           C  
ATOM    722  OG1 THR A  93      74.953  40.516   6.552  1.00 34.76           O  
ATOM    723  N   PRO A  94      78.641  41.271   3.802  1.00 37.57           N  
ATOM    724  CA  PRO A  94      79.308  42.110   2.795  1.00 41.74           C  
ATOM    725  C   PRO A  94      78.326  43.057   2.111  1.00 31.87           C  
ATOM    726  O   PRO A  94      77.185  42.701   1.802  1.00 28.47           O  
ATOM    727  CB  PRO A  94      79.907  41.089   1.813  1.00 47.46           C  
ATOM    728  CG  PRO A  94      79.328  39.732   2.212  1.00 42.98           C  
ATOM    729  CD  PRO A  94      79.000  39.848   3.659  1.00 36.84           C  
ATOM    730  N   ARG A  95      78.772  44.292   1.919  1.00 30.76           N  
ATOM    731  CA  ARG A  95      77.927  45.318   1.324  1.00 29.65           C  
ATOM    732  C   ARG A  95      77.964  45.210  -0.195  1.00 36.10           C  
ATOM    733  O   ARG A  95      79.022  45.000  -0.793  1.00 34.03           O  
ATOM    734  CB  ARG A  95      78.391  46.707   1.750  1.00 31.81           C  
ATOM    735  CG  ARG A  95      77.763  47.218   3.037  1.00 40.57           C  
ATOM    736  CD  ARG A  95      78.026  46.279   4.221  1.00 35.61           C  
ATOM    737  NE  ARG A  95      77.993  47.015   5.481  1.00 30.54           N  
ATOM    738  CZ  ARG A  95      77.954  46.446   6.679  1.00 27.84           C  
ATOM    739  NH1 ARG A  95      77.937  45.127   6.799  1.00 24.52           N1+
ATOM    740  NH2 ARG A  95      77.926  47.201   7.760  1.00 26.20           N  
ATOM    741  N   GLN A  96      76.801  45.353  -0.815  1.00 31.93           N  
ATOM    742  CA  GLN A  96      76.677  45.366  -2.268  1.00 30.64           C  
ATOM    743  C   GLN A  96      76.540  46.812  -2.737  1.00 24.21           C  
ATOM    744  O   GLN A  96      75.771  47.579  -2.148  1.00 31.85           O  
ATOM    745  CB  GLN A  96      75.462  44.538  -2.696  1.00 29.95           C  
ATOM    746  CG  GLN A  96      75.571  43.041  -2.340  1.00 37.33           C  
ATOM    747  CD  GLN A  96      74.225  42.323  -2.401  1.00 39.17           C  
ATOM    748  NE2 GLN A  96      74.119  41.183  -1.717  1.00 37.95           N  
ATOM    749  OE1 GLN A  96      73.289  42.801  -3.036  1.00 42.83           O  
ATOM    750  N   SER A  97      77.276  47.182  -3.787  1.00 25.14           N  
ATOM    751  CA  SER A  97      77.243  48.562  -4.269  1.00 25.58           C  
ATOM    752  C   SER A  97      75.810  49.009  -4.561  1.00 26.32           C  
ATOM    753  O   SER A  97      75.078  48.331  -5.285  1.00 27.47           O  
ATOM    754  CB  SER A  97      78.085  48.687  -5.528  1.00 27.49           C  
ATOM    755  OG  SER A  97      77.781  49.897  -6.196  1.00 36.25           O  
ATOM    756  N   LEU A  98      75.411  50.159  -4.005  1.00 23.72           N  
ATOM    757  CA  LEU A  98      74.056  50.649  -4.251  1.00 23.97           C  
ATOM    758  C   LEU A  98      73.843  50.967  -5.728  1.00 26.55           C  
ATOM    759  O   LEU A  98      72.828  50.587  -6.312  1.00 26.70           O  
ATOM    760  CB  LEU A  98      73.752  51.884  -3.407  1.00 26.66           C  
ATOM    761  CG  LEU A  98      73.658  51.753  -1.893  1.00 34.55           C  
ATOM    762  CD1 LEU A  98      72.954  52.981  -1.307  1.00 30.92           C  
ATOM    763  CD2 LEU A  98      72.959  50.458  -1.487  1.00 34.08           C  
ATOM    764  N   ALA A  99      74.792  51.668  -6.350  1.00 25.24           N  
ATOM    765  CA  ALA A  99      74.632  52.031  -7.754  1.00 26.37           C  
ATOM    766  C   ALA A  99      74.960  50.874  -8.686  1.00 33.47           C  
ATOM    767  O   ALA A  99      74.351  50.758  -9.757  1.00 31.53           O  
ATOM    768  CB  ALA A  99      75.513  53.232  -8.097  1.00 28.11           C  
ATOM    769  N   GLY A 100      75.917  50.027  -8.306  1.00 31.03           N  
ATOM    770  CA  GLY A 100      76.407  48.983  -9.187  1.00 28.63           C  
ATOM    771  C   GLY A 100      75.605  47.699  -9.105  1.00 27.44           C  
ATOM    772  O   GLY A 100      75.486  46.970 -10.091  1.00 28.12           O  
ATOM    773  N   VAL A 101      75.035  47.398  -7.946  1.00 28.39           N  
ATOM    774  CA  VAL A 101      74.344  46.134  -7.734  1.00 27.23           C  
ATOM    775  C   VAL A 101      72.867  46.344  -7.405  1.00 24.65           C  
ATOM    776  O   VAL A 101      71.988  45.782  -8.068  1.00 26.47           O  
ATOM    777  CB  VAL A 101      75.050  45.285  -6.657  1.00 25.48           C  
ATOM    778  CG1 VAL A 101      74.255  44.034  -6.343  1.00 26.95           C  
ATOM    779  CG2 VAL A 101      76.459  44.901  -7.144  1.00 26.57           C  
ATOM    780  N   ILE A 102      72.568  47.189  -6.414  1.00 22.20           N  
ATOM    781  CA  ILE A 102      71.175  47.302  -5.967  1.00 20.71           C  
ATOM    782  C   ILE A 102      70.316  48.024  -7.006  1.00 20.88           C  
ATOM    783  O   ILE A 102      69.186  47.612  -7.284  1.00 21.10           O  
ATOM    784  CB  ILE A 102      71.103  47.983  -4.588  1.00 19.77           C  
ATOM    785  CG1 ILE A 102      71.784  47.106  -3.539  1.00 22.87           C  
ATOM    786  CG2 ILE A 102      69.655  48.250  -4.180  1.00 20.83           C  
ATOM    787  CD1 ILE A 102      71.144  45.767  -3.392  1.00 19.75           C  
ATOM    788  N   ARG A 103      70.823  49.110  -7.587  1.00 24.98           N  
ATOM    789  CA  ARG A 103      70.052  49.830  -8.602  1.00 27.70           C  
ATOM    790  C   ARG A 103      69.655  48.956  -9.792  1.00 24.31           C  
ATOM    791  O   ARG A 103      68.466  48.965 -10.157  1.00 26.65           O  
ATOM    792  CB  ARG A 103      70.823  51.075  -9.057  1.00 27.43           C  
ATOM    793  CG  ARG A 103      70.208  51.785 -10.260  1.00 30.54           C  
ATOM    794  CD  ARG A 103      71.218  52.770 -10.865  1.00 39.57           C  
ATOM    795  NE  ARG A 103      71.614  53.778  -9.886  1.00 44.91           N  
ATOM    796  CZ  ARG A 103      72.611  54.649 -10.044  1.00 50.39           C  
ATOM    797  NH1 ARG A 103      73.347  54.652 -11.158  1.00 47.88           N1+
ATOM    798  NH2 ARG A 103      72.870  55.519  -9.074  1.00 43.32           N  
ATOM    799  N   PRO A 104      70.547  48.189 -10.432  1.00 24.00           N  
ATOM    800  CA  PRO A 104      70.067  47.313 -11.519  1.00 30.17           C  
ATOM    801  C   PRO A 104      69.033  46.287 -11.054  1.00 31.25           C  
ATOM    802  O   PRO A 104      68.101  45.967 -11.809  1.00 23.31           O  
ATOM    803  CB  PRO A 104      71.350  46.642 -12.028  1.00 36.00           C  
ATOM    804  CG  PRO A 104      72.453  47.591 -11.626  1.00 37.01           C  
ATOM    805  CD  PRO A 104      72.018  48.155 -10.311  1.00 32.36           C  
ATOM    806  N   ILE A 105      69.156  45.776  -9.826  1.00 25.88           N  
ATOM    807  CA  ILE A 105      68.155  44.843  -9.311  1.00 25.67           C  
ATOM    808  C   ILE A 105      66.790  45.519  -9.237  1.00 27.69           C  
ATOM    809  O   ILE A 105      65.766  44.941  -9.635  1.00 25.38           O  
ATOM    810  CB  ILE A 105      68.590  44.290  -7.941  1.00 25.59           C  
ATOM    811  CG1 ILE A 105      69.524  43.086  -8.141  1.00 32.09           C  
ATOM    812  CG2 ILE A 105      67.373  43.918  -7.096  1.00 22.01           C  
ATOM    813  CD1 ILE A 105      70.603  42.928  -7.086  1.00 28.78           C  
ATOM    814  N   LEU A 106      66.753  46.749  -8.708  1.00 21.29           N  
ATOM    815  CA  LEU A 106      65.487  47.467  -8.579  1.00 21.22           C  
ATOM    816  C   LEU A 106      64.906  47.805  -9.949  1.00 28.61           C  
ATOM    817  O   LEU A 106      63.680  47.820 -10.122  1.00 23.50           O  
ATOM    818  CB  LEU A 106      65.686  48.741  -7.747  1.00 18.65           C  
ATOM    819  CG  LEU A 106      65.935  48.538  -6.246  1.00 18.29           C  
ATOM    820  CD1 LEU A 106      66.210  49.872  -5.494  1.00 24.08           C  
ATOM    821  CD2 LEU A 106      64.786  47.770  -5.568  1.00 18.24           C  
ATOM    822  N   ASP A 107      65.771  48.099 -10.928  1.00 21.32           N  
ATOM    823  CA  ASP A 107      65.301  48.381 -12.286  1.00 27.25           C  
ATOM    824  C   ASP A 107      64.659  47.155 -12.921  1.00 30.05           C  
ATOM    825  O   ASP A 107      63.584  47.249 -13.527  1.00 31.06           O  
ATOM    826  CB  ASP A 107      66.457  48.870 -13.161  1.00 32.30           C  
ATOM    827  CG  ASP A 107      66.780  50.326 -12.944  1.00 38.45           C  
ATOM    828  OD1 ASP A 107      65.887  51.079 -12.499  1.00 42.40           O  
ATOM    829  OD2 ASP A 107      67.936  50.715 -13.233  1.00 44.32           O1-
ATOM    830  N   LYS A 108      65.324  45.998 -12.828  1.00 25.89           N  
ATOM    831  CA  LYS A 108      64.753  44.786 -13.402  1.00 27.77           C  
ATOM    832  C   LYS A 108      63.437  44.435 -12.724  1.00 25.87           C  
ATOM    833  O   LYS A 108      62.495  43.987 -13.387  1.00 24.17           O  
ATOM    834  CB  LYS A 108      65.735  43.616 -13.293  1.00 30.67           C  
ATOM    835  N   LEU A 109      63.350  44.658 -11.410  1.00 20.51           N  
ATOM    836  CA  LEU A 109      62.142  44.321 -10.662  1.00 22.51           C  
ATOM    837  C   LEU A 109      60.998  45.289 -10.926  1.00 26.55           C  
ATOM    838  O   LEU A 109      59.833  44.934 -10.706  1.00 27.55           O  
ATOM    839  CB  LEU A 109      62.440  44.290  -9.173  1.00 24.83           C  
ATOM    840  CG  LEU A 109      63.257  43.063  -8.795  1.00 25.62           C  
ATOM    841  CD1 LEU A 109      63.637  43.155  -7.339  1.00 21.35           C  
ATOM    842  CD2 LEU A 109      62.449  41.813  -9.095  1.00 21.48           C  
ATOM    843  N   GLN A 110      61.291  46.523 -11.337  1.00 21.18           N  
ATOM    844  CA  GLN A 110      60.205  47.397 -11.759  1.00 29.97           C  
ATOM    845  C   GLN A 110      59.485  46.774 -12.941  1.00 27.99           C  
ATOM    846  O   GLN A 110      58.254  46.657 -12.959  1.00 27.74           O  
ATOM    847  CB  GLN A 110      60.739  48.781 -12.119  1.00 31.88           C  
ATOM    848  CG  GLN A 110      59.703  49.659 -12.803  1.00 30.04           C  
ATOM    849  CD  GLN A 110      60.248  51.021 -13.188  1.00 36.30           C  
ATOM    850  NE2 GLN A 110      60.694  51.144 -14.428  1.00 39.50           N  
ATOM    851  OE1 GLN A 110      60.273  51.948 -12.382  1.00 40.07           O  
ATOM    852  N   ALA A 111      60.257  46.303 -13.913  1.00 23.00           N  
ATOM    853  CA  ALA A 111      59.670  45.644 -15.063  1.00 23.11           C  
ATOM    854  C   ALA A 111      58.988  44.329 -14.679  1.00 27.75           C  
ATOM    855  O   ALA A 111      57.882  44.038 -15.153  1.00 25.93           O  
ATOM    856  CB  ALA A 111      60.754  45.408 -16.105  1.00 24.48           C  
ATOM    857  N   SER A 112      59.630  43.506 -13.841  1.00 28.60           N  
ATOM    858  CA  SER A 112      59.027  42.214 -13.532  0.53 28.19           C  
ATOM    860  C   SER A 112      57.760  42.377 -12.703  1.00 27.53           C  
ATOM    861  O   SER A 112      56.809  41.609 -12.879  1.00 26.28           O  
ATOM    862  CB  SER A 112      60.024  41.317 -12.809  0.53 29.17           C  
ATOM    864  OG  SER A 112      60.121  41.678 -11.448  0.53 25.01           O  
ATOM    866  N   ILE A 113      57.716  43.368 -11.813  1.00 21.38           N  
ATOM    867  CA  ILE A 113      56.499  43.626 -11.051  1.00 21.88           C  
ATOM    868  C   ILE A 113      55.381  44.071 -11.986  1.00 25.14           C  
ATOM    869  O   ILE A 113      54.245  43.594 -11.899  1.00 20.09           O  
ATOM    870  CB  ILE A 113      56.762  44.681  -9.964  1.00 18.12           C  
ATOM    871  CG1 ILE A 113      57.551  44.070  -8.800  1.00 17.86           C  
ATOM    872  CG2 ILE A 113      55.441  45.280  -9.523  1.00 17.81           C  
ATOM    873  CD1 ILE A 113      58.123  45.102  -7.829  1.00 16.50           C  
ATOM    874  N   MET A 114      55.689  45.000 -12.891  1.00 21.49           N  
ATOM    875  CA  MET A 114      54.682  45.437 -13.855  1.00 28.19           C  
ATOM    876  C   MET A 114      54.275  44.306 -14.789  1.00 24.08           C  
ATOM    877  O   MET A 114      53.091  44.171 -15.118  1.00 26.22           O  
ATOM    878  CB  MET A 114      55.191  46.646 -14.637  1.00 22.47           C  
ATOM    879  CG  MET A 114      55.243  47.922 -13.765  1.00 27.18           C  
ATOM    880  SD  MET A 114      55.643  49.370 -14.738  1.00 31.83           S  
ATOM    881  CE  MET A 114      55.739  50.622 -13.478  1.00 28.39           C  
ATOM    882  N   GLN A 115      55.225  43.475 -15.220  1.00 23.15           N  
ATOM    883  CA  GLN A 115      54.845  42.361 -16.087  1.00 26.21           C  
ATOM    884  C   GLN A 115      53.920  41.399 -15.355  1.00 24.83           C  
ATOM    885  O   GLN A 115      52.942  40.902 -15.927  1.00 26.36           O  
ATOM    886  CB  GLN A 115      56.089  41.629 -16.595  1.00 30.69           C  
ATOM    887  CG  GLN A 115      55.763  40.403 -17.459  1.00 41.26           C  
ATOM    888  CD  GLN A 115      54.934  40.755 -18.694  1.00 54.20           C  
ATOM    889  NE2 GLN A 115      55.533  41.496 -19.626  1.00 51.56           N  
ATOM    890  OE1 GLN A 115      53.765  40.364 -18.804  1.00 61.14           O  
ATOM    891  N   ASN A 116      54.209  41.142 -14.076  1.00 22.58           N  
ATOM    892  CA  ASN A 116      53.369  40.268 -13.263  1.00 22.24           C  
ATOM    893  C   ASN A 116      52.007  40.896 -12.974  1.00 24.23           C  
ATOM    894  O   ASN A 116      50.992  40.192 -12.952  1.00 23.32           O  
ATOM    895  CB  ASN A 116      54.097  39.944 -11.958  1.00 21.08           C  
ATOM    896  CG  ASN A 116      55.277  39.012 -12.176  1.00 41.58           C  
ATOM    897  ND2 ASN A 116      56.251  39.051 -11.279  1.00 40.00           N  
ATOM    898  OD1 ASN A 116      55.304  38.264 -13.150  1.00 41.39           O  
ATOM    899  N   LEU A 117      51.967  42.206 -12.710  1.00 22.87           N  
ATOM    900  CA  LEU A 117      50.681  42.883 -12.521  1.00 26.67           C  
ATOM    901  C   LEU A 117      49.788  42.710 -13.735  1.00 30.07           C  
ATOM    902  O   LEU A 117      48.591  42.400 -13.618  1.00 29.32           O  
ATOM    903  CB  LEU A 117      50.911  44.366 -12.272  1.00 27.84           C  
ATOM    904  CG  LEU A 117      51.110  44.818 -10.846  1.00 29.08           C  
ATOM    905  CD1 LEU A 117      51.784  46.179 -10.868  1.00 30.66           C  
ATOM    906  CD2 LEU A 117      49.772  44.868 -10.151  1.00 27.56           C  
ATOM    907  N   GLN A 118      50.352  42.957 -14.915  1.00 31.51           N  
ATOM    908  CA  GLN A 118      49.624  42.749 -16.157  1.00 32.19           C  
ATOM    909  C   GLN A 118      49.138  41.308 -16.276  1.00 36.72           C  
ATOM    910  O   GLN A 118      47.974  41.060 -16.608  1.00 32.46           O  
ATOM    911  CB  GLN A 118      50.518  43.125 -17.336  1.00 34.51           C  
ATOM    912  CG  GLN A 118      49.875  42.892 -18.682  1.00 34.90           C  
ATOM    913  CD  GLN A 118      50.786  43.298 -19.815  1.00 41.41           C  
ATOM    914  NE2 GLN A 118      50.205  43.862 -20.864  1.00 46.41           N  
ATOM    915  OE1 GLN A 118      52.002  43.125 -19.741  1.00 40.78           O  
ATOM    916  N   SER A 119      50.012  40.343 -15.991  1.00 25.85           N  
ATOM    917  CA  SER A 119      49.627  38.940 -16.111  1.00 33.03           C  
ATOM    918  C   SER A 119      48.451  38.581 -15.211  1.00 34.58           C  
ATOM    919  O   SER A 119      47.642  37.726 -15.573  1.00 31.63           O  
ATOM    920  CB  SER A 119      50.813  38.033 -15.790  1.00 30.32           C  
ATOM    921  OG  SER A 119      51.843  38.197 -16.738  1.00 35.38           O  
ATOM    922  N   VAL A 120      48.327  39.213 -14.041  1.00 30.22           N  
ATOM    923  CA  VAL A 120      47.283  38.824 -13.097  1.00 25.03           C  
ATOM    924  C   VAL A 120      46.105  39.799 -13.111  1.00 32.89           C  
ATOM    925  O   VAL A 120      45.178  39.663 -12.302  1.00 32.28           O  
ATOM    926  CB  VAL A 120      47.858  38.650 -11.681  1.00 32.68           C  
ATOM    927  CG1 VAL A 120      47.988  39.991 -10.954  1.00 28.96           C  
ATOM    928  CG2 VAL A 120      47.031  37.672 -10.895  1.00 36.86           C  
ATOM    929  N   ALA A 121      46.106  40.758 -14.038  1.00 28.26           N  
ATOM    930  CA  ALA A 121      45.076  41.772 -14.215  1.00 31.36           C  
ATOM    931  C   ALA A 121      43.652  41.234 -14.082  1.00 41.78           C  
ATOM    932  O   ALA A 121      42.828  41.878 -13.425  1.00 45.22           O  
ATOM    933  CB  ALA A 121      45.242  42.452 -15.577  1.00 36.21           C  
ATOM    934  N   PRO A 122      43.307  40.084 -14.687  1.00 48.37           N  
ATOM    935  CA  PRO A 122      41.932  39.587 -14.521  1.00 55.21           C  
ATOM    936  C   PRO A 122      41.509  39.414 -13.072  1.00 53.64           C  
ATOM    937  O   PRO A 122      40.393  39.811 -12.727  1.00 58.45           O  
ATOM    938  CB  PRO A 122      41.950  38.243 -15.264  1.00 58.23           C  
ATOM    939  CG  PRO A 122      42.999  38.398 -16.277  1.00 56.79           C  
ATOM    940  CD  PRO A 122      44.065  39.238 -15.634  1.00 50.63           C  
ATOM    941  N   LEU A 123      42.363  38.859 -12.207  1.00 41.30           N  
ATOM    942  CA  LEU A 123      41.936  38.509 -10.857  1.00 33.36           C  
ATOM    943  C   LEU A 123      42.009  39.663  -9.869  1.00 30.42           C  
ATOM    944  O   LEU A 123      41.683  39.462  -8.694  1.00 30.87           O  
ATOM    945  CB  LEU A 123      42.768  37.347 -10.323  1.00 26.88           C  
ATOM    946  CG  LEU A 123      42.839  36.185 -11.304  1.00 33.53           C  
ATOM    947  CD1 LEU A 123      44.145  35.490 -11.129  1.00 38.00           C  
ATOM    948  CD2 LEU A 123      41.684  35.225 -11.092  1.00 37.60           C  
ATOM    949  N   ARG A 124      42.440  40.851 -10.299  1.00 29.96           N  
ATOM    950  CA  ARG A 124      42.636  41.938  -9.348  1.00 27.87           C  
ATOM    951  C   ARG A 124      41.318  42.491  -8.814  1.00 29.06           C  
ATOM    952  O   ARG A 124      41.293  43.052  -7.714  1.00 24.22           O  
ATOM    953  CB  ARG A 124      43.474  43.041  -9.999  1.00 29.91           C  
ATOM    954  CG  ARG A 124      44.935  42.632 -10.223  1.00 22.98           C  
ATOM    955  CD  ARG A 124      45.736  43.764 -10.826  1.00 22.65           C  
ATOM    956  NE  ARG A 124      45.908  44.843  -9.853  1.00 24.84           N  
ATOM    957  CZ  ARG A 124      46.444  46.025 -10.134  1.00 24.98           C  
ATOM    958  NH1 ARG A 124      46.852  46.285 -11.378  1.00 22.17           N1+
ATOM    959  NH2 ARG A 124      46.571  46.937  -9.171  1.00 24.20           N  
ATOM    960  N   SER A 125      40.214  42.327  -9.543  1.00 27.96           N  
ATOM    961  CA  SER A 125      38.920  42.791  -9.061  1.00 27.48           C  
ATOM    962  C   SER A 125      37.997  41.639  -8.674  1.00 33.08           C  
ATOM    963  O   SER A 125      36.792  41.850  -8.502  1.00 29.83           O  
ATOM    964  CB  SER A 125      38.259  43.683 -10.108  1.00 40.40           C  
ATOM    965  OG  SER A 125      37.918  42.937 -11.265  1.00 42.14           O  
ATOM    966  N   ILE A 126      38.541  40.432  -8.519  1.00 28.36           N  
ATOM    967  CA  ILE A 126      37.757  39.262  -8.159  1.00 34.39           C  
ATOM    968  C   ILE A 126      37.393  39.338  -6.683  1.00 33.33           C  
ATOM    969  O   ILE A 126      38.104  39.943  -5.882  1.00 27.69           O  
ATOM    970  CB  ILE A 126      38.546  37.983  -8.506  1.00 39.08           C  
ATOM    971  CG1 ILE A 126      37.611  36.806  -8.700  1.00 41.31           C  
ATOM    972  CG2 ILE A 126      39.599  37.670  -7.443  1.00 39.88           C  
ATOM    973  CD1 ILE A 126      38.337  35.554  -9.094  1.00 47.94           C  
ATOM    974  N   ALA A 127      36.260  38.728  -6.324  1.00 32.56           N  
ATOM    975  CA  ALA A 127      35.691  38.927  -4.989  1.00 35.67           C  
ATOM    976  C   ALA A 127      36.632  38.462  -3.884  1.00 34.32           C  
ATOM    977  O   ALA A 127      36.753  39.125  -2.850  1.00 37.53           O  
ATOM    978  CB  ALA A 127      34.342  38.209  -4.872  1.00 36.63           C  
ATOM    979  N   ASP A 128      37.289  37.315  -4.064  1.00 33.46           N  
ATOM    980  CA  ASP A 128      38.252  36.710  -3.161  0.38 35.33           C  
ATOM    982  C   ASP A 128      39.641  37.300  -3.273  1.00 32.08           C  
ATOM    983  O   ASP A 128      40.583  36.623  -2.865  1.00 32.93           O  
ATOM    984  CB  ASP A 128      38.378  35.211  -3.450  0.38 37.91           C  
ATOM    986  CG  ASP A 128      37.065  34.501  -3.409  0.38 39.67           C  
ATOM    988  OD1 ASP A 128      36.396  34.585  -2.363  0.38 37.94           O  
ATOM    990  OD2 ASP A 128      36.700  33.867  -4.422  0.38 44.12           O1-
ATOM    992  N   CYS A 129      39.825  38.462  -3.890  1.00 25.76           N  
ATOM    993  CA  CYS A 129      41.191  38.916  -4.150  1.00 24.22           C  
ATOM    994  C   CYS A 129      41.986  39.099  -2.858  1.00 22.91           C  
ATOM    995  O   CYS A 129      43.169  38.733  -2.792  1.00 22.02           O  
ATOM    996  CB  CYS A 129      41.170  40.208  -4.965  1.00 23.94           C  
ATOM    997  SG  CYS A 129      42.824  40.813  -5.331  1.00 25.15           S  
ATOM    998  N   HIS A 130      41.375  39.688  -1.824  1.00 26.70           N  
ATOM    999  CA  HIS A 130      42.119  39.930  -0.585  1.00 22.56           C  
ATOM   1000  C   HIS A 130      42.629  38.625   0.014  1.00 24.50           C  
ATOM   1001  O   HIS A 130      43.799  38.524   0.408  1.00 20.81           O  
ATOM   1002  CB  HIS A 130      41.256  40.662   0.439  1.00 22.02           C  
ATOM   1003  CG  HIS A 130      41.061  42.115   0.155  1.00 30.73           C  
ATOM   1004  CD2 HIS A 130      39.932  42.852   0.042  1.00 34.80           C  
ATOM   1005  ND1 HIS A 130      42.109  42.993  -0.002  1.00 31.66           N  
ATOM   1006  CE1 HIS A 130      41.636  44.206  -0.222  1.00 29.59           C  
ATOM   1007  NE2 HIS A 130      40.318  44.146  -0.202  1.00 37.18           N  
ATOM   1008  N   ALA A 131      41.753  37.623   0.109  1.00 23.27           N  
ATOM   1009  CA  ALA A 131      42.144  36.325   0.655  1.00 23.70           C  
ATOM   1010  C   ALA A 131      43.268  35.693  -0.157  1.00 24.86           C  
ATOM   1011  O   ALA A 131      44.205  35.117   0.409  1.00 22.80           O  
ATOM   1012  CB  ALA A 131      40.931  35.384   0.703  1.00 25.61           C  
ATOM   1013  N   LEU A 132      43.183  35.768  -1.488  1.00 29.60           N  
ATOM   1014  CA  LEU A 132      44.187  35.130  -2.333  1.00 23.37           C  
ATOM   1015  C   LEU A 132      45.546  35.793  -2.148  1.00 24.82           C  
ATOM   1016  O   LEU A 132      46.565  35.117  -1.942  1.00 23.02           O  
ATOM   1017  CB  LEU A 132      43.732  35.194  -3.794  1.00 24.53           C  
ATOM   1018  CG  LEU A 132      42.413  34.451  -4.068  1.00 25.98           C  
ATOM   1019  CD1 LEU A 132      41.886  34.729  -5.473  1.00 26.78           C  
ATOM   1020  CD2 LEU A 132      42.612  32.973  -3.849  1.00 26.96           C  
ATOM   1021  N   VAL A 133      45.563  37.127  -2.165  1.00 22.16           N  
ATOM   1022  CA  VAL A 133      46.804  37.873  -1.962  1.00 19.46           C  
ATOM   1023  C   VAL A 133      47.396  37.556  -0.591  1.00 21.16           C  
ATOM   1024  O   VAL A 133      48.587  37.242  -0.473  1.00 19.54           O  
ATOM   1025  CB  VAL A 133      46.539  39.375  -2.166  1.00 18.88           C  
ATOM   1026  CG1 VAL A 133      47.726  40.211  -1.737  1.00 17.58           C  
ATOM   1027  CG2 VAL A 133      46.240  39.634  -3.650  1.00 20.27           C  
ATOM   1028  N   ALA A 134      46.564  37.576   0.461  1.00 19.24           N  
ATOM   1029  CA  ALA A 134      47.068  37.231   1.797  1.00 21.88           C  
ATOM   1030  C   ALA A 134      47.654  35.820   1.819  1.00 19.53           C  
ATOM   1031  O   ALA A 134      48.698  35.585   2.439  1.00 22.58           O  
ATOM   1032  CB  ALA A 134      45.963  37.361   2.852  1.00 23.39           C  
ATOM   1033  N   SER A 135      47.006  34.871   1.133  1.00 20.77           N  
ATOM   1034  CA  SER A 135      47.546  33.516   1.066  0.39 25.44           C  
ATOM   1036  C   SER A 135      48.875  33.486   0.314  1.00 25.31           C  
ATOM   1037  O   SER A 135      49.822  32.818   0.741  1.00 24.55           O  
ATOM   1038  CB  SER A 135      46.516  32.587   0.418  0.39 25.43           C  
ATOM   1040  OG  SER A 135      47.059  31.312   0.151  0.39 26.01           O  
ATOM   1042  N   ALA A 136      48.963  34.223  -0.800  1.00 20.40           N  
ATOM   1043  CA  ALA A 136      50.199  34.283  -1.576  1.00 22.42           C  
ATOM   1044  C   ALA A 136      51.348  34.845  -0.752  1.00 24.60           C  
ATOM   1045  O   ALA A 136      52.488  34.382  -0.856  1.00 22.57           O  
ATOM   1046  CB  ALA A 136      49.983  35.136  -2.827  1.00 20.63           C  
ATOM   1047  N   VAL A 137      51.067  35.858   0.063  1.00 21.11           N  
ATOM   1048  CA  VAL A 137      52.085  36.394   0.955  1.00 20.18           C  
ATOM   1049  C   VAL A 137      52.527  35.332   1.948  1.00 20.10           C  
ATOM   1050  O   VAL A 137      53.723  35.185   2.242  1.00 21.88           O  
ATOM   1051  CB  VAL A 137      51.538  37.634   1.663  1.00 17.19           C  
ATOM   1052  CG1 VAL A 137      52.433  38.008   2.837  1.00 15.53           C  
ATOM   1053  CG2 VAL A 137      51.409  38.779   0.659  1.00 17.97           C  
ATOM   1054  N   GLY A 138      51.572  34.572   2.471  1.00 18.35           N  
ATOM   1055  CA  GLY A 138      51.915  33.473   3.356  1.00 23.41           C  
ATOM   1056  C   GLY A 138      52.805  32.448   2.680  1.00 25.41           C  
ATOM   1057  O   GLY A 138      53.835  32.039   3.229  1.00 24.07           O  
ATOM   1058  N   GLN A 139      52.433  32.034   1.467  1.00 22.58           N  
ATOM   1059  CA  GLN A 139      53.229  31.041   0.752  0.51 22.05           C  
ATOM   1061  C   GLN A 139      54.635  31.558   0.483  1.00 21.79           C  
ATOM   1062  O   GLN A 139      55.622  30.854   0.714  1.00 24.73           O  
ATOM   1063  CB  GLN A 139      52.544  30.651  -0.558  0.51 24.12           C  
ATOM   1065  CG  GLN A 139      53.239  29.513  -1.284  0.51 25.59           C  
ATOM   1067  CD  GLN A 139      52.497  29.073  -2.529  0.51 28.81           C  
ATOM   1069  NE2 GLN A 139      53.244  28.695  -3.561  0.51 25.59           N  
ATOM   1071  OE1 GLN A 139      51.270  29.079  -2.566  0.51 34.00           O  
ATOM   1073  N   VAL A 140      54.746  32.797   0.006  1.00 19.15           N  
ATOM   1074  CA  VAL A 140      56.056  33.343  -0.333  1.00 20.35           C  
ATOM   1075  C   VAL A 140      56.917  33.502   0.917  1.00 26.58           C  
ATOM   1076  O   VAL A 140      58.131  33.251   0.896  1.00 22.60           O  
ATOM   1077  CB  VAL A 140      55.873  34.671  -1.087  1.00 19.97           C  
ATOM   1078  CG1 VAL A 140      57.168  35.463  -1.099  1.00 19.01           C  
ATOM   1079  CG2 VAL A 140      55.354  34.391  -2.537  1.00 21.35           C  
ATOM   1080  N   ALA A 141      56.304  33.911   2.025  1.00 23.53           N  
ATOM   1081  CA  ALA A 141      57.050  34.051   3.265  1.00 21.74           C  
ATOM   1082  C   ALA A 141      57.546  32.697   3.760  1.00 26.11           C  
ATOM   1083  O   ALA A 141      58.691  32.582   4.207  1.00 22.94           O  
ATOM   1084  CB  ALA A 141      56.183  34.757   4.310  1.00 23.12           C  
ATOM   1085  N   GLU A 142      56.717  31.655   3.655  1.00 21.09           N  
ATOM   1086  CA  GLU A 142      57.177  30.301   3.964  1.00 29.61           C  
ATOM   1087  C   GLU A 142      58.311  29.872   3.038  1.00 35.15           C  
ATOM   1088  O   GLU A 142      59.378  29.470   3.509  1.00 38.77           O  
ATOM   1089  CB  GLU A 142      56.010  29.309   3.890  1.00 26.04           C  
ATOM   1090  N   GLN A 143      58.107  29.968   1.713  1.00 36.42           N  
ATOM   1091  CA  GLN A 143      59.146  29.484   0.814  0.45 39.58           C  
ATOM   1093  C   GLN A 143      60.453  30.258   0.994  1.00 40.52           C  
ATOM   1094  O   GLN A 143      61.527  29.645   0.955  1.00 34.63           O  
ATOM   1095  CB  GLN A 143      58.667  29.498  -0.641  0.45 42.51           C  
ATOM   1097  CG  GLN A 143      58.271  30.840  -1.224  0.45 44.26           C  
ATOM   1099  CD  GLN A 143      57.604  30.715  -2.596  0.45 44.77           C  
ATOM   1101  NE2 GLN A 143      57.085  29.525  -2.905  0.45 46.11           N  
ATOM   1103  OE1 GLN A 143      57.554  31.680  -3.362  0.45 41.05           O  
ATOM   1105  N   ALA A 144      60.395  31.565   1.231  1.00 40.02           N  
ATOM   1106  CA  ALA A 144      61.588  32.387   1.361  1.00 37.06           C  
ATOM   1107  C   ALA A 144      62.098  32.492   2.793  1.00 31.83           C  
ATOM   1108  O   ALA A 144      63.067  33.220   3.030  1.00 31.51           O  
ATOM   1109  CB  ALA A 144      61.313  33.792   0.810  1.00 35.49           C  
ATOM   1110  N   SER A 145      61.475  31.789   3.737  1.00 28.32           N  
ATOM   1111  CA  SER A 145      61.777  31.909   5.166  1.00 41.01           C  
ATOM   1112  C   SER A 145      61.898  33.372   5.618  1.00 40.97           C  
ATOM   1113  O   SER A 145      62.784  33.727   6.398  1.00 37.53           O  
ATOM   1114  CB  SER A 145      63.039  31.117   5.525  1.00 47.12           C  
ATOM   1115  OG  SER A 145      62.777  29.720   5.524  1.00 53.78           O  
ATOM   1116  N   LEU A 146      60.988  34.228   5.146  1.00 35.98           N  
ATOM   1117  CA  LEU A 146      60.940  35.609   5.630  1.00 30.34           C  
ATOM   1118  C   LEU A 146      60.537  35.649   7.097  1.00 29.54           C  
ATOM   1119  O   LEU A 146      59.636  34.920   7.524  1.00 22.58           O  
ATOM   1120  CB  LEU A 146      59.938  36.441   4.823  1.00 25.92           C  
ATOM   1121  CG  LEU A 146      60.091  36.531   3.310  1.00 24.19           C  
ATOM   1122  CD1 LEU A 146      58.960  37.396   2.699  1.00 24.16           C  
ATOM   1123  CD2 LEU A 146      61.442  37.081   2.961  1.00 22.93           C  
ATOM   1124  N   ASP A 147      61.159  36.548   7.865  1.00 26.33           N  
ATOM   1125  CA  ASP A 147      60.820  36.654   9.280  1.00 23.09           C  
ATOM   1126  C   ASP A 147      59.559  37.506   9.432  1.00 24.74           C  
ATOM   1127  O   ASP A 147      58.915  37.889   8.450  1.00 20.65           O  
ATOM   1128  CB  ASP A 147      62.010  37.173  10.097  1.00 21.86           C  
ATOM   1129  CG  ASP A 147      62.488  38.549   9.670  1.00 30.66           C  
ATOM   1130  OD1 ASP A 147      61.778  39.255   8.928  1.00 23.52           O  
ATOM   1131  OD2 ASP A 147      63.598  38.944  10.096  1.00 33.57           O1-
ATOM   1132  N   VAL A 148      59.188  37.795  10.682  1.00 18.68           N  
ATOM   1133  CA  VAL A 148      57.942  38.505  10.957  1.00 25.57           C  
ATOM   1134  C   VAL A 148      57.992  39.924  10.408  1.00 25.97           C  
ATOM   1135  O   VAL A 148      57.005  40.415   9.843  1.00 18.33           O  
ATOM   1136  CB  VAL A 148      57.641  38.497  12.470  1.00 27.46           C  
ATOM   1137  CG1 VAL A 148      56.559  39.474  12.803  1.00 23.13           C  
ATOM   1138  CG2 VAL A 148      57.240  37.098  12.917  1.00 26.04           C  
ATOM   1139  N   LEU A 149      59.130  40.611  10.582  1.00 18.89           N  
ATOM   1140  CA  LEU A 149      59.284  41.966  10.055  1.00 19.49           C  
ATOM   1141  C   LEU A 149      59.077  42.002   8.545  1.00 20.32           C  
ATOM   1142  O   LEU A 149      58.364  42.868   8.021  1.00 18.46           O  
ATOM   1143  CB  LEU A 149      60.677  42.514  10.390  1.00 17.48           C  
ATOM   1144  CG  LEU A 149      61.117  43.795   9.657  1.00 13.00           C  
ATOM   1145  CD1 LEU A 149      60.209  45.004   9.986  1.00 11.56           C  
ATOM   1146  CD2 LEU A 149      62.599  44.164   9.960  1.00 14.73           C  
ATOM   1147  N   HIS A 150      59.737  41.094   7.828  1.00 13.38           N  
ATOM   1148  CA  HIS A 150      59.655  41.118   6.370  1.00 17.35           C  
ATOM   1149  C   HIS A 150      58.281  40.682   5.873  1.00 14.88           C  
ATOM   1150  O   HIS A 150      57.802  41.205   4.861  1.00 15.72           O  
ATOM   1151  CB  HIS A 150      60.744  40.245   5.775  1.00 15.03           C  
ATOM   1152  CG  HIS A 150      62.108  40.851   5.870  1.00 22.66           C  
ATOM   1153  CD2 HIS A 150      62.847  41.527   4.958  1.00 22.28           C  
ATOM   1154  ND1 HIS A 150      62.861  40.819   7.029  1.00 23.82           N  
ATOM   1155  CE1 HIS A 150      64.012  41.437   6.819  1.00 22.99           C  
ATOM   1156  NE2 HIS A 150      64.029  41.876   5.570  1.00 25.65           N  
ATOM   1157  N   ARG A 151      57.626  39.748   6.564  1.00 14.87           N  
ATOM   1158  CA  ARG A 151      56.266  39.398   6.154  1.00 14.19           C  
ATOM   1159  C   ARG A 151      55.312  40.562   6.389  1.00 15.73           C  
ATOM   1160  O   ARG A 151      54.451  40.856   5.543  1.00 13.84           O  
ATOM   1161  CB  ARG A 151      55.789  38.144   6.890  1.00 17.72           C  
ATOM   1162  CG  ARG A 151      54.443  37.608   6.369  1.00 16.08           C  
ATOM   1163  CD  ARG A 151      54.027  36.305   7.079  1.00 23.35           C  
ATOM   1164  NE  ARG A 151      53.138  36.598   8.197  1.00 42.69           N  
ATOM   1165  CZ  ARG A 151      53.483  36.513   9.479  1.00 52.80           C  
ATOM   1166  NH1 ARG A 151      54.704  36.121   9.816  1.00 54.94           N1+
ATOM   1167  NH2 ARG A 151      52.602  36.809  10.429  1.00 55.08           N  
ATOM   1168  N   ALA A 152      55.453  41.242   7.531  1.00 20.21           N  
ATOM   1169  CA  ALA A 152      54.624  42.416   7.797  1.00 18.07           C  
ATOM   1170  C   ALA A 152      54.785  43.452   6.696  1.00 16.24           C  
ATOM   1171  O   ALA A 152      53.796  44.012   6.205  1.00 13.19           O  
ATOM   1172  CB  ALA A 152      54.977  43.020   9.156  1.00 17.69           C  
ATOM   1173  N   ALA A 153      56.021  43.697   6.271  1.00 11.85           N  
ATOM   1174  CA  ALA A 153      56.261  44.681   5.231  1.00 13.01           C  
ATOM   1175  C   ALA A 153      55.888  44.146   3.854  1.00 14.61           C  
ATOM   1176  O   ALA A 153      55.535  44.932   2.962  1.00 16.17           O  
ATOM   1177  CB  ALA A 153      57.731  45.140   5.275  1.00 13.55           C  
ATOM   1178  N   LEU A 154      55.929  42.822   3.651  1.00 12.73           N  
ATOM   1179  CA  LEU A 154      55.356  42.287   2.417  1.00 12.75           C  
ATOM   1180  C   LEU A 154      53.847  42.549   2.372  1.00 15.75           C  
ATOM   1181  O   LEU A 154      53.309  42.940   1.329  1.00 14.11           O  
ATOM   1182  CB  LEU A 154      55.659  40.785   2.282  1.00 13.30           C  
ATOM   1183  CG  LEU A 154      55.291  40.127   0.937  1.00 16.81           C  
ATOM   1184  CD1 LEU A 154      55.750  40.973  -0.227  1.00 16.70           C  
ATOM   1185  CD2 LEU A 154      55.886  38.737   0.821  1.00 18.67           C  
ATOM   1186  N   ASP A 155      53.158  42.388   3.505  1.00 13.69           N  
ATOM   1187  CA  ASP A 155      51.732  42.738   3.568  1.00 13.65           C  
ATOM   1188  C   ASP A 155      51.500  44.217   3.247  1.00 16.55           C  
ATOM   1189  O   ASP A 155      50.462  44.578   2.681  1.00 15.72           O  
ATOM   1190  CB  ASP A 155      51.160  42.438   4.956  1.00 14.54           C  
ATOM   1191  CG  ASP A 155      50.911  40.928   5.217  1.00 22.06           C  
ATOM   1192  OD1 ASP A 155      50.533  40.163   4.295  1.00 16.26           O  
ATOM   1193  OD2 ASP A 155      51.059  40.526   6.388  1.00 20.61           O1-
ATOM   1194  N   ARG A 156      52.441  45.091   3.617  1.00 13.10           N  
ATOM   1195  CA  ARG A 156      52.338  46.497   3.238  1.00 16.69           C  
ATOM   1196  C   ARG A 156      52.534  46.665   1.737  1.00 16.24           C  
ATOM   1197  O   ARG A 156      51.839  47.464   1.093  1.00 16.77           O  
ATOM   1198  CB  ARG A 156      53.377  47.325   4.019  1.00 12.66           C  
ATOM   1199  CG  ARG A 156      53.427  48.825   3.654  1.00 11.94           C  
ATOM   1200  CD  ARG A 156      52.170  49.545   4.166  1.00 16.06           C  
ATOM   1201  NE  ARG A 156      52.115  50.971   3.840  1.00 19.47           N  
ATOM   1202  CZ  ARG A 156      51.727  51.442   2.660  1.00 21.51           C  
ATOM   1203  NH1 ARG A 156      51.388  50.593   1.689  1.00 18.43           N1+
ATOM   1204  NH2 ARG A 156      51.693  52.757   2.443  1.00 19.81           N  
ATOM   1205  N   ALA A 157      53.462  45.903   1.151  1.00 12.60           N  
ATOM   1206  CA  ALA A 157      53.772  46.095  -0.266  1.00 12.91           C  
ATOM   1207  C   ALA A 157      52.630  45.661  -1.183  1.00 17.12           C  
ATOM   1208  O   ALA A 157      52.419  46.279  -2.230  1.00 18.18           O  
ATOM   1209  CB  ALA A 157      55.054  45.347  -0.631  1.00 12.86           C  
ATOM   1210  N   VAL A 158      51.879  44.624  -0.816  1.00 14.60           N  
ATOM   1211  CA  VAL A 158      50.816  44.080  -1.666  1.00 14.69           C  
ATOM   1212  C   VAL A 158      49.495  44.823  -1.479  1.00 15.07           C  
ATOM   1213  O   VAL A 158      48.457  44.417  -2.022  1.00 15.88           O  
ATOM   1214  CB  VAL A 158      50.610  42.580  -1.381  1.00 15.07           C  
ATOM   1215  CG1 VAL A 158      51.897  41.809  -1.640  1.00 14.90           C  
ATOM   1216  CG2 VAL A 158      50.100  42.376   0.055  1.00 14.94           C  
ATOM   1217  N   ALA A 159      49.537  45.914  -0.709  1.00 17.25           N  
ATOM   1218  CA  ALA A 159      48.337  46.616  -0.242  1.00 19.10           C  
ATOM   1219  C   ALA A 159      47.306  46.881  -1.337  1.00 20.53           C  
ATOM   1220  O   ALA A 159      46.093  46.777  -1.096  1.00 17.90           O  
ATOM   1221  CB  ALA A 159      48.758  47.938   0.406  1.00 14.72           C  
ATOM   1222  N   ARG A 160      47.739  47.283  -2.523  1.00 17.81           N  
ATOM   1223  CA  ARG A 160      46.768  47.686  -3.539  1.00 18.16           C  
ATOM   1224  C   ARG A 160      46.897  46.874  -4.830  1.00 22.32           C  
ATOM   1225  O   ARG A 160      46.607  47.366  -5.925  1.00 19.21           O  
ATOM   1226  CB  ARG A 160      46.874  49.186  -3.798  1.00 18.93           C  
ATOM   1227  CG  ARG A 160      46.662  49.968  -2.503  1.00 24.51           C  
ATOM   1228  CD  ARG A 160      46.569  51.457  -2.708  1.00 26.76           C  
ATOM   1229  NE  ARG A 160      47.892  52.049  -2.671  1.00 19.97           N  
ATOM   1230  CZ  ARG A 160      48.128  53.358  -2.671  1.00 21.16           C  
ATOM   1231  NH1 ARG A 160      47.119  54.229  -2.710  1.00 19.68           N1+
ATOM   1232  NH2 ARG A 160      49.378  53.791  -2.621  1.00 18.04           N  
ATOM   1233  N   ILE A 161      47.333  45.621  -4.718  1.00 17.50           N  
ATOM   1234  CA  ILE A 161      47.121  44.681  -5.817  1.00 18.33           C  
ATOM   1235  C   ILE A 161      45.628  44.545  -6.102  1.00 26.61           C  
ATOM   1236  O   ILE A 161      45.166  44.693  -7.242  1.00 20.43           O  
ATOM   1237  CB  ILE A 161      47.747  43.320  -5.480  1.00 18.05           C  
ATOM   1238  CG1 ILE A 161      49.273  43.428  -5.421  1.00 20.63           C  
ATOM   1239  CG2 ILE A 161      47.301  42.263  -6.477  1.00 19.13           C  
ATOM   1240  CD1 ILE A 161      49.927  42.127  -4.972  1.00 17.00           C  
ATOM   1241  N   CYS A 162      44.857  44.256  -5.068  1.00 19.54           N  
ATOM   1242  CA  CYS A 162      43.410  44.149  -5.202  1.00 20.75           C  
ATOM   1243  C   CYS A 162      42.809  45.524  -5.409  1.00 25.15           C  
ATOM   1244  O   CYS A 162      43.148  46.465  -4.688  1.00 26.56           O  
ATOM   1245  CB  CYS A 162      42.812  43.524  -3.947  1.00 27.66           C  
ATOM   1246  SG  CYS A 162      43.383  41.862  -3.665  1.00 28.45           S  
ATOM   1247  N   VAL A 163      41.906  45.642  -6.375  1.00 30.62           N  
ATOM   1248  CA  VAL A 163      41.201  46.892  -6.635  1.00 41.59           C  
ATOM   1249  C   VAL A 163      39.719  46.583  -6.780  1.00 44.55           C  
ATOM   1250  O   VAL A 163      39.344  45.587  -7.405  1.00 45.80           O  
ATOM   1251  CB  VAL A 163      41.748  47.613  -7.886  1.00 36.34           C  
ATOM   1252  CG1 VAL A 163      43.148  48.145  -7.609  1.00 37.63           C  
ATOM   1253  CG2 VAL A 163      41.785  46.668  -9.055  1.00 41.83           C  
ATOM   1254  N   LYS A 164      38.882  47.424  -6.184  1.00 48.74           N  
ATOM   1255  CA  LYS A 164      37.434  47.213  -6.170  1.00 51.53           C  
ATOM   1256  C   LYS A 164      36.846  47.078  -7.572  1.00 52.75           C  
ATOM   1257  O   LYS A 164      37.249  47.784  -8.494  1.00 51.99           O  
ATOM   1258  CB  LYS A 164      36.736  48.357  -5.426  1.00 49.51           C  
TER
ATOM   1259  N   GLN B   1      66.892  57.763  32.317  0.51 32.46           N  
ATOM   1261  CA  GLN B   1      66.515  59.162  32.144  0.51 26.30           C  
ATOM   1263  C   GLN B   1      66.575  59.566  30.682  0.51 22.57           C  
ATOM   1265  O   GLN B   1      67.166  60.593  30.330  0.51 21.54           O  
ATOM   1267  CB  GLN B   1      67.423  60.070  32.959  0.51 31.36           C  
ATOM   1269  CG  GLN B   1      67.699  59.551  34.351  0.51 38.69           C  
ATOM   1271  CD  GLN B   1      68.575  60.496  35.157  0.51 40.67           C  
ATOM   1273  NE2 GLN B   1      68.151  60.792  36.378  0.51 39.36           N  
ATOM   1275  OE1 GLN B   1      69.619  60.956  34.684  0.51 43.48           O  
ATOM   1277  N   ASP B   2      65.967  58.758  29.827  1.00 16.49           N  
ATOM   1278  CA  ASP B   2      66.041  58.956  28.383  1.00 14.49           C  
ATOM   1279  C   ASP B   2      64.949  59.967  28.056  1.00 13.94           C  
ATOM   1280  O   ASP B   2      63.763  59.633  28.118  1.00 12.01           O  
ATOM   1281  CB  ASP B   2      65.837  57.630  27.652  1.00 12.94           C  
ATOM   1282  CG  ASP B   2      65.898  57.761  26.146  1.00 13.98           C  
ATOM   1283  OD1 ASP B   2      65.546  58.830  25.583  1.00 12.03           O  
ATOM   1284  OD2 ASP B   2      66.267  56.736  25.509  1.00 13.84           O1-
ATOM   1285  N   ALA B   3      65.344  61.201  27.723  1.00 17.21           N  
ATOM   1286  CA  ALA B   3      64.370  62.285  27.569  1.00 13.39           C  
ATOM   1287  C   ALA B   3      63.298  62.009  26.520  1.00 13.36           C  
ATOM   1288  O   ALA B   3      62.252  62.679  26.533  1.00 14.80           O  
ATOM   1289  CB  ALA B   3      65.091  63.583  27.208  1.00 17.29           C  
ATOM   1290  N   PHE B   4      63.522  61.074  25.593  1.00 11.10           N  
ATOM   1291  CA  PHE B   4      62.528  60.827  24.559  1.00 10.58           C  
ATOM   1292  C   PHE B   4      61.488  59.771  24.923  1.00 12.34           C  
ATOM   1293  O   PHE B   4      60.628  59.475  24.092  1.00 14.18           O  
ATOM   1294  CB  PHE B   4      63.220  60.452  23.244  1.00 10.56           C  
ATOM   1295  CG  PHE B   4      63.974  61.603  22.620  1.00 15.22           C  
ATOM   1296  CD1 PHE B   4      63.308  62.552  21.849  1.00 14.76           C  
ATOM   1297  CD2 PHE B   4      65.336  61.759  22.832  1.00 18.38           C  
ATOM   1298  CE1 PHE B   4      63.993  63.627  21.293  1.00 16.35           C  
ATOM   1299  CE2 PHE B   4      66.033  62.846  22.271  1.00 16.31           C  
ATOM   1300  CZ  PHE B   4      65.360  63.771  21.506  1.00 16.65           C  
ATOM   1301  N   VAL B   5      61.538  59.195  26.123  1.00 10.78           N  
ATOM   1302  CA  VAL B   5      60.542  58.177  26.508  1.00 10.73           C  
ATOM   1303  C   VAL B   5      59.114  58.724  26.526  1.00 15.79           C  
ATOM   1304  O   VAL B   5      58.229  58.099  25.914  1.00 10.88           O  
ATOM   1305  CB  VAL B   5      60.958  57.534  27.850  1.00 11.72           C  
ATOM   1306  CG1 VAL B   5      59.831  56.702  28.480  1.00 11.37           C  
ATOM   1307  CG2 VAL B   5      62.221  56.662  27.658  1.00 12.79           C  
ATOM   1308  N   PRO B   6      58.806  59.846  27.203  1.00 11.58           N  
ATOM   1309  CA  PRO B   6      57.416  60.350  27.160  1.00 10.33           C  
ATOM   1310  C   PRO B   6      56.881  60.522  25.747  1.00  9.67           C  
ATOM   1311  O   PRO B   6      55.756  60.097  25.476  1.00 14.39           O  
ATOM   1312  CB  PRO B   6      57.503  61.693  27.898  1.00 10.25           C  
ATOM   1313  CG  PRO B   6      58.705  61.511  28.843  1.00 11.97           C  
ATOM   1314  CD  PRO B   6      59.675  60.666  28.075  1.00 10.74           C  
ATOM   1315  N   LEU B   7      57.666  61.112  24.839  1.00  9.57           N  
ATOM   1316  CA  LEU B   7      57.222  61.291  23.451  1.00  9.87           C  
ATOM   1317  C   LEU B   7      56.952  59.951  22.772  1.00 16.21           C  
ATOM   1318  O   LEU B   7      55.945  59.782  22.066  1.00 11.21           O  
ATOM   1319  CB  LEU B   7      58.281  62.066  22.659  1.00  9.30           C  
ATOM   1320  CG  LEU B   7      58.106  62.224  21.126  1.00 12.61           C  
ATOM   1321  CD1 LEU B   7      56.768  62.913  20.826  1.00  8.97           C  
ATOM   1322  CD2 LEU B   7      59.241  63.061  20.532  1.00  9.42           C  
ATOM   1323  N   VAL B   8      57.865  58.991  22.945  1.00 15.40           N  
ATOM   1324  CA  VAL B   8      57.685  57.687  22.302  1.00 10.20           C  
ATOM   1325  C   VAL B   8      56.473  56.958  22.891  1.00 11.80           C  
ATOM   1326  O   VAL B   8      55.744  56.270  22.176  1.00 10.66           O  
ATOM   1327  CB  VAL B   8      58.981  56.868  22.413  1.00  9.64           C  
ATOM   1328  CG1 VAL B   8      58.762  55.427  21.913  1.00 10.49           C  
ATOM   1329  CG2 VAL B   8      60.128  57.579  21.649  1.00  9.68           C  
ATOM   1330  N   ARG B   9      56.241  57.096  24.203  1.00 10.41           N  
ATOM   1331  CA  ARG B   9      55.032  56.552  24.814  1.00 14.91           C  
ATOM   1332  C   ARG B   9      53.763  57.115  24.167  1.00 10.78           C  
ATOM   1333  O   ARG B   9      52.812  56.364  23.899  1.00 12.86           O  
ATOM   1334  CB  ARG B   9      55.018  56.846  26.318  1.00 19.64           C  
ATOM   1335  CG  ARG B   9      55.924  55.947  27.140  1.00 16.75           C  
ATOM   1336  CD  ARG B   9      56.001  56.423  28.598  1.00 16.48           C  
ATOM   1337  NE  ARG B   9      56.825  55.530  29.410  1.00 17.37           N  
ATOM   1338  CZ  ARG B   9      57.335  55.856  30.595  1.00 22.45           C  
ATOM   1339  NH1 ARG B   9      57.087  57.057  31.118  1.00 17.10           N1+
ATOM   1340  NH2 ARG B   9      58.099  54.985  31.252  1.00 21.13           N  
ATOM   1341  N   SER B  10      53.701  58.432  23.947  1.00 11.31           N  
ATOM   1342  CA  SER B  10      52.501  58.979  23.318  0.61 11.36           C  
ATOM   1344  C   SER B  10      52.362  58.496  21.880  1.00 14.94           C  
ATOM   1345  O   SER B  10      51.231  58.287  21.410  1.00 11.35           O  
ATOM   1346  CB  SER B  10      52.477  60.518  23.400  0.61 10.09           C  
ATOM   1348  OG  SER B  10      53.645  61.131  22.890  0.61 13.64           O  
ATOM   1350  N   MET B  11      53.482  58.283  21.175  1.00 11.67           N  
ATOM   1351  CA  MET B  11      53.400  57.703  19.841  1.00 11.89           C  
ATOM   1352  C   MET B  11      52.941  56.245  19.897  1.00 12.61           C  
ATOM   1353  O   MET B  11      52.215  55.783  19.009  1.00 15.09           O  
ATOM   1354  CB  MET B  11      54.753  57.800  19.122  1.00 10.81           C  
ATOM   1355  CG  MET B  11      55.077  59.226  18.655  1.00 14.86           C  
ATOM   1356  SD  MET B  11      56.616  59.319  17.718  1.00 12.84           S  
ATOM   1357  CE  MET B  11      56.674  61.063  17.231  1.00 11.61           C  
ATOM   1358  N   ALA B  12      53.384  55.499  20.911  1.00 11.43           N  
ATOM   1359  CA  ALA B  12      52.925  54.121  21.051  1.00 16.45           C  
ATOM   1360  C   ALA B  12      51.434  54.087  21.358  1.00 16.81           C  
ATOM   1361  O   ALA B  12      50.694  53.270  20.802  1.00 12.58           O  
ATOM   1362  CB  ALA B  12      53.736  53.399  22.131  1.00  9.48           C  
ATOM   1363  N   ASP B  13      50.962  55.002  22.203  1.00 17.06           N  
ATOM   1364  CA  ASP B  13      49.532  55.050  22.474  1.00 16.46           C  
ATOM   1365  C   ASP B  13      48.747  55.268  21.197  1.00 11.87           C  
ATOM   1366  O   ASP B  13      47.707  54.630  20.984  1.00 13.64           O  
ATOM   1367  CB  ASP B  13      49.226  56.149  23.482  1.00 17.92           C  
ATOM   1368  CG  ASP B  13      49.452  55.689  24.919  1.00 33.75           C  
ATOM   1369  OD1 ASP B  13      49.393  54.458  25.188  1.00 32.50           O  
ATOM   1370  OD2 ASP B  13      49.673  56.562  25.770  1.00 34.76           O1-
ATOM   1371  N   ARG B  14      49.223  56.170  20.336  1.00 12.16           N  
ATOM   1372  CA  ARG B  14      48.502  56.424  19.086  1.00 15.23           C  
ATOM   1373  C   ARG B  14      48.591  55.228  18.156  1.00 17.07           C  
ATOM   1374  O   ARG B  14      47.596  54.833  17.512  1.00 15.65           O  
ATOM   1375  CB  ARG B  14      49.055  57.683  18.400  1.00  8.92           C  
ATOM   1376  CG  ARG B  14      48.168  58.124  17.249  1.00 10.38           C  
ATOM   1377  CD  ARG B  14      48.868  59.086  16.329  1.00  9.77           C  
ATOM   1378  NE  ARG B  14      47.870  59.714  15.483  1.00 17.50           N  
ATOM   1379  CZ  ARG B  14      47.394  59.173  14.367  1.00 16.91           C  
ATOM   1380  NH1 ARG B  14      47.814  57.980  13.966  1.00 11.27           N1+
ATOM   1381  NH2 ARG B  14      46.464  59.812  13.682  1.00 17.53           N  
ATOM   1382  N   LEU B  15      49.792  54.661  18.050  1.00 13.27           N  
ATOM   1383  CA  LEU B  15      50.003  53.478  17.227  1.00 10.00           C  
ATOM   1384  C   LEU B  15      49.034  52.361  17.592  1.00  9.36           C  
ATOM   1385  O   LEU B  15      48.459  51.702  16.715  1.00 13.59           O  
ATOM   1386  CB  LEU B  15      51.446  52.991  17.403  1.00 12.32           C  
ATOM   1387  CG  LEU B  15      51.798  51.775  16.567  1.00 15.07           C  
ATOM   1388  CD1 LEU B  15      51.550  52.141  15.113  1.00 12.89           C  
ATOM   1389  CD2 LEU B  15      53.288  51.407  16.811  1.00 15.84           C  
ATOM   1390  N   ASN B  16      48.853  52.121  18.889  1.00  9.49           N  
ATOM   1391  CA  ASN B  16      48.097  50.955  19.309  1.00 16.27           C  
ATOM   1392  C   ASN B  16      46.598  51.103  19.076  1.00 19.99           C  
ATOM   1393  O   ASN B  16      45.871  50.123  19.259  1.00 16.07           O  
ATOM   1394  CB  ASN B  16      48.407  50.650  20.778  1.00 18.46           C  
ATOM   1395  CG  ASN B  16      49.823  50.070  20.961  1.00 27.76           C  
ATOM   1396  ND2 ASN B  16      50.399  50.252  22.150  1.00 25.77           N  
ATOM   1397  OD1 ASN B  16      50.384  49.467  20.035  1.00 24.38           O  
ATOM   1398  N   THR B  17      46.120  52.278  18.638  1.00 13.00           N  
ATOM   1399  CA  THR B  17      44.745  52.338  18.141  1.00 10.86           C  
ATOM   1400  C   THR B  17      44.574  51.584  16.832  1.00 12.28           C  
ATOM   1401  O   THR B  17      43.433  51.386  16.403  1.00 13.39           O  
ATOM   1402  CB  THR B  17      44.288  53.781  17.909  1.00 16.96           C  
ATOM   1403  CG2 THR B  17      44.552  54.660  19.138  1.00 13.01           C  
ATOM   1404  OG1 THR B  17      44.969  54.325  16.773  1.00 12.30           O  
ATOM   1405  N   ALA B  18      45.677  51.199  16.176  1.00 12.22           N  
ATOM   1406  CA  ALA B  18      45.572  50.469  14.911  1.00 14.51           C  
ATOM   1407  C   ALA B  18      44.858  49.144  15.085  1.00 14.30           C  
ATOM   1408  O   ALA B  18      44.174  48.689  14.161  1.00 12.86           O  
ATOM   1409  CB  ALA B  18      46.951  50.218  14.308  1.00 16.78           C  
ATOM   1410  N   ASP B  19      45.023  48.500  16.244  1.00 14.17           N  
ATOM   1411  CA  ASP B  19      44.376  47.215  16.458  1.00 18.13           C  
ATOM   1412  C   ASP B  19      42.856  47.357  16.357  1.00 16.85           C  
ATOM   1413  O   ASP B  19      42.187  46.558  15.697  1.00 14.54           O  
ATOM   1414  CB  ASP B  19      44.791  46.655  17.816  1.00 18.16           C  
ATOM   1415  CG  ASP B  19      46.313  46.460  17.940  1.00 27.39           C  
ATOM   1416  OD1 ASP B  19      47.096  47.084  17.192  1.00 23.46           O  
ATOM   1417  OD2 ASP B  19      46.720  45.666  18.811  1.00 30.74           O1-
ATOM   1418  N   GLN B  20      42.310  48.428  16.922  1.00 13.20           N  
ATOM   1419  CA  GLN B  20      40.863  48.623  16.883  1.00 13.05           C  
ATOM   1420  C   GLN B  20      40.389  49.085  15.504  1.00 13.52           C  
ATOM   1421  O   GLN B  20      39.312  48.682  15.039  1.00 17.94           O  
ATOM   1422  CB  GLN B  20      40.461  49.630  17.963  1.00 13.64           C  
ATOM   1423  CG  GLN B  20      40.291  48.982  19.352  1.00 17.51           C  
ATOM   1424  CD  GLN B  20      38.961  48.257  19.493  1.00 20.77           C  
ATOM   1425  NE2 GLN B  20      38.951  47.172  20.248  1.00 20.33           N  
ATOM   1426  OE1 GLN B  20      37.956  48.676  18.929  1.00 23.96           O  
ATOM   1427  N   VAL B  21      41.152  49.967  14.862  1.00 12.36           N  
ATOM   1428  CA  VAL B  21      40.787  50.431  13.526  1.00 15.54           C  
ATOM   1429  C   VAL B  21      40.794  49.263  12.551  1.00 15.00           C  
ATOM   1430  O   VAL B  21      39.893  49.122  11.717  1.00 14.64           O  
ATOM   1431  CB  VAL B  21      41.745  51.554  13.074  1.00 12.50           C  
ATOM   1432  CG1 VAL B  21      41.524  51.861  11.605  1.00 11.97           C  
ATOM   1433  CG2 VAL B  21      41.523  52.818  13.949  1.00 12.65           C  
ATOM   1434  N   ALA B  22      41.805  48.400  12.656  1.00 12.45           N  
ATOM   1435  CA  ALA B  22      41.860  47.216  11.801  1.00 16.63           C  
ATOM   1436  C   ALA B  22      40.621  46.343  11.969  1.00 15.19           C  
ATOM   1437  O   ALA B  22      40.086  45.805  10.985  1.00 18.10           O  
ATOM   1438  CB  ALA B  22      43.122  46.421  12.113  1.00 15.95           C  
ATOM   1439  N   LEU B  23      40.175  46.159  13.206  1.00 12.83           N  
ATOM   1440  CA  LEU B  23      38.957  45.388  13.457  1.00 21.56           C  
ATOM   1441  C   LEU B  23      37.749  46.033  12.787  1.00 18.75           C  
ATOM   1442  O   LEU B  23      36.864  45.341  12.263  1.00 20.22           O  
ATOM   1443  CB  LEU B  23      38.718  45.273  14.971  1.00 19.17           C  
ATOM   1444  CG  LEU B  23      39.575  44.309  15.799  1.00 16.26           C  
ATOM   1445  CD1 LEU B  23      39.214  44.453  17.298  1.00 14.56           C  
ATOM   1446  CD2 LEU B  23      39.357  42.886  15.347  1.00 19.52           C  
ATOM   1447  N   SER B  24      37.679  47.363  12.824  1.00 13.64           N  
ATOM   1448  CA  SER B  24      36.566  48.061  12.186  1.00 20.82           C  
ATOM   1449  C   SER B  24      36.575  47.817  10.686  1.00 28.03           C  
ATOM   1450  O   SER B  24      35.525  47.581  10.072  1.00 25.94           O  
ATOM   1451  CB  SER B  24      36.660  49.562  12.476  1.00 27.13           C  
ATOM   1452  OG  SER B  24      35.728  50.294  11.694  1.00 27.35           O  
ATOM   1453  N   LYS B  25      37.762  47.840  10.080  1.00 16.42           N  
ATOM   1454  CA  LYS B  25      37.835  47.674   8.638  1.00 15.21           C  
ATOM   1455  C   LYS B  25      37.607  46.227   8.249  1.00 15.65           C  
ATOM   1456  O   LYS B  25      37.118  45.953   7.150  1.00 18.83           O  
ATOM   1457  CB  LYS B  25      39.182  48.203   8.127  1.00 18.60           C  
ATOM   1458  CG  LYS B  25      39.194  49.763   8.107  1.00 20.47           C  
ATOM   1459  CD  LYS B  25      40.570  50.345   8.120  1.00 19.97           C  
ATOM   1460  CE  LYS B  25      40.505  51.895   8.090  1.00 21.80           C  
ATOM   1461  NZ  LYS B  25      41.905  52.471   8.182  1.00 20.63           N1+
ATOM   1462  N   TRP B  26      37.959  45.289   9.127  1.00 14.48           N  
ATOM   1463  CA  TRP B  26      37.599  43.901   8.887  1.00 22.28           C  
ATOM   1464  C   TRP B  26      36.083  43.778   8.766  1.00 20.81           C  
ATOM   1465  O   TRP B  26      35.566  43.194   7.806  1.00 18.39           O  
ATOM   1466  CB  TRP B  26      38.139  43.030  10.027  1.00 18.05           C  
ATOM   1467  CG  TRP B  26      37.636  41.607  10.000  1.00 21.04           C  
ATOM   1468  CD1 TRP B  26      36.474  41.135  10.547  1.00 24.86           C  
ATOM   1469  CD2 TRP B  26      38.285  40.475   9.400  1.00 27.08           C  
ATOM   1470  CE2 TRP B  26      37.457  39.352   9.624  1.00 31.81           C  
ATOM   1471  CE3 TRP B  26      39.484  40.300   8.699  1.00 25.44           C  
ATOM   1472  NE1 TRP B  26      36.363  39.781  10.332  1.00 25.25           N  
ATOM   1473  CZ2 TRP B  26      37.789  38.073   9.172  1.00 30.66           C  
ATOM   1474  CZ3 TRP B  26      39.813  39.016   8.248  1.00 22.78           C  
ATOM   1475  CH2 TRP B  26      38.964  37.927   8.489  1.00 25.37           C  
ATOM   1476  N   ASP B  27      35.363  44.394   9.707  1.00 20.29           N  
ATOM   1477  CA  ASP B  27      33.896  44.347   9.738  1.00 24.92           C  
ATOM   1478  C   ASP B  27      33.265  45.039   8.531  1.00 24.50           C  
ATOM   1479  O   ASP B  27      32.303  44.530   7.946  1.00 26.08           O  
ATOM   1480  CB  ASP B  27      33.391  45.013  11.017  1.00 26.31           C  
ATOM   1481  CG  ASP B  27      33.753  44.250  12.264  1.00 23.29           C  
ATOM   1482  OD1 ASP B  27      34.088  43.064  12.154  1.00 25.90           O  
ATOM   1483  OD2 ASP B  27      33.685  44.838  13.362  1.00 22.06           O1-
ATOM   1484  N   THR B  28      33.732  46.239   8.196  1.00 20.04           N  
ATOM   1485  CA  THR B  28      33.078  47.046   7.170  1.00 29.20           C  
ATOM   1486  C   THR B  28      33.576  46.765   5.759  1.00 33.80           C  
ATOM   1487  O   THR B  28      32.840  47.014   4.793  1.00 29.49           O  
ATOM   1488  CB  THR B  28      33.278  48.538   7.448  1.00 32.80           C  
ATOM   1489  CG2 THR B  28      32.850  48.903   8.878  1.00 28.23           C  
ATOM   1490  OG1 THR B  28      34.660  48.868   7.246  1.00 25.10           O  
ATOM   1491  N   GLY B  29      34.807  46.275   5.608  1.00 32.06           N  
ATOM   1492  CA  GLY B  29      35.383  46.114   4.289  1.00 27.70           C  
ATOM   1493  C   GLY B  29      35.911  47.384   3.669  1.00 23.26           C  
ATOM   1494  O   GLY B  29      36.322  47.364   2.504  1.00 27.75           O  
ATOM   1495  N   GLN B  30      35.916  48.479   4.409  1.00 19.79           N  
ATOM   1496  CA  GLN B  30      36.568  49.703   3.970  1.00 28.67           C  
ATOM   1497  C   GLN B  30      38.084  49.508   3.862  1.00 30.88           C  
ATOM   1498  O   GLN B  30      38.678  48.796   4.676  1.00 25.10           O  
ATOM   1499  CB  GLN B  30      36.263  50.825   4.956  1.00 36.25           C  
ATOM   1500  CG  GLN B  30      34.827  51.292   4.902  1.00 48.68           C  
ATOM   1501  CD  GLN B  30      34.559  52.070   3.647  1.00 53.43           C  
ATOM   1502  NE2 GLN B  30      34.860  53.363   3.682  1.00 54.17           N  
ATOM   1503  OE1 GLN B  30      34.122  51.513   2.638  1.00 58.53           O  
ATOM   1504  N   PRO B  31      38.737  50.140   2.887  1.00 30.77           N  
ATOM   1505  CA  PRO B  31      40.190  49.964   2.734  1.00 26.60           C  
ATOM   1506  C   PRO B  31      40.966  50.615   3.860  1.00 13.86           C  
ATOM   1507  O   PRO B  31      40.517  51.576   4.494  1.00 22.61           O  
ATOM   1508  CB  PRO B  31      40.495  50.657   1.403  1.00 26.66           C  
ATOM   1509  CG  PRO B  31      39.426  51.719   1.305  1.00 30.69           C  
ATOM   1510  CD  PRO B  31      38.185  51.078   1.895  1.00 30.47           C  
ATOM   1511  N   VAL B  32      42.169  50.099   4.085  1.00 17.29           N  
ATOM   1512  CA  VAL B  32      43.059  50.726   5.059  1.00 19.82           C  
ATOM   1513  C   VAL B  32      43.356  52.163   4.665  1.00 17.64           C  
ATOM   1514  O   VAL B  32      43.385  53.067   5.510  1.00 15.45           O  
ATOM   1515  CB  VAL B  32      44.342  49.894   5.199  1.00 17.81           C  
ATOM   1516  CG1 VAL B  32      45.411  50.661   5.948  1.00 11.70           C  
ATOM   1517  CG2 VAL B  32      43.998  48.592   5.934  1.00 19.73           C  
ATOM   1518  N   TYR B  33      43.564  52.402   3.380  1.00 19.24           N  
ATOM   1519  CA  TYR B  33      43.982  53.709   2.904  1.00 22.79           C  
ATOM   1520  C   TYR B  33      42.746  54.484   2.476  1.00 21.38           C  
ATOM   1521  O   TYR B  33      42.012  54.050   1.584  1.00 16.58           O  
ATOM   1522  CB  TYR B  33      44.963  53.591   1.737  1.00 27.03           C  
ATOM   1523  CG  TYR B  33      45.250  54.912   1.048  1.00 25.78           C  
ATOM   1524  CD1 TYR B  33      45.884  55.944   1.725  1.00 23.85           C  
ATOM   1525  CD2 TYR B  33      44.892  55.121  -0.284  1.00 31.31           C  
ATOM   1526  CE1 TYR B  33      46.153  57.161   1.112  1.00 24.93           C  
ATOM   1527  CE2 TYR B  33      45.161  56.331  -0.917  1.00 26.58           C  
ATOM   1528  CZ  TYR B  33      45.798  57.338  -0.216  1.00 23.22           C  
ATOM   1529  OH  TYR B  33      46.056  58.531  -0.838  1.00 32.29           O  
ATOM   1530  N   ASP B  34      42.509  55.606   3.135  1.00 18.22           N  
ATOM   1531  CA  ASP B  34      41.481  56.564   2.739  1.00 23.22           C  
ATOM   1532  C   ASP B  34      42.209  57.873   2.482  1.00 20.08           C  
ATOM   1533  O   ASP B  34      42.634  58.537   3.433  1.00 16.69           O  
ATOM   1534  CB  ASP B  34      40.418  56.707   3.832  1.00 25.50           C  
ATOM   1535  CG  ASP B  34      39.259  57.610   3.424  1.00 35.92           C  
ATOM   1536  OD1 ASP B  34      39.455  58.567   2.647  1.00 33.29           O  
ATOM   1537  OD2 ASP B  34      38.134  57.356   3.895  1.00 42.45           O1-
ATOM   1538  N   GLY B  35      42.368  58.224   1.202  1.00 15.66           N  
ATOM   1539  CA  GLY B  35      43.178  59.381   0.848  1.00 19.28           C  
ATOM   1540  C   GLY B  35      42.701  60.669   1.494  1.00 21.32           C  
ATOM   1541  O   GLY B  35      43.482  61.393   2.129  1.00 19.41           O  
ATOM   1542  N   GLN B  36      41.413  60.975   1.345  1.00 21.27           N  
ATOM   1543  CA  GLN B  36      40.907  62.230   1.888  1.00 22.98           C  
ATOM   1544  C   GLN B  36      40.866  62.221   3.415  1.00 24.04           C  
ATOM   1545  O   GLN B  36      41.124  63.259   4.041  1.00 23.42           O  
ATOM   1546  CB  GLN B  36      39.539  62.534   1.279  1.00 22.14           C  
ATOM   1547  CG  GLN B  36      39.671  62.991  -0.156  1.00 22.92           C  
ATOM   1548  CD  GLN B  36      38.370  63.455  -0.753  1.00 24.87           C  
ATOM   1549  NE2 GLN B  36      38.391  64.637  -1.358  1.00 23.16           N  
ATOM   1550  OE1 GLN B  36      37.352  62.762  -0.673  1.00 27.28           O  
ATOM   1551  N   ARG B  37      40.590  61.070   4.036  1.00 15.31           N  
ATOM   1552  CA  ARG B  37      40.633  61.003   5.494  1.00 17.46           C  
ATOM   1553  C   ARG B  37      42.046  61.238   6.005  1.00 19.69           C  
ATOM   1554  O   ARG B  37      42.248  62.009   6.946  1.00 22.14           O  
ATOM   1555  CB  ARG B  37      40.096  59.661   6.003  1.00 24.22           C  
ATOM   1556  N   GLU B  38      43.043  60.601   5.375  1.00 13.09           N  
ATOM   1557  CA  GLU B  38      44.424  60.804   5.802  0.46 19.96           C  
ATOM   1559  C   GLU B  38      44.865  62.242   5.577  1.00 19.60           C  
ATOM   1560  O   GLU B  38      45.522  62.834   6.438  1.00 21.75           O  
ATOM   1561  CB  GLU B  38      45.359  59.835   5.077  0.46 18.09           C  
ATOM   1563  CG  GLU B  38      45.104  58.399   5.448  0.46 15.25           C  
ATOM   1565  CD  GLU B  38      46.230  57.453   5.054  0.46 19.38           C  
ATOM   1567  OE1 GLU B  38      47.411  57.747   5.341  0.46 14.99           O  
ATOM   1569  OE2 GLU B  38      45.924  56.404   4.466  0.46 17.64           O1-
ATOM   1571  N   ALA B  39      44.512  62.823   4.432  1.00 18.94           N  
ATOM   1572  CA  ALA B  39      44.879  64.211   4.179  1.00 18.11           C  
ATOM   1573  C   ALA B  39      44.343  65.121   5.281  1.00 18.97           C  
ATOM   1574  O   ALA B  39      45.049  66.020   5.753  1.00 17.01           O  
ATOM   1575  CB  ALA B  39      44.374  64.641   2.794  1.00 18.99           C  
ATOM   1576  N   GLN B  40      43.130  64.839   5.768  1.00 16.07           N  
ATOM   1577  CA  GLN B  40      42.514  65.658   6.811  1.00 16.64           C  
ATOM   1578  C   GLN B  40      43.198  65.472   8.162  1.00 16.57           C  
ATOM   1579  O   GLN B  40      43.323  66.435   8.924  1.00 16.01           O  
ATOM   1580  CB  GLN B  40      41.025  65.326   6.933  1.00 25.94           C  
ATOM   1581  CG  GLN B  40      40.277  66.217   7.920  1.00 30.29           C  
ATOM   1582  CD  GLN B  40      40.098  67.634   7.388  1.00 37.17           C  
ATOM   1583  NE2 GLN B  40      40.463  68.630   8.201  1.00 31.93           N  
ATOM   1584  OE1 GLN B  40      39.655  67.829   6.255  1.00 38.70           O  
ATOM   1585  N   VAL B  41      43.619  64.246   8.495  1.00 17.21           N  
ATOM   1586  CA  VAL B  41      44.421  64.044   9.711  1.00 18.08           C  
ATOM   1587  C   VAL B  41      45.701  64.875   9.655  1.00 12.99           C  
ATOM   1588  O   VAL B  41      46.112  65.508  10.641  1.00 14.26           O  
ATOM   1589  CB  VAL B  41      44.735  62.548   9.909  1.00 23.41           C  
ATOM   1590  CG1 VAL B  41      45.746  62.358  11.034  1.00 21.97           C  
ATOM   1591  CG2 VAL B  41      43.464  61.785  10.220  1.00 27.89           C  
ATOM   1592  N   ILE B  42      46.347  64.895   8.509  1.00 11.82           N  
ATOM   1593  CA  ILE B  42      47.595  65.635   8.399  1.00 15.84           C  
ATOM   1594  C   ILE B  42      47.324  67.140   8.444  1.00 21.15           C  
ATOM   1595  O   ILE B  42      48.064  67.901   9.084  1.00 17.74           O  
ATOM   1596  CB  ILE B  42      48.319  65.183   7.114  1.00 17.80           C  
ATOM   1597  CG1 ILE B  42      48.923  63.791   7.354  1.00 24.16           C  
ATOM   1598  CG2 ILE B  42      49.401  66.161   6.697  1.00 21.28           C  
ATOM   1599  CD1 ILE B  42      49.494  63.173   6.140  1.00 28.72           C  
ATOM   1600  N   ALA B  43      46.235  67.588   7.805  1.00 22.74           N  
ATOM   1601  CA  ALA B  43      45.882  69.008   7.841  1.00 21.68           C  
ATOM   1602  C   ALA B  43      45.539  69.458   9.258  1.00 22.01           C  
ATOM   1603  O   ALA B  43      45.827  70.603   9.653  1.00 16.60           O  
ATOM   1604  CB  ALA B  43      44.716  69.280   6.890  1.00 17.68           C  
ATOM   1605  N   ASN B  44      44.899  68.577  10.030  1.00 19.79           N  
ATOM   1606  CA  ASN B  44      44.574  68.898  11.412  1.00 17.23           C  
ATOM   1607  C   ASN B  44      45.837  69.113  12.232  1.00 24.77           C  
ATOM   1608  O   ASN B  44      45.869  69.967  13.138  1.00 15.30           O  
ATOM   1609  CB  ASN B  44      43.722  67.781  12.019  1.00 19.24           C  
ATOM   1610  CG  ASN B  44      42.283  67.808  11.522  1.00 20.24           C  
ATOM   1611  ND2 ASN B  44      41.493  66.812  11.918  1.00 21.23           N  
ATOM   1612  OD1 ASN B  44      41.883  68.729  10.819  1.00 20.72           O  
ATOM   1613  N   ALA B  45      46.889  68.338  11.943  1.00 16.98           N  
ATOM   1614  CA  ALA B  45      48.143  68.540  12.666  1.00 14.44           C  
ATOM   1615  C   ALA B  45      48.806  69.842  12.238  1.00 18.22           C  
ATOM   1616  O   ALA B  45      49.304  70.600  13.076  1.00 12.47           O  
ATOM   1617  CB  ALA B  45      49.086  67.351  12.463  1.00 12.02           C  
ATOM   1618  N   ALA B  46      48.787  70.140  10.943  1.00 12.09           N  
ATOM   1619  CA  ALA B  46      49.309  71.426  10.484  1.00 14.83           C  
ATOM   1620  C   ALA B  46      48.580  72.595  11.131  1.00 18.25           C  
ATOM   1621  O   ALA B  46      49.189  73.634  11.420  1.00 16.00           O  
ATOM   1622  CB  ALA B  46      49.204  71.518   8.956  1.00 13.13           C  
ATOM   1623  N   THR B  47      47.267  72.461  11.329  1.00 13.29           N  
ATOM   1624  CA  THR B  47      46.496  73.531  11.951  1.00 21.47           C  
ATOM   1625  C   THR B  47      46.945  73.787  13.377  1.00 18.19           C  
ATOM   1626  O   THR B  47      46.964  74.939  13.834  1.00 21.33           O  
ATOM   1627  CB  THR B  47      45.011  73.179  11.939  1.00 25.15           C  
ATOM   1628  CG2 THR B  47      44.213  74.210  12.735  1.00 29.65           C  
ATOM   1629  OG1 THR B  47      44.561  73.170  10.587  1.00 27.11           O  
ATOM   1630  N   MET B  48      47.295  72.732  14.097  1.00 12.70           N  
ATOM   1631  CA  MET B  48      47.629  72.867  15.508  1.00 16.30           C  
ATOM   1632  C   MET B  48      49.122  73.112  15.748  1.00 16.28           C  
ATOM   1633  O   MET B  48      49.498  73.500  16.866  1.00 15.25           O  
ATOM   1634  CB  MET B  48      47.184  71.600  16.270  1.00 19.52           C  
ATOM   1635  CG  MET B  48      47.311  71.701  17.787  1.00 20.21           C  
ATOM   1636  SD  MET B  48      46.728  70.238  18.698  1.00 32.78           S  
ATOM   1637  CE  MET B  48      44.964  70.588  18.750  1.00 29.99           C  
ATOM   1638  N   ALA B  49      49.965  72.924  14.723  1.00 15.57           N  
ATOM   1639  CA  ALA B  49      51.424  72.988  14.886  1.00 11.76           C  
ATOM   1640  C   ALA B  49      51.883  74.206  15.691  1.00 13.03           C  
ATOM   1641  O   ALA B  49      52.686  74.075  16.619  1.00 14.11           O  
ATOM   1642  CB  ALA B  49      52.094  72.999  13.516  1.00 11.94           C  
ATOM   1643  N   SER B  50      51.430  75.409  15.321  1.00 14.77           N  
ATOM   1644  CA  SER B  50      52.013  76.597  15.943  1.00 15.10           C  
ATOM   1645  C   SER B  50      51.639  76.722  17.419  1.00 18.14           C  
ATOM   1646  O   SER B  50      52.402  77.314  18.192  1.00 16.62           O  
ATOM   1647  CB  SER B  50      51.642  77.883  15.164  1.00 15.44           C  
ATOM   1648  OG  SER B  50      50.252  78.190  15.241  1.00 18.96           O  
ATOM   1649  N   GLU B  51      50.526  76.127  17.838  1.00 17.16           N  
ATOM   1650  CA  GLU B  51      50.154  76.135  19.251  1.00 16.97           C  
ATOM   1651  C   GLU B  51      51.227  75.487  20.123  1.00 13.55           C  
ATOM   1652  O   GLU B  51      51.370  75.849  21.294  1.00 17.92           O  
ATOM   1653  CB  GLU B  51      48.818  75.423  19.431  1.00 19.21           C  
ATOM   1654  CG  GLU B  51      48.382  75.272  20.861  1.00 20.94           C  
ATOM   1655  CD  GLU B  51      46.939  74.810  20.966  1.00 33.88           C  
ATOM   1656  OE1 GLU B  51      46.266  74.763  19.913  1.00 34.26           O  
ATOM   1657  OE2 GLU B  51      46.484  74.498  22.091  1.00 36.00           O1-
ATOM   1658  N   TYR B  52      51.986  74.537  19.568  1.00 11.73           N  
ATOM   1659  CA  TYR B  52      53.096  73.884  20.253  1.00 12.53           C  
ATOM   1660  C   TYR B  52      54.457  74.362  19.754  1.00 17.54           C  
ATOM   1661  O   TYR B  52      55.474  73.701  19.998  1.00 14.27           O  
ATOM   1662  CB  TYR B  52      52.937  72.368  20.120  1.00 17.71           C  
ATOM   1663  CG  TYR B  52      51.682  71.979  20.857  1.00 15.67           C  
ATOM   1664  CD1 TYR B  52      51.717  71.775  22.230  1.00 17.85           C  
ATOM   1665  CD2 TYR B  52      50.456  71.922  20.214  1.00 12.01           C  
ATOM   1666  CE1 TYR B  52      50.563  71.458  22.939  1.00 22.36           C  
ATOM   1667  CE2 TYR B  52      49.262  71.617  20.926  1.00 14.71           C  
ATOM   1668  CZ  TYR B  52      49.347  71.380  22.292  1.00 20.77           C  
ATOM   1669  OH  TYR B  52      48.236  71.085  23.042  1.00 20.87           O  
ATOM   1670  N   GLY B  53      54.500  75.513  19.066  1.00 21.77           N  
ATOM   1671  CA  GLY B  53      55.761  76.058  18.600  1.00 16.21           C  
ATOM   1672  C   GLY B  53      56.396  75.290  17.465  1.00 17.95           C  
ATOM   1673  O   GLY B  53      57.578  75.502  17.167  1.00 19.28           O  
ATOM   1674  N   LEU B  54      55.651  74.394  16.826  1.00 12.14           N  
ATOM   1675  CA  LEU B  54      56.170  73.564  15.752  1.00 14.24           C  
ATOM   1676  C   LEU B  54      55.946  74.254  14.416  1.00 17.56           C  
ATOM   1677  O   LEU B  54      54.947  74.949  14.231  1.00 16.06           O  
ATOM   1678  CB  LEU B  54      55.467  72.206  15.749  1.00 10.99           C  
ATOM   1679  CG  LEU B  54      55.596  71.282  16.954  1.00 13.05           C  
ATOM   1680  CD1 LEU B  54      54.600  70.116  16.871  1.00 12.68           C  
ATOM   1681  CD2 LEU B  54      57.019  70.710  17.049  1.00 15.99           C  
ATOM   1682  N   THR B  55      56.865  74.048  13.473  1.00 12.88           N  
ATOM   1683  CA  THR B  55      56.575  74.472  12.106  1.00 16.84           C  
ATOM   1684  C   THR B  55      55.514  73.563  11.509  1.00 20.57           C  
ATOM   1685  O   THR B  55      55.375  72.405  11.902  1.00 12.04           O  
ATOM   1686  CB  THR B  55      57.812  74.439  11.197  1.00 19.36           C  
ATOM   1687  CG2 THR B  55      59.000  75.242  11.797  1.00 23.67           C  
ATOM   1688  OG1 THR B  55      58.197  73.084  10.946  1.00 19.95           O  
ATOM   1689  N   ALA B  56      54.772  74.093  10.537  1.00 14.46           N  
ATOM   1690  CA  ALA B  56      53.792  73.263   9.851  1.00 18.16           C  
ATOM   1691  C   ALA B  56      54.468  72.069   9.193  1.00 19.60           C  
ATOM   1692  O   ALA B  56      53.970  70.944   9.272  1.00 14.76           O  
ATOM   1693  CB  ALA B  56      53.026  74.089   8.820  1.00 19.71           C  
ATOM   1694  N   GLU B  57      55.635  72.285   8.590  1.00 20.08           N  
ATOM   1695  CA  GLU B  57      56.321  71.198   7.896  1.00 21.05           C  
ATOM   1696  C   GLU B  57      56.713  70.090   8.866  1.00 20.26           C  
ATOM   1697  O   GLU B  57      56.605  68.897   8.548  1.00 17.19           O  
ATOM   1698  CB  GLU B  57      57.564  71.728   7.184  1.00 22.45           C  
ATOM   1699  CG  GLU B  57      58.287  70.660   6.402  1.00 36.82           C  
ATOM   1700  CD  GLU B  57      59.644  71.103   5.914  1.00 55.48           C  
ATOM   1701  OE1 GLU B  57      60.245  71.999   6.546  1.00 62.30           O  
ATOM   1702  OE2 GLU B  57      60.108  70.551   4.896  1.00 58.84           O1-
ATOM   1703  N   ASP B  58      57.195  70.471  10.043  1.00 11.55           N  
ATOM   1704  CA  ASP B  58      57.592  69.486  11.047  1.00 17.54           C  
ATOM   1705  C   ASP B  58      56.387  68.688  11.527  1.00 12.13           C  
ATOM   1706  O   ASP B  58      56.442  67.454  11.611  1.00 17.00           O  
ATOM   1707  CB  ASP B  58      58.280  70.198  12.214  1.00 16.74           C  
ATOM   1708  CG  ASP B  58      58.833  69.248  13.259  1.00 21.21           C  
ATOM   1709  OD1 ASP B  58      59.129  68.063  12.947  1.00 12.99           O  
ATOM   1710  OD2 ASP B  58      58.972  69.696  14.408  1.00 20.20           O1-
ATOM   1711  N   ALA B  59      55.280  69.381  11.839  1.00 12.94           N  
ATOM   1712  CA  ALA B  59      54.064  68.677  12.227  1.00 14.85           C  
ATOM   1713  C   ALA B  59      53.594  67.755  11.117  1.00 10.54           C  
ATOM   1714  O   ALA B  59      53.183  66.626  11.377  1.00 10.22           O  
ATOM   1715  CB  ALA B  59      52.946  69.654  12.592  1.00 11.59           C  
ATOM   1716  N   ILE B  60      53.640  68.220   9.876  1.00 12.27           N  
ATOM   1717  CA  ILE B  60      53.202  67.394   8.756  1.00 11.10           C  
ATOM   1718  C   ILE B  60      54.042  66.122   8.652  1.00 16.16           C  
ATOM   1719  O   ILE B  60      53.509  65.018   8.480  1.00 14.54           O  
ATOM   1720  CB  ILE B  60      53.238  68.214   7.455  1.00 12.25           C  
ATOM   1721  CG1 ILE B  60      52.017  69.156   7.426  1.00 15.07           C  
ATOM   1722  CG2 ILE B  60      53.231  67.281   6.267  1.00 13.36           C  
ATOM   1723  CD1 ILE B  60      52.093  70.256   6.344  1.00 17.48           C  
ATOM   1724  N   ASN B  61      55.362  66.253   8.781  1.00 17.02           N  
ATOM   1725  CA  ASN B  61      56.246  65.091   8.691  1.00 14.18           C  
ATOM   1726  C   ASN B  61      55.986  64.095   9.821  1.00 16.04           C  
ATOM   1727  O   ASN B  61      55.847  62.885   9.589  1.00 14.37           O  
ATOM   1728  CB  ASN B  61      57.704  65.568   8.704  1.00 11.00           C  
ATOM   1729  CG  ASN B  61      58.072  66.310   7.442  1.00 20.39           C  
ATOM   1730  ND2 ASN B  61      59.222  66.988   7.454  1.00 19.74           N  
ATOM   1731  OD1 ASN B  61      57.334  66.269   6.455  1.00 18.21           O  
ATOM   1732  N   ILE B  62      55.904  64.594  11.056  1.00  9.77           N  
ATOM   1733  CA  ILE B  62      55.662  63.731  12.212  1.00  9.41           C  
ATOM   1734  C   ILE B  62      54.355  62.956  12.041  1.00  9.33           C  
ATOM   1735  O   ILE B  62      54.305  61.734  12.230  1.00 13.03           O  
ATOM   1736  CB  ILE B  62      55.648  64.574  13.500  1.00 10.43           C  
ATOM   1737  CG1 ILE B  62      57.035  65.185  13.775  1.00 12.00           C  
ATOM   1738  CG2 ILE B  62      55.133  63.752  14.698  1.00 13.03           C  
ATOM   1739  CD1 ILE B  62      58.049  64.207  14.270  1.00 11.41           C  
ATOM   1740  N   PHE B  63      53.274  63.653  11.677  1.00  9.54           N  
ATOM   1741  CA  PHE B  63      51.997  62.955  11.587  1.00 13.59           C  
ATOM   1742  C   PHE B  63      51.835  62.161  10.302  1.00 14.14           C  
ATOM   1743  O   PHE B  63      51.104  61.165  10.304  1.00 14.05           O  
ATOM   1744  CB  PHE B  63      50.861  63.941  11.827  1.00 13.44           C  
ATOM   1745  CG  PHE B  63      50.677  64.196  13.301  1.00  9.60           C  
ATOM   1746  CD1 PHE B  63      51.472  65.142  13.963  1.00  9.58           C  
ATOM   1747  CD2 PHE B  63      49.829  63.401  14.041  1.00 11.00           C  
ATOM   1748  CE1 PHE B  63      51.355  65.332  15.350  1.00 15.80           C  
ATOM   1749  CE2 PHE B  63      49.710  63.567  15.424  1.00 16.62           C  
ATOM   1750  CZ  PHE B  63      50.487  64.538  16.082  1.00 16.05           C  
ATOM   1751  N   SER B  64      52.532  62.531   9.228  1.00 13.54           N  
ATOM   1752  CA  SER B  64      52.677  61.600   8.117  0.65 16.94           C  
ATOM   1754  C   SER B  64      53.311  60.299   8.586  1.00 11.77           C  
ATOM   1755  O   SER B  64      52.858  59.211   8.214  1.00 11.07           O  
ATOM   1756  CB  SER B  64      53.503  62.229   6.993  0.65 15.72           C  
ATOM   1758  OG  SER B  64      52.859  63.394   6.504  0.65 14.03           O  
ATOM   1760  N   ASP B  65      54.357  60.390   9.410  1.00 14.32           N  
ATOM   1761  CA  ASP B  65      54.961  59.174   9.944  1.00 13.39           C  
ATOM   1762  C   ASP B  65      53.993  58.435  10.868  1.00 11.75           C  
ATOM   1763  O   ASP B  65      53.984  57.201  10.895  1.00 11.33           O  
ATOM   1764  CB  ASP B  65      56.268  59.499  10.675  1.00 14.95           C  
ATOM   1765  CG  ASP B  65      57.381  59.962   9.723  1.00 18.54           C  
ATOM   1766  OD1 ASP B  65      57.368  59.569   8.535  1.00 18.44           O  
ATOM   1767  OD2 ASP B  65      58.267  60.723  10.156  1.00 15.40           O1-
ATOM   1768  N   GLN B  66      53.185  59.157  11.653  1.00 11.53           N  
ATOM   1769  CA  GLN B  66      52.234  58.446  12.507  1.00 16.99           C  
ATOM   1770  C   GLN B  66      51.228  57.657  11.674  1.00 14.24           C  
ATOM   1771  O   GLN B  66      50.904  56.515  12.017  1.00 14.30           O  
ATOM   1772  CB  GLN B  66      51.487  59.402  13.446  1.00 12.54           C  
ATOM   1773  CG  GLN B  66      52.380  60.288  14.334  1.00 11.26           C  
ATOM   1774  CD  GLN B  66      53.542  59.535  14.973  1.00 13.06           C  
ATOM   1775  NE2 GLN B  66      54.759  59.874  14.556  1.00 14.12           N  
ATOM   1776  OE1 GLN B  66      53.353  58.667  15.840  1.00 16.35           O  
ATOM   1777  N   VAL B  67      50.683  58.269  10.611  1.00  9.41           N  
ATOM   1778  CA  VAL B  67      49.657  57.578   9.832  0.51 16.72           C  
ATOM   1780  C   VAL B  67      50.259  56.411   9.060  1.00 14.93           C  
ATOM   1781  O   VAL B  67      49.633  55.352   8.931  1.00 11.38           O  
ATOM   1782  CB  VAL B  67      48.909  58.547   8.894  0.51 15.89           C  
ATOM   1784  CG1 VAL B  67      48.278  59.691   9.689  0.51 19.44           C  
ATOM   1786  CG2 VAL B  67      49.815  59.063   7.816  0.51 13.05           C  
ATOM   1788  N   GLU B  68      51.475  56.559   8.556  1.00  9.71           N  
ATOM   1789  CA  GLU B  68      52.100  55.430   7.875  0.56 13.79           C  
ATOM   1791  C   GLU B  68      52.357  54.277   8.835  1.00 15.78           C  
ATOM   1792  O   GLU B  68      52.158  53.107   8.474  1.00 12.27           O  
ATOM   1793  CB  GLU B  68      53.397  55.866   7.193  0.56 13.64           C  
ATOM   1795  CG  GLU B  68      53.175  56.729   5.969  0.56 16.73           C  
ATOM   1797  CD  GLU B  68      52.306  56.044   4.911  0.56 24.06           C  
ATOM   1799  OE1 GLU B  68      51.534  56.755   4.237  0.56 10.95           O  
ATOM   1801  OE2 GLU B  68      52.405  54.800   4.754  0.56 22.60           O1-
ATOM   1803  N   ALA B  69      52.816  54.573  10.055  1.00 11.90           N  
ATOM   1804  CA  ALA B  69      53.029  53.494  11.023  1.00 12.84           C  
ATOM   1805  C   ALA B  69      51.719  52.774  11.336  1.00 11.11           C  
ATOM   1806  O   ALA B  69      51.684  51.539  11.441  1.00  9.53           O  
ATOM   1807  CB  ALA B  69      53.629  54.051  12.312  1.00  9.09           C  
ATOM   1808  N   ASN B  70      50.637  53.541  11.507  1.00  9.37           N  
ATOM   1809  CA  ASN B  70      49.341  52.949  11.809  1.00 13.86           C  
ATOM   1810  C   ASN B  70      48.879  52.033  10.680  1.00 10.21           C  
ATOM   1811  O   ASN B  70      48.396  50.924  10.932  1.00 12.22           O  
ATOM   1812  CB  ASN B  70      48.307  54.052  12.055  1.00 11.53           C  
ATOM   1813  CG  ASN B  70      47.317  53.676  13.143  1.00 19.51           C  
ATOM   1814  ND2 ASN B  70      47.599  54.101  14.379  1.00  9.44           N  
ATOM   1815  OD1 ASN B  70      46.317  53.015  12.880  1.00 15.37           O  
ATOM   1816  N   LYS B  71      49.024  52.477   9.426  1.00 11.89           N  
ATOM   1817  CA  LYS B  71      48.640  51.619   8.302  1.00 12.54           C  
ATOM   1818  C   LYS B  71      49.483  50.353   8.257  1.00 10.56           C  
ATOM   1819  O   LYS B  71      48.979  49.282   7.887  1.00 16.57           O  
ATOM   1820  CB  LYS B  71      48.758  52.380   6.974  1.00 12.65           C  
ATOM   1821  CG  LYS B  71      47.694  53.471   6.815  1.00 17.96           C  
ATOM   1822  CD  LYS B  71      47.759  54.186   5.488  1.00 19.33           C  
ATOM   1823  CE  LYS B  71      49.142  54.734   5.178  1.00 27.80           C  
ATOM   1824  NZ  LYS B  71      49.092  55.689   4.009  1.00 24.07           N1+
ATOM   1825  N   GLU B  72      50.782  50.461   8.577  1.00 10.82           N  
ATOM   1826  CA  GLU B  72      51.648  49.282   8.595  0.48 14.55           C  
ATOM   1828  C   GLU B  72      51.081  48.209   9.516  1.00 14.10           C  
ATOM   1829  O   GLU B  72      51.037  47.023   9.166  1.00 15.93           O  
ATOM   1830  CB  GLU B  72      53.065  49.699   9.027  0.48 13.32           C  
ATOM   1832  CG  GLU B  72      54.021  48.580   9.422  0.48 11.19           C  
ATOM   1834  CD  GLU B  72      55.458  49.074   9.658  0.48 14.01           C  
ATOM   1836  OE1 GLU B  72      55.684  50.304   9.655  0.48 14.24           O  
ATOM   1838  OE2 GLU B  72      56.371  48.232   9.852  0.48 11.22           O1-
ATOM   1840  N   VAL B  73      50.631  48.608  10.700  1.00 10.76           N  
ATOM   1841  CA  VAL B  73      50.057  47.632  11.623  1.00 11.57           C  
ATOM   1842  C   VAL B  73      48.738  47.089  11.063  1.00 18.70           C  
ATOM   1843  O   VAL B  73      48.512  45.873  11.015  1.00 11.02           O  
ATOM   1844  CB  VAL B  73      49.867  48.256  13.018  1.00 12.04           C  
ATOM   1845  CG1 VAL B  73      48.981  47.337  13.884  1.00 13.98           C  
ATOM   1846  CG2 VAL B  73      51.225  48.514  13.689  1.00 13.23           C  
ATOM   1847  N   GLN B  74      47.881  47.977  10.565  1.00 10.65           N  
ATOM   1848  CA  GLN B  74      46.579  47.541  10.048  1.00 12.35           C  
ATOM   1849  C   GLN B  74      46.724  46.541   8.893  1.00 12.01           C  
ATOM   1850  O   GLN B  74      46.012  45.537   8.839  1.00 13.32           O  
ATOM   1851  CB  GLN B  74      45.769  48.755   9.575  1.00 14.97           C  
ATOM   1852  CG  GLN B  74      45.465  49.767  10.670  1.00 14.82           C  
ATOM   1853  CD  GLN B  74      44.657  50.932  10.129  1.00 18.71           C  
ATOM   1854  NE2 GLN B  74      44.925  52.122  10.645  1.00 15.44           N  
ATOM   1855  OE1 GLN B  74      43.829  50.764   9.232  1.00 16.04           O  
ATOM   1856  N   TYR B  75      47.615  46.810   7.940  1.00 11.88           N  
ATOM   1857  CA  TYR B  75      47.761  45.887   6.814  1.00 15.41           C  
ATOM   1858  C   TYR B  75      48.202  44.507   7.277  1.00 19.82           C  
ATOM   1859  O   TYR B  75      47.690  43.479   6.797  1.00 12.44           O  
ATOM   1860  CB  TYR B  75      48.762  46.432   5.799  1.00 18.56           C  
ATOM   1861  CG  TYR B  75      48.198  47.477   4.863  1.00 18.26           C  
ATOM   1862  CD1 TYR B  75      47.138  47.178   4.016  1.00 18.67           C  
ATOM   1863  CD2 TYR B  75      48.758  48.752   4.800  1.00 15.76           C  
ATOM   1864  CE1 TYR B  75      46.631  48.126   3.149  1.00 20.48           C  
ATOM   1865  CE2 TYR B  75      48.272  49.696   3.931  1.00 15.34           C  
ATOM   1866  CZ  TYR B  75      47.198  49.391   3.121  1.00 14.63           C  
ATOM   1867  OH  TYR B  75      46.719  50.341   2.255  1.00 12.61           O  
ATOM   1868  N   ALA B  76      49.189  44.456   8.178  1.00 14.89           N  
ATOM   1869  CA  ALA B  76      49.681  43.157   8.617  1.00 14.07           C  
ATOM   1870  C   ALA B  76      48.618  42.415   9.420  1.00 15.92           C  
ATOM   1871  O   ALA B  76      48.414  41.216   9.216  1.00 14.16           O  
ATOM   1872  CB  ALA B  76      50.973  43.325   9.424  1.00 12.57           C  
ATOM   1873  N   LEU B  77      47.940  43.106  10.349  1.00 13.53           N  
ATOM   1874  CA  LEU B  77      46.877  42.463  11.122  1.00 14.64           C  
ATOM   1875  C   LEU B  77      45.808  41.883  10.206  1.00 20.87           C  
ATOM   1876  O   LEU B  77      45.406  40.722  10.355  1.00 20.98           O  
ATOM   1877  CB  LEU B  77      46.235  43.455  12.102  1.00 12.01           C  
ATOM   1878  CG  LEU B  77      47.063  43.860  13.323  1.00 11.68           C  
ATOM   1879  CD1 LEU B  77      46.319  44.862  14.215  1.00 11.46           C  
ATOM   1880  CD2 LEU B  77      47.516  42.604  14.130  1.00 12.06           C  
ATOM   1881  N   LEU B  78      45.345  42.678   9.234  1.00 15.51           N  
ATOM   1882  CA  LEU B  78      44.261  42.216   8.376  1.00 15.55           C  
ATOM   1883  C   LEU B  78      44.684  40.996   7.580  1.00 17.84           C  
ATOM   1884  O   LEU B  78      43.900  40.062   7.398  1.00 16.38           O  
ATOM   1885  CB  LEU B  78      43.819  43.337   7.445  1.00 16.57           C  
ATOM   1886  CG  LEU B  78      43.061  44.460   8.156  1.00 17.28           C  
ATOM   1887  CD1 LEU B  78      42.925  45.648   7.234  1.00 13.69           C  
ATOM   1888  CD2 LEU B  78      41.699  43.949   8.560  1.00 18.25           C  
ATOM   1889  N   ASN B  79      45.931  40.968   7.117  1.00 13.52           N  
ATOM   1890  CA  ASN B  79      46.355  39.797   6.361  1.00 14.01           C  
ATOM   1891  C   ASN B  79      46.653  38.608   7.258  1.00 19.34           C  
ATOM   1892  O   ASN B  79      46.406  37.469   6.849  1.00 19.27           O  
ATOM   1893  CB  ASN B  79      47.552  40.151   5.482  1.00 18.98           C  
ATOM   1894  CG  ASN B  79      47.116  40.651   4.126  1.00 22.48           C  
ATOM   1895  ND2 ASN B  79      48.064  40.840   3.222  1.00 16.87           N  
ATOM   1896  OD1 ASN B  79      45.919  40.844   3.888  1.00 20.60           O  
ATOM   1897  N   ASN B  80      47.162  38.844   8.475  1.00 15.97           N  
ATOM   1898  CA  ASN B  80      47.230  37.770   9.462  1.00 16.49           C  
ATOM   1899  C   ASN B  80      45.854  37.143   9.657  1.00 14.80           C  
ATOM   1900  O   ASN B  80      45.693  35.917   9.587  1.00 17.20           O  
ATOM   1901  CB  ASN B  80      47.756  38.305  10.801  1.00 16.81           C  
ATOM   1902  CG  ASN B  80      49.277  38.622  10.774  1.00 22.56           C  
ATOM   1903  ND2 ASN B  80      49.762  39.239  11.844  1.00 16.06           N  
ATOM   1904  OD1 ASN B  80      49.988  38.302   9.818  1.00 17.38           O  
ATOM   1905  N   TRP B  81      44.840  37.982   9.890  1.00 17.36           N  
ATOM   1906  CA  TRP B  81      43.500  37.462  10.160  1.00 17.54           C  
ATOM   1907  C   TRP B  81      42.957  36.694   8.973  1.00 20.30           C  
ATOM   1908  O   TRP B  81      42.335  35.640   9.147  1.00 19.16           O  
ATOM   1909  CB  TRP B  81      42.551  38.598  10.529  1.00 21.32           C  
ATOM   1910  CG  TRP B  81      43.020  39.308  11.744  1.00 19.68           C  
ATOM   1911  CD1 TRP B  81      43.900  38.837  12.675  1.00 19.29           C  
ATOM   1912  CD2 TRP B  81      42.669  40.635  12.155  1.00 17.81           C  
ATOM   1913  CE2 TRP B  81      43.374  40.900  13.350  1.00 16.36           C  
ATOM   1914  CE3 TRP B  81      41.831  41.618  11.631  1.00 19.00           C  
ATOM   1915  NE1 TRP B  81      44.119  39.785  13.644  1.00 15.33           N  
ATOM   1916  CZ2 TRP B  81      43.247  42.107  14.044  1.00 16.60           C  
ATOM   1917  CZ3 TRP B  81      41.711  42.834  12.325  1.00 22.75           C  
ATOM   1918  CH2 TRP B  81      42.414  43.062  13.511  1.00 16.60           C  
ATOM   1919  N   ARG B  82      43.173  37.205   7.759  1.00 21.66           N  
ATOM   1920  CA  ARG B  82      42.751  36.467   6.571  1.00 20.01           C  
ATOM   1921  C   ARG B  82      43.446  35.116   6.484  1.00 24.66           C  
ATOM   1922  O   ARG B  82      42.801  34.098   6.201  1.00 28.02           O  
ATOM   1923  CB  ARG B  82      43.024  37.295   5.314  1.00 18.74           C  
ATOM   1924  CG  ARG B  82      42.215  38.569   5.269  1.00 17.00           C  
ATOM   1925  CD  ARG B  82      42.538  39.385   4.006  1.00 27.75           C  
ATOM   1926  NE  ARG B  82      41.659  40.549   3.879  1.00 25.59           N  
ATOM   1927  CZ  ARG B  82      42.079  41.812   3.831  1.00 24.44           C  
ATOM   1928  NH1 ARG B  82      43.379  42.099   3.865  1.00 20.37           N1+
ATOM   1929  NH2 ARG B  82      41.193  42.790   3.718  1.00 28.89           N  
ATOM   1930  N   ARG B  83      44.763  35.081   6.723  1.00 18.86           N  
ATOM   1931  CA  ARG B  83      45.480  33.810   6.648  1.00 24.89           C  
ATOM   1932  C   ARG B  83      44.989  32.840   7.720  1.00 26.65           C  
ATOM   1933  O   ARG B  83      44.778  31.653   7.438  1.00 25.52           O  
ATOM   1934  CB  ARG B  83      46.990  34.034   6.764  1.00 21.47           C  
ATOM   1935  CG  ARG B  83      47.637  34.592   5.515  1.00 17.33           C  
ATOM   1936  CD  ARG B  83      49.166  34.667   5.662  1.00 16.57           C  
ATOM   1937  NE  ARG B  83      49.557  35.786   6.534  1.00 19.12           N  
ATOM   1938  CZ  ARG B  83      49.793  37.031   6.102  1.00 25.76           C  
ATOM   1939  NH1 ARG B  83      49.686  37.339   4.810  1.00 14.94           N1+
ATOM   1940  NH2 ARG B  83      50.138  37.979   6.961  1.00 19.11           N  
ATOM   1941  N   GLN B  84      44.792  33.335   8.953  1.00 24.96           N  
ATOM   1942  CA  GLN B  84      44.172  32.534  10.009  1.00 32.00           C  
ATOM   1943  C   GLN B  84      42.745  32.133   9.658  1.00 30.85           C  
ATOM   1944  O   GLN B  84      42.291  31.051  10.036  1.00 36.29           O  
ATOM   1945  CB  GLN B  84      44.162  33.305  11.332  1.00 37.49           C  
ATOM   1946  CG  GLN B  84      45.483  33.351  12.078  1.00 46.01           C  
ATOM   1947  CD  GLN B  84      45.533  34.478  13.103  1.00 52.64           C  
ATOM   1948  NE2 GLN B  84      46.723  35.052  13.307  1.00 54.07           N  
ATOM   1949  OE1 GLN B  84      44.512  34.839  13.691  1.00 53.65           O  
ATOM   1950  N   GLY B  85      41.996  33.017   9.007  1.00 28.36           N  
ATOM   1951  CA  GLY B  85      40.612  32.745   8.678  1.00 29.83           C  
ATOM   1952  C   GLY B  85      39.567  33.446   9.532  1.00 32.63           C  
ATOM   1953  O   GLY B  85      38.369  33.201   9.335  1.00 32.15           O  
ATOM   1954  N   ASP B  86      39.973  34.288  10.477  1.00 30.03           N  
ATOM   1955  CA  ASP B  86      39.018  35.104  11.217  1.00 34.12           C  
ATOM   1956  C   ASP B  86      39.772  36.168  12.005  1.00 29.08           C  
ATOM   1957  O   ASP B  86      40.978  36.057  12.245  1.00 26.21           O  
ATOM   1958  CB  ASP B  86      38.150  34.265  12.157  1.00 34.84           C  
ATOM   1959  CG  ASP B  86      36.803  34.918  12.439  1.00 49.41           C  
ATOM   1960  OD1 ASP B  86      36.605  36.107  12.076  1.00 49.32           O  
ATOM   1961  OD2 ASP B  86      35.933  34.239  13.025  1.00 57.10           O1-
ATOM   1962  N   ALA B  87      39.045  37.209  12.385  1.00 27.02           N  
ATOM   1963  CA  ALA B  87      39.579  38.267  13.224  1.00 23.09           C  
ATOM   1964  C   ALA B  87      39.347  37.933  14.694  1.00 26.03           C  
ATOM   1965  O   ALA B  87      38.505  37.099  15.016  1.00 22.04           O  
ATOM   1966  CB  ALA B  87      38.920  39.598  12.865  1.00 21.25           C  
ATOM   1967  N   PRO B  88      40.102  38.537  15.617  1.00 23.83           N  
ATOM   1968  CA  PRO B  88      39.836  38.304  17.044  1.00 25.29           C  
ATOM   1969  C   PRO B  88      38.403  38.667  17.398  1.00 25.85           C  
ATOM   1970  O   PRO B  88      37.774  39.494  16.743  1.00 20.24           O  
ATOM   1971  CB  PRO B  88      40.832  39.231  17.745  1.00 31.84           C  
ATOM   1972  CG  PRO B  88      41.951  39.365  16.759  1.00 28.17           C  
ATOM   1973  CD  PRO B  88      41.313  39.347  15.409  1.00 20.91           C  
ATOM   1974  N   ALA B  89      37.881  38.025  18.440  1.00 32.12           N  
ATOM   1975  CA  ALA B  89      36.515  38.270  18.893  1.00 33.57           C  
ATOM   1976  C   ALA B  89      36.397  39.506  19.799  1.00 32.03           C  
ATOM   1977  O   ALA B  89      35.348  39.720  20.408  1.00 47.48           O  
ATOM   1978  CB  ALA B  89      35.985  37.031  19.616  1.00 32.44           C  
ATOM   1979  N   THR B  90      37.444  40.298  19.871  1.00 31.89           N  
ATOM   1980  CA  THR B  90      37.522  41.485  20.711  1.00 28.94           C  
ATOM   1981  C   THR B  90      36.323  42.407  20.475  1.00 20.87           C  
ATOM   1982  O   THR B  90      35.899  42.590  19.327  1.00 25.65           O  
ATOM   1983  CB  THR B  90      38.819  42.217  20.368  1.00 24.70           C  
ATOM   1984  CG2 THR B  90      39.101  43.421  21.302  1.00 27.56           C  
ATOM   1985  OG1 THR B  90      39.896  41.292  20.447  1.00 32.11           O  
ATOM   1986  N   PRO B  91      35.768  43.018  21.518  1.00 20.56           N  
ATOM   1987  CA  PRO B  91      34.725  44.025  21.295  1.00 18.05           C  
ATOM   1988  C   PRO B  91      35.296  45.198  20.512  1.00 18.20           C  
ATOM   1989  O   PRO B  91      36.464  45.574  20.675  1.00 19.71           O  
ATOM   1990  CB  PRO B  91      34.309  44.431  22.716  1.00 20.50           C  
ATOM   1991  CG  PRO B  91      35.473  44.103  23.557  1.00 26.01           C  
ATOM   1992  CD  PRO B  91      36.089  42.877  22.950  1.00 21.77           C  
ATOM   1993  N   ARG B  92      34.470  45.759  19.641  1.00 15.50           N  
ATOM   1994  CA  ARG B  92      34.851  46.937  18.870  1.00 16.33           C  
ATOM   1995  C   ARG B  92      34.393  48.197  19.596  1.00 17.30           C  
ATOM   1996  O   ARG B  92      33.200  48.361  19.885  1.00 15.88           O  
ATOM   1997  CB  ARG B  92      34.247  46.902  17.464  1.00 15.24           C  
ATOM   1998  CG  ARG B  92      34.953  46.012  16.468  1.00 20.08           C  
ATOM   1999  CD  ARG B  92      34.786  44.525  16.782  1.00 17.81           C  
ATOM   2000  NE  ARG B  92      35.030  43.718  15.585  1.00 21.02           N  
ATOM   2001  CZ  ARG B  92      35.490  42.465  15.590  1.00 21.21           C  
ATOM   2002  NH1 ARG B  92      35.791  41.851  16.731  1.00 20.93           N1+
ATOM   2003  NH2 ARG B  92      35.646  41.822  14.445  1.00 20.49           N  
ATOM   2004  N   GLN B  93      35.332  49.097  19.856  1.00 15.61           N  
ATOM   2005  CA  GLN B  93      35.010  50.430  20.353  1.00 20.13           C  
ATOM   2006  C   GLN B  93      34.555  51.303  19.191  1.00 23.30           C  
ATOM   2007  O   GLN B  93      35.079  51.191  18.078  1.00 18.24           O  
ATOM   2008  CB  GLN B  93      36.237  51.068  21.019  1.00 18.50           C  
ATOM   2009  CG  GLN B  93      36.726  50.407  22.301  1.00 19.44           C  
ATOM   2010  CD  GLN B  93      35.754  50.580  23.439  1.00 22.85           C  
ATOM   2011  NE2 GLN B  93      36.231  51.134  24.554  1.00 19.75           N  
ATOM   2012  OE1 GLN B  93      34.576  50.215  23.323  1.00 26.80           O  
ATOM   2013  N   SER B  94      33.611  52.196  19.451  1.00 14.80           N  
ATOM   2014  CA  SER B  94      33.078  53.016  18.367  1.00 20.91           C  
ATOM   2015  C   SER B  94      34.081  54.078  17.934  1.00 25.04           C  
ATOM   2016  O   SER B  94      34.822  54.642  18.750  1.00 20.23           O  
ATOM   2017  CB  SER B  94      31.763  53.681  18.759  1.00 21.36           C  
ATOM   2018  OG  SER B  94      31.973  54.818  19.567  1.00 22.13           O  
ATOM   2019  N   LEU B  95      34.095  54.334  16.628  1.00 22.45           N  
ATOM   2020  CA  LEU B  95      34.970  55.351  16.062  1.00 21.04           C  
ATOM   2021  C   LEU B  95      34.617  56.729  16.588  1.00 15.79           C  
ATOM   2022  O   LEU B  95      35.507  57.500  16.954  1.00 19.94           O  
ATOM   2023  CB  LEU B  95      34.882  55.326  14.531  1.00 25.31           C  
ATOM   2024  CG  LEU B  95      35.300  53.989  13.899  1.00 36.71           C  
ATOM   2025  CD1 LEU B  95      35.299  54.065  12.371  1.00 42.08           C  
ATOM   2026  CD2 LEU B  95      36.657  53.515  14.414  1.00 33.88           C  
ATOM   2027  N   ALA B  96      33.316  57.073  16.616  1.00 14.98           N  
ATOM   2028  CA  ALA B  96      32.933  58.414  17.058  1.00 15.28           C  
ATOM   2029  C   ALA B  96      33.041  58.577  18.565  1.00 24.45           C  
ATOM   2030  O   ALA B  96      33.287  59.689  19.046  1.00 15.05           O  
ATOM   2031  CB  ALA B  96      31.498  58.749  16.637  1.00 23.80           C  
ATOM   2032  N   GLY B  97      32.791  57.513  19.328  1.00 16.23           N  
ATOM   2033  CA  GLY B  97      32.748  57.644  20.778  1.00 15.21           C  
ATOM   2034  C   GLY B  97      34.110  57.462  21.444  1.00 15.13           C  
ATOM   2035  O   GLY B  97      34.352  57.996  22.529  1.00 21.27           O  
ATOM   2036  N   VAL B  98      34.997  56.695  20.826  1.00 14.71           N  
ATOM   2037  CA  VAL B  98      36.244  56.317  21.479  1.00 16.68           C  
ATOM   2038  C   VAL B  98      37.477  56.585  20.622  1.00 14.75           C  
ATOM   2039  O   VAL B  98      38.429  57.222  21.096  1.00 12.59           O  
ATOM   2040  CB  VAL B  98      36.191  54.842  21.912  1.00 15.93           C  
ATOM   2041  CG1 VAL B  98      37.552  54.382  22.428  1.00 14.81           C  
ATOM   2042  CG2 VAL B  98      35.112  54.669  22.964  1.00 13.98           C  
ATOM   2043  N   ILE B  99      37.517  56.063  19.391  1.00 13.84           N  
ATOM   2044  CA  ILE B  99      38.780  56.087  18.626  1.00 17.00           C  
ATOM   2045  C   ILE B  99      39.144  57.520  18.229  1.00 18.21           C  
ATOM   2046  O   ILE B  99      40.258  58.000  18.491  1.00 17.26           O  
ATOM   2047  CB  ILE B  99      38.694  55.167  17.388  1.00 18.11           C  
ATOM   2048  CG1 ILE B  99      38.309  53.747  17.799  1.00 24.13           C  
ATOM   2049  CG2 ILE B  99      40.061  55.080  16.654  1.00 11.92           C  
ATOM   2050  CD1 ILE B  99      39.296  53.157  18.807  1.00 24.44           C  
ATOM   2051  N   ARG B 100      38.232  58.197  17.539  1.00 18.81           N  
ATOM   2052  CA  ARG B 100      38.496  59.567  17.103  1.00 20.90           C  
ATOM   2053  C   ARG B 100      38.793  60.514  18.267  1.00 20.56           C  
ATOM   2054  O   ARG B 100      39.763  61.286  18.169  1.00 16.85           O  
ATOM   2055  CB  ARG B 100      37.332  60.056  16.234  1.00 20.11           C  
ATOM   2056  N   PRO B 101      38.053  60.513  19.382  1.00 19.09           N  
ATOM   2057  CA  PRO B 101      38.467  61.396  20.495  1.00 15.15           C  
ATOM   2058  C   PRO B 101      39.823  61.044  21.073  1.00 18.63           C  
ATOM   2059  O   PRO B 101      40.576  61.959  21.429  1.00 17.91           O  
ATOM   2060  CB  PRO B 101      37.343  61.226  21.530  1.00 17.33           C  
ATOM   2061  CG  PRO B 101      36.203  60.715  20.795  1.00 17.90           C  
ATOM   2062  CD  PRO B 101      36.746  59.892  19.649  1.00 16.22           C  
ATOM   2063  N   ILE B 102      40.156  59.747  21.199  1.00 14.81           N  
ATOM   2064  CA  ILE B 102      41.492  59.354  21.669  1.00 18.34           C  
ATOM   2065  C   ILE B 102      42.560  59.950  20.768  1.00 16.52           C  
ATOM   2066  O   ILE B 102      43.546  60.537  21.230  1.00 15.03           O  
ATOM   2067  CB  ILE B 102      41.648  57.821  21.682  1.00 23.21           C  
ATOM   2068  CG1 ILE B 102      40.932  57.156  22.825  1.00 32.57           C  
ATOM   2069  CG2 ILE B 102      43.117  57.441  21.794  1.00 29.95           C  
ATOM   2070  CD1 ILE B 102      40.828  55.650  22.554  1.00 43.47           C  
ATOM   2071  N   LEU B 103      42.402  59.734  19.462  1.00 16.65           N  
ATOM   2072  CA  LEU B 103      43.368  60.224  18.489  1.00 17.93           C  
ATOM   2073  C   LEU B 103      43.504  61.741  18.566  1.00 20.36           C  
ATOM   2074  O   LEU B 103      44.619  62.279  18.450  1.00 13.35           O  
ATOM   2075  CB  LEU B 103      42.949  59.769  17.088  1.00 11.60           C  
ATOM   2076  CG  LEU B 103      43.129  58.278  16.799  1.00 10.33           C  
ATOM   2077  CD1 LEU B 103      42.610  57.979  15.390  1.00 14.67           C  
ATOM   2078  CD2 LEU B 103      44.636  57.896  16.875  1.00 10.83           C  
ATOM   2079  N   ASP B 104      42.386  62.442  18.788  1.00 17.49           N  
ATOM   2080  CA  ASP B 104      42.421  63.895  18.943  1.00 21.05           C  
ATOM   2081  C   ASP B 104      43.237  64.298  20.162  1.00 19.08           C  
ATOM   2082  O   ASP B 104      44.069  65.206  20.092  1.00 15.40           O  
ATOM   2083  CB  ASP B 104      41.001  64.458  19.059  1.00 17.86           C  
ATOM   2084  CG  ASP B 104      40.279  64.533  17.726  1.00 29.98           C  
ATOM   2085  OD1 ASP B 104      40.917  64.323  16.672  1.00 28.35           O  
ATOM   2086  OD2 ASP B 104      39.051  64.799  17.737  1.00 31.45           O1-
ATOM   2087  N   LYS B 105      43.002  63.638  21.296  1.00 18.13           N  
ATOM   2088  CA  LYS B 105      43.763  63.957  22.498  1.00 20.03           C  
ATOM   2089  C   LYS B 105      45.244  63.627  22.311  1.00 23.37           C  
ATOM   2090  O   LYS B 105      46.121  64.394  22.741  1.00 17.02           O  
ATOM   2091  CB  LYS B 105      43.163  63.207  23.691  1.00 17.78           C  
ATOM   2092  CG  LYS B 105      43.902  63.324  25.043  1.00 26.28           C  
ATOM   2093  CD  LYS B 105      44.954  62.225  25.200  1.00 28.53           C  
ATOM   2094  CE  LYS B 105      45.783  62.356  26.475  1.00 32.22           C  
ATOM   2095  NZ  LYS B 105      46.989  61.442  26.449  1.00 22.57           N1+
ATOM   2096  N   LEU B 106      45.541  62.499  21.653  1.00 14.28           N  
ATOM   2097  CA  LEU B 106      46.938  62.086  21.449  1.00 10.77           C  
ATOM   2098  C   LEU B 106      47.690  62.990  20.480  1.00  9.44           C  
ATOM   2099  O   LEU B 106      48.922  63.114  20.590  1.00 14.29           O  
ATOM   2100  CB  LEU B 106      47.001  60.650  20.948  1.00 10.83           C  
ATOM   2101  CG  LEU B 106      46.647  59.629  22.033  1.00 13.97           C  
ATOM   2102  CD1 LEU B 106      46.624  58.208  21.430  1.00  9.47           C  
ATOM   2103  CD2 LEU B 106      47.662  59.710  23.210  1.00 17.24           C  
ATOM   2104  N   GLN B 107      47.004  63.622  19.527  1.00 10.27           N  
ATOM   2105  CA  GLN B 107      47.677  64.649  18.734  1.00 11.10           C  
ATOM   2106  C   GLN B 107      48.279  65.718  19.638  1.00 10.79           C  
ATOM   2107  O   GLN B 107      49.465  66.079  19.508  1.00  9.59           O  
ATOM   2108  CB  GLN B 107      46.701  65.276  17.740  1.00 11.78           C  
ATOM   2109  CG  GLN B 107      47.262  66.511  17.025  1.00 19.11           C  
ATOM   2110  CD  GLN B 107      46.259  67.146  16.075  1.00 26.32           C  
ATOM   2111  NE2 GLN B 107      45.692  68.280  16.473  1.00 20.78           N  
ATOM   2112  OE1 GLN B 107      45.996  66.615  14.999  1.00 30.12           O  
ATOM   2113  N   ALA B 108      47.473  66.229  20.571  1.00 14.44           N  
ATOM   2114  CA  ALA B 108      47.953  67.247  21.505  1.00 16.35           C  
ATOM   2115  C   ALA B 108      49.067  66.702  22.400  1.00 20.04           C  
ATOM   2116  O   ALA B 108      50.066  67.393  22.644  1.00 16.52           O  
ATOM   2117  CB  ALA B 108      46.784  67.783  22.343  1.00 14.60           C  
ATOM   2118  N   SER B 109      48.916  65.463  22.885  1.00 13.90           N  
ATOM   2119  CA  SER B 109      49.943  64.853  23.728  0.69 14.68           C  
ATOM   2121  C   SER B 109      51.269  64.734  22.987  1.00 15.79           C  
ATOM   2122  O   SER B 109      52.333  65.087  23.520  1.00 10.49           O  
ATOM   2123  CB  SER B 109      49.496  63.463  24.203  0.69 16.58           C  
ATOM   2125  OG  SER B 109      48.370  63.524  25.055  0.69 12.98           O  
ATOM   2127  N   ILE B 110      51.232  64.210  21.762  1.00 12.96           N  
ATOM   2128  CA  ILE B 110      52.444  64.082  20.966  1.00 10.12           C  
ATOM   2129  C   ILE B 110      53.084  65.445  20.733  1.00 13.38           C  
ATOM   2130  O   ILE B 110      54.311  65.604  20.844  1.00 11.93           O  
ATOM   2131  CB  ILE B 110      52.109  63.373  19.650  1.00 11.98           C  
ATOM   2132  CG1 ILE B 110      51.825  61.882  19.939  1.00 11.99           C  
ATOM   2133  CG2 ILE B 110      53.255  63.531  18.670  1.00 13.17           C  
ATOM   2134  CD1 ILE B 110      51.351  61.123  18.689  1.00 15.10           C  
ATOM   2135  N   MET B 111      52.272  66.451  20.396  1.00  9.34           N  
ATOM   2136  CA  MET B 111      52.842  67.761  20.099  1.00  9.98           C  
ATOM   2137  C   MET B 111      53.401  68.415  21.351  1.00 11.17           C  
ATOM   2138  O   MET B 111      54.473  69.026  21.302  1.00 14.42           O  
ATOM   2139  CB  MET B 111      51.805  68.659  19.434  1.00 16.10           C  
ATOM   2140  CG  MET B 111      51.600  68.353  17.949  1.00 15.82           C  
ATOM   2141  SD  MET B 111      50.449  69.511  17.189  1.00 17.82           S  
ATOM   2142  CE  MET B 111      50.469  68.925  15.489  1.00 22.44           C  
ATOM   2143  N   GLN B 112      52.713  68.278  22.488  1.00 12.02           N  
ATOM   2144  CA  GLN B 112      53.279  68.807  23.724  1.00 11.91           C  
ATOM   2145  C   GLN B 112      54.607  68.133  24.055  1.00 11.79           C  
ATOM   2146  O   GLN B 112      55.555  68.793  24.495  1.00 10.01           O  
ATOM   2147  CB  GLN B 112      52.308  68.634  24.892  1.00 16.94           C  
ATOM   2148  CG  GLN B 112      52.804  69.364  26.125  1.00 28.52           C  
ATOM   2149  CD  GLN B 112      52.008  69.049  27.379  1.00 44.90           C  
ATOM   2150  NE2 GLN B 112      52.164  69.888  28.401  1.00 37.26           N  
ATOM   2151  OE1 GLN B 112      51.270  68.058  27.436  1.00 61.46           O  
ATOM   2152  N   ASN B 113      54.694  66.813  23.874  1.00 10.06           N  
ATOM   2153  CA  ASN B 113      55.960  66.148  24.185  1.00  9.56           C  
ATOM   2154  C   ASN B 113      57.056  66.578  23.216  1.00 10.33           C  
ATOM   2155  O   ASN B 113      58.206  66.783  23.621  1.00  9.97           O  
ATOM   2156  CB  ASN B 113      55.776  64.629  24.182  1.00  9.52           C  
ATOM   2157  CG  ASN B 113      55.174  64.125  25.479  1.00 20.21           C  
ATOM   2158  ND2 ASN B 113      53.992  63.519  25.401  1.00 24.04           N  
ATOM   2159  OD1 ASN B 113      55.760  64.304  26.544  1.00 20.44           O  
ATOM   2160  N   LEU B 114      56.720  66.730  21.932  1.00 10.50           N  
ATOM   2161  CA  LEU B 114      57.694  67.228  20.955  1.00 11.04           C  
ATOM   2162  C   LEU B 114      58.223  68.603  21.345  1.00 14.64           C  
ATOM   2163  O   LEU B 114      59.430  68.890  21.242  1.00 12.95           O  
ATOM   2164  CB  LEU B 114      57.043  67.317  19.570  1.00 14.32           C  
ATOM   2165  CG  LEU B 114      57.175  66.152  18.603  1.00 22.48           C  
ATOM   2166  CD1 LEU B 114      56.403  66.514  17.349  1.00 31.49           C  
ATOM   2167  CD2 LEU B 114      58.672  65.857  18.256  1.00 14.79           C  
ATOM   2168  N   GLN B 115      57.319  69.488  21.737  1.00 11.89           N  
ATOM   2169  CA  GLN B 115      57.738  70.826  22.131  1.00 15.10           C  
ATOM   2170  C   GLN B 115      58.693  70.780  23.322  1.00 14.94           C  
ATOM   2171  O   GLN B 115      59.701  71.488  23.339  1.00 17.23           O  
ATOM   2172  CB  GLN B 115      56.516  71.679  22.458  1.00 10.65           C  
ATOM   2173  CG  GLN B 115      56.860  73.078  22.970  1.00 19.42           C  
ATOM   2174  CD  GLN B 115      55.620  73.920  23.134  1.00 18.87           C  
ATOM   2175  NE2 GLN B 115      55.738  75.209  22.870  1.00 16.74           N  
ATOM   2176  OE1 GLN B 115      54.561  73.406  23.485  1.00 18.64           O  
ATOM   2177  N   SER B 116      58.416  69.925  24.309  1.00 15.09           N  
ATOM   2178  CA  SER B 116      59.228  69.905  25.525  0.55 16.70           C  
ATOM   2180  C   SER B 116      60.647  69.425  25.256  1.00 17.83           C  
ATOM   2181  O   SER B 116      61.574  69.789  25.995  1.00 14.85           O  
ATOM   2182  CB  SER B 116      58.586  69.018  26.598  0.55 14.06           C  
ATOM   2184  OG  SER B 116      58.719  67.633  26.268  0.55 10.95           O  
ATOM   2186  N   VAL B 117      60.850  68.599  24.222  1.00 10.56           N  
ATOM   2187  CA  VAL B 117      62.202  68.130  23.904  1.00 16.65           C  
ATOM   2188  C   VAL B 117      62.775  68.816  22.666  1.00 15.19           C  
ATOM   2189  O   VAL B 117      63.801  68.371  22.138  1.00 15.36           O  
ATOM   2190  CB  VAL B 117      62.267  66.596  23.754  1.00 18.37           C  
ATOM   2191  CG1 VAL B 117      61.927  65.894  25.094  1.00 16.64           C  
ATOM   2192  CG2 VAL B 117      61.367  66.124  22.634  1.00 14.45           C  
ATOM   2193  N   ALA B 118      62.159  69.905  22.196  1.00 14.36           N  
ATOM   2194  CA  ALA B 118      62.698  70.641  21.048  1.00 11.09           C  
ATOM   2195  C   ALA B 118      64.217  70.814  21.080  1.00 17.30           C  
ATOM   2196  O   ALA B 118      64.862  70.479  20.080  1.00 14.87           O  
ATOM   2197  CB  ALA B 118      62.020  72.016  20.923  1.00 15.20           C  
ATOM   2198  N   PRO B 119      64.852  71.271  22.164  1.00 11.88           N  
ATOM   2199  CA  PRO B 119      66.302  71.516  22.082  1.00 12.41           C  
ATOM   2200  C   PRO B 119      67.106  70.248  21.878  1.00 14.06           C  
ATOM   2201  O   PRO B 119      68.264  70.321  21.458  1.00 21.95           O  
ATOM   2202  CB  PRO B 119      66.629  72.185  23.428  1.00 15.72           C  
ATOM   2203  CG  PRO B 119      65.307  72.705  23.922  1.00 21.54           C  
ATOM   2204  CD  PRO B 119      64.319  71.663  23.480  1.00 15.40           C  
ATOM   2205  N   LEU B 120      66.533  69.086  22.167  1.00 15.78           N  
ATOM   2206  CA  LEU B 120      67.270  67.837  22.090  1.00 14.85           C  
ATOM   2207  C   LEU B 120      67.119  67.136  20.757  1.00 15.60           C  
ATOM   2208  O   LEU B 120      67.823  66.156  20.523  1.00 14.52           O  
ATOM   2209  CB  LEU B 120      66.832  66.886  23.213  1.00 17.14           C  
ATOM   2210  CG  LEU B 120      66.921  67.467  24.626  1.00 12.29           C  
ATOM   2211  CD1 LEU B 120      66.230  66.551  25.618  1.00 16.29           C  
ATOM   2212  CD2 LEU B 120      68.375  67.639  25.032  1.00 14.25           C  
ATOM   2213  N   ARG B 121      66.227  67.602  19.879  1.00 15.38           N  
ATOM   2214  CA  ARG B 121      65.958  66.852  18.653  1.00 14.24           C  
ATOM   2215  C   ARG B 121      67.086  66.941  17.653  1.00 18.27           C  
ATOM   2216  O   ARG B 121      67.076  66.209  16.656  1.00 16.75           O  
ATOM   2217  CB  ARG B 121      64.653  67.331  18.017  1.00 11.53           C  
ATOM   2218  CG  ARG B 121      63.448  66.949  18.860  1.00 13.59           C  
ATOM   2219  CD  ARG B 121      62.122  67.472  18.287  1.00 18.57           C  
ATOM   2220  NE  ARG B 121      61.907  66.924  16.958  1.00 12.39           N  
ATOM   2221  CZ  ARG B 121      61.022  67.393  16.090  1.00 19.51           C  
ATOM   2222  NH1 ARG B 121      60.263  68.440  16.411  1.00 18.42           N1+
ATOM   2223  NH2 ARG B 121      60.915  66.818  14.895  1.00 11.84           N  
ATOM   2224  N   SER B 122      68.047  67.820  17.889  1.00 16.93           N  
ATOM   2225  CA  SER B 122      69.141  68.019  16.959  1.00 27.11           C  
ATOM   2226  C   SER B 122      70.488  67.638  17.555  1.00 22.07           C  
ATOM   2227  O   SER B 122      71.517  67.869  16.911  1.00 22.68           O  
ATOM   2228  CB  SER B 122      69.165  69.476  16.507  1.00 32.78           C  
ATOM   2229  OG  SER B 122      69.416  70.305  17.633  1.00 39.17           O  
ATOM   2230  N   ILE B 123      70.516  67.076  18.771  1.00 22.54           N  
ATOM   2231  CA  ILE B 123      71.787  66.680  19.376  1.00 23.48           C  
ATOM   2232  C   ILE B 123      72.269  65.371  18.753  1.00 23.41           C  
ATOM   2233  O   ILE B 123      71.485  64.553  18.252  1.00 19.58           O  
ATOM   2234  CB  ILE B 123      71.700  66.562  20.914  1.00 28.19           C  
ATOM   2235  CG1 ILE B 123      70.930  65.299  21.348  1.00 37.19           C  
ATOM   2236  CG2 ILE B 123      71.114  67.839  21.540  1.00 31.94           C  
ATOM   2237  CD1 ILE B 123      71.073  64.947  22.842  1.00 32.67           C  
ATOM   2238  N   ALA B 124      73.589  65.165  18.821  1.00 25.32           N  
ATOM   2239  CA  ALA B 124      74.225  64.073  18.081  1.00 32.49           C  
ATOM   2240  C   ALA B 124      73.694  62.712  18.506  1.00 29.71           C  
ATOM   2241  O   ALA B 124      73.498  61.826  17.669  1.00 35.47           O  
ATOM   2242  CB  ALA B 124      75.741  64.125  18.268  1.00 35.18           C  
ATOM   2243  N   ASP B 125      73.453  62.523  19.796  1.00 23.60           N  
ATOM   2244  CA  ASP B 125      73.003  61.222  20.267  1.00 29.72           C  
ATOM   2245  C   ASP B 125      71.507  61.007  20.118  1.00 20.89           C  
ATOM   2246  O   ASP B 125      70.989  60.056  20.706  1.00 19.62           O  
ATOM   2247  CB  ASP B 125      73.404  61.032  21.731  1.00 34.88           C  
ATOM   2248  CG  ASP B 125      74.912  60.902  21.907  1.00 42.90           C  
ATOM   2249  OD1 ASP B 125      75.575  60.337  20.995  1.00 42.69           O  
ATOM   2250  OD2 ASP B 125      75.425  61.376  22.951  1.00 41.28           O1-
ATOM   2251  N   CYS B 126      70.794  61.849  19.365  1.00 15.39           N  
ATOM   2252  CA  CYS B 126      69.334  61.732  19.343  1.00 12.39           C  
ATOM   2253  C   CYS B 126      68.886  60.360  18.829  1.00 12.71           C  
ATOM   2254  O   CYS B 126      67.961  59.759  19.385  1.00 20.46           O  
ATOM   2255  CB  CYS B 126      68.715  62.868  18.506  1.00 12.04           C  
ATOM   2256  SG  CYS B 126      66.879  62.804  18.357  1.00 18.08           S  
ATOM   2257  N   HIS B 127      69.519  59.846  17.770  1.00 15.07           N  
ATOM   2258  CA  HIS B 127      69.074  58.576  17.196  1.00 14.23           C  
ATOM   2259  C   HIS B 127      69.152  57.453  18.229  1.00 16.89           C  
ATOM   2260  O   HIS B 127      68.199  56.680  18.411  1.00 15.74           O  
ATOM   2261  CB  HIS B 127      69.933  58.208  15.983  1.00 20.03           C  
ATOM   2262  CG  HIS B 127      69.563  58.918  14.722  1.00 24.81           C  
ATOM   2263  CD2 HIS B 127      70.328  59.573  13.818  1.00 32.09           C  
ATOM   2264  ND1 HIS B 127      68.276  58.957  14.233  1.00 29.62           N  
ATOM   2265  CE1 HIS B 127      68.255  59.634  13.098  1.00 31.36           C  
ATOM   2266  NE2 HIS B 127      69.490  60.009  12.818  1.00 33.13           N  
ATOM   2267  N   ALA B 128      70.300  57.341  18.895  1.00 13.17           N  
ATOM   2268  CA  ALA B 128      70.492  56.345  19.938  1.00 15.77           C  
ATOM   2269  C   ALA B 128      69.464  56.493  21.057  1.00 15.48           C  
ATOM   2270  O   ALA B 128      68.930  55.498  21.549  1.00 13.59           O  
ATOM   2271  CB  ALA B 128      71.911  56.465  20.498  1.00 16.96           C  
ATOM   2272  N   LEU B 129      69.196  57.722  21.502  1.00 13.43           N  
ATOM   2273  CA  LEU B 129      68.243  57.891  22.594  1.00 15.09           C  
ATOM   2274  C   LEU B 129      66.844  57.447  22.168  1.00 17.62           C  
ATOM   2275  O   LEU B 129      66.108  56.820  22.941  1.00 14.64           O  
ATOM   2276  CB  LEU B 129      68.223  59.351  23.047  1.00 19.60           C  
ATOM   2277  CG  LEU B 129      69.481  59.954  23.679  1.00 20.91           C  
ATOM   2278  CD1 LEU B 129      69.363  61.485  23.785  1.00 18.68           C  
ATOM   2279  CD2 LEU B 129      69.680  59.347  25.048  1.00 13.74           C  
ATOM   2280  N   VAL B 130      66.464  57.768  20.940  1.00 11.57           N  
ATOM   2281  CA  VAL B 130      65.124  57.434  20.474  1.00 11.04           C  
ATOM   2282  C   VAL B 130      65.000  55.927  20.316  1.00 14.28           C  
ATOM   2283  O   VAL B 130      64.014  55.328  20.754  1.00 16.32           O  
ATOM   2284  CB  VAL B 130      64.810  58.206  19.173  1.00 18.49           C  
ATOM   2285  CG1 VAL B 130      63.587  57.609  18.408  1.00 13.90           C  
ATOM   2286  CG2 VAL B 130      64.580  59.723  19.477  1.00 13.98           C  
ATOM   2287  N   ALA B 131      66.040  55.284  19.773  1.00 14.43           N  
ATOM   2288  CA  ALA B 131      66.022  53.833  19.591  1.00 11.85           C  
ATOM   2289  C   ALA B 131      65.877  53.125  20.932  1.00 14.50           C  
ATOM   2290  O   ALA B 131      65.106  52.165  21.070  1.00 14.13           O  
ATOM   2291  CB  ALA B 131      67.313  53.380  18.896  1.00 12.42           C  
ATOM   2292  N   SER B 132      66.631  53.580  21.933  1.00 16.54           N  
ATOM   2293  CA  SER B 132      66.554  52.955  23.246  1.00 16.63           C  
ATOM   2294  C   SER B 132      65.191  53.198  23.871  1.00 17.46           C  
ATOM   2295  O   SER B 132      64.671  52.342  24.592  1.00 18.69           O  
ATOM   2296  CB  SER B 132      67.660  53.493  24.152  1.00 13.61           C  
ATOM   2297  OG  SER B 132      67.624  52.856  25.410  1.00 19.43           O  
ATOM   2298  N   ALA B 133      64.613  54.364  23.607  1.00 11.93           N  
ATOM   2299  CA  ALA B 133      63.266  54.670  24.075  1.00 11.49           C  
ATOM   2300  C   ALA B 133      62.248  53.717  23.470  1.00 11.22           C  
ATOM   2301  O   ALA B 133      61.361  53.226  24.180  1.00 15.81           O  
ATOM   2302  CB  ALA B 133      62.914  56.124  23.740  1.00 11.52           C  
ATOM   2303  N   VAL B 134      62.358  53.444  22.162  1.00 12.35           N  
ATOM   2304  CA  VAL B 134      61.445  52.500  21.501  1.00 10.85           C  
ATOM   2305  C   VAL B 134      61.504  51.131  22.167  1.00 17.00           C  
ATOM   2306  O   VAL B 134      60.471  50.495  22.397  1.00 11.29           O  
ATOM   2307  CB  VAL B 134      61.758  52.381  19.997  1.00 12.18           C  
ATOM   2308  CG1 VAL B 134      60.981  51.167  19.394  1.00 16.11           C  
ATOM   2309  CG2 VAL B 134      61.376  53.681  19.253  1.00 10.24           C  
ATOM   2310  N   GLY B 135      62.717  50.642  22.462  1.00 18.16           N  
ATOM   2311  CA  GLY B 135      62.845  49.325  23.066  1.00 15.09           C  
ATOM   2312  C   GLY B 135      62.252  49.266  24.454  1.00 15.20           C  
ATOM   2313  O   GLY B 135      61.559  48.300  24.811  1.00 16.63           O  
ATOM   2314  N   GLN B 136      62.518  50.298  25.258  1.00 14.58           N  
ATOM   2315  CA  GLN B 136      61.943  50.367  26.589  0.72 15.43           C  
ATOM   2317  C   GLN B 136      60.416  50.345  26.536  1.00 15.73           C  
ATOM   2318  O   GLN B 136      59.774  49.557  27.238  1.00 15.88           O  
ATOM   2319  CB  GLN B 136      62.444  51.631  27.272  0.72 17.94           C  
ATOM   2321  CG  GLN B 136      62.038  51.745  28.702  0.72 17.00           C  
ATOM   2323  CD  GLN B 136      62.580  53.021  29.327  0.72 22.83           C  
ATOM   2325  NE2 GLN B 136      61.810  53.597  30.222  0.72 20.11           N  
ATOM   2327  OE1 GLN B 136      63.695  53.475  29.008  0.72 29.36           O  
ATOM   2329  N   VAL B 137      59.825  51.198  25.700  1.00 14.04           N  
ATOM   2330  CA  VAL B 137      58.364  51.301  25.620  1.00 11.37           C  
ATOM   2331  C   VAL B 137      57.762  49.984  25.113  1.00 17.33           C  
ATOM   2332  O   VAL B 137      56.710  49.521  25.590  1.00 15.79           O  
ATOM   2333  CB  VAL B 137      58.009  52.512  24.729  1.00 10.73           C  
ATOM   2334  CG1 VAL B 137      56.489  52.637  24.472  1.00 10.51           C  
ATOM   2335  CG2 VAL B 137      58.538  53.820  25.363  1.00 13.32           C  
ATOM   2336  N   ALA B 138      58.439  49.334  24.166  1.00 16.22           N  
ATOM   2337  CA  ALA B 138      57.892  48.099  23.622  1.00 12.12           C  
ATOM   2338  C   ALA B 138      57.883  46.989  24.677  1.00 18.70           C  
ATOM   2339  O   ALA B 138      56.894  46.253  24.807  1.00 18.02           O  
ATOM   2340  CB  ALA B 138      58.666  47.700  22.364  1.00 12.29           C  
ATOM   2341  N   GLU B 139      58.950  46.868  25.467  1.00 19.41           N  
ATOM   2342  CA  GLU B 139      58.921  45.892  26.551  1.00 15.19           C  
ATOM   2343  C   GLU B 139      57.843  46.238  27.578  1.00 24.79           C  
ATOM   2344  O   GLU B 139      57.073  45.362  27.990  1.00 26.62           O  
ATOM   2345  CB  GLU B 139      60.288  45.787  27.236  1.00 16.53           C  
ATOM   2346  N   GLN B 140      57.753  47.515  27.997  1.00 21.12           N  
ATOM   2347  CA  GLN B 140      56.828  47.893  29.069  0.44 22.15           C  
ATOM   2349  C   GLN B 140      55.371  47.668  28.668  1.00 24.83           C  
ATOM   2350  O   GLN B 140      54.526  47.350  29.514  1.00 27.36           O  
ATOM   2351  CB  GLN B 140      57.030  49.366  29.467  0.44 23.42           C  
ATOM   2353  CG  GLN B 140      58.374  49.725  30.117  0.44 25.75           C  
ATOM   2355  CD  GLN B 140      58.594  51.243  30.288  0.44 39.76           C  
ATOM   2357  NE2 GLN B 140      59.488  51.604  31.199  0.44 39.19           N  
ATOM   2359  OE1 GLN B 140      57.973  52.070  29.606  0.44 44.08           O  
ATOM   2361  N   ALA B 141      55.050  47.837  27.385  1.00 22.24           N  
ATOM   2362  CA  ALA B 141      53.664  47.792  26.917  1.00 23.16           C  
ATOM   2363  C   ALA B 141      53.337  46.525  26.133  1.00 27.32           C  
ATOM   2364  O   ALA B 141      52.254  46.443  25.532  1.00 21.89           O  
ATOM   2365  CB  ALA B 141      53.340  49.031  26.067  1.00 17.18           C  
ATOM   2366  N   SER B 142      54.244  45.538  26.136  1.00 23.64           N  
ATOM   2367  CA  SER B 142      54.010  44.237  25.516  0.57 20.25           C  
ATOM   2369  C   SER B 142      53.731  44.362  24.020  1.00 24.55           C  
ATOM   2370  O   SER B 142      52.787  43.767  23.488  1.00 19.84           O  
ATOM   2371  CB  SER B 142      52.873  43.498  26.226  0.57 20.16           C  
ATOM   2373  OG  SER B 142      52.446  42.388  25.474  0.57 13.91           O  
ATOM   2375  N   LEU B 143      54.571  45.137  23.335  1.00 19.65           N  
ATOM   2376  CA  LEU B 143      54.489  45.243  21.881  1.00 20.37           C  
ATOM   2377  C   LEU B 143      55.265  44.110  21.226  1.00 21.70           C  
ATOM   2378  O   LEU B 143      56.455  43.933  21.488  1.00 18.73           O  
ATOM   2379  CB  LEU B 143      55.053  46.576  21.401  1.00 19.19           C  
ATOM   2380  CG  LEU B 143      54.422  47.846  21.942  1.00 21.10           C  
ATOM   2381  CD1 LEU B 143      54.902  49.017  21.107  1.00 16.64           C  
ATOM   2382  CD2 LEU B 143      52.933  47.721  21.885  1.00 25.75           C  
ATOM   2383  N   ASP B 144      54.612  43.367  20.345  1.00 16.39           N  
ATOM   2384  CA  ASP B 144      55.286  42.284  19.639  1.00 22.48           C  
ATOM   2385  C   ASP B 144      56.167  42.865  18.531  1.00 19.83           C  
ATOM   2386  O   ASP B 144      56.322  44.080  18.401  1.00 19.17           O  
ATOM   2387  CB  ASP B 144      54.260  41.293  19.109  1.00 18.38           C  
ATOM   2388  CG  ASP B 144      53.249  41.946  18.169  1.00 27.13           C  
ATOM   2389  OD1 ASP B 144      53.452  43.121  17.763  1.00 19.38           O  
ATOM   2390  OD2 ASP B 144      52.241  41.287  17.850  1.00 30.40           O1-
ATOM   2391  N   VAL B 145      56.730  41.991  17.698  1.00 22.87           N  
ATOM   2392  CA  VAL B 145      57.671  42.417  16.659  1.00 21.20           C  
ATOM   2393  C   VAL B 145      56.999  43.355  15.664  1.00 20.74           C  
ATOM   2394  O   VAL B 145      57.603  44.341  15.211  1.00 17.25           O  
ATOM   2395  CB  VAL B 145      58.266  41.187  15.951  1.00 24.85           C  
ATOM   2396  CG1 VAL B 145      58.869  41.579  14.610  1.00 20.47           C  
ATOM   2397  CG2 VAL B 145      59.287  40.456  16.875  1.00 21.30           C  
ATOM   2398  N   LEU B 146      55.746  43.060  15.301  1.00 15.89           N  
ATOM   2399  CA  LEU B 146      55.004  43.944  14.404  1.00 16.26           C  
ATOM   2400  C   LEU B 146      54.833  45.335  15.010  1.00 12.01           C  
ATOM   2401  O   LEU B 146      55.069  46.356  14.339  1.00 13.38           O  
ATOM   2402  CB  LEU B 146      53.640  43.332  14.075  1.00 14.94           C  
ATOM   2403  CG  LEU B 146      52.662  44.282  13.357  1.00 18.60           C  
ATOM   2404  CD1 LEU B 146      53.188  44.698  11.981  1.00 17.57           C  
ATOM   2405  CD2 LEU B 146      51.256  43.674  13.225  1.00 16.03           C  
ATOM   2406  N   HIS B 147      54.433  45.405  16.288  1.00 14.53           N  
ATOM   2407  CA  HIS B 147      54.141  46.718  16.856  1.00 13.10           C  
ATOM   2408  C   HIS B 147      55.425  47.495  17.149  1.00 14.72           C  
ATOM   2409  O   HIS B 147      55.447  48.730  17.018  1.00 12.05           O  
ATOM   2410  CB  HIS B 147      53.268  46.578  18.105  1.00 10.66           C  
ATOM   2411  CG  HIS B 147      51.830  46.257  17.812  1.00 10.69           C  
ATOM   2412  CD2 HIS B 147      50.727  47.043  17.792  1.00 16.58           C  
ATOM   2413  ND1 HIS B 147      51.398  44.988  17.486  1.00 17.17           N  
ATOM   2414  CE1 HIS B 147      50.091  45.005  17.279  1.00 19.36           C  
ATOM   2415  NE2 HIS B 147      49.658  46.240  17.454  1.00 17.45           N  
ATOM   2416  N   ARG B 148      56.512  46.810  17.509  1.00 13.17           N  
ATOM   2417  CA  ARG B 148      57.769  47.538  17.688  1.00 16.25           C  
ATOM   2418  C   ARG B 148      58.309  48.071  16.363  1.00 18.19           C  
ATOM   2419  O   ARG B 148      58.821  49.195  16.312  1.00 13.32           O  
ATOM   2420  CB  ARG B 148      58.821  46.661  18.355  1.00 14.13           C  
ATOM   2421  CG  ARG B 148      60.090  47.432  18.725  1.00 20.72           C  
ATOM   2422  CD  ARG B 148      61.074  46.534  19.458  1.00 27.62           C  
ATOM   2423  NE  ARG B 148      61.987  45.849  18.561  1.00 37.56           N  
ATOM   2424  CZ  ARG B 148      62.012  44.531  18.366  1.00 48.33           C  
ATOM   2425  NH1 ARG B 148      62.893  44.006  17.525  1.00 47.10           N1+
ATOM   2426  NH2 ARG B 148      61.158  43.739  19.005  1.00 48.67           N  
ATOM   2427  N   ALA B 149      58.215  47.279  15.285  1.00 13.40           N  
ATOM   2428  CA  ALA B 149      58.708  47.725  13.980  1.00 14.43           C  
ATOM   2429  C   ALA B 149      57.979  48.975  13.512  1.00 12.80           C  
ATOM   2430  O   ALA B 149      58.596  49.912  12.988  1.00 12.38           O  
ATOM   2431  CB  ALA B 149      58.556  46.614  12.942  1.00 13.97           C  
ATOM   2432  N   ALA B 150      56.658  49.007  13.700  1.00 12.00           N  
ATOM   2433  CA  ALA B 150      55.890  50.172  13.334  1.00 12.32           C  
ATOM   2434  C   ALA B 150      56.158  51.329  14.285  1.00 10.96           C  
ATOM   2435  O   ALA B 150      56.088  52.496  13.878  1.00 10.92           O  
ATOM   2436  CB  ALA B 150      54.388  49.831  13.312  1.00 11.72           C  
ATOM   2437  N   LEU B 151      56.467  51.047  15.546  1.00  9.57           N  
ATOM   2438  CA  LEU B 151      56.874  52.155  16.412  1.00  9.42           C  
ATOM   2439  C   LEU B 151      58.199  52.738  15.935  1.00 11.98           C  
ATOM   2440  O   LEU B 151      58.380  53.956  15.949  1.00 10.15           O  
ATOM   2441  CB  LEU B 151      56.958  51.706  17.878  1.00  9.60           C  
ATOM   2442  CG  LEU B 151      57.218  52.800  18.944  1.00 13.60           C  
ATOM   2443  CD1 LEU B 151      56.168  53.907  18.878  1.00 12.03           C  
ATOM   2444  CD2 LEU B 151      57.218  52.190  20.333  1.00 10.92           C  
ATOM   2445  N   ASP B 152      59.125  51.895  15.456  1.00 12.36           N  
ATOM   2446  CA  ASP B 152      60.339  52.445  14.839  1.00 10.80           C  
ATOM   2447  C   ASP B 152      60.004  53.320  13.631  1.00 16.69           C  
ATOM   2448  O   ASP B 152      60.721  54.295  13.342  1.00 12.63           O  
ATOM   2449  CB  ASP B 152      61.284  51.328  14.402  1.00 12.19           C  
ATOM   2450  CG  ASP B 152      62.085  50.725  15.575  1.00 21.22           C  
ATOM   2451  OD1 ASP B 152      62.439  51.484  16.508  1.00 19.21           O  
ATOM   2452  OD2 ASP B 152      62.391  49.504  15.538  1.00 17.72           O1-
ATOM   2453  N   ARG B 153      58.931  52.978  12.911  1.00 13.28           N  
ATOM   2454  CA  ARG B 153      58.493  53.789  11.777  1.00 15.64           C  
ATOM   2455  C   ARG B 153      57.908  55.121  12.239  1.00 15.80           C  
ATOM   2456  O   ARG B 153      58.109  56.156  11.583  1.00 11.78           O  
ATOM   2457  CB  ARG B 153      57.461  53.007  10.950  1.00 13.88           C  
ATOM   2458  CG  ARG B 153      56.884  53.789   9.766  1.00 17.53           C  
ATOM   2459  CD  ARG B 153      57.932  53.944   8.661  1.00 18.34           C  
ATOM   2460  NE  ARG B 153      57.446  54.691   7.496  1.00 23.65           N  
ATOM   2461  CZ  ARG B 153      57.365  56.020   7.443  1.00 21.54           C  
ATOM   2462  NH1 ARG B 153      57.712  56.755   8.496  1.00 19.22           N1+
ATOM   2463  NH2 ARG B 153      56.925  56.621   6.345  1.00 20.65           N  
ATOM   2464  N   ALA B 154      57.175  55.114  13.360  1.00 14.52           N  
ATOM   2465  CA  ALA B 154      56.522  56.332  13.866  1.00 13.60           C  
ATOM   2466  C   ALA B 154      57.534  57.384  14.335  1.00 16.71           C  
ATOM   2467  O   ALA B 154      57.323  58.588  14.125  1.00 11.58           O  
ATOM   2468  CB  ALA B 154      55.577  55.995  15.019  1.00  8.80           C  
ATOM   2469  N   VAL B 155      58.616  56.952  14.991  1.00 12.15           N  
ATOM   2470  CA  VAL B 155      59.631  57.843  15.569  1.00 11.79           C  
ATOM   2471  C   VAL B 155      60.656  58.309  14.534  1.00 16.94           C  
ATOM   2472  O   VAL B 155      61.635  58.989  14.877  1.00 11.25           O  
ATOM   2473  CB  VAL B 155      60.364  57.156  16.745  1.00 10.70           C  
ATOM   2474  CG1 VAL B 155      59.384  56.663  17.814  1.00 13.62           C  
ATOM   2475  CG2 VAL B 155      61.270  56.014  16.225  1.00 17.06           C  
ATOM   2476  N   ALA B 156      60.410  57.993  13.260  1.00 12.14           N  
ATOM   2477  CA  ALA B 156      61.391  58.197  12.189  1.00 13.41           C  
ATOM   2478  C   ALA B 156      62.009  59.599  12.157  1.00 16.38           C  
ATOM   2479  O   ALA B 156      63.198  59.755  11.835  1.00 15.47           O  
ATOM   2480  CB  ALA B 156      60.723  57.912  10.843  1.00  9.88           C  
ATOM   2481  N   ARG B 157      61.225  60.642  12.417  1.00 12.13           N  
ATOM   2482  CA  ARG B 157      61.767  61.978  12.165  1.00 14.36           C  
ATOM   2483  C   ARG B 157      61.680  62.853  13.401  1.00 22.66           C  
ATOM   2484  O   ARG B 157      61.574  64.085  13.312  1.00 15.03           O  
ATOM   2485  CB  ARG B 157      61.080  62.621  10.965  1.00 21.86           C  
ATOM   2486  CG  ARG B 157      61.478  61.898   9.671  1.00 22.77           C  
ATOM   2487  CD  ARG B 157      60.910  62.575   8.456  1.00 20.37           C  
ATOM   2488  NE  ARG B 157      59.486  62.295   8.232  1.00 14.95           N  
ATOM   2489  CZ  ARG B 157      58.857  62.671   7.122  1.00 15.47           C  
ATOM   2490  NH1 ARG B 157      59.544  63.324   6.180  1.00 14.42           N1+
ATOM   2491  NH2 ARG B 157      57.574  62.385   6.941  1.00 17.34           N  
ATOM   2492  N   ILE B 158      61.714  62.216  14.567  1.00 10.72           N  
ATOM   2493  CA  ILE B 158      61.973  62.953  15.788  1.00  9.72           C  
ATOM   2494  C   ILE B 158      63.324  63.647  15.698  1.00 14.84           C  
ATOM   2495  O   ILE B 158      63.445  64.851  15.957  1.00 18.04           O  
ATOM   2496  CB  ILE B 158      61.878  62.010  17.001  1.00  9.62           C  
ATOM   2497  CG1 ILE B 158      60.447  61.420  17.084  1.00  9.29           C  
ATOM   2498  CG2 ILE B 158      62.300  62.760  18.298  1.00 11.20           C  
ATOM   2499  CD1 ILE B 158      60.220  60.474  18.298  1.00 11.71           C  
ATOM   2500  N   CYS B 159      64.359  62.911  15.310  1.00 11.36           N  
ATOM   2501  CA  CYS B 159      65.684  63.502  15.217  1.00 13.05           C  
ATOM   2502  C   CYS B 159      65.805  64.257  13.903  1.00 21.81           C  
ATOM   2503  O   CYS B 159      65.511  63.711  12.833  1.00 20.53           O  
ATOM   2504  CB  CYS B 159      66.768  62.432  15.319  1.00 13.28           C  
ATOM   2505  SG  CYS B 159      66.603  61.439  16.826  1.00 20.32           S  
ATOM   2506  N   VAL B 160      66.212  65.521  13.979  1.00 17.43           N  
ATOM   2507  CA  VAL B 160      66.329  66.360  12.788  1.00 21.48           C  
ATOM   2508  C   VAL B 160      67.697  67.029  12.828  1.00 32.83           C  
ATOM   2509  O   VAL B 160      68.088  67.583  13.860  1.00 33.40           O  
ATOM   2510  CB  VAL B 160      65.188  67.395  12.684  1.00 28.06           C  
ATOM   2511  CG1 VAL B 160      63.820  66.698  12.624  1.00 23.55           C  
ATOM   2512  CG2 VAL B 160      65.221  68.357  13.843  1.00 43.59           C  
ATOM   2513  N   LYS B 161      68.433  66.936  11.721  1.00 38.96           N  
ATOM   2514  CA  LYS B 161      69.839  67.356  11.648  1.00 45.09           C  
ATOM   2515  C   LYS B 161      70.076  68.790  12.113  1.00 43.26           C  
ATOM   2516  O   LYS B 161      69.245  69.672  11.881  1.00 46.71           O  
ATOM   2517  CB  LYS B 161      70.354  67.196  10.216  1.00 47.29           C  
