# Supplementary material for: Structural Descriptors for Subunit Interface Regions in Homodimers: Effect of Lipid Membrane and Secondary Structure Type
Source: J Chem Inf Model. 2025 Mar 27;65(7):3117–26. doi: 10.1021/acs.jcim.4c01233 (PMC12004529; doi:10.1021/acs.jcim.4c01233)
Supplement: Supplementary file 3 — ci4c01233_si_003.tar [file ci4c01233_si_003.tar › database/alpha/3prh_cytop.pdb]

HEADER    3prh_chain_A
ATOM    278  N   LYS A  35     -30.032 -34.404  22.284  1.00249.47           N  
ATOM    279  CA  LYS A  35     -29.916 -34.316  23.700  1.00249.47           C  
ATOM    285  C   LYS A  35     -29.787 -32.841  23.897  1.00249.47           C  
ATOM    286  O   LYS A  35     -30.317 -32.062  23.107  1.00249.47           O  
ATOM    280  CB  LYS A  35     -28.634 -34.963  24.245  1.00249.47           C  
ATOM    281  CG  LYS A  35     -28.696 -35.309  25.733  1.00249.47           C  
ATOM    282  CD  LYS A  35     -29.604 -36.505  26.030  1.00249.47           C  
ATOM    283  CE  LYS A  35     -29.577 -36.957  27.490  1.00249.47           C  
ATOM    284  NZ  LYS A  35     -30.448 -38.141  27.666  1.00249.47           N1+
ATOM    287  N   GLN A  36     -29.103 -32.411  24.969  1.00 70.90           N  
ATOM    288  CA  GLN A  36     -28.895 -31.004  25.128  1.00 70.90           C  
ATOM    294  C   GLN A  36     -27.763 -30.620  24.224  1.00 70.90           C  
ATOM    295  O   GLN A  36     -26.921 -31.450  23.881  1.00 70.90           O  
ATOM    289  CB  GLN A  36     -28.507 -30.593  26.560  1.00 70.90           C  
ATOM    290  CG  GLN A  36     -29.591 -30.894  27.596  1.00 70.90           C  
ATOM    291  CD  GLN A  36     -29.078 -30.438  28.954  1.00 70.90           C  
ATOM    293  NE2 GLN A  36     -28.900 -31.406  29.892  1.00 70.90           N  
ATOM    292  OE1 GLN A  36     -28.837 -29.253  29.173  1.00 70.90           O  
ATOM    296  N   THR A  37     -27.729 -29.342  23.793  1.00 99.19           N  
ATOM    297  CA  THR A  37     -26.690 -28.882  22.916  1.00 99.19           C  
ATOM    301  C   THR A  37     -25.895 -27.854  23.661  1.00 99.19           C  
ATOM    302  O   THR A  37     -26.450 -27.035  24.392  1.00 99.19           O  
ATOM    298  CB  THR A  37     -27.221 -28.189  21.698  1.00 99.19           C  
ATOM    300  CG2 THR A  37     -26.035 -27.779  20.811  1.00 99.19           C  
ATOM    299  OG1 THR A  37     -28.088 -29.054  20.984  1.00 99.19           O  
ATOM    303  N   ILE A  38     -24.557 -27.873  23.485  1.00 45.07           N  
ATOM    304  CA  ILE A  38     -23.705 -26.944  24.171  1.00 45.07           C  
ATOM    309  C   ILE A  38     -22.962 -26.154  23.139  1.00 45.07           C  
ATOM    310  O   ILE A  38     -22.537 -26.692  22.118  1.00 45.07           O  
ATOM    305  CB  ILE A  38     -22.680 -27.623  25.034  1.00 45.07           C  
ATOM    306  CG1 ILE A  38     -23.372 -28.486  26.103  1.00 45.07           C  
ATOM    307  CG2 ILE A  38     -21.748 -26.546  25.613  1.00 45.07           C  
ATOM    308  CD1 ILE A  38     -22.426 -29.449  26.817  1.00 45.07           C  
ATOM    311  N   PHE A  39     -22.813 -24.833  23.365  1.00 55.94           N  
ATOM    312  CA  PHE A  39     -22.100 -24.020  22.421  1.00 55.94           C  
ATOM    320  C   PHE A  39     -20.896 -23.466  23.117  1.00 55.94           C  
ATOM    321  O   PHE A  39     -21.015 -22.726  24.093  1.00 55.94           O  
ATOM    313  CB  PHE A  39     -22.940 -22.833  21.913  1.00 55.94           C  
ATOM    314  CG  PHE A  39     -22.162 -22.070  20.893  1.00 55.94           C  
ATOM    315  CD1 PHE A  39     -22.142 -22.479  19.579  1.00 55.94           C  
ATOM    316  CD2 PHE A  39     -21.461 -20.940  21.247  1.00 55.94           C  
ATOM    317  CE1 PHE A  39     -21.430 -21.777  18.634  1.00 55.94           C  
ATOM    318  CE2 PHE A  39     -20.748 -20.234  20.306  1.00 55.94           C  
ATOM    319  CZ  PHE A  39     -20.731 -20.651  18.996  1.00 55.94           C  
ATOM    322  N   SER A  40     -19.691 -23.808  22.618  1.00 49.92           N  
ATOM    323  CA  SER A  40     -18.498 -23.306  23.237  1.00 49.92           C  
ATOM    326  C   SER A  40     -17.821 -22.407  22.253  1.00 49.92           C  
ATOM    327  O   SER A  40     -17.478 -22.822  21.147  1.00 49.92           O  
ATOM    324  CB  SER A  40     -17.496 -24.411  23.613  1.00 49.92           C  
ATOM    325  OG  SER A  40     -18.075 -25.283  24.574  1.00 49.92           O  
ATOM    328  N   GLY A  41     -17.599 -21.135  22.645  1.00 36.75           N  
ATOM    329  CA  GLY A  41     -16.958 -20.212  21.753  1.00 36.75           C  
ATOM    330  C   GLY A  41     -15.529 -20.113  22.188  1.00 36.75           C  
ATOM    331  O   GLY A  41     -15.240 -19.692  23.307  1.00 36.75           O  
ATOM    332  N   ILE A  42     -14.585 -20.464  21.291  1.00 60.82           N  
ATOM    333  CA  ILE A  42     -13.211 -20.485  21.704  1.00 60.82           C  
ATOM    338  C   ILE A  42     -12.398 -19.524  20.885  1.00 60.82           C  
ATOM    339  O   ILE A  42     -12.425 -19.550  19.655  1.00 60.82           O  
ATOM    334  CB  ILE A  42     -12.588 -21.842  21.567  1.00 60.82           C  
ATOM    335  CG1 ILE A  42     -12.563 -22.276  20.094  1.00 60.82           C  
ATOM    336  CG2 ILE A  42     -13.368 -22.806  22.477  1.00 60.82           C  
ATOM    337  CD1 ILE A  42     -11.721 -23.527  19.840  1.00 60.82           C  
ATOM    340  N   GLN A  43     -11.621 -18.662  21.577  1.00 78.04           N  
ATOM    341  CA  GLN A  43     -10.828 -17.630  20.952  1.00 78.04           C  
ATOM    347  C   GLN A  43      -9.523 -18.159  20.429  1.00 78.04           C  
ATOM    348  O   GLN A  43      -8.840 -18.919  21.113  1.00 78.04           O  
ATOM    342  CB  GLN A  43     -10.457 -16.491  21.919  1.00 78.04           C  
ATOM    343  CG  GLN A  43     -11.576 -15.486  22.179  1.00 78.04           C  
ATOM    344  CD  GLN A  43     -11.447 -14.422  21.102  1.00 78.04           C  
ATOM    346  NE2 GLN A  43     -12.372 -13.424  21.114  1.00 78.04           N  
ATOM    345  OE1 GLN A  43     -10.537 -14.472  20.274  1.00 78.04           O  
ATOM    349  N   PRO A  44      -9.172 -17.815  19.205  1.00120.50           N  
ATOM    350  CA  PRO A  44      -7.867 -18.149  18.689  1.00120.50           C  
ATOM    354  C   PRO A  44      -6.850 -17.202  19.251  1.00120.50           C  
ATOM    355  O   PRO A  44      -6.607 -16.165  18.634  1.00120.50           O  
ATOM    352  CB  PRO A  44      -7.985 -18.106  17.164  1.00120.50           C  
ATOM    353  CG  PRO A  44      -9.285 -17.321  16.903  1.00120.50           C  
ATOM    351  CD  PRO A  44     -10.143 -17.609  18.148  1.00120.50           C  
ATOM    356  N   SER A  45      -6.240 -17.556  20.398  1.00 94.39           N  
ATOM    357  CA  SER A  45      -5.300 -16.738  21.116  1.00 94.39           C  
ATOM    360  C   SER A  45      -3.861 -16.991  20.761  1.00 94.39           C  
ATOM    361  O   SER A  45      -2.992 -16.208  21.139  1.00 94.39           O  
ATOM    358  CB  SER A  45      -5.448 -16.896  22.638  1.00 94.39           C  
ATOM    359  OG  SER A  45      -6.733 -16.447  23.043  1.00 94.39           O  
ATOM    362  N   GLY A  46      -3.541 -18.115  20.093  1.00 49.12           N  
ATOM    363  CA  GLY A  46      -2.172 -18.330  19.701  1.00 49.12           C  
ATOM    364  C   GLY A  46      -1.475 -19.372  20.531  1.00 49.12           C  
ATOM    365  O   GLY A  46      -0.494 -19.952  20.068  1.00 49.12           O  
ATOM    366  N   SER A  47      -1.900 -19.636  21.784  1.00 55.18           N  
ATOM    367  CA  SER A  47      -1.211 -20.695  22.469  1.00 55.18           C  
ATOM    370  C   SER A  47      -2.049 -21.148  23.624  1.00 55.18           C  
ATOM    371  O   SER A  47      -2.633 -20.339  24.342  1.00 55.18           O  
ATOM    368  CB  SER A  47       0.165 -20.291  23.009  1.00 55.18           C  
ATOM    369  OG  SER A  47       0.774 -21.393  23.670  1.00 55.18           O  
ATOM    372  N   VAL A  48      -2.092 -22.477  23.849  1.00 44.60           N  
ATOM    373  CA  VAL A  48      -2.942 -23.012  24.873  1.00 44.60           C  
ATOM    377  C   VAL A  48      -2.092 -23.613  25.942  1.00 44.60           C  
ATOM    378  O   VAL A  48      -1.169 -24.379  25.671  1.00 44.60           O  
ATOM    374  CB  VAL A  48      -3.856 -24.089  24.356  1.00 44.60           C  
ATOM    375  CG1 VAL A  48      -4.662 -24.678  25.526  1.00 44.60           C  
ATOM    376  CG2 VAL A  48      -4.728 -23.492  23.236  1.00 44.60           C  
ATOM    379  N   THR A  49      -2.401 -23.266  27.205  1.00 33.84           N  
ATOM    380  CA  THR A  49      -1.652 -23.760  28.324  1.00 33.84           C  
ATOM    384  C   THR A  49      -2.281 -25.033  28.794  1.00 33.84           C  
ATOM    385  O   THR A  49      -3.336 -25.439  28.309  1.00 33.84           O  
ATOM    381  CB  THR A  49      -1.633 -22.800  29.476  1.00 33.84           C  
ATOM    383  CG2 THR A  49      -1.006 -21.480  28.997  1.00 33.84           C  
ATOM    382  OG1 THR A  49      -2.955 -22.568  29.940  1.00 33.84           O  
ATOM    386  N   LEU A  50      -1.611 -25.708  29.750  1.00 57.11           N  
ATOM    387  CA  LEU A  50      -2.100 -26.931  30.323  1.00 57.11           C  
ATOM    392  C   LEU A  50      -3.360 -26.646  31.064  1.00 57.11           C  
ATOM    393  O   LEU A  50      -4.280 -27.461  31.070  1.00 57.11           O  
ATOM    388  CB  LEU A  50      -1.139 -27.590  31.330  1.00 57.11           C  
ATOM    389  CG  LEU A  50       0.031 -28.350  30.689  1.00 57.11           C  
ATOM    390  CD1 LEU A  50       0.935 -28.977  31.763  1.00 57.11           C  
ATOM    391  CD2 LEU A  50      -0.483 -29.402  29.690  1.00 57.11           C  
ATOM    394  N   GLY A  51      -3.437 -25.469  31.707  1.00 28.58           N  
ATOM    395  CA  GLY A  51      -4.577 -25.142  32.509  1.00 28.58           C  
ATOM    396  C   GLY A  51      -5.804 -25.184  31.651  1.00 28.58           C  
ATOM    397  O   GLY A  51      -6.863 -25.602  32.114  1.00 28.58           O  
ATOM    398  N   ASN A  52      -5.705 -24.709  30.394  1.00 50.96           N  
ATOM    399  CA  ASN A  52      -6.833 -24.667  29.501  1.00 50.96           C  
ATOM    404  C   ASN A  52      -7.278 -26.043  29.105  1.00 50.96           C  
ATOM    405  O   ASN A  52      -8.471 -26.342  29.098  1.00 50.96           O  
ATOM    400  CB  ASN A  52      -6.525 -23.916  28.195  1.00 50.96           C  
ATOM    401  CG  ASN A  52      -6.230 -22.466  28.549  1.00 50.96           C  
ATOM    403  ND2 ASN A  52      -6.584 -21.532  27.628  1.00 50.96           N  
ATOM    402  OD1 ASN A  52      -5.704 -22.172  29.621  1.00 50.96           O  
ATOM    406  N   TYR A  53      -6.320 -26.925  28.771  1.00 74.49           N  
ATOM    407  CA  TYR A  53      -6.628 -28.247  28.303  1.00 74.49           C  
ATOM    416  C   TYR A  53      -7.419 -28.928  29.372  1.00 74.49           C  
ATOM    417  O   TYR A  53      -8.501 -29.461  29.125  1.00 74.49           O  
ATOM    408  CB  TYR A  53      -5.304 -29.004  28.075  1.00 74.49           C  
ATOM    409  CG  TYR A  53      -5.491 -30.460  27.834  1.00 74.49           C  
ATOM    410  CD1 TYR A  53      -5.807 -30.942  26.585  1.00 74.49           C  
ATOM    411  CD2 TYR A  53      -5.315 -31.350  28.869  1.00 74.49           C  
ATOM    412  CE1 TYR A  53      -5.956 -32.293  26.387  1.00 74.49           C  
ATOM    413  CE2 TYR A  53      -5.465 -32.702  28.672  1.00 74.49           C  
ATOM    414  CZ  TYR A  53      -5.789 -33.175  27.425  1.00 74.49           C  
ATOM    415  OH  TYR A  53      -5.944 -34.561  27.209  1.00 74.49           O  
ATOM    418  N   ILE A  54      -6.897 -28.889  30.606  1.00 60.00           N  
ATOM    419  CA  ILE A  54      -7.542 -29.505  31.724  1.00 60.00           C  
ATOM    424  C   ILE A  54      -8.800 -28.771  32.062  1.00 60.00           C  
ATOM    425  O   ILE A  54      -9.813 -29.395  32.373  1.00 60.00           O  
ATOM    420  CB  ILE A  54      -6.664 -29.513  32.941  1.00 60.00           C  
ATOM    421  CG1 ILE A  54      -5.381 -30.317  32.658  1.00 60.00           C  
ATOM    422  CG2 ILE A  54      -7.482 -30.054  34.124  1.00 60.00           C  
ATOM    423  CD1 ILE A  54      -4.295 -30.140  33.718  1.00 60.00           C  
ATOM    426  N   GLY A  55      -8.766 -27.422  32.088  1.00 68.00           N  
ATOM    427  CA  GLY A  55      -9.984 -26.784  32.489  1.00 68.00           C  
ATOM    428  C   GLY A  55     -11.094 -26.918  31.479  1.00 68.00           C  
ATOM    429  O   GLY A  55     -12.053 -27.654  31.703  1.00 68.00           O  
ATOM    430  N   ALA A  56     -11.000 -26.177  30.349  1.00 81.66           N  
ATOM    431  CA  ALA A  56     -12.056 -26.156  29.364  1.00 81.66           C  
ATOM    433  C   ALA A  56     -12.092 -27.280  28.366  1.00 81.66           C  
ATOM    434  O   ALA A  56     -13.076 -28.010  28.248  1.00 81.66           O  
ATOM    432  CB  ALA A  56     -12.050 -24.854  28.544  1.00 81.66           C  
ATOM    435  N   MET A  57     -10.966 -27.462  27.650  1.00119.63           N  
ATOM    436  CA  MET A  57     -10.949 -28.259  26.456  1.00119.63           C  
ATOM    441  C   MET A  57     -11.251 -29.695  26.720  1.00119.63           C  
ATOM    442  O   MET A  57     -12.135 -30.279  26.092  1.00119.63           O  
ATOM    437  CB  MET A  57      -9.587 -28.142  25.751  1.00119.63           C  
ATOM    438  CG  MET A  57      -9.634 -28.429  24.254  1.00119.63           C  
ATOM    439  SD  MET A  57      -8.190 -27.818  23.331  1.00119.63           S  
ATOM    440  CE  MET A  57      -7.097 -29.180  23.806  1.00119.63           C  
ATOM    443  N   LYS A  58     -10.553 -30.297  27.694  1.00 42.47           N  
ATOM    444  CA  LYS A  58     -10.720 -31.695  27.938  1.00 42.47           C  
ATOM    450  C   LYS A  58     -12.106 -31.963  28.416  1.00 42.47           C  
ATOM    451  O   LYS A  58     -12.761 -32.902  27.965  1.00 42.47           O  
ATOM    445  CB  LYS A  58      -9.748 -32.236  28.998  1.00 42.47           C  
ATOM    446  CG  LYS A  58      -9.785 -33.761  29.125  1.00 42.47           C  
ATOM    447  CD  LYS A  58      -8.595 -34.343  29.890  1.00 42.47           C  
ATOM    448  CE  LYS A  58      -8.623 -35.868  30.004  1.00 42.47           C  
ATOM    449  NZ  LYS A  58      -7.412 -36.343  30.709  1.00 42.47           N1+
ATOM    452  N   GLN A  59     -12.603 -31.125  29.338  1.00127.88           N  
ATOM    453  CA  GLN A  59     -13.875 -31.409  29.926  1.00127.88           C  
ATOM    459  C   GLN A  59     -14.965 -31.335  28.902  1.00127.88           C  
ATOM    460  O   GLN A  59     -15.825 -32.212  28.850  1.00127.88           O  
ATOM    454  CB  GLN A  59     -14.266 -30.432  31.038  1.00127.88           C  
ATOM    455  CG  GLN A  59     -15.625 -30.780  31.638  1.00127.88           C  
ATOM    456  CD  GLN A  59     -15.413 -31.838  32.710  1.00127.88           C  
ATOM    458  NE2 GLN A  59     -14.828 -31.415  33.862  1.00127.88           N  
ATOM    457  OE1 GLN A  59     -15.757 -33.005  32.531  1.00127.88           O  
ATOM    461  N   PHE A  60     -14.961 -30.280  28.066  1.00 87.04           N  
ATOM    462  CA  PHE A  60     -16.004 -30.040  27.105  1.00 87.04           C  
ATOM    470  C   PHE A  60     -15.965 -30.988  25.946  1.00 87.04           C  
ATOM    471  O   PHE A  60     -16.998 -31.270  25.341  1.00 87.04           O  
ATOM    463  CB  PHE A  60     -16.058 -28.591  26.598  1.00 87.04           C  
ATOM    464  CG  PHE A  60     -16.665 -27.833  27.728  1.00 87.04           C  
ATOM    465  CD1 PHE A  60     -18.017 -27.932  27.967  1.00 87.04           C  
ATOM    466  CD2 PHE A  60     -15.902 -27.032  28.545  1.00 87.04           C  
ATOM    467  CE1 PHE A  60     -18.604 -27.247  29.003  1.00 87.04           C  
ATOM    468  CE2 PHE A  60     -16.484 -26.343  29.585  1.00 87.04           C  
ATOM    469  CZ  PHE A  60     -17.835 -26.451  29.817  1.00 87.04           C  
ATOM    472  N   VAL A  61     -14.762 -31.432  25.546  1.00 60.17           N  
ATOM    473  CA  VAL A  61     -14.607 -32.366  24.470  1.00 60.17           C  
ATOM    477  C   VAL A  61     -15.140 -33.704  24.893  1.00 60.17           C  
ATOM    478  O   VAL A  61     -15.479 -34.531  24.051  1.00 60.17           O  
ATOM    474  CB  VAL A  61     -13.180 -32.537  24.037  1.00 60.17           C  
ATOM    475  CG1 VAL A  61     -13.123 -33.635  22.961  1.00 60.17           C  
ATOM    476  CG2 VAL A  61     -12.660 -31.172  23.551  1.00 60.17           C  
ATOM    479  N   GLU A  62     -15.133 -33.982  26.212  1.00 86.40           N  
ATOM    480  CA  GLU A  62     -15.608 -35.216  26.785  1.00 86.40           C  
ATOM    486  C   GLU A  62     -17.104 -35.329  26.656  1.00 86.40           C  
ATOM    487  O   GLU A  62     -17.638 -36.417  26.447  1.00 86.40           O  
ATOM    481  CB  GLU A  62     -15.273 -35.335  28.281  1.00 86.40           C  
ATOM    482  CG  GLU A  62     -13.772 -35.402  28.567  1.00 86.40           C  
ATOM    483  CD  GLU A  62     -13.238 -36.713  28.009  1.00 86.40           C  
ATOM    484  OE1 GLU A  62     -13.883 -37.769  28.253  1.00 86.40           O  
ATOM    485  OE2 GLU A  62     -12.180 -36.676  27.326  1.00 86.40           O1-
ATOM    488  N   LEU A  63     -17.801 -34.189  26.787  1.00 94.18           N  
ATOM    489  CA  LEU A  63     -19.229 -34.020  26.764  1.00 94.18           C  
ATOM    494  C   LEU A  63     -19.738 -34.331  25.391  1.00 94.18           C  
ATOM    495  O   LEU A  63     -20.944 -34.407  25.157  1.00 94.18           O  
ATOM    490  CB  LEU A  63     -19.665 -32.590  27.121  1.00 94.18           C  
ATOM    491  CG  LEU A  63     -19.281 -32.181  28.557  1.00 94.18           C  
ATOM    492  CD1 LEU A  63     -19.738 -30.747  28.873  1.00 94.18           C  
ATOM    493  CD2 LEU A  63     -19.779 -33.209  29.589  1.00 94.18           C  
ATOM    496  N   GLN A  64     -18.813 -34.476  24.430  1.00 90.93           N  
ATOM    497  CA  GLN A  64     -19.146 -34.589  23.044  1.00 90.93           C  
ATOM    503  C   GLN A  64     -20.169 -35.666  22.762  1.00 90.93           C  
ATOM    504  O   GLN A  64     -21.110 -35.412  22.014  1.00 90.93           O  
ATOM    498  CB  GLN A  64     -17.907 -34.874  22.190  1.00 90.93           C  
ATOM    499  CG  GLN A  64     -18.192 -34.874  20.693  1.00 90.93           C  
ATOM    500  CD  GLN A  64     -16.877 -35.169  19.997  1.00 90.93           C  
ATOM    502  NE2 GLN A  64     -15.842 -35.552  20.793  1.00 90.93           N  
ATOM    501  OE1 GLN A  64     -16.774 -35.050  18.778  1.00 90.93           O  
ATOM    505  N   HIS A  65     -20.042 -36.889  23.311  1.00 67.13           N  
ATOM    506  CA  HIS A  65     -21.020 -37.907  23.004  1.00 67.13           C  
ATOM    513  C   HIS A  65     -22.363 -37.646  23.629  1.00 67.13           C  
ATOM    514  O   HIS A  65     -23.400 -37.884  23.011  1.00 67.13           O  
ATOM    509  CB  HIS A  65     -20.570 -39.327  23.373  1.00 67.13           C  
ATOM    508  CG  HIS A  65     -19.661 -39.885  22.320  1.00 67.13           C  
ATOM    511  CD2 HIS A  65     -18.309 -39.812  22.187  1.00 67.13           C  
ATOM    507  ND1 HIS A  65     -20.110 -40.588  21.224  1.00 67.13           N  
ATOM    512  CE1 HIS A  65     -19.016 -40.905  20.487  1.00 67.13           C  
ATOM    510  NE2 HIS A  65     -17.900 -40.455  21.032  1.00 67.13           N  
ATOM    515  N   ASP A  66     -22.378 -37.174  24.886  1.00 59.94           N  
ATOM    516  CA  ASP A  66     -23.595 -36.947  25.616  1.00 59.94           C  
ATOM    521  C   ASP A  66     -24.370 -35.802  25.032  1.00 59.94           C  
ATOM    522  O   ASP A  66     -25.597 -35.783  25.099  1.00 59.94           O  
ATOM    517  CB  ASP A  66     -23.345 -36.635  27.100  1.00 59.94           C  
ATOM    518  CG  ASP A  66     -22.843 -37.916  27.752  1.00 59.94           C  
ATOM    519  OD1 ASP A  66     -22.883 -38.978  27.076  1.00 59.94           O  
ATOM    520  OD2 ASP A  66     -22.416 -37.849  28.936  1.00 59.94           O1-
ATOM    523  N   TYR A  67     -23.689 -34.798  24.453  1.00158.24           N  
ATOM    524  CA  TYR A  67     -24.416 -33.640  24.016  1.00158.24           C  
ATOM    533  C   TYR A  67     -24.050 -33.314  22.607  1.00158.24           C  
ATOM    534  O   TYR A  67     -23.028 -33.755  22.089  1.00158.24           O  
ATOM    525  CB  TYR A  67     -24.057 -32.383  24.822  1.00158.24           C  
ATOM    526  CG  TYR A  67     -24.380 -32.630  26.254  1.00158.24           C  
ATOM    527  CD1 TYR A  67     -23.464 -33.256  27.066  1.00158.24           C  
ATOM    528  CD2 TYR A  67     -25.591 -32.249  26.784  1.00158.24           C  
ATOM    529  CE1 TYR A  67     -23.744 -33.490  28.390  1.00158.24           C  
ATOM    530  CE2 TYR A  67     -25.877 -32.479  28.109  1.00158.24           C  
ATOM    531  CZ  TYR A  67     -24.952 -33.098  28.913  1.00158.24           C  
ATOM    532  OH  TYR A  67     -25.239 -33.336  30.273  1.00158.24           O  
ATOM    535  N   ASN A  68     -24.918 -32.540  21.931  1.00107.31           N  
ATOM    536  CA  ASN A  68     -24.550 -32.069  20.635  1.00107.31           C  
ATOM    541  C   ASN A  68     -23.793 -30.823  20.957  1.00107.31           C  
ATOM    542  O   ASN A  68     -24.364 -29.858  21.461  1.00107.31           O  
ATOM    537  CB  ASN A  68     -25.756 -31.690  19.763  1.00107.31           C  
ATOM    538  CG  ASN A  68     -25.261 -31.570  18.334  1.00107.31           C  
ATOM    540  ND2 ASN A  68     -24.270 -30.669  18.110  1.00107.31           N  
ATOM    539  OD1 ASN A  68     -25.741 -32.264  17.440  1.00107.31           O  
ATOM    543  N   SER A  69     -22.473 -30.819  20.691  1.00114.99           N  
ATOM    544  CA  SER A  69     -21.674 -29.713  21.130  1.00114.99           C  
ATOM    547  C   SER A  69     -21.077 -29.017  19.958  1.00114.99           C  
ATOM    548  O   SER A  69     -20.653 -29.639  18.984  1.00114.99           O  
ATOM    545  CB  SER A  69     -20.483 -30.130  22.011  1.00114.99           C  
ATOM    546  OG  SER A  69     -20.930 -30.737  23.213  1.00114.99           O  
ATOM    549  N   TYR A  70     -21.009 -27.675  20.058  1.00 73.81           N  
ATOM    550  CA  TYR A  70     -20.450 -26.883  19.006  1.00 73.81           C  
ATOM    559  C   TYR A  70     -19.241 -26.201  19.555  1.00 73.81           C  
ATOM    560  O   TYR A  70     -19.250 -25.700  20.679  1.00 73.81           O  
ATOM    551  CB  TYR A  70     -21.375 -25.748  18.527  1.00 73.81           C  
ATOM    552  CG  TYR A  70     -22.594 -26.318  17.886  1.00 73.81           C  
ATOM    553  CD1 TYR A  70     -22.585 -26.666  16.555  1.00 73.81           C  
ATOM    554  CD2 TYR A  70     -23.750 -26.497  18.613  1.00 73.81           C  
ATOM    555  CE1 TYR A  70     -23.710 -27.186  15.958  1.00 73.81           C  
ATOM    556  CE2 TYR A  70     -24.878 -27.017  18.022  1.00 73.81           C  
ATOM    557  CZ  TYR A  70     -24.859 -27.362  16.691  1.00 73.81           C  
ATOM    558  OH  TYR A  70     -26.014 -27.894  16.082  1.00 73.81           O  
ATOM    561  N   PHE A  71     -18.145 -26.215  18.773  1.00162.01           N  
ATOM    562  CA  PHE A  71     -16.958 -25.501  19.142  1.00162.01           C  
ATOM    570  C   PHE A  71     -16.735 -24.529  18.031  1.00162.01           C  
ATOM    571  O   PHE A  71     -16.411 -24.921  16.911  1.00162.01           O  
ATOM    563  CB  PHE A  71     -15.720 -26.408  19.222  1.00162.01           C  
ATOM    564  CG  PHE A  71     -15.974 -27.398  20.306  1.00162.01           C  
ATOM    565  CD1 PHE A  71     -16.648 -28.567  20.032  1.00162.01           C  
ATOM    566  CD2 PHE A  71     -15.557 -27.154  21.594  1.00162.01           C  
ATOM    567  CE1 PHE A  71     -16.895 -29.487  21.024  1.00162.01           C  
ATOM    568  CE2 PHE A  71     -15.800 -28.072  22.589  1.00162.01           C  
ATOM    569  CZ  PHE A  71     -16.468 -29.240  22.305  1.00162.01           C  
ATOM    572  N   CYS A  72     -16.891 -23.223  18.319  1.00 47.42           N  
ATOM    573  CA  CYS A  72     -16.779 -22.243  17.279  1.00 47.42           C  
ATOM    576  C   CYS A  72     -15.556 -21.413  17.523  1.00 47.42           C  
ATOM    577  O   CYS A  72     -15.349 -20.896  18.619  1.00 47.42           O  
ATOM    574  CB  CYS A  72     -17.990 -21.294  17.237  1.00 47.42           C  
ATOM    575  SG  CYS A  72     -17.880 -20.040  15.926  1.00 47.42           S  
ATOM    578  N   ILE A  73     -14.714 -21.240  16.482  1.00 73.30           N  
ATOM    579  CA  ILE A  73     -13.534 -20.442  16.668  1.00 73.30           C  
ATOM    584  C   ILE A  73     -13.938 -19.045  16.304  1.00 73.30           C  
ATOM    585  O   ILE A  73     -14.170 -18.735  15.136  1.00 73.30           O  
ATOM    580  CB  ILE A  73     -12.377 -20.864  15.804  1.00 73.30           C  
ATOM    581  CG1 ILE A  73     -11.978 -22.314  16.133  1.00 73.30           C  
ATOM    582  CG2 ILE A  73     -11.228 -19.864  16.011  1.00 73.30           C  
ATOM    583  CD1 ILE A  73     -10.990 -22.925  15.139  1.00 73.30           C  
ATOM    586  N   VAL A  74     -14.028 -18.161  17.322  1.00 83.30           N  
ATOM    587  CA  VAL A  74     -14.580 -16.852  17.108  1.00 83.30           C  
ATOM    591  C   VAL A  74     -13.541 -15.852  16.689  1.00 83.30           C  
ATOM    592  O   VAL A  74     -13.101 -15.005  17.465  1.00 83.30           O  
ATOM    588  CB  VAL A  74     -15.283 -16.329  18.330  1.00 83.30           C  
ATOM    589  CG1 VAL A  74     -16.533 -17.191  18.574  1.00 83.30           C  
ATOM    590  CG2 VAL A  74     -14.303 -16.364  19.516  1.00 83.30           C  
ATOM    593  N   ASP A  75     -13.189 -15.882  15.393  1.00 82.67           N  
ATOM    594  CA  ASP A  75     -12.240 -14.982  14.797  1.00 82.67           C  
ATOM    599  C   ASP A  75     -12.796 -13.589  14.776  1.00 82.67           C  
ATOM    600  O   ASP A  75     -12.054 -12.616  14.883  1.00 82.67           O  
ATOM    595  CB  ASP A  75     -11.861 -15.397  13.361  1.00 82.67           C  
ATOM    596  CG  ASP A  75     -13.107 -15.437  12.480  1.00 82.67           C  
ATOM    597  OD1 ASP A  75     -14.238 -15.540  13.024  1.00 82.67           O  
ATOM    598  OD2 ASP A  75     -12.934 -15.373  11.233  1.00 82.67           O1-
ATOM    601  N   GLN A  76     -14.125 -13.455  14.609  1.00 68.48           N  
ATOM    602  CA  GLN A  76     -14.760 -12.169  14.542  1.00 68.48           C  
ATOM    608  C   GLN A  76     -14.661 -11.472  15.866  1.00 68.48           C  
ATOM    609  O   GLN A  76     -14.651 -10.243  15.917  1.00 68.48           O  
ATOM    603  CB  GLN A  76     -16.238 -12.246  14.122  1.00 68.48           C  
ATOM    604  CG  GLN A  76     -16.408 -12.675  12.661  1.00 68.48           C  
ATOM    605  CD  GLN A  76     -17.892 -12.724  12.331  1.00 68.48           C  
ATOM    607  NE2 GLN A  76     -18.221 -12.753  11.011  1.00 68.48           N  
ATOM    606  OE1 GLN A  76     -18.741 -12.736  13.221  1.00 68.48           O  
ATOM    610  N   HIS A  77     -14.684 -12.228  16.979  1.00 65.23           N  
ATOM    611  CA  HIS A  77     -14.506 -11.629  18.274  1.00 65.23           C  
ATOM    618  C   HIS A  77     -13.081 -11.194  18.434  1.00 65.23           C  
ATOM    619  O   HIS A  77     -12.797 -10.189  19.084  1.00 65.23           O  
ATOM    614  CB  HIS A  77     -14.865 -12.552  19.450  1.00 65.23           C  
ATOM    613  CG  HIS A  77     -16.345 -12.667  19.675  1.00 65.23           C  
ATOM    616  CD2 HIS A  77     -17.207 -13.686  19.405  1.00 65.23           C  
ATOM    612  ND1 HIS A  77     -17.106 -11.676  20.253  1.00 65.23           N  
ATOM    617  CE1 HIS A  77     -18.381 -12.139  20.306  1.00 65.23           C  
ATOM    615  NE2 HIS A  77     -18.492 -13.354  19.804  1.00 65.23           N  
ATOM    620  N   ALA A  78     -12.146 -11.946  17.826  1.00 46.80           N  
ATOM    621  CA  ALA A  78     -10.732 -11.707  17.953  1.00 46.80           C  
ATOM    623  C   ALA A  78     -10.391 -10.330  17.454  1.00 46.80           C  
ATOM    624  O   ALA A  78      -9.553  -9.641  18.034  1.00 46.80           O  
ATOM    622  CB  ALA A  78      -9.894 -12.714  17.146  1.00 46.80           C  
ATOM    625  N   ILE A  79     -11.060  -9.881  16.380  1.00 89.46           N  
ATOM    626  CA  ILE A  79     -10.800  -8.623  15.730  1.00 89.46           C  
ATOM    631  C   ILE A  79     -11.035  -7.469  16.672  1.00 89.46           C  
ATOM    632  O   ILE A  79     -10.559  -6.365  16.420  1.00 89.46           O  
ATOM    627  CB  ILE A  79     -11.588  -8.403  14.466  1.00 89.46           C  
ATOM    628  CG1 ILE A  79     -13.098  -8.316  14.736  1.00 89.46           C  
ATOM    629  CG2 ILE A  79     -11.185  -9.517  13.485  1.00 89.46           C  
ATOM    630  CD1 ILE A  79     -13.900  -7.804  13.540  1.00 89.46           C  
ATOM    633  N   THR A  80     -11.824  -7.656  17.750  1.00 61.58           N  
ATOM    634  CA  THR A  80     -12.121  -6.565  18.644  1.00 61.58           C  
ATOM    638  C   THR A  80     -10.843  -5.922  19.111  1.00 61.58           C  
ATOM    639  O   THR A  80     -10.800  -4.700  19.252  1.00 61.58           O  
ATOM    635  CB  THR A  80     -12.882  -6.995  19.867  1.00 61.58           C  
ATOM    637  CG2 THR A  80     -14.197  -7.658  19.425  1.00 61.58           C  
ATOM    636  OG1 THR A  80     -12.108  -7.905  20.635  1.00 61.58           O  
ATOM    640  N   VAL A  81      -9.780  -6.712  19.380  1.00 70.39           N  
ATOM    641  CA  VAL A  81      -8.506  -6.177  19.800  1.00 70.39           C  
ATOM    645  C   VAL A  81      -7.571  -6.259  18.613  1.00 70.39           C  
ATOM    646  O   VAL A  81      -7.827  -7.038  17.697  1.00 70.39           O  
ATOM    642  CB  VAL A  81      -7.900  -6.948  20.933  1.00 70.39           C  
ATOM    643  CG1 VAL A  81      -8.853  -6.854  22.138  1.00 70.39           C  
ATOM    644  CG2 VAL A  81      -7.617  -8.383  20.461  1.00 70.39           C  
ATOM    647  N   PRO A  82      -6.512  -5.470  18.566  1.00170.87           N  
ATOM    648  CA  PRO A  82      -5.677  -5.383  17.383  1.00170.87           C  
ATOM    652  C   PRO A  82      -5.314  -6.657  16.662  1.00170.87           C  
ATOM    653  O   PRO A  82      -6.079  -7.062  15.793  1.00170.87           O  
ATOM    650  CB  PRO A  82      -4.433  -4.616  17.823  1.00170.87           C  
ATOM    651  CG  PRO A  82      -4.312  -4.962  19.317  1.00170.87           C  
ATOM    649  CD  PRO A  82      -5.770  -5.139  19.773  1.00170.87           C  
ATOM    654  N   GLN A  83      -4.192  -7.323  17.016  1.00150.02           N  
ATOM    655  CA  GLN A  83      -3.784  -8.556  16.382  1.00150.02           C  
ATOM    661  C   GLN A  83      -3.030  -8.336  15.094  1.00150.02           C  
ATOM    662  O   GLN A  83      -3.123  -7.290  14.453  1.00150.02           O  
ATOM    656  CB  GLN A  83      -4.937  -9.532  16.105  1.00150.02           C  
ATOM    657  CG  GLN A  83      -5.621  -9.985  17.391  1.00150.02           C  
ATOM    658  CD  GLN A  83      -6.740 -10.930  17.013  1.00150.02           C  
ATOM    660  NE2 GLN A  83      -7.523 -11.367  18.034  1.00150.02           N  
ATOM    659  OE1 GLN A  83      -6.914 -11.269  15.844  1.00150.02           O  
ATOM    663  N   ASP A  84      -2.227  -9.356  14.716  1.00 67.43           N  
ATOM    664  CA  ASP A  84      -1.455  -9.434  13.501  1.00 67.43           C  
ATOM    669  C   ASP A  84      -2.221 -10.353  12.598  1.00 67.43           C  
ATOM    670  O   ASP A  84      -2.655 -11.424  13.017  1.00 67.43           O  
ATOM    665  CB  ASP A  84      -0.070 -10.069  13.739  1.00 67.43           C  
ATOM    666  CG  ASP A  84       0.746 -10.151  12.451  1.00 67.43           C  
ATOM    667  OD1 ASP A  84       0.208  -9.832  11.358  1.00 67.43           O  
ATOM    668  OD2 ASP A  84       1.934 -10.559  12.550  1.00 67.43           O1-
ATOM    671  N   ARG A  85      -2.403  -9.965  11.325  1.00144.65           N  
ATOM    672  CA  ARG A  85      -3.188 -10.760  10.430  1.00144.65           C  
ATOM    680  C   ARG A  85      -2.539 -12.090  10.258  1.00144.65           C  
ATOM    681  O   ARG A  85      -3.219 -13.108  10.141  1.00144.65           O  
ATOM    673  CB  ARG A  85      -3.343 -10.139   9.032  1.00144.65           C  
ATOM    674  CG  ARG A  85      -4.186 -11.007   8.096  1.00144.65           C  
ATOM    675  CD  ARG A  85      -4.471 -10.365   6.737  1.00144.65           C  
ATOM    676  NE  ARG A  85      -3.164 -10.132   6.062  1.00144.65           N  
ATOM    677  CZ  ARG A  85      -2.515  -8.945   6.236  1.00144.65           C  
ATOM    678  NH1 ARG A  85      -3.064  -7.977   7.027  1.00144.65           N1+
ATOM    679  NH2 ARG A  85      -1.316  -8.726   5.620  1.00144.65           N  
ATOM    682  N   LEU A  86      -1.198 -12.118  10.209  1.00135.79           N  
ATOM    683  CA  LEU A  86      -0.512 -13.354   9.989  1.00135.79           C  
ATOM    688  C   LEU A  86      -0.751 -14.285  11.139  1.00135.79           C  
ATOM    689  O   LEU A  86      -1.095 -15.446  10.931  1.00135.79           O  
ATOM    684  CB  LEU A  86       1.006 -13.142   9.821  1.00135.79           C  
ATOM    685  CG  LEU A  86       1.828 -14.416   9.545  1.00135.79           C  
ATOM    686  CD1 LEU A  86       1.981 -15.307  10.790  1.00135.79           C  
ATOM    687  CD2 LEU A  86       1.262 -15.178   8.336  1.00135.79           C  
ATOM    690  N   GLU A  87      -0.601 -13.800  12.387  1.00 56.05           N  
ATOM    691  CA  GLU A  87      -0.713 -14.670  13.525  1.00 56.05           C  
ATOM    697  C   GLU A  87      -2.111 -15.187  13.656  1.00 56.05           C  
ATOM    698  O   GLU A  87      -2.316 -16.352  13.994  1.00 56.05           O  
ATOM    692  CB  GLU A  87      -0.388 -13.990  14.868  1.00 56.05           C  
ATOM    693  CG  GLU A  87      -1.362 -12.873  15.254  1.00 56.05           C  
ATOM    694  CD  GLU A  87      -1.155 -12.564  16.731  1.00 56.05           C  
ATOM    695  OE1 GLU A  87      -0.853 -13.521  17.494  1.00 56.05           O  
ATOM    696  OE2 GLU A  87      -1.310 -11.375  17.118  1.00 56.05           O1-
ATOM    699  N   LEU A  88      -3.112 -14.327  13.393  1.00107.72           N  
ATOM    700  CA  LEU A  88      -4.479 -14.711  13.594  1.00107.72           C  
ATOM    705  C   LEU A  88      -4.780 -15.852  12.676  1.00107.72           C  
ATOM    706  O   LEU A  88      -5.398 -16.834  13.080  1.00107.72           O  
ATOM    701  CB  LEU A  88      -5.472 -13.566  13.297  1.00107.72           C  
ATOM    702  CG  LEU A  88      -6.926 -13.789  13.785  1.00107.72           C  
ATOM    703  CD1 LEU A  88      -7.810 -12.586  13.430  1.00107.72           C  
ATOM    704  CD2 LEU A  88      -7.549 -15.106  13.304  1.00107.72           C  
ATOM    707  N   ARG A  89      -4.342 -15.773  11.410  1.00 58.76           N  
ATOM    708  CA  ARG A  89      -4.647 -16.857  10.528  1.00 58.76           C  
ATOM    716  C   ARG A  89      -4.015 -18.098  11.073  1.00 58.76           C  
ATOM    717  O   ARG A  89      -4.627 -19.165  11.071  1.00 58.76           O  
ATOM    709  CB  ARG A  89      -4.126 -16.642   9.096  1.00 58.76           C  
ATOM    710  CG  ARG A  89      -5.026 -15.735   8.253  1.00 58.76           C  
ATOM    711  CD  ARG A  89      -5.910 -16.520   7.279  1.00 58.76           C  
ATOM    712  NE  ARG A  89      -6.833 -15.560   6.612  1.00 58.76           N  
ATOM    713  CZ  ARG A  89      -8.116 -15.428   7.061  1.00 58.76           C  
ATOM    714  NH1 ARG A  89      -8.555 -16.187   8.108  1.00 58.76           N1+
ATOM    715  NH2 ARG A  89      -8.963 -14.543   6.458  1.00 58.76           N  
ATOM    718  N   LYS A  90      -2.769 -17.988  11.570  1.00146.28           N  
ATOM    719  CA  LYS A  90      -2.069 -19.135  12.077  1.00146.28           C  
ATOM    725  C   LYS A  90      -2.761 -19.707  13.274  1.00146.28           C  
ATOM    726  O   LYS A  90      -2.944 -20.920  13.365  1.00146.28           O  
ATOM    720  CB  LYS A  90      -0.617 -18.833  12.489  1.00146.28           C  
ATOM    721  CG  LYS A  90       0.390 -18.866  11.334  1.00146.28           C  
ATOM    722  CD  LYS A  90       0.198 -17.773  10.284  1.00146.28           C  
ATOM    723  CE  LYS A  90      -0.748 -18.168   9.149  1.00146.28           C  
ATOM    724  NZ  LYS A  90      -0.084 -19.152   8.264  1.00146.28           N1+
ATOM    727  N   ASN A  91      -3.180 -18.853  14.224  1.00110.10           N  
ATOM    728  CA  ASN A  91      -3.773 -19.345  15.433  1.00110.10           C  
ATOM    733  C   ASN A  91      -5.075 -20.028  15.148  1.00110.10           C  
ATOM    734  O   ASN A  91      -5.437 -20.981  15.838  1.00110.10           O  
ATOM    729  CB  ASN A  91      -3.926 -18.275  16.538  1.00110.10           C  
ATOM    730  CG  ASN A  91      -4.729 -17.082  16.044  1.00110.10           C  
ATOM    732  ND2 ASN A  91      -4.152 -15.861  16.202  1.00110.10           N  
ATOM    731  OD1 ASN A  91      -5.842 -17.228  15.545  1.00110.10           O  
ATOM    735  N   ILE A  92      -5.813 -19.579  14.117  1.00 43.78           N  
ATOM    736  CA  ILE A  92      -7.079 -20.190  13.843  1.00 43.78           C  
ATOM    741  C   ILE A  92      -6.844 -21.640  13.541  1.00 43.78           C  
ATOM    742  O   ILE A  92      -7.509 -22.510  14.101  1.00 43.78           O  
ATOM    737  CB  ILE A  92      -7.772 -19.583  12.655  1.00 43.78           C  
ATOM    738  CG1 ILE A  92      -8.095 -18.101  12.914  1.00 43.78           C  
ATOM    739  CG2 ILE A  92      -9.011 -20.438  12.338  1.00 43.78           C  
ATOM    740  CD1 ILE A  92      -8.541 -17.345  11.661  1.00 43.78           C  
ATOM    743  N   ARG A  93      -5.867 -21.946  12.666  1.00 52.01           N  
ATOM    744  CA  ARG A  93      -5.592 -23.313  12.316  1.00 52.01           C  
ATOM    752  C   ARG A  93      -5.103 -24.039  13.525  1.00 52.01           C  
ATOM    753  O   ARG A  93      -5.511 -25.168  13.793  1.00 52.01           O  
ATOM    745  CB  ARG A  93      -4.509 -23.450  11.234  1.00 52.01           C  
ATOM    746  CG  ARG A  93      -4.995 -23.006   9.857  1.00 52.01           C  
ATOM    747  CD  ARG A  93      -4.001 -23.288   8.732  1.00 52.01           C  
ATOM    748  NE  ARG A  93      -4.719 -23.026   7.455  1.00 52.01           N  
ATOM    749  CZ  ARG A  93      -5.498 -24.007   6.913  1.00 52.01           C  
ATOM    750  NH1 ARG A  93      -5.597 -25.217   7.537  1.00 52.01           N1+
ATOM    751  NH2 ARG A  93      -6.181 -23.777   5.755  1.00 52.01           N  
ATOM    754  N   ASN A  94      -4.237 -23.378  14.312  1.00 48.06           N  
ATOM    755  CA  ASN A  94      -3.627 -24.008  15.445  1.00 48.06           C  
ATOM    760  C   ASN A  94      -4.702 -24.495  16.366  1.00 48.06           C  
ATOM    761  O   ASN A  94      -4.648 -25.634  16.829  1.00 48.06           O  
ATOM    756  CB  ASN A  94      -2.729 -23.043  16.241  1.00 48.06           C  
ATOM    757  CG  ASN A  94      -2.095 -23.801  17.399  1.00 48.06           C  
ATOM    759  ND2 ASN A  94      -0.742 -23.939  17.366  1.00 48.06           N  
ATOM    758  OD1 ASN A  94      -2.781 -24.255  18.312  1.00 48.06           O  
ATOM    762  N   LEU A  95      -5.718 -23.657  16.643  1.00164.43           N  
ATOM    763  CA  LEU A  95      -6.757 -24.062  17.551  1.00164.43           C  
ATOM    768  C   LEU A  95      -7.490 -25.230  16.996  1.00164.43           C  
ATOM    769  O   LEU A  95      -7.763 -26.195  17.706  1.00164.43           O  
ATOM    764  CB  LEU A  95      -7.889 -23.043  17.747  1.00164.43           C  
ATOM    765  CG  LEU A  95      -7.603 -21.851  18.659  1.00164.43           C  
ATOM    766  CD1 LEU A  95      -8.848 -20.965  18.749  1.00164.43           C  
ATOM    767  CD2 LEU A  95      -7.148 -22.307  20.049  1.00164.43           C  
ATOM    770  N   ALA A  96      -7.830 -25.166  15.700  1.00 33.23           N  
ATOM    771  CA  ALA A  96      -8.614 -26.215  15.132  1.00 33.23           C  
ATOM    773  C   ALA A  96      -7.850 -27.487  15.287  1.00 33.23           C  
ATOM    774  O   ALA A  96      -8.407 -28.512  15.675  1.00 33.23           O  
ATOM    772  CB  ALA A  96      -8.880 -26.010  13.632  1.00 33.23           C  
ATOM    775  N   ALA A  97      -6.536 -27.439  15.018  1.00 34.23           N  
ATOM    776  CA  ALA A  97      -5.710 -28.612  15.069  1.00 34.23           C  
ATOM    778  C   ALA A  97      -5.647 -29.157  16.463  1.00 34.23           C  
ATOM    779  O   ALA A  97      -5.692 -30.371  16.656  1.00 34.23           O  
ATOM    777  CB  ALA A  97      -4.269 -28.340  14.617  1.00 34.23           C  
ATOM    780  N   LEU A  98      -5.534 -28.272  17.474  1.00 54.84           N  
ATOM    781  CA  LEU A  98      -5.389 -28.690  18.843  1.00 54.84           C  
ATOM    786  C   LEU A  98      -6.603 -29.438  19.295  1.00 54.84           C  
ATOM    787  O   LEU A  98      -6.483 -30.478  19.940  1.00 54.84           O  
ATOM    782  CB  LEU A  98      -5.236 -27.514  19.826  1.00 54.84           C  
ATOM    783  CG  LEU A  98      -3.899 -26.760  19.740  1.00 54.84           C  
ATOM    784  CD1 LEU A  98      -3.852 -25.613  20.763  1.00 54.84           C  
ATOM    785  CD2 LEU A  98      -2.707 -27.723  19.887  1.00 54.84           C  
ATOM    788  N   TYR A  99      -7.808 -28.931  18.975  1.00 82.35           N  
ATOM    789  CA  TYR A  99      -9.010 -29.573  19.431  1.00 82.35           C  
ATOM    798  C   TYR A  99      -9.115 -30.947  18.854  1.00 82.35           C  
ATOM    799  O   TYR A  99      -9.459 -31.897  19.553  1.00 82.35           O  
ATOM    790  CB  TYR A  99     -10.296 -28.802  19.083  1.00 82.35           C  
ATOM    791  CG  TYR A  99     -10.453 -27.736  20.111  1.00 82.35           C  
ATOM    792  CD1 TYR A  99      -9.708 -26.579  20.077  1.00 82.35           C  
ATOM    793  CD2 TYR A  99     -11.374 -27.912  21.117  1.00 82.35           C  
ATOM    794  CE1 TYR A  99      -9.879 -25.618  21.046  1.00 82.35           C  
ATOM    795  CE2 TYR A  99     -11.548 -26.956  22.087  1.00 82.35           C  
ATOM    796  CZ  TYR A  99     -10.797 -25.806  22.051  1.00 82.35           C  
ATOM    797  OH  TYR A  99     -10.971 -24.821  23.044  1.00 82.35           O  
ATOM    800  N   LEU A 100      -8.825 -31.107  17.555  1.00 47.01           N  
ATOM    801  CA  LEU A 100      -8.898 -32.420  16.994  1.00 47.01           C  
ATOM    806  C   LEU A 100      -7.877 -33.275  17.684  1.00 47.01           C  
ATOM    807  O   LEU A 100      -8.137 -34.430  18.023  1.00 47.01           O  
ATOM    802  CB  LEU A 100      -8.600 -32.449  15.485  1.00 47.01           C  
ATOM    803  CG  LEU A 100      -9.678 -31.754  14.628  1.00 47.01           C  
ATOM    804  CD1 LEU A 100      -9.327 -31.813  13.134  1.00 47.01           C  
ATOM    805  CD2 LEU A 100     -11.075 -32.322  14.922  1.00 47.01           C  
ATOM    808  N   ALA A 101      -6.692 -32.699  17.960  1.00 50.81           N  
ATOM    809  CA  ALA A 101      -5.591 -33.414  18.541  1.00 50.81           C  
ATOM    811  C   ALA A 101      -5.997 -33.955  19.879  1.00 50.81           C  
ATOM    812  O   ALA A 101      -5.500 -35.000  20.299  1.00 50.81           O  
ATOM    810  CB  ALA A 101      -4.354 -32.525  18.757  1.00 50.81           C  
ATOM    813  N   VAL A 102      -6.850 -33.204  20.602  1.00148.62           N  
ATOM    814  CA  VAL A 102      -7.327 -33.543  21.914  1.00148.62           C  
ATOM    818  C   VAL A 102      -8.366 -34.635  21.913  1.00148.62           C  
ATOM    819  O   VAL A 102      -8.670 -35.177  22.978  1.00148.62           O  
ATOM    815  CB  VAL A 102      -7.819 -32.388  22.741  1.00148.62           C  
ATOM    816  CG1 VAL A 102      -9.193 -31.905  22.269  1.00148.62           C  
ATOM    817  CG2 VAL A 102      -7.824 -32.865  24.193  1.00148.62           C  
ATOM    820  N   GLY A 103      -8.993 -34.963  20.757  1.00 46.99           N  
ATOM    821  CA  GLY A 103      -9.964 -36.028  20.798  1.00 46.99           C  
ATOM    822  C   GLY A 103     -11.318 -35.584  20.320  1.00 46.99           C  
ATOM    823  O   GLY A 103     -12.276 -36.350  20.404  1.00 46.99           O  
ATOM    824  N   LEU A 104     -11.450 -34.341  19.815  1.00106.51           N  
ATOM    825  CA  LEU A 104     -12.719 -33.891  19.307  1.00106.51           C  
ATOM    830  C   LEU A 104     -13.032 -34.689  18.069  1.00106.51           C  
ATOM    831  O   LEU A 104     -12.183 -34.877  17.199  1.00106.51           O  
ATOM    826  CB  LEU A 104     -12.711 -32.375  18.998  1.00106.51           C  
ATOM    827  CG  LEU A 104     -14.015 -31.752  18.450  1.00106.51           C  
ATOM    828  CD1 LEU A 104     -13.901 -30.220  18.427  1.00106.51           C  
ATOM    829  CD2 LEU A 104     -14.388 -32.287  17.057  1.00106.51           C  
ATOM    832  N   ASP A 105     -14.290 -35.170  17.973  1.00 63.59           N  
ATOM    833  CA  ASP A 105     -14.740 -36.025  16.905  1.00 63.59           C  
ATOM    838  C   ASP A 105     -15.561 -35.213  15.945  1.00 63.59           C  
ATOM    839  O   ASP A 105     -16.689 -34.823  16.243  1.00 63.59           O  
ATOM    834  CB  ASP A 105     -15.640 -37.161  17.432  1.00 63.59           C  
ATOM    835  CG  ASP A 105     -16.111 -38.059  16.296  1.00 63.59           C  
ATOM    836  OD1 ASP A 105     -15.679 -37.845  15.132  1.00 63.59           O  
ATOM    837  OD2 ASP A 105     -16.924 -38.977  16.586  1.00 63.59           O1-
ATOM    840  N   PRO A 106     -15.027 -34.970  14.780  1.00 73.61           N  
ATOM    841  CA  PRO A 106     -15.693 -34.179  13.779  1.00 73.61           C  
ATOM    845  C   PRO A 106     -17.044 -34.743  13.461  1.00 73.61           C  
ATOM    846  O   PRO A 106     -17.904 -33.994  13.000  1.00 73.61           O  
ATOM    843  CB  PRO A 106     -14.766 -34.220  12.565  1.00 73.61           C  
ATOM    844  CG  PRO A 106     -14.051 -35.578  12.707  1.00 73.61           C  
ATOM    842  CD  PRO A 106     -13.963 -35.790  14.227  1.00 73.61           C  
ATOM    847  N   GLU A 107     -17.230 -36.065  13.615  1.00104.29           N  
ATOM    848  CA  GLU A 107     -18.501 -36.673  13.337  1.00104.29           C  
ATOM    854  C   GLU A 107     -19.494 -36.281  14.390  1.00104.29           C  
ATOM    855  O   GLU A 107     -20.664 -36.037  14.096  1.00104.29           O  
ATOM    849  CB  GLU A 107     -18.424 -38.206  13.349  1.00104.29           C  
ATOM    850  CG  GLU A 107     -19.747 -38.886  13.005  1.00104.29           C  
ATOM    851  CD  GLU A 107     -19.546 -40.386  13.160  1.00104.29           C  
ATOM    852  OE1 GLU A 107     -19.274 -40.827  14.310  1.00104.29           O  
ATOM    853  OE2 GLU A 107     -19.659 -41.111  12.136  1.00104.29           O1-
ATOM    856  N   LYS A 108     -19.040 -36.316  15.657  1.00206.33           N  
ATOM    857  CA  LYS A 108     -19.807 -36.062  16.847  1.00206.33           C  
ATOM    863  C   LYS A 108     -20.054 -34.604  17.133  1.00206.33           C  
ATOM    864  O   LYS A 108     -21.135 -34.228  17.589  1.00206.33           O  
ATOM    858  CB  LYS A 108     -19.097 -36.640  18.078  1.00206.33           C  
ATOM    859  CG  LYS A 108     -20.019 -36.889  19.264  1.00206.33           C  
ATOM    860  CD  LYS A 108     -20.827 -38.184  19.153  1.00206.33           C  
ATOM    861  CE  LYS A 108     -21.458 -38.416  17.781  1.00206.33           C  
ATOM    862  NZ  LYS A 108     -20.514 -39.150  16.910  1.00206.33           N1+
ATOM    865  N   ALA A 109     -19.038 -33.744  16.912  1.00 46.74           N  
ATOM    866  CA  ALA A 109     -19.166 -32.363  17.284  1.00 46.74           C  
ATOM    868  C   ALA A 109     -18.918 -31.521  16.083  1.00 46.74           C  
ATOM    869  O   ALA A 109     -18.338 -31.972  15.096  1.00 46.74           O  
ATOM    867  CB  ALA A 109     -18.168 -31.914  18.366  1.00 46.74           C  
ATOM    870  N   THR A 110     -19.387 -30.260  16.136  1.00 63.88           N  
ATOM    871  CA  THR A 110     -19.198 -29.402  15.010  1.00 63.88           C  
ATOM    875  C   THR A 110     -18.138 -28.413  15.372  1.00 63.88           C  
ATOM    876  O   THR A 110     -18.276 -27.648  16.327  1.00 63.88           O  
ATOM    872  CB  THR A 110     -20.442 -28.646  14.640  1.00 63.88           C  
ATOM    874  CG2 THR A 110     -20.156 -27.816  13.378  1.00 63.88           C  
ATOM    873  OG1 THR A 110     -21.503 -29.553  14.383  1.00 63.88           O  
ATOM    877  N   LEU A 111     -17.025 -28.433  14.613  1.00 66.68           N  
ATOM    878  CA  LEU A 111     -15.937 -27.523  14.821  1.00 66.68           C  
ATOM    883  C   LEU A 111     -15.907 -26.634  13.613  1.00 66.68           C  
ATOM    884  O   LEU A 111     -15.847 -27.126  12.485  1.00 66.68           O  
ATOM    879  CB  LEU A 111     -14.582 -28.243  14.920  1.00 66.68           C  
ATOM    880  CG  LEU A 111     -13.374 -27.315  15.140  1.00 66.68           C  
ATOM    881  CD1 LEU A 111     -13.480 -26.561  16.478  1.00 66.68           C  
ATOM    882  CD2 LEU A 111     -12.056 -28.094  15.004  1.00 66.68           C  
ATOM    885  N   PHE A 112     -15.969 -25.296  13.806  1.00178.97           N  
ATOM    886  CA  PHE A 112     -15.977 -24.441  12.651  1.00178.97           C  
ATOM    894  C   PHE A 112     -15.512 -23.055  13.003  1.00178.97           C  
ATOM    895  O   PHE A 112     -15.294 -22.726  14.168  1.00178.97           O  
ATOM    887  CB  PHE A 112     -17.360 -24.340  11.975  1.00178.97           C  
ATOM    888  CG  PHE A 112     -18.335 -23.709  12.910  1.00178.97           C  
ATOM    889  CD1 PHE A 112     -18.995 -24.466  13.850  1.00178.97           C  
ATOM    890  CD2 PHE A 112     -18.589 -22.358  12.852  1.00178.97           C  
ATOM    891  CE1 PHE A 112     -19.896 -23.889  14.714  1.00178.97           C  
ATOM    892  CE2 PHE A 112     -19.489 -21.775  13.712  1.00178.97           C  
ATOM    893  CZ  PHE A 112     -20.145 -22.541  14.645  1.00178.97           C  
ATOM    896  N   ILE A 113     -15.335 -22.211  11.958  1.00114.89           N  
ATOM    897  CA  ILE A 113     -14.869 -20.855  12.098  1.00114.89           C  
ATOM    902  C   ILE A 113     -16.069 -19.952  12.007  1.00114.89           C  
ATOM    903  O   ILE A 113     -16.924 -20.120  11.141  1.00114.89           O  
ATOM    898  CB  ILE A 113     -13.935 -20.422  11.002  1.00114.89           C  
ATOM    899  CG1 ILE A 113     -12.717 -21.354  10.916  1.00114.89           C  
ATOM    900  CG2 ILE A 113     -13.555 -18.954  11.259  1.00114.89           C  
ATOM    901  CD1 ILE A 113     -13.055 -22.731  10.351  1.00114.89           C  
ATOM    904  N   GLN A 114     -16.150 -18.950  12.904  1.00 82.54           N  
ATOM    905  CA  GLN A 114     -17.294 -18.084  13.014  1.00 82.54           C  
ATOM    911  C   GLN A 114     -17.540 -17.305  11.748  1.00 82.54           C  
ATOM    912  O   GLN A 114     -18.664 -17.272  11.246  1.00 82.54           O  
ATOM    906  CB  GLN A 114     -17.112 -17.075  14.161  1.00 82.54           C  
ATOM    907  CG  GLN A 114     -18.300 -16.143  14.400  1.00 82.54           C  
ATOM    908  CD  GLN A 114     -17.925 -15.234  15.564  1.00 82.54           C  
ATOM    910  NE2 GLN A 114     -18.936 -14.839  16.381  1.00 82.54           N  
ATOM    909  OE1 GLN A 114     -16.757 -14.891  15.745  1.00 82.54           O  
ATOM    913  N   SER A 115     -16.489 -16.695  11.168  1.00 53.05           N  
ATOM    914  CA  SER A 115     -16.633 -15.850  10.006  1.00 53.05           C  
ATOM    917  C   SER A 115     -17.102 -16.675   8.848  1.00 53.05           C  
ATOM    918  O   SER A 115     -17.628 -16.158   7.863  1.00 53.05           O  
ATOM    915  CB  SER A 115     -15.309 -15.191   9.594  1.00 53.05           C  
ATOM    916  OG  SER A 115     -14.375 -16.185   9.198  1.00 53.05           O  
ATOM    919  N   GLU A 116     -16.902 -17.994   8.959  1.00158.22           N  
ATOM    920  CA  GLU A 116     -17.205 -18.996   7.980  1.00158.22           C  
ATOM    926  C   GLU A 116     -18.690 -19.142   7.818  1.00158.22           C  
ATOM    927  O   GLU A 116     -19.141 -19.763   6.855  1.00158.22           O  
ATOM    921  CB  GLU A 116     -16.657 -20.363   8.414  1.00158.22           C  
ATOM    922  CG  GLU A 116     -16.486 -21.365   7.280  1.00158.22           C  
ATOM    923  CD  GLU A 116     -15.157 -21.057   6.606  1.00158.22           C  
ATOM    924  OE1 GLU A 116     -15.049 -19.967   5.986  1.00158.22           O  
ATOM    925  OE2 GLU A 116     -14.231 -21.905   6.708  1.00158.22           O1-
ATOM    928  N   VAL A 117     -19.480 -18.708   8.822  1.00 74.43           N  
ATOM    929  CA  VAL A 117     -20.912 -18.784   8.716  1.00 74.43           C  
ATOM    933  C   VAL A 117     -21.435 -17.378   8.839  1.00 74.43           C  
ATOM    934  O   VAL A 117     -21.388 -16.783   9.913  1.00 74.43           O  
ATOM    930  CB  VAL A 117     -21.511 -19.604   9.825  1.00 74.43           C  
ATOM    931  CG1 VAL A 117     -23.041 -19.612   9.689  1.00 74.43           C  
ATOM    932  CG2 VAL A 117     -20.870 -21.003   9.791  1.00 74.43           C  
ATOM    935  N   PRO A 118     -21.974 -16.842   7.774  1.00 73.98           N  
ATOM    936  CA  PRO A 118     -22.407 -15.463   7.757  1.00 73.98           C  
ATOM    940  C   PRO A 118     -23.554 -15.116   8.655  1.00 73.98           C  
ATOM    941  O   PRO A 118     -23.710 -13.940   8.979  1.00 73.98           O  
ATOM    938  CB  PRO A 118     -22.673 -15.134   6.291  1.00 73.98           C  
ATOM    939  CG  PRO A 118     -21.722 -16.074   5.530  1.00 73.98           C  
ATOM    937  CD  PRO A 118     -21.575 -17.296   6.451  1.00 73.98           C  
ATOM    942  N   ALA A 119     -24.350 -16.104   9.091  1.00 41.51           N  
ATOM    943  CA  ALA A 119     -25.525 -15.836   9.869  1.00 41.51           C  
ATOM    945  C   ALA A 119     -25.128 -15.113  11.115  1.00 41.51           C  
ATOM    946  O   ALA A 119     -25.868 -14.267  11.613  1.00 41.51           O  
ATOM    944  CB  ALA A 119     -26.269 -17.115  10.293  1.00 41.51           C  
ATOM    947  N   HIS A 120     -23.943 -15.426  11.662  1.00 56.39           N  
ATOM    948  CA  HIS A 120     -23.544 -14.811  12.892  1.00 56.39           C  
ATOM    955  C   HIS A 120     -23.551 -13.317  12.734  1.00 56.39           C  
ATOM    956  O   HIS A 120     -24.099 -12.610  13.577  1.00 56.39           O  
ATOM    951  CB  HIS A 120     -22.143 -15.261  13.341  1.00 56.39           C  
ATOM    950  CG  HIS A 120     -22.117 -16.701  13.767  1.00 56.39           C  
ATOM    953  CD2 HIS A 120     -22.006 -17.839  13.028  1.00 56.39           C  
ATOM    949  ND1 HIS A 120     -22.230 -17.114  15.076  1.00 56.39           N  
ATOM    954  CE1 HIS A 120     -22.183 -18.470  15.065  1.00 56.39           C  
ATOM    952  NE2 HIS A 120     -22.048 -18.956  13.844  1.00 56.39           N  
ATOM    957  N   ALA A 121     -22.963 -12.789  11.645  1.00 31.07           N  
ATOM    958  CA  ALA A 121     -22.921 -11.365  11.454  1.00 31.07           C  
ATOM    960  C   ALA A 121     -24.313 -10.837  11.295  1.00 31.07           C  
ATOM    961  O   ALA A 121     -24.660  -9.794  11.849  1.00 31.07           O  
ATOM    959  CB  ALA A 121     -22.130 -10.957  10.200  1.00 31.07           C  
ATOM    962  N   GLN A 122     -25.151 -11.551  10.523  1.00 48.22           N  
ATOM    963  CA  GLN A 122     -26.475 -11.080  10.234  1.00 48.22           C  
ATOM    969  C   GLN A 122     -27.304 -11.026  11.482  1.00 48.22           C  
ATOM    970  O   GLN A 122     -27.911 -10.002  11.789  1.00 48.22           O  
ATOM    964  CB  GLN A 122     -27.184 -12.000   9.229  1.00 48.22           C  
ATOM    965  CG  GLN A 122     -26.473 -12.040   7.874  1.00 48.22           C  
ATOM    966  CD  GLN A 122     -27.117 -13.120   7.019  1.00 48.22           C  
ATOM    968  NE2 GLN A 122     -28.019 -12.701   6.093  1.00 48.22           N  
ATOM    967  OE1 GLN A 122     -26.822 -14.306   7.168  1.00 48.22           O  
ATOM    971  N   ALA A 123     -27.320 -12.130  12.253  1.00 30.71           N  
ATOM    972  CA  ALA A 123     -28.105 -12.207  13.452  1.00 30.71           C  
ATOM    974  C   ALA A 123     -27.580 -11.204  14.424  1.00 30.71           C  
ATOM    975  O   ALA A 123     -28.342 -10.545  15.130  1.00 30.71           O  
ATOM    973  CB  ALA A 123     -28.028 -13.586  14.126  1.00 30.71           C  
ATOM    976  N   GLY A 124     -26.245 -11.056  14.466  1.00 19.16           N  
ATOM    977  CA  GLY A 124     -25.634 -10.166  15.406  1.00 19.16           C  
ATOM    978  C   GLY A 124     -26.153  -8.785  15.170  1.00 19.16           C  
ATOM    979  O   GLY A 124     -26.422  -8.048  16.117  1.00 19.16           O  
ATOM    980  N   TRP A 125     -26.306  -8.387  13.893  1.00 50.78           N  
ATOM    981  CA  TRP A 125     -26.797  -7.070  13.606  1.00 50.78           C  
ATOM    992  C   TRP A 125     -28.175  -6.929  14.163  1.00 50.78           C  
ATOM    993  O   TRP A 125     -28.497  -5.921  14.790  1.00 50.78           O  
ATOM    982  CB  TRP A 125     -26.879  -6.752  12.104  1.00 50.78           C  
ATOM    983  CG  TRP A 125     -27.677  -5.504  11.809  1.00 50.78           C  
ATOM    985  CD1 TRP A 125     -28.942  -5.407  11.307  1.00 50.78           C  
ATOM    984  CD2 TRP A 125     -27.242  -4.160  12.073  1.00 50.78           C  
ATOM    987  CE2 TRP A 125     -28.285  -3.309  11.703  1.00 50.78           C  
ATOM    988  CE3 TRP A 125     -26.075  -3.674  12.588  1.00 50.78           C  
ATOM    986  NE1 TRP A 125     -29.319  -4.088  11.232  1.00 50.78           N  
ATOM    989  CZ2 TRP A 125     -28.176  -1.956  11.843  1.00 50.78           C  
ATOM    990  CZ3 TRP A 125     -25.966  -2.306  12.720  1.00 50.78           C  
ATOM    991  CH2 TRP A 125     -26.996  -1.464  12.355  1.00 50.78           C  
ATOM    994  N   MET A 126     -29.024  -7.953  13.970  1.00 41.09           N  
ATOM    995  CA  MET A 126     -30.375  -7.866  14.435  1.00 41.09           C  
ATOM   1000  C   MET A 126     -30.361  -7.704  15.923  1.00 41.09           C  
ATOM   1001  O   MET A 126     -31.135  -6.926  16.476  1.00 41.09           O  
ATOM    996  CB  MET A 126     -31.218  -9.109  14.096  1.00 41.09           C  
ATOM    997  CG  MET A 126     -31.533  -9.232  12.603  1.00 41.09           C  
ATOM    998  SD  MET A 126     -32.527 -10.683  12.142  1.00 41.09           S  
ATOM    999  CE  MET A 126     -31.128 -11.839  12.087  1.00 41.09           C  
ATOM   1002  N   MET A 127     -29.453  -8.416  16.612  1.00 55.02           N  
ATOM   1003  CA  MET A 127     -29.380  -8.367  18.044  1.00 55.02           C  
ATOM   1008  C   MET A 127     -29.009  -6.979  18.475  1.00 55.02           C  
ATOM   1009  O   MET A 127     -29.398  -6.534  19.552  1.00 55.02           O  
ATOM   1004  CB  MET A 127     -28.357  -9.353  18.636  1.00 55.02           C  
ATOM   1005  CG  MET A 127     -28.704 -10.816  18.346  1.00 55.02           C  
ATOM   1006  SD  MET A 127     -30.364 -11.329  18.891  1.00 55.02           S  
ATOM   1007  CE  MET A 127     -30.033 -11.211  20.673  1.00 55.02           C  
ATOM   1010  N   GLN A 128     -28.216  -6.263  17.657  1.00 41.20           N  
ATOM   1011  CA  GLN A 128     -27.814  -4.925  17.996  1.00 41.20           C  
ATOM   1017  C   GLN A 128     -29.052  -4.086  18.076  1.00 41.20           C  
ATOM   1018  O   GLN A 128     -29.152  -3.179  18.900  1.00 41.20           O  
ATOM   1012  CB  GLN A 128     -26.881  -4.296  16.945  1.00 41.20           C  
ATOM   1013  CG  GLN A 128     -25.537  -5.020  16.796  1.00 41.20           C  
ATOM   1014  CD  GLN A 128     -24.685  -4.740  18.028  1.00 41.20           C  
ATOM   1016  NE2 GLN A 128     -24.102  -5.818  18.618  1.00 41.20           N  
ATOM   1015  OE1 GLN A 128     -24.539  -3.596  18.455  1.00 41.20           O  
ATOM   1019  N   CYS A 129     -30.036  -4.366  17.206  1.00 43.53           N  
ATOM   1020  CA  CYS A 129     -31.254  -3.610  17.188  1.00 43.53           C  
ATOM   1023  C   CYS A 129     -31.980  -3.797  18.490  1.00 43.53           C  
ATOM   1024  O   CYS A 129     -32.664  -2.887  18.952  1.00 43.53           O  
ATOM   1021  CB  CYS A 129     -32.197  -4.038  16.051  1.00 43.53           C  
ATOM   1022  SG  CYS A 129     -31.474  -3.730  14.411  1.00 43.53           S  
ATOM   1025  N   VAL A 130     -31.931  -5.011  19.071  1.00 60.35           N  
ATOM   1026  CA  VAL A 130     -32.584  -5.279  20.327  1.00 60.35           C  
ATOM   1030  C   VAL A 130     -31.877  -4.670  21.511  1.00 60.35           C  
ATOM   1031  O   VAL A 130     -32.521  -4.122  22.404  1.00 60.35           O  
ATOM   1027  CB  VAL A 130     -32.714  -6.744  20.620  1.00 60.35           C  
ATOM   1028  CG1 VAL A 130     -33.299  -6.907  22.036  1.00 60.35           C  
ATOM   1029  CG2 VAL A 130     -33.562  -7.391  19.511  1.00 60.35           C  
ATOM   1032  N   ALA A 131     -30.531  -4.761  21.560  1.00 47.29           N  
ATOM   1033  CA  ALA A 131     -29.790  -4.365  22.731  1.00 47.29           C  
ATOM   1035  C   ALA A 131     -29.749  -2.879  22.916  1.00 47.29           C  
ATOM   1036  O   ALA A 131     -29.745  -2.110  21.958  1.00 47.29           O  
ATOM   1034  CB  ALA A 131     -28.336  -4.870  22.739  1.00 47.29           C  
ATOM   1037  N   TYR A 132     -29.707  -2.464  24.205  1.00 78.72           N  
ATOM   1038  CA  TYR A 132     -29.633  -1.100  24.648  1.00 78.72           C  
ATOM   1047  C   TYR A 132     -28.182  -0.793  24.861  1.00 78.72           C  
ATOM   1048  O   TYR A 132     -27.390  -1.682  25.164  1.00 78.72           O  
ATOM   1039  CB  TYR A 132     -30.317  -0.841  26.003  1.00 78.72           C  
ATOM   1040  CG  TYR A 132     -31.762  -1.190  25.902  1.00 78.72           C  
ATOM   1041  CD1 TYR A 132     -32.629  -0.416  25.167  1.00 78.72           C  
ATOM   1042  CD2 TYR A 132     -32.256  -2.285  26.572  1.00 78.72           C  
ATOM   1043  CE1 TYR A 132     -33.962  -0.740  25.086  1.00 78.72           C  
ATOM   1044  CE2 TYR A 132     -33.588  -2.614  26.498  1.00 78.72           C  
ATOM   1045  CZ  TYR A 132     -34.445  -1.842  25.752  1.00 78.72           C  
ATOM   1046  OH  TYR A 132     -35.813  -2.179  25.673  1.00 78.72           O  
ATOM   1049  N   ILE A 133     -27.795   0.481  24.662  1.00 93.30           N  
ATOM   1050  CA  ILE A 133     -26.438   0.930  24.787  1.00 93.30           C  
ATOM   1055  C   ILE A 133     -25.952   0.796  26.203  1.00 93.30           C  
ATOM   1056  O   ILE A 133     -24.801   0.430  26.432  1.00 93.30           O  
ATOM   1051  CB  ILE A 133     -26.260   2.361  24.370  1.00 93.30           C  
ATOM   1052  CG1 ILE A 133     -24.767   2.687  24.209  1.00 93.30           C  
ATOM   1053  CG2 ILE A 133     -26.992   3.260  25.379  1.00 93.30           C  
ATOM   1054  CD1 ILE A 133     -24.505   4.013  23.497  1.00 93.30           C  
ATOM   1057  N   GLY A 134     -26.811   1.099  27.196  1.00 27.59           N  
ATOM   1058  CA  GLY A 134     -26.399   1.123  28.575  1.00 27.59           C  
ATOM   1059  C   GLY A 134     -25.919  -0.222  29.032  1.00 27.59           C  
ATOM   1060  O   GLY A 134     -24.904  -0.322  29.719  1.00 27.59           O  
ATOM   1061  N   GLU A 135     -26.625  -1.298  28.655  1.00108.30           N  
ATOM   1062  CA  GLU A 135     -26.294  -2.617  29.110  1.00108.30           C  
ATOM   1068  C   GLU A 135     -24.904  -2.923  28.657  1.00108.30           C  
ATOM   1069  O   GLU A 135     -24.125  -3.536  29.386  1.00108.30           O  
ATOM   1063  CB  GLU A 135     -27.172  -3.681  28.444  1.00108.30           C  
ATOM   1064  CG  GLU A 135     -28.661  -3.507  28.717  1.00108.30           C  
ATOM   1065  CD  GLU A 135     -29.384  -4.540  27.868  1.00108.30           C  
ATOM   1066  OE1 GLU A 135     -29.309  -4.436  26.614  1.00108.30           O  
ATOM   1067  OE2 GLU A 135     -30.011  -5.455  28.462  1.00108.30           O1-
ATOM   1070  N   LEU A 136     -24.584  -2.537  27.409  1.00104.18           N  
ATOM   1071  CA  LEU A 136     -23.282  -2.752  26.840  1.00104.18           C  
ATOM   1076  C   LEU A 136     -22.264  -1.912  27.548  1.00104.18           C  
ATOM   1077  O   LEU A 136     -21.144  -2.356  27.798  1.00104.18           O  
ATOM   1072  CB  LEU A 136     -23.201  -2.413  25.340  1.00104.18           C  
ATOM   1073  CG  LEU A 136     -23.875  -3.452  24.422  1.00104.18           C  
ATOM   1074  CD1 LEU A 136     -23.063  -4.754  24.364  1.00104.18           C  
ATOM   1075  CD2 LEU A 136     -25.336  -3.703  24.821  1.00104.18           C  
ATOM   1078  N   GLU A 137     -22.636  -0.672  27.902  1.00 55.71           N  
ATOM   1079  CA  GLU A 137     -21.733   0.264  28.512  1.00 55.71           C  
ATOM   1085  C   GLU A 137     -21.293  -0.277  29.839  1.00 55.71           C  
ATOM   1086  O   GLU A 137     -20.192   0.006  30.308  1.00 55.71           O  
ATOM   1080  CB  GLU A 137     -22.381   1.645  28.709  1.00 55.71           C  
ATOM   1081  CG  GLU A 137     -22.659   2.354  27.381  1.00 55.71           C  
ATOM   1082  CD  GLU A 137     -23.515   3.582  27.656  1.00 55.71           C  
ATOM   1083  OE1 GLU A 137     -24.096   3.662  28.770  1.00 55.71           O  
ATOM   1084  OE2 GLU A 137     -23.605   4.453  26.749  1.00 55.71           O1-
ATOM   1087  N   ARG A 138     -22.160  -1.081  30.471  1.00181.36           N  
ATOM   1088  CA  ARG A 138     -21.966  -1.652  31.774  1.00181.36           C  
ATOM   1096  C   ARG A 138     -20.768  -2.565  31.821  1.00181.36           C  
ATOM   1097  O   ARG A 138     -20.156  -2.733  32.870  1.00181.36           O  
ATOM   1089  CB  ARG A 138     -23.192  -2.477  32.201  1.00181.36           C  
ATOM   1090  CG  ARG A 138     -22.999  -3.304  33.471  1.00181.36           C  
ATOM   1091  CD  ARG A 138     -22.809  -2.477  34.741  1.00181.36           C  
ATOM   1092  NE  ARG A 138     -22.802  -3.436  35.882  1.00181.36           N  
ATOM   1093  CZ  ARG A 138     -21.655  -4.100  36.209  1.00181.36           C  
ATOM   1094  NH1 ARG A 138     -20.515  -3.888  35.487  1.00181.36           N1+
ATOM   1095  NH2 ARG A 138     -21.651  -4.980  37.252  1.00181.36           N  
ATOM   1098  N   MET A 139     -20.452  -3.285  30.737  1.00 82.90           N  
ATOM   1099  CA  MET A 139     -19.332  -4.189  30.784  1.00 82.90           C  
ATOM   1104  C   MET A 139     -18.003  -3.490  30.816  1.00 82.90           C  
ATOM   1105  O   MET A 139     -17.125  -3.844  31.603  1.00 82.90           O  
ATOM   1100  CB  MET A 139     -19.309  -5.115  29.557  1.00 82.90           C  
ATOM   1101  CG  MET A 139     -20.556  -5.991  29.455  1.00 82.90           C  
ATOM   1102  SD  MET A 139     -20.657  -6.995  27.944  1.00 82.90           S  
ATOM   1103  CE  MET A 139     -22.313  -7.646  28.309  1.00 82.90           C  
ATOM   1106  N   THR A 140     -17.837  -2.475  29.944  1.00180.33           N  
ATOM   1107  CA  THR A 140     -16.569  -1.833  29.725  1.00180.33           C  
ATOM   1111  C   THR A 140     -16.086  -1.101  30.936  1.00180.33           C  
ATOM   1112  O   THR A 140     -14.925  -1.253  31.305  1.00180.33           O  
ATOM   1108  CB  THR A 140     -16.615  -0.847  28.599  1.00180.33           C  
ATOM   1110  CG2 THR A 140     -15.222  -0.223  28.443  1.00180.33           C  
ATOM   1109  OG1 THR A 140     -17.005  -1.493  27.396  1.00180.33           O  
ATOM   1113  N   GLN A 141     -16.930  -0.272  31.584  1.00257.45           N  
ATOM   1114  CA  GLN A 141     -16.420   0.427  32.731  1.00257.45           C  
ATOM   1120  C   GLN A 141     -17.396   0.350  33.865  1.00257.45           C  
ATOM   1121  O   GLN A 141     -18.610   0.275  33.668  1.00257.45           O  
ATOM   1115  CB  GLN A 141     -16.168   1.921  32.484  1.00257.45           C  
ATOM   1116  CG  GLN A 141     -14.947   2.223  31.619  1.00257.45           C  
ATOM   1117  CD  GLN A 141     -13.720   2.201  32.522  1.00257.45           C  
ATOM   1119  NE2 GLN A 141     -12.906   3.290  32.465  1.00257.45           N  
ATOM   1118  OE1 GLN A 141     -13.502   1.250  33.270  1.00257.45           O  
ATOM   1122  N   PHE A 142     -16.851   0.346  35.100  1.00129.16           N  
ATOM   1123  CA  PHE A 142     -17.667   0.349  36.275  1.00129.16           C  
ATOM   1131  C   PHE A 142     -18.390   1.657  36.287  1.00129.16           C  
ATOM   1132  O   PHE A 142     -19.610   1.710  36.436  1.00129.16           O  
ATOM   1124  CB  PHE A 142     -16.828   0.268  37.562  1.00129.16           C  
ATOM   1125  CG  PHE A 142     -17.757   0.177  38.722  1.00129.16           C  
ATOM   1126  CD1 PHE A 142     -18.307  -1.034  39.072  1.00129.16           C  
ATOM   1127  CD2 PHE A 142     -18.070   1.291  39.468  1.00129.16           C  
ATOM   1128  CE1 PHE A 142     -19.164  -1.134  40.143  1.00129.16           C  
ATOM   1129  CE2 PHE A 142     -18.926   1.198  40.541  1.00129.16           C  
ATOM   1130  CZ  PHE A 142     -19.474  -0.015  40.878  1.00129.16           C  
ATOM   1133  N   LYS A 143     -17.631   2.755  36.110  1.00257.20           N  
ATOM   1134  CA  LYS A 143     -18.216   4.062  36.079  1.00257.20           C  
ATOM   1140  C   LYS A 143     -17.475   4.836  35.041  1.00257.20           C  
ATOM   1141  O   LYS A 143     -16.364   4.476  34.657  1.00257.20           O  
ATOM   1135  CB  LYS A 143     -18.085   4.847  37.395  1.00257.20           C  
ATOM   1136  CG  LYS A 143     -18.738   6.230  37.336  1.00257.20           C  
ATOM   1137  CD  LYS A 143     -18.829   6.926  38.695  1.00257.20           C  
ATOM   1138  CE  LYS A 143     -19.488   8.306  38.632  1.00257.20           C  
ATOM   1139  NZ  LYS A 143     -19.476   8.932  39.971  1.00257.20           N1+
ATOM   1142  N   ASP A 144     -18.095   5.919  34.541  1.00195.84           N  
ATOM   1143  CA  ASP A 144     -17.463   6.708  33.529  1.00195.84           C  
ATOM   1148  C   ASP A 144     -16.485   7.627  34.184  1.00195.84           C  
ATOM   1149  O   ASP A 144     -16.587   7.934  35.371  1.00195.84           O  
ATOM   1144  CB  ASP A 144     -18.452   7.574  32.733  1.00195.84           C  
ATOM   1145  CG  ASP A 144     -19.356   6.629  31.955  1.00195.84           C  
ATOM   1146  OD1 ASP A 144     -19.060   5.405  31.945  1.00195.84           O  
ATOM   1147  OD2 ASP A 144     -20.354   7.118  31.361  1.00195.84           O1-
ATOM   1150  N   LYS A 145     -15.485   8.070  33.399  1.00197.27           N  
ATOM   1151  CA  LYS A 145     -14.498   9.003  33.855  1.00197.27           C  
ATOM   1157  C   LYS A 145     -14.413  10.029  32.778  1.00197.27           C  
ATOM   1158  O   LYS A 145     -15.167   9.982  31.809  1.00197.27           O  
ATOM   1152  CB  LYS A 145     -13.083   8.413  34.009  1.00197.27           C  
ATOM   1153  CG  LYS A 145     -12.954   7.384  35.134  1.00197.27           C  
ATOM   1154  CD  LYS A 145     -11.615   6.641  35.140  1.00197.27           C  
ATOM   1155  CE  LYS A 145     -11.438   5.672  33.968  1.00197.27           C  
ATOM   1156  NZ  LYS A 145     -10.115   5.012  34.051  1.00197.27           N1+
ATOM   1159  N   SER A 146     -13.500  11.006  32.923  1.00154.85           N  
ATOM   1160  CA  SER A 146     -13.387  11.962  31.868  1.00154.85           C  
ATOM   1163  C   SER A 146     -12.970  11.178  30.672  1.00154.85           C  
ATOM   1164  O   SER A 146     -12.330  10.135  30.801  1.00154.85           O  
ATOM   1161  CB  SER A 146     -12.324  13.046  32.118  1.00154.85           C  
ATOM   1162  OG  SER A 146     -12.686  13.840  33.239  1.00154.85           O  
ATOM   1165  N   LYS A 147     -13.340  11.645  29.466  1.00 63.18           N  
ATOM   1166  CA  LYS A 147     -12.990  10.879  28.310  1.00 63.18           C  
ATOM   1172  C   LYS A 147     -11.504  10.807  28.271  1.00 63.18           C  
ATOM   1173  O   LYS A 147     -10.929   9.747  28.031  1.00 63.18           O  
ATOM   1167  CB  LYS A 147     -13.457  11.501  26.982  1.00 63.18           C  
ATOM   1168  CG  LYS A 147     -14.977  11.563  26.835  1.00 63.18           C  
ATOM   1169  CD  LYS A 147     -15.442  12.267  25.557  1.00 63.18           C  
ATOM   1170  CE  LYS A 147     -14.648  13.530  25.215  1.00 63.18           C  
ATOM   1171  NZ  LYS A 147     -13.397  13.160  24.517  1.00 63.18           N1+
ATOM   1174  N   GLY A 148     -10.838  11.944  28.534  1.00 71.14           N  
ATOM   1175  CA  GLY A 148      -9.410  11.928  28.506  1.00 71.14           C  
ATOM   1176  C   GLY A 148      -9.030  11.742  27.081  1.00 71.14           C  
ATOM   1177  O   GLY A 148      -9.795  12.076  26.178  1.00 71.14           O  
ATOM   1178  N   ASN A 149      -7.825  11.195  26.838  1.00166.64           N  
ATOM   1179  CA  ASN A 149      -7.431  11.001  25.480  1.00166.64           C  
ATOM   1184  C   ASN A 149      -7.634   9.556  25.171  1.00166.64           C  
ATOM   1185  O   ASN A 149      -6.748   8.734  25.402  1.00166.64           O  
ATOM   1180  CB  ASN A 149      -5.941  11.300  25.247  1.00166.64           C  
ATOM   1181  CG  ASN A 149      -5.695  12.761  25.595  1.00166.64           C  
ATOM   1183  ND2 ASN A 149      -5.306  13.575  24.576  1.00166.64           N  
ATOM   1182  OD1 ASN A 149      -5.838  13.168  26.746  1.00166.64           O  
ATOM   1186  N   GLU A 150      -8.823   9.197  24.649  1.00271.40           N  
ATOM   1187  CA  GLU A 150      -9.024   7.826  24.292  1.00271.40           C  
ATOM   1193  C   GLU A 150     -10.190   7.724  23.371  1.00271.40           C  
ATOM   1194  O   GLU A 150     -11.127   8.519  23.421  1.00271.40           O  
ATOM   1188  CB  GLU A 150      -9.335   6.882  25.469  1.00271.40           C  
ATOM   1189  CG  GLU A 150      -8.135   6.564  26.361  1.00271.40           C  
ATOM   1190  CD  GLU A 150      -8.532   5.409  27.271  1.00271.40           C  
ATOM   1191  OE1 GLU A 150      -9.695   4.936  27.156  1.00271.40           O  
ATOM   1192  OE2 GLU A 150      -7.677   4.979  28.090  1.00271.40           O1-
ATOM   1195  N   ALA A 151     -10.121   6.724  22.475  1.00100.38           N  
ATOM   1196  CA  ALA A 151     -11.190   6.385  21.589  1.00100.38           C  
ATOM   1198  C   ALA A 151     -11.107   4.900  21.506  1.00100.38           C  
ATOM   1199  O   ALA A 151     -10.013   4.340  21.576  1.00100.38           O  
ATOM   1197  CB  ALA A 151     -11.022   6.937  20.164  1.00100.38           C  
ATOM   1200  N   VAL A 152     -12.248   4.203  21.371  1.00 91.77           N  
ATOM   1201  CA  VAL A 152     -12.124   2.778  21.341  1.00 91.77           C  
ATOM   1205  C   VAL A 152     -12.855   2.254  20.154  1.00 91.77           C  
ATOM   1206  O   VAL A 152     -13.750   2.904  19.616  1.00 91.77           O  
ATOM   1202  CB  VAL A 152     -12.691   2.085  22.544  1.00 91.77           C  
ATOM   1203  CG1 VAL A 152     -14.215   2.273  22.549  1.00 91.77           C  
ATOM   1204  CG2 VAL A 152     -12.252   0.612  22.504  1.00 91.77           C  
ATOM   1207  N   VAL A 153     -12.466   1.045  19.708  1.00 81.98           N  
ATOM   1208  CA  VAL A 153     -13.115   0.450  18.582  1.00 81.98           C  
ATOM   1212  C   VAL A 153     -14.497   0.093  19.024  1.00 81.98           C  
ATOM   1213  O   VAL A 153     -14.713  -0.322  20.161  1.00 81.98           O  
ATOM   1209  CB  VAL A 153     -12.451  -0.803  18.089  1.00 81.98           C  
ATOM   1210  CG1 VAL A 153     -12.559  -1.877  19.184  1.00 81.98           C  
ATOM   1211  CG2 VAL A 153     -13.105  -1.212  16.758  1.00 81.98           C  
ATOM   1214  N   SER A 154     -15.473   0.270  18.117  1.00 34.91           N  
ATOM   1215  CA  SER A 154     -16.862   0.066  18.413  1.00 34.91           C  
ATOM   1218  C   SER A 154     -17.150  -1.381  18.669  1.00 34.91           C  
ATOM   1219  O   SER A 154     -17.997  -1.712  19.496  1.00 34.91           O  
ATOM   1216  CB  SER A 154     -17.780   0.519  17.263  1.00 34.91           C  
ATOM   1217  OG  SER A 154     -19.138   0.294  17.608  1.00 34.91           O  
ATOM   1220  N   GLY A 155     -16.435  -2.283  17.978  1.00 38.72           N  
ATOM   1221  CA  GLY A 155     -16.675  -3.695  18.052  1.00 38.72           C  
ATOM   1222  C   GLY A 155     -16.438  -4.192  19.443  1.00 38.72           C  
ATOM   1223  O   GLY A 155     -17.014  -5.199  19.852  1.00 38.72           O  
ATOM   1224  N   LEU A 156     -15.513  -3.551  20.178  1.00 58.66           N  
ATOM   1225  CA  LEU A 156     -15.205  -3.990  21.508  1.00 58.66           C  
ATOM   1230  C   LEU A 156     -16.401  -3.817  22.402  1.00 58.66           C  
ATOM   1231  O   LEU A 156     -16.683  -4.679  23.230  1.00 58.66           O  
ATOM   1226  CB  LEU A 156     -14.032  -3.214  22.130  1.00 58.66           C  
ATOM   1227  CG  LEU A 156     -13.675  -3.685  23.549  1.00 58.66           C  
ATOM   1228  CD1 LEU A 156     -13.213  -5.151  23.543  1.00 58.66           C  
ATOM   1229  CD2 LEU A 156     -12.656  -2.745  24.210  1.00 58.66           C  
ATOM   1232  N   LEU A 157     -17.103  -2.668  22.318  1.00130.43           N  
ATOM   1233  CA  LEU A 157     -18.282  -2.468  23.126  1.00130.43           C  
ATOM   1238  C   LEU A 157     -19.440  -3.299  22.642  1.00130.43           C  
ATOM   1239  O   LEU A 157     -20.194  -3.858  23.436  1.00130.43           O  
ATOM   1234  CB  LEU A 157     -18.810  -1.021  23.149  1.00130.43           C  
ATOM   1235  CG  LEU A 157     -17.976  -0.029  23.978  1.00130.43           C  
ATOM   1236  CD1 LEU A 157     -16.596   0.216  23.356  1.00130.43           C  
ATOM   1237  CD2 LEU A 157     -18.758   1.269  24.233  1.00130.43           C  
ATOM   1240  N   THR A 158     -19.604  -3.351  21.308  1.00100.00           N  
ATOM   1241  CA  THR A 158     -20.704  -3.918  20.565  1.00100.00           C  
ATOM   1245  C   THR A 158     -20.747  -5.422  20.487  1.00100.00           C  
ATOM   1246  O   THR A 158     -21.784  -5.969  20.123  1.00100.00           O  
ATOM   1242  CB  THR A 158     -20.765  -3.404  19.158  1.00100.00           C  
ATOM   1244  CG2 THR A 158     -20.845  -1.871  19.215  1.00100.00           C  
ATOM   1243  OG1 THR A 158     -19.613  -3.806  18.430  1.00100.00           O  
ATOM   1247  N   TYR A 159     -19.645  -6.144  20.751  1.00 99.88           N  
ATOM   1248  CA  TYR A 159     -19.596  -7.569  20.515  1.00 99.88           C  
ATOM   1257  C   TYR A 159     -20.610  -8.376  21.293  1.00 99.88           C  
ATOM   1258  O   TYR A 159     -21.036  -9.400  20.760  1.00 99.88           O  
ATOM   1249  CB  TYR A 159     -18.205  -8.211  20.732  1.00 99.88           C  
ATOM   1250  CG  TYR A 159     -17.883  -8.335  22.183  1.00 99.88           C  
ATOM   1251  CD1 TYR A 159     -18.366  -9.402  22.908  1.00 99.88           C  
ATOM   1252  CD2 TYR A 159     -17.091  -7.407  22.817  1.00 99.88           C  
ATOM   1253  CE1 TYR A 159     -18.076  -9.539  24.245  1.00 99.88           C  
ATOM   1254  CE2 TYR A 159     -16.797  -7.538  24.155  1.00 99.88           C  
ATOM   1255  CZ  TYR A 159     -17.290  -8.604  24.870  1.00 99.88           C  
ATOM   1256  OH  TYR A 159     -16.986  -8.736  26.242  1.00 99.88           O  
ATOM   1259  N   PRO A 160     -21.038  -8.066  22.496  1.00 96.23           N  
ATOM   1260  CA  PRO A 160     -21.913  -8.952  23.219  1.00 96.23           C  
ATOM   1264  C   PRO A 160     -23.157  -9.382  22.502  1.00 96.23           C  
ATOM   1265  O   PRO A 160     -23.511 -10.551  22.644  1.00 96.23           O  
ATOM   1262  CB  PRO A 160     -22.168  -8.268  24.561  1.00 96.23           C  
ATOM   1263  CG  PRO A 160     -20.890  -7.439  24.790  1.00 96.23           C  
ATOM   1261  CD  PRO A 160     -20.382  -7.109  23.375  1.00 96.23           C  
ATOM   1266  N   PRO A 161     -23.834  -8.547  21.772  1.00 77.32           N  
ATOM   1267  CA  PRO A 161     -24.994  -9.008  21.064  1.00 77.32           C  
ATOM   1271  C   PRO A 161     -24.601 -10.011  20.025  1.00 77.32           C  
ATOM   1272  O   PRO A 161     -25.426 -10.838  19.645  1.00 77.32           O  
ATOM   1269  CB  PRO A 161     -25.666  -7.748  20.523  1.00 77.32           C  
ATOM   1270  CG  PRO A 161     -25.275  -6.666  21.550  1.00 77.32           C  
ATOM   1268  CD  PRO A 161     -23.920  -7.136  22.108  1.00 77.32           C  
ATOM   1273  N   LEU A 162     -23.359  -9.922  19.516  1.00 49.40           N  
ATOM   1274  CA  LEU A 162     -22.863 -10.860  18.554  1.00 49.40           C  
ATOM   1279  C   LEU A 162     -22.673 -12.173  19.251  1.00 49.40           C  
ATOM   1280  O   LEU A 162     -22.889 -13.238  18.674  1.00 49.40           O  
ATOM   1275  CB  LEU A 162     -21.516 -10.428  17.950  1.00 49.40           C  
ATOM   1276  CG  LEU A 162     -20.972 -11.400  16.890  1.00 49.40           C  
ATOM   1277  CD1 LEU A 162     -21.929 -11.502  15.691  1.00 49.40           C  
ATOM   1278  CD2 LEU A 162     -19.542 -11.022  16.470  1.00 49.40           C  
ATOM   1281  N   MET A 163     -22.222 -12.118  20.517  1.00 40.70           N  
ATOM   1282  CA  MET A 163     -22.001 -13.290  21.313  1.00 40.70           C  
ATOM   1287  C   MET A 163     -23.320 -13.959  21.531  1.00 40.70           C  
ATOM   1288  O   MET A 163     -23.434 -15.181  21.451  1.00 40.70           O  
ATOM   1283  CB  MET A 163     -21.425 -12.948  22.698  1.00 40.70           C  
ATOM   1284  CG  MET A 163     -21.063 -14.167  23.544  1.00 40.70           C  
ATOM   1285  SD  MET A 163     -20.383 -13.757  25.180  1.00 40.70           S  
ATOM   1286  CE  MET A 163     -18.843 -13.035  24.545  1.00 40.70           C  
ATOM   1289  N   ALA A 164     -24.359 -13.151  21.812  1.00 30.96           N  
ATOM   1290  CA  ALA A 164     -25.669 -13.681  22.030  1.00 30.96           C  
ATOM   1292  C   ALA A 164     -26.102 -14.356  20.767  1.00 30.96           C  
ATOM   1293  O   ALA A 164     -26.638 -15.462  20.791  1.00 30.96           O  
ATOM   1291  CB  ALA A 164     -26.704 -12.592  22.360  1.00 30.96           C  
ATOM   1294  N   ALA A 165     -25.835 -13.714  19.616  1.00 30.31           N  
ATOM   1295  CA  ALA A 165     -26.242 -14.251  18.352  1.00 30.31           C  
ATOM   1297  C   ALA A 165     -25.571 -15.571  18.161  1.00 30.31           C  
ATOM   1298  O   ALA A 165     -26.175 -16.521  17.666  1.00 30.31           O  
ATOM   1296  CB  ALA A 165     -25.844 -13.354  17.168  1.00 30.31           C  
ATOM   1299  N   ASP A 166     -24.297 -15.676  18.571  1.00 47.74           N  
ATOM   1300  CA  ASP A 166     -23.579 -16.889  18.322  1.00 47.74           C  
ATOM   1305  C   ASP A 166     -24.282 -18.037  18.973  1.00 47.74           C  
ATOM   1306  O   ASP A 166     -24.498 -19.069  18.343  1.00 47.74           O  
ATOM   1301  CB  ASP A 166     -22.160 -16.876  18.914  1.00 47.74           C  
ATOM   1302  CG  ASP A 166     -21.310 -15.882  18.139  1.00 47.74           C  
ATOM   1303  OD1 ASP A 166     -21.768 -15.405  17.067  1.00 47.74           O  
ATOM   1304  OD2 ASP A 166     -20.181 -15.590  18.615  1.00 47.74           O1-
ATOM   1307  N   ILE A 167     -24.633 -17.886  20.263  1.00 60.37           N  
ATOM   1308  CA  ILE A 167     -25.225 -18.959  21.016  1.00 60.37           C  
ATOM   1313  C   ILE A 167     -26.636 -19.256  20.599  1.00 60.37           C  
ATOM   1314  O   ILE A 167     -26.990 -20.402  20.332  1.00 60.37           O  
ATOM   1309  CB  ILE A 167     -25.268 -18.670  22.487  1.00 60.37           C  
ATOM   1310  CG1 ILE A 167     -23.852 -18.408  23.028  1.00 60.37           C  
ATOM   1311  CG2 ILE A 167     -25.970 -19.851  23.178  1.00 60.37           C  
ATOM   1312  CD1 ILE A 167     -23.847 -17.816  24.438  1.00 60.37           C  
ATOM   1315  N   LEU A 168     -27.468 -18.206  20.493  1.00 66.12           N  
ATOM   1316  CA  LEU A 168     -28.883 -18.331  20.272  1.00 66.12           C  
ATOM   1321  C   LEU A 168     -29.156 -18.979  18.948  1.00 66.12           C  
ATOM   1322  O   LEU A 168     -30.152 -19.685  18.795  1.00 66.12           O  
ATOM   1317  CB  LEU A 168     -29.595 -16.966  20.292  1.00 66.12           C  
ATOM   1318  CG  LEU A 168     -29.459 -16.225  21.638  1.00 66.12           C  
ATOM   1319  CD1 LEU A 168     -30.191 -14.874  21.614  1.00 66.12           C  
ATOM   1320  CD2 LEU A 168     -29.893 -17.112  22.815  1.00 66.12           C  
ATOM   1323  N   LEU A 169     -28.270 -18.771  17.959  1.00 72.43           N  
ATOM   1324  CA  LEU A 169     -28.499 -19.257  16.624  1.00 72.43           C  
ATOM   1329  C   LEU A 169     -28.689 -20.747  16.617  1.00 72.43           C  
ATOM   1330  O   LEU A 169     -29.474 -21.273  15.830  1.00 72.43           O  
ATOM   1325  CB  LEU A 169     -27.334 -18.946  15.663  1.00 72.43           C  
ATOM   1326  CG  LEU A 169     -27.194 -17.457  15.297  1.00 72.43           C  
ATOM   1327  CD1 LEU A 169     -26.014 -17.227  14.338  1.00 72.43           C  
ATOM   1328  CD2 LEU A 169     -28.512 -16.890  14.748  1.00 72.43           C  
ATOM   1331  N   TYR A 170     -27.917 -21.461  17.445  1.00122.07           N  
ATOM   1332  CA  TYR A 170     -27.909 -22.892  17.571  1.00122.07           C  
ATOM   1341  C   TYR A 170     -29.048 -23.456  18.377  1.00122.07           C  
ATOM   1342  O   TYR A 170     -29.294 -24.662  18.336  1.00122.07           O  
ATOM   1333  CB  TYR A 170     -26.551 -23.419  18.050  1.00122.07           C  
ATOM   1334  CG  TYR A 170     -25.659 -23.001  16.932  1.00122.07           C  
ATOM   1335  CD1 TYR A 170     -25.614 -23.728  15.763  1.00122.07           C  
ATOM   1336  CD2 TYR A 170     -24.886 -21.867  17.039  1.00122.07           C  
ATOM   1337  CE1 TYR A 170     -24.803 -23.339  14.723  1.00122.07           C  
ATOM   1338  CE2 TYR A 170     -24.073 -21.473  16.003  1.00122.07           C  
ATOM   1339  CZ  TYR A 170     -24.030 -22.209  14.843  1.00122.07           C  
ATOM   1340  OH  TYR A 170     -23.196 -21.803  13.779  1.00122.07           O  
ATOM   1343  N   GLY A 171     -29.707 -22.644  19.227  1.00 44.72           N  
ATOM   1344  CA  GLY A 171     -30.742 -23.210  20.047  1.00 44.72           C  
ATOM   1345  C   GLY A 171     -30.025 -23.879  21.169  1.00 44.72           C  
ATOM   1346  O   GLY A 171     -30.450 -24.912  21.683  1.00 44.72           O  
ATOM   1347  N   THR A 172     -28.890 -23.278  21.568  1.00 61.06           N  
ATOM   1348  CA  THR A 172     -28.040 -23.854  22.565  1.00 61.06           C  
ATOM   1352  C   THR A 172     -28.711 -23.848  23.896  1.00 61.06           C  
ATOM   1353  O   THR A 172     -29.311 -22.856  24.309  1.00 61.06           O  
ATOM   1349  CB  THR A 172     -26.724 -23.148  22.713  1.00 61.06           C  
ATOM   1351  CG2 THR A 172     -25.897 -23.866  23.792  1.00 61.06           C  
ATOM   1350  OG1 THR A 172     -26.024 -23.158  21.478  1.00 61.06           O  
ATOM   1354  N   ASP A 173     -28.704 -25.032  24.543  1.00 74.87           N  
ATOM   1355  CA  ASP A 173     -29.208 -25.216  25.873  1.00 74.87           C  
ATOM   1360  C   ASP A 173     -28.228 -24.725  26.908  1.00 74.87           C  
ATOM   1361  O   ASP A 173     -28.613 -24.034  27.851  1.00 74.87           O  
ATOM   1356  CB  ASP A 173     -29.476 -26.697  26.190  1.00 74.87           C  
ATOM   1357  CG  ASP A 173     -30.567 -27.192  25.254  1.00 74.87           C  
ATOM   1358  OD1 ASP A 173     -30.894 -26.464  24.280  1.00 74.87           O  
ATOM   1359  OD2 ASP A 173     -31.089 -28.310  25.498  1.00 74.87           O1-
ATOM   1362  N   LEU A 174     -26.924 -25.065  26.756  1.00 71.05           N  
ATOM   1363  CA  LEU A 174     -25.970 -24.778  27.805  1.00 71.05           C  
ATOM   1368  C   LEU A 174     -24.707 -24.188  27.243  1.00 71.05           C  
ATOM   1369  O   LEU A 174     -24.369 -24.395  26.080  1.00 71.05           O  
ATOM   1364  CB  LEU A 174     -25.549 -26.042  28.577  1.00 71.05           C  
ATOM   1365  CG  LEU A 174     -26.699 -26.714  29.349  1.00 71.05           C  
ATOM   1366  CD1 LEU A 174     -26.218 -27.970  30.092  1.00 71.05           C  
ATOM   1367  CD2 LEU A 174     -27.397 -25.714  30.286  1.00 71.05           C  
ATOM   1370  N   VAL A 175     -23.968 -23.429  28.088  1.00 95.95           N  
ATOM   1371  CA  VAL A 175     -22.735 -22.823  27.663  1.00 95.95           C  
ATOM   1375  C   VAL A 175     -21.709 -23.035  28.745  1.00 95.95           C  
ATOM   1376  O   VAL A 175     -22.051 -23.234  29.911  1.00 95.95           O  
ATOM   1372  CB  VAL A 175     -22.867 -21.346  27.438  1.00 95.95           C  
ATOM   1373  CG1 VAL A 175     -22.837 -20.638  28.805  1.00 95.95           C  
ATOM   1374  CG2 VAL A 175     -21.797 -20.890  26.435  1.00 95.95           C  
ATOM   1377  N   PRO A 176     -20.451 -23.030  28.375  1.00 76.81           N  
ATOM   1378  CA  PRO A 176     -19.395 -23.196  29.345  1.00 76.81           C  
ATOM   1382  C   PRO A 176     -19.205 -21.952  30.150  1.00 76.81           C  
ATOM   1383  O   PRO A 176     -19.581 -20.874  29.692  1.00 76.81           O  
ATOM   1380  CB  PRO A 176     -18.147 -23.565  28.546  1.00 76.81           C  
ATOM   1381  CG  PRO A 176     -18.707 -24.239  27.283  1.00 76.81           C  
ATOM   1379  CD  PRO A 176     -20.083 -23.581  27.080  1.00 76.81           C  
ATOM   1384  N   PRO A 177     -18.678 -22.083  31.334  1.00 76.85           N  
ATOM   1385  CA  PRO A 177     -18.357 -20.930  32.121  1.00 76.85           C  
ATOM   1389  C   PRO A 177     -17.048 -20.403  31.637  1.00 76.85           C  
ATOM   1390  O   PRO A 177     -16.260 -21.171  31.085  1.00 76.85           O  
ATOM   1387  CB  PRO A 177     -18.337 -21.397  33.580  1.00 76.85           C  
ATOM   1388  CG  PRO A 177     -18.251 -22.931  33.492  1.00 76.85           C  
ATOM   1386  CD  PRO A 177     -18.934 -23.254  32.154  1.00 76.85           C  
ATOM   1391  N   GLY A 178     -16.803 -19.097  31.830  1.00 50.31           N  
ATOM   1392  CA  GLY A 178     -15.562 -18.486  31.456  1.00 50.31           C  
ATOM   1393  C   GLY A 178     -15.248 -17.584  32.604  1.00 50.31           C  
ATOM   1394  O   GLY A 178     -16.028 -17.494  33.550  1.00 50.31           O  
ATOM   1395  N   GLU A 179     -14.083 -16.914  32.590  1.00 65.38           N  
ATOM   1396  CA  GLU A 179     -13.804 -16.077  33.719  1.00 65.38           C  
ATOM   1402  C   GLU A 179     -14.759 -14.905  33.758  1.00 65.38           C  
ATOM   1403  O   GLU A 179     -15.405 -14.662  34.775  1.00 65.38           O  
ATOM   1397  CB  GLU A 179     -12.362 -15.544  33.722  1.00 65.38           C  
ATOM   1398  CG  GLU A 179     -11.332 -16.657  33.940  1.00 65.38           C  
ATOM   1399  CD  GLU A 179      -9.934 -16.053  33.931  1.00 65.38           C  
ATOM   1400  OE1 GLU A 179      -9.661 -15.198  33.047  1.00 65.38           O  
ATOM   1401  OE2 GLU A 179      -9.122 -16.441  34.811  1.00 65.38           O1-
ATOM   1404  N   ASP A 180     -14.852 -14.154  32.639  1.00 87.50           N  
ATOM   1405  CA  ASP A 180     -15.639 -12.958  32.426  1.00 87.50           C  
ATOM   1410  C   ASP A 180     -17.080 -13.212  32.073  1.00 87.50           C  
ATOM   1411  O   ASP A 180     -17.902 -12.301  32.125  1.00 87.50           O  
ATOM   1406  CB  ASP A 180     -15.046 -12.065  31.328  1.00 87.50           C  
ATOM   1407  CG  ASP A 180     -13.754 -11.482  31.882  1.00 87.50           C  
ATOM   1408  OD1 ASP A 180     -13.616 -11.445  33.134  1.00 87.50           O  
ATOM   1409  OD2 ASP A 180     -12.891 -11.068  31.064  1.00 87.50           O1-
ATOM   1412  N   GLN A 181     -17.412 -14.451  31.689  1.00165.98           N  
ATOM   1413  CA  GLN A 181     -18.635 -14.860  31.050  1.00165.98           C  
ATOM   1419  C   GLN A 181     -19.909 -14.578  31.805  1.00165.98           C  
ATOM   1420  O   GLN A 181     -20.965 -14.484  31.178  1.00165.98           O  
ATOM   1414  CB  GLN A 181     -18.624 -16.357  30.723  1.00165.98           C  
ATOM   1415  CG  GLN A 181     -19.748 -16.745  29.775  1.00165.98           C  
ATOM   1416  CD  GLN A 181     -19.506 -15.968  28.490  1.00165.98           C  
ATOM   1418  NE2 GLN A 181     -18.246 -16.017  27.982  1.00165.98           N  
ATOM   1417  OE1 GLN A 181     -20.411 -15.331  27.954  1.00165.98           O  
ATOM   1421  N   LYS A 182     -19.893 -14.483  33.146  1.00 70.73           N  
ATOM   1422  CA  LYS A 182     -21.140 -14.372  33.860  1.00 70.73           C  
ATOM   1428  C   LYS A 182     -21.953 -13.185  33.417  1.00 70.73           C  
ATOM   1429  O   LYS A 182     -23.139 -13.334  33.121  1.00 70.73           O  
ATOM   1423  CB  LYS A 182     -20.939 -14.253  35.380  1.00 70.73           C  
ATOM   1424  CG  LYS A 182     -20.381 -15.530  36.010  1.00 70.73           C  
ATOM   1425  CD  LYS A 182     -19.873 -15.344  37.440  1.00 70.73           C  
ATOM   1426  CE  LYS A 182     -19.338 -16.632  38.069  1.00 70.73           C  
ATOM   1427  NZ  LYS A 182     -18.063 -17.021  37.427  1.00 70.73           N1+
ATOM   1430  N   GLN A 183     -21.357 -11.980  33.344  1.00 49.19           N  
ATOM   1431  CA  GLN A 183     -22.113 -10.818  32.974  1.00 49.19           C  
ATOM   1437  C   GLN A 183     -22.554 -10.951  31.549  1.00 49.19           C  
ATOM   1438  O   GLN A 183     -23.637 -10.498  31.180  1.00 49.19           O  
ATOM   1432  CB  GLN A 183     -21.328  -9.503  33.123  1.00 49.19           C  
ATOM   1433  CG  GLN A 183     -22.165  -8.269  32.777  1.00 49.19           C  
ATOM   1434  CD  GLN A 183     -21.397  -7.035  33.228  1.00 49.19           C  
ATOM   1436  NE2 GLN A 183     -21.106  -6.114  32.271  1.00 49.19           N  
ATOM   1435  OE1 GLN A 183     -21.066  -6.894  34.404  1.00 49.19           O  
ATOM   1439  N   HIS A 184     -21.706 -11.563  30.704  1.00 52.27           N  
ATOM   1440  CA  HIS A 184     -22.000 -11.734  29.308  1.00 52.27           C  
ATOM   1447  C   HIS A 184     -23.227 -12.582  29.144  1.00 52.27           C  
ATOM   1448  O   HIS A 184     -24.113 -12.265  28.352  1.00 52.27           O  
ATOM   1443  CB  HIS A 184     -20.879 -12.462  28.547  1.00 52.27           C  
ATOM   1442  CG  HIS A 184     -19.594 -11.696  28.448  1.00 52.27           C  
ATOM   1445  CD2 HIS A 184     -19.354 -10.359  28.520  1.00 52.27           C  
ATOM   1441  ND1 HIS A 184     -18.371 -12.286  28.223  1.00 52.27           N  
ATOM   1446  CE1 HIS A 184     -17.457 -11.286  28.169  1.00 52.27           C  
ATOM   1444  NE2 HIS A 184     -18.006 -10.097  28.344  1.00 52.27           N  
ATOM   1449  N   LEU A 185     -23.307 -13.693  29.897  1.00 45.22           N  
ATOM   1450  CA  LEU A 185     -24.387 -14.632  29.773  1.00 45.22           C  
ATOM   1455  C   LEU A 185     -25.671 -13.985  30.181  1.00 45.22           C  
ATOM   1456  O   LEU A 185     -26.712 -14.235  29.577  1.00 45.22           O  
ATOM   1451  CB  LEU A 185     -24.193 -15.880  30.654  1.00 45.22           C  
ATOM   1452  CG  LEU A 185     -25.331 -16.911  30.535  1.00 45.22           C  
ATOM   1453  CD1 LEU A 185     -25.400 -17.514  29.123  1.00 45.22           C  
ATOM   1454  CD2 LEU A 185     -25.235 -17.978  31.636  1.00 45.22           C  
ATOM   1457  N   GLU A 186     -25.638 -13.132  31.221  1.00105.61           N  
ATOM   1458  CA  GLU A 186     -26.863 -12.543  31.681  1.00105.61           C  
ATOM   1464  C   GLU A 186     -27.445 -11.727  30.578  1.00105.61           C  
ATOM   1465  O   GLU A 186     -28.654 -11.748  30.355  1.00105.61           O  
ATOM   1459  CB  GLU A 186     -26.688 -11.631  32.905  1.00105.61           C  
ATOM   1460  CG  GLU A 186     -26.390 -12.419  34.180  1.00105.61           C  
ATOM   1461  CD  GLU A 186     -27.543 -13.394  34.384  1.00105.61           C  
ATOM   1462  OE1 GLU A 186     -28.710 -12.988  34.138  1.00105.61           O  
ATOM   1463  OE2 GLU A 186     -27.271 -14.557  34.786  1.00105.61           O1-
ATOM   1466  N   LEU A 187     -26.593 -10.993  29.845  1.00 49.21           N  
ATOM   1467  CA  LEU A 187     -27.056 -10.163  28.773  1.00 49.21           C  
ATOM   1472  C   LEU A 187     -27.683 -11.010  27.701  1.00 49.21           C  
ATOM   1473  O   LEU A 187     -28.710 -10.632  27.141  1.00 49.21           O  
ATOM   1468  CB  LEU A 187     -25.910  -9.364  28.124  1.00 49.21           C  
ATOM   1469  CG  LEU A 187     -26.354  -8.447  26.970  1.00 49.21           C  
ATOM   1470  CD1 LEU A 187     -27.276  -7.326  27.471  1.00 49.21           C  
ATOM   1471  CD2 LEU A 187     -25.146  -7.915  26.183  1.00 49.21           C  
ATOM   1474  N   THR A 188     -27.093 -12.182  27.383  1.00118.67           N  
ATOM   1475  CA  THR A 188     -27.635 -12.983  26.315  1.00118.67           C  
ATOM   1479  C   THR A 188     -29.026 -13.396  26.661  1.00118.67           C  
ATOM   1480  O   THR A 188     -29.922 -13.344  25.819  1.00118.67           O  
ATOM   1476  CB  THR A 188     -26.883 -14.253  26.019  1.00118.67           C  
ATOM   1478  CG2 THR A 188     -25.457 -13.918  25.572  1.00118.67           C  
ATOM   1477  OG1 THR A 188     -26.865 -15.105  27.154  1.00118.67           O  
ATOM   1481  N   ARG A 189     -29.238 -13.805  27.922  1.00 69.48           N  
ATOM   1482  CA  ARG A 189     -30.506 -14.295  28.371  1.00 69.48           C  
ATOM   1490  C   ARG A 189     -31.522 -13.204  28.223  1.00 69.48           C  
ATOM   1491  O   ARG A 189     -32.652 -13.455  27.810  1.00 69.48           O  
ATOM   1483  CB  ARG A 189     -30.451 -14.714  29.850  1.00 69.48           C  
ATOM   1484  CG  ARG A 189     -29.386 -15.785  30.103  1.00 69.48           C  
ATOM   1485  CD  ARG A 189     -29.039 -15.994  31.578  1.00 69.48           C  
ATOM   1486  NE  ARG A 189     -29.661 -17.270  32.027  1.00 69.48           N  
ATOM   1487  CZ  ARG A 189     -30.924 -17.274  32.543  1.00 69.48           C  
ATOM   1488  NH1 ARG A 189     -31.658 -16.126  32.568  1.00 69.48           N1+
ATOM   1489  NH2 ARG A 189     -31.445 -18.429  33.048  1.00 69.48           N  
ATOM   1492  N   ASN A 190     -31.150 -11.955  28.558  1.00 38.33           N  
ATOM   1493  CA  ASN A 190     -32.089 -10.873  28.469  1.00 38.33           C  
ATOM   1498  C   ASN A 190     -32.491 -10.681  27.038  1.00 38.33           C  
ATOM   1499  O   ASN A 190     -33.677 -10.582  26.725  1.00 38.33           O  
ATOM   1494  CB  ASN A 190     -31.509  -9.540  28.972  1.00 38.33           C  
ATOM   1495  CG  ASN A 190     -31.292  -9.662  30.476  1.00 38.33           C  
ATOM   1497  ND2 ASN A 190     -30.345  -8.857  31.024  1.00 38.33           N  
ATOM   1496  OD1 ASN A 190     -31.950 -10.455  31.148  1.00 38.33           O  
ATOM   1500  N   LEU A 191     -31.504 -10.663  26.123  1.00 46.27           N  
ATOM   1501  CA  LEU A 191     -31.763 -10.427  24.733  1.00 46.27           C  
ATOM   1506  C   LEU A 191     -32.624 -11.530  24.209  1.00 46.27           C  
ATOM   1507  O   LEU A 191     -33.523 -11.293  23.402  1.00 46.27           O  
ATOM   1502  CB  LEU A 191     -30.480 -10.398  23.883  1.00 46.27           C  
ATOM   1503  CG  LEU A 191     -29.539  -9.223  24.217  1.00 46.27           C  
ATOM   1504  CD1 LEU A 191     -28.281  -9.249  23.334  1.00 46.27           C  
ATOM   1505  CD2 LEU A 191     -30.279  -7.876  24.156  1.00 46.27           C  
ATOM   1508  N   ALA A 192     -32.364 -12.778  24.641  1.00 35.68           N  
ATOM   1509  CA  ALA A 192     -33.140 -13.873  24.136  1.00 35.68           C  
ATOM   1511  C   ALA A 192     -34.571 -13.684  24.534  1.00 35.68           C  
ATOM   1512  O   ALA A 192     -35.473 -13.775  23.703  1.00 35.68           O  
ATOM   1510  CB  ALA A 192     -32.688 -15.232  24.696  1.00 35.68           C  
ATOM   1513  N   GLU A 193     -34.813 -13.381  25.823  1.00 55.45           N  
ATOM   1514  CA  GLU A 193     -36.158 -13.264  26.306  1.00 55.45           C  
ATOM   1520  C   GLU A 193     -36.830 -12.051  25.744  1.00 55.45           C  
ATOM   1521  O   GLU A 193     -38.014 -12.092  25.411  1.00 55.45           O  
ATOM   1515  CB  GLU A 193     -36.246 -13.292  27.841  1.00 55.45           C  
ATOM   1516  CG  GLU A 193     -35.914 -14.692  28.370  1.00 55.45           C  
ATOM   1517  CD  GLU A 193     -36.076 -14.728  29.879  1.00 55.45           C  
ATOM   1518  OE1 GLU A 193     -35.228 -14.123  30.587  1.00 55.45           O  
ATOM   1519  OE2 GLU A 193     -37.052 -15.373  30.346  1.00 55.45           O1-
ATOM   1522  N   ARG A 194     -36.091 -10.937  25.596  1.00161.51           N  
ATOM   1523  CA  ARG A 194     -36.688  -9.731  25.100  1.00161.51           C  
ATOM   1531  C   ARG A 194     -37.231  -9.980  23.729  1.00161.51           C  
ATOM   1532  O   ARG A 194     -38.320  -9.516  23.394  1.00161.51           O  
ATOM   1524  CB  ARG A 194     -35.683  -8.592  24.910  1.00161.51           C  
ATOM   1525  CG  ARG A 194     -35.196  -7.937  26.194  1.00161.51           C  
ATOM   1526  CD  ARG A 194     -34.209  -6.813  25.894  1.00161.51           C  
ATOM   1527  NE  ARG A 194     -33.976  -6.051  27.147  1.00161.51           N  
ATOM   1528  CZ  ARG A 194     -32.757  -5.477  27.344  1.00161.51           C  
ATOM   1529  NH1 ARG A 194     -31.746  -5.718  26.459  1.00161.51           N1+
ATOM   1530  NH2 ARG A 194     -32.551  -4.658  28.416  1.00161.51           N  
ATOM   1533  N   PHE A 195     -36.447 -10.686  22.895  1.00148.14           N  
ATOM   1534  CA  PHE A 195     -36.749 -10.986  21.522  1.00148.14           C  
ATOM   1542  C   PHE A 195     -37.893 -11.947  21.420  1.00148.14           C  
ATOM   1543  O   PHE A 195     -38.784 -11.779  20.589  1.00148.14           O  
ATOM   1535  CB  PHE A 195     -35.537 -11.634  20.822  1.00148.14           C  
ATOM   1536  CG  PHE A 195     -35.803 -11.787  19.362  1.00148.14           C  
ATOM   1537  CD1 PHE A 195     -36.432 -12.911  18.877  1.00148.14           C  
ATOM   1538  CD2 PHE A 195     -35.421 -10.806  18.476  1.00148.14           C  
ATOM   1539  CE1 PHE A 195     -36.674 -13.053  17.531  1.00148.14           C  
ATOM   1540  CE2 PHE A 195     -35.658 -10.943  17.128  1.00148.14           C  
ATOM   1541  CZ  PHE A 195     -36.286 -12.069  16.652  1.00148.14           C  
ATOM   1544  N   ASN A 196     -37.893 -12.995  22.264  1.00 42.77           N  
ATOM   1545  CA  ASN A 196     -38.911 -14.001  22.182  1.00 42.77           C  
ATOM   1550  C   ASN A 196     -40.225 -13.350  22.441  1.00 42.77           C  
ATOM   1551  O   ASN A 196     -41.218 -13.630  21.772  1.00 42.77           O  
ATOM   1546  CB  ASN A 196     -38.735 -15.118  23.226  1.00 42.77           C  
ATOM   1547  CG  ASN A 196     -37.500 -15.932  22.862  1.00 42.77           C  
ATOM   1549  ND2 ASN A 196     -36.698 -16.318  23.891  1.00 42.77           N  
ATOM   1548  OD1 ASN A 196     -37.254 -16.218  21.692  1.00 42.77           O  
ATOM   1552  N   LYS A 197     -40.266 -12.464  23.446  1.00 76.40           N  
ATOM   1553  CA  LYS A 197     -41.498 -11.834  23.795  1.00 76.40           C  
ATOM   1559  C   LYS A 197     -41.968 -10.931  22.697  1.00 76.40           C  
ATOM   1560  O   LYS A 197     -43.108 -11.040  22.246  1.00 76.40           O  
ATOM   1554  CB  LYS A 197     -41.362 -10.991  25.072  1.00 76.40           C  
ATOM   1555  CG  LYS A 197     -42.674 -10.375  25.558  1.00 76.40           C  
ATOM   1556  CD  LYS A 197     -42.586  -9.863  26.996  1.00 76.40           C  
ATOM   1557  CE  LYS A 197     -41.420  -8.899  27.225  1.00 76.40           C  
ATOM   1558  NZ  LYS A 197     -41.402  -8.448  28.634  1.00 76.40           N1+
ATOM   1561  N   LYS A 198     -41.103 -10.008  22.231  1.00140.54           N  
ATOM   1562  CA  LYS A 198     -41.604  -9.055  21.288  1.00140.54           C  
ATOM   1568  C   LYS A 198     -41.925  -9.633  19.937  1.00140.54           C  
ATOM   1569  O   LYS A 198     -43.064  -9.524  19.483  1.00140.54           O  
ATOM   1563  CB  LYS A 198     -40.692  -7.823  21.117  1.00140.54           C  
ATOM   1564  CG  LYS A 198     -39.266  -8.109  20.644  1.00140.54           C  
ATOM   1565  CD  LYS A 198     -38.516  -6.836  20.247  1.00140.54           C  
ATOM   1566  CE  LYS A 198     -38.409  -5.810  21.376  1.00140.54           C  
ATOM   1567  NZ  LYS A 198     -37.673  -4.613  20.910  1.00140.54           N1+
ATOM   1570  N   TYR A 199     -40.936 -10.227  19.230  1.00110.50           N  
ATOM   1571  CA  TYR A 199     -41.242 -10.685  17.898  1.00110.50           C  
ATOM   1580  C   TYR A 199     -41.992 -11.991  17.844  1.00110.50           C  
ATOM   1581  O   TYR A 199     -43.171 -12.041  17.500  1.00110.50           O  
ATOM   1572  CB  TYR A 199     -39.968 -10.880  17.061  1.00110.50           C  
ATOM   1573  CG  TYR A 199     -39.283  -9.559  16.970  1.00110.50           C  
ATOM   1574  CD1 TYR A 199     -39.685  -8.620  16.048  1.00110.50           C  
ATOM   1575  CD2 TYR A 199     -38.231  -9.262  17.805  1.00110.50           C  
ATOM   1576  CE1 TYR A 199     -39.050  -7.403  15.965  1.00110.50           C  
ATOM   1577  CE2 TYR A 199     -37.592  -8.048  17.724  1.00110.50           C  
ATOM   1578  CZ  TYR A 199     -38.002  -7.115  16.805  1.00110.50           C  
ATOM   1579  OH  TYR A 199     -37.347  -5.867  16.723  1.00110.50           O  
ATOM   1582  N   ASN A 200     -41.319 -13.079  18.275  1.00119.75           N  
ATOM   1583  CA  ASN A 200     -41.830 -14.425  18.249  1.00119.75           C  
ATOM   1588  C   ASN A 200     -41.013 -15.193  19.250  1.00119.75           C  
ATOM   1589  O   ASN A 200     -40.012 -14.677  19.742  1.00119.75           O  
ATOM   1584  CB  ASN A 200     -41.691 -15.108  16.879  1.00119.75           C  
ATOM   1585  CG  ASN A 200     -40.219 -15.109  16.499  1.00119.75           C  
ATOM   1587  ND2 ASN A 200     -39.876 -15.837  15.405  1.00119.75           N  
ATOM   1586  OD1 ASN A 200     -39.399 -14.464  17.150  1.00119.75           O  
ATOM   1590  N   ASP A 201     -41.411 -16.440  19.598  1.00 84.03           N  
ATOM   1591  CA  ASP A 201     -40.662 -17.143  20.612  1.00 84.03           C  
ATOM   1596  C   ASP A 201     -39.853 -18.253  20.005  1.00 84.03           C  
ATOM   1597  O   ASP A 201     -40.254 -19.415  20.017  1.00 84.03           O  
ATOM   1592  CB  ASP A 201     -41.537 -17.770  21.713  1.00 84.03           C  
ATOM   1593  CG  ASP A 201     -40.616 -18.329  22.796  1.00 84.03           C  
ATOM   1594  OD1 ASP A 201     -39.917 -19.343  22.529  1.00 84.03           O  
ATOM   1595  OD2 ASP A 201     -40.604 -17.749  23.912  1.00 84.03           O1-
ATOM   1598  N   ILE A 202     -38.745 -17.881  19.345  1.00111.06           N  
ATOM   1599  CA  ILE A 202     -37.771 -18.756  18.753  1.00111.06           C  
ATOM   1604  C   ILE A 202     -36.660 -19.253  19.655  1.00111.06           C  
ATOM   1605  O   ILE A 202     -36.243 -20.405  19.542  1.00111.06           O  
ATOM   1600  CB  ILE A 202     -37.146 -18.131  17.543  1.00111.06           C  
ATOM   1601  CG1 ILE A 202     -36.421 -16.830  17.921  1.00111.06           C  
ATOM   1602  CG2 ILE A 202     -38.256 -17.937  16.498  1.00111.06           C  
ATOM   1603  CD1 ILE A 202     -35.588 -16.242  16.783  1.00111.06           C  
ATOM   1606  N   PHE A 203     -36.114 -18.393  20.548  1.00 95.84           N  
ATOM   1607  CA  PHE A 203     -34.870 -18.735  21.204  1.00 95.84           C  
ATOM   1615  C   PHE A 203     -35.058 -19.448  22.509  1.00 95.84           C  
ATOM   1616  O   PHE A 203     -35.925 -19.110  23.312  1.00 95.84           O  
ATOM   1608  CB  PHE A 203     -33.986 -17.521  21.547  1.00 95.84           C  
ATOM   1609  CG  PHE A 203     -33.604 -16.801  20.300  1.00 95.84           C  
ATOM   1610  CD1 PHE A 203     -32.750 -17.370  19.383  1.00 95.84           C  
ATOM   1611  CD2 PHE A 203     -34.078 -15.531  20.067  1.00 95.84           C  
ATOM   1612  CE1 PHE A 203     -32.400 -16.688  18.242  1.00 95.84           C  
ATOM   1613  CE2 PHE A 203     -33.731 -14.843  18.929  1.00 95.84           C  
ATOM   1614  CZ  PHE A 203     -32.891 -15.425  18.011  1.00 95.84           C  
ATOM   1617  N   THR A 204     -34.206 -20.470  22.747  1.00 42.60           N  
ATOM   1618  CA  THR A 204     -34.186 -21.160  24.005  1.00 42.60           C  
ATOM   1622  C   THR A 204     -33.311 -20.337  24.908  1.00 42.60           C  
ATOM   1623  O   THR A 204     -32.381 -19.685  24.437  1.00 42.60           O  
ATOM   1619  CB  THR A 204     -33.586 -22.534  23.924  1.00 42.60           C  
ATOM   1621  CG2 THR A 204     -34.400 -23.375  22.924  1.00 42.60           C  
ATOM   1620  OG1 THR A 204     -32.230 -22.453  23.506  1.00 42.60           O  
ATOM   1624  N   ILE A 205     -33.575 -20.353  26.234  1.00102.50           N  
ATOM   1625  CA  ILE A 205     -32.787 -19.562  27.143  1.00102.50           C  
ATOM   1630  C   ILE A 205     -31.736 -20.461  27.726  1.00102.50           C  
ATOM   1631  O   ILE A 205     -32.033 -21.477  28.353  1.00102.50           O  
ATOM   1626  CB  ILE A 205     -33.578 -18.971  28.281  1.00102.50           C  
ATOM   1627  CG1 ILE A 205     -34.583 -17.922  27.770  1.00102.50           C  
ATOM   1628  CG2 ILE A 205     -32.587 -18.395  29.306  1.00102.50           C  
ATOM   1629  CD1 ILE A 205     -35.725 -18.499  26.937  1.00102.50           C  
ATOM   1632  N   PRO A 206     -30.499 -20.091  27.501  1.00 82.50           N  
ATOM   1633  CA  PRO A 206     -29.356 -20.878  27.903  1.00 82.50           C  
ATOM   1637  C   PRO A 206     -28.982 -20.787  29.352  1.00 82.50           C  
ATOM   1638  O   PRO A 206     -29.371 -19.832  30.020  1.00 82.50           O  
ATOM   1635  CB  PRO A 206     -28.208 -20.447  26.985  1.00 82.50           C  
ATOM   1636  CG  PRO A 206     -28.643 -19.076  26.440  1.00 82.50           C  
ATOM   1634  CD  PRO A 206     -30.177 -19.169  26.424  1.00 82.50           C  
ATOM   1639  N   GLU A 207     -28.217 -21.786  29.847  1.00 37.82           N  
ATOM   1640  CA  GLU A 207     -27.772 -21.806  31.213  1.00 37.82           C  
ATOM   1646  C   GLU A 207     -26.339 -22.246  31.234  1.00 37.82           C  
ATOM   1647  O   GLU A 207     -25.873 -22.944  30.335  1.00 37.82           O  
ATOM   1641  CB  GLU A 207     -28.566 -22.778  32.102  1.00 37.82           C  
ATOM   1642  CG  GLU A 207     -30.004 -22.322  32.365  1.00 37.82           C  
ATOM   1643  CD  GLU A 207     -30.676 -23.366  33.248  1.00 37.82           C  
ATOM   1644  OE1 GLU A 207     -30.178 -24.522  33.281  1.00 37.82           O  
ATOM   1645  OE2 GLU A 207     -31.698 -23.019  33.899  1.00 37.82           O1-
ATOM   1648  N   VAL A 208     -25.587 -21.822  32.269  1.00 91.32           N  
ATOM   1649  CA  VAL A 208     -24.210 -22.215  32.356  1.00 91.32           C  
ATOM   1653  C   VAL A 208     -24.149 -23.611  32.896  1.00 91.32           C  
ATOM   1654  O   VAL A 208     -24.791 -23.932  33.894  1.00 91.32           O  
ATOM   1650  CB  VAL A 208     -23.398 -21.342  33.267  1.00 91.32           C  
ATOM   1651  CG1 VAL A 208     -23.993 -21.426  34.684  1.00 91.32           C  
ATOM   1652  CG2 VAL A 208     -21.929 -21.789  33.194  1.00 91.32           C  
ATOM   1655  N   LYS A 209     -23.363 -24.484  32.234  1.00 80.03           N  
ATOM   1656  CA  LYS A 209     -23.207 -25.832  32.700  1.00 80.03           C  
ATOM   1662  C   LYS A 209     -21.893 -25.913  33.400  1.00 80.03           C  
ATOM   1663  O   LYS A 209     -20.900 -25.351  32.941  1.00 80.03           O  
ATOM   1657  CB  LYS A 209     -23.148 -26.894  31.593  1.00 80.03           C  
ATOM   1658  CG  LYS A 209     -22.712 -28.251  32.149  1.00 80.03           C  
ATOM   1659  CD  LYS A 209     -22.915 -29.433  31.205  1.00 80.03           C  
ATOM   1660  CE  LYS A 209     -22.456 -30.761  31.807  1.00 80.03           C  
ATOM   1661  NZ  LYS A 209     -20.984 -30.876  31.723  1.00 80.03           N1+
ATOM   1664  N   ILE A 210     -21.859 -26.635  34.538  1.00142.39           N  
ATOM   1665  CA  ILE A 210     -20.636 -26.751  35.276  1.00142.39           C  
ATOM   1670  C   ILE A 210     -20.072 -28.115  35.016  1.00142.39           C  
ATOM   1671  O   ILE A 210     -20.755 -29.136  35.084  1.00142.39           O  
ATOM   1666  CB  ILE A 210     -20.806 -26.563  36.759  1.00142.39           C  
ATOM   1667  CG1 ILE A 210     -19.446 -26.291  37.414  1.00142.39           C  
ATOM   1668  CG2 ILE A 210     -21.535 -27.787  37.336  1.00142.39           C  
ATOM   1669  CD1 ILE A 210     -18.826 -24.954  37.013  1.00142.39           C  
ATOM   1672  N   PRO A 211     -18.815 -28.119  34.676  1.00 85.72           N  
ATOM   1673  CA  PRO A 211     -18.084 -29.315  34.355  1.00 85.72           C  
ATOM   1677  C   PRO A 211     -17.754 -30.082  35.589  1.00 85.72           C  
ATOM   1678  O   PRO A 211     -17.894 -29.544  36.686  1.00 85.72           O  
ATOM   1675  CB  PRO A 211     -16.836 -28.844  33.613  1.00 85.72           C  
ATOM   1676  CG  PRO A 211     -16.696 -27.359  33.975  1.00 85.72           C  
ATOM   1674  CD  PRO A 211     -18.146 -26.917  34.212  1.00 85.72           C  
ATOM   1679  N   LYS A 212     -17.302 -31.340  35.431  1.00151.26           N  
ATOM   1680  CA  LYS A 212     -17.036 -32.129  36.592  1.00151.26           C  
ATOM   1686  C   LYS A 212     -15.794 -31.618  37.249  1.00151.26           C  
ATOM   1687  O   LYS A 212     -14.683 -32.024  36.909  1.00151.26           O  
ATOM   1681  CB  LYS A 212     -16.836 -33.618  36.272  1.00151.26           C  
ATOM   1682  CG  LYS A 212     -18.041 -34.215  35.544  1.00151.26           C  
ATOM   1683  CD  LYS A 212     -19.355 -34.045  36.307  1.00151.26           C  
ATOM   1684  CE  LYS A 212     -20.589 -34.399  35.475  1.00151.26           C  
ATOM   1685  NZ  LYS A 212     -20.762 -33.418  34.381  1.00151.26           N1+
ATOM   1688  N   VAL A 213     -15.988 -30.690  38.210  1.00 79.50           N  
ATOM   1689  CA  VAL A 213     -14.962 -30.142  39.051  1.00 79.50           C  
ATOM   1693  C   VAL A 213     -13.700 -29.879  38.290  1.00 79.50           C  
ATOM   1694  O   VAL A 213     -12.659 -30.461  38.592  1.00 79.50           O  
ATOM   1690  CB  VAL A 213     -14.650 -31.001  40.247  1.00 79.50           C  
ATOM   1691  CG1 VAL A 213     -15.894 -31.035  41.151  1.00 79.50           C  
ATOM   1692  CG2 VAL A 213     -14.206 -32.394  39.768  1.00 79.50           C  
ATOM   1695  N   GLY A 214     -13.741 -28.992  37.279  1.00 24.67           N  
ATOM   1696  CA  GLY A 214     -12.524 -28.735  36.567  1.00 24.67           C  
ATOM   1697  C   GLY A 214     -11.547 -28.159  37.541  1.00 24.67           C  
ATOM   1698  O   GLY A 214     -11.879 -27.270  38.325  1.00 24.67           O  
ATOM   1699  N   ALA A 215     -10.301 -28.669  37.517  1.00 31.48           N  
ATOM   1700  CA  ALA A 215      -9.296 -28.173  38.410  1.00 31.48           C  
ATOM   1702  C   ALA A 215      -8.750 -26.911  37.832  1.00 31.48           C  
ATOM   1703  O   ALA A 215      -8.646 -26.759  36.617  1.00 31.48           O  
ATOM   1701  CB  ALA A 215      -8.115 -29.140  38.609  1.00 31.48           C  
ATOM   1704  N   ARG A 216      -8.388 -25.961  38.711  1.00150.66           N  
ATOM   1705  CA  ARG A 216      -7.785 -24.747  38.254  1.00150.66           C  
ATOM   1713  C   ARG A 216      -6.317 -24.952  38.420  1.00150.66           C  
ATOM   1714  O   ARG A 216      -5.842 -25.239  39.518  1.00150.66           O  
ATOM   1706  CB  ARG A 216      -8.244 -23.521  39.060  1.00150.66           C  
ATOM   1707  CG  ARG A 216      -7.995 -23.652  40.561  1.00150.66           C  
ATOM   1708  CD  ARG A 216      -8.955 -22.801  41.393  1.00150.66           C  
ATOM   1709  NE  ARG A 216     -10.304 -23.416  41.232  1.00150.66           N  
ATOM   1710  CZ  ARG A 216     -11.408 -22.828  41.778  1.00150.66           C  
ATOM   1711  NH1 ARG A 216     -11.289 -21.661  42.476  1.00150.66           N1+
ATOM   1712  NH2 ARG A 216     -12.633 -23.410  41.623  1.00150.66           N  
ATOM   1715  N   ILE A 217      -5.560 -24.824  37.312  1.00105.70           N  
ATOM   1716  CA  ILE A 217      -4.153 -25.101  37.341  1.00105.70           C  
ATOM   1721  C   ILE A 217      -3.403 -23.816  37.481  1.00105.70           C  
ATOM   1722  O   ILE A 217      -3.669 -22.842  36.778  1.00105.70           O  
ATOM   1717  CB  ILE A 217      -3.667 -25.791  36.098  1.00105.70           C  
ATOM   1718  CG1 ILE A 217      -4.335 -27.169  35.972  1.00105.70           C  
ATOM   1719  CG2 ILE A 217      -2.131 -25.857  36.148  1.00105.70           C  
ATOM   1720  CD1 ILE A 217      -4.009 -28.105  37.134  1.00105.70           C  
ATOM   1723  N   MET A 218      -2.448 -23.795  38.434  1.00119.68           N  
ATOM   1724  CA  MET A 218      -1.670 -22.625  38.743  1.00119.68           C  
ATOM   1729  C   MET A 218      -0.330 -22.666  38.073  1.00119.68           C  
ATOM   1730  O   MET A 218       0.035 -23.626  37.397  1.00119.68           O  
ATOM   1725  CB  MET A 218      -1.425 -22.421  40.247  1.00119.68           C  
ATOM   1726  CG  MET A 218      -2.702 -22.041  40.992  1.00119.68           C  
ATOM   1727  SD  MET A 218      -3.892 -23.397  41.171  1.00119.68           S  
ATOM   1728  CE  MET A 218      -5.337 -22.301  41.126  1.00119.68           C  
ATOM   1731  N   SER A 219       0.436 -21.569  38.247  1.00 43.78           N  
ATOM   1732  CA  SER A 219       1.739 -21.432  37.667  1.00 43.78           C  
ATOM   1735  C   SER A 219       2.692 -22.330  38.382  1.00 43.78           C  
ATOM   1736  O   SER A 219       2.519 -22.656  39.555  1.00 43.78           O  
ATOM   1733  CB  SER A 219       2.315 -20.008  37.777  1.00 43.78           C  
ATOM   1734  OG  SER A 219       1.484 -19.085  37.087  1.00 43.78           O  
ATOM   1737  N   LEU A 220       3.704 -22.803  37.634  1.00 66.32           N  
ATOM   1738  CA  LEU A 220       4.770 -23.584  38.175  1.00 66.32           C  
ATOM   1743  C   LEU A 220       5.617 -22.656  38.995  1.00 66.32           C  
ATOM   1744  O   LEU A 220       6.263 -23.068  39.957  1.00 66.32           O  
ATOM   1739  CB  LEU A 220       5.658 -24.194  37.079  1.00 66.32           C  
ATOM   1740  CG  LEU A 220       4.874 -25.122  36.132  1.00 66.32           C  
ATOM   1741  CD1 LEU A 220       5.804 -25.806  35.117  1.00 66.32           C  
ATOM   1742  CD2 LEU A 220       4.000 -26.112  36.916  1.00 66.32           C  
ATOM   1745  N   ASN A 221       5.710 -21.392  38.531  1.00 86.12           N  
ATOM   1746  CA  ASN A 221       6.518 -20.351  39.111  1.00 86.12           C  
ATOM   1751  C   ASN A 221       5.961 -19.755  40.370  1.00 86.12           C  
ATOM   1752  O   ASN A 221       6.628 -19.736  41.403  1.00 86.12           O  
ATOM   1747  CB  ASN A 221       6.723 -19.191  38.123  1.00 86.12           C  
ATOM   1748  CG  ASN A 221       7.766 -18.243  38.695  1.00 86.12           C  
ATOM   1750  ND2 ASN A 221       7.437 -16.924  38.725  1.00 86.12           N  
ATOM   1749  OD1 ASN A 221       8.849 -18.662  39.100  1.00 86.12           O  
ATOM   1753  N   ASP A 222       4.720 -19.230  40.299  1.00 66.28           N  
ATOM   1754  CA  ASP A 222       4.075 -18.613  41.425  1.00 66.28           C  
ATOM   1759  C   ASP A 222       2.754 -19.303  41.537  1.00 66.28           C  
ATOM   1760  O   ASP A 222       1.855 -19.087  40.727  1.00 66.28           O  
ATOM   1755  CB  ASP A 222       3.799 -17.113  41.220  1.00 66.28           C  
ATOM   1756  CG  ASP A 222       3.270 -16.529  42.523  1.00 66.28           C  
ATOM   1757  OD1 ASP A 222       2.904 -17.323  43.430  1.00 66.28           O  
ATOM   1758  OD2 ASP A 222       3.222 -15.274  42.627  1.00 66.28           O1-
ATOM   1761  N   PRO A 223       2.630 -20.133  42.531  1.00 76.60           N  
ATOM   1762  CA  PRO A 223       1.440 -20.923  42.695  1.00 76.60           C  
ATOM   1766  C   PRO A 223       0.197 -20.154  43.014  1.00 76.60           C  
ATOM   1767  O   PRO A 223      -0.887 -20.720  42.881  1.00 76.60           O  
ATOM   1764  CB  PRO A 223       1.786 -21.975  43.747  1.00 76.60           C  
ATOM   1765  CG  PRO A 223       3.304 -22.162  43.584  1.00 76.60           C  
ATOM   1763  CD  PRO A 223       3.802 -20.800  43.075  1.00 76.60           C  
ATOM   1768  N   LEU A 224       0.316 -18.908  43.505  1.00 87.07           N  
ATOM   1769  CA  LEU A 224      -0.840 -18.116  43.810  1.00 87.07           C  
ATOM   1774  C   LEU A 224      -1.528 -17.734  42.537  1.00 87.07           C  
ATOM   1775  O   LEU A 224      -2.756 -17.676  42.476  1.00 87.07           O  
ATOM   1770  CB  LEU A 224      -0.495 -16.818  44.563  1.00 87.07           C  
ATOM   1771  CG  LEU A 224       0.111 -17.058  45.959  1.00 87.07           C  
ATOM   1772  CD1 LEU A 224       1.483 -17.745  45.871  1.00 87.07           C  
ATOM   1773  CD2 LEU A 224       0.148 -15.760  46.779  1.00 87.07           C  
ATOM   1776  N   LYS A 225      -0.740 -17.444  41.484  1.00109.29           N  
ATOM   1777  CA  LYS A 225      -1.282 -16.997  40.231  1.00109.29           C  
ATOM   1783  C   LYS A 225      -1.816 -18.155  39.454  1.00109.29           C  
ATOM   1784  O   LYS A 225      -1.493 -19.312  39.720  1.00109.29           O  
ATOM   1778  CB  LYS A 225      -0.255 -16.273  39.342  1.00109.29           C  
ATOM   1779  CG  LYS A 225       0.137 -14.894  39.874  1.00109.29           C  
ATOM   1780  CD  LYS A 225       0.905 -14.939  41.194  1.00109.29           C  
ATOM   1781  CE  LYS A 225       1.180 -13.558  41.792  1.00109.29           C  
ATOM   1782  NZ  LYS A 225      -0.050 -13.030  42.424  1.00109.29           N1+
ATOM   1785  N   LYS A 226      -2.709 -17.845  38.490  1.00 68.85           N  
ATOM   1786  CA  LYS A 226      -3.271 -18.818  37.598  1.00 68.85           C  
ATOM   1792  C   LYS A 226      -2.287 -18.981  36.479  1.00 68.85           C  
ATOM   1793  O   LYS A 226      -1.475 -18.091  36.232  1.00 68.85           O  
ATOM   1787  CB  LYS A 226      -4.615 -18.376  37.002  1.00 68.85           C  
ATOM   1788  CG  LYS A 226      -5.243 -19.391  36.048  1.00 68.85           C  
ATOM   1789  CD  LYS A 226      -6.712 -19.095  35.743  1.00 68.85           C  
ATOM   1790  CE  LYS A 226      -7.294 -19.940  34.608  1.00 68.85           C  
ATOM   1791  NZ  LYS A 226      -6.941 -19.342  33.302  1.00 68.85           N1+
ATOM   1794  N   MET A 227      -2.311 -20.136  35.781  1.00 46.68           N  
ATOM   1795  CA  MET A 227      -1.361 -20.337  34.723  1.00 46.68           C  
ATOM   1800  C   MET A 227      -1.756 -19.465  33.568  1.00 46.68           C  
ATOM   1801  O   MET A 227      -2.932 -19.391  33.211  1.00 46.68           O  
ATOM   1796  CB  MET A 227      -1.280 -21.796  34.239  1.00 46.68           C  
ATOM   1797  CG  MET A 227      -0.094 -22.079  33.314  1.00 46.68           C  
ATOM   1798  SD  MET A 227       0.088 -23.823  32.827  1.00 46.68           S  
ATOM   1799  CE  MET A 227       0.776 -24.375  34.416  1.00 46.68           C  
ATOM   1802  N   SER A 228      -0.775 -18.762  32.956  1.00 44.78           N  
ATOM   1803  CA  SER A 228      -1.093 -17.887  31.860  1.00 44.78           C  
ATOM   1806  C   SER A 228       0.061 -17.825  30.902  1.00 44.78           C  
ATOM   1807  O   SER A 228       1.220 -17.760  31.307  1.00 44.78           O  
ATOM   1804  CB  SER A 228      -1.374 -16.442  32.305  1.00 44.78           C  
ATOM   1805  OG  SER A 228      -1.672 -15.633  31.175  1.00 44.78           O  
ATOM   1808  N   LYS A 229      -0.239 -17.835  29.583  1.00 78.27           N  
ATOM   1809  CA  LYS A 229       0.809 -17.774  28.602  1.00 78.27           C  
ATOM   1815  C   LYS A 229       1.450 -16.422  28.606  1.00 78.27           C  
ATOM   1816  O   LYS A 229       2.615 -16.282  28.241  1.00 78.27           O  
ATOM   1810  CB  LYS A 229       0.428 -18.091  27.151  1.00 78.27           C  
ATOM   1811  CG  LYS A 229       1.689 -17.968  26.293  1.00 78.27           C  
ATOM   1812  CD  LYS A 229       1.672 -18.681  24.952  1.00 78.27           C  
ATOM   1813  CE  LYS A 229       2.980 -18.503  24.181  1.00 78.27           C  
ATOM   1814  NZ  LYS A 229       2.981 -19.360  22.977  1.00 78.27           N1+
ATOM   1817  N   SER A 230       0.691 -15.382  28.991  1.00 45.39           N  
ATOM   1818  CA  SER A 230       1.168 -14.027  28.969  1.00 45.39           C  
ATOM   1821  C   SER A 230       2.314 -13.844  29.924  1.00 45.39           C  
ATOM   1822  O   SER A 230       3.073 -12.885  29.793  1.00 45.39           O  
ATOM   1819  CB  SER A 230       0.077 -13.016  29.366  1.00 45.39           C  
ATOM   1820  OG  SER A 230      -0.326 -13.240  30.709  1.00 45.39           O  
ATOM   1823  N   ASP A 231       2.488 -14.758  30.898  1.00 76.72           N  
ATOM   1824  CA  ASP A 231       3.520 -14.605  31.892  1.00 76.72           C  
ATOM   1829  C   ASP A 231       4.847 -14.434  31.206  1.00 76.72           C  
ATOM   1830  O   ASP A 231       5.149 -15.079  30.202  1.00 76.72           O  
ATOM   1825  CB  ASP A 231       3.597 -15.814  32.847  1.00 76.72           C  
ATOM   1826  CG  ASP A 231       4.507 -15.487  34.024  1.00 76.72           C  
ATOM   1827  OD1 ASP A 231       5.688 -15.122  33.780  1.00 76.72           O  
ATOM   1828  OD2 ASP A 231       4.035 -15.613  35.186  1.00 76.72           O1-
ATOM   1831  N   PRO A 232       5.626 -13.524  31.741  1.00160.05           N  
ATOM   1832  CA  PRO A 232       6.917 -13.189  31.194  1.00160.05           C  
ATOM   1836  C   PRO A 232       7.916 -14.298  31.256  1.00160.05           C  
ATOM   1837  O   PRO A 232       8.844 -14.287  30.446  1.00160.05           O  
ATOM   1834  CB  PRO A 232       7.367 -11.930  31.931  1.00160.05           C  
ATOM   1835  CG  PRO A 232       6.047 -11.258  32.344  1.00160.05           C  
ATOM   1833  CD  PRO A 232       5.059 -12.425  32.506  1.00160.05           C  
ATOM   1838  N   ASN A 233       7.789 -15.244  32.210  1.00117.96           N  
ATOM   1839  CA  ASN A 233       8.767 -16.290  32.218  1.00117.96           C  
ATOM   1844  C   ASN A 233       8.127 -17.535  31.687  1.00117.96           C  
ATOM   1845  O   ASN A 233       7.013 -17.905  32.046  1.00117.96           O  
ATOM   1840  CB  ASN A 233       9.438 -16.578  33.584  1.00117.96           C  
ATOM   1841  CG  ASN A 233       8.481 -17.186  34.600  1.00117.96           C  
ATOM   1843  ND2 ASN A 233       9.057 -17.754  35.692  1.00117.96           N  
ATOM   1842  OD1 ASN A 233       7.263 -17.149  34.446  1.00117.96           O  
ATOM   1846  N   GLN A 234       8.853 -18.211  30.787  1.00129.40           N  
ATOM   1847  CA  GLN A 234       8.414 -19.389  30.099  1.00129.40           C  
ATOM   1853  C   GLN A 234       8.225 -20.517  31.069  1.00129.40           C  
ATOM   1854  O   GLN A 234       7.470 -21.452  30.803  1.00129.40           O  
ATOM   1848  CB  GLN A 234       9.439 -19.882  29.064  1.00129.40           C  
ATOM   1849  CG  GLN A 234       8.997 -21.138  28.314  1.00129.40           C  
ATOM   1850  CD  GLN A 234      10.152 -21.596  27.432  1.00129.40           C  
ATOM   1852  NE2 GLN A 234       9.820 -22.277  26.302  1.00129.40           N  
ATOM   1851  OE1 GLN A 234      11.318 -21.364  27.743  1.00129.40           O  
ATOM   1855  N   LYS A 235       8.965 -20.493  32.189  1.00 86.16           N  
ATOM   1856  CA  LYS A 235       8.960 -21.556  33.154  1.00 86.16           C  
ATOM   1862  C   LYS A 235       7.603 -21.732  33.777  1.00 86.16           C  
ATOM   1863  O   LYS A 235       7.195 -22.851  34.086  1.00 86.16           O  
ATOM   1857  CB  LYS A 235       9.952 -21.297  34.300  1.00 86.16           C  
ATOM   1858  CG  LYS A 235      11.397 -21.202  33.813  1.00 86.16           C  
ATOM   1859  CD  LYS A 235      12.355 -20.596  34.837  1.00 86.16           C  
ATOM   1860  CE  LYS A 235      13.797 -20.511  34.333  1.00 86.16           C  
ATOM   1861  NZ  LYS A 235      14.352 -21.870  34.154  1.00 86.16           N1+
ATOM   1864  N   ALA A 236       6.874 -20.621  33.976  1.00 54.41           N  
ATOM   1865  CA  ALA A 236       5.618 -20.579  34.676  1.00 54.41           C  
ATOM   1867  C   ALA A 236       4.545 -21.390  34.006  1.00 54.41           C  
ATOM   1868  O   ALA A 236       3.676 -21.941  34.684  1.00 54.41           O  
ATOM   1866  CB  ALA A 236       5.084 -19.144  34.836  1.00 54.41           C  
ATOM   1869  N   TYR A 237       4.533 -21.467  32.662  1.00 70.59           N  
ATOM   1870  CA  TYR A 237       3.433 -22.139  32.028  1.00 70.59           C  
ATOM   1879  C   TYR A 237       3.915 -23.238  31.132  1.00 70.59           C  
ATOM   1880  O   TYR A 237       5.082 -23.298  30.749  1.00 70.59           O  
ATOM   1871  CB  TYR A 237       2.547 -21.197  31.192  1.00 70.59           C  
ATOM   1872  CG  TYR A 237       3.392 -20.533  30.155  1.00 70.59           C  
ATOM   1873  CD1 TYR A 237       3.648 -21.147  28.950  1.00 70.59           C  
ATOM   1874  CD2 TYR A 237       3.927 -19.286  30.389  1.00 70.59           C  
ATOM   1875  CE1 TYR A 237       4.424 -20.532  27.996  1.00 70.59           C  
ATOM   1876  CE2 TYR A 237       4.704 -18.665  29.439  1.00 70.59           C  
ATOM   1877  CZ  TYR A 237       4.952 -19.287  28.239  1.00 70.59           C  
ATOM   1878  OH  TYR A 237       5.747 -18.653  27.260  1.00 70.59           O  
ATOM   1881  N   ILE A 238       2.994 -24.179  30.834  1.00 45.98           N  
ATOM   1882  CA  ILE A 238       3.264 -25.282  29.960  1.00 45.98           C  
ATOM   1887  C   ILE A 238       2.223 -25.263  28.886  1.00 45.98           C  
ATOM   1888  O   ILE A 238       1.030 -25.131  29.156  1.00 45.98           O  
ATOM   1883  CB  ILE A 238       3.165 -26.609  30.652  1.00 45.98           C  
ATOM   1884  CG1 ILE A 238       4.228 -26.713  31.758  1.00 45.98           C  
ATOM   1885  CG2 ILE A 238       3.255 -27.717  29.591  1.00 45.98           C  
ATOM   1886  CD1 ILE A 238       4.015 -27.902  32.692  1.00 45.98           C  
ATOM   1889  N   THR A 239       2.661 -25.400  27.621  1.00 51.90           N  
ATOM   1890  CA  THR A 239       1.759 -25.398  26.510  1.00 51.90           C  
ATOM   1894  C   THR A 239       1.796 -26.783  25.944  1.00 51.90           C  
ATOM   1895  O   THR A 239       2.792 -27.490  26.076  1.00 51.90           O  
ATOM   1891  CB  THR A 239       2.187 -24.461  25.422  1.00 51.90           C  
ATOM   1893  CG2 THR A 239       2.298 -23.048  26.017  1.00 51.90           C  
ATOM   1892  OG1 THR A 239       3.444 -24.864  24.898  1.00 51.90           O  
ATOM   1896  N   LEU A 240       0.711 -27.191  25.265  1.00 71.68           N  
ATOM   1897  CA  LEU A 240       0.571 -28.528  24.764  1.00 71.68           C  
ATOM   1902  C   LEU A 240       1.662 -28.847  23.776  1.00 71.68           C  
ATOM   1903  O   LEU A 240       2.040 -30.006  23.623  1.00 71.68           O  
ATOM   1898  CB  LEU A 240      -0.783 -28.771  24.074  1.00 71.68           C  
ATOM   1899  CG  LEU A 240      -1.979 -28.693  25.043  1.00 71.68           C  
ATOM   1900  CD1 LEU A 240      -3.309 -28.947  24.317  1.00 71.68           C  
ATOM   1901  CD2 LEU A 240      -1.769 -29.611  26.258  1.00 71.68           C  
ATOM   1904  N   LEU A 241       2.128 -27.840  23.018  1.00102.14           N  
ATOM   1905  CA  LEU A 241       3.165 -27.981  22.026  1.00102.14           C  
ATOM   1910  C   LEU A 241       4.556 -28.130  22.582  1.00102.14           C  
ATOM   1911  O   LEU A 241       5.444 -28.577  21.858  1.00102.14           O  
ATOM   1906  CB  LEU A 241       3.163 -26.877  20.955  1.00102.14           C  
ATOM   1907  CG  LEU A 241       1.933 -26.988  20.033  1.00102.14           C  
ATOM   1908  CD1 LEU A 241       2.060 -26.082  18.796  1.00102.14           C  
ATOM   1909  CD2 LEU A 241       1.645 -28.456  19.678  1.00102.14           C  
ATOM   1912  N   ASP A 242       4.825 -27.707  23.836  1.00129.18           N  
ATOM   1913  CA  ASP A 242       6.185 -27.765  24.315  1.00129.18           C  
ATOM   1918  C   ASP A 242       6.741 -29.153  24.198  1.00129.18           C  
ATOM   1919  O   ASP A 242       6.051 -30.150  24.408  1.00129.18           O  
ATOM   1914  CB  ASP A 242       6.381 -27.216  25.746  1.00129.18           C  
ATOM   1915  CG  ASP A 242       5.514 -27.974  26.735  1.00129.18           C  
ATOM   1916  OD1 ASP A 242       4.849 -28.958  26.321  1.00129.18           O  
ATOM   1917  OD2 ASP A 242       5.503 -27.564  27.926  1.00129.18           O1-
ATOM   1920  N   GLU A 243       8.034 -29.226  23.808  1.00 76.88           N  
ATOM   1921  CA  GLU A 243       8.737 -30.456  23.571  1.00 76.88           C  
ATOM   1927  C   GLU A 243       8.973 -31.117  24.887  1.00 76.88           C  
ATOM   1928  O   GLU A 243       9.012 -30.473  25.933  1.00 76.88           O  
ATOM   1922  CB  GLU A 243      10.108 -30.255  22.903  1.00 76.88           C  
ATOM   1923  CG  GLU A 243      10.023 -29.711  21.474  1.00 76.88           C  
ATOM   1924  CD  GLU A 243       9.568 -30.841  20.562  1.00 76.88           C  
ATOM   1925  OE1 GLU A 243      10.269 -31.887  20.520  1.00 76.88           O  
ATOM   1926  OE2 GLU A 243       8.511 -30.674  19.897  1.00 76.88           O1-
ATOM   1929  N   PRO A 244       9.138 -32.409  24.849  1.00148.31           N  
ATOM   1930  CA  PRO A 244       9.324 -33.160  26.054  1.00148.31           C  
ATOM   1934  C   PRO A 244      10.529 -32.679  26.785  1.00148.31           C  
ATOM   1935  O   PRO A 244      10.556 -32.774  28.011  1.00148.31           O  
ATOM   1932  CB  PRO A 244       9.372 -34.622  25.620  1.00148.31           C  
ATOM   1933  CG  PRO A 244       8.506 -34.642  24.345  1.00148.31           C  
ATOM   1931  CD  PRO A 244       8.655 -33.230  23.752  1.00148.31           C  
ATOM   1936  N   LYS A 245      11.542 -32.178  26.057  1.00124.06           N  
ATOM   1937  CA  LYS A 245      12.725 -31.697  26.701  1.00124.06           C  
ATOM   1943  C   LYS A 245      12.393 -30.476  27.504  1.00124.06           C  
ATOM   1944  O   LYS A 245      12.839 -30.336  28.641  1.00124.06           O  
ATOM   1938  CB  LYS A 245      13.851 -31.353  25.707  1.00124.06           C  
ATOM   1939  CG  LYS A 245      13.541 -30.185  24.771  1.00124.06           C  
ATOM   1940  CD  LYS A 245      14.753 -29.718  23.964  1.00124.06           C  
ATOM   1941  CE  LYS A 245      15.979 -29.393  24.821  1.00124.06           C  
ATOM   1942  NZ  LYS A 245      15.695 -28.236  25.699  1.00124.06           N1+
ATOM   1945  N   GLN A 246      11.606 -29.548  26.923  1.00 51.99           N  
ATOM   1946  CA  GLN A 246      11.218 -28.341  27.599  1.00 51.99           C  
ATOM   1952  C   GLN A 246      10.275 -28.685  28.702  1.00 51.99           C  
ATOM   1953  O   GLN A 246      10.286 -28.073  29.768  1.00 51.99           O  
ATOM   1947  CB  GLN A 246      10.509 -27.337  26.673  1.00 51.99           C  
ATOM   1948  CG  GLN A 246      11.453 -26.686  25.661  1.00 51.99           C  
ATOM   1949  CD  GLN A 246      12.345 -25.726  26.435  1.00 51.99           C  
ATOM   1951  NE2 GLN A 246      11.713 -24.780  27.178  1.00 51.99           N  
ATOM   1950  OE1 GLN A 246      13.570 -25.812  26.382  1.00 51.99           O  
ATOM   1954  N   LEU A 247       9.418 -29.685  28.457  1.00135.55           N  
ATOM   1955  CA  LEU A 247       8.434 -30.072  29.416  1.00135.55           C  
ATOM   1960  C   LEU A 247       9.162 -30.557  30.635  1.00135.55           C  
ATOM   1961  O   LEU A 247       8.801 -30.227  31.764  1.00135.55           O  
ATOM   1956  CB  LEU A 247       7.534 -31.181  28.838  1.00135.55           C  
ATOM   1957  CG  LEU A 247       6.263 -31.485  29.647  1.00135.55           C  
ATOM   1958  CD1 LEU A 247       6.578 -32.191  30.967  1.00135.55           C  
ATOM   1959  CD2 LEU A 247       5.413 -30.218  29.833  1.00135.55           C  
ATOM   1962  N   GLU A 248      10.238 -31.340  30.431  1.00 53.46           N  
ATOM   1963  CA  GLU A 248      10.975 -31.889  31.531  1.00 53.46           C  
ATOM   1969  C   GLU A 248      11.662 -30.802  32.302  1.00 53.46           C  
ATOM   1970  O   GLU A 248      11.681 -30.820  33.532  1.00 53.46           O  
ATOM   1964  CB  GLU A 248      12.029 -32.917  31.083  1.00 53.46           C  
ATOM   1965  CG  GLU A 248      12.655 -33.697  32.242  1.00 53.46           C  
ATOM   1966  CD  GLU A 248      13.348 -34.922  31.660  1.00 53.46           C  
ATOM   1967  OE1 GLU A 248      14.153 -34.749  30.707  1.00 53.46           O  
ATOM   1968  OE2 GLU A 248      13.080 -36.047  32.162  1.00 53.46           O1-
ATOM   1971  N   LYS A 249      12.235 -29.810  31.598  1.00 74.32           N  
ATOM   1972  CA  LYS A 249      12.989 -28.770  32.239  1.00 74.32           C  
ATOM   1978  C   LYS A 249      12.123 -27.974  33.168  1.00 74.32           C  
ATOM   1979  O   LYS A 249      12.522 -27.675  34.292  1.00 74.32           O  
ATOM   1973  CB  LYS A 249      13.578 -27.771  31.230  1.00 74.32           C  
ATOM   1974  CG  LYS A 249      14.265 -26.577  31.894  1.00 74.32           C  
ATOM   1975  CD  LYS A 249      15.086 -25.722  30.929  1.00 74.32           C  
ATOM   1976  CE  LYS A 249      15.490 -24.368  31.516  1.00 74.32           C  
ATOM   1977  NZ  LYS A 249      16.042 -24.546  32.878  1.00 74.32           N1+
ATOM   1980  N   LYS A 250      10.910 -27.614  32.711  1.00 51.77           N  
ATOM   1981  CA  LYS A 250      10.011 -26.753  33.429  1.00 51.77           C  
ATOM   1987  C   LYS A 250       9.528 -27.387  34.696  1.00 51.77           C  
ATOM   1988  O   LYS A 250       9.398 -26.715  35.719  1.00 51.77           O  
ATOM   1982  CB  LYS A 250       8.763 -26.398  32.603  1.00 51.77           C  
ATOM   1983  CG  LYS A 250       9.079 -25.617  31.325  1.00 51.77           C  
ATOM   1984  CD  LYS A 250       7.897 -25.512  30.360  1.00 51.77           C  
ATOM   1985  CE  LYS A 250       8.222 -24.732  29.084  1.00 51.77           C  
ATOM   1986  NZ  LYS A 250       7.023 -24.640  28.223  1.00 51.77           N1+
ATOM   1989  N   ILE A 251       9.229 -28.697  34.648  1.00 94.63           N  
ATOM   1990  CA  ILE A 251       8.672 -29.421  35.755  1.00 94.63           C  
ATOM   1995  C   ILE A 251       9.648 -29.471  36.889  1.00 94.63           C  
ATOM   1996  O   ILE A 251       9.280 -29.261  38.043  1.00 94.63           O  
ATOM   1991  CB  ILE A 251       8.370 -30.850  35.400  1.00 94.63           C  
ATOM   1992  CG1 ILE A 251       7.330 -30.936  34.269  1.00 94.63           C  
ATOM   1993  CG2 ILE A 251       7.934 -31.570  36.688  1.00 94.63           C  
ATOM   1994  CD1 ILE A 251       5.953 -30.396  34.647  1.00 94.63           C  
ATOM   1997  N   LYS A 252      10.927 -29.750  36.585  1.00 41.59           N  
ATOM   1998  CA  LYS A 252      11.922 -29.901  37.606  1.00 41.59           C  
ATOM   2004  C   LYS A 252      12.046 -28.611  38.358  1.00 41.59           C  
ATOM   2005  O   LYS A 252      12.228 -28.606  39.574  1.00 41.59           O  
ATOM   1999  CB  LYS A 252      13.318 -30.204  37.033  1.00 41.59           C  
ATOM   2000  CG  LYS A 252      13.422 -31.531  36.277  1.00 41.59           C  
ATOM   2001  CD  LYS A 252      14.716 -31.657  35.468  1.00 41.59           C  
ATOM   2002  CE  LYS A 252      14.846 -32.975  34.700  1.00 41.59           C  
ATOM   2003  NZ  LYS A 252      16.121 -32.997  33.947  1.00 41.59           N1+
ATOM   2006  N   SER A 253      11.983 -27.484  37.627  1.00109.10           N  
ATOM   2007  CA  SER A 253      12.161 -26.155  38.146  1.00109.10           C  
ATOM   2010  C   SER A 253      10.935 -25.624  38.834  1.00109.10           C  
ATOM   2011  O   SER A 253      10.975 -24.510  39.356  1.00109.10           O  
ATOM   2008  CB  SER A 253      12.495 -25.136  37.040  1.00109.10           C  
ATOM   2009  OG  SER A 253      13.705 -25.490  36.388  1.00109.10           O  
ATOM   2012  N   ALA A 254       9.806 -26.356  38.839  1.00 41.78           N  
ATOM   2013  CA  ALA A 254       8.596 -25.815  39.404  1.00 41.78           C  
ATOM   2015  C   ALA A 254       8.778 -25.551  40.872  1.00 41.78           C  
ATOM   2016  O   ALA A 254       9.487 -26.273  41.570  1.00 41.78           O  
ATOM   2014  CB  ALA A 254       7.378 -26.743  39.248  1.00 41.78           C  
ATOM   2017  N   VAL A 255       8.107 -24.490  41.377  1.00107.06           N  
ATOM   2018  CA  VAL A 255       8.237 -24.075  42.749  1.00107.06           C  
ATOM   2022  C   VAL A 255       7.571 -25.062  43.654  1.00107.06           C  
ATOM   2023  O   VAL A 255       6.511 -25.603  43.339  1.00107.06           O  
ATOM   2019  CB  VAL A 255       7.614 -22.746  43.050  1.00107.06           C  
ATOM   2020  CG1 VAL A 255       8.381 -21.654  42.299  1.00107.06           C  
ATOM   2021  CG2 VAL A 255       6.123 -22.823  42.688  1.00107.06           C  
ATOM   2024  N   THR A 256       8.200 -25.295  44.828  1.00 66.39           N  
ATOM   2025  CA  THR A 256       7.724 -26.237  45.801  1.00 66.39           C  
ATOM   2029  C   THR A 256       7.791 -25.598  47.158  1.00 66.39           C  
ATOM   2030  O   THR A 256       7.601 -24.391  47.297  1.00 66.39           O  
ATOM   2026  CB  THR A 256       8.550 -27.487  45.879  1.00 66.39           C  
ATOM   2028  CG2 THR A 256       8.582 -28.133  44.488  1.00 66.39           C  
ATOM   2027  OG1 THR A 256       9.871 -27.186  46.304  1.00 66.39           O  
ATOM   2031  N   ASP A 257       8.005 -26.439  48.199  1.00 94.87           N  
ATOM   2032  CA  ASP A 257       8.096 -26.034  49.577  1.00 94.87           C  
ATOM   2037  C   ASP A 257       9.424 -26.531  50.087  1.00 94.87           C  
ATOM   2038  O   ASP A 257      10.204 -27.123  49.342  1.00 94.87           O  
ATOM   2033  CB  ASP A 257       6.984 -26.677  50.430  1.00 94.87           C  
ATOM   2034  CG  ASP A 257       6.747 -25.906  51.725  1.00 94.87           C  
ATOM   2035  OD1 ASP A 257       7.555 -25.003  52.069  1.00 94.87           O  
ATOM   2036  OD2 ASP A 257       5.720 -26.209  52.389  1.00 94.87           O1-
ATOM   2039  N   SER A 258       9.758 -26.200  51.351  1.00 64.87           N  
ATOM   2040  CA  SER A 258      10.951 -26.649  52.017  1.00 64.87           C  
ATOM   2043  C   SER A 258      10.761 -27.995  52.670  1.00 64.87           C  
ATOM   2044  O   SER A 258      11.746 -28.632  53.041  1.00 64.87           O  
ATOM   2041  CB  SER A 258      11.413 -25.680  53.120  1.00 64.87           C  
ATOM   2042  OG  SER A 258      11.771 -24.429  52.550  1.00 64.87           O  
ATOM   2045  N   GLU A 259       9.501 -28.451  52.857  1.00 75.05           N  
ATOM   2046  CA  GLU A 259       9.229 -29.634  53.642  1.00 75.05           C  
ATOM   2052  C   GLU A 259       9.780 -30.910  53.071  1.00 75.05           C  
ATOM   2053  O   GLU A 259      10.451 -31.656  53.783  1.00 75.05           O  
ATOM   2047  CB  GLU A 259       7.729 -29.866  53.896  1.00 75.05           C  
ATOM   2048  CG  GLU A 259       7.117 -28.853  54.866  1.00 75.05           C  
ATOM   2049  CD  GLU A 259       5.650 -29.209  55.066  1.00 75.05           C  
ATOM   2050  OE1 GLU A 259       5.184 -30.191  54.430  1.00 75.05           O  
ATOM   2051  OE2 GLU A 259       4.977 -28.502  55.862  1.00 75.05           O1-
ATOM   2054  N   GLY A 260       9.547 -31.204  51.778  1.00 32.70           N  
ATOM   2055  CA  GLY A 260      10.040 -32.455  51.266  1.00 32.70           C  
ATOM   2056  C   GLY A 260       9.021 -33.532  51.504  1.00 32.70           C  
ATOM   2057  O   GLY A 260       9.352 -34.718  51.513  1.00 32.70           O  
ATOM   2058  N   ILE A 261       7.747 -33.151  51.724  1.00 59.61           N  
ATOM   2059  CA  ILE A 261       6.724 -34.138  51.916  1.00 59.61           C  
ATOM   2064  C   ILE A 261       5.758 -33.962  50.787  1.00 59.61           C  
ATOM   2065  O   ILE A 261       5.329 -32.845  50.508  1.00 59.61           O  
ATOM   2060  CB  ILE A 261       5.948 -33.935  53.186  1.00 59.61           C  
ATOM   2061  CG1 ILE A 261       6.883 -34.029  54.403  1.00 59.61           C  
ATOM   2062  CG2 ILE A 261       4.789 -34.944  53.214  1.00 59.61           C  
ATOM   2063  CD1 ILE A 261       6.249 -33.514  55.695  1.00 59.61           C  
ATOM   2066  N   VAL A 262       5.402 -35.056  50.082  1.00 59.91           N  
ATOM   2067  CA  VAL A 262       4.450 -34.882  49.028  1.00 59.91           C  
ATOM   2071  C   VAL A 262       3.106 -35.090  49.651  1.00 59.91           C  
ATOM   2072  O   VAL A 262       2.623 -36.216  49.761  1.00 59.91           O  
ATOM   2068  CB  VAL A 262       4.609 -35.868  47.908  1.00 59.91           C  
ATOM   2069  CG1 VAL A 262       3.471 -35.659  46.896  1.00 59.91           C  
ATOM   2070  CG2 VAL A 262       6.013 -35.686  47.304  1.00 59.91           C  
ATOM   2073  N   LYS A 263       2.471 -33.982  50.082  1.00 87.72           N  
ATOM   2074  CA  LYS A 263       1.185 -34.033  50.717  1.00 87.72           C  
ATOM   2080  C   LYS A 263       0.381 -32.887  50.183  1.00 87.72           C  
ATOM   2081  O   LYS A 263       0.890 -31.776  50.047  1.00 87.72           O  
ATOM   2075  CB  LYS A 263       1.255 -33.864  52.245  1.00 87.72           C  
ATOM   2076  CG  LYS A 263      -0.103 -34.028  52.933  1.00 87.72           C  
ATOM   2077  CD  LYS A 263      -0.022 -34.103  54.458  1.00 87.72           C  
ATOM   2078  CE  LYS A 263       0.014 -32.732  55.133  1.00 87.72           C  
ATOM   2079  NZ  LYS A 263      -0.021 -32.892  56.603  1.00 87.72           N1+
ATOM   2082  N   PHE A 264      -0.915 -33.125  49.893  1.00151.42           N  
ATOM   2083  CA  PHE A 264      -1.760 -32.124  49.294  1.00151.42           C  
ATOM   2091  C   PHE A 264      -2.362 -31.290  50.378  1.00151.42           C  
ATOM   2092  O   PHE A 264      -3.035 -31.797  51.273  1.00151.42           O  
ATOM   2084  CB  PHE A 264      -2.926 -32.745  48.502  1.00151.42           C  
ATOM   2085  CG  PHE A 264      -3.692 -31.676  47.799  1.00151.42           C  
ATOM   2086  CD1 PHE A 264      -4.722 -31.015  48.429  1.00151.42           C  
ATOM   2087  CD2 PHE A 264      -3.379 -31.334  46.503  1.00151.42           C  
ATOM   2088  CE1 PHE A 264      -5.428 -30.031  47.777  1.00151.42           C  
ATOM   2089  CE2 PHE A 264      -4.082 -30.353  45.845  1.00151.42           C  
ATOM   2090  CZ  PHE A 264      -5.109 -29.698  46.483  1.00151.42           C  
ATOM   2093  N   ASP A 265      -2.111 -29.969  50.299  1.00182.76           N  
ATOM   2094  CA  ASP A 265      -2.567 -28.991  51.241  1.00182.76           C  
ATOM   2099  C   ASP A 265      -2.591 -27.721  50.440  1.00182.76           C  
ATOM   2100  O   ASP A 265      -1.542 -27.128  50.200  1.00182.76           O  
ATOM   2095  CB  ASP A 265      -1.492 -28.820  52.321  1.00182.76           C  
ATOM   2096  CG  ASP A 265      -2.035 -28.200  53.584  1.00182.76           C  
ATOM   2097  OD1 ASP A 265      -3.012 -27.408  53.530  1.00182.76           O  
ATOM   2098  OD2 ASP A 265      -1.446 -28.536  54.644  1.00182.76           O1-
ATOM   2101  N   LYS A 266      -3.778 -27.264  50.002  1.00117.61           N  
ATOM   2102  CA  LYS A 266      -3.839 -26.148  49.095  1.00117.61           C  
ATOM   2108  C   LYS A 266      -3.310 -24.877  49.690  1.00117.61           C  
ATOM   2109  O   LYS A 266      -2.507 -24.186  49.063  1.00117.61           O  
ATOM   2103  CB  LYS A 266      -5.273 -25.907  48.587  1.00117.61           C  
ATOM   2104  CG  LYS A 266      -6.296 -25.682  49.703  1.00117.61           C  
ATOM   2105  CD  LYS A 266      -7.706 -25.392  49.186  1.00117.61           C  
ATOM   2106  CE  LYS A 266      -8.448 -26.651  48.733  1.00117.61           C  
ATOM   2107  NZ  LYS A 266      -9.799 -26.298  48.247  1.00117.61           N1+
ATOM   2110  N   GLU A 267      -3.742 -24.526  50.913  1.00 87.73           N  
ATOM   2111  CA  GLU A 267      -3.356 -23.265  51.487  1.00 87.73           C  
ATOM   2117  C   GLU A 267      -1.891 -23.232  51.811  1.00 87.73           C  
ATOM   2118  O   GLU A 267      -1.199 -22.270  51.480  1.00 87.73           O  
ATOM   2112  CB  GLU A 267      -4.110 -22.980  52.796  1.00 87.73           C  
ATOM   2113  CG  GLU A 267      -5.631 -22.920  52.631  1.00 87.73           C  
ATOM   2114  CD  GLU A 267      -5.996 -21.631  51.910  1.00 87.73           C  
ATOM   2115  OE1 GLU A 267      -5.568 -20.545  52.383  1.00 87.73           O  
ATOM   2116  OE2 GLU A 267      -6.708 -21.716  50.874  1.00 87.73           O1-
ATOM   2119  N   ASN A 268      -1.397 -24.273  52.511  1.00 77.18           N  
ATOM   2120  CA  ASN A 268      -0.035 -24.334  52.970  1.00 77.18           C  
ATOM   2125  C   ASN A 268       0.953 -24.665  51.889  1.00 77.18           C  
ATOM   2126  O   ASN A 268       2.034 -24.079  51.843  1.00 77.18           O  
ATOM   2121  CB  ASN A 268       0.155 -25.360  54.099  1.00 77.18           C  
ATOM   2122  CG  ASN A 268      -0.566 -24.823  55.328  1.00 77.18           C  
ATOM   2124  ND2 ASN A 268       0.216 -24.470  56.382  1.00 77.18           N  
ATOM   2123  OD1 ASN A 268      -1.791 -24.720  55.353  1.00 77.18           O  
ATOM   2127  N   LYS A 269       0.634 -25.631  51.001  1.00154.05           N  
ATOM   2128  CA  LYS A 269       1.620 -26.039  50.035  1.00154.05           C  
ATOM   2134  C   LYS A 269       1.031 -25.947  48.657  1.00154.05           C  
ATOM   2135  O   LYS A 269       0.665 -26.962  48.063  1.00154.05           O  
ATOM   2129  CB  LYS A 269       2.030 -27.503  50.261  1.00154.05           C  
ATOM   2130  CG  LYS A 269       2.620 -27.747  51.653  1.00154.05           C  
ATOM   2131  CD  LYS A 269       2.639 -29.218  52.072  1.00154.05           C  
ATOM   2132  CE  LYS A 269       3.428 -30.124  51.127  1.00154.05           C  
ATOM   2133  NZ  LYS A 269       4.881 -29.958  51.345  1.00154.05           N1+
ATOM   2136  N   PRO A 270       0.942 -24.758  48.121  1.00112.01           N  
ATOM   2137  CA  PRO A 270       0.352 -24.592  46.819  1.00112.01           C  
ATOM   2141  C   PRO A 270       1.130 -25.135  45.662  1.00112.01           C  
ATOM   2142  O   PRO A 270       0.515 -25.629  44.718  1.00112.01           O  
ATOM   2139  CB  PRO A 270       0.044 -23.103  46.679  1.00112.01           C  
ATOM   2140  CG  PRO A 270      -0.141 -22.633  48.131  1.00112.01           C  
ATOM   2138  CD  PRO A 270       0.748 -23.580  48.951  1.00112.01           C  
ATOM   2143  N   GLY A 271       2.473 -25.044  45.690  1.00 35.69           N  
ATOM   2144  CA  GLY A 271       3.222 -25.492  44.555  1.00 35.69           C  
ATOM   2145  C   GLY A 271       3.043 -26.968  44.388  1.00 35.69           C  
ATOM   2146  O   GLY A 271       2.770 -27.447  43.289  1.00 35.69           O  
ATOM   2147  N   VAL A 272       3.181 -27.718  45.496  1.00 48.12           N  
ATOM   2148  CA  VAL A 272       3.135 -29.154  45.487  1.00 48.12           C  
ATOM   2152  C   VAL A 272       1.773 -29.660  45.114  1.00 48.12           C  
ATOM   2153  O   VAL A 272       1.646 -30.598  44.328  1.00 48.12           O  
ATOM   2149  CB  VAL A 272       3.480 -29.743  46.822  1.00 48.12           C  
ATOM   2150  CG1 VAL A 272       3.290 -31.267  46.755  1.00 48.12           C  
ATOM   2151  CG2 VAL A 272       4.908 -29.306  47.190  1.00 48.12           C  
ATOM   2154  N   SER A 273       0.718 -29.055  45.687  1.00 44.46           N  
ATOM   2155  CA  SER A 273      -0.632 -29.492  45.459  1.00 44.46           C  
ATOM   2158  C   SER A 273      -1.006 -29.261  44.029  1.00 44.46           C  
ATOM   2159  O   SER A 273      -1.786 -30.021  43.458  1.00 44.46           O  
ATOM   2156  CB  SER A 273      -1.645 -28.744  46.344  1.00 44.46           C  
ATOM   2157  OG  SER A 273      -1.596 -27.350  46.079  1.00 44.46           O  
ATOM   2160  N   ASN A 274      -0.473 -28.191  43.412  1.00 41.43           N  
ATOM   2161  CA  ASN A 274      -0.779 -27.897  42.042  1.00 41.43           C  
ATOM   2166  C   ASN A 274      -0.235 -29.020  41.209  1.00 41.43           C  
ATOM   2167  O   ASN A 274      -0.901 -29.524  40.306  1.00 41.43           O  
ATOM   2162  CB  ASN A 274      -0.102 -26.599  41.567  1.00 41.43           C  
ATOM   2163  CG  ASN A 274      -0.681 -26.199  40.218  1.00 41.43           C  
ATOM   2165  ND2 ASN A 274       0.082 -25.367  39.459  1.00 41.43           N  
ATOM   2164  OD1 ASN A 274      -1.775 -26.616  39.844  1.00 41.43           O  
ATOM   2168  N   LEU A 275       1.004 -29.446  41.518  1.00 40.74           N  
ATOM   2169  CA  LEU A 275       1.657 -30.493  40.786  1.00 40.74           C  
ATOM   2174  C   LEU A 275       0.901 -31.772  40.971  1.00 40.74           C  
ATOM   2175  O   LEU A 275       0.725 -32.536  40.024  1.00 40.74           O  
ATOM   2170  CB  LEU A 275       3.100 -30.735  41.262  1.00 40.74           C  
ATOM   2171  CG  LEU A 275       4.019 -29.516  41.060  1.00 40.74           C  
ATOM   2172  CD1 LEU A 275       5.450 -29.807  41.544  1.00 40.74           C  
ATOM   2173  CD2 LEU A 275       3.971 -29.018  39.607  1.00 40.74           C  
ATOM   2176  N   LEU A 276       0.430 -32.039  42.203  1.00 48.20           N  
ATOM   2177  CA  LEU A 276      -0.294 -33.250  42.477  1.00 48.20           C  
ATOM   2182  C   LEU A 276      -1.533 -33.260  41.639  1.00 48.20           C  
ATOM   2183  O   LEU A 276      -1.888 -34.284  41.057  1.00 48.20           O  
ATOM   2178  CB  LEU A 276      -0.736 -33.371  43.944  1.00 48.20           C  
ATOM   2179  CG  LEU A 276       0.428 -33.586  44.928  1.00 48.20           C  
ATOM   2180  CD1 LEU A 276      -0.077 -33.699  46.373  1.00 48.20           C  
ATOM   2181  CD2 LEU A 276       1.289 -34.789  44.515  1.00 48.20           C  
ATOM   2184  N   THR A 277      -2.213 -32.104  41.540  1.00 32.36           N  
ATOM   2185  CA  THR A 277      -3.428 -32.031  40.781  1.00 32.36           C  
ATOM   2189  C   THR A 277      -3.117 -32.377  39.354  1.00 32.36           C  
ATOM   2190  O   THR A 277      -3.867 -33.115  38.716  1.00 32.36           O  
ATOM   2186  CB  THR A 277      -4.042 -30.662  40.798  1.00 32.36           C  
ATOM   2188  CG2 THR A 277      -5.333 -30.688  39.962  1.00 32.36           C  
ATOM   2187  OG1 THR A 277      -4.330 -30.272  42.133  1.00 32.36           O  
ATOM   2191  N   ILE A 278      -1.998 -31.853  38.815  1.00 37.63           N  
ATOM   2192  CA  ILE A 278      -1.615 -32.122  37.455  1.00 37.63           C  
ATOM   2197  C   ILE A 278      -1.327 -33.586  37.300  1.00 37.63           C  
ATOM   2198  O   ILE A 278      -1.707 -34.201  36.306  1.00 37.63           O  
ATOM   2193  CB  ILE A 278      -0.395 -31.359  37.022  1.00 37.63           C  
ATOM   2194  CG1 ILE A 278      -0.692 -29.849  37.004  1.00 37.63           C  
ATOM   2195  CG2 ILE A 278       0.063 -31.912  35.662  1.00 37.63           C  
ATOM   2196  CD1 ILE A 278       0.548 -28.983  36.789  1.00 37.63           C  
ATOM   2199  N   TYR A 279      -0.641 -34.182  38.291  1.00142.07           N  
ATOM   2200  CA  TYR A 279      -0.266 -35.568  38.267  1.00142.07           C  
ATOM   2209  C   TYR A 279      -1.537 -36.367  38.242  1.00142.07           C  
ATOM   2210  O   TYR A 279      -1.660 -37.352  37.516  1.00142.07           O  
ATOM   2201  CB  TYR A 279       0.464 -35.967  39.566  1.00142.07           C  
ATOM   2202  CG  TYR A 279       1.213 -37.245  39.387  1.00142.07           C  
ATOM   2203  CD1 TYR A 279       0.567 -38.442  39.177  1.00142.07           C  
ATOM   2204  CD2 TYR A 279       2.589 -37.231  39.401  1.00142.07           C  
ATOM   2205  CE1 TYR A 279       1.286 -39.605  39.012  1.00142.07           C  
ATOM   2206  CE2 TYR A 279       3.313 -38.388  39.238  1.00142.07           C  
ATOM   2207  CZ  TYR A 279       2.660 -39.580  39.046  1.00142.07           C  
ATOM   2208  OH  TYR A 279       3.399 -40.770  38.878  1.00142.07           O  
ATOM   2211  N   SER A 280      -2.530 -35.955  39.049  1.00 42.20           N  
ATOM   2212  CA  SER A 280      -3.747 -36.706  39.171  1.00 42.20           C  
ATOM   2215  C   SER A 280      -4.474 -36.779  37.857  1.00 42.20           C  
ATOM   2216  O   SER A 280      -4.843 -37.866  37.418  1.00 42.20           O  
ATOM   2213  CB  SER A 280      -4.713 -36.098  40.203  1.00 42.20           C  
ATOM   2214  OG  SER A 280      -5.896 -36.878  40.285  1.00 42.20           O  
ATOM   2217  N   ILE A 281      -4.701 -35.626  37.196  1.00 48.93           N  
ATOM   2218  CA  ILE A 281      -5.501 -35.592  35.997  1.00 48.93           C  
ATOM   2223  C   ILE A 281      -4.839 -36.294  34.848  1.00 48.93           C  
ATOM   2224  O   ILE A 281      -5.457 -37.126  34.184  1.00 48.93           O  
ATOM   2219  CB  ILE A 281      -5.804 -34.188  35.554  1.00 48.93           C  
ATOM   2220  CG1 ILE A 281      -6.596 -33.455  36.650  1.00 48.93           C  
ATOM   2221  CG2 ILE A 281      -6.538 -34.253  34.203  1.00 48.93           C  
ATOM   2222  CD1 ILE A 281      -6.698 -31.946  36.436  1.00 48.93           C  
ATOM   2225  N   LEU A 282      -3.564 -35.966  34.570  1.00 58.95           N  
ATOM   2226  CA  LEU A 282      -2.849 -36.571  33.482  1.00 58.95           C  
ATOM   2231  C   LEU A 282      -2.610 -38.011  33.826  1.00 58.95           C  
ATOM   2232  O   LEU A 282      -2.564 -38.870  32.946  1.00 58.95           O  
ATOM   2227  CB  LEU A 282      -1.483 -35.907  33.228  1.00 58.95           C  
ATOM   2228  CG  LEU A 282      -1.593 -34.420  32.832  1.00 58.95           C  
ATOM   2229  CD1 LEU A 282      -0.210 -33.809  32.557  1.00 58.95           C  
ATOM   2230  CD2 LEU A 282      -2.576 -34.215  31.667  1.00 58.95           C  
ATOM   2233  N   GLY A 283      -2.375 -38.276  35.128  1.00 42.31           N  
ATOM   2234  CA  GLY A 283      -2.088 -39.568  35.694  1.00 42.31           C  
ATOM   2235  C   GLY A 283      -3.262 -40.505  35.701  1.00 42.31           C  
ATOM   2236  O   GLY A 283      -3.095 -41.708  35.507  1.00 42.31           O  
ATOM   2237  N   ASN A 284      -4.485 -39.991  35.930  1.00 75.88           N  
ATOM   2238  CA  ASN A 284      -5.634 -40.841  36.098  1.00 75.88           C  
ATOM   2243  C   ASN A 284      -5.458 -41.653  37.348  1.00 75.88           C  
ATOM   2244  O   ASN A 284      -5.815 -42.831  37.392  1.00 75.88           O  
ATOM   2239  CB  ASN A 284      -5.869 -41.789  34.911  1.00 75.88           C  
ATOM   2240  CG  ASN A 284      -6.264 -40.925  33.722  1.00 75.88           C  
ATOM   2242  ND2 ASN A 284      -7.027 -39.832  33.995  1.00 75.88           N  
ATOM   2241  OD1 ASN A 284      -5.901 -41.210  32.581  1.00 75.88           O  
ATOM   2245  N   THR A 285      -4.890 -41.025  38.402  1.00 40.98           N  
ATOM   2246  CA  THR A 285      -4.725 -41.645  39.689  1.00 40.98           C  
ATOM   2250  C   THR A 285      -5.218 -40.652  40.701  1.00 40.98           C  
ATOM   2251  O   THR A 285      -5.238 -39.451  40.439  1.00 40.98           O  
ATOM   2247  CB  THR A 285      -3.295 -41.938  40.028  1.00 40.98           C  
ATOM   2249  CG2 THR A 285      -2.698 -42.798  38.899  1.00 40.98           C  
ATOM   2248  OG1 THR A 285      -2.561 -40.731  40.162  1.00 40.98           O  
ATOM   2252  N   THR A 286      -5.637 -41.127  41.892  1.00 29.99           N  
ATOM   2253  CA  THR A 286      -6.158 -40.225  42.881  1.00 29.99           C  
ATOM   2257  C   THR A 286      -5.023 -39.619  43.648  1.00 29.99           C  
ATOM   2258  O   THR A 286      -3.929 -40.176  43.724  1.00 29.99           O  
ATOM   2254  CB  THR A 286      -7.066 -40.888  43.878  1.00 29.99           C  
ATOM   2256  CG2 THR A 286      -8.242 -41.533  43.125  1.00 29.99           C  
ATOM   2255  OG1 THR A 286      -6.352 -41.873  44.610  1.00 29.99           O  
ATOM   2259  N   ILE A 287      -5.280 -38.445  44.259  1.00 42.80           N  
ATOM   2260  CA  ILE A 287      -4.294 -37.742  45.027  1.00 42.80           C  
ATOM   2265  C   ILE A 287      -3.906 -38.619  46.172  1.00 42.80           C  
ATOM   2266  O   ILE A 287      -2.741 -38.668  46.562  1.00 42.80           O  
ATOM   2261  CB  ILE A 287      -4.790 -36.439  45.589  1.00 42.80           C  
ATOM   2262  CG1 ILE A 287      -5.122 -35.454  44.453  1.00 42.80           C  
ATOM   2263  CG2 ILE A 287      -3.732 -35.908  46.571  1.00 42.80           C  
ATOM   2264  CD1 ILE A 287      -5.866 -34.203  44.919  1.00 42.80           C  
ATOM   2267  N   GLU A 288      -4.891 -39.338  46.739  1.00 35.22           N  
ATOM   2268  CA  GLU A 288      -4.666 -40.187  47.873  1.00 35.22           C  
ATOM   2274  C   GLU A 288      -3.660 -41.238  47.515  1.00 35.22           C  
ATOM   2275  O   GLU A 288      -2.746 -41.513  48.290  1.00 35.22           O  
ATOM   2269  CB  GLU A 288      -5.943 -40.923  48.310  1.00 35.22           C  
ATOM   2270  CG  GLU A 288      -5.744 -41.840  49.518  1.00 35.22           C  
ATOM   2271  CD  GLU A 288      -7.062 -42.555  49.781  1.00 35.22           C  
ATOM   2272  OE1 GLU A 288      -8.079 -41.855  50.027  1.00 35.22           O  
ATOM   2273  OE2 GLU A 288      -7.069 -43.815  49.730  1.00 35.22           O1-
ATOM   2276  N   GLU A 289      -3.796 -41.857  46.326  1.00 90.77           N  
ATOM   2277  CA  GLU A 289      -2.881 -42.897  45.955  1.00 90.77           C  
ATOM   2283  C   GLU A 289      -1.520 -42.307  45.765  1.00 90.77           C  
ATOM   2284  O   GLU A 289      -0.521 -42.961  46.048  1.00 90.77           O  
ATOM   2278  CB  GLU A 289      -3.313 -43.693  44.704  1.00 90.77           C  
ATOM   2279  CG  GLU A 289      -3.543 -42.874  43.436  1.00 90.77           C  
ATOM   2280  CD  GLU A 289      -3.961 -43.849  42.344  1.00 90.77           C  
ATOM   2281  OE1 GLU A 289      -3.151 -44.761  42.025  1.00 90.77           O  
ATOM   2282  OE2 GLU A 289      -5.098 -43.702  41.822  1.00 90.77           O1-
ATOM   2285  N   LEU A 290      -1.447 -41.057  45.271  1.00 58.65           N  
ATOM   2286  CA  LEU A 290      -0.206 -40.369  45.052  1.00 58.65           C  
ATOM   2291  C   LEU A 290       0.483 -40.123  46.356  1.00 58.65           C  
ATOM   2292  O   LEU A 290       1.709 -40.174  46.430  1.00 58.65           O  
ATOM   2287  CB  LEU A 290      -0.384 -39.006  44.364  1.00 58.65           C  
ATOM   2288  CG  LEU A 290      -0.790 -39.121  42.884  1.00 58.65           C  
ATOM   2289  CD1 LEU A 290      -0.951 -37.734  42.242  1.00 58.65           C  
ATOM   2290  CD2 LEU A 290       0.198 -40.013  42.113  1.00 58.65           C  
ATOM   2293  N   GLU A 291      -0.284 -39.785  47.410  1.00 42.77           N  
ATOM   2294  CA  GLU A 291       0.301 -39.576  48.702  1.00 42.77           C  
ATOM   2300  C   GLU A 291       0.819 -40.892  49.182  1.00 42.77           C  
ATOM   2301  O   GLU A 291       1.906 -40.969  49.752  1.00 42.77           O  
ATOM   2295  CB  GLU A 291      -0.701 -39.038  49.737  1.00 42.77           C  
ATOM   2296  CG  GLU A 291      -1.162 -37.611  49.432  1.00 42.77           C  
ATOM   2297  CD  GLU A 291      -2.143 -37.176  50.512  1.00 42.77           C  
ATOM   2298  OE1 GLU A 291      -1.694 -36.971  51.669  1.00 42.77           O  
ATOM   2299  OE2 GLU A 291      -3.357 -37.046  50.193  1.00 42.77           O1-
ATOM   2302  N   ALA A 292       0.044 -41.972  48.969  1.00 30.34           N  
ATOM   2303  CA  ALA A 292       0.471 -43.266  49.412  1.00 30.34           C  
ATOM   2305  C   ALA A 292       1.706 -43.655  48.660  1.00 30.34           C  
ATOM   2306  O   ALA A 292       2.697 -44.081  49.250  1.00 30.34           O  
ATOM   2304  CB  ALA A 292      -0.583 -44.357  49.166  1.00 30.34           C  
ATOM   2307  N   LYS A 293       1.696 -43.461  47.329  1.00 55.31           N  
ATOM   2308  CA  LYS A 293       2.778 -43.899  46.496  1.00 55.31           C  
ATOM   2314  C   LYS A 293       4.040 -43.199  46.906  1.00 55.31           C  
ATOM   2315  O   LYS A 293       5.090 -43.816  47.057  1.00 55.31           O  
ATOM   2309  CB  LYS A 293       2.532 -43.595  45.008  1.00 55.31           C  
ATOM   2310  CG  LYS A 293       3.584 -44.193  44.073  1.00 55.31           C  
ATOM   2311  CD  LYS A 293       3.150 -44.216  42.606  1.00 55.31           C  
ATOM   2312  CE  LYS A 293       4.199 -44.809  41.663  1.00 55.31           C  
ATOM   2313  NZ  LYS A 293       3.640 -44.937  40.299  1.00 55.31           N1+
ATOM   2316  N   TYR A 294       3.929 -41.876  47.090  1.00153.86           N  
ATOM   2317  CA  TYR A 294       4.925 -40.890  47.415  1.00153.86           C  
ATOM   2326  C   TYR A 294       5.381 -40.822  48.848  1.00153.86           C  
ATOM   2327  O   TYR A 294       6.204 -39.968  49.154  1.00153.86           O  
ATOM   2318  CB  TYR A 294       4.622 -39.486  46.865  1.00153.86           C  
ATOM   2319  CG  TYR A 294       4.913 -39.610  45.404  1.00153.86           C  
ATOM   2320  CD1 TYR A 294       6.218 -39.640  44.963  1.00153.86           C  
ATOM   2321  CD2 TYR A 294       3.901 -39.701  44.475  1.00153.86           C  
ATOM   2322  CE1 TYR A 294       6.509 -39.758  43.624  1.00153.86           C  
ATOM   2323  CE2 TYR A 294       4.184 -39.819  43.133  1.00153.86           C  
ATOM   2324  CZ  TYR A 294       5.490 -39.848  42.706  1.00153.86           C  
ATOM   2325  OH  TYR A 294       5.788 -39.970  41.332  1.00153.86           O  
ATOM   2328  N   GLU A 295       4.800 -41.579  49.798  1.00121.94           N  
ATOM   2329  CA  GLU A 295       5.095 -41.318  51.188  1.00121.94           C  
ATOM   2335  C   GLU A 295       6.561 -41.253  51.545  1.00121.94           C  
ATOM   2336  O   GLU A 295       7.006 -40.239  52.079  1.00121.94           O  
ATOM   2330  CB  GLU A 295       4.454 -42.334  52.144  1.00121.94           C  
ATOM   2331  CG  GLU A 295       4.831 -42.074  53.603  1.00121.94           C  
ATOM   2332  CD  GLU A 295       4.368 -40.671  53.961  1.00121.94           C  
ATOM   2333  OE1 GLU A 295       3.637 -40.061  53.137  1.00121.94           O  
ATOM   2334  OE2 GLU A 295       4.743 -40.188  55.061  1.00121.94           O1-
ATOM   2337  N   GLY A 296       7.356 -42.293  51.251  1.00 64.87           N  
ATOM   2338  CA  GLY A 296       8.743 -42.358  51.629  1.00 64.87           C  
ATOM   2339  C   GLY A 296       9.597 -41.362  50.899  1.00 64.87           C  
ATOM   2340  O   GLY A 296      10.674 -41.012  51.381  1.00 64.87           O  
ATOM   2341  N   LYS A 297       9.174 -40.938  49.693  1.00 77.88           N  
ATOM   2342  CA  LYS A 297      10.020 -40.198  48.795  1.00 77.88           C  
ATOM   2348  C   LYS A 297       9.857 -38.705  48.850  1.00 77.88           C  
ATOM   2349  O   LYS A 297       8.894 -38.168  49.396  1.00 77.88           O  
ATOM   2343  CB  LYS A 297       9.811 -40.652  47.346  1.00 77.88           C  
ATOM   2344  CG  LYS A 297      10.067 -42.153  47.199  1.00 77.88           C  
ATOM   2345  CD  LYS A 297       9.578 -42.751  45.880  1.00 77.88           C  
ATOM   2346  CE  LYS A 297       9.846 -44.254  45.765  1.00 77.88           C  
ATOM   2347  NZ  LYS A 297       9.349 -44.760  44.467  1.00 77.88           N1+
ATOM   2350  N   GLY A 298      10.874 -38.006  48.284  1.00 37.88           N  
ATOM   2351  CA  GLY A 298      10.946 -36.571  48.232  1.00 37.88           C  
ATOM   2352  C   GLY A 298      10.569 -36.063  46.867  1.00 37.88           C  
ATOM   2353  O   GLY A 298      10.069 -36.789  46.009  1.00 37.88           O  
ATOM   2354  N   TYR A 299      10.866 -34.766  46.644  1.00129.33           N  
ATOM   2355  CA  TYR A 299      10.540 -34.010  45.467  1.00129.33           C  
ATOM   2364  C   TYR A 299      11.264 -34.507  44.255  1.00129.33           C  
ATOM   2365  O   TYR A 299      10.736 -34.413  43.148  1.00129.33           O  
ATOM   2356  CB  TYR A 299      10.856 -32.505  45.566  1.00129.33           C  
ATOM   2357  CG  TYR A 299       9.925 -31.883  46.547  1.00129.33           C  
ATOM   2358  CD1 TYR A 299       8.613 -31.660  46.201  1.00129.33           C  
ATOM   2359  CD2 TYR A 299      10.346 -31.542  47.812  1.00129.33           C  
ATOM   2360  CE1 TYR A 299       7.738 -31.090  47.095  1.00129.33           C  
ATOM   2361  CE2 TYR A 299       9.475 -30.970  48.710  1.00129.33           C  
ATOM   2362  CZ  TYR A 299       8.171 -30.741  48.352  1.00129.33           C  
ATOM   2363  OH  TYR A 299       7.278 -30.155  49.275  1.00129.33           O  
ATOM   2366  N   GLY A 300      12.502 -35.014  44.411  1.00 39.07           N  
ATOM   2367  CA  GLY A 300      13.287 -35.315  43.248  1.00 39.07           C  
ATOM   2368  C   GLY A 300      12.601 -36.283  42.323  1.00 39.07           C  
ATOM   2369  O   GLY A 300      12.476 -36.005  41.130  1.00 39.07           O  
ATOM   2370  N   GLU A 301      12.139 -37.443  42.826  1.00101.87           N  
ATOM   2371  CA  GLU A 301      11.501 -38.420  41.981  1.00101.87           C  
ATOM   2377  C   GLU A 301      10.153 -37.928  41.580  1.00101.87           C  
ATOM   2378  O   GLU A 301       9.677 -38.201  40.480  1.00101.87           O  
ATOM   2372  CB  GLU A 301      11.260 -39.769  42.680  1.00101.87           C  
ATOM   2373  CG  GLU A 301      12.539 -40.507  43.065  1.00101.87           C  
ATOM   2374  CD  GLU A 301      12.149 -41.851  43.664  1.00101.87           C  
ATOM   2375  OE1 GLU A 301      10.977 -42.267  43.468  1.00101.87           O  
ATOM   2376  OE2 GLU A 301      13.020 -42.482  44.321  1.00101.87           O1-
ATOM   2379  N   PHE A 302       9.500 -37.184  42.487  1.00 65.61           N  
ATOM   2380  CA  PHE A 302       8.156 -36.743  42.266  1.00 65.61           C  
ATOM   2388  C   PHE A 302       8.114 -35.964  40.992  1.00 65.61           C  
ATOM   2389  O   PHE A 302       7.223 -36.165  40.169  1.00 65.61           O  
ATOM   2381  CB  PHE A 302       7.655 -35.830  43.402  1.00 65.61           C  
ATOM   2382  CG  PHE A 302       6.257 -35.402  43.107  1.00 65.61           C  
ATOM   2383  CD1 PHE A 302       5.194 -36.243  43.342  1.00 65.61           C  
ATOM   2384  CD2 PHE A 302       6.007 -34.145  42.606  1.00 65.61           C  
ATOM   2385  CE1 PHE A 302       3.907 -35.840  43.072  1.00 65.61           C  
ATOM   2386  CE2 PHE A 302       4.723 -33.736  42.335  1.00 65.61           C  
ATOM   2387  CZ  PHE A 302       3.668 -34.584  42.567  1.00 65.61           C  
ATOM   2390  N   LYS A 303       9.068 -35.034  40.809  1.00 79.59           N  
ATOM   2391  CA  LYS A 303       9.119 -34.245  39.612  1.00 79.59           C  
ATOM   2397  C   LYS A 303       9.482 -35.097  38.437  1.00 79.59           C  
ATOM   2398  O   LYS A 303       8.929 -34.932  37.351  1.00 79.59           O  
ATOM   2392  CB  LYS A 303      10.147 -33.105  39.678  1.00 79.59           C  
ATOM   2393  CG  LYS A 303       9.673 -31.913  40.504  1.00 79.59           C  
ATOM   2394  CD  LYS A 303      10.782 -30.920  40.846  1.00 79.59           C  
ATOM   2395  CE  LYS A 303      10.238 -29.591  41.361  1.00 79.59           C  
ATOM   2396  NZ  LYS A 303       9.048 -29.850  42.198  1.00 79.59           N1+
ATOM   2399  N   GLY A 304      10.442 -36.024  38.620  1.00 21.90           N  
ATOM   2400  CA  GLY A 304      10.896 -36.828  37.522  1.00 21.90           C  
ATOM   2401  C   GLY A 304       9.774 -37.682  37.016  1.00 21.90           C  
ATOM   2402  O   GLY A 304       9.560 -37.787  35.810  1.00 21.90           O  
ATOM   2403  N   ASP A 305       9.026 -38.319  37.937  1.00 36.21           N  
ATOM   2404  CA  ASP A 305       7.965 -39.203  37.553  1.00 36.21           C  
ATOM   2409  C   ASP A 305       6.895 -38.417  36.859  1.00 36.21           C  
ATOM   2410  O   ASP A 305       6.366 -38.841  35.832  1.00 36.21           O  
ATOM   2405  CB  ASP A 305       7.300 -39.885  38.764  1.00 36.21           C  
ATOM   2406  CG  ASP A 305       8.310 -40.828  39.405  1.00 36.21           C  
ATOM   2407  OD1 ASP A 305       9.425 -40.980  38.839  1.00 36.21           O  
ATOM   2408  OD2 ASP A 305       7.975 -41.409  40.471  1.00 36.21           O1-
ATOM   2411  N   LEU A 306       6.559 -37.235  37.406  1.00 56.68           N  
ATOM   2412  CA  LEU A 306       5.522 -36.403  36.867  1.00 56.68           C  
ATOM   2417  C   LEU A 306       5.909 -35.950  35.496  1.00 56.68           C  
ATOM   2418  O   LEU A 306       5.070 -35.849  34.603  1.00 56.68           O  
ATOM   2413  CB  LEU A 306       5.258 -35.146  37.716  1.00 56.68           C  
ATOM   2414  CG  LEU A 306       4.211 -34.198  37.100  1.00 56.68           C  
ATOM   2415  CD1 LEU A 306       2.862 -34.905  36.900  1.00 56.68           C  
ATOM   2416  CD2 LEU A 306       4.083 -32.904  37.918  1.00 56.68           C  
ATOM   2419  N   ALA A 307       7.199 -35.655  35.281  1.00 35.46           N  
ATOM   2420  CA  ALA A 307       7.602 -35.157  33.999  1.00 35.46           C  
ATOM   2422  C   ALA A 307       7.295 -36.186  32.962  1.00 35.46           C  
ATOM   2423  O   ALA A 307       6.752 -35.876  31.902  1.00 35.46           O  
ATOM   2421  CB  ALA A 307       9.111 -34.860  33.924  1.00 35.46           C  
ATOM   2424  N   GLU A 308       7.611 -37.458  33.251  1.00101.36           N  
ATOM   2425  CA  GLU A 308       7.385 -38.480  32.277  1.00101.36           C  
ATOM   2431  C   GLU A 308       5.912 -38.627  32.063  1.00101.36           C  
ATOM   2432  O   GLU A 308       5.471 -38.869  30.942  1.00101.36           O  
ATOM   2426  CB  GLU A 308       7.981 -39.834  32.686  1.00101.36           C  
ATOM   2427  CG  GLU A 308       9.498 -39.758  32.881  1.00101.36           C  
ATOM   2428  CD  GLU A 308      10.068 -38.807  31.832  1.00101.36           C  
ATOM   2429  OE1 GLU A 308       9.958 -37.567  32.036  1.00101.36           O  
ATOM   2430  OE2 GLU A 308      10.622 -39.300  30.815  1.00101.36           O1-
ATOM   2433  N   VAL A 309       5.101 -38.487  33.132  1.00119.46           N  
ATOM   2434  CA  VAL A 309       3.689 -38.671  32.956  1.00119.46           C  
ATOM   2438  C   VAL A 309       3.141 -37.597  32.068  1.00119.46           C  
ATOM   2439  O   VAL A 309       2.215 -37.844  31.297  1.00119.46           O  
ATOM   2435  CB  VAL A 309       2.865 -38.724  34.223  1.00119.46           C  
ATOM   2436  CG1 VAL A 309       3.385 -39.881  35.088  1.00119.46           C  
ATOM   2437  CG2 VAL A 309       2.825 -37.365  34.931  1.00119.46           C  
ATOM   2440  N   VAL A 310       3.663 -36.360  32.186  1.00 44.94           N  
ATOM   2441  CA  VAL A 310       3.214 -35.261  31.373  1.00 44.94           C  
ATOM   2445  C   VAL A 310       3.608 -35.492  29.946  1.00 44.94           C  
ATOM   2446  O   VAL A 310       2.810 -35.301  29.031  1.00 44.94           O  
ATOM   2442  CB  VAL A 310       3.803 -33.949  31.810  1.00 44.94           C  
ATOM   2443  CG1 VAL A 310       3.313 -32.847  30.858  1.00 44.94           C  
ATOM   2444  CG2 VAL A 310       3.424 -33.710  33.282  1.00 44.94           C  
ATOM   2447  N   VAL A 311       4.858 -35.936  29.717  1.00 32.34           N  
ATOM   2448  CA  VAL A 311       5.337 -36.123  28.378  1.00 32.34           C  
ATOM   2452  C   VAL A 311       4.467 -37.133  27.704  1.00 32.34           C  
ATOM   2453  O   VAL A 311       4.058 -36.944  26.559  1.00 32.34           O  
ATOM   2449  CB  VAL A 311       6.739 -36.656  28.331  1.00 32.34           C  
ATOM   2450  CG1 VAL A 311       7.089 -36.965  26.866  1.00 32.34           C  
ATOM   2451  CG2 VAL A 311       7.682 -35.641  29.002  1.00 32.34           C  
ATOM   2454  N   ASN A 312       4.150 -38.231  28.412  1.00 35.13           N  
ATOM   2455  CA  ASN A 312       3.375 -39.298  27.851  1.00 35.13           C  
ATOM   2460  C   ASN A 312       2.004 -38.809  27.501  1.00 35.13           C  
ATOM   2461  O   ASN A 312       1.453 -39.193  26.472  1.00 35.13           O  
ATOM   2456  CB  ASN A 312       3.205 -40.486  28.815  1.00 35.13           C  
ATOM   2457  CG  ASN A 312       4.535 -41.222  28.908  1.00 35.13           C  
ATOM   2459  ND2 ASN A 312       5.060 -41.378  30.153  1.00 35.13           N  
ATOM   2458  OD1 ASN A 312       5.095 -41.647  27.899  1.00 35.13           O  
ATOM   2462  N   ALA A 313       1.393 -37.971  28.359  1.00 33.09           N  
ATOM   2463  CA  ALA A 313       0.062 -37.509  28.085  1.00 33.09           C  
ATOM   2465  C   ALA A 313       0.049 -36.663  26.846  1.00 33.09           C  
ATOM   2466  O   ALA A 313      -0.830 -36.794  25.997  1.00 33.09           O  
ATOM   2464  CB  ALA A 313      -0.515 -36.654  29.226  1.00 33.09           C  
ATOM   2467  N   LEU A 314       1.040 -35.765  26.731  1.00124.40           N  
ATOM   2468  CA  LEU A 314       1.197 -34.804  25.672  1.00124.40           C  
ATOM   2473  C   LEU A 314       1.584 -35.412  24.353  1.00124.40           C  
ATOM   2474  O   LEU A 314       1.287 -34.833  23.310  1.00124.40           O  
ATOM   2469  CB  LEU A 314       2.221 -33.711  26.031  1.00124.40           C  
ATOM   2470  CG  LEU A 314       1.667 -32.670  27.026  1.00124.40           C  
ATOM   2471  CD1 LEU A 314       1.063 -33.333  28.272  1.00124.40           C  
ATOM   2472  CD2 LEU A 314       2.736 -31.620  27.379  1.00124.40           C  
ATOM   2475  N   LYS A 315       2.289 -36.561  24.343  1.00 79.99           N  
ATOM   2476  CA  LYS A 315       2.824 -37.063  23.104  1.00 79.99           C  
ATOM   2482  C   LYS A 315       1.776 -37.366  22.073  1.00 79.99           C  
ATOM   2483  O   LYS A 315       1.916 -36.914  20.938  1.00 79.99           O  
ATOM   2477  CB  LYS A 315       3.656 -38.347  23.260  1.00 79.99           C  
ATOM   2478  CG  LYS A 315       4.204 -38.829  21.915  1.00 79.99           C  
ATOM   2479  CD  LYS A 315       5.144 -40.030  22.010  1.00 79.99           C  
ATOM   2480  CE  LYS A 315       4.423 -41.365  21.817  1.00 79.99           C  
ATOM   2481  NZ  LYS A 315       5.388 -42.483  21.915  1.00 79.99           N1+
ATOM   2484  N   PRO A 316       0.726 -38.083  22.363  1.00 66.70           N  
ATOM   2485  CA  PRO A 316      -0.202 -38.389  21.311  1.00 66.70           C  
ATOM   2489  C   PRO A 316      -0.836 -37.153  20.772  1.00 66.70           C  
ATOM   2490  O   PRO A 316      -1.159 -37.110  19.585  1.00 66.70           O  
ATOM   2487  CB  PRO A 316      -1.170 -39.410  21.901  1.00 66.70           C  
ATOM   2488  CG  PRO A 316      -0.313 -40.144  22.952  1.00 66.70           C  
ATOM   2486  CD  PRO A 316       0.728 -39.101  23.401  1.00 66.70           C  
ATOM   2491  N   ILE A 317      -1.024 -36.137  21.629  1.00 36.65           N  
ATOM   2492  CA  ILE A 317      -1.632 -34.919  21.197  1.00 36.65           C  
ATOM   2497  C   ILE A 317      -0.724 -34.283  20.193  1.00 36.65           C  
ATOM   2498  O   ILE A 317      -1.168 -33.818  19.145  1.00 36.65           O  
ATOM   2493  CB  ILE A 317      -1.825 -33.939  22.322  1.00 36.65           C  
ATOM   2494  CG1 ILE A 317      -2.750 -34.531  23.400  1.00 36.65           C  
ATOM   2495  CG2 ILE A 317      -2.352 -32.625  21.724  1.00 36.65           C  
ATOM   2496  CD1 ILE A 317      -2.744 -33.742  24.709  1.00 36.65           C  
ATOM   2499  N   GLN A 318       0.585 -34.250  20.502  1.00105.82           N  
ATOM   2500  CA  GLN A 318       1.551 -33.612  19.654  1.00105.82           C  
ATOM   2506  C   GLN A 318       1.718 -34.339  18.353  1.00105.82           C  
ATOM   2507  O   GLN A 318       1.758 -33.714  17.295  1.00105.82           O  
ATOM   2501  CB  GLN A 318       2.912 -33.432  20.355  1.00105.82           C  
ATOM   2502  CG  GLN A 318       3.574 -34.731  20.816  1.00105.82           C  
ATOM   2503  CD  GLN A 318       4.779 -34.357  21.673  1.00105.82           C  
ATOM   2505  NE2 GLN A 318       4.702 -34.651  22.999  1.00105.82           N  
ATOM   2504  OE1 GLN A 318       5.761 -33.809  21.175  1.00105.82           O  
ATOM   2508  N   ASP A 319       1.797 -35.681  18.370  1.00110.16           N  
ATOM   2509  CA  ASP A 319       2.001 -36.347  17.119  1.00110.16           C  
ATOM   2514  C   ASP A 319       0.806 -36.128  16.240  1.00110.16           C  
ATOM   2515  O   ASP A 319       0.942 -35.957  15.029  1.00110.16           O  
ATOM   2510  CB  ASP A 319       2.372 -37.845  17.261  1.00110.16           C  
ATOM   2511  CG  ASP A 319       1.356 -38.649  18.068  1.00110.16           C  
ATOM   2512  OD1 ASP A 319       0.127 -38.467  17.868  1.00110.16           O  
ATOM   2513  OD2 ASP A 319       1.812 -39.466  18.911  1.00110.16           O1-
ATOM   2516  N   ARG A 320      -0.403 -36.126  16.831  1.00111.31           N  
ATOM   2517  CA  ARG A 320      -1.604 -35.930  16.074  1.00111.31           C  
ATOM   2525  C   ARG A 320      -1.673 -34.524  15.562  1.00111.31           C  
ATOM   2526  O   ARG A 320      -2.048 -34.284  14.415  1.00111.31           O  
ATOM   2518  CB  ARG A 320      -2.885 -36.183  16.884  1.00111.31           C  
ATOM   2519  CG  ARG A 320      -4.108 -36.270  15.973  1.00111.31           C  
ATOM   2520  CD  ARG A 320      -4.019 -37.469  15.027  1.00111.31           C  
ATOM   2521  NE  ARG A 320      -5.091 -37.335  14.005  1.00111.31           N  
ATOM   2522  CZ  ARG A 320      -5.214 -38.290  13.037  1.00111.31           C  
ATOM   2523  NH1 ARG A 320      -4.377 -39.369  13.034  1.00111.31           N1+
ATOM   2524  NH2 ARG A 320      -6.170 -38.166  12.072  1.00111.31           N  
ATOM   2527  N   TYR A 321      -1.292 -33.553  16.408  1.00 66.15           N  
ATOM   2528  CA  TYR A 321      -1.355 -32.158  16.074  1.00 66.15           C  
ATOM   2537  C   TYR A 321      -0.487 -31.912  14.882  1.00 66.15           C  
ATOM   2538  O   TYR A 321      -0.884 -31.225  13.941  1.00 66.15           O  
ATOM   2529  CB  TYR A 321      -0.814 -31.300  17.234  1.00 66.15           C  
ATOM   2530  CG  TYR A 321      -0.653 -29.880  16.810  1.00 66.15           C  
ATOM   2531  CD1 TYR A 321      -1.698 -28.985  16.885  1.00 66.15           C  
ATOM   2532  CD2 TYR A 321       0.565 -29.442  16.342  1.00 66.15           C  
ATOM   2533  CE1 TYR A 321      -1.524 -27.677  16.494  1.00 66.15           C  
ATOM   2534  CE2 TYR A 321       0.744 -28.139  15.949  1.00 66.15           C  
ATOM   2535  CZ  TYR A 321      -0.303 -27.254  16.025  1.00 66.15           C  
ATOM   2536  OH  TYR A 321      -0.121 -25.913  15.622  1.00 66.15           O  
ATOM   2539  N   TYR A 322       0.721 -32.498  14.883  1.00 73.60           N  
ATOM   2540  CA  TYR A 322       1.656 -32.251  13.828  1.00 73.60           C  
ATOM   2549  C   TYR A 322       1.157 -32.742  12.515  1.00 73.60           C  
ATOM   2550  O   TYR A 322       1.453 -32.127  11.492  1.00 73.60           O  
ATOM   2541  CB  TYR A 322       3.073 -32.793  14.090  1.00 73.60           C  
ATOM   2542  CG  TYR A 322       3.664 -31.858  15.088  1.00 73.60           C  
ATOM   2543  CD1 TYR A 322       4.011 -30.583  14.701  1.00 73.60           C  
ATOM   2544  CD2 TYR A 322       3.884 -32.237  16.392  1.00 73.60           C  
ATOM   2545  CE1 TYR A 322       4.556 -29.695  15.597  1.00 73.60           C  
ATOM   2546  CE2 TYR A 322       4.429 -31.353  17.295  1.00 73.60           C  
ATOM   2547  CZ  TYR A 322       4.763 -30.079  16.898  1.00 73.60           C  
ATOM   2548  OH  TYR A 322       5.321 -29.168  17.821  1.00 73.60           O  
ATOM   2551  N   GLU A 323       0.453 -33.888  12.465  1.00123.35           N  
ATOM   2552  CA  GLU A 323       0.020 -34.287  11.156  1.00123.35           C  
ATOM   2558  C   GLU A 323      -1.042 -33.366  10.611  1.00123.35           C  
ATOM   2559  O   GLU A 323      -0.933 -32.900   9.479  1.00123.35           O  
ATOM   2553  CB  GLU A 323      -0.480 -35.742  11.045  1.00123.35           C  
ATOM   2554  CG  GLU A 323      -1.753 -36.086  11.811  1.00123.35           C  
ATOM   2555  CD  GLU A 323      -2.193 -37.444  11.277  1.00123.35           C  
ATOM   2556  OE1 GLU A 323      -2.626 -37.493  10.094  1.00123.35           O  
ATOM   2557  OE2 GLU A 323      -2.091 -38.447  12.031  1.00123.35           O1-
ATOM   2560  N   LEU A 324      -2.071 -33.029  11.416  1.00 60.67           N  
ATOM   2561  CA  LEU A 324      -3.208 -32.267  10.958  1.00 60.67           C  
ATOM   2566  C   LEU A 324      -2.813 -30.889  10.526  1.00 60.67           C  
ATOM   2567  O   LEU A 324      -3.298 -30.388   9.511  1.00 60.67           O  
ATOM   2562  CB  LEU A 324      -4.292 -32.112  12.042  1.00 60.67           C  
ATOM   2563  CG  LEU A 324      -5.000 -33.431  12.409  1.00 60.67           C  
ATOM   2564  CD1 LEU A 324      -6.067 -33.206  13.493  1.00 60.67           C  
ATOM   2565  CD2 LEU A 324      -5.577 -34.119  11.160  1.00 60.67           C  
ATOM   2568  N   ILE A 325      -1.882 -30.254  11.252  1.00158.75           N  
ATOM   2569  CA  ILE A 325      -1.551 -28.880  11.004  1.00158.75           C  
ATOM   2574  C   ILE A 325      -1.149 -28.678   9.575  1.00158.75           C  
ATOM   2575  O   ILE A 325      -1.549 -27.689   8.961  1.00158.75           O  
ATOM   2570  CB  ILE A 325      -0.391 -28.440  11.843  1.00158.75           C  
ATOM   2571  CG1 ILE A 325      -0.825 -28.251  13.298  1.00158.75           C  
ATOM   2572  CG2 ILE A 325       0.221 -27.193  11.201  1.00158.75           C  
ATOM   2573  CD1 ILE A 325      -1.846 -27.125  13.460  1.00158.75           C  
ATOM   2576  N   GLU A 326      -0.296 -29.564   9.035  1.00 90.59           N  
ATOM   2577  CA  GLU A 326       0.162 -29.459   7.676  1.00 90.59           C  
ATOM   2583  C   GLU A 326      -0.867 -29.895   6.667  1.00 90.59           C  
ATOM   2584  O   GLU A 326      -1.012 -29.266   5.619  1.00 90.59           O  
ATOM   2578  CB  GLU A 326       1.421 -30.304   7.422  1.00 90.59           C  
ATOM   2579  CG  GLU A 326       2.617 -29.864   8.268  1.00 90.59           C  
ATOM   2580  CD  GLU A 326       3.017 -28.462   7.833  1.00 90.59           C  
ATOM   2581  OE1 GLU A 326       2.938 -28.175   6.609  1.00 90.59           O  
ATOM   2582  OE2 GLU A 326       3.414 -27.661   8.721  1.00 90.59           O1-
ATOM   2585  N   SER A 327      -1.618 -30.979   6.964  1.00 47.11           N  
ATOM   2586  CA  SER A 327      -2.454 -31.627   5.983  1.00 47.11           C  
ATOM   2589  C   SER A 327      -3.707 -30.871   5.660  1.00 47.11           C  
ATOM   2590  O   SER A 327      -4.182 -30.021   6.410  1.00 47.11           O  
ATOM   2587  CB  SER A 327      -2.893 -33.046   6.384  1.00 47.11           C  
ATOM   2588  OG  SER A 327      -3.851 -32.985   7.430  1.00 47.11           O  
ATOM   2591  N   GLU A 328      -4.241 -31.198   4.464  1.00136.89           N  
ATOM   2592  CA  GLU A 328      -5.440 -30.688   3.862  1.00136.89           C  
ATOM   2598  C   GLU A 328      -6.648 -31.251   4.546  1.00136.89           C  
ATOM   2599  O   GLU A 328      -7.727 -30.665   4.489  1.00136.89           O  
ATOM   2593  CB  GLU A 328      -5.529 -31.021   2.365  1.00136.89           C  
ATOM   2594  CG  GLU A 328      -4.390 -30.383   1.572  1.00136.89           C  
ATOM   2595  CD  GLU A 328      -4.296 -28.922   1.993  1.00136.89           C  
ATOM   2596  OE1 GLU A 328      -5.348 -28.229   1.967  1.00136.89           O  
ATOM   2597  OE2 GLU A 328      -3.173 -28.484   2.358  1.00136.89           O1-
ATOM   2600  N   GLU A 329      -6.500 -32.420   5.194  1.00100.96           N  
ATOM   2601  CA  GLU A 329      -7.602 -33.106   5.808  1.00100.96           C  
ATOM   2607  C   GLU A 329      -8.238 -32.167   6.788  1.00100.96           C  
ATOM   2608  O   GLU A 329      -9.455 -32.171   6.963  1.00100.96           O  
ATOM   2602  CB  GLU A 329      -7.146 -34.361   6.576  1.00100.96           C  
ATOM   2603  CG  GLU A 329      -8.219 -35.446   6.716  1.00100.96           C  
ATOM   2604  CD  GLU A 329      -9.321 -34.995   7.661  1.00100.96           C  
ATOM   2605  OE1 GLU A 329      -9.054 -34.127   8.532  1.00100.96           O  
ATOM   2606  OE2 GLU A 329     -10.451 -35.532   7.526  1.00100.96           O1-
ATOM   2609  N   LEU A 330      -7.425 -31.325   7.452  1.00 54.20           N  
ATOM   2610  CA  LEU A 330      -7.936 -30.385   8.410  1.00 54.20           C  
ATOM   2615  C   LEU A 330      -8.899 -29.476   7.708  1.00 54.20           C  
ATOM   2616  O   LEU A 330      -9.989 -29.205   8.209  1.00 54.20           O  
ATOM   2611  CB  LEU A 330      -6.829 -29.499   9.009  1.00 54.20           C  
ATOM   2612  CG  LEU A 330      -7.346 -28.413   9.970  1.00 54.20           C  
ATOM   2613  CD1 LEU A 330      -8.031 -29.028  11.200  1.00 54.20           C  
ATOM   2614  CD2 LEU A 330      -6.229 -27.421  10.336  1.00 54.20           C  
ATOM   2617  N   ASP A 331      -8.534 -29.014   6.498  1.00 39.04           N  
ATOM   2618  CA  ASP A 331      -9.372 -28.116   5.758  1.00 39.04           C  
ATOM   2623  C   ASP A 331     -10.678 -28.801   5.504  1.00 39.04           C  
ATOM   2624  O   ASP A 331     -11.729 -28.164   5.526  1.00 39.04           O  
ATOM   2619  CB  ASP A 331      -8.793 -27.734   4.381  1.00 39.04           C  
ATOM   2620  CG  ASP A 331      -7.643 -26.760   4.587  1.00 39.04           C  
ATOM   2621  OD1 ASP A 331      -7.731 -25.935   5.534  1.00 39.04           O  
ATOM   2622  OD2 ASP A 331      -6.660 -26.829   3.801  1.00 39.04           O1-
ATOM   2625  N   ARG A 332     -10.644 -30.124   5.256  1.00128.76           N  
ATOM   2626  CA  ARG A 332     -11.844 -30.861   4.977  1.00128.76           C  
ATOM   2634  C   ARG A 332     -12.758 -30.772   6.158  1.00128.76           C  
ATOM   2635  O   ARG A 332     -13.956 -30.537   6.012  1.00128.76           O  
ATOM   2627  CB  ARG A 332     -11.599 -32.363   4.753  1.00128.76           C  
ATOM   2628  CG  ARG A 332     -12.886 -33.143   4.464  1.00128.76           C  
ATOM   2629  CD  ARG A 332     -12.729 -34.664   4.552  1.00128.76           C  
ATOM   2630  NE  ARG A 332     -12.565 -35.023   5.990  1.00128.76           N  
ATOM   2631  CZ  ARG A 332     -13.658 -35.244   6.778  1.00128.76           C  
ATOM   2632  NH1 ARG A 332     -14.910 -35.113   6.254  1.00128.76           N1+
ATOM   2633  NH2 ARG A 332     -13.504 -35.599   8.086  1.00128.76           N  
ATOM   2636  N   ILE A 333     -12.197 -30.937   7.370  1.00107.04           N  
ATOM   2637  CA  ILE A 333     -12.965 -30.967   8.584  1.00107.04           C  
ATOM   2642  C   ILE A 333     -13.636 -29.645   8.778  1.00107.04           C  
ATOM   2643  O   ILE A 333     -14.789 -29.575   9.202  1.00107.04           O  
ATOM   2638  CB  ILE A 333     -12.102 -31.148   9.802  1.00107.04           C  
ATOM   2639  CG1 ILE A 333     -11.293 -32.453   9.739  1.00107.04           C  
ATOM   2640  CG2 ILE A 333     -13.016 -31.059  11.035  1.00107.04           C  
ATOM   2641  CD1 ILE A 333     -12.146 -33.718   9.774  1.00107.04           C  
ATOM   2644  N   LEU A 334     -12.890 -28.559   8.517  1.00 62.51           N  
ATOM   2645  CA  LEU A 334     -13.354 -27.216   8.708  1.00 62.51           C  
ATOM   2650  C   LEU A 334     -14.449 -26.893   7.740  1.00 62.51           C  
ATOM   2651  O   LEU A 334     -15.365 -26.148   8.083  1.00 62.51           O  
ATOM   2646  CB  LEU A 334     -12.224 -26.187   8.544  1.00 62.51           C  
ATOM   2647  CG  LEU A 334     -11.115 -26.375   9.595  1.00 62.51           C  
ATOM   2648  CD1 LEU A 334      -9.993 -25.337   9.435  1.00 62.51           C  
ATOM   2649  CD2 LEU A 334     -11.697 -26.409  11.018  1.00 62.51           C  
ATOM   2652  N   ASP A 335     -14.369 -27.385   6.489  1.00113.75           N  
ATOM   2653  CA  ASP A 335     -15.423 -27.077   5.565  1.00113.75           C  
ATOM   2658  C   ASP A 335     -16.689 -27.779   5.963  1.00113.75           C  
ATOM   2659  O   ASP A 335     -17.774 -27.210   5.860  1.00113.75           O  
ATOM   2654  CB  ASP A 335     -15.118 -27.387   4.086  1.00113.75           C  
ATOM   2655  CG  ASP A 335     -14.896 -28.873   3.889  1.00113.75           C  
ATOM   2656  OD1 ASP A 335     -15.893 -29.640   3.835  1.00113.75           O  
ATOM   2657  OD2 ASP A 335     -13.702 -29.255   3.787  1.00113.75           O1-
ATOM   2660  N   GLU A 336     -16.584 -29.033   6.441  1.00 89.76           N  
ATOM   2661  CA  GLU A 336     -17.734 -29.816   6.801  1.00 89.76           C  
ATOM   2667  C   GLU A 336     -18.450 -29.158   7.946  1.00 89.76           C  
ATOM   2668  O   GLU A 336     -19.676 -29.057   7.955  1.00 89.76           O  
ATOM   2662  CB  GLU A 336     -17.330 -31.239   7.226  1.00 89.76           C  
ATOM   2663  CG  GLU A 336     -18.489 -32.223   7.385  1.00 89.76           C  
ATOM   2664  CD  GLU A 336     -17.877 -33.611   7.531  1.00 89.76           C  
ATOM   2665  OE1 GLU A 336     -17.013 -33.790   8.429  1.00 89.76           O  
ATOM   2666  OE2 GLU A 336     -18.263 -34.510   6.737  1.00 89.76           O1-
ATOM   2669  N   GLY A 337     -17.694 -28.681   8.950  1.00 24.64           N  
ATOM   2670  CA  GLY A 337     -18.285 -28.069  10.106  1.00 24.64           C  
ATOM   2671  C   GLY A 337     -18.981 -26.808   9.706  1.00 24.64           C  
ATOM   2672  O   GLY A 337     -20.043 -26.481  10.234  1.00 24.64           O  
ATOM   2673  N   ALA A 338     -18.374 -26.042   8.783  1.00 24.39           N  
ATOM   2674  CA  ALA A 338     -18.952 -24.806   8.353  1.00 24.39           C  
ATOM   2676  C   ALA A 338     -20.260 -25.099   7.688  1.00 24.39           C  
ATOM   2677  O   ALA A 338     -21.244 -24.393   7.901  1.00 24.39           O  
ATOM   2675  CB  ALA A 338     -18.072 -24.062   7.335  1.00 24.39           C  
ATOM   2678  N   GLU A 339     -20.304 -26.158   6.858  1.00 85.58           N  
ATOM   2679  CA  GLU A 339     -21.513 -26.457   6.149  1.00 85.58           C  
ATOM   2685  C   GLU A 339     -22.589 -26.871   7.105  1.00 85.58           C  
ATOM   2686  O   GLU A 339     -23.740 -26.466   6.961  1.00 85.58           O  
ATOM   2680  CB  GLU A 339     -21.347 -27.524   5.043  1.00 85.58           C  
ATOM   2681  CG  GLU A 339     -20.902 -28.907   5.515  1.00 85.58           C  
ATOM   2682  CD  GLU A 339     -20.647 -29.763   4.281  1.00 85.58           C  
ATOM   2683  OE1 GLU A 339     -21.359 -29.559   3.262  1.00 85.58           O  
ATOM   2684  OE2 GLU A 339     -19.732 -30.626   4.339  1.00 85.58           O1-
ATOM   2687  N   ARG A 340     -22.247 -27.682   8.124  1.00110.36           N  
ATOM   2688  CA  ARG A 340     -23.251 -28.132   9.047  1.00110.36           C  
ATOM   2696  C   ARG A 340     -23.805 -26.952   9.786  1.00110.36           C  
ATOM   2697  O   ARG A 340     -25.019 -26.816   9.937  1.00110.36           O  
ATOM   2689  CB  ARG A 340     -22.697 -29.123  10.082  1.00110.36           C  
ATOM   2690  CG  ARG A 340     -23.765 -29.704  11.007  1.00110.36           C  
ATOM   2691  CD  ARG A 340     -23.220 -30.785  11.941  1.00110.36           C  
ATOM   2692  NE  ARG A 340     -22.740 -31.898  11.077  1.00110.36           N  
ATOM   2693  CZ  ARG A 340     -21.579 -32.551  11.373  1.00110.36           C  
ATOM   2694  NH1 ARG A 340     -20.859 -32.198  12.477  1.00110.36           N1+
ATOM   2695  NH2 ARG A 340     -21.135 -33.554  10.560  1.00110.36           N  
ATOM   2698  N   ALA A 341     -22.918 -26.050  10.245  1.00 31.28           N  
ATOM   2699  CA  ALA A 341     -23.323 -24.918  11.027  1.00 31.28           C  
ATOM   2701  C   ALA A 341     -24.214 -24.030  10.211  1.00 31.28           C  
ATOM   2702  O   ALA A 341     -25.234 -23.549  10.702  1.00 31.28           O  
ATOM   2700  CB  ALA A 341     -22.131 -24.067  11.496  1.00 31.28           C  
ATOM   2703  N   ASN A 342     -23.862 -23.804   8.930  1.00 44.88           N  
ATOM   2704  CA  ASN A 342     -24.618 -22.915   8.090  1.00 44.88           C  
ATOM   2709  C   ASN A 342     -26.015 -23.414   7.925  1.00 44.88           C  
ATOM   2710  O   ASN A 342     -26.962 -22.633   7.985  1.00 44.88           O  
ATOM   2705  CB  ASN A 342     -24.024 -22.749   6.680  1.00 44.88           C  
ATOM   2706  CG  ASN A 342     -22.918 -21.704   6.740  1.00 44.88           C  
ATOM   2708  ND2 ASN A 342     -21.647 -22.140   6.533  1.00 44.88           N  
ATOM   2707  OD1 ASN A 342     -23.183 -20.524   6.963  1.00 44.88           O  
ATOM   2711  N   ARG A 343     -26.194 -24.729   7.718  1.00103.54           N  
ATOM   2712  CA  ARG A 343     -27.529 -25.203   7.499  1.00103.54           C  
ATOM   2720  C   ARG A 343     -28.349 -24.910   8.716  1.00103.54           C  
ATOM   2721  O   ARG A 343     -29.470 -24.414   8.609  1.00103.54           O  
ATOM   2713  CB  ARG A 343     -27.609 -26.716   7.244  1.00103.54           C  
ATOM   2714  CG  ARG A 343     -29.041 -27.206   7.015  1.00103.54           C  
ATOM   2715  CD  ARG A 343     -29.150 -28.713   6.785  1.00103.54           C  
ATOM   2716  NE  ARG A 343     -28.358 -29.382   7.855  1.00103.54           N  
ATOM   2717  CZ  ARG A 343     -28.894 -29.547   9.099  1.00103.54           C  
ATOM   2718  NH1 ARG A 343     -30.136 -29.054   9.378  1.00103.54           N1+
ATOM   2719  NH2 ARG A 343     -28.179 -30.195  10.065  1.00103.54           N  
ATOM   2722  N   THR A 344     -27.808 -25.202   9.915  1.00111.73           N  
ATOM   2723  CA  THR A 344     -28.564 -24.997  11.120  1.00111.73           C  
ATOM   2727  C   THR A 344     -28.824 -23.537  11.331  1.00111.73           C  
ATOM   2728  O   THR A 344     -29.951 -23.130  11.609  1.00111.73           O  
ATOM   2724  CB  THR A 344     -27.848 -25.469  12.356  1.00111.73           C  
ATOM   2726  CG2 THR A 344     -27.522 -26.961  12.214  1.00111.73           C  
ATOM   2725  OG1 THR A 344     -26.652 -24.730  12.544  1.00111.73           O  
ATOM   2729  N   ALA A 345     -27.771 -22.710  11.187  1.00 37.71           N  
ATOM   2730  CA  ALA A 345     -27.852 -21.310  11.494  1.00 37.71           C  
ATOM   2732  C   ALA A 345     -28.812 -20.605  10.588  1.00 37.71           C  
ATOM   2733  O   ALA A 345     -29.575 -19.750  11.033  1.00 37.71           O  
ATOM   2731  CB  ALA A 345     -26.492 -20.599  11.376  1.00 37.71           C  
ATOM   2734  N   ASN A 346     -28.805 -20.958   9.291  1.00 37.81           N  
ATOM   2735  CA  ASN A 346     -29.615 -20.278   8.319  1.00 37.81           C  
ATOM   2740  C   ASN A 346     -31.068 -20.426   8.653  1.00 37.81           C  
ATOM   2741  O   ASN A 346     -31.842 -19.488   8.475  1.00 37.81           O  
ATOM   2736  CB  ASN A 346     -29.403 -20.802   6.888  1.00 37.81           C  
ATOM   2737  CG  ASN A 346     -28.026 -20.346   6.421  1.00 37.81           C  
ATOM   2739  ND2 ASN A 346     -27.485 -21.021   5.372  1.00 37.81           N  
ATOM   2738  OD1 ASN A 346     -27.450 -19.407   6.968  1.00 37.81           O  
ATOM   2742  N   LYS A 347     -31.490 -21.607   9.138  1.00 30.18           N  
ATOM   2743  CA  LYS A 347     -32.886 -21.795   9.419  1.00 30.18           C  
ATOM   2749  C   LYS A 347     -33.318 -20.832  10.481  1.00 30.18           C  
ATOM   2750  O   LYS A 347     -34.355 -20.183  10.356  1.00 30.18           O  
ATOM   2744  CB  LYS A 347     -33.215 -23.218   9.905  1.00 30.18           C  
ATOM   2745  CG  LYS A 347     -33.038 -24.276   8.815  1.00 30.18           C  
ATOM   2746  CD  LYS A 347     -33.057 -25.715   9.336  1.00 30.18           C  
ATOM   2747  CE  LYS A 347     -32.880 -26.761   8.233  1.00 30.18           C  
ATOM   2748  NZ  LYS A 347     -32.826 -28.117   8.823  1.00 30.18           N1+
ATOM   2751  N   MET A 348     -32.519 -20.694  11.554  1.00 34.17           N  
ATOM   2752  CA  MET A 348     -32.866 -19.816  12.635  1.00 34.17           C  
ATOM   2757  C   MET A 348     -32.877 -18.408  12.131  1.00 34.17           C  
ATOM   2758  O   MET A 348     -33.703 -17.598  12.546  1.00 34.17           O  
ATOM   2753  CB  MET A 348     -31.869 -19.882  13.803  1.00 34.17           C  
ATOM   2754  CG  MET A 348     -32.239 -18.951  14.958  1.00 34.17           C  
ATOM   2755  SD  MET A 348     -33.740 -19.430  15.862  1.00 34.17           S  
ATOM   2756  CE  MET A 348     -33.002 -20.904  16.625  1.00 34.17           C  
ATOM   2759  N   LEU A 349     -31.945 -18.085  11.217  1.00 44.10           N  
ATOM   2760  CA  LEU A 349     -31.805 -16.752  10.706  1.00 44.10           C  
ATOM   2765  C   LEU A 349     -33.058 -16.346  10.002  1.00 44.10           C  
ATOM   2766  O   LEU A 349     -33.520 -15.216  10.155  1.00 44.10           O  
ATOM   2761  CB  LEU A 349     -30.642 -16.627   9.705  1.00 44.10           C  
ATOM   2762  CG  LEU A 349     -30.455 -15.209   9.136  1.00 44.10           C  
ATOM   2763  CD1 LEU A 349     -30.091 -14.205  10.239  1.00 44.10           C  
ATOM   2764  CD2 LEU A 349     -29.446 -15.210   7.976  1.00 44.10           C  
ATOM   2767  N   LYS A 350     -33.649 -17.257   9.214  1.00141.97           N  
ATOM   2768  CA  LYS A 350     -34.822 -16.889   8.479  1.00141.97           C  
ATOM   2774  C   LYS A 350     -35.926 -16.563   9.441  1.00141.97           C  
ATOM   2775  O   LYS A 350     -36.704 -15.640   9.205  1.00141.97           O  
ATOM   2769  CB  LYS A 350     -35.285 -17.963   7.472  1.00141.97           C  
ATOM   2770  CG  LYS A 350     -35.794 -19.271   8.075  1.00141.97           C  
ATOM   2771  CD  LYS A 350     -37.168 -19.139   8.732  1.00141.97           C  
ATOM   2772  CE  LYS A 350     -37.806 -20.482   9.082  1.00141.97           C  
ATOM   2773  NZ  LYS A 350     -38.193 -21.185   7.840  1.00141.97           N1+
ATOM   2776  N   LYS A 351     -36.015 -17.308  10.562  1.00 87.62           N  
ATOM   2777  CA  LYS A 351     -37.061 -17.101  11.526  1.00 87.62           C  
ATOM   2783  C   LYS A 351     -36.938 -15.730  12.117  1.00 87.62           C  
ATOM   2784  O   LYS A 351     -37.936 -15.036  12.306  1.00 87.62           O  
ATOM   2778  CB  LYS A 351     -37.017 -18.115  12.680  1.00 87.62           C  
ATOM   2779  CG  LYS A 351     -37.303 -19.546  12.227  1.00 87.62           C  
ATOM   2780  CD  LYS A 351     -37.000 -20.598  13.295  1.00 87.62           C  
ATOM   2781  CE  LYS A 351     -37.980 -20.573  14.470  1.00 87.62           C  
ATOM   2782  NZ  LYS A 351     -39.306 -21.066  14.032  1.00 87.62           N1+
ATOM   2785  N   MET A 352     -35.701 -15.302  12.429  1.00 38.64           N  
ATOM   2786  CA  MET A 352     -35.477 -14.012  13.015  1.00 38.64           C  
ATOM   2791  C   MET A 352     -35.904 -12.956  12.045  1.00 38.64           C  
ATOM   2792  O   MET A 352     -36.483 -11.943  12.435  1.00 38.64           O  
ATOM   2787  CB  MET A 352     -33.996 -13.750  13.340  1.00 38.64           C  
ATOM   2788  CG  MET A 352     -33.428 -14.678  14.416  1.00 38.64           C  
ATOM   2789  SD  MET A 352     -31.679 -14.388  14.817  1.00 38.64           S  
ATOM   2790  CE  MET A 352     -31.965 -12.809  15.670  1.00 38.64           C  
ATOM   2793  N   GLU A 353     -35.600 -13.157  10.749  1.00 46.51           N  
ATOM   2794  CA  GLU A 353     -35.929 -12.196   9.732  1.00 46.51           C  
ATOM   2800  C   GLU A 353     -37.415 -12.107   9.592  1.00 46.51           C  
ATOM   2801  O   GLU A 353     -37.976 -11.014   9.523  1.00 46.51           O  
ATOM   2795  CB  GLU A 353     -35.338 -12.580   8.366  1.00 46.51           C  
ATOM   2796  CG  GLU A 353     -33.811 -12.500   8.342  1.00 46.51           C  
ATOM   2797  CD  GLU A 353     -33.320 -13.126   7.044  1.00 46.51           C  
ATOM   2798  OE1 GLU A 353     -33.758 -14.268   6.741  1.00 46.51           O  
ATOM   2799  OE2 GLU A 353     -32.503 -12.473   6.342  1.00 46.51           O1-
ATOM   2802  N   ASN A 354     -38.098 -13.266   9.576  1.00 47.15           N  
ATOM   2803  CA  ASN A 354     -39.522 -13.294   9.414  1.00 47.15           C  
ATOM   2808  C   ASN A 354     -40.104 -12.552  10.576  1.00 47.15           C  
ATOM   2809  O   ASN A 354     -41.030 -11.757  10.428  1.00 47.15           O  
ATOM   2804  CB  ASN A 354     -40.098 -14.722   9.496  1.00 47.15           C  
ATOM   2805  CG  ASN A 354     -39.505 -15.603   8.401  1.00 47.15           C  
ATOM   2807  ND2 ASN A 354     -39.742 -16.937   8.513  1.00 47.15           N  
ATOM   2806  OD1 ASN A 354     -38.856 -15.127   7.472  1.00 47.15           O  
ATOM   2810  N   ALA A 355     -39.547 -12.788  11.778  1.00 46.02           N  
ATOM   2811  CA  ALA A 355     -40.072 -12.191  12.969  1.00 46.02           C  
ATOM   2813  C   ALA A 355     -39.981 -10.696  12.883  1.00 46.02           C  
ATOM   2814  O   ALA A 355     -40.885 -10.003  13.347  1.00 46.02           O  
ATOM   2812  CB  ALA A 355     -39.303 -12.625  14.228  1.00 46.02           C  
ATOM   2815  N   MET A 356     -38.840 -10.177  12.379  1.00 85.26           N  
ATOM   2816  CA  MET A 356     -38.585  -8.770  12.217  1.00 85.26           C  
ATOM   2821  C   MET A 356     -39.308  -8.151  11.049  1.00 85.26           C  
ATOM   2822  O   MET A 356     -39.746  -7.005  11.137  1.00 85.26           O  
ATOM   2817  CB  MET A 356     -37.083  -8.463  12.124  1.00 85.26           C  
ATOM   2818  CG  MET A 356     -36.350  -8.927  13.386  1.00 85.26           C  
ATOM   2819  SD  MET A 356     -34.668  -8.278  13.592  1.00 85.26           S  
ATOM   2820  CE  MET A 356     -35.227  -6.680  14.247  1.00 85.26           C  
ATOM   2823  N   GLY A 357     -39.462  -8.881   9.920  1.00 31.60           N  
ATOM   2824  CA  GLY A 357     -40.101  -8.308   8.762  1.00 31.60           C  
ATOM   2825  C   GLY A 357     -39.054  -7.778   7.826  1.00 31.60           C  
ATOM   2826  O   GLY A 357     -39.350  -7.010   6.911  1.00 31.60           O  
ATOM   2827  N   LEU A 358     -37.792  -8.180   8.048  1.00107.06           N  
ATOM   2828  CA  LEU A 358     -36.671  -7.769   7.254  1.00107.06           C  
ATOM   2833  C   LEU A 358     -36.721  -8.503   5.950  1.00107.06           C  
ATOM   2834  O   LEU A 358     -37.204  -9.632   5.876  1.00107.06           O  
ATOM   2829  CB  LEU A 358     -35.359  -8.092   8.010  1.00107.06           C  
ATOM   2830  CG  LEU A 358     -34.009  -7.738   7.355  1.00107.06           C  
ATOM   2831  CD1 LEU A 358     -32.861  -8.021   8.342  1.00107.06           C  
ATOM   2832  CD2 LEU A 358     -33.770  -8.490   6.037  1.00107.06           C  
ATOM   2835  N   GLY A 359     -36.246  -7.853   4.867  1.00 33.72           N  
ATOM   2836  CA  GLY A 359     -36.162  -8.511   3.598  1.00 33.72           C  
ATOM   2837  C   GLY A 359     -37.494  -8.555   2.943  1.00 33.72           C  
ATOM   2838  O   GLY A 359     -38.194  -7.548   2.852  1.00 33.72           O  
ATOM   2839  N   ARG A 360     -37.875  -9.756   2.472  1.00175.24           N  
ATOM   2840  CA  ARG A 360     -39.041  -9.884   1.656  1.00175.24           C  
ATOM   2848  C   ARG A 360     -40.237  -9.299   2.327  1.00175.24           C  
ATOM   2849  O   ARG A 360     -40.750  -9.834   3.306  1.00175.24           O  
ATOM   2841  CB  ARG A 360     -39.407 -11.337   1.326  1.00175.24           C  
ATOM   2842  CG  ARG A 360     -40.657 -11.433   0.453  1.00175.24           C  
ATOM   2843  CD  ARG A 360     -41.338 -12.801   0.491  1.00175.24           C  
ATOM   2844  NE  ARG A 360     -42.227 -12.815   1.688  1.00175.24           N  
ATOM   2845  CZ  ARG A 360     -43.438 -13.442   1.629  1.00175.24           C  
ATOM   2846  NH1 ARG A 360     -43.833 -14.059   0.477  1.00175.24           N1+
ATOM   2847  NH2 ARG A 360     -44.261 -13.443   2.718  1.00175.24           N  
ATOM   2850  N   LYS A 361     -40.713  -8.162   1.784  1.00158.56           N  
ATOM   2851  CA  LYS A 361     -41.940  -7.589   2.244  1.00158.56           C  
ATOM   2857  C   LYS A 361     -42.763  -7.447   1.010  1.00158.56           C  
ATOM   2858  O   LYS A 361     -43.013  -6.340   0.536  1.00158.56           O  
ATOM   2852  CB  LYS A 361     -41.780  -6.184   2.849  1.00158.56           C  
ATOM   2853  CG  LYS A 361     -41.028  -6.178   4.180  1.00158.56           C  
ATOM   2854  CD  LYS A 361     -40.605  -4.781   4.639  1.00158.56           C  
ATOM   2855  CE  LYS A 361     -41.782  -3.862   4.966  1.00158.56           C  
ATOM   2856  NZ  LYS A 361     -42.483  -4.346   6.176  1.00158.56           N1+
ATOM   2859  N   ARG A 362     -43.199  -8.590   0.454  1.00 94.98           N  
ATOM   2860  CA  ARG A 362     -43.962  -8.571  -0.753  1.00 94.98           C  
ATOM   2868  C   ARG A 362     -45.269  -7.922  -0.458  1.00 94.98           C  
ATOM   2869  O   ARG A 362     -45.765  -7.115  -1.243  1.00 94.98           O  
ATOM   2861  CB  ARG A 362     -44.201  -9.983  -1.313  1.00 94.98           C  
ATOM   2862  CG  ARG A 362     -42.881 -10.680  -1.652  1.00 94.98           C  
ATOM   2863  CD  ARG A 362     -42.096  -9.986  -2.768  1.00 94.98           C  
ATOM   2864  NE  ARG A 362     -40.718 -10.552  -2.767  1.00 94.98           N  
ATOM   2865  CZ  ARG A 362     -39.746  -9.957  -2.016  1.00 94.98           C  
ATOM   2866  NH1 ARG A 362     -40.038  -8.842  -1.283  1.00 94.98           N1+
ATOM   2867  NH2 ARG A 362     -38.482 -10.471  -1.993  1.00 94.98           N  
ATOM   2870  N   GLN A 363     -45.855  -8.246   0.708  1.00225.93           N  
ATOM   2871  CA  GLN A 363     -47.114  -7.662   1.056  1.00225.93           C  
ATOM   2877  C   GLN A 363     -46.858  -6.254   1.468  1.00225.93           C  
ATOM   2878  O   GLN A 363     -45.803  -5.936   2.015  1.00225.93           O  
ATOM   2872  CB  GLN A 363     -47.816  -8.342   2.241  1.00225.93           C  
ATOM   2873  CG  GLN A 363     -49.158  -7.692   2.584  1.00225.93           C  
ATOM   2874  CD  GLN A 363     -49.727  -8.381   3.817  1.00225.93           C  
ATOM   2876  NE2 GLN A 363     -50.583  -9.414   3.598  1.00225.93           N  
ATOM   2875  OE1 GLN A 363     -49.416  -8.009   4.947  1.00225.93           O  
ATOM   2879  N   GLY A 364     -47.825  -5.364   1.184  1.00119.47           N  
ATOM   2880  CA  GLY A 364     -47.687  -4.002   1.589  1.00119.47           C  
ATOM   2881  C   GLY A 364     -48.756  -3.232   0.895  1.00119.47           C  
ATOM   2882  O   GLY A 364     -49.066  -3.486  -0.269  1.00119.47           O  
ATOM   2883  N   ARG A 365     -49.353  -2.260   1.605  1.00222.60           N  
ATOM   2884  CA  ARG A 365     -50.370  -1.458   0.998  1.00222.60           C  
ATOM   2892  C   ARG A 365     -49.954  -0.041   1.187  1.00222.60           C  
ATOM   2893  O   ARG A 365     -49.561   0.362   2.281  1.00222.60           O  
ATOM   2885  CB  ARG A 365     -51.756  -1.625   1.649  1.00222.60           C  
ATOM   2886  CG  ARG A 365     -52.360  -3.014   1.433  1.00222.60           C  
ATOM   2887  CD  ARG A 365     -53.715  -3.234   2.113  1.00222.60           C  
ATOM   2888  NE  ARG A 365     -54.729  -2.398   1.410  1.00222.60           N  
ATOM   2889  CZ  ARG A 365     -55.158  -1.229   1.970  1.00222.60           C  
ATOM   2890  NH1 ARG A 365     -54.680  -0.840   3.187  1.00222.60           N1+
ATOM   2891  NH2 ARG A 365     -56.074  -0.455   1.318  1.00222.60           N  
TER   
HEADER    3prh_chain_B
ATOM    278  N   LYS B  35     -15.950   4.912 -16.106  1.00218.46           N  
ATOM    279  CA  LYS B  35     -17.293   5.228 -15.713  1.00218.46           C  
ATOM    285  C   LYS B  35     -17.399   5.020 -14.242  1.00218.46           C  
ATOM    286  O   LYS B  35     -17.138   3.935 -13.724  1.00218.46           O  
ATOM    280  CB  LYS B  35     -18.377   4.394 -16.419  1.00218.46           C  
ATOM    281  CG  LYS B  35     -18.304   2.891 -16.155  1.00218.46           C  
ATOM    282  CD  LYS B  35     -19.549   2.149 -16.645  1.00218.46           C  
ATOM    283  CE  LYS B  35     -19.448   0.626 -16.551  1.00218.46           C  
ATOM    284  NZ  LYS B  35     -20.696   0.010 -17.059  1.00218.46           N1+
ATOM    287  N   GLN B  36     -17.803   6.084 -13.526  1.00125.73           N  
ATOM    288  CA  GLN B  36     -17.867   6.008 -12.100  1.00125.73           C  
ATOM    294  C   GLN B  36     -19.120   5.308 -11.683  1.00125.73           C  
ATOM    295  O   GLN B  36     -20.082   5.211 -12.445  1.00125.73           O  
ATOM    289  CB  GLN B  36     -17.733   7.377 -11.401  1.00125.73           C  
ATOM    290  CG  GLN B  36     -18.819   8.394 -11.740  1.00125.73           C  
ATOM    291  CD  GLN B  36     -18.358   9.740 -11.199  1.00125.73           C  
ATOM    293  NE2 GLN B  36     -19.168  10.806 -11.439  1.00125.73           N  
ATOM    292  OE1 GLN B  36     -17.298   9.843 -10.581  1.00125.73           O  
ATOM    296  N   THR B  37     -19.112   4.771 -10.444  1.00109.47           N  
ATOM    297  CA  THR B  37     -20.218   4.007  -9.945  1.00109.47           C  
ATOM    301  C   THR B  37     -20.882   4.771  -8.839  1.00109.47           C  
ATOM    302  O   THR B  37     -20.228   5.478  -8.073  1.00109.47           O  
ATOM    298  CB  THR B  37     -19.801   2.676  -9.390  1.00109.47           C  
ATOM    300  CG2 THR B  37     -18.952   2.913  -8.130  1.00109.47           C  
ATOM    299  OG1 THR B  37     -20.941   1.888  -9.079  1.00109.47           O  
ATOM    303  N   ILE B  38     -22.224   4.645  -8.744  1.00 49.68           N  
ATOM    304  CA  ILE B  38     -22.975   5.370  -7.759  1.00 49.68           C  
ATOM    309  C   ILE B  38     -23.813   4.413  -6.963  1.00 49.68           C  
ATOM    310  O   ILE B  38     -24.413   3.487  -7.509  1.00 49.68           O  
ATOM    305  CB  ILE B  38     -23.900   6.382  -8.368  1.00 49.68           C  
ATOM    306  CG1 ILE B  38     -23.099   7.430  -9.161  1.00 49.68           C  
ATOM    307  CG2 ILE B  38     -24.757   6.984  -7.243  1.00 49.68           C  
ATOM    308  CD1 ILE B  38     -23.964   8.321 -10.052  1.00 49.68           C  
ATOM    311  N   PHE B  39     -23.865   4.622  -5.628  1.00 68.14           N  
ATOM    312  CA  PHE B  39     -24.636   3.779  -4.755  1.00 68.14           C  
ATOM    320  C   PHE B  39     -25.643   4.643  -4.060  1.00 68.14           C  
ATOM    321  O   PHE B  39     -25.294   5.631  -3.413  1.00 68.14           O  
ATOM    313  CB  PHE B  39     -23.764   3.118  -3.666  1.00 68.14           C  
ATOM    314  CG  PHE B  39     -24.583   2.193  -2.828  1.00 68.14           C  
ATOM    315  CD1 PHE B  39     -24.851   0.911  -3.254  1.00 68.14           C  
ATOM    316  CD2 PHE B  39     -25.066   2.596  -1.603  1.00 68.14           C  
ATOM    317  CE1 PHE B  39     -25.597   0.054  -2.479  1.00 68.14           C  
ATOM    318  CE2 PHE B  39     -25.814   1.742  -0.823  1.00 68.14           C  
ATOM    319  CZ  PHE B  39     -26.082   0.468  -1.263  1.00 68.14           C  
ATOM    322  N   SER B  40     -26.937   4.287  -4.181  1.00 60.28           N  
ATOM    323  CA  SER B  40     -27.942   5.046  -3.502  1.00 60.28           C  
ATOM    326  C   SER B  40     -28.623   4.128  -2.540  1.00 60.28           C  
ATOM    327  O   SER B  40     -29.204   3.116  -2.930  1.00 60.28           O  
ATOM    324  CB  SER B  40     -29.010   5.623  -4.445  1.00 60.28           C  
ATOM    325  OG  SER B  40     -29.674   4.575  -5.133  1.00 60.28           O  
ATOM    328  N   GLY B  41     -28.560   4.466  -1.237  1.00 44.92           N  
ATOM    329  CA  GLY B  41     -29.236   3.671  -0.261  1.00 44.92           C  
ATOM    330  C   GLY B  41     -30.585   4.291  -0.157  1.00 44.92           C  
ATOM    331  O   GLY B  41     -30.710   5.483   0.118  1.00 44.92           O  
ATOM    332  N   ILE B  42     -31.634   3.481  -0.383  1.00 74.49           N  
ATOM    333  CA  ILE B  42     -32.967   3.994  -0.365  1.00 74.49           C  
ATOM    338  C   ILE B  42     -33.715   3.327   0.744  1.00 74.49           C  
ATOM    339  O   ILE B  42     -33.861   2.106   0.777  1.00 74.49           O  
ATOM    334  CB  ILE B  42     -33.680   3.750  -1.666  1.00 74.49           C  
ATOM    335  CG1 ILE B  42     -33.749   2.244  -1.965  1.00 74.49           C  
ATOM    336  CG2 ILE B  42     -32.971   4.566  -2.761  1.00 74.49           C  
ATOM    337  CD1 ILE B  42     -34.558   1.905  -3.215  1.00 74.49           C  
ATOM    340  N   GLN B  43     -34.215   4.141   1.691  1.00161.53           N  
ATOM    341  CA  GLN B  43     -34.912   3.648   2.843  1.00161.53           C  
ATOM    347  C   GLN B  43     -36.333   3.352   2.477  1.00161.53           C  
ATOM    348  O   GLN B  43     -36.995   4.182   1.857  1.00161.53           O  
ATOM    342  CB  GLN B  43     -34.946   4.695   3.972  1.00161.53           C  
ATOM    343  CG  GLN B  43     -35.847   4.338   5.154  1.00161.53           C  
ATOM    344  CD  GLN B  43     -35.084   3.453   6.125  1.00161.53           C  
ATOM    346  NE2 GLN B  43     -35.813   2.911   7.137  1.00161.53           N  
ATOM    345  OE1 GLN B  43     -33.878   3.255   5.996  1.00161.53           O  
ATOM    349  N   PRO B  44     -36.817   2.172   2.796  1.00121.24           N  
ATOM    350  CA  PRO B  44     -38.205   1.844   2.597  1.00121.24           C  
ATOM    354  C   PRO B  44     -38.989   2.604   3.622  1.00121.24           C  
ATOM    355  O   PRO B  44     -39.184   2.081   4.717  1.00121.24           O  
ATOM    352  CB  PRO B  44     -38.305   0.326   2.755  1.00121.24           C  
ATOM    353  CG  PRO B  44     -37.018  -0.062   3.511  1.00121.24           C  
ATOM    351  CD  PRO B  44     -35.998   1.008   3.078  1.00121.24           C  
ATOM    356  N   SER B  45     -39.445   3.821   3.279  1.00101.85           N  
ATOM    357  CA  SER B  45     -40.138   4.708   4.175  1.00101.85           C  
ATOM    360  C   SER B  45     -41.639   4.629   4.098  1.00101.85           C  
ATOM    361  O   SER B  45     -42.322   5.312   4.861  1.00101.85           O  
ATOM    358  CB  SER B  45     -39.727   6.174   3.963  1.00101.85           C  
ATOM    359  OG  SER B  45     -40.008   6.574   2.630  1.00101.85           O  
ATOM    362  N   GLY B  46     -42.209   3.872   3.143  1.00 48.60           N  
ATOM    363  CA  GLY B  46     -43.641   3.759   3.109  1.00 48.60           C  
ATOM    364  C   GLY B  46     -44.208   4.374   1.865  1.00 48.60           C  
ATOM    365  O   GLY B  46     -44.971   3.712   1.163  1.00 48.60           O  
ATOM    366  N   SER B  47     -43.862   5.641   1.544  1.00 58.30           N  
ATOM    367  CA  SER B  47     -44.421   6.217   0.347  1.00 58.30           C  
ATOM    370  C   SER B  47     -43.601   7.402  -0.072  1.00 58.30           C  
ATOM    371  O   SER B  47     -43.112   8.168   0.758  1.00 58.30           O  
ATOM    368  CB  SER B  47     -45.876   6.698   0.511  1.00 58.30           C  
ATOM    369  OG  SER B  47     -45.941   7.788   1.418  1.00 58.30           O  
ATOM    372  N   VAL B  48     -43.474   7.612  -1.399  1.00 44.91           N  
ATOM    373  CA  VAL B  48     -42.639   8.668  -1.898  1.00 44.91           C  
ATOM    377  C   VAL B  48     -43.491   9.808  -2.337  1.00 44.91           C  
ATOM    378  O   VAL B  48     -44.492   9.638  -3.030  1.00 44.91           O  
ATOM    374  CB  VAL B  48     -41.823   8.260  -3.092  1.00 44.91           C  
ATOM    375  CG1 VAL B  48     -41.054   9.487  -3.611  1.00 44.91           C  
ATOM    376  CG2 VAL B  48     -40.925   7.077  -2.692  1.00 44.91           C  
ATOM    379  N   THR B  49     -43.098  11.024  -1.922  1.00108.30           N  
ATOM    380  CA  THR B  49     -43.802  12.200  -2.326  1.00108.30           C  
ATOM    384  C   THR B  49     -43.273  12.609  -3.664  1.00108.30           C  
ATOM    385  O   THR B  49     -42.212  12.160  -4.093  1.00108.30           O  
ATOM    381  CB  THR B  49     -43.636  13.325  -1.350  1.00108.30           C  
ATOM    383  CG2 THR B  49     -42.147  13.641  -1.193  1.00108.30           C  
ATOM    382  OG1 THR B  49     -44.348  14.469  -1.786  1.00108.30           O  
ATOM    386  N   LEU B  50     -44.027  13.482  -4.355  1.00122.45           N  
ATOM    387  CA  LEU B  50     -43.693  13.964  -5.664  1.00122.45           C  
ATOM    392  C   LEU B  50     -42.383  14.672  -5.528  1.00122.45           C  
ATOM    393  O   LEU B  50     -41.509  14.562  -6.385  1.00122.45           O  
ATOM    388  CB  LEU B  50     -44.717  15.015  -6.149  1.00122.45           C  
ATOM    389  CG  LEU B  50     -44.632  15.468  -7.626  1.00122.45           C  
ATOM    390  CD1 LEU B  50     -43.246  15.992  -8.013  1.00122.45           C  
ATOM    391  CD2 LEU B  50     -45.165  14.396  -8.579  1.00122.45           C  
ATOM    394  N   GLY B  51     -42.216  15.409  -4.416  1.00 34.62           N  
ATOM    395  CA  GLY B  51     -41.052  16.213  -4.212  1.00 34.62           C  
ATOM    396  C   GLY B  51     -39.818  15.377  -4.197  1.00 34.62           C  
ATOM    397  O   GLY B  51     -38.784  15.786  -4.719  1.00 34.62           O  
ATOM    398  N   ASN B  52     -39.874  14.210  -3.543  1.00 72.45           N  
ATOM    399  CA  ASN B  52     -38.737  13.346  -3.472  1.00 72.45           C  
ATOM    404  C   ASN B  52     -38.498  12.724  -4.811  1.00 72.45           C  
ATOM    405  O   ASN B  52     -37.355  12.481  -5.196  1.00 72.45           O  
ATOM    400  CB  ASN B  52     -38.930  12.210  -2.455  1.00 72.45           C  
ATOM    401  CG  ASN B  52     -39.058  12.843  -1.076  1.00 72.45           C  
ATOM    403  ND2 ASN B  52     -38.233  13.890  -0.808  1.00 72.45           N  
ATOM    402  OD1 ASN B  52     -39.875  12.418  -0.260  1.00 72.45           O  
ATOM    406  N   TYR B  53     -39.584  12.426  -5.550  1.00 66.59           N  
ATOM    407  CA  TYR B  53     -39.453  11.803  -6.835  1.00 66.59           C  
ATOM    416  C   TYR B  53     -38.677  12.717  -7.719  1.00 66.59           C  
ATOM    417  O   TYR B  53     -37.772  12.287  -8.433  1.00 66.59           O  
ATOM    408  CB  TYR B  53     -40.821  11.526  -7.492  1.00 66.59           C  
ATOM    409  CG  TYR B  53     -40.613  11.189  -8.930  1.00 66.59           C  
ATOM    410  CD1 TYR B  53     -40.079   9.980  -9.312  1.00 66.59           C  
ATOM    411  CD2 TYR B  53     -40.976  12.091  -9.904  1.00 66.59           C  
ATOM    412  CE1 TYR B  53     -39.894   9.683 -10.642  1.00 66.59           C  
ATOM    413  CE2 TYR B  53     -40.795  11.801 -11.235  1.00 66.59           C  
ATOM    414  CZ  TYR B  53     -40.252  10.595 -11.605  1.00 66.59           C  
ATOM    415  OH  TYR B  53     -40.063  10.293 -12.971  1.00 66.59           O  
ATOM    418  N   ILE B  54     -39.030  14.011  -7.698  1.00131.48           N  
ATOM    419  CA  ILE B  54     -38.349  14.976  -8.503  1.00131.48           C  
ATOM    424  C   ILE B  54     -36.952  15.177  -8.007  1.00131.48           C  
ATOM    425  O   ILE B  54     -36.029  15.301  -8.810  1.00131.48           O  
ATOM    420  CB  ILE B  54     -39.062  16.306  -8.563  1.00131.48           C  
ATOM    421  CG1 ILE B  54     -38.420  17.223  -9.606  1.00131.48           C  
ATOM    422  CG2 ILE B  54     -39.103  16.945  -7.174  1.00131.48           C  
ATOM    423  CD1 ILE B  54     -39.136  18.568  -9.698  1.00131.48           C  
ATOM    426  N   GLY B  55     -36.741  15.267  -6.677  1.00 73.20           N  
ATOM    427  CA  GLY B  55     -35.390  15.544  -6.281  1.00 73.20           C  
ATOM    428  C   GLY B  55     -34.442  14.417  -6.590  1.00 73.20           C  
ATOM    429  O   GLY B  55     -33.554  14.568  -7.424  1.00 73.20           O  
ATOM    430  N   ALA B  56     -34.565  13.280  -5.868  1.00 89.21           N  
ATOM    431  CA  ALA B  56     -33.689  12.149  -6.048  1.00 89.21           C  
ATOM    433  C   ALA B  56     -34.031  11.168  -7.135  1.00 89.21           C  
ATOM    434  O   ALA B  56     -33.233  10.887  -8.027  1.00 89.21           O  
ATOM    432  CB  ALA B  56     -33.538  11.324  -4.760  1.00 89.21           C  
ATOM    435  N   MET B  57     -35.281  10.668  -7.105  1.00 84.42           N  
ATOM    436  CA  MET B  57     -35.644   9.484  -7.830  1.00 84.42           C  
ATOM    441  C   MET B  57     -35.443   9.658  -9.300  1.00 84.42           C  
ATOM    442  O   MET B  57     -34.772   8.851  -9.942  1.00 84.42           O  
ATOM    437  CB  MET B  57     -37.117   9.128  -7.557  1.00 84.42           C  
ATOM    438  CG  MET B  57     -37.523   7.680  -7.835  1.00 84.42           C  
ATOM    439  SD  MET B  57     -39.178   7.282  -7.190  1.00 84.42           S  
ATOM    440  CE  MET B  57     -39.049   5.481  -7.366  1.00 84.42           C  
ATOM    443  N   LYS B  58     -35.987  10.744  -9.867  1.00109.93           N  
ATOM    444  CA  LYS B  58     -35.896  10.954 -11.280  1.00109.93           C  
ATOM    450  C   LYS B  58     -34.475  11.206 -11.678  1.00109.93           C  
ATOM    451  O   LYS B  58     -34.013  10.681 -12.688  1.00109.93           O  
ATOM    445  CB  LYS B  58     -36.719  12.154 -11.774  1.00109.93           C  
ATOM    446  CG  LYS B  58     -36.739  12.273 -13.300  1.00109.93           C  
ATOM    447  CD  LYS B  58     -37.785  13.258 -13.825  1.00109.93           C  
ATOM    448  CE  LYS B  58     -37.357  14.721 -13.703  1.00109.93           C  
ATOM    449  NZ  LYS B  58     -36.225  14.993 -14.617  1.00109.93           N1+
ATOM    452  N   GLN B  59     -33.735  12.011 -10.888  1.00 99.15           N  
ATOM    453  CA  GLN B  59     -32.417  12.395 -11.305  1.00 99.15           C  
ATOM    459  C   GLN B  59     -31.519  11.198 -11.390  1.00 99.15           C  
ATOM    460  O   GLN B  59     -30.800  11.032 -12.373  1.00 99.15           O  
ATOM    454  CB  GLN B  59     -31.742  13.438 -10.385  1.00 99.15           C  
ATOM    455  CG  GLN B  59     -31.426  12.967  -8.961  1.00 99.15           C  
ATOM    456  CD  GLN B  59     -30.749  14.118  -8.222  1.00 99.15           C  
ATOM    458  NE2 GLN B  59     -30.522  13.946  -6.892  1.00 99.15           N  
ATOM    457  OE1 GLN B  59     -30.424  15.146  -8.815  1.00 99.15           O  
ATOM    461  N   PHE B  60     -31.536  10.334 -10.359  1.00 84.63           N  
ATOM    462  CA  PHE B  60     -30.684   9.179 -10.290  1.00 84.63           C  
ATOM    470  C   PHE B  60     -31.086   8.069 -11.215  1.00 84.63           C  
ATOM    471  O   PHE B  60     -30.224   7.348 -11.713  1.00 84.63           O  
ATOM    463  CB  PHE B  60     -30.516   8.616  -8.871  1.00 84.63           C  
ATOM    464  CG  PHE B  60     -29.540   9.515  -8.192  1.00 84.63           C  
ATOM    465  CD1 PHE B  60     -29.949  10.674  -7.574  1.00 84.63           C  
ATOM    466  CD2 PHE B  60     -28.201   9.195  -8.184  1.00 84.63           C  
ATOM    467  CE1 PHE B  60     -29.035  11.495  -6.955  1.00 84.63           C  
ATOM    468  CE2 PHE B  60     -27.285  10.013  -7.566  1.00 84.63           C  
ATOM    469  CZ  PHE B  60     -27.701  11.167  -6.945  1.00 84.63           C  
ATOM    472  N   VAL B  61     -32.395   7.857 -11.445  1.00 53.00           N  
ATOM    473  CA  VAL B  61     -32.821   6.757 -12.270  1.00 53.00           C  
ATOM    477  C   VAL B  61     -32.308   6.938 -13.669  1.00 53.00           C  
ATOM    478  O   VAL B  61     -31.972   5.970 -14.346  1.00 53.00           O  
ATOM    474  CB  VAL B  61     -34.312   6.608 -12.353  1.00 53.00           C  
ATOM    475  CG1 VAL B  61     -34.631   5.508 -13.382  1.00 53.00           C  
ATOM    476  CG2 VAL B  61     -34.851   6.300 -10.946  1.00 53.00           C  
ATOM    479  N   GLU B  62     -32.261   8.193 -14.139  1.00115.61           N  
ATOM    480  CA  GLU B  62     -31.884   8.579 -15.473  1.00115.61           C  
ATOM    486  C   GLU B  62     -30.423   8.294 -15.737  1.00115.61           C  
ATOM    487  O   GLU B  62     -30.042   7.950 -16.855  1.00115.61           O  
ATOM    481  CB  GLU B  62     -32.172  10.079 -15.663  1.00115.61           C  
ATOM    482  CG  GLU B  62     -32.427  10.530 -17.097  1.00115.61           C  
ATOM    483  CD  GLU B  62     -33.177  11.853 -16.985  1.00115.61           C  
ATOM    484  OE1 GLU B  62     -32.555  12.850 -16.532  1.00115.61           O  
ATOM    485  OE2 GLU B  62     -34.391  11.880 -17.327  1.00115.61           O1-
ATOM    488  N   LEU B  63     -29.579   8.429 -14.696  1.00 90.59           N  
ATOM    489  CA  LEU B  63     -28.139   8.296 -14.669  1.00 90.59           C  
ATOM    494  C   LEU B  63     -27.738   6.878 -14.951  1.00 90.59           C  
ATOM    495  O   LEU B  63     -26.560   6.566 -15.108  1.00 90.59           O  
ATOM    490  CB  LEU B  63     -27.538   8.711 -13.315  1.00 90.59           C  
ATOM    491  CG  LEU B  63     -27.731  10.212 -13.008  1.00 90.59           C  
ATOM    492  CD1 LEU B  63     -27.121  10.597 -11.648  1.00 90.59           C  
ATOM    493  CD2 LEU B  63     -27.192  11.085 -14.156  1.00 90.59           C  
ATOM    496  N   GLN B  64     -28.716   5.966 -14.969  1.00169.03           N  
ATOM    497  CA  GLN B  64     -28.516   4.554 -15.085  1.00169.03           C  
ATOM    503  C   GLN B  64     -27.670   4.188 -16.283  1.00169.03           C  
ATOM    504  O   GLN B  64     -26.890   3.241 -16.196  1.00169.03           O  
ATOM    498  CB  GLN B  64     -29.888   3.898 -15.219  1.00169.03           C  
ATOM    499  CG  GLN B  64     -29.913   2.392 -15.358  1.00169.03           C  
ATOM    500  CD  GLN B  64     -31.394   2.071 -15.399  1.00169.03           C  
ATOM    502  NE2 GLN B  64     -32.236   3.095 -15.094  1.00169.03           N  
ATOM    501  OE1 GLN B  64     -31.791   0.946 -15.691  1.00169.03           O  
ATOM    505  N   HIS B  65     -27.833   4.847 -17.447  1.00 69.91           N  
ATOM    506  CA  HIS B  65     -27.033   4.519 -18.603  1.00 69.91           C  
ATOM    513  C   HIS B  65     -25.603   4.993 -18.496  1.00 69.91           C  
ATOM    514  O   HIS B  65     -24.679   4.273 -18.874  1.00 69.91           O  
ATOM    509  CB  HIS B  65     -27.635   5.077 -19.903  1.00 69.91           C  
ATOM    508  CG  HIS B  65     -28.971   4.459 -20.198  1.00 69.91           C  
ATOM    511  CD2 HIS B  65     -30.228   4.941 -19.998  1.00 69.91           C  
ATOM    507  ND1 HIS B  65     -29.131   3.204 -20.738  1.00 69.91           N  
ATOM    512  CE1 HIS B  65     -30.468   2.986 -20.837  1.00 69.91           C  
ATOM    510  NE2 HIS B  65     -31.174   4.014 -20.400  1.00 69.91           N  
ATOM    515  N   ASP B  66     -25.392   6.243 -18.032  1.00 56.42           N  
ATOM    516  CA  ASP B  66     -24.097   6.869 -17.933  1.00 56.42           C  
ATOM    521  C   ASP B  66     -23.255   6.293 -16.832  1.00 56.42           C  
ATOM    522  O   ASP B  66     -22.044   6.144 -16.988  1.00 56.42           O  
ATOM    517  CB  ASP B  66     -24.194   8.381 -17.678  1.00 56.42           C  
ATOM    518  CG  ASP B  66     -24.717   9.042 -18.946  1.00 56.42           C  
ATOM    519  OD1 ASP B  66     -24.096   8.845 -20.025  1.00 56.42           O  
ATOM    520  OD2 ASP B  66     -25.748   9.758 -18.849  1.00 56.42           O1-
ATOM    523  N   TYR B  67     -23.866   5.954 -15.681  1.00 75.14           N  
ATOM    524  CA  TYR B  67     -23.091   5.527 -14.548  1.00 75.14           C  
ATOM    533  C   TYR B  67     -23.506   4.143 -14.175  1.00 75.14           C  
ATOM    534  O   TYR B  67     -24.602   3.694 -14.508  1.00 75.14           O  
ATOM    525  CB  TYR B  67     -23.344   6.364 -13.279  1.00 75.14           C  
ATOM    526  CG  TYR B  67     -22.889   7.773 -13.465  1.00 75.14           C  
ATOM    527  CD1 TYR B  67     -23.655   8.685 -14.157  1.00 75.14           C  
ATOM    528  CD2 TYR B  67     -21.698   8.189 -12.919  1.00 75.14           C  
ATOM    529  CE1 TYR B  67     -23.226   9.984 -14.310  1.00 75.14           C  
ATOM    530  CE2 TYR B  67     -21.263   9.486 -13.068  1.00 75.14           C  
ATOM    531  CZ  TYR B  67     -22.029  10.385 -13.767  1.00 75.14           C  
ATOM    532  OH  TYR B  67     -21.591  11.718 -13.925  1.00 75.14           O  
ATOM    535  N   ASN B  68     -22.600   3.417 -13.486  1.00 67.68           N  
ATOM    536  CA  ASN B  68     -22.935   2.113 -12.997  1.00 67.68           C  
ATOM    541  C   ASN B  68     -23.660   2.393 -11.718  1.00 67.68           C  
ATOM    542  O   ASN B  68     -23.085   2.966 -10.792  1.00 67.68           O  
ATOM    537  CB  ASN B  68     -21.700   1.255 -12.670  1.00 67.68           C  
ATOM    538  CG  ASN B  68     -22.124  -0.198 -12.518  1.00 67.68           C  
ATOM    540  ND2 ASN B  68     -21.122  -1.108 -12.386  1.00 67.68           N  
ATOM    539  OD1 ASN B  68     -23.312  -0.520 -12.513  1.00 67.68           O  
ATOM    543  N   SER B  69     -24.946   1.993 -11.631  1.00 84.28           N  
ATOM    544  CA  SER B  69     -25.728   2.431 -10.511  1.00 84.28           C  
ATOM    547  C   SER B  69     -26.383   1.298  -9.782  1.00 84.28           C  
ATOM    548  O   SER B  69     -26.878   0.334 -10.370  1.00 84.28           O  
ATOM    545  CB  SER B  69     -26.836   3.420 -10.914  1.00 84.28           C  
ATOM    546  OG  SER B  69     -26.257   4.576 -11.503  1.00 84.28           O  
ATOM    549  N   TYR B  70     -26.408   1.445  -8.440  1.00178.88           N  
ATOM    550  CA  TYR B  70     -26.957   0.502  -7.509  1.00178.88           C  
ATOM    559  C   TYR B  70     -28.008   1.210  -6.702  1.00178.88           C  
ATOM    560  O   TYR B  70     -27.796   2.328  -6.234  1.00178.88           O  
ATOM    551  CB  TYR B  70     -25.917   0.048  -6.459  1.00178.88           C  
ATOM    552  CG  TYR B  70     -24.863  -0.825  -7.058  1.00178.88           C  
ATOM    553  CD1 TYR B  70     -23.851  -0.311  -7.837  1.00178.88           C  
ATOM    554  CD2 TYR B  70     -24.892  -2.178  -6.828  1.00178.88           C  
ATOM    555  CE1 TYR B  70     -22.895  -1.143  -8.379  1.00178.88           C  
ATOM    556  CE2 TYR B  70     -23.945  -3.015  -7.364  1.00178.88           C  
ATOM    557  CZ  TYR B  70     -22.942  -2.498  -8.145  1.00178.88           C  
ATOM    558  OH  TYR B  70     -21.967  -3.355  -8.698  1.00178.88           O  
ATOM    561  N   PHE B  71     -29.183   0.569  -6.538  1.00172.92           N  
ATOM    562  CA  PHE B  71     -30.228   1.075  -5.688  1.00172.92           C  
ATOM    570  C   PHE B  71     -30.453  -0.009  -4.679  1.00172.92           C  
ATOM    571  O   PHE B  71     -30.893  -1.104  -5.028  1.00172.92           O  
ATOM    563  CB  PHE B  71     -31.561   1.277  -6.428  1.00172.92           C  
ATOM    564  CG  PHE B  71     -31.346   2.323  -7.467  1.00172.92           C  
ATOM    565  CD1 PHE B  71     -30.854   1.975  -8.705  1.00172.92           C  
ATOM    566  CD2 PHE B  71     -31.620   3.645  -7.205  1.00172.92           C  
ATOM    567  CE1 PHE B  71     -30.647   2.929  -9.671  1.00172.92           C  
ATOM    568  CE2 PHE B  71     -31.416   4.603  -8.170  1.00172.92           C  
ATOM    569  CZ  PHE B  71     -30.929   4.247  -9.404  1.00172.92           C  
ATOM    572  N   CYS B  72     -30.175   0.274  -3.391  1.00 55.18           N  
ATOM    573  CA  CYS B  72     -30.279  -0.753  -2.394  1.00 55.18           C  
ATOM    576  C   CYS B  72     -31.348  -0.381  -1.418  1.00 55.18           C  
ATOM    577  O   CYS B  72     -31.311   0.688  -0.810  1.00 55.18           O  
ATOM    574  CB  CYS B  72     -28.978  -0.937  -1.594  1.00 55.18           C  
ATOM    575  SG  CYS B  72     -29.089  -2.235  -0.326  1.00 55.18           S  
ATOM    578  N   ILE B  73     -32.324  -1.287  -1.218  1.00 74.09           N  
ATOM    579  CA  ILE B  73     -33.341  -1.001  -0.255  1.00 74.09           C  
ATOM    584  C   ILE B  73     -32.760  -1.453   1.041  1.00 74.09           C  
ATOM    585  O   ILE B  73     -32.559  -2.643   1.278  1.00 74.09           O  
ATOM    580  CB  ILE B  73     -34.632  -1.724  -0.514  1.00 74.09           C  
ATOM    581  CG1 ILE B  73     -35.229  -1.225  -1.840  1.00 74.09           C  
ATOM    582  CG2 ILE B  73     -35.562  -1.524   0.694  1.00 74.09           C  
ATOM    583  CD1 ILE B  73     -36.434  -2.023  -2.322  1.00 74.09           C  
ATOM    586  N   VAL B  74     -32.453  -0.478   1.917  1.00 90.04           N  
ATOM    587  CA  VAL B  74     -31.731  -0.817   3.104  1.00 90.04           C  
ATOM    591  C   VAL B  74     -32.669  -1.116   4.225  1.00 90.04           C  
ATOM    592  O   VAL B  74     -32.962  -0.279   5.077  1.00 90.04           O  
ATOM    588  CB  VAL B  74     -30.788   0.276   3.520  1.00 90.04           C  
ATOM    589  CG1 VAL B  74     -29.673   0.363   2.462  1.00 90.04           C  
ATOM    590  CG2 VAL B  74     -31.576   1.594   3.648  1.00 90.04           C  
ATOM    593  N   ASP B  75     -33.127  -2.374   4.263  1.00 85.93           N  
ATOM    594  CA  ASP B  75     -34.028  -2.823   5.277  1.00 85.93           C  
ATOM    599  C   ASP B  75     -33.335  -2.903   6.605  1.00 85.93           C  
ATOM    600  O   ASP B  75     -33.935  -2.647   7.646  1.00 85.93           O  
ATOM    595  CB  ASP B  75     -34.686  -4.176   4.942  1.00 85.93           C  
ATOM    596  CG  ASP B  75     -33.621  -5.242   4.737  1.00 85.93           C  
ATOM    597  OD1 ASP B  75     -32.428  -4.883   4.551  1.00 85.93           O  
ATOM    598  OD2 ASP B  75     -34.002  -6.442   4.756  1.00 85.93           O1-
ATOM    601  N   GLN B  76     -32.039  -3.254   6.611  1.00 99.06           N  
ATOM    602  CA  GLN B  76     -31.327  -3.419   7.845  1.00 99.06           C  
ATOM    608  C   GLN B  76     -31.251  -2.099   8.553  1.00 99.06           C  
ATOM    609  O   GLN B  76     -31.226  -2.040   9.779  1.00 99.06           O  
ATOM    603  CB  GLN B  76     -29.903  -3.965   7.651  1.00 99.06           C  
ATOM    604  CG  GLN B  76     -29.890  -5.429   7.199  1.00 99.06           C  
ATOM    605  CD  GLN B  76     -28.445  -5.874   7.031  1.00 99.06           C  
ATOM    607  NE2 GLN B  76     -28.207  -6.783   6.047  1.00 99.06           N  
ATOM    606  OE1 GLN B  76     -27.552  -5.427   7.747  1.00 99.06           O  
ATOM    610  N   HIS B  77     -31.143  -1.005   7.784  0.50141.41           N  
ATOM    611  CA  HIS B  77     -31.091   0.330   8.289  0.50141.41           C  
ATOM    618  C   HIS B  77     -32.421   0.760   8.826  0.50141.41           C  
ATOM    619  O   HIS B  77     -32.501   1.567   9.746  0.50141.41           O  
ATOM    614  CB  HIS B  77     -30.682   1.352   7.221  0.50141.41           C  
ATOM    613  CG  HIS B  77     -29.267   1.147   6.792  0.50141.41           C  
ATOM    616  CD2 HIS B  77     -28.336   0.282   7.274  0.50141.41           C  
ATOM    612  ND1 HIS B  77     -28.649   1.844   5.781  0.50141.41           N  
ATOM    617  CE1 HIS B  77     -27.382   1.372   5.703  0.50141.41           C  
ATOM    615  NE2 HIS B  77     -27.143   0.424   6.591  0.50141.41           N  
ATOM    620  N   ALA B  78     -33.516   0.238   8.266  1.00 75.83           N  
ATOM    621  CA  ALA B  78     -34.844   0.657   8.632  1.00 75.83           C  
ATOM    623  C   ALA B  78     -35.032   0.442  10.100  1.00 75.83           C  
ATOM    624  O   ALA B  78     -35.712   1.210  10.778  1.00 75.83           O  
ATOM    622  CB  ALA B  78     -35.932  -0.152   7.906  1.00 75.83           C  
ATOM    625  N   ILE B  79     -34.403  -0.614  10.619  1.00272.50           N  
ATOM    626  CA  ILE B  79     -34.481  -1.064  11.977  1.00272.50           C  
ATOM    631  C   ILE B  79     -33.968   0.044  12.879  1.00272.50           C  
ATOM    632  O   ILE B  79     -34.242   0.081  14.074  1.00272.50           O  
ATOM    627  CB  ILE B  79     -33.651  -2.306  12.175  1.00272.50           C  
ATOM    628  CG1 ILE B  79     -34.132  -3.160  13.356  1.00272.50           C  
ATOM    629  CG2 ILE B  79     -32.195  -1.856  12.335  1.00272.50           C  
ATOM    630  CD1 ILE B  79     -33.919  -2.551  14.740  1.00272.50           C  
ATOM    633  N   THR B  80     -33.154   0.975  12.352  1.00113.98           N  
ATOM    634  CA  THR B  80     -32.573   2.007  13.156  1.00113.98           C  
ATOM    638  C   THR B  80     -33.626   2.740  13.927  1.00113.98           C  
ATOM    639  O   THR B  80     -33.362   3.128  15.059  1.00113.98           O  
ATOM    635  CB  THR B  80     -31.799   2.977  12.324  1.00113.98           C  
ATOM    637  CG2 THR B  80     -30.650   2.212  11.654  1.00113.98           C  
ATOM    636  OG1 THR B  80     -32.635   3.585  11.350  1.00113.98           O  
ATOM    640  N   VAL B  81     -34.824   2.973  13.361  1.00 75.60           N  
ATOM    641  CA  VAL B  81     -35.893   3.592  14.106  1.00 75.60           C  
ATOM    645  C   VAL B  81     -36.875   2.506  14.438  1.00 75.60           C  
ATOM    646  O   VAL B  81     -36.685   1.376  13.996  1.00 75.60           O  
ATOM    642  CB  VAL B  81     -36.624   4.654  13.340  1.00 75.60           C  
ATOM    643  CG1 VAL B  81     -35.655   5.823  13.089  1.00 75.60           C  
ATOM    644  CG2 VAL B  81     -37.188   4.029  12.052  1.00 75.60           C  
ATOM    647  N   PRO B  82     -37.886   2.776  15.239  1.00168.53           N  
ATOM    648  CA  PRO B  82     -38.847   1.744  15.551  1.00168.53           C  
ATOM    652  C   PRO B  82     -39.663   1.395  14.340  1.00168.53           C  
ATOM    653  O   PRO B  82     -39.931   2.286  13.535  1.00168.53           O  
ATOM    650  CB  PRO B  82     -39.648   2.269  16.740  1.00168.53           C  
ATOM    651  CG  PRO B  82     -38.654   3.204  17.456  1.00168.53           C  
ATOM    649  CD  PRO B  82     -37.736   3.722  16.334  1.00168.53           C  
ATOM    654  N   GLN B  83     -40.079   0.117  14.184  1.00 73.88           N  
ATOM    655  CA  GLN B  83     -40.751  -0.247  12.967  1.00 73.88           C  
ATOM    661  C   GLN B  83     -41.716  -1.369  13.227  1.00 73.88           C  
ATOM    662  O   GLN B  83     -41.525  -2.185  14.127  1.00 73.88           O  
ATOM    656  CB  GLN B  83     -39.781  -0.782  11.898  1.00 73.88           C  
ATOM    657  CG  GLN B  83     -38.730   0.224  11.424  1.00 73.88           C  
ATOM    658  CD  GLN B  83     -39.352   1.099  10.344  1.00 73.88           C  
ATOM    660  NE2 GLN B  83     -38.544   2.043   9.793  1.00 73.88           N  
ATOM    659  OE1 GLN B  83     -40.522   0.946   9.997  1.00 73.88           O  
ATOM    663  N   ASP B  84     -42.798  -1.433  12.424  1.00 46.67           N  
ATOM    664  CA  ASP B  84     -43.732  -2.518  12.518  1.00 46.67           C  
ATOM    669  C   ASP B  84     -43.256  -3.531  11.523  1.00 46.67           C  
ATOM    670  O   ASP B  84     -42.912  -3.191  10.393  1.00 46.67           O  
ATOM    665  CB  ASP B  84     -45.167  -2.132  12.124  1.00 46.67           C  
ATOM    666  CG  ASP B  84     -46.066  -3.343  12.332  1.00 46.67           C  
ATOM    667  OD1 ASP B  84     -45.691  -4.235  13.140  1.00 46.67           O  
ATOM    668  OD2 ASP B  84     -47.139  -3.394  11.676  1.00 46.67           O1-
ATOM    671  N   ARG B  85     -43.230  -4.818  11.915  1.00208.69           N  
ATOM    672  CA  ARG B  85     -42.710  -5.830  11.040  1.00208.69           C  
ATOM    680  C   ARG B  85     -43.500  -5.851   9.775  1.00208.69           C  
ATOM    681  O   ARG B  85     -42.940  -5.969   8.687  1.00208.69           O  
ATOM    673  CB  ARG B  85     -42.811  -7.249  11.622  1.00208.69           C  
ATOM    674  CG  ARG B  85     -41.721  -7.594  12.634  1.00208.69           C  
ATOM    675  CD  ARG B  85     -41.920  -8.964  13.283  1.00208.69           C  
ATOM    676  NE  ARG B  85     -42.400  -9.912  12.235  1.00208.69           N  
ATOM    677  CZ  ARG B  85     -41.517 -10.613  11.467  1.00208.69           C  
ATOM    678  NH1 ARG B  85     -40.175 -10.428  11.622  1.00208.69           N1+
ATOM    679  NH2 ARG B  85     -41.980 -11.511  10.547  1.00208.69           N  
ATOM    682  N   LEU B  86     -44.831  -5.752   9.887  1.00 87.72           N  
ATOM    683  CA  LEU B  86     -45.669  -5.827   8.727  1.00 87.72           C  
ATOM    688  C   LEU B  86     -45.412  -4.661   7.834  1.00 87.72           C  
ATOM    689  O   LEU B  86     -45.301  -4.808   6.617  1.00 87.72           O  
ATOM    684  CB  LEU B  86     -47.162  -5.817   9.088  1.00 87.72           C  
ATOM    685  CG  LEU B  86     -47.609  -7.082   9.845  1.00 87.72           C  
ATOM    686  CD1 LEU B  86     -46.878  -7.231  11.189  1.00 87.72           C  
ATOM    687  CD2 LEU B  86     -49.136  -7.126   9.995  1.00 87.72           C  
ATOM    690  N   GLU B  87     -45.283  -3.461   8.421  1.00 83.89           N  
ATOM    691  CA  GLU B  87     -45.131  -2.289   7.614  1.00 83.89           C  
ATOM    697  C   GLU B  87     -43.865  -2.395   6.822  1.00 83.89           C  
ATOM    698  O   GLU B  87     -43.826  -1.997   5.657  1.00 83.89           O  
ATOM    692  CB  GLU B  87     -45.081  -0.989   8.434  1.00 83.89           C  
ATOM    693  CG  GLU B  87     -45.047   0.266   7.559  1.00 83.89           C  
ATOM    694  CD  GLU B  87     -46.331   0.303   6.737  1.00 83.89           C  
ATOM    695  OE1 GLU B  87     -46.475  -0.559   5.831  1.00 83.89           O  
ATOM    696  OE2 GLU B  87     -47.182   1.193   7.002  1.00 83.89           O1-
ATOM    699  N   LEU B  88     -42.793  -2.945   7.427  1.00169.57           N  
ATOM    700  CA  LEU B  88     -41.538  -3.015   6.730  1.00169.57           C  
ATOM    705  C   LEU B  88     -41.629  -3.856   5.497  1.00169.57           C  
ATOM    706  O   LEU B  88     -41.177  -3.444   4.432  1.00169.57           O  
ATOM    701  CB  LEU B  88     -40.381  -3.627   7.538  1.00169.57           C  
ATOM    702  CG  LEU B  88     -39.748  -2.695   8.577  1.00169.57           C  
ATOM    703  CD1 LEU B  88     -38.551  -3.376   9.255  1.00169.57           C  
ATOM    704  CD2 LEU B  88     -39.361  -1.345   7.953  1.00169.57           C  
ATOM    707  N   ARG B  89     -42.224  -5.057   5.594  1.00112.97           N  
ATOM    708  CA  ARG B  89     -42.245  -5.933   4.457  1.00112.97           C  
ATOM    716  C   ARG B  89     -43.028  -5.284   3.363  1.00112.97           C  
ATOM    717  O   ARG B  89     -42.686  -5.406   2.187  1.00112.97           O  
ATOM    709  CB  ARG B  89     -42.887  -7.295   4.772  1.00112.97           C  
ATOM    710  CG  ARG B  89     -42.825  -8.284   3.608  1.00112.97           C  
ATOM    711  CD  ARG B  89     -43.366  -9.671   3.963  1.00112.97           C  
ATOM    712  NE  ARG B  89     -42.473 -10.246   5.011  1.00112.97           N  
ATOM    713  CZ  ARG B  89     -41.425 -11.049   4.662  1.00112.97           C  
ATOM    714  NH1 ARG B  89     -41.194 -11.340   3.348  1.00112.97           N1+
ATOM    715  NH2 ARG B  89     -40.612 -11.569   5.627  1.00112.97           N  
ATOM    718  N   LYS B  90     -44.117  -4.587   3.730  1.00 86.12           N  
ATOM    719  CA  LYS B  90     -44.963  -3.943   2.769  1.00 86.12           C  
ATOM    725  C   LYS B  90     -44.194  -2.873   2.057  1.00 86.12           C  
ATOM    726  O   LYS B  90     -44.227  -2.773   0.831  1.00 86.12           O  
ATOM    720  CB  LYS B  90     -46.151  -3.236   3.440  1.00 86.12           C  
ATOM    721  CG  LYS B  90     -47.179  -2.668   2.463  1.00 86.12           C  
ATOM    722  CD  LYS B  90     -48.362  -1.999   3.166  1.00 86.12           C  
ATOM    723  CE  LYS B  90     -48.953  -2.836   4.300  1.00 86.12           C  
ATOM    724  NZ  LYS B  90     -49.902  -2.016   5.087  1.00 86.12           N1+
ATOM    727  N   ASN B  91     -43.455  -2.055   2.826  1.00 46.14           N  
ATOM    728  CA  ASN B  91     -42.749  -0.925   2.291  1.00 46.14           C  
ATOM    733  C   ASN B  91     -41.685  -1.369   1.339  1.00 46.14           C  
ATOM    734  O   ASN B  91     -41.450  -0.716   0.323  1.00 46.14           O  
ATOM    729  CB  ASN B  91     -42.055  -0.079   3.374  1.00 46.14           C  
ATOM    730  CG  ASN B  91     -43.123   0.674   4.153  1.00 46.14           C  
ATOM    732  ND2 ASN B  91     -42.717   1.279   5.301  1.00 46.14           N  
ATOM    731  OD1 ASN B  91     -44.282   0.734   3.747  1.00 46.14           O  
ATOM    735  N   ILE B  92     -41.004  -2.488   1.649  1.00106.21           N  
ATOM    736  CA  ILE B  92     -39.899  -2.928   0.846  1.00106.21           C  
ATOM    741  C   ILE B  92     -40.386  -3.252  -0.535  1.00106.21           C  
ATOM    742  O   ILE B  92     -39.845  -2.760  -1.524  1.00106.21           O  
ATOM    737  CB  ILE B  92     -39.276  -4.183   1.397  1.00106.21           C  
ATOM    738  CG1 ILE B  92     -38.822  -4.001   2.861  1.00106.21           C  
ATOM    739  CG2 ILE B  92     -38.130  -4.578   0.450  1.00106.21           C  
ATOM    740  CD1 ILE B  92     -37.705  -2.979   3.061  1.00106.21           C  
ATOM    743  N   ARG B  93     -41.453  -4.067  -0.641  1.00 77.04           N  
ATOM    744  CA  ARG B  93     -41.917  -4.453  -1.942  1.00 77.04           C  
ATOM    752  C   ARG B  93     -42.380  -3.229  -2.659  1.00 77.04           C  
ATOM    753  O   ARG B  93     -42.037  -3.005  -3.819  1.00 77.04           O  
ATOM    745  CB  ARG B  93     -43.104  -5.433  -1.907  1.00 77.04           C  
ATOM    746  CG  ARG B  93     -42.775  -6.777  -1.253  1.00 77.04           C  
ATOM    747  CD  ARG B  93     -43.874  -7.829  -1.418  1.00 77.04           C  
ATOM    748  NE  ARG B  93     -43.409  -8.831  -2.420  1.00 77.04           N  
ATOM    749  CZ  ARG B  93     -43.676  -8.672  -3.749  1.00 77.04           C  
ATOM    750  NH1 ARG B  93     -44.352  -7.574  -4.192  1.00 77.04           N1+
ATOM    751  NH2 ARG B  93     -43.265  -9.620  -4.639  1.00 77.04           N  
ATOM    754  N   ASN B  94     -43.128  -2.366  -1.951  1.00 47.19           N  
ATOM    755  CA  ASN B  94     -43.735  -1.238  -2.591  1.00 47.19           C  
ATOM    760  C   ASN B  94     -42.690  -0.359  -3.205  1.00 47.19           C  
ATOM    761  O   ASN B  94     -42.838   0.077  -4.345  1.00 47.19           O  
ATOM    756  CB  ASN B  94     -44.591  -0.389  -1.635  1.00 47.19           C  
ATOM    757  CG  ASN B  94     -45.845  -1.187  -1.293  1.00 47.19           C  
ATOM    759  ND2 ASN B  94     -46.525  -0.796  -0.182  1.00 47.19           N  
ATOM    758  OD1 ASN B  94     -46.216  -2.125  -1.999  1.00 47.19           O  
ATOM    762  N   LEU B  95     -41.593  -0.094  -2.476  1.00 54.90           N  
ATOM    763  CA  LEU B  95     -40.573   0.794  -2.959  1.00 54.90           C  
ATOM    768  C   LEU B  95     -39.943   0.225  -4.193  1.00 54.90           C  
ATOM    769  O   LEU B  95     -39.662   0.946  -5.149  1.00 54.90           O  
ATOM    764  CB  LEU B  95     -39.463   1.010  -1.919  1.00 54.90           C  
ATOM    765  CG  LEU B  95     -38.348   1.959  -2.381  1.00 54.90           C  
ATOM    766  CD1 LEU B  95     -38.888   3.380  -2.610  1.00 54.90           C  
ATOM    767  CD2 LEU B  95     -37.158   1.918  -1.416  1.00 54.90           C  
ATOM    770  N   ALA B  96     -39.706  -1.097  -4.206  1.00 28.56           N  
ATOM    771  CA  ALA B  96     -39.070  -1.703  -5.340  1.00 28.56           C  
ATOM    773  C   ALA B  96     -39.945  -1.505  -6.538  1.00 28.56           C  
ATOM    774  O   ALA B  96     -39.462  -1.214  -7.630  1.00 28.56           O  
ATOM    772  CB  ALA B  96     -38.864  -3.217  -5.172  1.00 28.56           C  
ATOM    775  N   ALA B  97     -41.268  -1.649  -6.354  1.00 34.16           N  
ATOM    776  CA  ALA B  97     -42.191  -1.558  -7.448  1.00 34.16           C  
ATOM    778  C   ALA B  97     -42.135  -0.188  -8.055  1.00 34.16           C  
ATOM    779  O   ALA B  97     -42.157  -0.046  -9.277  1.00 34.16           O  
ATOM    777  CB  ALA B  97     -43.646  -1.813  -7.013  1.00 34.16           C  
ATOM    780  N   LEU B  98     -42.061   0.859  -7.210  1.00 52.12           N  
ATOM    781  CA  LEU B  98     -42.066   2.219  -7.673  1.00 52.12           C  
ATOM    786  C   LEU B  98     -40.841   2.498  -8.484  1.00 52.12           C  
ATOM    787  O   LEU B  98     -40.925   3.118  -9.546  1.00 52.12           O  
ATOM    782  CB  LEU B  98     -42.087   3.242  -6.523  1.00 52.12           C  
ATOM    783  CG  LEU B  98     -43.379   3.216  -5.686  1.00 52.12           C  
ATOM    784  CD1 LEU B  98     -43.329   4.266  -4.564  1.00 52.12           C  
ATOM    785  CD2 LEU B  98     -44.625   3.359  -6.575  1.00 52.12           C  
ATOM    788  N   TYR B  99     -39.663   2.028  -8.030  1.00159.98           N  
ATOM    789  CA  TYR B  99     -38.477   2.351  -8.769  1.00159.98           C  
ATOM    798  C   TYR B  99     -38.587   1.834 -10.163  1.00159.98           C  
ATOM    799  O   TYR B  99     -38.316   2.566 -11.113  1.00159.98           O  
ATOM    790  CB  TYR B  99     -37.173   1.835  -8.137  1.00159.98           C  
ATOM    791  CG  TYR B  99     -36.712   2.904  -7.207  1.00159.98           C  
ATOM    792  CD1 TYR B  99     -37.155   2.985  -5.909  1.00159.98           C  
ATOM    793  CD2 TYR B  99     -35.830   3.853  -7.674  1.00159.98           C  
ATOM    794  CE1 TYR B  99     -36.710   3.997  -5.091  1.00159.98           C  
ATOM    795  CE2 TYR B  99     -35.381   4.865  -6.862  1.00159.98           C  
ATOM    796  CZ  TYR B  99     -35.823   4.936  -5.565  1.00159.98           C  
ATOM    797  OH  TYR B  99     -35.368   5.972  -4.723  1.00159.98           O  
ATOM    800  N   LEU B 100     -39.017   0.575 -10.335  1.00 99.40           N  
ATOM    801  CA  LEU B 100     -39.136   0.057 -11.666  1.00 99.40           C  
ATOM    806  C   LEU B 100     -40.219   0.791 -12.410  1.00 99.40           C  
ATOM    807  O   LEU B 100     -40.105   1.020 -13.612  1.00 99.40           O  
ATOM    802  CB  LEU B 100     -39.415  -1.455 -11.738  1.00 99.40           C  
ATOM    803  CG  LEU B 100     -38.217  -2.306 -11.268  1.00 99.40           C  
ATOM    804  CD1 LEU B 100     -38.032  -2.242  -9.746  1.00 99.40           C  
ATOM    805  CD2 LEU B 100     -38.285  -3.737 -11.816  1.00 99.40           C  
ATOM    808  N   ALA B 101     -41.303   1.188 -11.715  1.00 42.88           N  
ATOM    809  CA  ALA B 101     -42.421   1.853 -12.335  1.00 42.88           C  
ATOM    811  C   ALA B 101     -41.979   3.149 -12.950  1.00 42.88           C  
ATOM    812  O   ALA B 101     -42.497   3.569 -13.984  1.00 42.88           O  
ATOM    810  CB  ALA B 101     -43.538   2.186 -11.333  1.00 42.88           C  
ATOM    813  N   VAL B 102     -41.034   3.827 -12.278  1.00 89.85           N  
ATOM    814  CA  VAL B 102     -40.456   5.099 -12.616  1.00 89.85           C  
ATOM    818  C   VAL B 102     -39.567   4.986 -13.834  1.00 89.85           C  
ATOM    819  O   VAL B 102     -39.153   5.999 -14.400  1.00 89.85           O  
ATOM    815  CB  VAL B 102     -39.680   5.676 -11.462  1.00 89.85           C  
ATOM    816  CG1 VAL B 102     -39.040   7.015 -11.865  1.00 89.85           C  
ATOM    817  CG2 VAL B 102     -40.657   5.807 -10.278  1.00 89.85           C  
ATOM    820  N   GLY B 103     -39.179   3.759 -14.247  1.00 43.70           N  
ATOM    821  CA  GLY B 103     -38.382   3.687 -15.447  1.00 43.70           C  
ATOM    822  C   GLY B 103     -37.045   3.042 -15.208  1.00 43.70           C  
ATOM    823  O   GLY B 103     -36.284   2.848 -16.157  1.00 43.70           O  
ATOM    824  N   LEU B 104     -36.713   2.686 -13.954  1.00109.33           N  
ATOM    825  CA  LEU B 104     -35.464   2.022 -13.686  1.00109.33           C  
ATOM    830  C   LEU B 104     -35.462   0.747 -14.479  1.00109.33           C  
ATOM    831  O   LEU B 104     -36.446   0.008 -14.490  1.00109.33           O  
ATOM    826  CB  LEU B 104     -35.311   1.700 -12.181  1.00109.33           C  
ATOM    827  CG  LEU B 104     -34.023   0.987 -11.714  1.00109.33           C  
ATOM    828  CD1 LEU B 104     -33.982   0.929 -10.178  1.00109.33           C  
ATOM    829  CD2 LEU B 104     -33.870  -0.422 -12.308  1.00109.33           C  
ATOM    832  N   ASP B 105     -34.332   0.465 -15.167  1.00 59.34           N  
ATOM    833  CA  ASP B 105     -34.194  -0.700 -16.002  1.00 59.34           C  
ATOM    838  C   ASP B 105     -33.320  -1.687 -15.285  1.00 59.34           C  
ATOM    839  O   ASP B 105     -32.107  -1.519 -15.183  1.00 59.34           O  
ATOM    834  CB  ASP B 105     -33.525  -0.374 -17.354  1.00 59.34           C  
ATOM    835  CG  ASP B 105     -33.411  -1.624 -18.220  1.00 59.34           C  
ATOM    836  OD1 ASP B 105     -33.843  -2.719 -17.770  1.00 59.34           O  
ATOM    837  OD2 ASP B 105     -32.879  -1.492 -19.355  1.00 59.34           O1-
ATOM    840  N   PRO B 106     -33.921  -2.738 -14.805  1.00 72.54           N  
ATOM    841  CA  PRO B 106     -33.242  -3.748 -14.040  1.00 72.54           C  
ATOM    845  C   PRO B 106     -32.086  -4.367 -14.772  1.00 72.54           C  
ATOM    846  O   PRO B 106     -31.200  -4.903 -14.110  1.00 72.54           O  
ATOM    843  CB  PRO B 106     -34.320  -4.775 -13.692  1.00 72.54           C  
ATOM    844  CG  PRO B 106     -35.341  -4.634 -14.837  1.00 72.54           C  
ATOM    842  CD  PRO B 106     -35.247  -3.151 -15.235  1.00 72.54           C  
ATOM    847  N   GLU B 107     -32.090  -4.383 -16.116  1.00 70.85           N  
ATOM    848  CA  GLU B 107     -30.984  -4.982 -16.810  1.00 70.85           C  
ATOM    854  C   GLU B 107     -29.754  -4.135 -16.674  1.00 70.85           C  
ATOM    855  O   GLU B 107     -28.643  -4.660 -16.602  1.00 70.85           O  
ATOM    849  CB  GLU B 107     -31.232  -5.201 -18.312  1.00 70.85           C  
ATOM    850  CG  GLU B 107     -32.232  -6.320 -18.606  1.00 70.85           C  
ATOM    851  CD  GLU B 107     -32.151  -6.630 -20.095  1.00 70.85           C  
ATOM    852  OE1 GLU B 107     -32.245  -5.673 -20.908  1.00 70.85           O  
ATOM    853  OE2 GLU B 107     -31.986  -7.832 -20.437  1.00 70.85           O1-
ATOM    856  N   LYS B 108     -29.915  -2.799 -16.766  1.00131.89           N  
ATOM    857  CA  LYS B 108     -28.803  -1.893 -16.668  1.00131.89           C  
ATOM    863  C   LYS B 108     -28.389  -1.531 -15.262  1.00131.89           C  
ATOM    864  O   LYS B 108     -27.204  -1.323 -15.000  1.00131.89           O  
ATOM    858  CB  LYS B 108     -28.985  -0.618 -17.494  1.00131.89           C  
ATOM    859  CG  LYS B 108     -27.623  -0.002 -17.777  1.00131.89           C  
ATOM    860  CD  LYS B 108     -27.583   0.913 -18.994  1.00131.89           C  
ATOM    861  CE  LYS B 108     -26.153   1.225 -19.435  1.00131.89           C  
ATOM    862  NZ  LYS B 108     -26.160   1.888 -20.757  1.00131.89           N1+
ATOM    865  N   ALA B 109     -29.349  -1.406 -14.319  1.00 54.63           N  
ATOM    866  CA  ALA B 109     -29.017  -0.965 -12.990  1.00 54.63           C  
ATOM    868  C   ALA B 109     -29.323  -2.068 -12.034  1.00 54.63           C  
ATOM    869  O   ALA B 109     -30.032  -3.015 -12.375  1.00 54.63           O  
ATOM    867  CB  ALA B 109     -29.812   0.269 -12.531  1.00 54.63           C  
ATOM    870  N   THR B 110     -28.765  -2.006 -10.806  1.00171.71           N  
ATOM    871  CA  THR B 110     -29.056  -3.114  -9.950  1.00171.71           C  
ATOM    875  C   THR B 110     -29.818  -2.668  -8.733  1.00171.71           C  
ATOM    876  O   THR B 110     -29.351  -1.882  -7.908  1.00171.71           O  
ATOM    872  CB  THR B 110     -27.848  -3.920  -9.588  1.00171.71           C  
ATOM    874  CG2 THR B 110     -27.018  -3.135  -8.587  1.00171.71           C  
ATOM    873  OG1 THR B 110     -28.236  -5.161  -9.029  1.00171.71           O  
ATOM    877  N   LEU B 111     -31.059  -3.184  -8.617  1.00 70.01           N  
ATOM    878  CA  LEU B 111     -31.947  -2.896  -7.532  1.00 70.01           C  
ATOM    883  C   LEU B 111     -32.018  -4.142  -6.705  1.00 70.01           C  
ATOM    884  O   LEU B 111     -32.324  -5.216  -7.222  1.00 70.01           O  
ATOM    879  CB  LEU B 111     -33.371  -2.580  -8.019  1.00 70.01           C  
ATOM    880  CG  LEU B 111     -34.381  -2.255  -6.902  1.00 70.01           C  
ATOM    881  CD1 LEU B 111     -34.037  -0.931  -6.205  1.00 70.01           C  
ATOM    882  CD2 LEU B 111     -35.824  -2.289  -7.435  1.00 70.01           C  
ATOM    885  N   PHE B 112     -31.728  -4.040  -5.392  1.00185.16           N  
ATOM    886  CA  PHE B 112     -31.760  -5.229  -4.590  1.00185.16           C  
ATOM    894  C   PHE B 112     -32.037  -4.868  -3.165  1.00185.16           C  
ATOM    895  O   PHE B 112     -32.108  -3.693  -2.809  1.00185.16           O  
ATOM    887  CB  PHE B 112     -30.455  -6.046  -4.662  1.00185.16           C  
ATOM    888  CG  PHE B 112     -29.327  -5.223  -4.139  1.00185.16           C  
ATOM    889  CD1 PHE B 112     -28.646  -4.363  -4.972  1.00185.16           C  
ATOM    890  CD2 PHE B 112     -28.949  -5.308  -2.818  1.00185.16           C  
ATOM    891  CE1 PHE B 112     -27.603  -3.603  -4.497  1.00185.16           C  
ATOM    892  CE2 PHE B 112     -27.907  -4.550  -2.339  1.00185.16           C  
ATOM    893  CZ  PHE B 112     -27.232  -3.695  -3.178  1.00185.16           C  
ATOM    896  N   ILE B 113     -32.217  -5.898  -2.314  1.00 68.53           N  
ATOM    897  CA  ILE B 113     -32.519  -5.697  -0.924  1.00 68.53           C  
ATOM    902  C   ILE B 113     -31.281  -6.044  -0.155  1.00 68.53           C  
ATOM    903  O   ILE B 113     -30.684  -7.104  -0.338  1.00 68.53           O  
ATOM    898  CB  ILE B 113     -33.647  -6.564  -0.439  1.00 68.53           C  
ATOM    899  CG1 ILE B 113     -34.933  -6.234  -1.219  1.00 68.53           C  
ATOM    900  CG2 ILE B 113     -33.791  -6.380   1.082  1.00 68.53           C  
ATOM    901  CD1 ILE B 113     -36.038  -7.276  -1.041  1.00 68.53           C  
ATOM    904  N   GLN B 114     -30.891  -5.145   0.765  1.00 94.41           N  
ATOM    905  CA  GLN B 114     -29.661  -5.221   1.504  1.00 94.41           C  
ATOM    911  C   GLN B 114     -29.582  -6.520   2.249  1.00 94.41           C  
ATOM    912  O   GLN B 114     -28.564  -7.210   2.191  1.00 94.41           O  
ATOM    906  CB  GLN B 114     -29.582  -4.082   2.538  1.00 94.41           C  
ATOM    907  CG  GLN B 114     -28.316  -4.047   3.395  1.00 94.41           C  
ATOM    908  CD  GLN B 114     -28.451  -2.855   4.336  1.00 94.41           C  
ATOM    910  NE2 GLN B 114     -27.296  -2.287   4.773  1.00 94.41           N  
ATOM    909  OE1 GLN B 114     -29.557  -2.440   4.674  1.00 94.41           O  
ATOM    913  N   SER B 115     -30.684  -6.917   2.909  1.00 53.85           N  
ATOM    914  CA  SER B 115     -30.685  -8.084   3.748  1.00 53.85           C  
ATOM    917  C   SER B 115     -30.336  -9.305   2.944  1.00 53.85           C  
ATOM    918  O   SER B 115     -29.780 -10.265   3.477  1.00 53.85           O  
ATOM    915  CB  SER B 115     -32.048  -8.335   4.404  1.00 53.85           C  
ATOM    916  OG  SER B 115     -31.989  -9.496   5.216  1.00 53.85           O  
ATOM    919  N   GLU B 116     -30.667  -9.295   1.641  1.00 83.42           N  
ATOM    920  CA  GLU B 116     -30.459 -10.386   0.725  1.00 83.42           C  
ATOM    926  C   GLU B 116     -29.002 -10.589   0.403  1.00 83.42           C  
ATOM    927  O   GLU B 116     -28.644 -11.613  -0.179  1.00 83.42           O  
ATOM    921  CB  GLU B 116     -31.238 -10.223  -0.589  1.00 83.42           C  
ATOM    922  CG  GLU B 116     -32.750 -10.319  -0.381  1.00 83.42           C  
ATOM    923  CD  GLU B 116     -33.428 -10.154  -1.731  1.00 83.42           C  
ATOM    924  OE1 GLU B 116     -32.784 -10.500  -2.758  1.00 83.42           O  
ATOM    925  OE2 GLU B 116     -34.597  -9.687  -1.758  1.00 83.42           O1-
ATOM    928  N   VAL B 117     -28.140  -9.579   0.643  1.00 84.08           N  
ATOM    929  CA  VAL B 117     -26.739  -9.767   0.370  1.00 84.08           C  
ATOM    933  C   VAL B 117     -26.020  -9.803   1.690  1.00 84.08           C  
ATOM    934  O   VAL B 117     -25.725  -8.772   2.292  1.00 84.08           O  
ATOM    930  CB  VAL B 117     -26.178  -8.644  -0.456  1.00 84.08           C  
ATOM    931  CG1 VAL B 117     -24.668  -8.854  -0.655  1.00 84.08           C  
ATOM    932  CG2 VAL B 117     -26.980  -8.577  -1.768  1.00 84.08           C  
ATOM    935  N   PRO B 118     -25.657 -10.984   2.110  1.00 76.59           N  
ATOM    936  CA  PRO B 118     -25.071 -11.188   3.413  1.00 76.59           C  
ATOM    940  C   PRO B 118     -23.758 -10.503   3.602  1.00 76.59           C  
ATOM    941  O   PRO B 118     -23.339 -10.338   4.746  1.00 76.59           O  
ATOM    938  CB  PRO B 118     -24.994 -12.701   3.594  1.00 76.59           C  
ATOM    939  CG  PRO B 118     -26.157 -13.226   2.730  1.00 76.59           C  
ATOM    937  CD  PRO B 118     -26.308 -12.184   1.609  1.00 76.59           C  
ATOM    942  N   ALA B 119     -23.096 -10.088   2.510  1.00 47.97           N  
ATOM    943  CA  ALA B 119     -21.806  -9.470   2.599  1.00 47.97           C  
ATOM    945  C   ALA B 119     -21.925  -8.224   3.420  1.00 47.97           C  
ATOM    946  O   ALA B 119     -20.992  -7.852   4.128  1.00 47.97           O  
ATOM    944  CB  ALA B 119     -21.240  -9.081   1.224  1.00 47.97           C  
ATOM    947  N   HIS B 120     -23.076  -7.533   3.339  1.00 72.84           N  
ATOM    948  CA  HIS B 120     -23.236  -6.297   4.049  1.00 72.84           C  
ATOM    955  C   HIS B 120     -23.015  -6.516   5.516  1.00 72.84           C  
ATOM    956  O   HIS B 120     -22.230  -5.801   6.135  1.00 72.84           O  
ATOM    951  CB  HIS B 120     -24.635  -5.695   3.856  1.00 72.84           C  
ATOM    950  CG  HIS B 120     -24.892  -5.314   2.427  1.00 72.84           C  
ATOM    953  CD2 HIS B 120     -25.423  -6.044   1.408  1.00 72.84           C  
ATOM    949  ND1 HIS B 120     -24.601  -4.078   1.892  1.00 72.84           N  
ATOM    954  CE1 HIS B 120     -24.970  -4.121   0.586  1.00 72.84           C  
ATOM    952  NE2 HIS B 120     -25.473  -5.293   0.246  1.00 72.84           N  
ATOM    957  N   ALA B 121     -23.683  -7.516   6.119  1.00 49.11           N  
ATOM    958  CA  ALA B 121     -23.516  -7.753   7.525  1.00 49.11           C  
ATOM    960  C   ALA B 121     -22.092  -8.173   7.784  1.00 49.11           C  
ATOM    961  O   ALA B 121     -21.488  -7.765   8.774  1.00 49.11           O  
ATOM    959  CB  ALA B 121     -24.435  -8.868   8.055  1.00 49.11           C  
ATOM    962  N   GLN B 122     -21.513  -9.012   6.899  1.00 57.95           N  
ATOM    963  CA  GLN B 122     -20.184  -9.527   7.114  1.00 57.95           C  
ATOM    969  C   GLN B 122     -19.195  -8.401   7.106  1.00 57.95           C  
ATOM    970  O   GLN B 122     -18.417  -8.242   8.047  1.00 57.95           O  
ATOM    964  CB  GLN B 122     -19.771 -10.517   6.009  1.00 57.95           C  
ATOM    965  CG  GLN B 122     -20.685 -11.743   5.934  1.00 57.95           C  
ATOM    966  CD  GLN B 122     -20.198 -12.640   4.802  1.00 57.95           C  
ATOM    968  NE2 GLN B 122     -21.075 -12.864   3.789  1.00 57.95           N  
ATOM    967  OE1 GLN B 122     -19.068 -13.124   4.814  1.00 57.95           O  
ATOM    971  N   ALA B 123     -19.224  -7.560   6.055  1.00 52.00           N  
ATOM    972  CA  ALA B 123     -18.306  -6.462   5.984  1.00 52.00           C  
ATOM    974  C   ALA B 123     -18.628  -5.569   7.127  1.00 52.00           C  
ATOM    975  O   ALA B 123     -17.730  -5.123   7.836  1.00 52.00           O  
ATOM    973  CB  ALA B 123     -18.452  -5.641   4.692  1.00 52.00           C  
ATOM    976  N   GLY B 124     -19.935  -5.378   7.394  1.00 53.76           N  
ATOM    977  CA  GLY B 124     -20.380  -4.433   8.382  1.00 53.76           C  
ATOM    978  C   GLY B 124     -19.696  -4.739   9.682  1.00 53.76           C  
ATOM    979  O   GLY B 124     -19.289  -3.823  10.394  1.00 53.76           O  
ATOM    980  N   TRP B 125     -19.539  -6.031  10.029  1.00 79.30           N  
ATOM    981  CA  TRP B 125     -18.904  -6.378  11.270  1.00 79.30           C  
ATOM    992  C   TRP B 125     -17.450  -5.991  11.290  1.00 79.30           C  
ATOM    993  O   TRP B 125     -16.959  -5.493  12.302  1.00 79.30           O  
ATOM    982  CB  TRP B 125     -18.972  -7.875  11.618  1.00 79.30           C  
ATOM    983  CG  TRP B 125     -18.225  -8.201  12.890  1.00 79.30           C  
ATOM    985  CD1 TRP B 125     -16.980  -8.736  13.053  1.00 79.30           C  
ATOM    984  CD2 TRP B 125     -18.725  -7.928  14.209  1.00 79.30           C  
ATOM    987  CE2 TRP B 125     -17.736  -8.317  15.114  1.00 79.30           C  
ATOM    988  CE3 TRP B 125     -19.906  -7.391  14.631  1.00 79.30           C  
ATOM    986  NE1 TRP B 125     -16.673  -8.812  14.390  1.00 79.30           N  
ATOM    989  CZ2 TRP B 125     -17.918  -8.174  16.460  1.00 79.30           C  
ATOM    990  CZ3 TRP B 125     -20.087  -7.255  15.988  1.00 79.30           C  
ATOM    991  CH2 TRP B 125     -19.112  -7.638  16.886  1.00 79.30           C  
ATOM    994  N   MET B 126     -16.705  -6.213  10.188  1.00 71.35           N  
ATOM    995  CA  MET B 126     -15.311  -5.864  10.189  1.00 71.35           C  
ATOM   1000  C   MET B 126     -15.227  -4.392  10.429  1.00 71.35           C  
ATOM   1001  O   MET B 126     -14.358  -3.932  11.167  1.00 71.35           O  
ATOM    996  CB  MET B 126     -14.580  -6.210   8.878  1.00 71.35           C  
ATOM    997  CG  MET B 126     -14.367  -7.717   8.707  1.00 71.35           C  
ATOM    998  SD  MET B 126     -13.559  -8.205   7.155  1.00 71.35           S  
ATOM    999  CE  MET B 126     -15.104  -8.202   6.200  1.00 71.35           C  
ATOM   1002  N   MET B 127     -16.183  -3.631   9.863  1.00149.07           N  
ATOM   1003  CA  MET B 127     -16.199  -2.204   9.958  1.00149.07           C  
ATOM   1008  C   MET B 127     -16.231  -1.891  11.412  1.00149.07           C  
ATOM   1009  O   MET B 127     -15.507  -1.040  11.903  1.00149.07           O  
ATOM   1004  CB  MET B 127     -17.473  -1.555   9.360  1.00149.07           C  
ATOM   1005  CG  MET B 127     -18.069  -2.227   8.107  1.00149.07           C  
ATOM   1006  SD  MET B 127     -16.969  -2.653   6.717  1.00149.07           S  
ATOM   1007  CE  MET B 127     -17.249  -1.307   5.551  1.00149.07           C  
ATOM   1010  N   GLN B 128     -17.020  -2.639  12.175  1.00166.74           N  
ATOM   1011  CA  GLN B 128     -17.204  -2.360  13.567  1.00166.74           C  
ATOM   1017  C   GLN B 128     -15.852  -2.396  14.234  1.00166.74           C  
ATOM   1018  O   GLN B 128     -15.586  -1.651  15.177  1.00166.74           O  
ATOM   1012  CB  GLN B 128     -18.060  -3.458  14.217  1.00166.74           C  
ATOM   1013  CG  GLN B 128     -18.668  -3.086  15.566  1.00166.74           C  
ATOM   1014  CD  GLN B 128     -20.071  -2.565  15.290  1.00166.74           C  
ATOM   1016  NE2 GLN B 128     -21.026  -2.842  16.218  1.00166.74           N  
ATOM   1015  OE1 GLN B 128     -20.320  -1.928  14.271  1.00166.74           O  
ATOM   1019  N   CYS B 129     -14.954  -3.274  13.751  1.00 75.50           N  
ATOM   1020  CA  CYS B 129     -13.666  -3.438  14.352  1.00 75.50           C  
ATOM   1023  C   CYS B 129     -12.826  -2.198  14.272  1.00 75.50           C  
ATOM   1024  O   CYS B 129     -12.155  -1.869  15.245  1.00 75.50           O  
ATOM   1021  CB  CYS B 129     -12.860  -4.585  13.721  1.00 75.50           C  
ATOM   1022  SG  CYS B 129     -13.674  -6.191  13.966  1.00 75.50           S  
ATOM   1025  N   VAL B 130     -12.733  -1.519  13.111  1.00158.39           N  
ATOM   1026  CA  VAL B 130     -11.923  -0.332  13.121  1.00158.39           C  
ATOM   1030  C   VAL B 130     -12.616   0.937  13.573  1.00158.39           C  
ATOM   1031  O   VAL B 130     -11.970   1.915  13.943  1.00158.39           O  
ATOM   1027  CB  VAL B 130     -10.856  -0.259  12.052  1.00158.39           C  
ATOM   1028  CG1 VAL B 130     -10.289   1.163  11.932  1.00158.39           C  
ATOM   1029  CG2 VAL B 130      -9.776  -1.295  12.412  1.00158.39           C  
ATOM   1032  N   ALA B 131     -13.959   0.975  13.539  1.00 87.30           N  
ATOM   1033  CA  ALA B 131     -14.744   2.100  13.996  1.00 87.30           C  
ATOM   1035  C   ALA B 131     -14.444   2.338  15.441  1.00 87.30           C  
ATOM   1036  O   ALA B 131     -14.254   1.384  16.192  1.00 87.30           O  
ATOM   1034  CB  ALA B 131     -16.245   1.779  13.994  1.00 87.30           C  
ATOM   1037  N   TYR B 132     -14.422   3.631  15.855  1.00 98.09           N  
ATOM   1038  CA  TYR B 132     -14.203   4.022  17.224  1.00 98.09           C  
ATOM   1047  C   TYR B 132     -15.492   4.565  17.726  1.00 98.09           C  
ATOM   1048  O   TYR B 132     -16.155   5.310  17.010  1.00 98.09           O  
ATOM   1039  CB  TYR B 132     -13.198   5.171  17.432  1.00 98.09           C  
ATOM   1040  CG  TYR B 132     -11.835   4.724  17.043  1.00 98.09           C  
ATOM   1041  CD1 TYR B 132     -11.150   3.817  17.818  1.00 98.09           C  
ATOM   1042  CD2 TYR B 132     -11.228   5.240  15.924  1.00 98.09           C  
ATOM   1043  CE1 TYR B 132      -9.886   3.407  17.467  1.00 98.09           C  
ATOM   1044  CE2 TYR B 132      -9.964   4.834  15.568  1.00 98.09           C  
ATOM   1045  CZ  TYR B 132      -9.293   3.914  16.338  1.00 98.09           C  
ATOM   1046  OH  TYR B 132      -7.997   3.495  15.971  1.00 98.09           O  
ATOM   1049  N   ILE B 133     -15.828   4.243  18.994  1.00 98.46           N  
ATOM   1050  CA  ILE B 133     -17.092   4.527  19.612  1.00 98.46           C  
ATOM   1055  C   ILE B 133     -17.370   5.997  19.657  1.00 98.46           C  
ATOM   1056  O   ILE B 133     -18.507   6.405  19.430  1.00 98.46           O  
ATOM   1051  CB  ILE B 133     -17.184   4.039  21.030  1.00 98.46           C  
ATOM   1052  CG1 ILE B 133     -16.955   2.519  21.111  1.00 98.46           C  
ATOM   1053  CG2 ILE B 133     -18.556   4.476  21.572  1.00 98.46           C  
ATOM   1054  CD1 ILE B 133     -15.518   2.098  20.807  1.00 98.46           C  
ATOM   1057  N   GLY B 134     -16.360   6.839  19.942  1.00 32.89           N  
ATOM   1058  CA  GLY B 134     -16.636   8.238  20.115  1.00 32.89           C  
ATOM   1059  C   GLY B 134     -17.274   8.790  18.881  1.00 32.89           C  
ATOM   1060  O   GLY B 134     -18.242   9.546  18.951  1.00 32.89           O  
ATOM   1061  N   GLU B 135     -16.756   8.407  17.709  1.00 84.37           N  
ATOM   1062  CA  GLU B 135     -17.282   8.895  16.476  1.00 84.37           C  
ATOM   1068  C   GLU B 135     -18.691   8.407  16.403  1.00 84.37           C  
ATOM   1069  O   GLU B 135     -19.581   9.112  15.928  1.00 84.37           O  
ATOM   1063  CB  GLU B 135     -16.452   8.393  15.281  1.00 84.37           C  
ATOM   1064  CG  GLU B 135     -15.007   8.909  15.332  1.00 84.37           C  
ATOM   1065  CD  GLU B 135     -14.153   8.161  14.318  1.00 84.37           C  
ATOM   1066  OE1 GLU B 135     -14.409   6.944  14.111  1.00 84.37           O  
ATOM   1067  OE2 GLU B 135     -13.249   8.797  13.716  1.00 84.37           O1-
ATOM   1070  N   LEU B 136     -18.918   7.181  16.909  1.00187.35           N  
ATOM   1071  CA  LEU B 136     -20.201   6.538  16.937  1.00187.35           C  
ATOM   1076  C   LEU B 136     -21.168   7.283  17.800  1.00187.35           C  
ATOM   1077  O   LEU B 136     -22.325   7.464  17.436  1.00187.35           O  
ATOM   1072  CB  LEU B 136     -20.247   5.195  17.684  1.00187.35           C  
ATOM   1073  CG  LEU B 136     -19.797   3.895  17.016  1.00187.35           C  
ATOM   1074  CD1 LEU B 136     -18.302   3.677  16.882  1.00187.35           C  
ATOM   1075  CD2 LEU B 136     -20.471   2.738  17.742  1.00187.35           C  
ATOM   1078  N   GLU B 137     -20.701   7.766  18.959  1.00 94.71           N  
ATOM   1079  CA  GLU B 137     -21.572   8.234  19.997  1.00 94.71           C  
ATOM   1085  C   GLU B 137     -22.476   9.291  19.474  1.00 94.71           C  
ATOM   1086  O   GLU B 137     -23.526   9.572  20.050  1.00 94.71           O  
ATOM   1080  CB  GLU B 137     -20.816   8.726  21.240  1.00 94.71           C  
ATOM   1081  CG  GLU B 137     -20.170   7.555  21.990  1.00 94.71           C  
ATOM   1082  CD  GLU B 137     -19.434   8.080  23.213  1.00 94.71           C  
ATOM   1083  OE1 GLU B 137     -18.540   8.951  23.038  1.00 94.71           O  
ATOM   1084  OE2 GLU B 137     -19.757   7.617  24.338  1.00 94.71           O1-
ATOM   1087  N   ARG B 138     -22.080   9.939  18.378  1.00115.39           N  
ATOM   1088  CA  ARG B 138     -22.903  10.992  17.887  1.00115.39           C  
ATOM   1096  C   ARG B 138     -24.309  10.596  17.445  1.00115.39           C  
ATOM   1097  O   ARG B 138     -25.220  11.343  17.763  1.00115.39           O  
ATOM   1089  CB  ARG B 138     -22.246  11.770  16.736  1.00115.39           C  
ATOM   1090  CG  ARG B 138     -21.033  12.572  17.207  1.00115.39           C  
ATOM   1091  CD  ARG B 138     -20.573  13.641  16.217  1.00115.39           C  
ATOM   1092  NE  ARG B 138     -19.544  14.465  16.912  1.00115.39           N  
ATOM   1093  CZ  ARG B 138     -19.938  15.437  17.783  1.00115.39           C  
ATOM   1094  NH1 ARG B 138     -21.264  15.609  18.057  1.00115.39           N1+
ATOM   1095  NH2 ARG B 138     -19.009  16.233  18.388  1.00115.39           N  
ATOM   1098  N   MET B 139     -24.599   9.544  16.632  1.00247.11           N  
ATOM   1099  CA  MET B 139     -26.017   9.470  16.277  1.00247.11           C  
ATOM   1104  C   MET B 139     -27.136   8.887  17.203  1.00247.11           C  
ATOM   1105  O   MET B 139     -27.989   9.687  17.575  1.00247.11           O  
ATOM   1100  CB  MET B 139     -26.338   9.053  14.830  1.00247.11           C  
ATOM   1101  CG  MET B 139     -26.119  10.225  13.864  1.00247.11           C  
ATOM   1102  SD  MET B 139     -27.275  10.289  12.457  1.00247.11           S  
ATOM   1103  CE  MET B 139     -26.059  10.955  11.284  1.00247.11           C  
ATOM   1106  N   THR B 140     -27.179   7.572  17.656  1.00175.30           N  
ATOM   1107  CA  THR B 140     -28.297   6.921  18.402  1.00175.30           C  
ATOM   1111  C   THR B 140     -27.914   5.501  18.893  1.00175.30           C  
ATOM   1112  O   THR B 140     -27.137   5.417  19.830  1.00175.30           O  
ATOM   1108  CB  THR B 140     -29.597   6.841  17.690  1.00175.30           C  
ATOM   1110  CG2 THR B 140     -30.600   6.369  18.755  1.00175.30           C  
ATOM   1109  OG1 THR B 140     -30.002   8.120  17.224  1.00175.30           O  
ATOM   1113  N   GLN B 141     -28.592   4.382  18.421  1.00186.98           N  
ATOM   1114  CA  GLN B 141     -28.468   2.882  18.403  1.00186.98           C  
ATOM   1120  C   GLN B 141     -27.631   2.112  17.288  1.00186.98           C  
ATOM   1121  O   GLN B 141     -26.999   1.121  17.651  1.00186.98           O  
ATOM   1115  CB  GLN B 141     -29.852   2.203  18.433  1.00186.98           C  
ATOM   1116  CG  GLN B 141     -29.792   0.681  18.592  1.00186.98           C  
ATOM   1117  CD  GLN B 141     -31.219   0.144  18.612  1.00186.98           C  
ATOM   1119  NE2 GLN B 141     -31.840   0.032  17.407  1.00186.98           N  
ATOM   1118  OE1 GLN B 141     -31.768  -0.164  19.667  1.00186.98           O  
ATOM   1122  N   PHE B 142     -27.633   2.508  15.940  1.00278.66           N  
ATOM   1123  CA  PHE B 142     -26.737   2.156  14.801  1.00278.66           C  
ATOM   1131  C   PHE B 142     -25.531   3.190  14.386  1.00278.66           C  
ATOM   1132  O   PHE B 142     -25.734   4.292  13.981  1.00278.66           O  
ATOM   1124  CB  PHE B 142     -27.566   1.743  13.600  1.00278.66           C  
ATOM   1125  CG  PHE B 142     -28.247   0.479  13.995  1.00278.66           C  
ATOM   1126  CD1 PHE B 142     -29.448   0.517  14.664  1.00278.66           C  
ATOM   1127  CD2 PHE B 142     -27.682  -0.744  13.713  1.00278.66           C  
ATOM   1128  CE1 PHE B 142     -30.079  -0.648  15.034  1.00278.66           C  
ATOM   1129  CE2 PHE B 142     -28.307  -1.911  14.081  1.00278.66           C  
ATOM   1130  CZ  PHE B 142     -29.510  -1.865  14.741  1.00278.66           C  
ATOM   1133  N   LYS B 143     -24.188   2.864  14.293  1.00317.29           N  
ATOM   1134  CA  LYS B 143     -22.929   3.600  14.392  1.00317.29           C  
ATOM   1140  C   LYS B 143     -22.087   3.961  13.246  1.00317.29           C  
ATOM   1141  O   LYS B 143     -22.465   4.422  12.193  1.00317.29           O  
ATOM   1135  CB  LYS B 143     -21.742   2.911  15.097  1.00317.29           C  
ATOM   1136  CG  LYS B 143     -21.438   1.419  14.931  1.00317.29           C  
ATOM   1137  CD  LYS B 143     -20.044   0.992  15.400  1.00317.29           C  
ATOM   1138  CE  LYS B 143     -20.053   0.059  16.613  1.00317.29           C  
ATOM   1139  NZ  LYS B 143     -18.668  -0.323  16.972  1.00317.29           N1+
ATOM   1142  N   ASP B 144     -20.796   3.807  13.595  1.00293.68           N  
ATOM   1143  CA  ASP B 144     -19.559   4.158  12.981  1.00293.68           C  
ATOM   1148  C   ASP B 144     -18.893   2.980  12.341  1.00293.68           C  
ATOM   1149  O   ASP B 144     -18.778   1.937  12.980  1.00293.68           O  
ATOM   1144  CB  ASP B 144     -18.661   4.670  14.131  1.00293.68           C  
ATOM   1145  CG  ASP B 144     -17.185   4.899  13.839  1.00293.68           C  
ATOM   1146  OD1 ASP B 144     -16.588   4.260  12.936  1.00293.68           O  
ATOM   1147  OD2 ASP B 144     -16.614   5.758  14.557  1.00293.68           O1-
ATOM   1150  N   LYS B 145     -18.500   3.134  11.043  1.00434.93           N  
ATOM   1151  CA  LYS B 145     -17.525   2.313  10.376  1.00434.93           C  
ATOM   1157  C   LYS B 145     -17.627   1.953   8.916  1.00434.93           C  
ATOM   1158  O   LYS B 145     -18.636   2.087   8.235  1.00434.93           O  
ATOM   1152  CB  LYS B 145     -16.869   1.216  11.167  1.00434.93           C  
ATOM   1153  CG  LYS B 145     -15.384   1.554  11.197  1.00434.93           C  
ATOM   1154  CD  LYS B 145     -14.516   0.805  10.201  1.00434.93           C  
ATOM   1155  CE  LYS B 145     -13.057   0.905  10.588  1.00434.93           C  
ATOM   1156  NZ  LYS B 145     -12.169   0.321   9.556  1.00434.93           N1+
ATOM   1159  N   SER B 146     -16.453   1.608   8.368  1.00199.02           N  
ATOM   1160  CA  SER B 146     -16.307   0.967   7.108  1.00199.02           C  
ATOM   1163  C   SER B 146     -15.010   0.258   7.171  1.00199.02           C  
ATOM   1164  O   SER B 146     -14.052   0.709   6.556  1.00199.02           O  
ATOM   1161  CB  SER B 146     -16.111   1.849   5.880  1.00199.02           C  
ATOM   1162  OG  SER B 146     -15.984   1.026   4.733  1.00199.02           O  
ATOM   1165  N   LYS B 147     -14.938  -0.886   7.862  1.00208.99           N  
ATOM   1166  CA  LYS B 147     -13.677  -1.547   7.948  1.00208.99           C  
ATOM   1172  C   LYS B 147     -13.617  -2.575   6.908  1.00208.99           C  
ATOM   1173  O   LYS B 147     -13.042  -3.646   7.103  1.00208.99           O  
ATOM   1167  CB  LYS B 147     -13.373  -2.281   9.246  1.00208.99           C  
ATOM   1168  CG  LYS B 147     -11.898  -2.610   9.443  1.00208.99           C  
ATOM   1169  CD  LYS B 147     -11.606  -3.011  10.883  1.00208.99           C  
ATOM   1170  CE  LYS B 147     -11.214  -4.473  11.052  1.00208.99           C  
ATOM   1171  NZ  LYS B 147     -12.199  -5.355  10.389  1.00208.99           N1+
ATOM   1174  N   GLY B 148     -14.237  -2.268   5.758  1.00139.81           N  
ATOM   1175  CA  GLY B 148     -13.835  -3.067   4.672  1.00139.81           C  
ATOM   1176  C   GLY B 148     -12.467  -2.545   4.663  1.00139.81           C  
ATOM   1177  O   GLY B 148     -11.483  -3.276   4.564  1.00139.81           O  
ATOM   1178  N   ASN B 149     -12.432  -1.203   4.807  1.00258.42           N  
ATOM   1179  CA  ASN B 149     -11.230  -0.514   5.011  1.00258.42           C  
ATOM   1184  C   ASN B 149     -11.540   0.883   5.475  1.00258.42           C  
ATOM   1185  O   ASN B 149     -11.835   1.661   4.570  1.00258.42           O  
ATOM   1180  CB  ASN B 149     -10.439  -0.288   3.697  1.00258.42           C  
ATOM   1181  CG  ASN B 149     -10.108  -1.572   2.919  1.00258.42           C  
ATOM   1183  ND2 ASN B 149     -11.107  -2.130   2.188  1.00258.42           N  
ATOM   1182  OD1 ASN B 149      -8.980  -2.059   2.917  1.00258.42           O  
ATOM   1186  N   GLU B 150     -11.521   1.201   6.828  1.00507.60           N  
ATOM   1187  CA  GLU B 150     -11.211   2.482   7.467  1.00507.60           C  
ATOM   1193  C   GLU B 150     -12.295   2.976   8.486  1.00507.60           C  
ATOM   1194  O   GLU B 150     -13.394   2.446   8.390  1.00507.60           O  
ATOM   1188  CB  GLU B 150     -10.660   3.440   6.348  1.00507.60           C  
ATOM   1189  CG  GLU B 150      -9.579   2.967   5.270  1.00507.60           C  
ATOM   1190  CD  GLU B 150      -8.320   3.768   4.735  1.00507.60           C  
ATOM   1191  OE1 GLU B 150      -7.379   3.668   5.546  1.00507.60           O  
ATOM   1192  OE2 GLU B 150      -8.142   4.417   3.670  1.00507.60           O1-
ATOM   1195  N   ALA B 151     -12.144   3.989   9.434  1.00299.68           N  
ATOM   1196  CA  ALA B 151     -13.216   4.191  10.462  1.00299.68           C  
ATOM   1198  C   ALA B 151     -13.787   5.617  10.793  1.00299.68           C  
ATOM   1199  O   ALA B 151     -13.141   6.630  10.533  1.00299.68           O  
ATOM   1197  CB  ALA B 151     -12.891   3.564  11.830  1.00299.68           C  
ATOM   1200  N   VAL B 152     -15.064   5.670  11.368  1.00193.88           N  
ATOM   1201  CA  VAL B 152     -15.999   6.706  11.882  1.00193.88           C  
ATOM   1205  C   VAL B 152     -17.458   6.630  11.303  1.00193.88           C  
ATOM   1206  O   VAL B 152     -17.588   6.367  10.114  1.00193.88           O  
ATOM   1202  CB  VAL B 152     -15.493   8.103  11.719  1.00193.88           C  
ATOM   1203  CG1 VAL B 152     -15.282   8.366  10.239  1.00193.88           C  
ATOM   1204  CG2 VAL B 152     -16.470   9.068  12.410  1.00193.88           C  
ATOM   1207  N   VAL B 153     -18.598   6.817  12.101  1.00167.24           N  
ATOM   1208  CA  VAL B 153     -19.998   7.007  11.599  1.00167.24           C  
ATOM   1212  C   VAL B 153     -21.168   6.774  12.589  1.00167.24           C  
ATOM   1213  O   VAL B 153     -20.916   6.415  13.738  1.00167.24           O  
ATOM   1209  CB  VAL B 153     -20.320   6.398  10.246  1.00167.24           C  
ATOM   1210  CG1 VAL B 153     -20.522   4.919  10.329  1.00167.24           C  
ATOM   1211  CG2 VAL B 153     -21.467   7.181   9.584  1.00167.24           C  
ATOM   1214  N   SER B 154     -22.488   7.036  12.201  1.00156.57           N  
ATOM   1215  CA  SER B 154     -23.666   6.704  13.038  1.00156.57           C  
ATOM   1218  C   SER B 154     -25.084   6.998  12.458  1.00156.57           C  
ATOM   1219  O   SER B 154     -25.407   8.156  12.222  1.00156.57           O  
ATOM   1216  CB  SER B 154     -23.611   7.390  14.414  1.00156.57           C  
ATOM   1217  OG  SER B 154     -23.623   8.802  14.253  1.00156.57           O  
ATOM   1220  N   GLY B 155     -25.918   5.945  12.141  1.00251.68           N  
ATOM   1221  CA  GLY B 155     -27.312   5.688  11.809  1.00251.68           C  
ATOM   1222  C   GLY B 155     -28.142   5.789  13.026  1.00251.68           C  
ATOM   1223  O   GLY B 155     -28.850   6.769  13.148  1.00251.68           O  
ATOM   1224  N   LEU B 156     -28.251   4.756  13.903  1.00305.89           N  
ATOM   1225  CA  LEU B 156     -28.474   5.211  15.230  1.00305.89           C  
ATOM   1230  C   LEU B 156     -27.059   5.430  15.892  1.00305.89           C  
ATOM   1231  O   LEU B 156     -26.417   6.374  15.455  1.00305.89           O  
ATOM   1226  CB  LEU B 156     -29.640   4.470  15.908  1.00305.89           C  
ATOM   1227  CG  LEU B 156     -30.989   5.192  15.706  1.00305.89           C  
ATOM   1228  CD1 LEU B 156     -31.481   5.157  14.259  1.00305.89           C  
ATOM   1229  CD2 LEU B 156     -32.016   4.756  16.761  1.00305.89           C  
ATOM   1232  N   LEU B 157     -26.477   4.510  16.772  1.00252.62           N  
ATOM   1233  CA  LEU B 157     -25.305   3.938  17.528  1.00252.62           C  
ATOM   1238  C   LEU B 157     -24.323   2.832  17.029  1.00252.62           C  
ATOM   1239  O   LEU B 157     -23.157   3.041  17.299  1.00252.62           O  
ATOM   1234  CB  LEU B 157     -25.603   3.399  18.944  1.00252.62           C  
ATOM   1235  CG  LEU B 157     -24.348   3.033  19.761  1.00252.62           C  
ATOM   1236  CD1 LEU B 157     -23.443   4.261  19.948  1.00252.62           C  
ATOM   1237  CD2 LEU B 157     -24.715   2.378  21.100  1.00252.62           C  
ATOM   1240  N   THR B 158     -24.710   1.582  16.519  1.00210.66           N  
ATOM   1241  CA  THR B 158     -24.051   0.435  15.798  1.00210.66           C  
ATOM   1245  C   THR B 158     -24.015   0.186  14.223  1.00210.66           C  
ATOM   1246  O   THR B 158     -23.072  -0.439  13.756  1.00210.66           O  
ATOM   1242  CB  THR B 158     -24.453  -0.878  16.397  1.00210.66           C  
ATOM   1244  CG2 THR B 158     -24.131  -0.831  17.901  1.00210.66           C  
ATOM   1243  OG1 THR B 158     -25.839  -1.107  16.200  1.00210.66           O  
ATOM   1247  N   TYR B 159     -25.012   0.585  13.356  0.50262.00           N  
ATOM   1248  CA  TYR B 159     -25.105   0.429  11.900  0.50262.00           C  
ATOM   1257  C   TYR B 159     -24.252   1.296  10.992  0.50262.00           C  
ATOM   1258  O   TYR B 159     -23.977   0.785   9.918  0.50262.00           O  
ATOM   1249  CB  TYR B 159     -26.533   0.330  11.228  0.50262.00           C  
ATOM   1250  CG  TYR B 159     -26.944   1.502  10.370  0.50262.00           C  
ATOM   1251  CD1 TYR B 159     -26.436   1.687   9.100  0.50262.00           C  
ATOM   1252  CD2 TYR B 159     -27.843   2.447  10.802  0.50262.00           C  
ATOM   1253  CE1 TYR B 159     -26.806   2.763   8.322  0.50262.00           C  
ATOM   1254  CE2 TYR B 159     -28.229   3.523  10.043  0.50262.00           C  
ATOM   1255  CZ  TYR B 159     -27.703   3.689   8.789  0.50262.00           C  
ATOM   1256  OH  TYR B 159     -28.086   4.790   7.995  0.50262.00           O  
ATOM   1259  N   PRO B 160     -23.841   2.533  11.117  1.00244.56           N  
ATOM   1260  CA  PRO B 160     -23.063   2.933   9.962  1.00244.56           C  
ATOM   1264  C   PRO B 160     -21.734   2.349   9.705  1.00244.56           C  
ATOM   1265  O   PRO B 160     -21.179   2.729   8.673  1.00244.56           O  
ATOM   1262  CB  PRO B 160     -23.381   4.359   9.568  1.00244.56           C  
ATOM   1263  CG  PRO B 160     -24.837   4.399  10.015  1.00244.56           C  
ATOM   1261  CD  PRO B 160     -24.908   3.471  11.258  1.00244.56           C  
ATOM   1266  N   PRO B 161     -21.162   1.522  10.534  1.00231.09           N  
ATOM   1267  CA  PRO B 161     -20.053   0.770  10.097  1.00231.09           C  
ATOM   1271  C   PRO B 161     -20.592   0.019   8.944  1.00231.09           C  
ATOM   1272  O   PRO B 161     -19.902  -0.161   7.944  1.00231.09           O  
ATOM   1269  CB  PRO B 161     -19.592  -0.113  11.249  1.00231.09           C  
ATOM   1270  CG  PRO B 161     -20.736  -0.008  12.258  1.00231.09           C  
ATOM   1268  CD  PRO B 161     -21.396   1.340  11.942  1.00231.09           C  
ATOM   1273  N   LEU B 162     -21.851  -0.409   9.096  1.00 87.10           N  
ATOM   1274  CA  LEU B 162     -22.586  -1.113   8.095  1.00 87.10           C  
ATOM   1279  C   LEU B 162     -22.856  -0.209   6.927  1.00 87.10           C  
ATOM   1280  O   LEU B 162     -22.744  -0.632   5.778  1.00 87.10           O  
ATOM   1275  CB  LEU B 162     -23.950  -1.619   8.598  1.00 87.10           C  
ATOM   1276  CG  LEU B 162     -24.764  -2.385   7.538  1.00 87.10           C  
ATOM   1277  CD1 LEU B 162     -24.050  -3.673   7.100  1.00 87.10           C  
ATOM   1278  CD2 LEU B 162     -26.204  -2.637   8.019  1.00 87.10           C  
ATOM   1281  N   MET B 163     -23.231   1.060   7.186  1.00149.70           N  
ATOM   1282  CA  MET B 163     -23.549   1.967   6.108  1.00149.70           C  
ATOM   1287  C   MET B 163     -22.349   2.179   5.270  1.00149.70           C  
ATOM   1288  O   MET B 163     -22.428   2.182   4.042  1.00149.70           O  
ATOM   1283  CB  MET B 163     -23.959   3.361   6.625  1.00149.70           C  
ATOM   1284  CG  MET B 163     -24.052   4.436   5.535  1.00149.70           C  
ATOM   1285  SD  MET B 163     -25.547   4.421   4.504  1.00149.70           S  
ATOM   1286  CE  MET B 163     -26.535   5.398   5.671  1.00149.70           C  
ATOM   1289  N   ALA B 164     -21.190   2.382   5.908  1.00 89.97           N  
ATOM   1290  CA  ALA B 164     -20.065   2.580   5.052  1.00 89.97           C  
ATOM   1292  C   ALA B 164     -19.828   1.315   4.318  1.00 89.97           C  
ATOM   1293  O   ALA B 164     -19.370   1.333   3.178  1.00 89.97           O  
ATOM   1291  CB  ALA B 164     -18.779   3.023   5.707  1.00 89.97           C  
ATOM   1294  N   ALA B 165     -20.125   0.177   4.969  1.00 50.94           N  
ATOM   1295  CA  ALA B 165     -19.914  -1.096   4.355  1.00 50.94           C  
ATOM   1297  C   ALA B 165     -20.743  -1.178   3.114  1.00 50.94           C  
ATOM   1298  O   ALA B 165     -20.305  -1.722   2.103  1.00 50.94           O  
ATOM   1296  CB  ALA B 165     -20.321  -2.266   5.265  1.00 50.94           C  
ATOM   1299  N   ASP B 166     -21.974  -0.636   3.155  1.00 67.74           N  
ATOM   1300  CA  ASP B 166     -22.839  -0.739   2.014  1.00 67.74           C  
ATOM   1305  C   ASP B 166     -22.209  -0.070   0.834  1.00 67.74           C  
ATOM   1306  O   ASP B 166     -22.145  -0.647  -0.250  1.00 67.74           O  
ATOM   1301  CB  ASP B 166     -24.177  -0.025   2.221  1.00 67.74           C  
ATOM   1302  CG  ASP B 166     -24.921  -0.770   3.306  1.00 67.74           C  
ATOM   1303  OD1 ASP B 166     -24.630  -1.975   3.522  1.00 67.74           O  
ATOM   1304  OD2 ASP B 166     -25.796  -0.132   3.941  1.00 67.74           O1-
ATOM   1307  N   ILE B 167     -21.730   1.172   1.017  1.00 66.17           N  
ATOM   1308  CA  ILE B 167     -21.190   1.929  -0.077  1.00 66.17           C  
ATOM   1313  C   ILE B 167     -19.899   1.340  -0.563  1.00 66.17           C  
ATOM   1314  O   ILE B 167     -19.686   1.194  -1.766  1.00 66.17           O  
ATOM   1309  CB  ILE B 167     -20.914   3.358   0.298  1.00 66.17           C  
ATOM   1310  CG1 ILE B 167     -22.211   4.062   0.733  1.00 66.17           C  
ATOM   1311  CG2 ILE B 167     -20.229   4.041  -0.897  1.00 66.17           C  
ATOM   1312  CD1 ILE B 167     -21.976   5.408   1.419  1.00 66.17           C  
ATOM   1315  N   LEU B 168     -19.001   0.984   0.371  1.00113.80           N  
ATOM   1316  CA  LEU B 168     -17.664   0.567   0.044  1.00113.80           C  
ATOM   1321  C   LEU B 168     -17.571  -0.775  -0.633  1.00113.80           C  
ATOM   1322  O   LEU B 168     -16.638  -1.015  -1.396  1.00113.80           O  
ATOM   1317  CB  LEU B 168     -16.681   0.712   1.211  1.00113.80           C  
ATOM   1318  CG  LEU B 168     -16.490   2.211   1.544  1.00113.80           C  
ATOM   1319  CD1 LEU B 168     -15.294   2.462   2.472  1.00113.80           C  
ATOM   1320  CD2 LEU B 168     -16.423   3.060   0.264  1.00113.80           C  
ATOM   1323  N   LEU B 169     -18.522  -1.696  -0.395  1.00 81.84           N  
ATOM   1324  CA  LEU B 169     -18.442  -3.019  -0.967  1.00 81.84           C  
ATOM   1329  C   LEU B 169     -18.421  -2.942  -2.470  1.00 81.84           C  
ATOM   1330  O   LEU B 169     -17.847  -3.801  -3.139  1.00 81.84           O  
ATOM   1325  CB  LEU B 169     -19.640  -3.907  -0.584  1.00 81.84           C  
ATOM   1326  CG  LEU B 169     -19.690  -4.283   0.906  1.00 81.84           C  
ATOM   1327  CD1 LEU B 169     -20.905  -5.170   1.218  1.00 81.84           C  
ATOM   1328  CD2 LEU B 169     -18.370  -4.924   1.360  1.00 81.84           C  
ATOM   1331  N   TYR B 170     -19.152  -1.962  -3.018  1.00142.78           N  
ATOM   1332  CA  TYR B 170     -19.357  -1.674  -4.408  1.00142.78           C  
ATOM   1341  C   TYR B 170     -18.218  -0.949  -5.092  1.00142.78           C  
ATOM   1342  O   TYR B 170     -18.175  -0.904  -6.322  1.00142.78           O  
ATOM   1333  CB  TYR B 170     -20.713  -0.994  -4.627  1.00142.78           C  
ATOM   1334  CG  TYR B 170     -21.643  -2.040  -4.104  1.00142.78           C  
ATOM   1335  CD1 TYR B 170     -21.950  -3.145  -4.868  1.00142.78           C  
ATOM   1336  CD2 TYR B 170     -22.188  -1.941  -2.843  1.00142.78           C  
ATOM   1337  CE1 TYR B 170     -22.792  -4.123  -4.392  1.00142.78           C  
ATOM   1338  CE2 TYR B 170     -23.032  -2.915  -2.361  1.00142.78           C  
ATOM   1339  CZ  TYR B 170     -23.337  -4.009  -3.134  1.00142.78           C  
ATOM   1340  OH  TYR B 170     -24.201  -5.009  -2.641  1.00142.78           O  
ATOM   1343  N   GLY B 171     -17.330  -0.259  -4.345  1.00 47.90           N  
ATOM   1344  CA  GLY B 171     -16.268   0.463  -4.998  1.00 47.90           C  
ATOM   1345  C   GLY B 171     -16.864   1.754  -5.457  1.00 47.90           C  
ATOM   1346  O   GLY B 171     -16.431   2.347  -6.444  1.00 47.90           O  
ATOM   1347  N   THR B 172     -17.879   2.219  -4.704  1.00 69.72           N  
ATOM   1348  CA  THR B 172     -18.681   3.361  -5.035  1.00 69.72           C  
ATOM   1352  C   THR B 172     -17.889   4.629  -5.071  1.00 69.72           C  
ATOM   1353  O   THR B 172     -17.225   5.008  -4.107  1.00 69.72           O  
ATOM   1349  CB  THR B 172     -19.809   3.580  -4.066  1.00 69.72           C  
ATOM   1351  CG2 THR B 172     -20.616   4.811  -4.513  1.00 69.72           C  
ATOM   1350  OG1 THR B 172     -20.650   2.437  -4.024  1.00 69.72           O  
ATOM   1354  N   ASP B 173     -17.902   5.277  -6.254  1.00 78.58           N  
ATOM   1355  CA  ASP B 173     -17.316   6.569  -6.470  1.00 78.58           C  
ATOM   1360  C   ASP B 173     -18.199   7.664  -5.922  1.00 78.58           C  
ATOM   1361  O   ASP B 173     -17.699   8.615  -5.322  1.00 78.58           O  
ATOM   1356  CB  ASP B 173     -17.095   6.857  -7.962  1.00 78.58           C  
ATOM   1357  CG  ASP B 173     -15.978   5.941  -8.441  1.00 78.58           C  
ATOM   1358  OD1 ASP B 173     -14.833   6.088  -7.937  1.00 78.58           O  
ATOM   1359  OD2 ASP B 173     -16.261   5.072  -9.308  1.00 78.58           O1-
ATOM   1362  N   LEU B 174     -19.539   7.558  -6.115  1.00146.66           N  
ATOM   1363  CA  LEU B 174     -20.434   8.650  -5.793  1.00146.66           C  
ATOM   1368  C   LEU B 174     -21.639   8.191  -5.009  1.00146.66           C  
ATOM   1369  O   LEU B 174     -22.158   7.097  -5.224  1.00146.66           O  
ATOM   1364  CB  LEU B 174     -21.071   9.286  -7.047  1.00146.66           C  
ATOM   1365  CG  LEU B 174     -20.139  10.056  -8.003  1.00146.66           C  
ATOM   1366  CD1 LEU B 174     -19.793  11.450  -7.476  1.00146.66           C  
ATOM   1367  CD2 LEU B 174     -18.888   9.243  -8.340  1.00146.66           C  
ATOM   1370  N   VAL B 175     -22.128   9.054  -4.084  1.00135.51           N  
ATOM   1371  CA  VAL B 175     -23.362   8.843  -3.361  1.00135.51           C  
ATOM   1375  C   VAL B 175     -24.215  10.078  -3.497  1.00135.51           C  
ATOM   1376  O   VAL B 175     -23.714  11.180  -3.710  1.00135.51           O  
ATOM   1372  CB  VAL B 175     -23.206   8.582  -1.892  1.00135.51           C  
ATOM   1373  CG1 VAL B 175     -22.711   7.149  -1.693  1.00135.51           C  
ATOM   1374  CG2 VAL B 175     -22.229   9.619  -1.323  1.00135.51           C  
ATOM   1377  N   PRO B 176     -25.513   9.888  -3.415  1.00 96.99           N  
ATOM   1378  CA  PRO B 176     -26.442  10.993  -3.541  1.00 96.99           C  
ATOM   1382  C   PRO B 176     -26.533  11.847  -2.311  1.00 96.99           C  
ATOM   1383  O   PRO B 176     -26.192  11.363  -1.233  1.00 96.99           O  
ATOM   1380  CB  PRO B 176     -27.789  10.370  -3.900  1.00 96.99           C  
ATOM   1381  CG  PRO B 176     -27.414   9.049  -4.590  1.00 96.99           C  
ATOM   1379  CD  PRO B 176     -26.074   8.657  -3.949  1.00 96.99           C  
ATOM   1384  N   PRO B 177     -26.907  13.101  -2.444  1.00174.71           N  
ATOM   1385  CA  PRO B 177     -27.102  13.911  -1.269  1.00174.71           C  
ATOM   1389  C   PRO B 177     -28.396  13.614  -0.577  1.00174.71           C  
ATOM   1390  O   PRO B 177     -29.357  14.351  -0.785  1.00174.71           O  
ATOM   1387  CB  PRO B 177     -27.004  15.364  -1.733  1.00174.71           C  
ATOM   1388  CG  PRO B 177     -26.156  15.288  -3.016  1.00174.71           C  
ATOM   1386  CD  PRO B 177     -26.443  13.887  -3.576  1.00174.71           C  
ATOM   1391  N   GLY B 178     -28.463  12.611   0.305  1.00 49.74           N  
ATOM   1392  CA  GLY B 178     -29.718  12.464   0.976  1.00 49.74           C  
ATOM   1393  C   GLY B 178     -29.681  13.507   2.038  1.00 49.74           C  
ATOM   1394  O   GLY B 178     -28.625  13.772   2.611  1.00 49.74           O  
ATOM   1395  N   GLU B 179     -30.827  14.131   2.356  1.00 63.47           N  
ATOM   1396  CA  GLU B 179     -30.740  15.108   3.397  1.00 63.47           C  
ATOM   1402  C   GLU B 179     -30.380  14.353   4.638  1.00 63.47           C  
ATOM   1403  O   GLU B 179     -30.908  13.268   4.875  1.00 63.47           O  
ATOM   1397  CB  GLU B 179     -32.053  15.865   3.653  1.00 63.47           C  
ATOM   1398  CG  GLU B 179     -32.443  16.813   2.516  1.00 63.47           C  
ATOM   1399  CD  GLU B 179     -33.768  17.471   2.877  1.00 63.47           C  
ATOM   1400  OE1 GLU B 179     -33.858  18.083   3.975  1.00 63.47           O  
ATOM   1401  OE2 GLU B 179     -34.715  17.365   2.052  1.00 63.47           O1-
ATOM   1404  N   ASP B 180     -29.475  14.952   5.444  1.00150.64           N  
ATOM   1405  CA  ASP B 180     -28.864  14.486   6.668  1.00150.64           C  
ATOM   1410  C   ASP B 180     -27.975  13.290   6.468  1.00150.64           C  
ATOM   1411  O   ASP B 180     -27.767  12.501   7.390  1.00150.64           O  
ATOM   1406  CB  ASP B 180     -29.822  14.262   7.867  1.00150.64           C  
ATOM   1407  CG  ASP B 180     -30.856  13.179   7.606  1.00150.64           C  
ATOM   1408  OD1 ASP B 180     -30.540  11.984   7.847  1.00150.64           O  
ATOM   1409  OD2 ASP B 180     -31.980  13.536   7.160  1.00150.64           O1-
ATOM   1412  N   GLN B 181     -27.445  13.117   5.241  1.00116.68           N  
ATOM   1413  CA  GLN B 181     -26.435  12.150   4.897  1.00116.68           C  
ATOM   1419  C   GLN B 181     -25.088  12.674   5.265  1.00116.68           C  
ATOM   1420  O   GLN B 181     -24.107  11.935   5.241  1.00116.68           O  
ATOM   1414  CB  GLN B 181     -26.391  11.754   3.412  1.00116.68           C  
ATOM   1415  CG  GLN B 181     -27.556  10.868   2.971  1.00116.68           C  
ATOM   1416  CD  GLN B 181     -27.147  10.240   1.647  1.00116.68           C  
ATOM   1418  NE2 GLN B 181     -25.868  10.476   1.254  1.00116.68           N  
ATOM   1417  OE1 GLN B 181     -27.926   9.551   0.992  1.00116.68           O  
ATOM   1421  N   LYS B 182     -25.000  13.990   5.531  1.00131.26           N  
ATOM   1422  CA  LYS B 182     -23.750  14.655   5.747  1.00131.26           C  
ATOM   1428  C   LYS B 182     -22.933  13.960   6.803  1.00131.26           C  
ATOM   1429  O   LYS B 182     -21.732  13.791   6.607  1.00131.26           O  
ATOM   1423  CB  LYS B 182     -23.939  16.114   6.201  1.00131.26           C  
ATOM   1424  CG  LYS B 182     -22.627  16.862   6.446  1.00131.26           C  
ATOM   1425  CD  LYS B 182     -22.803  18.377   6.569  1.00131.26           C  
ATOM   1426  CE  LYS B 182     -21.549  19.108   7.057  1.00131.26           C  
ATOM   1427  NZ  LYS B 182     -20.401  18.798   6.177  1.00131.26           N1+
ATOM   1430  N   GLN B 183     -23.526  13.560   7.948  1.00152.37           N  
ATOM   1431  CA  GLN B 183     -22.771  12.907   8.988  1.00152.37           C  
ATOM   1437  C   GLN B 183     -22.344  11.540   8.566  1.00152.37           C  
ATOM   1438  O   GLN B 183     -21.247  11.095   8.896  1.00152.37           O  
ATOM   1432  CB  GLN B 183     -23.565  12.699  10.289  1.00152.37           C  
ATOM   1433  CG  GLN B 183     -23.973  13.982  11.015  1.00152.37           C  
ATOM   1434  CD  GLN B 183     -24.674  13.574  12.305  1.00152.37           C  
ATOM   1436  NE2 GLN B 183     -23.994  12.721  13.116  1.00152.37           N  
ATOM   1435  OE1 GLN B 183     -25.792  14.004  12.586  1.00152.37           O  
ATOM   1439  N   HIS B 184     -23.231  10.818   7.860  1.00 98.65           N  
ATOM   1440  CA  HIS B 184     -22.958   9.467   7.473  1.00 98.65           C  
ATOM   1447  C   HIS B 184     -21.787   9.375   6.548  1.00 98.65           C  
ATOM   1448  O   HIS B 184     -20.918   8.526   6.733  1.00 98.65           O  
ATOM   1443  CB  HIS B 184     -24.119   8.798   6.711  1.00 98.65           C  
ATOM   1442  CG  HIS B 184     -25.358   8.578   7.523  1.00 98.65           C  
ATOM   1445  CD2 HIS B 184     -26.613   9.077   7.360  1.00 98.65           C  
ATOM   1441  ND1 HIS B 184     -25.425   7.743   8.615  1.00 98.65           N  
ATOM   1446  CE1 HIS B 184     -26.707   7.775   9.055  1.00 98.65           C  
ATOM   1444  NE2 HIS B 184     -27.467   8.571   8.324  1.00 98.65           N  
ATOM   1449  N   LEU B 185     -21.759  10.229   5.509  1.00 79.89           N  
ATOM   1450  CA  LEU B 185     -20.744  10.200   4.495  1.00 79.89           C  
ATOM   1455  C   LEU B 185     -19.407  10.583   5.058  1.00 79.89           C  
ATOM   1456  O   LEU B 185     -18.380  10.045   4.651  1.00 79.89           O  
ATOM   1451  CB  LEU B 185     -21.022  11.187   3.350  1.00 79.89           C  
ATOM   1452  CG  LEU B 185     -19.941  11.164   2.252  1.00 79.89           C  
ATOM   1453  CD1 LEU B 185     -20.001   9.858   1.446  1.00 79.89           C  
ATOM   1454  CD2 LEU B 185     -19.990  12.424   1.373  1.00 79.89           C  
ATOM   1457  N   GLU B 186     -19.364  11.549   5.992  1.00105.96           N  
ATOM   1458  CA  GLU B 186     -18.094  12.035   6.447  1.00105.96           C  
ATOM   1464  C   GLU B 186     -17.378  10.921   7.111  1.00105.96           C  
ATOM   1465  O   GLU B 186     -16.198  10.661   6.879  1.00105.96           O  
ATOM   1459  CB  GLU B 186     -18.247  13.212   7.435  1.00105.96           C  
ATOM   1460  CG  GLU B 186     -17.013  14.116   7.531  1.00105.96           C  
ATOM   1461  CD  GLU B 186     -16.247  13.804   8.805  1.00105.96           C  
ATOM   1462  OE1 GLU B 186     -16.858  13.906   9.902  1.00105.96           O  
ATOM   1463  OE2 GLU B 186     -15.035  13.473   8.700  1.00105.96           O1-
ATOM   1466  N   LEU B 187     -18.132  10.210   7.948  1.00216.30           N  
ATOM   1467  CA  LEU B 187     -17.655   9.099   8.680  1.00216.30           C  
ATOM   1472  C   LEU B 187     -17.253   8.037   7.706  1.00216.30           C  
ATOM   1473  O   LEU B 187     -16.121   7.566   7.764  1.00216.30           O  
ATOM   1468  CB  LEU B 187     -18.798   8.758   9.592  1.00216.30           C  
ATOM   1469  CG  LEU B 187     -18.900   9.640  10.851  1.00216.30           C  
ATOM   1470  CD1 LEU B 187     -18.201  10.990  10.659  1.00216.30           C  
ATOM   1471  CD2 LEU B 187     -20.374   9.874  11.243  1.00216.30           C  
ATOM   1474  N   THR B 188     -18.107   7.724   6.709  1.00161.38           N  
ATOM   1475  CA  THR B 188     -17.778   6.676   5.779  1.00161.38           C  
ATOM   1479  C   THR B 188     -16.494   7.032   5.092  1.00161.38           C  
ATOM   1480  O   THR B 188     -15.683   6.158   4.808  1.00161.38           O  
ATOM   1476  CB  THR B 188     -18.814   6.418   4.711  1.00161.38           C  
ATOM   1478  CG2 THR B 188     -18.824   7.542   3.671  1.00161.38           C  
ATOM   1477  OG1 THR B 188     -18.504   5.213   4.034  1.00161.38           O  
ATOM   1481  N   ARG B 189     -16.256   8.314   4.769  1.00143.34           N  
ATOM   1482  CA  ARG B 189     -15.002   8.620   4.136  1.00143.34           C  
ATOM   1490  C   ARG B 189     -13.857   8.265   5.053  1.00143.34           C  
ATOM   1491  O   ARG B 189     -12.902   7.612   4.631  1.00143.34           O  
ATOM   1483  CB  ARG B 189     -14.850  10.115   3.811  1.00143.34           C  
ATOM   1484  CG  ARG B 189     -15.743  10.606   2.672  1.00143.34           C  
ATOM   1485  CD  ARG B 189     -15.492  12.072   2.323  1.00143.34           C  
ATOM   1486  NE  ARG B 189     -14.014  12.248   2.254  1.00143.34           N  
ATOM   1487  CZ  ARG B 189     -13.475  13.341   1.640  1.00143.34           C  
ATOM   1488  NH1 ARG B 189     -14.291  14.270   1.063  1.00143.34           N1+
ATOM   1489  NH2 ARG B 189     -12.120  13.501   1.604  1.00143.34           N  
ATOM   1492  N   ASN B 190     -13.925   8.661   6.344  1.00 74.40           N  
ATOM   1493  CA  ASN B 190     -12.825   8.373   7.233  1.00 74.40           C  
ATOM   1498  C   ASN B 190     -12.721   6.891   7.378  1.00 74.40           C  
ATOM   1499  O   ASN B 190     -11.641   6.329   7.556  1.00 74.40           O  
ATOM   1494  CB  ASN B 190     -12.921   9.008   8.627  1.00 74.40           C  
ATOM   1495  CG  ASN B 190     -12.490  10.466   8.526  1.00 74.40           C  
ATOM   1497  ND2 ASN B 190     -13.388  11.396   8.946  1.00 74.40           N  
ATOM   1496  OD1 ASN B 190     -11.377  10.768   8.100  1.00 74.40           O  
ATOM   1500  N   LEU B 191     -13.888   6.246   7.300  1.00261.14           N  
ATOM   1501  CA  LEU B 191     -14.134   4.840   7.311  1.00261.14           C  
ATOM   1506  C   LEU B 191     -13.465   4.263   6.122  1.00261.14           C  
ATOM   1507  O   LEU B 191     -13.302   3.066   5.974  1.00261.14           O  
ATOM   1502  CB  LEU B 191     -15.596   4.518   6.957  1.00261.14           C  
ATOM   1503  CG  LEU B 191     -16.487   4.933   8.073  1.00261.14           C  
ATOM   1504  CD1 LEU B 191     -17.999   4.719   7.965  1.00261.14           C  
ATOM   1505  CD2 LEU B 191     -15.815   4.240   9.177  1.00261.14           C  
ATOM   1508  N   ALA B 192     -13.349   5.060   5.092  1.00189.13           N  
ATOM   1509  CA  ALA B 192     -12.652   4.711   3.911  1.00189.13           C  
ATOM   1511  C   ALA B 192     -11.202   4.982   4.007  1.00189.13           C  
ATOM   1512  O   ALA B 192     -10.513   4.362   3.211  1.00189.13           O  
ATOM   1510  CB  ALA B 192     -13.191   5.440   2.669  1.00189.13           C  
ATOM   1513  N   GLU B 193     -10.767   5.958   4.882  1.00170.06           N  
ATOM   1514  CA  GLU B 193      -9.479   6.550   5.307  1.00170.06           C  
ATOM   1520  C   GLU B 193      -8.593   5.935   6.413  1.00170.06           C  
ATOM   1521  O   GLU B 193      -7.370   6.027   6.301  1.00170.06           O  
ATOM   1515  CB  GLU B 193      -9.655   8.034   5.667  1.00170.06           C  
ATOM   1516  CG  GLU B 193     -10.069   8.874   4.455  1.00170.06           C  
ATOM   1517  CD  GLU B 193     -10.304  10.304   4.909  1.00170.06           C  
ATOM   1518  OE1 GLU B 193     -11.457  10.608   5.314  1.00170.06           O  
ATOM   1519  OE2 GLU B 193      -9.337  11.112   4.858  1.00170.06           O1-
ATOM   1522  N   ARG B 194      -9.122   5.284   7.475  1.00163.70           N  
ATOM   1523  CA  ARG B 194      -8.428   4.487   8.488  1.00163.70           C  
ATOM   1531  C   ARG B 194      -7.794   3.094   8.149  1.00163.70           C  
ATOM   1532  O   ARG B 194      -6.604   2.915   8.375  1.00163.70           O  
ATOM   1524  CB  ARG B 194      -9.328   4.284   9.714  1.00163.70           C  
ATOM   1525  CG  ARG B 194      -8.554   4.095  11.018  1.00163.70           C  
ATOM   1526  CD  ARG B 194      -9.472   4.045  12.237  1.00163.70           C  
ATOM   1527  NE  ARG B 194     -10.501   5.109  12.047  1.00163.70           N  
ATOM   1528  CZ  ARG B 194     -10.310   6.388  12.482  1.00163.70           C  
ATOM   1529  NH1 ARG B 194      -9.139   6.743  13.088  1.00163.70           N1+
ATOM   1530  NH2 ARG B 194     -11.299   7.313  12.316  1.00163.70           N  
ATOM   1533  N   PHE B 195      -8.535   2.074   7.614  1.00302.03           N  
ATOM   1534  CA  PHE B 195      -8.222   0.678   7.242  1.00302.03           C  
ATOM   1542  C   PHE B 195      -7.407   0.429   5.997  1.00302.03           C  
ATOM   1543  O   PHE B 195      -6.674  -0.536   5.931  1.00302.03           O  
ATOM   1535  CB  PHE B 195      -9.380  -0.338   7.294  1.00302.03           C  
ATOM   1536  CG  PHE B 195      -9.215  -1.770   6.910  1.00302.03           C  
ATOM   1537  CD1 PHE B 195      -8.878  -2.144   5.634  1.00302.03           C  
ATOM   1538  CD2 PHE B 195      -9.422  -2.760   7.841  1.00302.03           C  
ATOM   1539  CE1 PHE B 195      -8.752  -3.464   5.276  1.00302.03           C  
ATOM   1540  CE2 PHE B 195      -9.299  -4.086   7.496  1.00302.03           C  
ATOM   1541  CZ  PHE B 195      -8.966  -4.444   6.212  1.00302.03           C  
ATOM   1544  N   ASN B 196      -7.552   1.186   4.922  1.00102.15           N  
ATOM   1545  CA  ASN B 196      -6.715   1.130   3.772  1.00102.15           C  
ATOM   1550  C   ASN B 196      -5.332   1.416   4.245  1.00102.15           C  
ATOM   1551  O   ASN B 196      -4.380   0.732   3.881  1.00102.15           O  
ATOM   1546  CB  ASN B 196      -7.019   2.145   2.656  1.00102.15           C  
ATOM   1547  CG  ASN B 196      -8.328   1.774   1.978  1.00102.15           C  
ATOM   1549  ND2 ASN B 196      -9.107   2.805   1.553  1.00102.15           N  
ATOM   1548  OD1 ASN B 196      -8.648   0.597   1.822  1.00102.15           O  
ATOM   1552  N   LYS B 197      -5.176   2.450   5.079  1.00 89.26           N  
ATOM   1553  CA  LYS B 197      -3.888   2.758   5.589  1.00 89.26           C  
ATOM   1559  C   LYS B 197      -3.472   1.632   6.479  1.00 89.26           C  
ATOM   1560  O   LYS B 197      -2.326   1.191   6.423  1.00 89.26           O  
ATOM   1554  CB  LYS B 197      -3.863   4.102   6.335  1.00 89.26           C  
ATOM   1555  CG  LYS B 197      -4.156   5.254   5.368  1.00 89.26           C  
ATOM   1556  CD  LYS B 197      -4.453   6.603   6.021  1.00 89.26           C  
ATOM   1557  CE  LYS B 197      -4.971   7.647   5.026  1.00 89.26           C  
ATOM   1558  NZ  LYS B 197      -4.022   7.799   3.898  1.00 89.26           N1+
ATOM   1561  N   LYS B 198      -4.384   1.124   7.337  1.00 93.78           N  
ATOM   1562  CA  LYS B 198      -3.923   0.077   8.207  1.00 93.78           C  
ATOM   1568  C   LYS B 198      -3.637  -1.212   7.473  1.00 93.78           C  
ATOM   1569  O   LYS B 198      -2.514  -1.714   7.485  1.00 93.78           O  
ATOM   1563  CB  LYS B 198      -4.917  -0.234   9.342  1.00 93.78           C  
ATOM   1564  CG  LYS B 198      -4.341  -1.151  10.426  1.00 93.78           C  
ATOM   1565  CD  LYS B 198      -5.157  -1.171  11.720  1.00 93.78           C  
ATOM   1566  CE  LYS B 198      -4.573  -2.090  12.798  1.00 93.78           C  
ATOM   1567  NZ  LYS B 198      -5.424  -2.059  14.009  1.00 93.78           N1+
ATOM   1570  N   TYR B 199      -4.684  -1.832   6.891  1.00145.32           N  
ATOM   1571  CA  TYR B 199      -4.579  -3.075   6.172  1.00145.32           C  
ATOM   1580  C   TYR B 199      -4.194  -3.015   4.712  1.00145.32           C  
ATOM   1581  O   TYR B 199      -3.192  -3.617   4.329  1.00145.32           O  
ATOM   1572  CB  TYR B 199      -5.854  -3.906   6.349  1.00145.32           C  
ATOM   1573  CG  TYR B 199      -5.890  -4.106   7.825  1.00145.32           C  
ATOM   1574  CD1 TYR B 199      -5.223  -5.156   8.413  1.00145.32           C  
ATOM   1575  CD2 TYR B 199      -6.567  -3.219   8.629  1.00145.32           C  
ATOM   1576  CE1 TYR B 199      -5.246  -5.327   9.778  1.00145.32           C  
ATOM   1577  CE2 TYR B 199      -6.595  -3.383   9.994  1.00145.32           C  
ATOM   1578  CZ  TYR B 199      -5.936  -4.441  10.570  1.00145.32           C  
ATOM   1579  OH  TYR B 199      -5.964  -4.610  11.971  1.00145.32           O  
ATOM   1582  N   ASN B 200      -4.960  -2.276   3.862  1.00109.74           N  
ATOM   1583  CA  ASN B 200      -4.695  -2.240   2.435  1.00109.74           C  
ATOM   1588  C   ASN B 200      -5.599  -1.217   1.812  1.00109.74           C  
ATOM   1589  O   ASN B 200      -6.753  -1.090   2.205  1.00109.74           O  
ATOM   1584  CB  ASN B 200      -5.060  -3.532   1.673  1.00109.74           C  
ATOM   1585  CG  ASN B 200      -4.051  -4.639   1.943  1.00109.74           C  
ATOM   1587  ND2 ASN B 200      -2.773  -4.411   1.536  1.00109.74           N  
ATOM   1586  OD1 ASN B 200      -4.391  -5.681   2.498  1.00109.74           O  
ATOM   1590  N   ASP B 201      -5.127  -0.500   0.770  1.00 87.58           N  
ATOM   1591  CA  ASP B 201      -5.965   0.494   0.157  1.00 87.58           C  
ATOM   1596  C   ASP B 201      -6.882  -0.195  -0.804  1.00 87.58           C  
ATOM   1597  O   ASP B 201      -6.617  -0.260  -2.003  1.00 87.58           O  
ATOM   1592  CB  ASP B 201      -5.173   1.572  -0.609  1.00 87.58           C  
ATOM   1593  CG  ASP B 201      -6.148   2.618  -1.140  1.00 87.58           C  
ATOM   1594  OD1 ASP B 201      -7.001   2.261  -1.996  1.00 87.58           O  
ATOM   1595  OD2 ASP B 201      -6.062   3.790  -0.689  1.00 87.58           O1-
ATOM   1598  N   ILE B 202      -7.937  -0.824  -0.261  1.00196.74           N  
ATOM   1599  CA  ILE B 202      -8.971  -1.464  -1.017  1.00196.74           C  
ATOM   1604  C   ILE B 202     -10.034  -0.509  -1.486  1.00196.74           C  
ATOM   1605  O   ILE B 202     -10.566  -0.658  -2.586  1.00196.74           O  
ATOM   1600  CB  ILE B 202      -9.667  -2.537  -0.247  1.00196.74           C  
ATOM   1601  CG1 ILE B 202      -8.677  -3.567   0.309  1.00196.74           C  
ATOM   1602  CG2 ILE B 202     -10.676  -3.175  -1.198  1.00196.74           C  
ATOM   1603  CD1 ILE B 202      -9.312  -4.504   1.336  1.00196.74           C  
ATOM   1606  N   PHE B 203     -10.414   0.482  -0.645  1.00156.76           N  
ATOM   1607  CA  PHE B 203     -11.595   1.239  -0.972  1.00156.76           C  
ATOM   1615  C   PHE B 203     -11.320   2.582  -1.571  1.00156.76           C  
ATOM   1616  O   PHE B 203     -10.387   3.283  -1.186  1.00156.76           O  
ATOM   1608  CB  PHE B 203     -12.542   1.524   0.207  1.00156.76           C  
ATOM   1609  CG  PHE B 203     -13.193   0.263   0.652  1.00156.76           C  
ATOM   1610  CD1 PHE B 203     -13.873  -0.533  -0.243  1.00156.76           C  
ATOM   1611  CD2 PHE B 203     -13.181  -0.089   1.980  1.00156.76           C  
ATOM   1612  CE1 PHE B 203     -14.491  -1.692   0.169  1.00156.76           C  
ATOM   1613  CE2 PHE B 203     -13.806  -1.243   2.377  1.00156.76           C  
ATOM   1614  CZ  PHE B 203     -14.454  -2.056   1.491  1.00156.76           C  
ATOM   1617  N   THR B 204     -12.170   2.964  -2.553  1.00115.41           N  
ATOM   1618  CA  THR B 204     -12.131   4.274  -3.133  1.00115.41           C  
ATOM   1622  C   THR B 204     -12.928   5.157  -2.216  1.00115.41           C  
ATOM   1623  O   THR B 204     -13.814   4.674  -1.511  1.00115.41           O  
ATOM   1619  CB  THR B 204     -12.756   4.341  -4.495  1.00115.41           C  
ATOM   1621  CG2 THR B 204     -14.253   4.022  -4.355  1.00115.41           C  
ATOM   1620  OG1 THR B 204     -12.570   5.630  -5.062  1.00115.41           O  
ATOM   1624  N   ILE B 205     -12.650   6.481  -2.223  1.00128.20           N  
ATOM   1625  CA  ILE B 205     -13.282   7.369  -1.282  1.00128.20           C  
ATOM   1630  C   ILE B 205     -14.440   8.028  -1.976  1.00128.20           C  
ATOM   1631  O   ILE B 205     -14.271   8.830  -2.893  1.00128.20           O  
ATOM   1626  CB  ILE B 205     -12.374   8.480  -0.827  1.00128.20           C  
ATOM   1627  CG1 ILE B 205     -11.105   7.925  -0.153  1.00128.20           C  
ATOM   1628  CG2 ILE B 205     -13.187   9.413   0.086  1.00128.20           C  
ATOM   1629  CD1 ILE B 205     -11.357   7.185   1.159  1.00128.20           C  
ATOM   1632  N   PRO B 206     -15.620   7.692  -1.527  1.00 90.17           N  
ATOM   1633  CA  PRO B 206     -16.864   8.148  -2.083  1.00 90.17           C  
ATOM   1637  C   PRO B 206     -17.053   9.630  -1.963  1.00 90.17           C  
ATOM   1638  O   PRO B 206     -16.656  10.217  -0.958  1.00 90.17           O  
ATOM   1635  CB  PRO B 206     -17.945   7.395  -1.312  1.00 90.17           C  
ATOM   1636  CG  PRO B 206     -17.293   7.148   0.061  1.00 90.17           C  
ATOM   1634  CD  PRO B 206     -15.797   6.998  -0.264  1.00 90.17           C  
ATOM   1639  N   GLU B 207     -17.687  10.246  -2.979  1.00 92.70           N  
ATOM   1640  CA  GLU B 207     -17.949  11.656  -2.961  1.00 92.70           C  
ATOM   1646  C   GLU B 207     -19.422  11.807  -3.119  1.00 92.70           C  
ATOM   1647  O   GLU B 207     -20.084  10.908  -3.634  1.00 92.70           O  
ATOM   1641  CB  GLU B 207     -17.296  12.420  -4.126  1.00 92.70           C  
ATOM   1642  CG  GLU B 207     -15.766  12.382  -4.100  1.00 92.70           C  
ATOM   1643  CD  GLU B 207     -15.287  13.154  -2.879  1.00 92.70           C  
ATOM   1644  OE1 GLU B 207     -15.981  14.126  -2.478  1.00 92.70           O  
ATOM   1645  OE2 GLU B 207     -14.217  12.779  -2.329  1.00 92.70           O1-
ATOM   1648  N   VAL B 208     -19.985  12.932  -2.632  1.00 59.59           N  
ATOM   1649  CA  VAL B 208     -21.386  13.160  -2.841  1.00 59.59           C  
ATOM   1653  C   VAL B 208     -21.503  14.190  -3.914  1.00 59.59           C  
ATOM   1654  O   VAL B 208     -21.128  15.345  -3.716  1.00 59.59           O  
ATOM   1650  CB  VAL B 208     -22.116  13.679  -1.635  1.00 59.59           C  
ATOM   1651  CG1 VAL B 208     -23.509  14.154  -2.074  1.00 59.59           C  
ATOM   1652  CG2 VAL B 208     -22.184  12.554  -0.591  1.00 59.59           C  
ATOM   1655  N   LYS B 209     -22.047  13.791  -5.083  1.00126.22           N  
ATOM   1656  CA  LYS B 209     -22.147  14.698  -6.192  1.00126.22           C  
ATOM   1662  C   LYS B 209     -23.566  14.736  -6.671  1.00126.22           C  
ATOM   1663  O   LYS B 209     -24.212  13.703  -6.839  1.00126.22           O  
ATOM   1657  CB  LYS B 209     -21.204  14.296  -7.344  1.00126.22           C  
ATOM   1658  CG  LYS B 209     -21.234  15.199  -8.577  1.00126.22           C  
ATOM   1659  CD  LYS B 209     -22.461  14.984  -9.461  1.00126.22           C  
ATOM   1660  CE  LYS B 209     -22.332  13.746 -10.352  1.00126.22           C  
ATOM   1661  NZ  LYS B 209     -23.509  13.622 -11.240  1.00126.22           N1+
ATOM   1664  N   ILE B 210     -24.084  15.958  -6.911  1.00116.97           N  
ATOM   1665  CA  ILE B 210     -25.452  16.134  -7.312  1.00116.97           C  
ATOM   1670  C   ILE B 210     -25.544  16.042  -8.801  1.00116.97           C  
ATOM   1671  O   ILE B 210     -24.740  16.612  -9.530  1.00116.97           O  
ATOM   1666  CB  ILE B 210     -26.039  17.458  -6.912  1.00116.97           C  
ATOM   1667  CG1 ILE B 210     -25.264  18.611  -7.572  1.00116.97           C  
ATOM   1668  CG2 ILE B 210     -26.083  17.518  -5.377  1.00116.97           C  
ATOM   1669  CD1 ILE B 210     -25.968  19.963  -7.475  1.00116.97           C  
ATOM   1672  N   PRO B 211     -26.512  15.314  -9.281  1.00151.18           N  
ATOM   1673  CA  PRO B 211     -26.661  15.212 -10.705  1.00151.18           C  
ATOM   1677  C   PRO B 211     -27.181  16.506 -11.238  1.00151.18           C  
ATOM   1678  O   PRO B 211     -27.770  17.270 -10.475  1.00151.18           O  
ATOM   1675  CB  PRO B 211     -27.577  14.016 -10.946  1.00151.18           C  
ATOM   1676  CG  PRO B 211     -27.321  13.117  -9.722  1.00151.18           C  
ATOM   1674  CD  PRO B 211     -26.932  14.099  -8.602  1.00151.18           C  
ATOM   1679  N   LYS B 212     -26.972  16.781 -12.540  1.00215.48           N  
ATOM   1680  CA  LYS B 212     -27.414  18.036 -13.065  1.00215.48           C  
ATOM   1686  C   LYS B 212     -28.889  18.124 -12.867  1.00215.48           C  
ATOM   1687  O   LYS B 212     -29.664  17.395 -13.483  1.00215.48           O  
ATOM   1681  CB  LYS B 212     -27.131  18.210 -14.569  1.00215.48           C  
ATOM   1682  CG  LYS B 212     -27.597  19.552 -15.143  1.00215.48           C  
ATOM   1683  CD  LYS B 212     -26.812  20.759 -14.625  1.00215.48           C  
ATOM   1684  CE  LYS B 212     -27.213  21.189 -13.213  1.00215.48           C  
ATOM   1685  NZ  LYS B 212     -26.455  22.395 -12.813  1.00215.48           N1+
ATOM   1688  N   VAL B 213     -29.302  19.031 -11.965  1.00114.40           N  
ATOM   1689  CA  VAL B 213     -30.690  19.255 -11.700  1.00114.40           C  
ATOM   1693  C   VAL B 213     -30.733  20.290 -10.629  1.00114.40           C  
ATOM   1694  O   VAL B 213     -29.715  20.587 -10.006  1.00114.40           O  
ATOM   1690  CB  VAL B 213     -31.405  18.047 -11.175  1.00114.40           C  
ATOM   1691  CG1 VAL B 213     -30.820  17.695  -9.795  1.00114.40           C  
ATOM   1692  CG2 VAL B 213     -32.916  18.339 -11.155  1.00114.40           C  
ATOM   1695  N   GLY B 214     -31.911  20.892 -10.396  1.00 90.60           N  
ATOM   1696  CA  GLY B 214     -31.976  21.831  -9.320  1.00 90.60           C  
ATOM   1697  C   GLY B 214     -33.401  22.213  -9.142  1.00 90.60           C  
ATOM   1698  O   GLY B 214     -33.843  23.251  -9.636  1.00 90.60           O  
ATOM   1699  N   ALA B 215     -34.167  21.377  -8.421  1.00179.60           N  
ATOM   1700  CA  ALA B 215     -35.528  21.736  -8.178  1.00179.60           C  
ATOM   1702  C   ALA B 215     -35.924  21.172  -6.856  1.00179.60           C  
ATOM   1703  O   ALA B 215     -35.883  19.962  -6.643  1.00179.60           O  
ATOM   1701  CB  ALA B 215     -36.508  21.161  -9.216  1.00179.60           C  
ATOM   1704  N   ARG B 216     -36.352  22.046  -5.929  1.00103.25           N  
ATOM   1705  CA  ARG B 216     -36.796  21.553  -4.662  1.00103.25           C  
ATOM   1713  C   ARG B 216     -38.246  21.870  -4.594  1.00103.25           C  
ATOM   1714  O   ARG B 216     -38.630  23.039  -4.568  1.00103.25           O  
ATOM   1706  CB  ARG B 216     -36.089  22.213  -3.468  1.00103.25           C  
ATOM   1707  CG  ARG B 216     -34.606  21.840  -3.388  1.00103.25           C  
ATOM   1708  CD  ARG B 216     -34.357  20.471  -2.747  1.00103.25           C  
ATOM   1709  NE  ARG B 216     -32.886  20.228  -2.734  1.00103.25           N  
ATOM   1710  CZ  ARG B 216     -32.311  19.395  -3.653  1.00103.25           C  
ATOM   1711  NH1 ARG B 216     -33.078  18.756  -4.582  1.00103.25           N1+
ATOM   1712  NH2 ARG B 216     -30.961  19.191  -3.635  1.00103.25           N  
ATOM   1715  N   ILE B 217     -39.108  20.837  -4.560  1.00168.31           N  
ATOM   1716  CA  ILE B 217     -40.483  21.211  -4.570  1.00168.31           C  
ATOM   1721  C   ILE B 217     -41.011  21.331  -3.188  1.00168.31           C  
ATOM   1722  O   ILE B 217     -40.728  20.530  -2.296  1.00168.31           O  
ATOM   1717  CB  ILE B 217     -41.397  20.429  -5.464  1.00168.31           C  
ATOM   1718  CG1 ILE B 217     -41.439  18.966  -5.086  1.00168.31           C  
ATOM   1719  CG2 ILE B 217     -40.960  20.669  -6.913  1.00168.31           C  
ATOM   1720  CD1 ILE B 217     -42.461  18.188  -5.906  1.00168.31           C  
ATOM   1723  N   MET B 218     -41.789  22.409  -2.995  1.00 63.66           N  
ATOM   1724  CA  MET B 218     -42.290  22.797  -1.713  1.00 63.66           C  
ATOM   1729  C   MET B 218     -43.720  22.374  -1.587  1.00 63.66           C  
ATOM   1730  O   MET B 218     -44.328  21.879  -2.535  1.00 63.66           O  
ATOM   1725  CB  MET B 218     -42.229  24.314  -1.484  1.00 63.66           C  
ATOM   1726  CG  MET B 218     -40.808  24.868  -1.606  1.00 63.66           C  
ATOM   1727  SD  MET B 218     -39.620  24.184  -0.415  1.00 63.66           S  
ATOM   1728  CE  MET B 218     -38.168  24.990  -1.153  1.00 63.66           C  
ATOM   1731  N   SER B 219     -44.282  22.555  -0.374  1.00 42.70           N  
ATOM   1732  CA  SER B 219     -45.611  22.125  -0.044  1.00 42.70           C  
ATOM   1735  C   SER B 219     -46.641  22.916  -0.785  1.00 42.70           C  
ATOM   1736  O   SER B 219     -46.484  24.108  -1.042  1.00 42.70           O  
ATOM   1733  CB  SER B 219     -45.929  22.231   1.458  1.00 42.70           C  
ATOM   1734  OG  SER B 219     -47.259  21.801   1.710  1.00 42.70           O  
ATOM   1737  N   LEU B 220     -47.731  22.220  -1.169  1.00 53.17           N  
ATOM   1738  CA  LEU B 220     -48.864  22.786  -1.838  1.00 53.17           C  
ATOM   1743  C   LEU B 220     -49.578  23.677  -0.870  1.00 53.17           C  
ATOM   1744  O   LEU B 220     -50.111  24.721  -1.249  1.00 53.17           O  
ATOM   1739  CB  LEU B 220     -49.852  21.700  -2.299  1.00 53.17           C  
ATOM   1740  CG  LEU B 220     -49.255  20.741  -3.348  1.00 53.17           C  
ATOM   1741  CD1 LEU B 220     -50.278  19.679  -3.780  1.00 53.17           C  
ATOM   1742  CD2 LEU B 220     -48.665  21.513  -4.540  1.00 53.17           C  
ATOM   1745  N   ASN B 221     -49.668  23.232   0.402  1.00 59.92           N  
ATOM   1746  CA  ASN B 221     -50.293  23.985   1.453  1.00 59.92           C  
ATOM   1751  C   ASN B 221     -49.437  25.161   1.841  1.00 59.92           C  
ATOM   1752  O   ASN B 221     -49.940  26.274   1.975  1.00 59.92           O  
ATOM   1747  CB  ASN B 221     -50.526  23.143   2.720  1.00 59.92           C  
ATOM   1748  CG  ASN B 221     -51.477  23.903   3.636  1.00 59.92           C  
ATOM   1750  ND2 ASN B 221     -51.210  23.845   4.968  1.00 59.92           N  
ATOM   1749  OD1 ASN B 221     -52.431  24.533   3.182  1.00 59.92           O  
ATOM   1753  N   ASP B 222     -48.115  24.948   2.041  1.00 80.83           N  
ATOM   1754  CA  ASP B 222     -47.253  26.029   2.452  1.00 80.83           C  
ATOM   1759  C   ASP B 222     -46.031  26.030   1.574  1.00 80.83           C  
ATOM   1760  O   ASP B 222     -45.178  25.151   1.680  1.00 80.83           O  
ATOM   1755  CB  ASP B 222     -46.758  25.893   3.903  1.00 80.83           C  
ATOM   1756  CG  ASP B 222     -46.017  27.169   4.280  1.00 80.83           C  
ATOM   1757  OD1 ASP B 222     -46.366  28.244   3.724  1.00 80.83           O  
ATOM   1758  OD2 ASP B 222     -45.099  27.086   5.139  1.00 80.83           O1-
ATOM   1761  N   PRO B 223     -45.910  27.023   0.731  1.00 77.07           N  
ATOM   1762  CA  PRO B 223     -44.809  27.089  -0.198  1.00 77.07           C  
ATOM   1766  C   PRO B 223     -43.459  27.204   0.441  1.00 77.07           C  
ATOM   1767  O   PRO B 223     -42.473  26.841  -0.201  1.00 77.07           O  
ATOM   1764  CB  PRO B 223     -45.147  28.235  -1.148  1.00 77.07           C  
ATOM   1765  CG  PRO B 223     -46.687  28.263  -1.147  1.00 77.07           C  
ATOM   1763  CD  PRO B 223     -47.080  27.732   0.242  1.00 77.07           C  
ATOM   1768  N   LEU B 224     -43.376  27.757   1.663  1.00 95.34           N  
ATOM   1769  CA  LEU B 224     -42.124  27.906   2.352  1.00 95.34           C  
ATOM   1774  C   LEU B 224     -41.596  26.571   2.780  1.00 95.34           C  
ATOM   1775  O   LEU B 224     -40.388  26.339   2.751  1.00 95.34           O  
ATOM   1770  CB  LEU B 224     -42.230  28.800   3.596  1.00 95.34           C  
ATOM   1771  CG  LEU B 224     -42.478  30.280   3.253  1.00 95.34           C  
ATOM   1772  CD1 LEU B 224     -41.254  30.901   2.560  1.00 95.34           C  
ATOM   1773  CD2 LEU B 224     -43.771  30.459   2.440  1.00 95.34           C  
ATOM   1776  N   LYS B 225     -42.491  25.663   3.221  1.00 42.68           N  
ATOM   1777  CA  LYS B 225     -42.052  24.384   3.702  1.00 42.68           C  
ATOM   1783  C   LYS B 225     -41.845  23.452   2.553  1.00 42.68           C  
ATOM   1784  O   LYS B 225     -42.475  23.571   1.504  1.00 42.68           O  
ATOM   1778  CB  LYS B 225     -43.034  23.711   4.674  1.00 42.68           C  
ATOM   1779  CG  LYS B 225     -43.155  24.449   6.006  1.00 42.68           C  
ATOM   1780  CD  LYS B 225     -44.326  23.972   6.866  1.00 42.68           C  
ATOM   1781  CE  LYS B 225     -44.446  24.708   8.202  1.00 42.68           C  
ATOM   1782  NZ  LYS B 225     -45.617  24.200   8.950  1.00 42.68           N1+
ATOM   1785  N   LYS B 226     -40.918  22.494   2.741  1.00 58.18           N  
ATOM   1786  CA  LYS B 226     -40.621  21.516   1.740  1.00 58.18           C  
ATOM   1792  C   LYS B 226     -41.679  20.461   1.807  1.00 58.18           C  
ATOM   1793  O   LYS B 226     -42.220  20.174   2.873  1.00 58.18           O  
ATOM   1787  CB  LYS B 226     -39.253  20.848   1.953  1.00 58.18           C  
ATOM   1788  CG  LYS B 226     -38.868  19.822   0.886  1.00 58.18           C  
ATOM   1789  CD  LYS B 226     -37.373  19.496   0.898  1.00 58.18           C  
ATOM   1790  CE  LYS B 226     -36.944  18.471  -0.153  1.00 58.18           C  
ATOM   1791  NZ  LYS B 226     -37.192  17.100   0.346  1.00 58.18           N1+
ATOM   1794  N   MET B 227     -42.003  19.863   0.646  1.00 59.90           N  
ATOM   1795  CA  MET B 227     -43.012  18.847   0.566  1.00 59.90           C  
ATOM   1800  C   MET B 227     -42.471  17.642   1.276  1.00 59.90           C  
ATOM   1801  O   MET B 227     -41.370  17.184   0.975  1.00 59.90           O  
ATOM   1796  CB  MET B 227     -43.303  18.477  -0.900  1.00 59.90           C  
ATOM   1797  CG  MET B 227     -44.524  17.589  -1.134  1.00 59.90           C  
ATOM   1798  SD  MET B 227     -44.806  17.198  -2.888  1.00 59.90           S  
ATOM   1799  CE  MET B 227     -45.223  18.899  -3.372  1.00 59.90           C  
ATOM   1802  N   SER B 228     -43.233  17.102   2.255  1.00 96.01           N  
ATOM   1803  CA  SER B 228     -42.777  15.959   2.998  1.00 96.01           C  
ATOM   1806  C   SER B 228     -43.929  15.053   3.277  1.00 96.01           C  
ATOM   1807  O   SER B 228     -45.070  15.482   3.434  1.00 96.01           O  
ATOM   1804  CB  SER B 228     -42.183  16.286   4.379  1.00 96.01           C  
ATOM   1805  OG  SER B 228     -40.906  16.889   4.250  1.00 96.01           O  
ATOM   1808  N   LYS B 229     -43.624  13.748   3.361  1.00115.38           N  
ATOM   1809  CA  LYS B 229     -44.593  12.727   3.617  1.00115.38           C  
ATOM   1815  C   LYS B 229     -45.101  12.888   5.020  1.00115.38           C  
ATOM   1816  O   LYS B 229     -46.271  12.641   5.304  1.00115.38           O  
ATOM   1810  CB  LYS B 229     -43.973  11.326   3.491  1.00115.38           C  
ATOM   1811  CG  LYS B 229     -44.997  10.241   3.176  1.00115.38           C  
ATOM   1812  CD  LYS B 229     -46.129  10.141   4.191  1.00115.38           C  
ATOM   1813  CE  LYS B 229     -47.254   9.211   3.743  1.00115.38           C  
ATOM   1814  NZ  LYS B 229     -48.223   9.019   4.842  1.00115.38           N1+
ATOM   1817  N   SER B 230     -44.207  13.310   5.934  1.00 50.51           N  
ATOM   1818  CA  SER B 230     -44.481  13.434   7.338  1.00 50.51           C  
ATOM   1821  C   SER B 230     -45.455  14.538   7.607  1.00 50.51           C  
ATOM   1822  O   SER B 230     -46.040  14.584   8.687  1.00 50.51           O  
ATOM   1819  CB  SER B 230     -43.214  13.739   8.158  1.00 50.51           C  
ATOM   1820  OG  SER B 230     -42.709  15.023   7.820  1.00 50.51           O  
ATOM   1823  N   ASP B 231     -45.662  15.457   6.644  1.00 72.69           N  
ATOM   1824  CA  ASP B 231     -46.524  16.579   6.897  1.00 72.69           C  
ATOM   1829  C   ASP B 231     -47.879  16.068   7.291  1.00 72.69           C  
ATOM   1830  O   ASP B 231     -48.457  15.199   6.639  1.00 72.69           O  
ATOM   1825  CB  ASP B 231     -46.649  17.509   5.674  1.00 72.69           C  
ATOM   1826  CG  ASP B 231     -47.295  18.820   6.101  1.00 72.69           C  
ATOM   1827  OD1 ASP B 231     -48.477  18.785   6.533  1.00 72.69           O  
ATOM   1828  OD2 ASP B 231     -46.615  19.875   5.989  1.00 72.69           O1-
ATOM   1831  N   PRO B 232     -48.379  16.591   8.383  1.00146.63           N  
ATOM   1832  CA  PRO B 232     -49.647  16.186   8.934  1.00146.63           C  
ATOM   1836  C   PRO B 232     -50.808  16.494   8.044  1.00146.63           C  
ATOM   1837  O   PRO B 232     -51.792  15.757   8.081  1.00146.63           O  
ATOM   1834  CB  PRO B 232     -49.726  16.819  10.328  1.00146.63           C  
ATOM   1835  CG  PRO B 232     -48.568  17.837  10.365  1.00146.63           C  
ATOM   1833  CD  PRO B 232     -47.552  17.277   9.358  1.00146.63           C  
ATOM   1838  N   ASN B 233     -50.717  17.568   7.239  1.00 63.69           N  
ATOM   1839  CA  ASN B 233     -51.791  17.932   6.362  1.00 63.69           C  
ATOM   1844  C   ASN B 233     -51.586  17.156   5.095  1.00 63.69           C  
ATOM   1845  O   ASN B 233     -50.532  17.234   4.467  1.00 63.69           O  
ATOM   1840  CB  ASN B 233     -51.779  19.433   6.012  1.00 63.69           C  
ATOM   1841  CG  ASN B 233     -53.075  19.798   5.308  1.00 63.69           C  
ATOM   1843  ND2 ASN B 233     -53.397  21.120   5.282  1.00 63.69           N  
ATOM   1842  OD1 ASN B 233     -53.781  18.934   4.789  1.00 63.69           O  
ATOM   1846  N   GLN B 234     -52.615  16.385   4.693  1.00102.21           N  
ATOM   1847  CA  GLN B 234     -52.575  15.502   3.558  1.00102.21           C  
ATOM   1853  C   GLN B 234     -52.418  16.283   2.286  1.00102.21           C  
ATOM   1854  O   GLN B 234     -51.837  15.794   1.319  1.00102.21           O  
ATOM   1848  CB  GLN B 234     -53.857  14.664   3.414  1.00102.21           C  
ATOM   1849  CG  GLN B 234     -54.111  13.723   4.593  1.00102.21           C  
ATOM   1850  CD  GLN B 234     -52.940  12.759   4.682  1.00102.21           C  
ATOM   1852  NE2 GLN B 234     -53.215  11.446   4.458  1.00102.21           N  
ATOM   1851  OE1 GLN B 234     -51.807  13.161   4.941  1.00102.21           O  
ATOM   1855  N   LYS B 235     -52.989  17.498   2.250  1.00 88.27           N  
ATOM   1856  CA  LYS B 235     -53.005  18.365   1.103  1.00 88.27           C  
ATOM   1862  C   LYS B 235     -51.640  18.889   0.769  1.00 88.27           C  
ATOM   1863  O   LYS B 235     -51.384  19.291  -0.365  1.00 88.27           O  
ATOM   1857  CB  LYS B 235     -53.950  19.565   1.270  1.00 88.27           C  
ATOM   1858  CG  LYS B 235     -55.424  19.156   1.319  1.00 88.27           C  
ATOM   1859  CD  LYS B 235     -56.368  20.284   1.741  1.00 88.27           C  
ATOM   1860  CE  LYS B 235     -56.388  20.549   3.247  1.00 88.27           C  
ATOM   1861  NZ  LYS B 235     -57.335  21.645   3.552  1.00 88.27           N1+
ATOM   1864  N   ALA B 236     -50.733  18.939   1.757  1.00 46.68           N  
ATOM   1865  CA  ALA B 236     -49.428  19.504   1.554  1.00 46.68           C  
ATOM   1867  C   ALA B 236     -48.688  18.768   0.472  1.00 46.68           C  
ATOM   1868  O   ALA B 236     -47.966  19.392  -0.306  1.00 46.68           O  
ATOM   1866  CB  ALA B 236     -48.553  19.453   2.821  1.00 46.68           C  
ATOM   1869  N   TYR B 237     -48.837  17.428   0.379  1.00 75.25           N  
ATOM   1870  CA  TYR B 237     -48.014  16.705  -0.556  1.00 75.25           C  
ATOM   1879  C   TYR B 237     -48.804  15.773  -1.429  1.00 75.25           C  
ATOM   1880  O   TYR B 237     -49.967  15.462  -1.173  1.00 75.25           O  
ATOM   1871  CB  TYR B 237     -46.912  15.879   0.132  1.00 75.25           C  
ATOM   1872  CG  TYR B 237     -47.568  14.922   1.071  1.00 75.25           C  
ATOM   1873  CD1 TYR B 237     -47.994  13.689   0.638  1.00 75.25           C  
ATOM   1874  CD2 TYR B 237     -47.757  15.264   2.390  1.00 75.25           C  
ATOM   1875  CE1 TYR B 237     -48.599  12.811   1.507  1.00 75.25           C  
ATOM   1876  CE2 TYR B 237     -48.362  14.391   3.265  1.00 75.25           C  
ATOM   1877  CZ  TYR B 237     -48.784  13.161   2.823  1.00 75.25           C  
ATOM   1878  OH  TYR B 237     -49.405  12.263   3.715  1.00 75.25           O  
ATOM   1881  N   ILE B 238     -48.154  15.329  -2.531  1.00 54.26           N  
ATOM   1882  CA  ILE B 238     -48.716  14.411  -3.483  1.00 54.26           C  
ATOM   1887  C   ILE B 238     -47.860  13.181  -3.474  1.00 54.26           C  
ATOM   1888  O   ILE B 238     -46.634  13.269  -3.456  1.00 54.26           O  
ATOM   1883  CB  ILE B 238     -48.670  14.921  -4.896  1.00 54.26           C  
ATOM   1884  CG1 ILE B 238     -49.537  16.178  -5.056  1.00 54.26           C  
ATOM   1885  CG2 ILE B 238     -49.052  13.770  -5.841  1.00 54.26           C  
ATOM   1886  CD1 ILE B 238     -49.304  16.899  -6.384  1.00 54.26           C  
ATOM   1889  N   THR B 239     -48.497  11.991  -3.471  1.00 55.01           N  
ATOM   1890  CA  THR B 239     -47.758  10.761  -3.523  1.00 55.01           C  
ATOM   1894  C   THR B 239     -47.994  10.190  -4.891  1.00 55.01           C  
ATOM   1895  O   THR B 239     -49.023  10.442  -5.516  1.00 55.01           O  
ATOM   1891  CB  THR B 239     -48.188   9.727  -2.517  1.00 55.01           C  
ATOM   1893  CG2 THR B 239     -48.078  10.323  -1.102  1.00 55.01           C  
ATOM   1892  OG1 THR B 239     -49.520   9.309  -2.774  1.00 55.01           O  
ATOM   1896  N   LEU B 240     -47.040   9.380  -5.382  1.00 77.81           N  
ATOM   1897  CA  LEU B 240     -47.065   8.861  -6.722  1.00 77.81           C  
ATOM   1902  C   LEU B 240     -48.287   8.018  -6.946  1.00 77.81           C  
ATOM   1903  O   LEU B 240     -48.776   7.918  -8.069  1.00 77.81           O  
ATOM   1898  CB  LEU B 240     -45.836   7.991  -7.036  1.00 77.81           C  
ATOM   1899  CG  LEU B 240     -44.508   8.771  -7.009  1.00 77.81           C  
ATOM   1900  CD1 LEU B 240     -43.321   7.851  -7.334  1.00 77.81           C  
ATOM   1901  CD2 LEU B 240     -44.565  10.011  -7.921  1.00 77.81           C  
ATOM   1904  N   LEU B 241     -48.749   7.312  -5.904  1.00168.43           N  
ATOM   1905  CA  LEU B 241     -49.916   6.468  -5.935  1.00168.43           C  
ATOM   1910  C   LEU B 241     -51.229   7.203  -5.896  1.00168.43           C  
ATOM   1911  O   LEU B 241     -52.266   6.583  -6.132  1.00168.43           O  
ATOM   1906  CB  LEU B 241     -49.919   5.342  -4.890  1.00168.43           C  
ATOM   1907  CG  LEU B 241     -48.986   4.183  -5.295  1.00168.43           C  
ATOM   1908  CD1 LEU B 241     -47.498   4.535  -5.173  1.00168.43           C  
ATOM   1909  CD2 LEU B 241     -49.363   2.897  -4.566  1.00168.43           C  
ATOM   1912  N   ASP B 242     -51.248   8.502  -5.524  1.00 63.53           N  
ATOM   1913  CA  ASP B 242     -52.487   9.231  -5.385  1.00 63.53           C  
ATOM   1918  C   ASP B 242     -53.343   9.044  -6.600  1.00 63.53           C  
ATOM   1919  O   ASP B 242     -52.859   9.004  -7.729  1.00 63.53           O  
ATOM   1914  CB  ASP B 242     -52.297  10.744  -5.200  1.00 63.53           C  
ATOM   1915  CG  ASP B 242     -51.772  10.991  -3.794  1.00 63.53           C  
ATOM   1916  OD1 ASP B 242     -51.971  10.099  -2.927  1.00 63.53           O  
ATOM   1917  OD2 ASP B 242     -51.177  12.078  -3.565  1.00 63.53           O1-
ATOM   1920  N   GLU B 243     -54.662   8.885  -6.363  1.00101.84           N  
ATOM   1921  CA  GLU B 243     -55.623   8.646  -7.403  1.00101.84           C  
ATOM   1927  C   GLU B 243     -55.881   9.953  -8.083  1.00101.84           C  
ATOM   1928  O   GLU B 243     -55.694  11.016  -7.495  1.00101.84           O  
ATOM   1922  CB  GLU B 243     -56.965   8.121  -6.868  1.00101.84           C  
ATOM   1923  CG  GLU B 243     -56.839   6.807  -6.090  1.00101.84           C  
ATOM   1924  CD  GLU B 243     -56.423   5.700  -7.047  1.00101.84           C  
ATOM   1925  OE1 GLU B 243     -57.303   5.233  -7.820  1.00101.84           O  
ATOM   1926  OE2 GLU B 243     -55.228   5.304  -7.021  1.00101.84           O1-
ATOM   1929  N   PRO B 244     -56.314   9.906  -9.314  1.00 77.22           N  
ATOM   1930  CA  PRO B 244     -56.520  11.117 -10.052  1.00 77.22           C  
ATOM   1934  C   PRO B 244     -57.497  12.052  -9.410  1.00 77.22           C  
ATOM   1935  O   PRO B 244     -57.254  13.258  -9.435  1.00 77.22           O  
ATOM   1932  CB  PRO B 244     -56.874  10.677 -11.471  1.00 77.22           C  
ATOM   1933  CG  PRO B 244     -56.132   9.334 -11.617  1.00 77.22           C  
ATOM   1931  CD  PRO B 244     -56.065   8.769 -10.185  1.00 77.22           C  
ATOM   1936  N   LYS B 245     -58.582  11.538  -8.802  1.00111.35           N  
ATOM   1937  CA  LYS B 245     -59.542  12.430  -8.220  1.00111.35           C  
ATOM   1943  C   LYS B 245     -58.848  13.224  -7.158  1.00111.35           C  
ATOM   1944  O   LYS B 245     -58.964  14.448  -7.104  1.00111.35           O  
ATOM   1938  CB  LYS B 245     -60.717  11.698  -7.544  1.00111.35           C  
ATOM   1939  CG  LYS B 245     -61.665  10.996  -8.522  1.00111.35           C  
ATOM   1940  CD  LYS B 245     -62.390  11.948  -9.477  1.00111.35           C  
ATOM   1941  CE  LYS B 245     -61.480  12.560 -10.546  1.00111.35           C  
ATOM   1942  NZ  LYS B 245     -62.277  13.405 -11.464  1.00111.35           N1+
ATOM   1945  N   GLN B 246     -58.084  12.534  -6.293  1.00 48.32           N  
ATOM   1946  CA  GLN B 246     -57.397  13.166  -5.204  1.00 48.32           C  
ATOM   1952  C   GLN B 246     -56.315  14.060  -5.724  1.00 48.32           C  
ATOM   1953  O   GLN B 246     -56.086  15.142  -5.184  1.00 48.32           O  
ATOM   1947  CB  GLN B 246     -56.750  12.155  -4.245  1.00 48.32           C  
ATOM   1948  CG  GLN B 246     -57.789  11.339  -3.477  1.00 48.32           C  
ATOM   1949  CD  GLN B 246     -58.539  12.321  -2.590  1.00 48.32           C  
ATOM   1951  NE2 GLN B 246     -57.892  13.479  -2.287  1.00 48.32           N  
ATOM   1950  OE1 GLN B 246     -59.672  12.074  -2.182  1.00 48.32           O  
ATOM   1954  N   LEU B 247     -55.622  13.634  -6.796  1.00 57.34           N  
ATOM   1955  CA  LEU B 247     -54.538  14.413  -7.326  1.00 57.34           C  
ATOM   1960  C   LEU B 247     -55.070  15.752  -7.725  1.00 57.34           C  
ATOM   1961  O   LEU B 247     -54.453  16.782  -7.454  1.00 57.34           O  
ATOM   1956  CB  LEU B 247     -53.914  13.808  -8.597  1.00 57.34           C  
ATOM   1957  CG  LEU B 247     -53.036  12.564  -8.369  1.00 57.34           C  
ATOM   1958  CD1 LEU B 247     -52.469  12.037  -9.697  1.00 57.34           C  
ATOM   1959  CD2 LEU B 247     -51.917  12.862  -7.360  1.00 57.34           C  
ATOM   1962  N   GLU B 248     -56.242  15.774  -8.384  1.00 40.42           N  
ATOM   1963  CA  GLU B 248     -56.774  17.020  -8.851  1.00 40.42           C  
ATOM   1969  C   GLU B 248     -57.091  17.914  -7.689  1.00 40.42           C  
ATOM   1970  O   GLU B 248     -56.751  19.096  -7.696  1.00 40.42           O  
ATOM   1964  CB  GLU B 248     -58.076  16.867  -9.654  1.00 40.42           C  
ATOM   1965  CG  GLU B 248     -58.554  18.177 -10.289  1.00 40.42           C  
ATOM   1966  CD  GLU B 248     -59.853  17.895 -11.031  1.00 40.42           C  
ATOM   1967  OE1 GLU B 248     -60.446  16.811 -10.784  1.00 40.42           O  
ATOM   1968  OE2 GLU B 248     -60.274  18.755 -11.851  1.00 40.42           O1-
ATOM   1971  N   LYS B 249     -57.717  17.361  -6.633  1.00 57.42           N  
ATOM   1972  CA  LYS B 249     -58.184  18.171  -5.542  1.00 57.42           C  
ATOM   1978  C   LYS B 249     -57.042  18.896  -4.894  1.00 57.42           C  
ATOM   1979  O   LYS B 249     -57.142  20.089  -4.613  1.00 57.42           O  
ATOM   1973  CB  LYS B 249     -58.892  17.339  -4.456  1.00 57.42           C  
ATOM   1974  CG  LYS B 249     -59.478  18.171  -3.313  1.00 57.42           C  
ATOM   1975  CD  LYS B 249     -60.444  17.383  -2.425  1.00 57.42           C  
ATOM   1976  CE  LYS B 249     -60.987  18.184  -1.239  1.00 57.42           C  
ATOM   1977  NZ  LYS B 249     -62.021  19.138  -1.697  1.00 57.42           N1+
ATOM   1980  N   LYS B 250     -55.910  18.208  -4.664  1.00 39.56           N  
ATOM   1981  CA  LYS B 250     -54.811  18.812  -3.960  1.00 39.56           C  
ATOM   1987  C   LYS B 250     -54.270  19.988  -4.728  1.00 39.56           C  
ATOM   1988  O   LYS B 250     -53.909  21.003  -4.134  1.00 39.56           O  
ATOM   1982  CB  LYS B 250     -53.650  17.831  -3.705  1.00 39.56           C  
ATOM   1983  CG  LYS B 250     -54.002  16.730  -2.698  1.00 39.56           C  
ATOM   1984  CD  LYS B 250     -52.971  15.600  -2.619  1.00 39.56           C  
ATOM   1985  CE  LYS B 250     -53.273  14.569  -1.528  1.00 39.56           C  
ATOM   1986  NZ  LYS B 250     -52.237  13.513  -1.528  1.00 39.56           N1+
ATOM   1989  N   ILE B 251     -54.180  19.872  -6.067  1.00102.94           N  
ATOM   1990  CA  ILE B 251     -53.629  20.893  -6.927  1.00102.94           C  
ATOM   1995  C   ILE B 251     -54.474  22.135  -6.934  1.00102.94           C  
ATOM   1996  O   ILE B 251     -53.955  23.248  -6.864  1.00102.94           O  
ATOM   1991  CB  ILE B 251     -53.552  20.444  -8.361  1.00102.94           C  
ATOM   1992  CG1 ILE B 251     -52.632  19.222  -8.525  1.00102.94           C  
ATOM   1993  CG2 ILE B 251     -53.123  21.653  -9.207  1.00102.94           C  
ATOM   1994  CD1 ILE B 251     -51.164  19.496  -8.201  1.00102.94           C  
ATOM   1997  N   LYS B 252     -55.806  21.978  -7.045  1.00115.79           N  
ATOM   1998  CA  LYS B 252     -56.708  23.094  -7.156  1.00115.79           C  
ATOM   2004  C   LYS B 252     -56.660  23.915  -5.903  1.00115.79           C  
ATOM   2005  O   LYS B 252     -56.739  25.141  -5.954  1.00115.79           O  
ATOM   1999  CB  LYS B 252     -58.157  22.630  -7.390  1.00115.79           C  
ATOM   2000  CG  LYS B 252     -58.686  21.727  -6.276  1.00115.79           C  
ATOM   2001  CD  LYS B 252     -60.128  21.259  -6.485  1.00115.79           C  
ATOM   2002  CE  LYS B 252     -60.220  19.918  -7.215  1.00115.79           C  
ATOM   2003  NZ  LYS B 252     -61.620  19.441  -7.241  1.00115.79           N1+
ATOM   2006  N   SER B 253     -56.568  23.240  -4.747  1.00102.39           N  
ATOM   2007  CA  SER B 253     -56.537  23.828  -3.438  1.00102.39           C  
ATOM   2010  C   SER B 253     -55.175  24.363  -3.098  1.00102.39           C  
ATOM   2011  O   SER B 253     -54.990  24.921  -2.018  1.00102.39           O  
ATOM   2008  CB  SER B 253     -56.897  22.801  -2.352  1.00102.39           C  
ATOM   2009  OG  SER B 253     -56.856  23.409  -1.071  1.00102.39           O  
ATOM   2012  N   ALA B 254     -54.164  24.186  -3.968  1.00 45.44           N  
ATOM   2013  CA  ALA B 254     -52.846  24.627  -3.595  1.00 45.44           C  
ATOM   2015  C   ALA B 254     -52.841  26.117  -3.409  1.00 45.44           C  
ATOM   2016  O   ALA B 254     -53.372  26.864  -4.227  1.00 45.44           O  
ATOM   2014  CB  ALA B 254     -51.768  24.280  -4.636  1.00 45.44           C  
ATOM   2017  N   VAL B 255     -52.181  26.582  -2.327  1.00 45.15           N  
ATOM   2018  CA  VAL B 255     -52.136  27.977  -1.971  1.00 45.15           C  
ATOM   2022  C   VAL B 255     -51.472  28.738  -3.078  1.00 45.15           C  
ATOM   2023  O   VAL B 255     -50.560  28.232  -3.730  1.00 45.15           O  
ATOM   2019  CB  VAL B 255     -51.363  28.245  -0.711  1.00 45.15           C  
ATOM   2020  CG1 VAL B 255     -51.268  29.766  -0.511  1.00 45.15           C  
ATOM   2021  CG2 VAL B 255     -52.038  27.504   0.455  1.00 45.15           C  
ATOM   2024  N   THR B 256     -51.930  29.990  -3.315  1.00 68.82           N  
ATOM   2025  CA  THR B 256     -51.423  30.771  -4.409  1.00 68.82           C  
ATOM   2029  C   THR B 256     -51.281  32.210  -4.008  1.00 68.82           C  
ATOM   2030  O   THR B 256     -50.871  32.527  -2.892  1.00 68.82           O  
ATOM   2026  CB  THR B 256     -52.313  30.736  -5.618  1.00 68.82           C  
ATOM   2028  CG2 THR B 256     -52.434  29.282  -6.106  1.00 68.82           C  
ATOM   2027  OG1 THR B 256     -53.594  31.255  -5.297  1.00 68.82           O  
ATOM   2031  N   ASP B 257     -51.551  33.114  -4.977  1.00116.65           N  
ATOM   2032  CA  ASP B 257     -51.476  34.541  -4.826  1.00116.65           C  
ATOM   2037  C   ASP B 257     -52.795  35.072  -5.319  1.00116.65           C  
ATOM   2038  O   ASP B 257     -53.670  34.296  -5.700  1.00116.65           O  
ATOM   2033  CB  ASP B 257     -50.364  35.136  -5.719  1.00116.65           C  
ATOM   2034  CG  ASP B 257     -49.931  36.525  -5.255  1.00116.65           C  
ATOM   2035  OD1 ASP B 257     -50.643  37.159  -4.433  1.00116.65           O  
ATOM   2036  OD2 ASP B 257     -48.848  36.966  -5.723  1.00116.65           O1-
ATOM   2039  N   SER B 258     -53.031  36.392  -5.172  1.00125.27           N  
ATOM   2040  CA  SER B 258     -54.183  37.061  -5.718  1.00125.27           C  
ATOM   2043  C   SER B 258     -53.879  37.633  -7.075  1.00125.27           C  
ATOM   2044  O   SER B 258     -54.788  37.959  -7.838  1.00125.27           O  
ATOM   2041  CB  SER B 258     -54.656  38.242  -4.851  1.00125.27           C  
ATOM   2042  OG  SER B 258     -55.084  37.778  -3.579  1.00125.27           O  
ATOM   2045  N   GLU B 259     -52.585  37.729  -7.428  1.00141.99           N  
ATOM   2046  CA  GLU B 259     -52.140  38.475  -8.573  1.00141.99           C  
ATOM   2052  C   GLU B 259     -52.872  38.031  -9.804  1.00141.99           C  
ATOM   2053  O   GLU B 259     -53.292  38.860 -10.611  1.00141.99           O  
ATOM   2047  CB  GLU B 259     -50.634  38.272  -8.801  1.00141.99           C  
ATOM   2048  CG  GLU B 259     -49.996  39.336  -9.686  1.00141.99           C  
ATOM   2049  CD  GLU B 259     -49.879  40.609  -8.861  1.00141.99           C  
ATOM   2050  OE1 GLU B 259     -50.149  40.552  -7.630  1.00141.99           O  
ATOM   2051  OE2 GLU B 259     -49.517  41.659  -9.455  1.00141.99           O1-
ATOM   2054  N   GLY B 260     -53.044  36.714 -10.000  1.00 34.96           N  
ATOM   2055  CA  GLY B 260     -53.810  36.269 -11.131  1.00 34.96           C  
ATOM   2056  C   GLY B 260     -52.927  36.089 -12.331  1.00 34.96           C  
ATOM   2057  O   GLY B 260     -53.406  35.706 -13.398  1.00 34.96           O  
ATOM   2058  N   ILE B 261     -51.609  36.343 -12.197  1.00 45.84           N  
ATOM   2059  CA  ILE B 261     -50.759  36.216 -13.347  1.00 45.84           C  
ATOM   2064  C   ILE B 261     -49.797  35.098 -13.098  1.00 45.84           C  
ATOM   2065  O   ILE B 261     -49.122  35.061 -12.072  1.00 45.84           O  
ATOM   2060  CB  ILE B 261     -49.947  37.451 -13.598  1.00 45.84           C  
ATOM   2061  CG1 ILE B 261     -50.873  38.653 -13.850  1.00 45.84           C  
ATOM   2062  CG2 ILE B 261     -48.972  37.161 -14.751  1.00 45.84           C  
ATOM   2063  CD1 ILE B 261     -50.161  40.001 -13.768  1.00 45.84           C  
ATOM   2066  N   VAL B 262     -49.696  34.147 -14.047  1.00 60.97           N  
ATOM   2067  CA  VAL B 262     -48.798  33.048 -13.840  1.00 60.97           C  
ATOM   2071  C   VAL B 262     -47.427  33.509 -14.237  1.00 60.97           C  
ATOM   2072  O   VAL B 262     -47.088  33.549 -15.420  1.00 60.97           O  
ATOM   2068  CB  VAL B 262     -49.145  31.839 -14.665  1.00 60.97           C  
ATOM   2069  CG1 VAL B 262     -48.086  30.748 -14.431  1.00 60.97           C  
ATOM   2070  CG2 VAL B 262     -50.575  31.400 -14.304  1.00 60.97           C  
ATOM   2073  N   LYS B 263     -46.612  33.870 -13.223  1.00165.75           N  
ATOM   2074  CA  LYS B 263     -45.259  34.338 -13.371  1.00165.75           C  
ATOM   2080  C   LYS B 263     -44.429  33.636 -12.340  1.00165.75           C  
ATOM   2081  O   LYS B 263     -44.960  33.032 -11.410  1.00165.75           O  
ATOM   2075  CB  LYS B 263     -45.075  35.833 -13.064  1.00165.75           C  
ATOM   2076  CG  LYS B 263     -45.372  36.762 -14.234  1.00165.75           C  
ATOM   2077  CD  LYS B 263     -44.346  36.662 -15.362  1.00165.75           C  
ATOM   2078  CE  LYS B 263     -43.079  37.480 -15.092  1.00165.75           C  
ATOM   2079  NZ  LYS B 263     -42.130  37.339 -16.217  1.00165.75           N1+
ATOM   2082  N   PHE B 264     -43.089  33.710 -12.482  1.00151.03           N  
ATOM   2083  CA  PHE B 264     -42.202  33.018 -11.586  1.00151.03           C  
ATOM   2091  C   PHE B 264     -41.328  34.007 -10.868  1.00151.03           C  
ATOM   2092  O   PHE B 264     -40.744  34.906 -11.473  1.00151.03           O  
ATOM   2084  CB  PHE B 264     -41.271  32.051 -12.351  1.00151.03           C  
ATOM   2085  CG  PHE B 264     -40.372  31.321 -11.412  1.00151.03           C  
ATOM   2086  CD1 PHE B 264     -39.152  31.850 -11.054  1.00151.03           C  
ATOM   2087  CD2 PHE B 264     -40.743  30.100 -10.898  1.00151.03           C  
ATOM   2088  CE1 PHE B 264     -38.320  31.176 -10.193  1.00151.03           C  
ATOM   2089  CE2 PHE B 264     -39.913  29.422 -10.037  1.00151.03           C  
ATOM   2090  CZ  PHE B 264     -38.700  29.961  -9.678  1.00151.03           C  
ATOM   2093  N   ASP B 265     -41.254  33.846  -9.529  1.00107.90           N  
ATOM   2094  CA  ASP B 265     -40.437  34.601  -8.617  1.00107.90           C  
ATOM   2099  C   ASP B 265     -40.545  33.915  -7.281  1.00107.90           C  
ATOM   2100  O   ASP B 265     -41.584  33.935  -6.624  1.00107.90           O  
ATOM   2095  CB  ASP B 265     -40.818  36.095  -8.548  1.00107.90           C  
ATOM   2096  CG  ASP B 265     -42.319  36.256  -8.367  1.00107.90           C  
ATOM   2097  OD1 ASP B 265     -43.043  35.239  -8.223  1.00107.90           O  
ATOM   2098  OD2 ASP B 265     -42.769  37.428  -8.409  1.00107.90           O1-
ATOM   2101  N   LYS B 266     -39.454  33.268  -6.834  1.00 77.80           N  
ATOM   2102  CA  LYS B 266     -39.519  32.437  -5.663  1.00 77.80           C  
ATOM   2108  C   LYS B 266     -39.879  33.220  -4.435  1.00 77.80           C  
ATOM   2109  O   LYS B 266     -40.796  32.851  -3.705  1.00 77.80           O  
ATOM   2103  CB  LYS B 266     -38.181  31.715  -5.418  1.00 77.80           C  
ATOM   2104  CG  LYS B 266     -38.225  30.615  -4.357  1.00 77.80           C  
ATOM   2105  CD  LYS B 266     -37.020  29.672  -4.422  1.00 77.80           C  
ATOM   2106  CE  LYS B 266     -36.951  28.665  -3.274  1.00 77.80           C  
ATOM   2107  NZ  LYS B 266     -36.512  29.349  -2.037  1.00 77.80           N1+
ATOM   2110  N   GLU B 267     -39.169  34.333  -4.183  1.00107.46           N  
ATOM   2111  CA  GLU B 267     -39.373  35.127  -3.005  1.00107.46           C  
ATOM   2117  C   GLU B 267     -40.694  35.831  -3.062  1.00107.46           C  
ATOM   2118  O   GLU B 267     -41.303  36.100  -2.026  1.00107.46           O  
ATOM   2112  CB  GLU B 267     -38.305  36.217  -2.846  1.00107.46           C  
ATOM   2113  CG  GLU B 267     -38.485  37.046  -1.577  1.00107.46           C  
ATOM   2114  CD  GLU B 267     -37.384  38.092  -1.552  1.00107.46           C  
ATOM   2115  OE1 GLU B 267     -36.883  38.455  -2.649  1.00107.46           O  
ATOM   2116  OE2 GLU B 267     -37.033  38.548  -0.429  1.00107.46           O1-
ATOM   2119  N   ASN B 268     -41.102  36.254  -4.272  1.00137.19           N  
ATOM   2120  CA  ASN B 268     -42.306  37.014  -4.428  1.00137.19           C  
ATOM   2125  C   ASN B 268     -43.566  36.191  -4.360  1.00137.19           C  
ATOM   2126  O   ASN B 268     -44.506  36.564  -3.661  1.00137.19           O  
ATOM   2121  CB  ASN B 268     -42.311  37.804  -5.737  1.00137.19           C  
ATOM   2122  CG  ASN B 268     -43.301  38.931  -5.550  1.00137.19           C  
ATOM   2124  ND2 ASN B 268     -44.615  38.585  -5.533  1.00137.19           N  
ATOM   2123  OD1 ASN B 268     -42.914  40.088  -5.407  1.00137.19           O  
ATOM   2127  N   LYS B 269     -43.657  35.069  -5.107  1.00156.78           N  
ATOM   2128  CA  LYS B 269     -44.851  34.279  -4.985  1.00156.78           C  
ATOM   2134  C   LYS B 269     -44.501  32.834  -5.110  1.00156.78           C  
ATOM   2135  O   LYS B 269     -44.524  32.204  -6.166  1.00156.78           O  
ATOM   2129  CB  LYS B 269     -46.008  34.669  -5.924  1.00156.78           C  
ATOM   2130  CG  LYS B 269     -45.625  35.010  -7.356  1.00156.78           C  
ATOM   2131  CD  LYS B 269     -46.842  35.242  -8.247  1.00156.78           C  
ATOM   2132  CE  LYS B 269     -46.513  36.003  -9.528  1.00156.78           C  
ATOM   2133  NZ  LYS B 269     -47.760  36.438 -10.192  1.00156.78           N1+
ATOM   2136  N   PRO B 270     -44.182  32.326  -3.960  1.00103.04           N  
ATOM   2137  CA  PRO B 270     -43.711  30.989  -3.777  1.00103.04           C  
ATOM   2141  C   PRO B 270     -44.653  29.916  -4.235  1.00103.04           C  
ATOM   2142  O   PRO B 270     -44.181  28.934  -4.803  1.00103.04           O  
ATOM   2139  CB  PRO B 270     -43.417  30.871  -2.281  1.00103.04           C  
ATOM   2140  CG  PRO B 270     -44.393  31.879  -1.644  1.00103.04           C  
ATOM   2138  CD  PRO B 270     -44.524  32.979  -2.708  1.00103.04           C  
ATOM   2143  N   GLY B 271     -45.971  30.058  -3.982  1.00 37.98           N  
ATOM   2144  CA  GLY B 271     -46.908  29.017  -4.305  1.00 37.98           C  
ATOM   2145  C   GLY B 271     -47.037  28.832  -5.786  1.00 37.98           C  
ATOM   2146  O   GLY B 271     -47.057  27.707  -6.282  1.00 37.98           O  
ATOM   2147  N   VAL B 272     -47.171  29.948  -6.526  1.00 48.36           N  
ATOM   2148  CA  VAL B 272     -47.323  29.926  -7.953  1.00 48.36           C  
ATOM   2152  C   VAL B 272     -46.054  29.443  -8.580  1.00 48.36           C  
ATOM   2153  O   VAL B 272     -46.070  28.660  -9.530  1.00 48.36           O  
ATOM   2149  CB  VAL B 272     -47.603  31.289  -8.517  1.00 48.36           C  
ATOM   2150  CG1 VAL B 272     -47.544  31.217 -10.051  1.00 48.36           C  
ATOM   2151  CG2 VAL B 272     -48.958  31.771  -7.971  1.00 48.36           C  
ATOM   2154  N   SER B 273     -44.911  29.915  -8.051  1.00 40.85           N  
ATOM   2155  CA  SER B 273     -43.626  29.576  -8.584  1.00 40.85           C  
ATOM   2158  C   SER B 273     -43.434  28.095  -8.479  1.00 40.85           C  
ATOM   2159  O   SER B 273     -42.953  27.459  -9.416  1.00 40.85           O  
ATOM   2156  CB  SER B 273     -42.478  30.254  -7.817  1.00 40.85           C  
ATOM   2157  OG  SER B 273     -42.570  31.666  -7.949  1.00 40.85           O  
ATOM   2160  N   ASN B 274     -43.829  27.502  -7.336  1.00 46.67           N  
ATOM   2161  CA  ASN B 274     -43.627  26.098  -7.114  1.00 46.67           C  
ATOM   2166  C   ASN B 274     -44.410  25.324  -8.131  1.00 46.67           C  
ATOM   2167  O   ASN B 274     -43.902  24.375  -8.727  1.00 46.67           O  
ATOM   2162  CB  ASN B 274     -44.095  25.641  -5.720  1.00 46.67           C  
ATOM   2163  CG  ASN B 274     -43.620  24.211  -5.494  1.00 46.67           C  
ATOM   2165  ND2 ASN B 274     -44.570  23.303  -5.141  1.00 46.67           N  
ATOM   2164  OD1 ASN B 274     -42.434  23.911  -5.623  1.00 46.67           O  
ATOM   2168  N   LEU B 275     -45.665  25.739  -8.377  1.00 47.11           N  
ATOM   2169  CA  LEU B 275     -46.526  25.037  -9.287  1.00 47.11           C  
ATOM   2174  C   LEU B 275     -45.910  25.049 -10.651  1.00 47.11           C  
ATOM   2175  O   LEU B 275     -45.950  24.048 -11.365  1.00 47.11           O  
ATOM   2170  CB  LEU B 275     -47.921  25.673  -9.411  1.00 47.11           C  
ATOM   2171  CG  LEU B 275     -48.758  25.609  -8.120  1.00 47.11           C  
ATOM   2172  CD1 LEU B 275     -50.137  26.257  -8.323  1.00 47.11           C  
ATOM   2173  CD2 LEU B 275     -48.849  24.174  -7.576  1.00 47.11           C  
ATOM   2176  N   LEU B 276     -45.314  26.190 -11.048  1.00 56.90           N  
ATOM   2177  CA  LEU B 276     -44.701  26.317 -12.344  1.00 56.90           C  
ATOM   2182  C   LEU B 276     -43.582  25.328 -12.444  1.00 56.90           C  
ATOM   2183  O   LEU B 276     -43.360  24.756 -13.509  1.00 56.90           O  
ATOM   2178  CB  LEU B 276     -44.104  27.709 -12.607  1.00 56.90           C  
ATOM   2179  CG  LEU B 276     -45.162  28.811 -12.787  1.00 56.90           C  
ATOM   2180  CD1 LEU B 276     -44.505  30.176 -13.051  1.00 56.90           C  
ATOM   2181  CD2 LEU B 276     -46.173  28.425 -13.881  1.00 56.90           C  
ATOM   2184  N   THR B 277     -42.825  25.127 -11.345  1.00 52.08           N  
ATOM   2185  CA  THR B 277     -41.723  24.203 -11.340  1.00 52.08           C  
ATOM   2189  C   THR B 277     -42.209  22.791 -11.505  1.00 52.08           C  
ATOM   2190  O   THR B 277     -41.579  22.001 -12.205  1.00 52.08           O  
ATOM   2186  CB  THR B 277     -40.912  24.270 -10.082  1.00 52.08           C  
ATOM   2188  CG2 THR B 277     -39.797  23.212 -10.153  1.00 52.08           C  
ATOM   2187  OG1 THR B 277     -40.357  25.570  -9.934  1.00 52.08           O  
ATOM   2191  N   ILE B 278     -43.320  22.409 -10.844  1.00 51.27           N  
ATOM   2192  CA  ILE B 278     -43.796  21.063 -11.012  1.00 51.27           C  
ATOM   2197  C   ILE B 278     -44.245  20.884 -12.430  1.00 51.27           C  
ATOM   2198  O   ILE B 278     -43.909  19.896 -13.079  1.00 51.27           O  
ATOM   2193  CB  ILE B 278     -44.943  20.692 -10.112  1.00 51.27           C  
ATOM   2194  CG1 ILE B 278     -44.501  20.708  -8.639  1.00 51.27           C  
ATOM   2195  CG2 ILE B 278     -45.474  19.321 -10.566  1.00 51.27           C  
ATOM   2196  CD1 ILE B 278     -45.654  20.522  -7.656  1.00 51.27           C  
ATOM   2199  N   TYR B 279     -44.975  21.880 -12.967  1.00154.92           N  
ATOM   2200  CA  TYR B 279     -45.527  21.805 -14.290  1.00154.92           C  
ATOM   2209  C   TYR B 279     -44.368  21.571 -15.205  1.00154.92           C  
ATOM   2210  O   TYR B 279     -44.419  20.716 -16.088  1.00154.92           O  
ATOM   2201  CB  TYR B 279     -46.138  23.156 -14.716  1.00154.92           C  
ATOM   2202  CG  TYR B 279     -46.931  23.041 -15.978  1.00154.92           C  
ATOM   2203  CD1 TYR B 279     -46.327  22.776 -17.185  1.00154.92           C  
ATOM   2204  CD2 TYR B 279     -48.300  23.178 -15.946  1.00154.92           C  
ATOM   2205  CE1 TYR B 279     -47.073  22.678 -18.338  1.00154.92           C  
ATOM   2206  CE2 TYR B 279     -49.053  23.082 -17.093  1.00154.92           C  
ATOM   2207  CZ  TYR B 279     -48.438  22.835 -18.296  1.00154.92           C  
ATOM   2208  OH  TYR B 279     -49.201  22.737 -19.480  1.00154.92           O  
ATOM   2211  N   SER B 280     -43.267  22.308 -14.971  1.00104.86           N  
ATOM   2212  CA  SER B 280     -42.109  22.269 -15.816  1.00104.86           C  
ATOM   2215  C   SER B 280     -41.545  20.880 -15.938  1.00104.86           C  
ATOM   2216  O   SER B 280     -41.369  20.391 -17.053  1.00104.86           O  
ATOM   2213  CB  SER B 280     -40.976  23.175 -15.312  1.00104.86           C  
ATOM   2214  OG  SER B 280     -41.384  24.530 -15.398  1.00104.86           O  
ATOM   2217  N   ILE B 281     -41.241  20.205 -14.811  1.00120.23           N  
ATOM   2218  CA  ILE B 281     -40.594  18.918 -14.876  1.00120.23           C  
ATOM   2223  C   ILE B 281     -41.465  17.859 -15.489  1.00120.23           C  
ATOM   2224  O   ILE B 281     -41.026  17.119 -16.368  1.00120.23           O  
ATOM   2219  CB  ILE B 281     -40.177  18.389 -13.527  1.00120.23           C  
ATOM   2220  CG1 ILE B 281     -41.395  18.246 -12.597  1.00120.23           C  
ATOM   2221  CG2 ILE B 281     -39.064  19.289 -12.974  1.00120.23           C  
ATOM   2222  CD1 ILE B 281     -41.168  17.313 -11.412  1.00120.23           C  
ATOM   2225  N   LEU B 282     -42.724  17.747 -15.028  1.00 65.87           N  
ATOM   2226  CA  LEU B 282     -43.610  16.704 -15.461  1.00 65.87           C  
ATOM   2231  C   LEU B 282     -44.005  16.902 -16.895  1.00 65.87           C  
ATOM   2232  O   LEU B 282     -44.216  15.940 -17.632  1.00 65.87           O  
ATOM   2227  CB  LEU B 282     -44.892  16.623 -14.616  1.00 65.87           C  
ATOM   2228  CG  LEU B 282     -44.624  16.254 -13.144  1.00 65.87           C  
ATOM   2229  CD1 LEU B 282     -45.930  16.176 -12.337  1.00 65.87           C  
ATOM   2230  CD2 LEU B 282     -43.774  14.979 -13.035  1.00 65.87           C  
ATOM   2233  N   GLY B 283     -44.196  18.177 -17.279  1.00 61.77           N  
ATOM   2234  CA  GLY B 283     -44.590  18.649 -18.579  1.00 61.77           C  
ATOM   2235  C   GLY B 283     -43.503  18.524 -19.611  1.00 61.77           C  
ATOM   2236  O   GLY B 283     -43.798  18.453 -20.801  1.00 61.77           O  
ATOM   2237  N   ASN B 284     -42.217  18.543 -19.205  1.00 79.65           N  
ATOM   2238  CA  ASN B 284     -41.143  18.538 -20.163  1.00 79.65           C  
ATOM   2243  C   ASN B 284     -41.170  19.815 -20.948  1.00 79.65           C  
ATOM   2244  O   ASN B 284     -41.093  19.815 -22.175  1.00 79.65           O  
ATOM   2239  CB  ASN B 284     -41.218  17.373 -21.166  1.00 79.65           C  
ATOM   2240  CG  ASN B 284     -40.906  16.086 -20.419  1.00 79.65           C  
ATOM   2242  ND2 ASN B 284     -40.293  16.221 -19.211  1.00 79.65           N  
ATOM   2241  OD1 ASN B 284     -41.199  14.991 -20.893  1.00 79.65           O  
ATOM   2245  N   THR B 285     -41.291  20.946 -20.227  1.00117.66           N  
ATOM   2246  CA  THR B 285     -41.303  22.258 -20.806  1.00117.66           C  
ATOM   2250  C   THR B 285     -40.498  23.143 -19.903  1.00117.66           C  
ATOM   2251  O   THR B 285     -40.050  22.706 -18.846  1.00117.66           O  
ATOM   2247  CB  THR B 285     -42.697  22.799 -20.893  1.00117.66           C  
ATOM   2249  CG2 THR B 285     -43.318  22.801 -19.487  1.00117.66           C  
ATOM   2248  OG1 THR B 285     -42.700  24.097 -21.462  1.00117.66           O  
ATOM   2252  N   THR B 286     -40.245  24.403 -20.323  1.00124.65           N  
ATOM   2253  CA  THR B 286     -39.506  25.289 -19.467  1.00124.65           C  
ATOM   2257  C   THR B 286     -40.518  26.148 -18.773  1.00124.65           C  
ATOM   2258  O   THR B 286     -41.651  26.278 -19.234  1.00124.65           O  
ATOM   2254  CB  THR B 286     -38.614  26.258 -20.176  1.00124.65           C  
ATOM   2256  CG2 THR B 286     -37.708  26.869 -19.100  1.00124.65           C  
ATOM   2255  OG1 THR B 286     -37.794  25.602 -21.124  1.00124.65           O  
ATOM   2259  N   ILE B 287     -40.128  26.777 -17.644  1.00133.09           N  
ATOM   2260  CA  ILE B 287     -41.041  27.626 -16.934  1.00133.09           C  
ATOM   2265  C   ILE B 287     -41.417  28.793 -17.784  1.00133.09           C  
ATOM   2266  O   ILE B 287     -42.587  29.162 -17.842  1.00133.09           O  
ATOM   2261  CB  ILE B 287     -40.530  28.153 -15.615  1.00133.09           C  
ATOM   2262  CG1 ILE B 287     -39.186  28.868 -15.772  1.00133.09           C  
ATOM   2263  CG2 ILE B 287     -40.547  27.042 -14.565  1.00133.09           C  
ATOM   2264  CD1 ILE B 287     -38.682  29.450 -14.453  1.00133.09           C  
ATOM   2267  N   GLU B 288     -40.438  29.384 -18.489  1.00130.91           N  
ATOM   2268  CA  GLU B 288     -40.669  30.580 -19.247  1.00130.91           C  
ATOM   2274  C   GLU B 288     -41.677  30.298 -20.313  1.00130.91           C  
ATOM   2275  O   GLU B 288     -42.512  31.144 -20.624  1.00130.91           O  
ATOM   2269  CB  GLU B 288     -39.424  31.074 -19.992  1.00130.91           C  
ATOM   2270  CG  GLU B 288     -38.188  31.174 -19.107  1.00130.91           C  
ATOM   2271  CD  GLU B 288     -37.455  29.861 -19.293  1.00130.91           C  
ATOM   2272  OE1 GLU B 288     -37.622  29.277 -20.397  1.00130.91           O  
ATOM   2273  OE2 GLU B 288     -36.730  29.425 -18.360  1.00130.91           O1-
ATOM   2276  N   GLU B 289     -41.618  29.096 -20.909  1.00 88.20           N  
ATOM   2277  CA  GLU B 289     -42.499  28.758 -21.988  1.00 88.20           C  
ATOM   2283  C   GLU B 289     -43.892  28.834 -21.448  1.00 88.20           C  
ATOM   2284  O   GLU B 289     -44.800  29.361 -22.089  1.00 88.20           O  
ATOM   2278  CB  GLU B 289     -42.314  27.299 -22.443  1.00 88.20           C  
ATOM   2279  CG  GLU B 289     -40.866  26.907 -22.744  1.00 88.20           C  
ATOM   2280  CD  GLU B 289     -40.325  27.788 -23.855  1.00 88.20           C  
ATOM   2281  OE1 GLU B 289     -41.122  28.568 -24.442  1.00 88.20           O  
ATOM   2282  OE2 GLU B 289     -39.100  27.691 -24.128  1.00 88.20           O1-
ATOM   2285  N   LEU B 290     -44.069  28.310 -20.223  1.00 56.43           N  
ATOM   2286  CA  LEU B 290     -45.334  28.235 -19.555  1.00 56.43           C  
ATOM   2291  C   LEU B 290     -45.854  29.613 -19.304  1.00 56.43           C  
ATOM   2292  O   LEU B 290     -47.046  29.867 -19.456  1.00 56.43           O  
ATOM   2287  CB  LEU B 290     -45.217  27.531 -18.192  1.00 56.43           C  
ATOM   2288  CG  LEU B 290     -44.862  26.038 -18.302  1.00 56.43           C  
ATOM   2289  CD1 LEU B 290     -44.732  25.391 -16.915  1.00 56.43           C  
ATOM   2290  CD2 LEU B 290     -45.871  25.298 -19.194  1.00 56.43           C  
ATOM   2293  N   GLU B 291     -44.973  30.547 -18.909  1.00 47.29           N  
ATOM   2294  CA  GLU B 291     -45.406  31.878 -18.609  1.00 47.29           C  
ATOM   2300  C   GLU B 291     -45.977  32.473 -19.855  1.00 47.29           C  
ATOM   2301  O   GLU B 291     -47.010  33.139 -19.818  1.00 47.29           O  
ATOM   2295  CB  GLU B 291     -44.253  32.741 -18.072  1.00 47.29           C  
ATOM   2296  CG  GLU B 291     -43.773  32.238 -16.705  1.00 47.29           C  
ATOM   2297  CD  GLU B 291     -42.450  32.904 -16.366  1.00 47.29           C  
ATOM   2298  OE1 GLU B 291     -41.539  32.879 -17.236  1.00 47.29           O  
ATOM   2299  OE2 GLU B 291     -42.330  33.441 -15.233  1.00 47.29           O1-
ATOM   2302  N   ALA B 292     -45.326  32.216 -21.003  1.00 26.03           N  
ATOM   2303  CA  ALA B 292     -45.761  32.734 -22.267  1.00 26.03           C  
ATOM   2305  C   ALA B 292     -47.118  32.180 -22.588  1.00 26.03           C  
ATOM   2306  O   ALA B 292     -47.970  32.889 -23.122  1.00 26.03           O  
ATOM   2304  CB  ALA B 292     -44.825  32.342 -23.424  1.00 26.03           C  
ATOM   2307  N   LYS B 293     -47.342  30.885 -22.288  1.00114.65           N  
ATOM   2308  CA  LYS B 293     -48.581  30.225 -22.604  1.00114.65           C  
ATOM   2314  C   LYS B 293     -49.730  30.789 -21.812  1.00114.65           C  
ATOM   2315  O   LYS B 293     -50.841  30.927 -22.315  1.00114.65           O  
ATOM   2309  CB  LYS B 293     -48.536  28.706 -22.359  1.00114.65           C  
ATOM   2310  CG  LYS B 293     -47.676  27.969 -23.387  1.00114.65           C  
ATOM   2311  CD  LYS B 293     -47.396  26.502 -23.051  1.00114.65           C  
ATOM   2312  CE  LYS B 293     -46.197  26.293 -22.126  1.00114.65           C  
ATOM   2313  NZ  LYS B 293     -45.854  24.854 -22.068  1.00114.65           N1+
ATOM   2316  N   TYR B 294     -49.474  31.068 -20.528  1.00153.10           N  
ATOM   2317  CA  TYR B 294     -50.353  31.544 -19.494  1.00153.10           C  
ATOM   2326  C   TYR B 294     -50.675  33.013 -19.512  1.00153.10           C  
ATOM   2327  O   TYR B 294     -51.449  33.459 -18.669  1.00153.10           O  
ATOM   2318  CB  TYR B 294     -49.958  31.035 -18.102  1.00153.10           C  
ATOM   2319  CG  TYR B 294     -50.274  29.583 -18.246  1.00153.10           C  
ATOM   2320  CD1 TYR B 294     -51.584  29.161 -18.191  1.00153.10           C  
ATOM   2321  CD2 TYR B 294     -49.289  28.647 -18.463  1.00153.10           C  
ATOM   2322  CE1 TYR B 294     -51.904  27.831 -18.337  1.00153.10           C  
ATOM   2323  CE2 TYR B 294     -49.600  27.315 -18.610  1.00153.10           C  
ATOM   2324  CZ  TYR B 294     -50.911  26.905 -18.549  1.00153.10           C  
ATOM   2325  OH  TYR B 294     -51.232  25.540 -18.702  1.00153.10           O  
ATOM   2328  N   GLU B 295     -50.034  33.827 -20.374  1.00 97.02           N  
ATOM   2329  CA  GLU B 295     -50.158  35.263 -20.317  1.00 97.02           C  
ATOM   2335  C   GLU B 295     -51.599  35.711 -20.216  1.00 97.02           C  
ATOM   2336  O   GLU B 295     -51.909  36.605 -19.431  1.00 97.02           O  
ATOM   2330  CB  GLU B 295     -49.571  35.936 -21.570  1.00 97.02           C  
ATOM   2331  CG  GLU B 295     -49.670  37.465 -21.565  1.00 97.02           C  
ATOM   2332  CD  GLU B 295     -48.535  38.006 -20.708  1.00 97.02           C  
ATOM   2333  OE1 GLU B 295     -47.687  37.185 -20.267  1.00 97.02           O  
ATOM   2334  OE2 GLU B 295     -48.498  39.245 -20.487  1.00 97.02           O1-
ATOM   2337  N   GLY B 296     -52.509  35.130 -21.013  1.00 62.37           N  
ATOM   2338  CA  GLY B 296     -53.910  35.462 -21.054  1.00 62.37           C  
ATOM   2339  C   GLY B 296     -54.693  35.031 -19.840  1.00 62.37           C  
ATOM   2340  O   GLY B 296     -55.743  35.610 -19.563  1.00 62.37           O  
ATOM   2341  N   LYS B 297     -54.254  33.978 -19.114  1.00147.79           N  
ATOM   2342  CA  LYS B 297     -55.122  33.337 -18.157  1.00147.79           C  
ATOM   2348  C   LYS B 297     -54.774  33.526 -16.710  1.00147.79           C  
ATOM   2349  O   LYS B 297     -53.807  34.186 -16.334  1.00147.79           O  
ATOM   2343  CB  LYS B 297     -55.187  31.818 -18.362  1.00147.79           C  
ATOM   2344  CG  LYS B 297     -55.686  31.395 -19.743  1.00147.79           C  
ATOM   2345  CD  LYS B 297     -54.694  31.698 -20.866  1.00147.79           C  
ATOM   2346  CE  LYS B 297     -55.008  30.963 -22.170  1.00147.79           C  
ATOM   2347  NZ  LYS B 297     -56.265  31.482 -22.754  1.00147.79           N1+
ATOM   2350  N   GLY B 298     -55.629  32.901 -15.860  1.00 43.14           N  
ATOM   2351  CA  GLY B 298     -55.546  32.943 -14.428  1.00 43.14           C  
ATOM   2352  C   GLY B 298     -55.318  31.552 -13.906  1.00 43.14           C  
ATOM   2353  O   GLY B 298     -55.290  30.572 -14.650  1.00 43.14           O  
ATOM   2354  N   TYR B 299     -55.216  31.452 -12.568  1.00 82.80           N  
ATOM   2355  CA  TYR B 299     -54.860  30.263 -11.847  1.00 82.80           C  
ATOM   2364  C   TYR B 299     -55.845  29.162 -12.077  1.00 82.80           C  
ATOM   2365  O   TYR B 299     -55.462  27.994 -12.071  1.00 82.80           O  
ATOM   2356  CB  TYR B 299     -54.782  30.458 -10.322  1.00 82.80           C  
ATOM   2357  CG  TYR B 299     -53.717  31.462 -10.045  1.00 82.80           C  
ATOM   2358  CD1 TYR B 299     -52.402  31.179 -10.327  1.00 82.80           C  
ATOM   2359  CD2 TYR B 299     -54.031  32.675  -9.474  1.00 82.80           C  
ATOM   2360  CE1 TYR B 299     -51.418  32.103 -10.068  1.00 82.80           C  
ATOM   2361  CE2 TYR B 299     -53.051  33.602  -9.212  1.00 82.80           C  
ATOM   2362  CZ  TYR B 299     -51.742  33.317  -9.512  1.00 82.80           C  
ATOM   2363  OH  TYR B 299     -50.733  34.267  -9.245  1.00 82.80           O  
ATOM   2366  N   GLY B 300     -57.140  29.479 -12.236  1.00 30.19           N  
ATOM   2367  CA  GLY B 300     -58.117  28.431 -12.343  1.00 30.19           C  
ATOM   2368  C   GLY B 300     -57.842  27.557 -13.529  1.00 30.19           C  
ATOM   2369  O   GLY B 300     -57.937  26.335 -13.431  1.00 30.19           O  
ATOM   2370  N   GLU B 301     -57.537  28.153 -14.697  1.00 47.58           N  
ATOM   2371  CA  GLU B 301     -57.290  27.347 -15.859  1.00 47.58           C  
ATOM   2377  C   GLU B 301     -55.983  26.636 -15.699  1.00 47.58           C  
ATOM   2378  O   GLU B 301     -55.851  25.465 -16.054  1.00 47.58           O  
ATOM   2372  CB  GLU B 301     -57.237  28.164 -17.160  1.00 47.58           C  
ATOM   2373  CG  GLU B 301     -57.311  27.286 -18.409  1.00 47.58           C  
ATOM   2374  CD  GLU B 301     -57.296  28.189 -19.631  1.00 47.58           C  
ATOM   2375  OE1 GLU B 301     -56.198  28.707 -19.972  1.00 47.58           O  
ATOM   2376  OE2 GLU B 301     -58.382  28.374 -20.241  1.00 47.58           O1-
ATOM   2379  N   PHE B 302     -54.982  27.346 -15.145  1.00121.76           N  
ATOM   2380  CA  PHE B 302     -53.656  26.829 -14.966  1.00121.76           C  
ATOM   2388  C   PHE B 302     -53.703  25.635 -14.067  1.00121.76           C  
ATOM   2389  O   PHE B 302     -53.177  24.573 -14.393  1.00121.76           O  
ATOM   2381  CB  PHE B 302     -52.734  27.883 -14.314  1.00121.76           C  
ATOM   2382  CG  PHE B 302     -51.371  27.322 -14.079  1.00121.76           C  
ATOM   2383  CD1 PHE B 302     -51.096  26.612 -12.932  1.00121.76           C  
ATOM   2384  CD2 PHE B 302     -50.360  27.515 -14.993  1.00121.76           C  
ATOM   2385  CE1 PHE B 302     -49.840  26.098 -12.705  1.00121.76           C  
ATOM   2386  CE2 PHE B 302     -49.103  27.003 -14.773  1.00121.76           C  
ATOM   2387  CZ  PHE B 302     -48.840  26.294 -13.626  1.00121.76           C  
ATOM   2390  N   LYS B 303     -54.386  25.778 -12.922  1.00161.20           N  
ATOM   2391  CA  LYS B 303     -54.460  24.755 -11.923  1.00161.20           C  
ATOM   2397  C   LYS B 303     -55.104  23.567 -12.563  1.00161.20           C  
ATOM   2398  O   LYS B 303     -54.682  22.430 -12.359  1.00161.20           O  
ATOM   2392  CB  LYS B 303     -55.353  25.194 -10.750  1.00161.20           C  
ATOM   2393  CG  LYS B 303     -54.992  24.566  -9.408  1.00161.20           C  
ATOM   2394  CD  LYS B 303     -53.703  25.149  -8.825  1.00161.20           C  
ATOM   2395  CE  LYS B 303     -53.739  26.671  -8.666  1.00161.20           C  
ATOM   2396  NZ  LYS B 303     -54.620  27.052  -7.539  1.00161.20           N1+
ATOM   2399  N   GLY B 304     -56.152  23.817 -13.370  1.00 22.56           N  
ATOM   2400  CA  GLY B 304     -56.872  22.760 -14.017  1.00 22.56           C  
ATOM   2401  C   GLY B 304     -55.983  22.037 -14.986  1.00 22.56           C  
ATOM   2402  O   GLY B 304     -56.027  20.811 -15.062  1.00 22.56           O  
ATOM   2403  N   ASP B 305     -55.175  22.776 -15.777  1.00 40.96           N  
ATOM   2404  CA  ASP B 305     -54.317  22.163 -16.759  1.00 40.96           C  
ATOM   2409  C   ASP B 305     -53.272  21.349 -16.068  1.00 40.96           C  
ATOM   2410  O   ASP B 305     -52.969  20.226 -16.472  1.00 40.96           O  
ATOM   2405  CB  ASP B 305     -53.545  23.185 -17.613  1.00 40.96           C  
ATOM   2406  CG  ASP B 305     -54.514  23.891 -18.548  1.00 40.96           C  
ATOM   2407  OD1 ASP B 305     -55.676  23.419 -18.666  1.00 40.96           O  
ATOM   2408  OD2 ASP B 305     -54.100  24.910 -19.164  1.00 40.96           O1-
ATOM   2411  N   LEU B 306     -52.702  21.908 -14.987  1.00 58.07           N  
ATOM   2412  CA  LEU B 306     -51.645  21.280 -14.257  1.00 58.07           C  
ATOM   2417  C   LEU B 306     -52.145  19.995 -13.689  1.00 58.07           C  
ATOM   2418  O   LEU B 306     -51.414  19.008 -13.630  1.00 58.07           O  
ATOM   2413  CB  LEU B 306     -51.122  22.148 -13.099  1.00 58.07           C  
ATOM   2414  CG  LEU B 306     -50.054  21.447 -12.239  1.00 58.07           C  
ATOM   2415  CD1 LEU B 306     -48.859  20.984 -13.085  1.00 58.07           C  
ATOM   2416  CD2 LEU B 306     -49.627  22.335 -11.059  1.00 58.07           C  
ATOM   2419  N   ALA B 307     -53.414  19.965 -13.253  1.00 32.09           N  
ATOM   2420  CA  ALA B 307     -53.922  18.760 -12.671  1.00 32.09           C  
ATOM   2422  C   ALA B 307     -53.846  17.658 -13.689  1.00 32.09           C  
ATOM   2423  O   ALA B 307     -53.405  16.553 -13.378  1.00 32.09           O  
ATOM   2421  CB  ALA B 307     -55.387  18.893 -12.225  1.00 32.09           C  
ATOM   2424  N   GLU B 308     -54.247  17.940 -14.945  1.00103.89           N  
ATOM   2425  CA  GLU B 308     -54.258  16.940 -15.983  1.00103.89           C  
ATOM   2431  C   GLU B 308     -52.875  16.485 -16.308  1.00103.89           C  
ATOM   2432  O   GLU B 308     -52.644  15.294 -16.512  1.00103.89           O  
ATOM   2426  CB  GLU B 308     -54.872  17.432 -17.305  1.00103.89           C  
ATOM   2427  CG  GLU B 308     -56.395  17.369 -17.325  1.00103.89           C  
ATOM   2428  CD  GLU B 308     -56.766  15.895 -17.426  1.00103.89           C  
ATOM   2429  OE1 GLU B 308     -56.407  15.264 -18.456  1.00103.89           O  
ATOM   2430  OE2 GLU B 308     -57.402  15.378 -16.469  1.00103.89           O1-
ATOM   2433  N   VAL B 309     -51.913  17.421 -16.370  1.00 32.66           N  
ATOM   2434  CA  VAL B 309     -50.579  17.039 -16.728  1.00 32.66           C  
ATOM   2438  C   VAL B 309     -50.124  16.034 -15.718  1.00 32.66           C  
ATOM   2439  O   VAL B 309     -49.587  14.982 -16.063  1.00 32.66           O  
ATOM   2435  CB  VAL B 309     -49.614  18.191 -16.683  1.00 32.66           C  
ATOM   2436  CG1 VAL B 309     -48.198  17.654 -16.960  1.00 32.66           C  
ATOM   2437  CG2 VAL B 309     -50.082  19.267 -17.680  1.00 32.66           C  
ATOM   2440  N   VAL B 310     -50.379  16.327 -14.431  1.00 42.44           N  
ATOM   2441  CA  VAL B 310     -49.968  15.491 -13.342  1.00 42.44           C  
ATOM   2445  C   VAL B 310     -50.626  14.152 -13.450  1.00 42.44           C  
ATOM   2446  O   VAL B 310     -49.984  13.122 -13.244  1.00 42.44           O  
ATOM   2442  CB  VAL B 310     -50.349  16.072 -12.007  1.00 42.44           C  
ATOM   2443  CG1 VAL B 310     -49.952  15.082 -10.901  1.00 42.44           C  
ATOM   2444  CG2 VAL B 310     -49.692  17.458 -11.868  1.00 42.44           C  
ATOM   2447  N   VAL B 311     -51.931  14.115 -13.776  1.00 95.92           N  
ATOM   2448  CA  VAL B 311     -52.577  12.838 -13.835  1.00 95.92           C  
ATOM   2452  C   VAL B 311     -51.931  12.027 -14.917  1.00 95.92           C  
ATOM   2453  O   VAL B 311     -51.688  10.834 -14.748  1.00 95.92           O  
ATOM   2449  CB  VAL B 311     -54.058  12.917 -14.096  1.00 95.92           C  
ATOM   2450  CG1 VAL B 311     -54.320  13.349 -15.547  1.00 95.92           C  
ATOM   2451  CG2 VAL B 311     -54.670  11.556 -13.733  1.00 95.92           C  
ATOM   2454  N   ASN B 312     -51.627  12.664 -16.063  1.00 47.07           N  
ATOM   2455  CA  ASN B 312     -51.063  11.979 -17.189  1.00 47.07           C  
ATOM   2460  C   ASN B 312     -49.675  11.501 -16.897  1.00 47.07           C  
ATOM   2461  O   ASN B 312     -49.286  10.425 -17.346  1.00 47.07           O  
ATOM   2456  CB  ASN B 312     -51.031  12.853 -18.453  1.00 47.07           C  
ATOM   2457  CG  ASN B 312     -52.473  12.999 -18.926  1.00 47.07           C  
ATOM   2459  ND2 ASN B 312     -52.986  14.257 -18.938  1.00 47.07           N  
ATOM   2458  OD1 ASN B 312     -53.132  12.018 -19.272  1.00 47.07           O  
ATOM   2462  N   ALA B 313     -48.872  12.299 -16.168  1.00 43.87           N  
ATOM   2463  CA  ALA B 313     -47.523  11.898 -15.878  1.00 43.87           C  
ATOM   2465  C   ALA B 313     -47.522  10.671 -15.013  1.00 43.87           C  
ATOM   2466  O   ALA B 313     -46.717   9.761 -15.205  1.00 43.87           O  
ATOM   2464  CB  ALA B 313     -46.731  12.989 -15.135  1.00 43.87           C  
ATOM   2467  N   LEU B 314     -48.412  10.651 -14.005  1.00100.79           N  
ATOM   2468  CA  LEU B 314     -48.557   9.622 -13.006  1.00100.79           C  
ATOM   2473  C   LEU B 314     -49.215   8.369 -13.508  1.00100.79           C  
ATOM   2474  O   LEU B 314     -49.001   7.302 -12.939  1.00100.79           O  
ATOM   2469  CB  LEU B 314     -49.346  10.124 -11.789  1.00100.79           C  
ATOM   2470  CG  LEU B 314     -48.642  11.288 -11.067  1.00100.79           C  
ATOM   2471  CD1 LEU B 314     -49.448  11.765  -9.862  1.00100.79           C  
ATOM   2472  CD2 LEU B 314     -47.202  10.933 -10.680  1.00100.79           C  
ATOM   2475  N   LYS B 315     -50.074   8.456 -14.542  1.00 86.60           N  
ATOM   2476  CA  LYS B 315     -50.853   7.308 -14.923  1.00 86.60           C  
ATOM   2482  C   LYS B 315     -49.987   6.144 -15.311  1.00 86.60           C  
ATOM   2483  O   LYS B 315     -50.231   5.032 -14.846  1.00 86.60           O  
ATOM   2477  CB  LYS B 315     -51.809   7.595 -16.098  1.00 86.60           C  
ATOM   2478  CG  LYS B 315     -52.832   6.483 -16.342  1.00 86.60           C  
ATOM   2479  CD  LYS B 315     -53.907   6.396 -15.256  1.00 86.60           C  
ATOM   2480  CE  LYS B 315     -54.937   5.290 -15.489  1.00 86.60           C  
ATOM   2481  NZ  LYS B 315     -55.938   5.295 -14.397  1.00 86.60           N1+
ATOM   2484  N   PRO B 316     -48.991   6.318 -16.132  1.00154.26           N  
ATOM   2485  CA  PRO B 316     -48.191   5.191 -16.523  1.00154.26           C  
ATOM   2489  C   PRO B 316     -47.455   4.617 -15.361  1.00154.26           C  
ATOM   2490  O   PRO B 316     -47.265   3.402 -15.313  1.00154.26           O  
ATOM   2487  CB  PRO B 316     -47.293   5.696 -17.650  1.00154.26           C  
ATOM   2488  CG  PRO B 316     -48.113   6.842 -18.274  1.00154.26           C  
ATOM   2486  CD  PRO B 316     -48.967   7.383 -17.118  1.00154.26           C  
ATOM   2491  N   ILE B 317     -47.030   5.473 -14.415  1.00 40.54           N  
ATOM   2492  CA  ILE B 317     -46.296   5.007 -13.280  1.00 40.54           C  
ATOM   2497  C   ILE B 317     -47.197   4.131 -12.473  1.00 40.54           C  
ATOM   2498  O   ILE B 317     -46.800   3.052 -12.039  1.00 40.54           O  
ATOM   2493  CB  ILE B 317     -45.840   6.119 -12.375  1.00 40.54           C  
ATOM   2494  CG1 ILE B 317     -44.902   7.084 -13.119  1.00 40.54           C  
ATOM   2495  CG2 ILE B 317     -45.201   5.487 -11.126  1.00 40.54           C  
ATOM   2496  CD1 ILE B 317     -44.628   8.376 -12.348  1.00 40.54           C  
ATOM   2499  N   GLN B 318     -48.444   4.585 -12.249  1.00 56.68           N  
ATOM   2500  CA  GLN B 318     -49.364   3.845 -11.434  1.00 56.68           C  
ATOM   2506  C   GLN B 318     -49.736   2.563 -12.107  1.00 56.68           C  
ATOM   2507  O   GLN B 318     -49.720   1.505 -11.478  1.00 56.68           O  
ATOM   2501  CB  GLN B 318     -50.649   4.631 -11.117  1.00 56.68           C  
ATOM   2502  CG  GLN B 318     -50.379   5.870 -10.260  1.00 56.68           C  
ATOM   2503  CD  GLN B 318     -51.699   6.582  -9.996  1.00 56.68           C  
ATOM   2505  NE2 GLN B 318     -51.801   7.860 -10.456  1.00 56.68           N  
ATOM   2504  OE1 GLN B 318     -52.613   6.021  -9.398  1.00 56.68           O  
ATOM   2508  N   ASP B 319     -50.021   2.610 -13.422  1.00 40.27           N  
ATOM   2509  CA  ASP B 319     -50.484   1.433 -14.098  1.00 40.27           C  
ATOM   2514  C   ASP B 319     -49.444   0.368 -13.951  1.00 40.27           C  
ATOM   2515  O   ASP B 319     -49.770  -0.792 -13.705  1.00 40.27           O  
ATOM   2510  CB  ASP B 319     -50.727   1.653 -15.601  1.00 40.27           C  
ATOM   2511  CG  ASP B 319     -51.982   2.501 -15.750  1.00 40.27           C  
ATOM   2512  OD1 ASP B 319     -52.885   2.387 -14.878  1.00 40.27           O  
ATOM   2513  OD2 ASP B 319     -52.054   3.276 -16.740  1.00 40.27           O1-
ATOM   2516  N   ARG B 320     -48.159   0.744 -14.088  1.00158.19           N  
ATOM   2517  CA  ARG B 320     -47.063  -0.181 -13.995  1.00158.19           C  
ATOM   2525  C   ARG B 320     -46.922  -0.720 -12.606  1.00158.19           C  
ATOM   2526  O   ARG B 320     -46.652  -1.903 -12.409  1.00158.19           O  
ATOM   2518  CB  ARG B 320     -45.704   0.458 -14.307  1.00158.19           C  
ATOM   2519  CG  ARG B 320     -45.572   0.959 -15.738  1.00158.19           C  
ATOM   2520  CD  ARG B 320     -44.334   0.427 -16.462  1.00158.19           C  
ATOM   2521  NE  ARG B 320     -44.736  -0.806 -17.193  1.00158.19           N  
ATOM   2522  CZ  ARG B 320     -44.153  -1.099 -18.393  1.00158.19           C  
ATOM   2523  NH1 ARG B 320     -43.195  -0.270 -18.900  1.00158.19           N1+
ATOM   2524  NH2 ARG B 320     -44.527  -2.216 -19.084  1.00158.19           N  
ATOM   2527  N   TYR B 321     -47.097   0.149 -11.598  1.00 80.62           N  
ATOM   2528  CA  TYR B 321     -46.873  -0.209 -10.228  1.00 80.62           C  
ATOM   2537  C   TYR B 321     -47.756  -1.361  -9.853  1.00 80.62           C  
ATOM   2538  O   TYR B 321     -47.289  -2.371  -9.330  1.00 80.62           O  
ATOM   2529  CB  TYR B 321     -47.217   0.988  -9.318  1.00 80.62           C  
ATOM   2530  CG  TYR B 321     -47.124   0.619  -7.879  1.00 80.62           C  
ATOM   2531  CD1 TYR B 321     -45.915   0.622  -7.222  1.00 80.62           C  
ATOM   2532  CD2 TYR B 321     -48.262   0.292  -7.180  1.00 80.62           C  
ATOM   2533  CE1 TYR B 321     -45.848   0.290  -5.889  1.00 80.62           C  
ATOM   2534  CE2 TYR B 321     -48.200  -0.041  -5.848  1.00 80.62           C  
ATOM   2535  CZ  TYR B 321     -46.990  -0.046  -5.203  1.00 80.62           C  
ATOM   2536  OH  TYR B 321     -46.922  -0.387  -3.837  1.00 80.62           O  
ATOM   2539  N   TYR B 322     -49.059  -1.262 -10.155  1.00 85.21           N  
ATOM   2540  CA  TYR B 322     -49.966  -2.286  -9.729  1.00 85.21           C  
ATOM   2549  C   TYR B 322     -49.699  -3.580 -10.414  1.00 85.21           C  
ATOM   2550  O   TYR B 322     -49.837  -4.640  -9.809  1.00 85.21           O  
ATOM   2541  CB  TYR B 322     -51.442  -1.882  -9.834  1.00 85.21           C  
ATOM   2542  CG  TYR B 322     -51.604  -0.861  -8.757  1.00 85.21           C  
ATOM   2543  CD1 TYR B 322     -51.673  -1.254  -7.438  1.00 85.21           C  
ATOM   2544  CD2 TYR B 322     -51.680   0.481  -9.051  1.00 85.21           C  
ATOM   2545  CE1 TYR B 322     -51.817  -0.328  -6.432  1.00 85.21           C  
ATOM   2546  CE2 TYR B 322     -51.824   1.414  -8.050  1.00 85.21           C  
ATOM   2547  CZ  TYR B 322     -51.893   1.009  -6.739  1.00 85.21           C  
ATOM   2548  OH  TYR B 322     -52.041   1.964  -5.709  1.00 85.21           O  
ATOM   2551  N   GLU B 323     -49.333  -3.554 -11.701  1.00104.33           N  
ATOM   2552  CA  GLU B 323     -49.095  -4.820 -12.320  1.00104.33           C  
ATOM   2558  C   GLU B 323     -47.938  -5.499 -11.642  1.00104.33           C  
ATOM   2559  O   GLU B 323     -47.999  -6.695 -11.361  1.00104.33           O  
ATOM   2553  CB  GLU B 323     -48.815  -4.690 -13.823  1.00104.33           C  
ATOM   2554  CG  GLU B 323     -47.622  -3.797 -14.140  1.00104.33           C  
ATOM   2555  CD  GLU B 323     -47.711  -3.439 -15.610  1.00104.33           C  
ATOM   2556  OE1 GLU B 323     -48.753  -2.851 -16.008  1.00104.33           O  
ATOM   2557  OE2 GLU B 323     -46.744  -3.746 -16.354  1.00104.33           O1-
ATOM   2560  N   LEU B 324     -46.855  -4.753 -11.346  1.00 66.27           N  
ATOM   2561  CA  LEU B 324     -45.664  -5.314 -10.764  1.00 66.27           C  
ATOM   2566  C   LEU B 324     -45.867  -5.776  -9.350  1.00 66.27           C  
ATOM   2567  O   LEU B 324     -45.421  -6.863  -8.988  1.00 66.27           O  
ATOM   2562  CB  LEU B 324     -44.494  -4.312 -10.767  1.00 66.27           C  
ATOM   2563  CG  LEU B 324     -44.045  -3.911 -12.189  1.00 66.27           C  
ATOM   2564  CD1 LEU B 324     -42.873  -2.914 -12.153  1.00 66.27           C  
ATOM   2565  CD2 LEU B 324     -43.737  -5.156 -13.038  1.00 66.27           C  
ATOM   2568  N   ILE B 325     -46.570  -4.993  -8.508  1.00139.76           N  
ATOM   2569  CA  ILE B 325     -46.598  -5.349  -7.114  1.00139.76           C  
ATOM   2574  C   ILE B 325     -47.223  -6.695  -6.922  1.00139.76           C  
ATOM   2575  O   ILE B 325     -46.767  -7.476  -6.087  1.00139.76           O  
ATOM   2570  CB  ILE B 325     -47.247  -4.330  -6.220  1.00139.76           C  
ATOM   2571  CG1 ILE B 325     -48.745  -4.154  -6.477  1.00139.76           C  
ATOM   2572  CG2 ILE B 325     -46.466  -3.024  -6.410  1.00139.76           C  
ATOM   2573  CD1 ILE B 325     -49.394  -3.326  -5.372  1.00139.76           C  
ATOM   2576  N   GLU B 326     -48.311  -6.994  -7.651  1.00 85.13           N  
ATOM   2577  CA  GLU B 326     -48.954  -8.274  -7.547  1.00 85.13           C  
ATOM   2583  C   GLU B 326     -48.126  -9.353  -8.201  1.00 85.13           C  
ATOM   2584  O   GLU B 326     -48.038 -10.469  -7.692  1.00 85.13           O  
ATOM   2578  CB  GLU B 326     -50.348  -8.275  -8.195  1.00 85.13           C  
ATOM   2579  CG  GLU B 326     -51.325  -7.329  -7.490  1.00 85.13           C  
ATOM   2580  CD  GLU B 326     -51.582  -7.877  -6.092  1.00 85.13           C  
ATOM   2581  OE1 GLU B 326     -51.208  -9.054  -5.843  1.00 85.13           O  
ATOM   2582  OE2 GLU B 326     -52.155  -7.128  -5.257  1.00 85.13           O1-
ATOM   2585  N   SER B 327     -47.477  -9.036  -9.337  1.00 97.51           N  
ATOM   2586  CA  SER B 327     -46.782  -9.995 -10.161  1.00 97.51           C  
ATOM   2589  C   SER B 327     -45.608 -10.611  -9.464  1.00 97.51           C  
ATOM   2590  O   SER B 327     -45.108 -10.107  -8.462  1.00 97.51           O  
ATOM   2587  CB  SER B 327     -46.243  -9.357 -11.452  1.00 97.51           C  
ATOM   2588  OG  SER B 327     -45.489 -10.301 -12.194  1.00 97.51           O  
ATOM   2591  N   GLU B 328     -45.223 -11.804  -9.974  1.00102.00           N  
ATOM   2592  CA  GLU B 328     -44.084 -12.603  -9.614  1.00102.00           C  
ATOM   2598  C   GLU B 328     -42.847 -12.002 -10.204  1.00102.00           C  
ATOM   2599  O   GLU B 328     -41.753 -12.132  -9.654  1.00102.00           O  
ATOM   2593  CB  GLU B 328     -44.202 -14.039 -10.153  1.00102.00           C  
ATOM   2594  CG  GLU B 328     -43.021 -14.945  -9.807  1.00102.00           C  
ATOM   2595  CD  GLU B 328     -43.360 -16.340 -10.315  1.00102.00           C  
ATOM   2596  OE1 GLU B 328     -44.503 -16.797 -10.054  1.00102.00           O
[truncated: 23,903 more chars]
