# Supplementary material for: Structural Descriptors for Subunit Interface Regions in Homodimers: Effect of Lipid Membrane and Secondary Structure Type
Source: J Chem Inf Model. 2025 Mar 27;65(7):3117–26. doi: 10.1021/acs.jcim.4c01233 (PMC12004529; doi:10.1021/acs.jcim.4c01233)
Supplement: Supplementary file 3 — ci4c01233_si_003.tar [file ci4c01233_si_003.tar › database/alpha/3hwk_cytop.pdb]

ATOM      1  N   ASP A   1     -14.201  40.337   7.095  1.00 42.19           N  
ATOM      2  CA  ASP A   1     -14.289  41.754   6.582  1.00 42.98           C  
ATOM      3  C   ASP A   1     -15.434  41.983   5.568  1.00 41.74           C  
ATOM      4  O   ASP A   1     -15.395  41.499   4.428  1.00 41.71           O  
ATOM      5  CB  ASP A   1     -12.959  42.222   5.976  1.00 43.58           C  
ATOM      6  CG  ASP A   1     -13.030  43.666   5.459  1.00 46.68           C  
ATOM      7  OD1 ASP A   1     -13.434  44.580   6.226  1.00 48.69           O  
ATOM      8  OD2 ASP A   1     -12.690  43.885   4.275  1.00 50.04           O1-
ATOM      9  N   ILE A   2     -16.420  42.761   5.993  1.00 40.31           N  
ATOM     10  CA  ILE A   2     -17.705  42.815   5.328  1.00 39.32           C  
ATOM     11  C   ILE A   2     -17.757  43.886   4.238  1.00 38.63           C  
ATOM     12  O   ILE A   2     -17.715  45.098   4.511  1.00 38.62           O  
ATOM     13  CB  ILE A   2     -18.866  42.977   6.356  1.00 39.31           C  
ATOM     14  CG1 ILE A   2     -18.798  41.853   7.406  1.00 38.89           C  
ATOM     15  CG2 ILE A   2     -20.201  42.946   5.642  1.00 38.99           C  
ATOM     16  CD1 ILE A   2     -19.201  42.265   8.827  1.00 37.92           C  
ATOM     17  N   LYS A   3     -17.864  43.414   2.999  1.00 37.37           N  
ATOM     18  CA  LYS A   3     -17.929  44.289   1.833  1.00 36.32           C  
ATOM     19  C   LYS A   3     -19.355  44.797   1.585  1.00 35.49           C  
ATOM     20  O   LYS A   3     -19.976  44.437   0.595  1.00 35.39           O  
ATOM     21  CB  LYS A   3     -17.378  43.555   0.595  1.00 36.28           C  
ATOM     22  CG  LYS A   3     -15.919  43.046   0.730  1.00 36.84           C  
ATOM     23  CD  LYS A   3     -15.028  44.074   1.434  1.00 38.36           C  
ATOM     24  CE  LYS A   3     -13.572  43.998   1.019  1.00 40.02           C  
ATOM     25  NZ  LYS A   3     -12.974  45.361   1.243  1.00 42.03           N1+
ATOM     26  N   LYS A   4     -19.871  45.633   2.481  1.00 34.88           N  
ATOM     27  CA  LYS A   4     -21.249  46.130   2.360  1.00 34.92           C  
ATOM     28  C   LYS A   4     -21.505  46.909   1.059  1.00 33.71           C  
ATOM     29  O   LYS A   4     -20.841  47.903   0.776  1.00 33.93           O  
ATOM     30  CB  LYS A   4     -21.614  46.992   3.566  1.00 35.23           C  
ATOM     31  CG  LYS A   4     -23.084  47.390   3.641  1.00 38.73           C  
ATOM     32  CD  LYS A   4     -23.950  46.252   4.179  1.00 43.01           C  
ATOM     33  CE  LYS A   4     -24.933  46.768   5.232  1.00 45.42           C  
ATOM     34  NZ  LYS A   4     -26.225  47.182   4.636  1.00 45.29           N1+
ATOM     35  N   GLY A   5     -22.467  46.438   0.275  1.00 32.55           N  
ATOM     36  CA  GLY A   5     -22.848  47.083  -0.980  1.00 30.75           C  
ATOM     37  C   GLY A   5     -21.813  46.894  -2.074  1.00 29.63           C  
ATOM     38  O   GLY A   5     -21.863  47.559  -3.112  1.00 29.30           O  
ATOM     39  N   LEU A   6     -20.875  45.981  -1.829  1.00 28.87           N  
ATOM     40  CA  LEU A   6     -19.768  45.675  -2.739  1.00 28.60           C  
ATOM     41  C   LEU A   6     -18.974  46.935  -3.121  1.00 28.04           C  
ATOM     42  O   LEU A   6     -18.442  47.019  -4.221  1.00 28.15           O  
ATOM     43  CB  LEU A   6     -20.271  44.945  -4.000  1.00 28.28           C  
ATOM     44  CG  LEU A   6     -21.010  43.615  -3.815  1.00 29.38           C  
ATOM     45  CD1 LEU A   6     -21.432  43.010  -5.156  1.00 27.91           C  
ATOM     46  CD2 LEU A   6     -20.126  42.659  -3.078  1.00 27.93           C  
ATOM     47  N   ALA A   7     -18.911  47.898  -2.204  1.00 27.50           N  
ATOM     48  CA  ALA A   7     -18.235  49.177  -2.440  1.00 27.31           C  
ATOM     49  C   ALA A   7     -16.750  48.936  -2.681  1.00 27.19           C  
ATOM     50  O   ALA A   7     -16.065  48.338  -1.847  1.00 27.02           O  
ATOM     51  CB  ALA A   7     -18.460  50.149  -1.260  1.00 26.94           C  
ATOM     52  N   GLY A   8     -16.271  49.352  -3.849  1.00 27.06           N  
ATOM     53  CA  GLY A   8     -14.852  49.213  -4.186  1.00 27.52           C  
ATOM     54  C   GLY A   8     -14.429  47.805  -4.557  1.00 28.06           C  
ATOM     55  O   GLY A   8     -13.244  47.550  -4.793  1.00 28.05           O  
ATOM     56  N   VAL A   9     -15.386  46.883  -4.622  1.00 28.05           N  
ATOM     57  CA  VAL A   9     -15.063  45.492  -4.932  1.00 27.90           C  
ATOM     58  C   VAL A   9     -15.146  45.226  -6.422  1.00 28.05           C  
ATOM     59  O   VAL A   9     -16.172  45.462  -7.046  1.00 28.42           O  
ATOM     60  CB  VAL A   9     -15.978  44.521  -4.184  1.00 28.16           C  
ATOM     61  CG1 VAL A   9     -15.634  43.074  -4.543  1.00 27.35           C  
ATOM     62  CG2 VAL A   9     -15.882  44.766  -2.668  1.00 27.08           C  
ATOM     63  N   VAL A  10     -14.054  44.737  -6.992  1.00 28.38           N  
ATOM     64  CA  VAL A  10     -13.992  44.464  -8.415  1.00 28.65           C  
ATOM     65  C   VAL A  10     -14.467  43.024  -8.612  1.00 28.69           C  
ATOM     66  O   VAL A  10     -13.836  42.104  -8.092  1.00 28.94           O  
ATOM     67  CB  VAL A  10     -12.555  44.718  -8.963  1.00 28.86           C  
ATOM     68  CG1 VAL A  10     -12.471  44.414 -10.447  1.00 29.45           C  
ATOM     69  CG2 VAL A  10     -12.137  46.170  -8.708  1.00 28.53           C  
ATOM     70  N   VAL A  11     -15.595  42.836  -9.314  1.00 28.56           N  
ATOM     71  CA  VAL A  11     -16.239  41.510  -9.415  1.00 28.42           C  
ATOM     72  C   VAL A  11     -16.096  40.764 -10.759  1.00 28.68           C  
ATOM     73  O   VAL A  11     -16.435  39.577 -10.831  1.00 28.51           O  
ATOM     74  CB  VAL A  11     -17.756  41.515  -8.977  1.00 28.90           C  
ATOM     75  CG1 VAL A  11     -17.941  42.153  -7.597  1.00 28.71           C  
ATOM     76  CG2 VAL A  11     -18.665  42.195 -10.026  1.00 28.16           C  
ATOM     77  N   ASP A  12     -15.624  41.443 -11.808  1.00 28.08           N  
ATOM     78  CA  ASP A  12     -15.465  40.821 -13.136  1.00 29.14           C  
ATOM     79  C   ASP A  12     -14.723  41.774 -14.094  1.00 29.38           C  
ATOM     80  O   ASP A  12     -14.401  42.913 -13.747  1.00 29.21           O  
ATOM     81  CB  ASP A  12     -16.839  40.385 -13.729  1.00 29.14           C  
ATOM     82  CG  ASP A  12     -16.756  39.108 -14.619  1.00 31.13           C  
ATOM     83  OD1 ASP A  12     -15.645  38.750 -15.085  1.00 28.86           O  
ATOM     84  OD2 ASP A  12     -17.820  38.465 -14.872  1.00 30.23           O1-
ATOM     85  N   THR A  13     -14.434  41.287 -15.289  1.00 29.95           N  
ATOM     86  CA  THR A  13     -13.923  42.123 -16.367  1.00 30.90           C  
ATOM     87  C   THR A  13     -15.062  42.337 -17.361  1.00 30.91           C  
ATOM     88  O   THR A  13     -15.942  41.471 -17.517  1.00 31.88           O  
ATOM     89  CB  THR A  13     -12.755  41.438 -17.104  1.00 31.23           C  
ATOM     90  CG2 THR A  13     -11.639  41.074 -16.164  1.00 30.23           C  
ATOM     91  OG1 THR A  13     -13.234  40.229 -17.706  1.00 34.70           O  
ATOM     92  N   THR A  14     -15.071  43.494 -18.008  1.00 30.40           N  
ATOM     93  CA  THR A  14     -16.003  43.765 -19.099  1.00 29.00           C  
ATOM     94  C   THR A  14     -15.234  44.429 -20.244  1.00 29.17           C  
ATOM     95  O   THR A  14     -14.191  45.055 -20.018  1.00 29.35           O  
ATOM     96  CB  THR A  14     -17.187  44.650 -18.627  1.00 29.15           C  
ATOM     97  CG2 THR A  14     -16.720  45.997 -18.069  1.00 29.77           C  
ATOM     98  OG1 THR A  14     -18.092  44.882 -19.706  1.00 26.54           O  
ATOM     99  N   ALA A  15     -15.724  44.274 -21.465  1.00 28.23           N  
ATOM    100  CA  ALA A  15     -15.149  44.970 -22.604  1.00 27.96           C  
ATOM    101  C   ALA A  15     -16.108  46.049 -23.094  1.00 28.15           C  
ATOM    102  O   ALA A  15     -15.855  46.698 -24.109  1.00 28.22           O  
ATOM    103  CB  ALA A  15     -14.852  43.991 -23.727  1.00 27.52           C  
ATOM    104  N   ILE A  16     -17.200  46.256 -22.365  1.00 27.84           N  
ATOM    105  CA  ILE A  16     -18.296  47.080 -22.865  1.00 27.40           C  
ATOM    106  C   ILE A  16     -18.102  48.581 -22.677  1.00 27.87           C  
ATOM    107  O   ILE A  16     -18.445  49.369 -23.565  1.00 28.99           O  
ATOM    108  CB  ILE A  16     -19.635  46.637 -22.264  1.00 27.23           C  
ATOM    109  CG1 ILE A  16     -19.877  45.159 -22.592  1.00 26.00           C  
ATOM    110  CG2 ILE A  16     -20.782  47.516 -22.788  1.00 27.08           C  
ATOM    111  CD1 ILE A  16     -20.988  44.538 -21.783  1.00 27.20           C  
ATOM    112  N   SER A  17     -17.556  48.990 -21.538  1.00 27.56           N  
ATOM    113  CA  SER A  17     -17.418  50.405 -21.248  1.00 27.11           C  
ATOM    114  C   SER A  17     -16.428  50.644 -20.104  1.00 27.83           C  
ATOM    115  O   SER A  17     -16.128  49.748 -19.339  1.00 27.34           O  
ATOM    116  CB  SER A  17     -18.789  51.022 -20.933  1.00 26.94           C  
ATOM    117  OG  SER A  17     -19.208  50.772 -19.593  1.00 24.79           O  
ATOM    118  N   LYS A  18     -15.897  51.859 -20.028  1.00 28.99           N  
ATOM    119  CA  LYS A  18     -15.085  52.303 -18.887  1.00 30.16           C  
ATOM    120  C   LYS A  18     -15.068  53.821 -18.875  1.00 30.39           C  
ATOM    121  O   LYS A  18     -15.434  54.474 -19.871  1.00 31.21           O  
ATOM    122  CB  LYS A  18     -13.643  51.761 -18.924  1.00 30.32           C  
ATOM    123  CG  LYS A  18     -12.852  52.119 -20.203  1.00 32.32           C  
ATOM    124  CD  LYS A  18     -11.349  52.379 -19.929  1.00 33.63           C  
ATOM    125  CE  LYS A  18     -10.632  52.866 -21.235  1.00 36.32           C  
ATOM    126  NZ  LYS A  18      -9.162  52.553 -21.355  1.00 34.05           N1+
ATOM    127  N   VAL A  19     -14.678  54.365 -17.732  1.00 30.41           N  
ATOM    128  CA  VAL A  19     -14.406  55.773 -17.585  1.00 30.27           C  
ATOM    129  C   VAL A  19     -12.891  55.978 -17.542  1.00 30.58           C  
ATOM    130  O   VAL A  19     -12.229  55.462 -16.644  1.00 29.95           O  
ATOM    131  CB  VAL A  19     -15.026  56.332 -16.302  1.00 30.32           C  
ATOM    132  CG1 VAL A  19     -14.659  57.808 -16.150  1.00 29.84           C  
ATOM    133  CG2 VAL A  19     -16.549  56.154 -16.320  1.00 30.32           C  
ATOM    134  N   VAL A  20     -12.356  56.710 -18.528  1.00 31.07           N  
ATOM    135  CA  VAL A  20     -10.954  57.152 -18.527  1.00 31.35           C  
ATOM    136  C   VAL A  20     -10.766  58.132 -17.364  1.00 31.99           C  
ATOM    137  O   VAL A  20     -11.404  59.177 -17.332  1.00 31.90           O  
ATOM    138  CB  VAL A  20     -10.560  57.816 -19.886  1.00 31.89           C  
ATOM    139  CG1 VAL A  20      -9.097  58.254 -19.882  1.00 31.17           C  
ATOM    140  CG2 VAL A  20     -10.830  56.860 -21.058  1.00 29.94           C  
ATOM    141  N   PRO A  21      -9.903  57.786 -16.390  1.00 32.86           N  
ATOM    142  CA  PRO A  21      -9.877  58.563 -15.127  1.00 33.44           C  
ATOM    143  C   PRO A  21      -9.433  60.038 -15.212  1.00 33.36           C  
ATOM    144  O   PRO A  21     -10.128  60.911 -14.657  1.00 33.19           O  
ATOM    145  CB  PRO A  21      -8.938  57.747 -14.207  1.00 33.43           C  
ATOM    146  CG  PRO A  21      -8.161  56.852 -15.134  1.00 33.73           C  
ATOM    147  CD  PRO A  21      -8.974  56.635 -16.373  1.00 32.41           C  
ATOM    148  N   GLN A  22      -8.306  60.312 -15.866  1.00 33.30           N  
ATOM    149  CA  GLN A  22      -7.712  61.675 -15.868  1.00 34.34           C  
ATOM    150  C   GLN A  22      -8.684  62.690 -16.493  1.00 33.66           C  
ATOM    151  O   GLN A  22      -8.794  63.842 -16.066  1.00 33.41           O  
ATOM    152  CB  GLN A  22      -6.339  61.694 -16.581  1.00 34.31           C  
ATOM    153  CG  GLN A  22      -5.322  60.609 -16.081  1.00 38.94           C  
ATOM    154  CD  GLN A  22      -4.508  60.988 -14.790  1.00 45.53           C  
ATOM    155  NE2 GLN A  22      -3.284  60.428 -14.679  1.00 46.92           N  
ATOM    156  OE1 GLN A  22      -4.966  61.756 -13.923  1.00 45.54           O  
ATOM    157  N   THR A  23      -9.449  62.188 -17.448  1.00 33.32           N  
ATOM    158  CA  THR A  23     -10.341  62.953 -18.298  1.00 33.14           C  
ATOM    159  C   THR A  23     -11.814  62.842 -17.864  1.00 32.19           C  
ATOM    160  O   THR A  23     -12.679  63.607 -18.338  1.00 31.34           O  
ATOM    161  CB  THR A  23     -10.126  62.446 -19.751  1.00 33.24           C  
ATOM    162  CG2 THR A  23     -11.358  62.446 -20.503  1.00 35.33           C  
ATOM    163  OG1 THR A  23      -9.185  63.299 -20.424  1.00 34.81           O  
ATOM    164  N   ASN A  24     -12.094  61.901 -16.950  1.00 31.02           N  
ATOM    165  CA  ASN A  24     -13.472  61.573 -16.553  1.00 29.82           C  
ATOM    166  C   ASN A  24     -14.372  61.361 -17.777  1.00 29.08           C  
ATOM    167  O   ASN A  24     -15.478  61.917 -17.880  1.00 28.21           O  
ATOM    168  CB  ASN A  24     -14.074  62.625 -15.619  1.00 29.62           C  
ATOM    169  CG  ASN A  24     -15.267  62.089 -14.857  1.00 30.07           C  
ATOM    170  ND2 ASN A  24     -16.224  62.956 -14.568  1.00 28.24           N  
ATOM    171  OD1 ASN A  24     -15.333  60.885 -14.551  1.00 28.82           O  
ATOM    172  N   SER A  25     -13.874  60.531 -18.686  1.00 28.41           N  
ATOM    173  CA  SER A  25     -14.504  60.284 -19.967  1.00 28.34           C  
ATOM    174  C   SER A  25     -15.128  58.899 -20.030  1.00 27.49           C  
ATOM    175  O   SER A  25     -14.423  57.878 -20.096  1.00 27.80           O  
ATOM    176  CB  SER A  25     -13.457  60.390 -21.061  1.00 28.48           C  
ATOM    177  OG  SER A  25     -14.064  60.447 -22.322  1.00 30.36           O  
ATOM    178  N   LEU A  26     -16.450  58.851 -19.998  1.00 26.59           N  
ATOM    179  CA  LEU A  26     -17.145  57.593 -20.251  1.00 25.12           C  
ATOM    180  C   LEU A  26     -16.955  57.189 -21.716  1.00 24.33           C  
ATOM    181  O   LEU A  26     -17.077  58.028 -22.604  1.00 23.96           O  
ATOM    182  CB  LEU A  26     -18.617  57.742 -19.920  1.00 24.95           C  
ATOM    183  CG  LEU A  26     -19.527  56.523 -20.115  1.00 24.06           C  
ATOM    184  CD1 LEU A  26     -19.155  55.380 -19.179  1.00 22.27           C  
ATOM    185  CD2 LEU A  26     -20.951  56.979 -19.902  1.00 24.13           C  
ATOM    186  N   THR A  27     -16.621  55.925 -21.953  1.00 23.56           N  
ATOM    187  CA  THR A  27     -16.513  55.410 -23.311  1.00 23.81           C  
ATOM    188  C   THR A  27     -17.381  54.170 -23.480  1.00 24.52           C  
ATOM    189  O   THR A  27     -17.599  53.422 -22.516  1.00 24.36           O  
ATOM    190  CB  THR A  27     -15.036  55.038 -23.704  1.00 24.15           C  
ATOM    191  CG2 THR A  27     -14.121  56.289 -23.784  1.00 22.64           C  
ATOM    192  OG1 THR A  27     -14.497  54.135 -22.733  1.00 22.22           O  
ATOM    193  N   TYR A  28     -17.883  53.967 -24.703  1.00 24.81           N  
ATOM    194  CA  TYR A  28     -18.592  52.739 -25.084  1.00 24.71           C  
ATOM    195  C   TYR A  28     -17.754  52.065 -26.139  1.00 25.65           C  
ATOM    196  O   TYR A  28     -17.534  52.632 -27.217  1.00 25.90           O  
ATOM    197  CB  TYR A  28     -19.964  53.029 -25.717  1.00 23.75           C  
ATOM    198  CG  TYR A  28     -21.029  53.630 -24.817  1.00 21.89           C  
ATOM    199  CD1 TYR A  28     -20.933  53.572 -23.405  1.00 19.13           C  
ATOM    200  CD2 TYR A  28     -22.157  54.239 -25.381  1.00 17.21           C  
ATOM    201  CE1 TYR A  28     -21.937  54.136 -22.581  1.00 17.57           C  
ATOM    202  CE2 TYR A  28     -23.163  54.795 -24.577  1.00 18.54           C  
ATOM    203  CZ  TYR A  28     -23.053  54.735 -23.174  1.00 19.93           C  
ATOM    204  OH  TYR A  28     -24.062  55.294 -22.389  1.00 21.88           O  
ATOM    205  N   ARG A  29     -17.307  50.847 -25.852  1.00 26.10           N  
ATOM    206  CA  ARG A  29     -16.403  50.146 -26.747  1.00 26.82           C  
ATOM    207  C   ARG A  29     -15.267  51.053 -27.234  1.00 26.98           C  
ATOM    208  O   ARG A  29     -14.847  50.948 -28.391  1.00 26.79           O  
ATOM    209  CB  ARG A  29     -17.159  49.533 -27.944  1.00 26.87           C  
ATOM    210  CG  ARG A  29     -18.338  48.639 -27.590  1.00 26.91           C  
ATOM    211  CD  ARG A  29     -17.884  47.272 -27.057  1.00 28.08           C  
ATOM    212  NE  ARG A  29     -19.010  46.359 -26.895  1.00 26.49           N  
ATOM    213  CZ  ARG A  29     -18.933  45.151 -26.344  1.00 27.83           C  
ATOM    214  NH1 ARG A  29     -17.787  44.696 -25.854  1.00 26.40           N1+
ATOM    215  NH2 ARG A  29     -20.023  44.398 -26.252  1.00 27.56           N  
ATOM    216  N   GLY A  30     -14.779  51.935 -26.354  1.00 26.77           N  
ATOM    217  CA  GLY A  30     -13.624  52.785 -26.664  1.00 27.03           C  
ATOM    218  C   GLY A  30     -13.893  54.201 -27.172  1.00 27.65           C  
ATOM    219  O   GLY A  30     -13.015  55.072 -27.100  1.00 27.43           O  
ATOM    220  N   TYR A  31     -15.100  54.430 -27.692  1.00 27.61           N  
ATOM    221  CA  TYR A  31     -15.501  55.741 -28.186  1.00 26.96           C  
ATOM    222  C   TYR A  31     -16.101  56.569 -27.066  1.00 27.10           C  
ATOM    223  O   TYR A  31     -16.968  56.076 -26.348  1.00 27.70           O  
ATOM    224  CB  TYR A  31     -16.532  55.589 -29.303  1.00 26.56           C  
ATOM    225  CG  TYR A  31     -16.000  54.893 -30.542  1.00 26.88           C  
ATOM    226  CD1 TYR A  31     -15.038  55.515 -31.362  1.00 26.68           C  
ATOM    227  CD2 TYR A  31     -16.466  53.629 -30.913  1.00 25.21           C  
ATOM    228  CE1 TYR A  31     -14.537  54.890 -32.496  1.00 25.40           C  
ATOM    229  CE2 TYR A  31     -15.984  53.001 -32.064  1.00 26.88           C  
ATOM    230  CZ  TYR A  31     -15.013  53.638 -32.846  1.00 27.31           C  
ATOM    231  OH  TYR A  31     -14.522  53.030 -33.981  1.00 27.89           O  
ATOM    232  N   PRO A  32     -15.659  57.837 -26.914  1.00 26.81           N  
ATOM    233  CA  PRO A  32     -16.254  58.666 -25.876  1.00 26.47           C  
ATOM    234  C   PRO A  32     -17.729  58.905 -26.154  1.00 26.20           C  
ATOM    235  O   PRO A  32     -18.117  59.231 -27.280  1.00 25.69           O  
ATOM    236  CB  PRO A  32     -15.471  59.997 -25.967  1.00 25.87           C  
ATOM    237  CG  PRO A  32     -14.281  59.710 -26.745  1.00 26.13           C  
ATOM    238  CD  PRO A  32     -14.641  58.581 -27.681  1.00 26.92           C  
ATOM    239  N   VAL A  33     -18.526  58.746 -25.109  1.00 26.05           N  
ATOM    240  CA  VAL A  33     -19.971  58.873 -25.169  1.00 26.63           C  
ATOM    241  C   VAL A  33     -20.409  60.299 -25.518  1.00 27.25           C  
ATOM    242  O   VAL A  33     -21.444  60.512 -26.175  1.00 27.54           O  
ATOM    243  CB  VAL A  33     -20.545  58.456 -23.809  1.00 26.66           C  
ATOM    244  CG1 VAL A  33     -22.068  58.557 -23.792  1.00 26.80           C  
ATOM    245  CG2 VAL A  33     -20.103  57.030 -23.515  1.00 26.53           C  
ATOM    246  N   GLN A  34     -19.619  61.267 -25.052  1.00 27.10           N  
ATOM    247  CA  GLN A  34     -19.799  62.685 -25.347  1.00 27.00           C  
ATOM    248  C   GLN A  34     -19.805  62.923 -26.869  1.00 26.96           C  
ATOM    249  O   GLN A  34     -20.642  63.669 -27.394  1.00 25.73           O  
ATOM    250  CB  GLN A  34     -18.629  63.411 -24.711  1.00 27.30           C  
ATOM    251  CG  GLN A  34     -18.794  64.889 -24.561  1.00 29.24           C  
ATOM    252  CD  GLN A  34     -17.768  65.463 -23.625  1.00 28.81           C  
ATOM    253  NE2 GLN A  34     -18.198  66.435 -22.827  1.00 32.61           N  
ATOM    254  OE1 GLN A  34     -16.616  64.993 -23.560  1.00 29.47           O  
ATOM    255  N   ASP A  35     -18.871  62.257 -27.553  1.00 26.34           N  
ATOM    256  CA  ASP A  35     -18.765  62.309 -28.997  1.00 27.43           C  
ATOM    257  C   ASP A  35     -19.903  61.543 -29.693  1.00 27.43           C  
ATOM    258  O   ASP A  35     -20.564  62.096 -30.603  1.00 28.03           O  
ATOM    259  CB  ASP A  35     -17.375  61.826 -29.463  1.00 27.37           C  
ATOM    260  CG  ASP A  35     -16.233  62.716 -28.933  1.00 28.77           C  
ATOM    261  OD1 ASP A  35     -16.500  63.903 -28.651  1.00 27.10           O  
ATOM    262  OD2 ASP A  35     -15.070  62.229 -28.800  1.00 31.06           O1-
ATOM    263  N   LEU A  36     -20.159  60.305 -29.259  1.00 26.66           N  
ATOM    264  CA  LEU A  36     -21.298  59.542 -29.788  1.00 26.51           C  
ATOM    265  C   LEU A  36     -22.609  60.342 -29.664  1.00 26.42           C  
ATOM    266  O   LEU A  36     -23.418  60.376 -30.597  1.00 25.96           O  
ATOM    267  CB  LEU A  36     -21.427  58.157 -29.133  1.00 25.38           C  
ATOM    268  CG  LEU A  36     -20.266  57.175 -29.302  1.00 25.39           C  
ATOM    269  CD1 LEU A  36     -20.319  56.049 -28.250  1.00 21.32           C  
ATOM    270  CD2 LEU A  36     -20.203  56.622 -30.740  1.00 23.40           C  
ATOM    271  N   ALA A  37     -22.796  60.997 -28.529  1.00 26.46           N  
ATOM    272  CA  ALA A  37     -24.006  61.787 -28.299  1.00 27.94           C  
ATOM    273  C   ALA A  37     -24.105  62.974 -29.258  1.00 28.87           C  
ATOM    274  O   ALA A  37     -25.193  63.343 -29.708  1.00 29.80           O  
ATOM    275  CB  ALA A  37     -24.077  62.252 -26.845  1.00 27.15           C  
ATOM    276  N   ALA A  38     -22.966  63.563 -29.580  1.00 29.96           N  
ATOM    277  CA  ALA A  38     -22.928  64.705 -30.479  1.00 31.26           C  
ATOM    278  C   ALA A  38     -23.101  64.307 -31.945  1.00 32.02           C  
ATOM    279  O   ALA A  38     -23.615  65.087 -32.725  1.00 32.33           O  
ATOM    280  CB  ALA A  38     -21.620  65.489 -30.295  1.00 30.68           C  
ATOM    281  N   ARG A  39     -22.661  63.112 -32.330  1.00 32.64           N  
ATOM    282  CA  ARG A  39     -22.568  62.813 -33.765  1.00 33.85           C  
ATOM    283  C   ARG A  39     -23.376  61.591 -34.245  1.00 33.39           C  
ATOM    284  O   ARG A  39     -23.683  61.490 -35.436  1.00 34.46           O  
ATOM    285  CB  ARG A  39     -21.089  62.764 -34.222  1.00 34.35           C  
ATOM    286  CG  ARG A  39     -20.379  64.128 -34.068  1.00 38.14           C  
ATOM    287  CD  ARG A  39     -19.041  64.269 -34.805  1.00 45.19           C  
ATOM    288  NE  ARG A  39     -19.170  64.089 -36.253  1.00 50.02           N  
ATOM    289  CZ  ARG A  39     -18.486  63.190 -36.964  1.00 52.71           C  
ATOM    290  NH1 ARG A  39     -17.590  62.396 -36.372  1.00 52.65           N1+
ATOM    291  NH2 ARG A  39     -18.684  63.100 -38.278  1.00 53.78           N  
ATOM    292  N   CYS A  40     -23.734  60.691 -33.331  1.00 31.81           N  
ATOM    293  CA  CYS A  40     -24.409  59.445 -33.703  1.00 30.79           C  
ATOM    294  C   CYS A  40     -25.910  59.403 -33.378  1.00 29.63           C  
ATOM    295  O   CYS A  40     -26.442  60.245 -32.660  1.00 29.11           O  
ATOM    296  CB  CYS A  40     -23.695  58.242 -33.078  1.00 30.55           C  
ATOM    297  SG  CYS A  40     -21.965  58.126 -33.568  1.00 31.39           S  
ATOM    298  N   SER A  41     -26.586  58.426 -33.959  1.00 28.53           N  
ATOM    299  CA  SER A  41     -27.958  58.107 -33.587  1.00 28.02           C  
ATOM    300  C   SER A  41     -27.935  56.966 -32.564  1.00 27.07           C  
ATOM    301  O   SER A  41     -26.938  56.262 -32.425  1.00 26.55           O  
ATOM    302  CB  SER A  41     -28.759  57.690 -34.822  1.00 27.48           C  
ATOM    303  OG  SER A  41     -28.139  56.584 -35.463  1.00 27.71           O  
ATOM    304  N   PHE A  42     -29.047  56.783 -31.868  1.00 27.13           N  
ATOM    305  CA  PHE A  42     -29.214  55.659 -30.949  1.00 26.74           C  
ATOM    306  C   PHE A  42     -29.052  54.330 -31.674  1.00 26.40           C  
ATOM    307  O   PHE A  42     -28.392  53.430 -31.162  1.00 26.95           O  
ATOM    308  CB  PHE A  42     -30.570  55.741 -30.254  1.00 26.99           C  
ATOM    309  CG  PHE A  42     -30.778  54.694 -29.181  1.00 28.32           C  
ATOM    310  CD1 PHE A  42     -30.068  54.749 -27.975  1.00 28.86           C  
ATOM    311  CD2 PHE A  42     -31.706  53.669 -29.366  1.00 28.83           C  
ATOM    312  CE1 PHE A  42     -30.281  53.798 -26.969  1.00 29.14           C  
ATOM    313  CE2 PHE A  42     -31.920  52.702 -28.378  1.00 28.89           C  
ATOM    314  CZ  PHE A  42     -31.215  52.767 -27.170  1.00 28.29           C  
ATOM    315  N   GLU A  43     -29.628  54.199 -32.867  1.00 25.79           N  
ATOM    316  CA  GLU A  43     -29.372  53.010 -33.687  1.00 25.72           C  
ATOM    317  C   GLU A  43     -27.876  52.686 -33.766  1.00 25.64           C  
ATOM    318  O   GLU A  43     -27.451  51.560 -33.442  1.00 25.69           O  
ATOM    319  CB  GLU A  43     -29.951  53.164 -35.103  1.00 25.69           C  
ATOM    320  CG  GLU A  43     -31.467  53.122 -35.162  1.00 24.96           C  
ATOM    321  CD  GLU A  43     -32.109  54.494 -35.102  1.00 25.57           C  
ATOM    322  OE1 GLU A  43     -31.583  55.392 -34.421  1.00 26.15           O  
ATOM    323  OE2 GLU A  43     -33.167  54.681 -35.736  1.00 26.85           O1-
ATOM    324  N   GLN A  44     -27.070  53.673 -34.161  1.00 25.11           N  
ATOM    325  CA  GLN A  44     -25.631  53.447 -34.263  1.00 25.59           C  
ATOM    326  C   GLN A  44     -25.015  53.012 -32.927  1.00 25.22           C  
ATOM    327  O   GLN A  44     -24.166  52.110 -32.881  1.00 25.61           O  
ATOM    328  CB  GLN A  44     -24.921  54.689 -34.789  1.00 25.74           C  
ATOM    329  CG  GLN A  44     -25.223  55.026 -36.216  1.00 26.54           C  
ATOM    330  CD  GLN A  44     -24.540  56.320 -36.639  1.00 30.01           C  
ATOM    331  NE2 GLN A  44     -23.627  56.212 -37.595  1.00 29.31           N  
ATOM    332  OE1 GLN A  44     -24.831  57.400 -36.116  1.00 30.11           O  
ATOM    333  N   VAL A  45     -25.466  53.645 -31.846  1.00 24.72           N  
ATOM    334  CA  VAL A  45     -24.952  53.359 -30.522  1.00 24.02           C  
ATOM    335  C   VAL A  45     -25.371  51.975 -30.037  1.00 24.22           C  
ATOM    336  O   VAL A  45     -24.531  51.230 -29.501  1.00 24.15           O  
ATOM    337  CB  VAL A  45     -25.319  54.474 -29.535  1.00 24.26           C  
ATOM    338  CG1 VAL A  45     -24.880  54.123 -28.084  1.00 22.02           C  
ATOM    339  CG2 VAL A  45     -24.651  55.761 -30.001  1.00 23.55           C  
ATOM    340  N   ALA A  46     -26.635  51.606 -30.242  1.00 23.39           N  
ATOM    341  CA  ALA A  46     -27.064  50.237 -29.917  1.00 23.45           C  
ATOM    342  C   ALA A  46     -26.209  49.189 -30.657  1.00 23.63           C  
ATOM    343  O   ALA A  46     -25.691  48.233 -30.053  1.00 23.77           O  
ATOM    344  CB  ALA A  46     -28.542  50.050 -30.225  1.00 22.66           C  
ATOM    345  N   PHE A  47     -26.052  49.378 -31.964  1.00 24.00           N  
ATOM    346  CA  PHE A  47     -25.239  48.470 -32.778  1.00 24.40           C  
ATOM    347  C   PHE A  47     -23.831  48.352 -32.165  1.00 24.40           C  
ATOM    348  O   PHE A  47     -23.311  47.238 -31.968  1.00 23.90           O  
ATOM    349  CB  PHE A  47     -25.200  48.968 -34.242  1.00 24.40           C  
ATOM    350  CG  PHE A  47     -24.442  48.072 -35.188  1.00 25.11           C  
ATOM    351  CD1 PHE A  47     -25.123  47.291 -36.112  1.00 26.16           C  
ATOM    352  CD2 PHE A  47     -23.040  48.023 -35.166  1.00 24.33           C  
ATOM    353  CE1 PHE A  47     -24.437  46.455 -37.002  1.00 26.71           C  
ATOM    354  CE2 PHE A  47     -22.337  47.202 -36.037  1.00 25.77           C  
ATOM    355  CZ  PHE A  47     -23.029  46.412 -36.971  1.00 27.37           C  
ATOM    356  N   LEU A  48     -23.237  49.504 -31.840  1.00 24.59           N  
ATOM    357  CA  LEU A  48     -21.883  49.553 -31.273  1.00 24.62           C  
ATOM    358  C   LEU A  48     -21.792  48.773 -29.973  1.00 25.17           C  
ATOM    359  O   LEU A  48     -20.897  47.933 -29.799  1.00 25.45           O  
ATOM    360  CB  LEU A  48     -21.448  51.007 -31.032  1.00 24.36           C  
ATOM    361  CG  LEU A  48     -20.175  51.243 -30.207  1.00 23.63           C  
ATOM    362  CD1 LEU A  48     -18.931  50.840 -30.983  1.00 22.04           C  
ATOM    363  CD2 LEU A  48     -20.080  52.711 -29.769  1.00 23.45           C  
ATOM    364  N   LEU A  49     -22.725  49.048 -29.065  1.00 25.23           N  
ATOM    365  CA  LEU A  49     -22.768  48.357 -27.787  1.00 25.90           C  
ATOM    366  C   LEU A  49     -22.826  46.840 -27.943  1.00 26.35           C  
ATOM    367  O   LEU A  49     -22.135  46.114 -27.244  1.00 26.40           O  
ATOM    368  CB  LEU A  49     -23.944  48.872 -26.948  1.00 25.77           C  
ATOM    369  CG  LEU A  49     -23.586  50.176 -26.224  1.00 25.51           C  
ATOM    370  CD1 LEU A  49     -24.812  50.890 -25.713  1.00 23.08           C  
ATOM    371  CD2 LEU A  49     -22.579  49.898 -25.092  1.00 25.20           C  
ATOM    372  N   TRP A  50     -23.647  46.366 -28.871  1.00 26.77           N  
ATOM    373  CA  TRP A  50     -23.787  44.930 -29.069  1.00 27.28           C  
ATOM    374  C   TRP A  50     -22.620  44.315 -29.851  1.00 28.28           C  
ATOM    375  O   TRP A  50     -22.134  43.235 -29.502  1.00 27.32           O  
ATOM    376  CB  TRP A  50     -25.116  44.631 -29.770  1.00 26.79           C  
ATOM    377  CG  TRP A  50     -26.323  44.817 -28.887  1.00 24.61           C  
ATOM    378  CD1 TRP A  50     -26.394  44.628 -27.523  1.00 22.53           C  
ATOM    379  CD2 TRP A  50     -27.647  45.172 -29.310  1.00 22.60           C  
ATOM    380  CE2 TRP A  50     -28.468  45.194 -28.150  1.00 22.24           C  
ATOM    381  CE3 TRP A  50     -28.217  45.498 -30.549  1.00 21.35           C  
ATOM    382  NE1 TRP A  50     -27.677  44.861 -27.079  1.00 22.57           N  
ATOM    383  CZ2 TRP A  50     -29.836  45.517 -28.200  1.00 20.81           C  
ATOM    384  CZ3 TRP A  50     -29.576  45.819 -30.594  1.00 21.35           C  
ATOM    385  CH2 TRP A  50     -30.371  45.812 -29.424  1.00 20.63           C  
ATOM    386  N   ARG A  51     -22.156  45.008 -30.896  1.00 29.25           N  
ATOM    387  CA  ARG A  51     -21.211  44.383 -31.823  1.00 30.29           C  
ATOM    388  C   ARG A  51     -19.743  44.715 -31.574  1.00 30.35           C  
ATOM    389  O   ARG A  51     -18.865  43.951 -31.973  1.00 30.58           O  
ATOM    390  CB  ARG A  51     -21.618  44.659 -33.266  1.00 30.56           C  
ATOM    391  CG  ARG A  51     -23.025  44.179 -33.545  1.00 33.73           C  
ATOM    392  CD  ARG A  51     -23.120  43.545 -34.901  1.00 41.47           C  
ATOM    393  NE  ARG A  51     -24.470  43.033 -35.121  1.00 46.13           N  
ATOM    394  CZ  ARG A  51     -24.954  42.658 -36.299  1.00 46.41           C  
ATOM    395  NH1 ARG A  51     -24.204  42.725 -37.396  1.00 46.36           N1+
ATOM    396  NH2 ARG A  51     -26.200  42.223 -36.370  1.00 47.19           N  
ATOM    397  N   GLY A  52     -19.481  45.839 -30.908  1.00 30.29           N  
ATOM    398  CA  GLY A  52     -18.121  46.204 -30.532  1.00 30.64           C  
ATOM    399  C   GLY A  52     -17.489  47.177 -31.506  1.00 30.85           C  
ATOM    400  O   GLY A  52     -16.388  47.657 -31.276  1.00 30.87           O  
ATOM    401  N   GLU A  53     -18.202  47.460 -32.594  1.00 31.11           N  
ATOM    402  CA  GLU A  53     -17.739  48.320 -33.672  1.00 30.92           C  
ATOM    403  C   GLU A  53     -18.898  49.185 -34.140  1.00 31.15           C  
ATOM    404  O   GLU A  53     -20.053  48.763 -34.083  1.00 30.86           O  
ATOM    405  CB  GLU A  53     -17.245  47.486 -34.862  1.00 31.03           C  
ATOM    406  CG  GLU A  53     -16.023  46.580 -34.618  1.00 31.90           C  
ATOM    407  CD  GLU A  53     -14.772  47.338 -34.106  1.00 34.47           C  
ATOM    408  OE1 GLU A  53     -14.684  48.584 -34.279  1.00 31.86           O  
ATOM    409  OE2 GLU A  53     -13.876  46.661 -33.534  1.00 35.41           O1-
ATOM    410  N   LEU A  54     -18.597  50.392 -34.612  1.00 31.31           N  
ATOM    411  CA  LEU A  54     -19.608  51.177 -35.308  1.00 31.77           C  
ATOM    412  C   LEU A  54     -20.062  50.456 -36.567  1.00 31.86           C  
ATOM    413  O   LEU A  54     -19.280  49.730 -37.170  1.00 32.23           O  
ATOM    414  CB  LEU A  54     -19.065  52.558 -35.675  1.00 31.88           C  
ATOM    415  CG  LEU A  54     -18.879  53.526 -34.508  1.00 31.26           C  
ATOM    416  CD1 LEU A  54     -17.980  54.648 -34.966  1.00 32.40           C  
ATOM    417  CD2 LEU A  54     -20.203  54.049 -34.030  1.00 30.39           C  
ATOM    418  N   PRO A  55     -21.335  50.632 -36.954  1.00 32.50           N  
ATOM    419  CA  PRO A  55     -21.777  50.030 -38.207  1.00 32.88           C  
ATOM    420  C   PRO A  55     -21.342  50.856 -39.409  1.00 33.61           C  
ATOM    421  O   PRO A  55     -21.276  52.085 -39.335  1.00 33.63           O  
ATOM    422  CB  PRO A  55     -23.300  50.084 -38.106  1.00 32.68           C  
ATOM    423  CG  PRO A  55     -23.575  51.277 -37.240  1.00 32.48           C  
ATOM    424  CD  PRO A  55     -22.411  51.406 -36.293  1.00 32.03           C  
ATOM    425  N   THR A  56     -21.052  50.173 -40.508  1.00 34.44           N  
ATOM    426  CA  THR A  56     -20.905  50.834 -41.788  1.00 35.50           C  
ATOM    427  C   THR A  56     -22.300  51.306 -42.135  1.00 36.24           C  
ATOM    428  O   THR A  56     -23.260  50.920 -41.478  1.00 36.26           O  
ATOM    429  CB  THR A  56     -20.394  49.855 -42.860  1.00 35.35           C  
ATOM    430  CG2 THR A  56     -19.071  49.188 -42.411  1.00 35.04           C  
ATOM    431  OG1 THR A  56     -21.384  48.846 -43.105  1.00 35.88           O  
ATOM    432  N   ASP A  57     -22.417  52.150 -43.150  1.00 37.57           N  
ATOM    433  CA  ASP A  57     -23.716  52.642 -43.588  1.00 38.41           C  
ATOM    434  C   ASP A  57     -24.646  51.513 -44.041  1.00 37.98           C  
ATOM    435  O   ASP A  57     -25.845  51.540 -43.756  1.00 37.74           O  
ATOM    436  CB  ASP A  57     -23.538  53.672 -44.705  1.00 39.51           C  
ATOM    437  CG  ASP A  57     -23.044  55.021 -44.185  1.00 43.05           C  
ATOM    438  OD1 ASP A  57     -23.086  55.268 -42.944  1.00 46.66           O  
ATOM    439  OD2 ASP A  57     -22.615  55.840 -45.031  1.00 47.37           O1-
ATOM    440  N   ALA A  58     -24.086  50.531 -44.743  1.00 37.27           N  
ATOM    441  CA  ALA A  58     -24.847  49.353 -45.148  1.00 36.98           C  
ATOM    442  C   ALA A  58     -25.361  48.560 -43.937  1.00 36.10           C  
ATOM    443  O   ALA A  58     -26.539  48.201 -43.879  1.00 36.73           O  
ATOM    444  CB  ALA A  58     -24.017  48.449 -46.085  1.00 36.68           C  
ATOM    445  N   GLU A  59     -24.481  48.285 -42.982  1.00 34.90           N  
ATOM    446  CA  GLU A  59     -24.869  47.544 -41.789  1.00 34.08           C  
ATOM    447  C   GLU A  59     -25.975  48.282 -41.014  1.00 32.97           C  
ATOM    448  O   GLU A  59     -26.940  47.668 -40.561  1.00 32.40           O  
ATOM    449  CB  GLU A  59     -23.649  47.287 -40.904  1.00 34.37           C  
ATOM    450  CG  GLU A  59     -22.758  46.138 -41.389  1.00 35.09           C  
ATOM    451  CD  GLU A  59     -21.428  46.096 -40.663  1.00 36.29           C  
ATOM    452  OE1 GLU A  59     -21.003  47.152 -40.145  1.00 35.83           O  
ATOM    453  OE2 GLU A  59     -20.816  45.002 -40.585  1.00 38.41           O1-
ATOM    454  N   LEU A  60     -25.832  49.597 -40.897  1.00 31.23           N  
ATOM    455  CA  LEU A  60     -26.835  50.428 -40.252  1.00 30.41           C  
ATOM    456  C   LEU A  60     -28.208  50.335 -40.931  1.00 30.00           C  
ATOM    457  O   LEU A  60     -29.216  50.134 -40.257  1.00 29.34           O  
ATOM    458  CB  LEU A  60     -26.365  51.882 -40.172  1.00 30.14           C  
ATOM    459  CG  LEU A  60     -27.306  52.880 -39.507  1.00 29.94           C  
ATOM    460  CD1 LEU A  60     -27.561  52.497 -38.048  1.00 26.20           C  
ATOM    461  CD2 LEU A  60     -26.724  54.301 -39.605  1.00 28.75           C  
ATOM    462  N   ALA A  61     -28.241  50.457 -42.258  1.00 29.74           N  
ATOM    463  CA  ALA A  61     -29.503  50.416 -43.007  1.00 29.33           C  
ATOM    464  C   ALA A  61     -30.295  49.144 -42.678  1.00 29.19           C  
ATOM    465  O   ALA A  61     -31.513  49.192 -42.445  1.00 29.08           O  
ATOM    466  CB  ALA A  61     -29.248  50.531 -44.512  1.00 28.98           C  
ATOM    467  N   LEU A  62     -29.584  48.023 -42.629  1.00 29.21           N  
ATOM    468  CA  LEU A  62     -30.180  46.711 -42.384  1.00 29.72           C  
ATOM    469  C   LEU A  62     -30.641  46.523 -40.942  1.00 29.82           C  
ATOM    470  O   LEU A  62     -31.737  45.988 -40.701  1.00 30.22           O  
ATOM    471  CB  LEU A  62     -29.197  45.596 -42.783  1.00 29.79           C  
ATOM    472  CG  LEU A  62     -28.743  45.565 -44.257  1.00 30.90           C  
ATOM    473  CD1 LEU A  62     -27.841  44.361 -44.537  1.00 32.75           C  
ATOM    474  CD2 LEU A  62     -29.939  45.550 -45.199  1.00 30.85           C  
ATOM    475  N   PHE A  63     -29.785  46.942 -40.003  1.00 29.66           N  
ATOM    476  CA  PHE A  63     -30.038  46.886 -38.568  1.00 29.44           C  
ATOM    477  C   PHE A  63     -31.251  47.738 -38.254  1.00 30.14           C  
ATOM    478  O   PHE A  63     -32.147  47.316 -37.503  1.00 30.15           O  
ATOM    479  CB  PHE A  63     -28.787  47.371 -37.817  1.00 29.85           C  
ATOM    480  CG  PHE A  63     -28.958  47.546 -36.310  1.00 29.20           C  
ATOM    481  CD1 PHE A  63     -28.518  46.551 -35.423  1.00 29.86           C  
ATOM    482  CD2 PHE A  63     -29.479  48.721 -35.785  1.00 26.76           C  
ATOM    483  CE1 PHE A  63     -28.639  46.709 -34.039  1.00 28.10           C  
ATOM    484  CE2 PHE A  63     -29.593  48.894 -34.398  1.00 28.85           C  
ATOM    485  CZ  PHE A  63     -29.173  47.884 -33.526  1.00 27.44           C  
ATOM    486  N   SER A  64     -31.288  48.924 -38.854  1.00 30.52           N  
ATOM    487  CA  SER A  64     -32.385  49.848 -38.669  1.00 31.50           C  
ATOM    488  C   SER A  64     -33.664  49.246 -39.228  1.00 31.74           C  
ATOM    489  O   SER A  64     -34.727  49.356 -38.629  1.00 32.09           O  
ATOM    490  CB  SER A  64     -32.062  51.187 -39.334  1.00 31.83           C  
ATOM    491  OG  SER A  64     -33.207  52.039 -39.360  1.00 35.07           O  
ATOM    492  N   GLN A  65     -33.559  48.573 -40.366  1.00 32.23           N  
ATOM    493  CA  GLN A  65     -34.736  47.918 -40.950  1.00 32.07           C  
ATOM    494  C   GLN A  65     -35.270  46.764 -40.073  1.00 31.36           C  
ATOM    495  O   GLN A  65     -36.473  46.633 -39.926  1.00 31.29           O  
ATOM    496  CB  GLN A  65     -34.477  47.500 -42.398  1.00 31.93           C  
ATOM    497  CG  GLN A  65     -35.703  47.043 -43.138  1.00 34.12           C  
ATOM    498  CD  GLN A  65     -36.738  48.134 -43.337  1.00 37.81           C  
ATOM    499  NE2 GLN A  65     -37.719  48.216 -42.416  1.00 40.51           N  
ATOM    500  OE1 GLN A  65     -36.688  48.868 -44.320  1.00 38.94           O  
ATOM    501  N   ARG A  66     -34.380  45.976 -39.462  1.00 30.84           N  
ATOM    502  CA  ARG A  66     -34.783  44.966 -38.475  1.00 30.39           C  
ATOM    503  C   ARG A  66     -35.459  45.576 -37.239  1.00 30.10           C  
ATOM    504  O   ARG A  66     -36.407  45.009 -36.696  1.00 30.27           O  
ATOM    505  CB  ARG A  66     -33.598  44.103 -38.038  1.00 30.09           C  
ATOM    506  CG  ARG A  66     -33.104  43.153 -39.119  1.00 30.33           C  
ATOM    507  CD  ARG A  66     -32.003  42.213 -38.640  1.00 29.81           C  
ATOM    508  NE  ARG A  66     -30.803  42.876 -38.095  1.00 30.87           N  
ATOM    509  CZ  ARG A  66     -29.735  43.270 -38.800  1.00 31.87           C  
ATOM    510  NH1 ARG A  66     -29.688  43.135 -40.119  1.00 31.51           N1+
ATOM    511  NH2 ARG A  66     -28.698  43.823 -38.172  1.00 33.45           N  
ATOM    512  N   GLU A  67     -34.957  46.726 -36.807  1.00 29.68           N  
ATOM    513  CA  GLU A  67     -35.480  47.416 -35.636  1.00 29.71           C  
ATOM    514  C   GLU A  67     -36.898  47.928 -35.900  1.00 29.31           C  
ATOM    515  O   GLU A  67     -37.791  47.764 -35.058  1.00 29.05           O  
ATOM    516  CB  GLU A  67     -34.545  48.558 -35.243  1.00 29.65           C  
ATOM    517  CG  GLU A  67     -34.861  49.232 -33.918  1.00 30.22           C  
ATOM    518  CD  GLU A  67     -35.857  50.364 -34.051  1.00 31.97           C  
ATOM    519  OE1 GLU A  67     -35.699  51.237 -34.939  1.00 35.01           O  
ATOM    520  OE2 GLU A  67     -36.808  50.396 -33.256  1.00 31.79           O1-
ATOM    521  N   ARG A  68     -37.097  48.535 -37.070  1.00 28.72           N  
ATOM    522  CA  ARG A  68     -38.425  49.026 -37.460  1.00 28.82           C  
ATOM    523  C   ARG A  68     -39.429  47.894 -37.710  1.00 28.30           C  
ATOM    524  O   ARG A  68     -40.615  48.047 -37.446  1.00 29.09           O  
ATOM    525  CB  ARG A  68     -38.336  49.972 -38.658  1.00 28.68           C  
ATOM    526  CG  ARG A  68     -37.399  51.152 -38.421  1.00 29.29           C  
ATOM    527  CD  ARG A  68     -37.343  52.021 -39.664  1.00 31.87           C  
ATOM    528  NE  ARG A  68     -36.350  53.085 -39.580  1.00 33.18           N  
ATOM    529  CZ  ARG A  68     -36.336  54.153 -40.373  1.00 33.81           C  
ATOM    530  NH1 ARG A  68     -37.272  54.301 -41.294  1.00 35.16           N1+
ATOM    531  NH2 ARG A  68     -35.391  55.073 -40.248  1.00 32.58           N  
ATOM    532  N   ALA A  69     -38.937  46.751 -38.175  1.00 27.66           N  
ATOM    533  CA  ALA A  69     -39.780  45.592 -38.425  1.00 26.86           C  
ATOM    534  C   ALA A  69     -40.148  44.834 -37.138  1.00 26.97           C  
ATOM    535  O   ALA A  69     -41.064  43.992 -37.169  1.00 27.39           O  
ATOM    536  CB  ALA A  69     -39.116  44.676 -39.419  1.00 26.90           C  
ATOM    537  N   SER A  70     -39.467  45.162 -36.024  1.00 25.83           N  
ATOM    538  CA  SER A  70     -39.685  44.538 -34.709  1.00 25.21           C  
ATOM    539  C   SER A  70     -40.443  45.395 -33.679  1.00 24.40           C  
ATOM    540  O   SER A  70     -40.536  45.031 -32.521  1.00 24.36           O  
ATOM    541  CB  SER A  70     -38.334  44.150 -34.094  1.00 25.22           C  
ATOM    542  OG  SER A  70     -37.595  43.297 -34.945  1.00 26.10           O  
ATOM    543  N   ARG A  71     -40.980  46.527 -34.087  1.00 24.25           N  
ATOM    544  CA  ARG A  71     -41.609  47.459 -33.144  1.00 24.18           C  
ATOM    545  C   ARG A  71     -43.014  47.097 -32.684  1.00 24.70           C  
ATOM    546  O   ARG A  71     -43.426  47.516 -31.602  1.00 24.73           O  
ATOM    547  CB  ARG A  71     -41.689  48.849 -33.740  1.00 23.76           C  
ATOM    548  CG  ARG A  71     -40.376  49.542 -33.925  1.00 24.99           C  
ATOM    549  CD  ARG A  71     -40.605  50.835 -34.658  1.00 25.06           C  
ATOM    550  NE  ARG A  71     -39.359  51.575 -34.772  1.00 28.88           N  
ATOM    551  CZ  ARG A  71     -39.180  52.607 -35.586  1.00 29.13           C  
ATOM    552  NH1 ARG A  71     -40.184  53.009 -36.360  1.00 28.47           N1+
ATOM    553  NH2 ARG A  71     -38.004  53.232 -35.619  1.00 28.41           N  
ATOM    554  N   ARG A  72     -43.754  46.359 -33.510  1.00 24.69           N  
ATOM    555  CA  ARG A  72     -45.184  46.156 -33.293  1.00 24.79           C  
ATOM    556  C   ARG A  72     -45.523  45.269 -32.102  1.00 25.21           C  
ATOM    557  O   ARG A  72     -44.797  44.316 -31.787  1.00 25.51           O  
ATOM    558  CB  ARG A  72     -45.841  45.630 -34.560  1.00 24.80           C  
ATOM    559  CG  ARG A  72     -45.659  46.610 -35.747  1.00 25.63           C  
ATOM    560  CD  ARG A  72     -46.368  46.160 -36.995  1.00 25.98           C  
ATOM    561  NE  ARG A  72     -47.823  46.042 -36.812  1.00 25.97           N  
ATOM    562  CZ  ARG A  72     -48.477  44.890 -36.639  1.00 26.21           C  
ATOM    563  NH1 ARG A  72     -47.836  43.721 -36.605  1.00 23.83           N1+
ATOM    564  NH2 ARG A  72     -49.795  44.912 -36.491  1.00 28.62           N  
ATOM    565  N   VAL A  73     -46.614  45.611 -31.426  1.00 24.89           N  
ATOM    566  CA  VAL A  73     -47.239  44.694 -30.455  1.00 25.42           C  
ATOM    567  C   VAL A  73     -48.549  44.092 -31.016  1.00 25.66           C  
ATOM    568  O   VAL A  73     -49.289  44.755 -31.753  1.00 24.69           O  
ATOM    569  CB  VAL A  73     -47.548  45.411 -29.111  1.00 25.01           C  
ATOM    570  CG1 VAL A  73     -46.259  45.734 -28.380  1.00 26.94           C  
ATOM    571  CG2 VAL A  73     -48.363  46.682 -29.330  1.00 23.09           C  
ATOM    572  N   ASP A  74     -48.823  42.846 -30.642  0.50 25.92           N  
ATOM    574  CA  ASP A  74     -50.061  42.176 -31.026  0.50 26.21           C  
ATOM    576  C   ASP A  74     -51.201  42.555 -30.061  0.50 26.08           C  
ATOM    578  O   ASP A  74     -50.953  43.166 -29.019  0.50 26.09           O  
ATOM    580  CB  ASP A  74     -49.835  40.657 -31.105  0.50 26.20           C  
ATOM    582  CG  ASP A  74     -48.937  40.251 -32.296  0.50 27.39           C  
ATOM    584  OD1 ASP A  74     -48.784  41.056 -33.244  0.50 26.42           O  
ATOM    586  OD2 ASP A  74     -48.390  39.122 -32.288  0.50 28.44           O1-
ATOM    588  N   ARG A  75     -52.437  42.211 -30.420  1.00 25.90           N  
ATOM    589  CA  ARG A  75     -53.611  42.548 -29.622  1.00 26.20           C  
ATOM    590  C   ARG A  75     -53.612  41.974 -28.204  1.00 26.34           C  
ATOM    591  O   ARG A  75     -54.108  42.619 -27.272  1.00 26.20           O  
ATOM    592  CB  ARG A  75     -54.887  42.124 -30.346  1.00 26.35           C  
ATOM    593  CG  ARG A  75     -55.272  43.011 -31.531  1.00 26.63           C  
ATOM    594  CD  ARG A  75     -56.782  42.899 -31.750  1.00 26.77           C  
ATOM    595  NE  ARG A  75     -57.327  43.843 -32.722  1.00 27.71           N  
ATOM    596  CZ  ARG A  75     -57.734  43.527 -33.952  1.00 27.32           C  
ATOM    597  NH1 ARG A  75     -57.640  42.291 -34.425  1.00 25.91           N1+
ATOM    598  NH2 ARG A  75     -58.238  44.461 -34.723  1.00 28.02           N  
ATOM    599  N   SER A  76     -53.063  40.773 -28.039  1.00 26.27           N  
ATOM    600  CA  SER A  76     -52.981  40.166 -26.716  1.00 26.48           C  
ATOM    601  C   SER A  76     -52.149  41.029 -25.799  1.00 26.02           C  
ATOM    602  O   SER A  76     -52.463  41.140 -24.628  1.00 25.95           O  
ATOM    603  CB  SER A  76     -52.390  38.760 -26.781  1.00 26.30           C  
ATOM    604  OG  SER A  76     -53.349  37.891 -27.349  1.00 28.41           O  
ATOM    605  N   MET A  77     -51.094  41.631 -26.344  1.00 26.04           N  
ATOM    606  CA  MET A  77     -50.239  42.539 -25.573  1.00 26.48           C  
ATOM    607  C   MET A  77     -51.014  43.818 -25.280  1.00 26.28           C  
ATOM    608  O   MET A  77     -50.987  44.322 -24.152  1.00 26.87           O  
ATOM    609  CB  MET A  77     -48.897  42.820 -26.290  1.00 26.23           C  
ATOM    610  CG  MET A  77     -48.047  43.918 -25.643  1.00 26.95           C  
ATOM    611  SD  MET A  77     -47.570  43.569 -23.917  1.00 28.11           S  
ATOM    612  CE  MET A  77     -46.282  42.351 -24.206  1.00 28.13           C  
ATOM    613  N   LEU A  78     -51.757  44.301 -26.269  1.00 26.27           N  
ATOM    614  CA  LEU A  78     -52.568  45.500 -26.072  1.00 26.50           C  
ATOM    615  C   LEU A  78     -53.642  45.325 -25.007  1.00 27.06           C  
ATOM    616  O   LEU A  78     -53.969  46.274 -24.287  1.00 26.56           O  
ATOM    617  CB  LEU A  78     -53.209  45.963 -27.379  1.00 26.11           C  
ATOM    618  CG  LEU A  78     -52.337  46.531 -28.491  1.00 25.97           C  
ATOM    619  CD1 LEU A  78     -53.228  46.826 -29.676  1.00 24.85           C  
ATOM    620  CD2 LEU A  78     -51.650  47.808 -28.042  1.00 25.03           C  
ATOM    621  N   SER A  79     -54.192  44.113 -24.925  1.00 28.14           N  
ATOM    622  CA  SER A  79     -55.219  43.779 -23.940  1.00 28.62           C  
ATOM    623  C   SER A  79     -54.592  43.668 -22.566  1.00 28.72           C  
ATOM    624  O   SER A  79     -55.193  44.070 -21.568  1.00 29.43           O  
ATOM    625  CB  SER A  79     -55.901  42.463 -24.298  1.00 29.08           C  
ATOM    626  OG  SER A  79     -56.438  41.827 -23.142  1.00 30.66           O  
ATOM    627  N   LEU A  80     -53.386  43.113 -22.510  1.00 28.59           N  
ATOM    628  CA  LEU A  80     -52.656  43.047 -21.254  1.00 28.02           C  
ATOM    629  C   LEU A  80     -52.429  44.457 -20.730  1.00 28.43           C  
ATOM    630  O   LEU A  80     -52.701  44.728 -19.568  1.00 28.64           O  
ATOM    631  CB  LEU A  80     -51.330  42.301 -21.413  1.00 27.96           C  
ATOM    632  CG  LEU A  80     -50.456  42.310 -20.158  1.00 27.22           C  
ATOM    633  CD1 LEU A  80     -51.079  41.472 -19.034  1.00 25.91           C  
ATOM    634  CD2 LEU A  80     -49.058  41.856 -20.469  1.00 27.99           C  
ATOM    635  N   LEU A  81     -51.966  45.361 -21.596  1.00 28.76           N  
ATOM    636  CA  LEU A  81     -51.661  46.734 -21.178  1.00 29.16           C  
ATOM    637  C   LEU A  81     -52.897  47.512 -20.748  1.00 29.67           C  
ATOM    638  O   LEU A  81     -52.805  48.339 -19.853  1.00 29.72           O  
ATOM    639  CB  LEU A  81     -50.904  47.512 -22.259  1.00 28.62           C  
ATOM    640  CG  LEU A  81     -49.562  46.940 -22.726  1.00 28.78           C  
ATOM    641  CD1 LEU A  81     -49.034  47.731 -23.914  1.00 27.37           C  
ATOM    642  CD2 LEU A  81     -48.541  46.880 -21.588  1.00 26.86           C  
ATOM    643  N   ALA A  82     -54.043  47.239 -21.371  1.00 30.39           N  
ATOM    644  CA  ALA A  82     -55.294  47.896 -20.987  1.00 31.46           C  
ATOM    645  C   ALA A  82     -55.916  47.304 -19.710  1.00 32.25           C  
ATOM    646  O   ALA A  82     -56.609  48.008 -18.991  1.00 33.12           O  
ATOM    647  CB  ALA A  82     -56.297  47.884 -22.145  1.00 31.20           C  
ATOM    648  N   LYS A  83     -55.662  46.028 -19.431  1.00 32.76           N  
ATOM    649  CA  LYS A  83     -56.198  45.356 -18.242  1.00 34.05           C  
ATOM    650  C   LYS A  83     -55.534  45.756 -16.935  1.00 33.70           C  
ATOM    651  O   LYS A  83     -56.172  45.751 -15.888  1.00 33.73           O  
ATOM    652  CB  LYS A  83     -56.043  43.841 -18.370  1.00 34.77           C  
ATOM    653  CG  LYS A  83     -57.216  43.167 -19.018  1.00 38.51           C  
ATOM    654  CD  LYS A  83     -56.981  41.678 -19.169  1.00 41.40           C  
ATOM    655  CE  LYS A  83     -58.183  41.048 -19.831  1.00 43.55           C  
ATOM    656  NZ  LYS A  83     -58.371  41.647 -21.189  1.00 45.08           N1+
ATOM    657  N   LEU A  84     -54.237  46.039 -16.996  1.00 33.65           N  
ATOM    658  CA  LEU A  84     -53.451  46.430 -15.828  1.00 33.33           C  
ATOM    659  C   LEU A  84     -54.060  47.683 -15.172  1.00 33.68           C  
ATOM    660  O   LEU A  84     -54.649  48.512 -15.861  1.00 33.49           O  
ATOM    661  CB  LEU A  84     -51.986  46.650 -16.234  1.00 32.73           C  
ATOM    662  CG  LEU A  84     -51.142  45.399 -16.528  1.00 32.24           C  
ATOM    663  CD1 LEU A  84     -49.909  45.750 -17.319  1.00 33.20           C  
ATOM    664  CD2 LEU A  84     -50.731  44.681 -15.253  1.00 31.97           C  
ATOM    665  N   PRO A  85     -53.936  47.817 -13.835  1.00 34.23           N  
ATOM    666  CA  PRO A  85     -54.568  48.961 -13.145  1.00 34.75           C  
ATOM    667  C   PRO A  85     -54.076  50.292 -13.705  1.00 35.11           C  
ATOM    668  O   PRO A  85     -52.912  50.415 -14.057  1.00 34.59           O  
ATOM    669  CB  PRO A  85     -54.111  48.794 -11.686  1.00 34.50           C  
ATOM    670  CG  PRO A  85     -53.716  47.354 -11.562  1.00 34.64           C  
ATOM    671  CD  PRO A  85     -53.153  46.981 -12.908  1.00 34.31           C  
ATOM    672  N   ASP A  86     -54.954  51.281 -13.799  1.00 36.76           N  
ATOM    673  CA  ASP A  86     -54.524  52.561 -14.374  1.00 38.06           C  
ATOM    674  C   ASP A  86     -53.780  53.467 -13.386  1.00 37.37           C  
ATOM    675  O   ASP A  86     -53.347  54.554 -13.753  1.00 38.14           O  
ATOM    676  CB  ASP A  86     -55.666  53.286 -15.112  1.00 38.99           C  
ATOM    677  CG  ASP A  86     -56.958  53.304 -14.325  1.00 42.02           C  
ATOM    678  OD1 ASP A  86     -56.938  53.761 -13.152  1.00 43.29           O  
ATOM    679  OD2 ASP A  86     -57.996  52.870 -14.897  1.00 44.91           O1-
ATOM    680  N   ASN A  87     -53.591  53.012 -12.154  1.00 36.71           N  
ATOM    681  CA  ASN A  87     -52.789  53.782 -11.202  1.00 36.09           C  
ATOM    682  C   ASN A  87     -51.576  53.038 -10.603  1.00 34.70           C  
ATOM    683  O   ASN A  87     -50.944  53.519  -9.657  1.00 34.30           O  
ATOM    684  CB  ASN A  87     -53.675  54.400 -10.115  1.00 36.80           C  
ATOM    685  CG  ASN A  87     -54.413  53.355  -9.274  1.00 40.01           C  
ATOM    686  ND2 ASN A  87     -55.426  53.813  -8.519  1.00 40.72           N  
ATOM    687  OD1 ASN A  87     -54.080  52.159  -9.292  1.00 43.43           O  
ATOM    688  N   CYS A  88     -51.255  51.864 -11.155  1.00 32.84           N  
ATOM    689  CA  CYS A  88     -50.015  51.177 -10.784  1.00 30.88           C  
ATOM    690  C   CYS A  88     -48.833  51.952 -11.385  1.00 29.98           C  
ATOM    691  O   CYS A  88     -48.984  52.654 -12.370  1.00 30.44           O  
ATOM    692  CB  CYS A  88     -50.029  49.739 -11.281  1.00 30.39           C  
ATOM    693  SG  CYS A  88     -49.902  49.557 -13.095  1.00 29.41           S  
ATOM    694  N   HIS A  89     -47.660  51.841 -10.793  1.00 29.01           N  
ATOM    695  CA  HIS A  89     -46.529  52.550 -11.319  1.00 28.11           C  
ATOM    696  C   HIS A  89     -46.171  52.088 -12.747  1.00 27.16           C  
ATOM    697  O   HIS A  89     -46.196  50.892 -13.024  1.00 26.70           O  
ATOM    698  CB  HIS A  89     -45.338  52.379 -10.405  1.00 27.91           C  
ATOM    699  CG  HIS A  89     -44.251  53.359 -10.684  1.00 29.31           C  
ATOM    700  CD2 HIS A  89     -43.992  54.576 -10.152  1.00 30.45           C  
ATOM    701  ND1 HIS A  89     -43.291  53.149 -11.654  1.00 30.18           N  
ATOM    702  CE1 HIS A  89     -42.473  54.186 -11.689  1.00 30.99           C  
ATOM    703  NE2 HIS A  89     -42.880  55.068 -10.791  1.00 32.28           N  
ATOM    704  N   PRO A  90     -45.826  53.034 -13.653  1.00 26.36           N  
ATOM    705  CA  PRO A  90     -45.500  52.614 -15.023  1.00 26.11           C  
ATOM    706  C   PRO A  90     -44.382  51.555 -15.139  1.00 25.97           C  
ATOM    707  O   PRO A  90     -44.409  50.777 -16.085  1.00 26.66           O  
ATOM    708  CB  PRO A  90     -45.107  53.929 -15.703  1.00 26.52           C  
ATOM    709  CG  PRO A  90     -45.943  54.969 -14.969  1.00 25.23           C  
ATOM    710  CD  PRO A  90     -45.900  54.509 -13.538  1.00 26.31           C  
ATOM    711  N   MET A  91     -43.429  51.515 -14.198  1.00 24.92           N  
ATOM    712  CA  MET A  91     -42.422  50.458 -14.180  1.00 24.40           C  
ATOM    713  C   MET A  91     -43.047  49.046 -13.992  1.00 24.53           C  
ATOM    714  O   MET A  91     -42.502  48.067 -14.485  1.00 23.66           O  
ATOM    715  CB  MET A  91     -41.318  50.745 -13.139  1.00 24.11           C  
ATOM    716  CG  MET A  91     -40.350  51.894 -13.513  1.00 22.68           C  
ATOM    717  SD  MET A  91     -39.313  51.562 -14.968  1.00 24.67           S  
ATOM    718  CE  MET A  91     -37.911  50.705 -14.264  1.00 23.12           C  
ATOM    719  N   ASP A  92     -44.193  48.956 -13.302  1.00 24.66           N  
ATOM    720  CA  ASP A  92     -44.904  47.675 -13.150  1.00 24.70           C  
ATOM    721  C   ASP A  92     -45.471  47.191 -14.474  1.00 24.73           C  
ATOM    722  O   ASP A  92     -45.515  45.985 -14.735  1.00 25.09           O  
ATOM    723  CB  ASP A  92     -46.056  47.789 -12.169  1.00 24.73           C  
ATOM    724  CG  ASP A  92     -45.608  48.123 -10.754  1.00 26.24           C  
ATOM    725  OD1 ASP A  92     -44.390  48.224 -10.479  1.00 25.13           O  
ATOM    726  OD2 ASP A  92     -46.515  48.294  -9.912  1.00 27.89           O1-
ATOM    727  N   VAL A  93     -45.927  48.125 -15.307  1.00 24.38           N  
ATOM    728  CA  VAL A  93     -46.393  47.756 -16.634  1.00 23.86           C  
ATOM    729  C   VAL A  93     -45.240  47.217 -17.474  1.00 24.34           C  
ATOM    730  O   VAL A  93     -45.370  46.179 -18.117  1.00 24.97           O  
ATOM    731  CB  VAL A  93     -47.087  48.916 -17.340  1.00 24.28           C  
ATOM    732  CG1 VAL A  93     -47.606  48.461 -18.724  1.00 23.12           C  
ATOM    733  CG2 VAL A  93     -48.246  49.444 -16.476  1.00 21.86           C  
ATOM    734  N   VAL A  94     -44.102  47.899 -17.444  1.00 24.13           N  
ATOM    735  CA  VAL A  94     -42.943  47.450 -18.200  1.00 24.08           C  
ATOM    736  C   VAL A  94     -42.474  46.098 -17.644  1.00 23.94           C  
ATOM    737  O   VAL A  94     -42.257  45.152 -18.404  1.00 24.19           O  
ATOM    738  CB  VAL A  94     -41.795  48.519 -18.198  1.00 24.33           C  
ATOM    739  CG1 VAL A  94     -40.567  48.007 -18.926  1.00 25.90           C  
ATOM    740  CG2 VAL A  94     -42.256  49.797 -18.869  1.00 24.64           C  
ATOM    741  N   ARG A  95     -42.346  45.993 -16.323  1.00 23.68           N  
ATOM    742  CA  ARG A  95     -41.960  44.728 -15.682  1.00 23.17           C  
ATOM    743  C   ARG A  95     -42.853  43.562 -16.166  1.00 22.79           C  
ATOM    744  O   ARG A  95     -42.359  42.523 -16.580  1.00 22.47           O  
ATOM    745  CB  ARG A  95     -42.019  44.871 -14.165  1.00 22.52           C  
ATOM    746  CG  ARG A  95     -41.418  43.710 -13.387  1.00 23.80           C  
ATOM    747  CD  ARG A  95     -41.656  43.883 -11.858  1.00 23.89           C  
ATOM    748  NE  ARG A  95     -43.073  44.075 -11.596  1.00 23.65           N  
ATOM    749  CZ  ARG A  95     -43.588  44.718 -10.559  1.00 24.69           C  
ATOM    750  NH1 ARG A  95     -44.908  44.815 -10.468  1.00 24.80           N1+
ATOM    751  NH2 ARG A  95     -42.809  45.269  -9.625  1.00 24.94           N  
ATOM    752  N   THR A  96     -44.167  43.756 -16.137  1.00 22.28           N  
ATOM    753  CA  THR A  96     -45.094  42.688 -16.479  1.00 21.44           C  
ATOM    754  C   THR A  96     -45.057  42.377 -17.994  1.00 21.83           C  
ATOM    755  O   THR A  96     -45.091  41.196 -18.403  1.00 21.02           O  
ATOM    756  CB  THR A  96     -46.506  43.063 -16.027  1.00 21.52           C  
ATOM    757  CG2 THR A  96     -47.446  41.864 -16.172  1.00 20.15           C  
ATOM    758  OG1 THR A  96     -46.460  43.505 -14.648  1.00 20.67           O  
ATOM    759  N   ALA A  97     -44.968  43.432 -18.813  1.00 21.85           N  
ATOM    760  CA  ALA A  97     -44.944  43.281 -20.278  1.00 22.61           C  
ATOM    761  C   ALA A  97     -43.762  42.444 -20.707  1.00 22.67           C  
ATOM    762  O   ALA A  97     -43.910  41.505 -21.481  1.00 23.66           O  
ATOM    763  CB  ALA A  97     -44.927  44.627 -20.991  1.00 22.10           C  
ATOM    764  N   ILE A  98     -42.596  42.763 -20.177  1.00 22.77           N  
ATOM    765  CA  ILE A  98     -41.398  42.074 -20.573  1.00 22.93           C  
ATOM    766  C   ILE A  98     -41.457  40.612 -20.134  1.00 23.55           C  
ATOM    767  O   ILE A  98     -40.997  39.722 -20.862  1.00 23.83           O  
ATOM    768  CB  ILE A  98     -40.125  42.803 -20.042  1.00 23.23           C  
ATOM    769  CG1 ILE A  98     -39.922  44.109 -20.809  1.00 23.17           C  
ATOM    770  CG2 ILE A  98     -38.866  41.921 -20.174  1.00 21.13           C  
ATOM    771  CD1 ILE A  98     -39.519  43.889 -22.292  1.00 26.45           C  
ATOM    772  N   SER A  99     -42.031  40.367 -18.953  1.00 23.74           N  
ATOM    773  CA  SER A  99     -42.178  39.010 -18.456  1.00 23.83           C  
ATOM    774  C   SER A  99     -43.111  38.237 -19.400  1.00 24.06           C  
ATOM    775  O   SER A  99     -42.813  37.106 -19.782  1.00 24.28           O  
ATOM    776  CB  SER A  99     -42.718  38.996 -17.018  1.00 23.62           C  
ATOM    777  OG  SER A  99     -42.756  37.671 -16.506  1.00 22.87           O  
ATOM    778  N   TYR A 100     -44.221  38.867 -19.766  1.00 24.22           N  
ATOM    779  CA  TYR A 100     -45.184  38.286 -20.682  1.00 25.61           C  
ATOM    780  C   TYR A 100     -44.533  38.016 -22.042  1.00 25.64           C  
ATOM    781  O   TYR A 100     -44.711  36.945 -22.625  1.00 25.06           O  
ATOM    782  CB  TYR A 100     -46.380  39.238 -20.823  1.00 25.99           C  
ATOM    783  CG  TYR A 100     -47.542  38.685 -21.606  1.00 29.59           C  
ATOM    784  CD1 TYR A 100     -48.578  38.017 -20.965  1.00 33.94           C  
ATOM    785  CD2 TYR A 100     -47.618  38.844 -22.990  1.00 33.23           C  
ATOM    786  CE1 TYR A 100     -49.659  37.508 -21.681  1.00 36.46           C  
ATOM    787  CE2 TYR A 100     -48.686  38.341 -23.718  1.00 35.50           C  
ATOM    788  CZ  TYR A 100     -49.702  37.673 -23.059  1.00 38.25           C  
ATOM    789  OH  TYR A 100     -50.779  37.170 -23.776  1.00 43.22           O  
ATOM    790  N   LEU A 101     -43.748  38.977 -22.527  1.00 25.78           N  
ATOM    791  CA  LEU A 101     -43.053  38.828 -23.801  1.00 26.15           C  
ATOM    792  C   LEU A 101     -42.195  37.585 -23.798  1.00 25.56           C  
ATOM    793  O   LEU A 101     -42.190  36.823 -24.759  1.00 25.59           O  
ATOM    794  CB  LEU A 101     -42.188  40.060 -24.105  1.00 26.69           C  
ATOM    795  CG  LEU A 101     -42.917  41.153 -24.861  1.00 28.82           C  
ATOM    796  CD1 LEU A 101     -42.153  42.442 -24.726  1.00 30.29           C  
ATOM    797  CD2 LEU A 101     -43.113  40.769 -26.353  1.00 29.65           C  
ATOM    798  N   GLY A 102     -41.475  37.377 -22.704  1.00 25.17           N  
ATOM    799  CA  GLY A 102     -40.652  36.198 -22.579  1.00 24.55           C  
ATOM    800  C   GLY A 102     -41.467  34.925 -22.647  1.00 24.88           C  
ATOM    801  O   GLY A 102     -41.046  33.947 -23.268  1.00 24.42           O  
ATOM    802  N   ALA A 103     -42.629  34.935 -21.995  1.00 24.96           N  
ATOM    803  CA  ALA A 103     -43.509  33.782 -21.995  1.00 25.50           C  
ATOM    804  C   ALA A 103     -43.905  33.449 -23.432  1.00 25.95           C  
ATOM    805  O   ALA A 103     -43.982  32.275 -23.805  1.00 26.50           O  
ATOM    806  CB  ALA A 103     -44.738  34.038 -21.131  1.00 24.90           C  
ATOM    807  N   GLU A 104     -44.119  34.484 -24.235  1.00 26.09           N  
ATOM    808  CA  GLU A 104     -44.545  34.308 -25.617  1.00 27.01           C  
ATOM    809  C   GLU A 104     -43.413  33.967 -26.596  1.00 27.16           C  
ATOM    810  O   GLU A 104     -43.672  33.715 -27.778  1.00 27.79           O  
ATOM    811  CB  GLU A 104     -45.330  35.541 -26.112  1.00 27.14           C  
ATOM    812  CG  GLU A 104     -46.818  35.563 -25.678  1.00 28.36           C  
ATOM    813  CD  GLU A 104     -47.714  34.582 -26.463  1.00 32.80           C  
ATOM    814  OE1 GLU A 104     -47.196  33.689 -27.184  1.00 32.30           O  
ATOM    815  OE2 GLU A 104     -48.958  34.710 -26.350  1.00 35.61           O1-
ATOM    816  N   ASP A 105     -42.173  33.958 -26.125  1.00 26.76           N  
ATOM    817  CA  ASP A 105     -41.043  33.802 -27.032  1.00 26.69           C  
ATOM    818  C   ASP A 105     -40.507  32.368 -27.032  1.00 26.82           C  
ATOM    819  O   ASP A 105     -39.879  31.951 -26.065  1.00 26.04           O  
ATOM    820  CB  ASP A 105     -39.945  34.827 -26.696  1.00 26.42           C  
ATOM    821  CG  ASP A 105     -38.826  34.869 -27.745  1.00 26.76           C  
ATOM    822  OD1 ASP A 105     -38.624  33.865 -28.475  1.00 25.70           O  
ATOM    823  OD2 ASP A 105     -38.134  35.915 -27.820  1.00 26.76           O1-
ATOM    824  N   PRO A 106     -40.744  31.610 -28.131  1.00 27.54           N  
ATOM    825  CA  PRO A 106     -40.305  30.200 -28.178  1.00 27.90           C  
ATOM    826  C   PRO A 106     -38.804  30.034 -28.022  1.00 28.44           C  
ATOM    827  O   PRO A 106     -38.349  28.949 -27.646  1.00 29.12           O  
ATOM    828  CB  PRO A 106     -40.732  29.732 -29.580  1.00 27.87           C  
ATOM    829  CG  PRO A 106     -40.923  30.991 -30.364  1.00 27.98           C  
ATOM    830  CD  PRO A 106     -41.472  31.978 -29.361  1.00 27.20           C  
ATOM    831  N   ASP A 107     -38.046  31.098 -28.286  1.00 28.52           N  
ATOM    832  CA  ASP A 107     -36.596  31.070 -28.076  1.00 28.97           C  
ATOM    833  C   ASP A 107     -36.165  31.612 -26.712  1.00 28.59           C  
ATOM    834  O   ASP A 107     -34.961  31.783 -26.475  1.00 28.07           O  
ATOM    835  CB  ASP A 107     -35.859  31.827 -29.187  1.00 29.66           C  
ATOM    836  CG  ASP A 107     -36.062  31.197 -30.549  1.00 31.37           C  
ATOM    837  OD1 ASP A 107     -35.862  29.960 -30.668  1.00 34.44           O  
ATOM    838  OD2 ASP A 107     -36.411  31.941 -31.489  1.00 30.70           O1-
ATOM    839  N   GLU A 108     -37.133  31.864 -25.824  1.00 28.18           N  
ATOM    840  CA  GLU A 108     -36.844  32.411 -24.497  1.00 28.49           C  
ATOM    841  C   GLU A 108     -35.609  31.785 -23.844  1.00 29.13           C  
ATOM    842  O   GLU A 108     -34.694  32.484 -23.459  1.00 29.79           O  
ATOM    843  CB  GLU A 108     -38.045  32.282 -23.561  1.00 28.37           C  
ATOM    844  CG  GLU A 108     -37.774  32.818 -22.152  1.00 27.97           C  
ATOM    845  CD  GLU A 108     -38.951  32.674 -21.223  1.00 28.89           C  
ATOM    846  OE1 GLU A 108     -39.630  31.606 -21.237  1.00 30.41           O  
ATOM    847  OE2 GLU A 108     -39.199  33.631 -20.467  1.00 27.18           O1-
ATOM    848  N   ASP A 109     -35.580  30.468 -23.740  1.00 29.93           N  
ATOM    849  CA  ASP A 109     -34.510  29.784 -23.039  1.00 31.33           C  
ATOM    850  C   ASP A 109     -33.258  29.414 -23.861  1.00 31.38           C  
ATOM    851  O   ASP A 109     -32.380  28.738 -23.353  1.00 31.78           O  
ATOM    852  CB  ASP A 109     -35.094  28.564 -22.327  1.00 31.72           C  
ATOM    853  CG  ASP A 109     -36.213  28.948 -21.353  1.00 34.01           C  
ATOM    854  OD1 ASP A 109     -35.912  29.712 -20.414  1.00 34.75           O  
ATOM    855  OD2 ASP A 109     -37.382  28.513 -21.538  1.00 36.66           O1-
ATOM    856  N   ASP A 110     -33.165  29.880 -25.104  1.00 31.75           N  
ATOM    857  CA  ASP A 110     -32.007  29.606 -25.965  1.00 32.39           C  
ATOM    858  C   ASP A 110     -31.019  30.786 -25.976  1.00 32.09           C  
ATOM    859  O   ASP A 110     -31.269  31.811 -26.644  1.00 31.63           O  
ATOM    860  CB  ASP A 110     -32.487  29.322 -27.398  1.00 32.92           C  
ATOM    861  CG  ASP A 110     -31.373  28.799 -28.318  1.00 36.61           C  
ATOM    862  OD1 ASP A 110     -30.229  28.511 -27.860  1.00 38.48           O  
ATOM    863  OD2 ASP A 110     -31.662  28.650 -29.526  1.00 40.32           O1-
ATOM    864  N   ALA A 111     -29.905  30.637 -25.251  1.00 31.45           N  
ATOM    865  CA  ALA A 111     -28.883  31.696 -25.132  1.00 31.59           C  
ATOM    866  C   ALA A 111     -28.219  32.092 -26.459  1.00 31.55           C  
ATOM    867  O   ALA A 111     -27.758  33.237 -26.615  1.00 32.26           O  
ATOM    868  CB  ALA A 111     -27.805  31.300 -24.099  1.00 31.72           C  
ATOM    869  N   ALA A 112     -28.158  31.154 -27.403  1.00 30.64           N  
ATOM    870  CA  ALA A 112     -27.648  31.435 -28.753  1.00 29.64           C  
ATOM    871  C   ALA A 112     -28.569  32.365 -29.569  1.00 29.16           C  
ATOM    872  O   ALA A 112     -28.170  32.891 -30.607  1.00 29.33           O  
ATOM    873  CB  ALA A 112     -27.390  30.110 -29.516  1.00 29.32           C  
ATOM    874  N   ALA A 113     -29.803  32.561 -29.115  1.00 28.18           N  
ATOM    875  CA  ALA A 113     -30.656  33.601 -29.691  1.00 27.58           C  
ATOM    876  C   ALA A 113     -30.620  34.961 -28.942  1.00 26.94           C  
ATOM    877  O   ALA A 113     -31.432  35.836 -29.218  1.00 27.19           O  
ATOM    878  CB  ALA A 113     -32.087  33.082 -29.820  1.00 27.24           C  
ATOM    879  N   ASN A 114     -29.698  35.141 -27.996  1.00 26.90           N  
ATOM    880  CA  ASN A 114     -29.661  36.373 -27.188  1.00 26.97           C  
ATOM    881  C   ASN A 114     -29.612  37.685 -28.005  1.00 27.32           C  
ATOM    882  O   ASN A 114     -30.272  38.667 -27.658  1.00 26.95           O  
ATOM    883  CB  ASN A 114     -28.482  36.359 -26.218  1.00 26.93           C  
ATOM    884  CG  ASN A 114     -28.780  35.649 -24.929  1.00 25.87           C  
ATOM    885  ND2 ASN A 114     -27.736  35.280 -24.233  1.00 24.37           N  
ATOM    886  OD1 ASN A 114     -29.932  35.430 -24.559  1.00 26.82           O  
ATOM    887  N   ARG A 115     -28.845  37.706 -29.088  1.00 27.15           N  
ATOM    888  CA  ARG A 115     -28.796  38.903 -29.908  1.00 27.85           C  
ATOM    889  C   ARG A 115     -30.158  39.288 -30.471  1.00 27.38           C  
ATOM    890  O   ARG A 115     -30.555  40.475 -30.400  1.00 27.54           O  
ATOM    891  CB  ARG A 115     -27.764  38.777 -31.025  1.00 28.26           C  
ATOM    892  CG  ARG A 115     -26.360  39.130 -30.574  1.00 32.55           C  
ATOM    893  CD  ARG A 115     -25.398  39.281 -31.753  1.00 38.73           C  
ATOM    894  NE  ARG A 115     -24.045  39.616 -31.294  1.00 42.92           N  
ATOM    895  CZ  ARG A 115     -23.020  39.917 -32.096  1.00 45.81           C  
ATOM    896  NH1 ARG A 115     -23.170  39.947 -33.427  1.00 46.18           N1+
ATOM    897  NH2 ARG A 115     -21.832  40.189 -31.564  1.00 45.65           N  
ATOM    898  N   ALA A 116     -30.870  38.309 -31.033  1.00 26.02           N  
ATOM    899  CA  ALA A 116     -32.186  38.594 -31.626  1.00 25.81           C  
ATOM    900  C   ALA A 116     -33.212  39.011 -30.551  1.00 24.94           C  
ATOM    901  O   ALA A 116     -34.014  39.913 -30.781  1.00 25.14           O  
ATOM    902  CB  ALA A 116     -32.706  37.386 -32.473  1.00 25.32           C  
ATOM    903  N   LYS A 117     -33.162  38.361 -29.389  1.00 24.48           N  
ATOM    904  CA  LYS A 117     -34.035  38.690 -28.246  1.00 24.59           C  
ATOM    905  C   LYS A 117     -33.785  40.127 -27.767  1.00 24.67           C  
ATOM    906  O   LYS A 117     -34.728  40.889 -27.541  1.00 24.39           O  
ATOM    907  CB  LYS A 117     -33.854  37.665 -27.103  1.00 23.99           C  
ATOM    908  CG  LYS A 117     -34.406  36.277 -27.461  1.00 24.18           C  
ATOM    909  CD  LYS A 117     -34.327  35.251 -26.350  1.00 24.49           C  
ATOM    910  CE  LYS A 117     -32.981  34.528 -26.348  1.00 24.43           C  
ATOM    911  NZ  LYS A 117     -32.874  33.427 -25.324  1.00 24.62           N1+
ATOM    912  N   ALA A 118     -32.507  40.502 -27.655  1.00 24.61           N  
ATOM    913  CA  ALA A 118     -32.122  41.858 -27.272  1.00 24.07           C  
ATOM    914  C   ALA A 118     -32.689  42.885 -28.260  1.00 24.47           C  
ATOM    915  O   ALA A 118     -33.263  43.906 -27.856  1.00 24.48           O  
ATOM    916  CB  ALA A 118     -30.611  41.954 -27.190  1.00 23.71           C  
ATOM    917  N   MET A 119     -32.547  42.600 -29.556  1.00 25.00           N  
ATOM    918  CA  MET A 119     -33.060  43.488 -30.588  1.00 25.45           C  
ATOM    919  C   MET A 119     -34.579  43.620 -30.513  1.00 25.42           C  
ATOM    920  O   MET A 119     -35.116  44.722 -30.679  1.00 24.89           O  
ATOM    921  CB  MET A 119     -32.624  43.035 -31.984  1.00 26.53           C  
ATOM    922  CG  MET A 119     -33.454  43.657 -33.124  1.00 27.73           C  
ATOM    923  SD  MET A 119     -33.298  45.455 -33.230  1.00 32.72           S  
ATOM    924  CE  MET A 119     -31.952  45.598 -34.391  1.00 30.66           C  
ATOM    925  N   ARG A 120     -35.273  42.510 -30.267  1.00 25.12           N  
ATOM    926  CA  ARG A 120     -36.730  42.578 -30.130  1.00 25.56           C  
ATOM    927  C   ARG A 120     -37.158  43.422 -28.930  1.00 25.19           C  
ATOM    928  O   ARG A 120     -38.074  44.228 -29.028  1.00 25.66           O  
ATOM    929  CB  ARG A 120     -37.349  41.180 -30.068  1.00 25.74           C  
ATOM    930  CG  ARG A 120     -37.442  40.508 -31.438  1.00 26.54           C  
ATOM    931  CD  ARG A 120     -38.428  39.348 -31.425  1.00 28.07           C  
ATOM    932  NE  ARG A 120     -38.014  38.232 -30.571  1.00 26.59           N  
ATOM    933  CZ  ARG A 120     -37.125  37.308 -30.928  1.00 27.78           C  
ATOM    934  NH1 ARG A 120     -36.542  37.364 -32.126  1.00 28.37           N1+
ATOM    935  NH2 ARG A 120     -36.819  36.327 -30.092  1.00 23.95           N  
ATOM    936  N   MET A 121     -36.467  43.258 -27.815  1.00 25.29           N  
ATOM    937  CA  MET A 121     -36.767  44.014 -26.605  1.00 26.09           C  
ATOM    938  C   MET A 121     -36.508  45.497 -26.822  1.00 25.80           C  
ATOM    939  O   MET A 121     -37.333  46.339 -26.484  1.00 25.94           O  
ATOM    940  CB  MET A 121     -35.942  43.491 -25.435  1.00 26.28           C  
ATOM    941  CG  MET A 121     -36.662  42.481 -24.579  1.00 28.31           C  
ATOM    942  SD  MET A 121     -35.522  41.561 -23.528  1.00 35.20           S  
ATOM    943  CE  MET A 121     -36.614  41.303 -22.171  1.00 35.54           C  
ATOM    944  N   MET A 122     -35.366  45.812 -27.414  1.00 25.32           N  
ATOM    945  CA  MET A 122     -35.036  47.208 -27.653  1.00 24.88           C  
ATOM    946  C   MET A 122     -36.097  47.847 -28.552  1.00 23.99           C  
ATOM    947  O   MET A 122     -36.499  48.999 -28.337  1.00 23.10           O  
ATOM    948  CB  MET A 122     -33.628  47.340 -28.232  1.00 24.48           C  
ATOM    949  CG  MET A 122     -33.214  48.761 -28.478  1.00 26.60           C  
ATOM    950  SD  MET A 122     -33.551  49.214 -30.189  1.00 35.86           S  
ATOM    951  CE  MET A 122     -32.012  48.709 -30.953  1.00 31.71           C  
ATOM    952  N   ALA A 123     -36.568  47.094 -29.538  1.00 23.28           N  
ATOM    953  CA  ALA A 123     -37.491  47.667 -30.509  1.00 23.52           C  
ATOM    954  C   ALA A 123     -38.898  47.862 -29.978  1.00 23.46           C  
ATOM    955  O   ALA A 123     -39.558  48.830 -30.333  1.00 24.14           O  
ATOM    956  CB  ALA A 123     -37.500  46.855 -31.789  1.00 23.68           C  
ATOM    957  N   VAL A 124     -39.352  46.968 -29.108  1.00 23.70           N  
ATOM    958  CA  VAL A 124     -40.758  46.970 -28.683  1.00 23.87           C  
ATOM    959  C   VAL A 124     -40.980  47.800 -27.419  1.00 23.75           C  
ATOM    960  O   VAL A 124     -42.098  48.272 -27.149  1.00 24.25           O  
ATOM    961  CB  VAL A 124     -41.304  45.500 -28.547  1.00 23.99           C  
ATOM    962  CG1 VAL A 124     -40.885  44.871 -27.230  1.00 24.36           C  
ATOM    963  CG2 VAL A 124     -42.801  45.455 -28.698  1.00 25.10           C  
ATOM    964  N   LEU A 125     -39.914  48.011 -26.649  1.00 23.73           N  
ATOM    965  CA  LEU A 125     -40.048  48.785 -25.405  1.00 23.46           C  
ATOM    966  C   LEU A 125     -40.686  50.163 -25.592  1.00 22.77           C  
ATOM    967  O   LEU A 125     -41.596  50.520 -24.835  1.00 22.40           O  
ATOM    968  CB  LEU A 125     -38.717  48.884 -24.652  1.00 23.49           C  
ATOM    969  CG  LEU A 125     -38.419  47.691 -23.740  1.00 23.28           C  
ATOM    970  CD1 LEU A 125     -36.979  47.799 -23.249  1.00 22.94           C  
ATOM    971  CD2 LEU A 125     -39.386  47.614 -22.560  1.00 21.37           C  
ATOM    972  N   PRO A 126     -40.225  50.943 -26.600  1.00 22.60           N  
ATOM    973  CA  PRO A 126     -40.819  52.278 -26.795  1.00 22.41           C  
ATOM    974  C   PRO A 126     -42.325  52.230 -27.104  1.00 22.98           C  
ATOM    975  O   PRO A 126     -43.077  53.148 -26.702  1.00 23.13           O  
ATOM    976  CB  PRO A 126     -40.029  52.838 -27.993  1.00 22.43           C  
ATOM    977  CG  PRO A 126     -38.706  52.145 -27.906  1.00 21.55           C  
ATOM    978  CD  PRO A 126     -39.042  50.749 -27.463  1.00 21.89           C  
ATOM    979  N   THR A 127     -42.760  51.170 -27.798  1.00 23.04           N  
ATOM    980  CA  THR A 127     -44.164  50.993 -28.154  1.00 22.89           C  
ATOM    981  C   THR A 127     -45.005  50.831 -26.902  1.00 22.93           C  
ATOM    982  O   THR A 127     -46.035  51.469 -26.750  1.00 23.49           O  
ATOM    983  CB  THR A 127     -44.367  49.770 -29.047  1.00 22.75           C  
ATOM    984  CG2 THR A 127     -45.750  49.789 -29.686  1.00 22.65           C  
ATOM    985  OG1 THR A 127     -43.381  49.764 -30.075  1.00 23.62           O  
ATOM    986  N   ILE A 128     -44.554  49.957 -26.014  1.00 23.54           N  
ATOM    987  CA  ILE A 128     -45.195  49.710 -24.720  1.00 22.84           C  
ATOM    988  C   ILE A 128     -45.212  51.000 -23.873  1.00 23.07           C  
ATOM    989  O   ILE A 128     -46.277  51.422 -23.401  1.00 23.31           O  
ATOM    990  CB  ILE A 128     -44.462  48.562 -23.972  1.00 22.77           C  
ATOM    991  CG1 ILE A 128     -44.664  47.220 -24.711  1.00 22.84           C  
ATOM    992  CG2 ILE A 128     -44.905  48.497 -22.501  1.00 21.96           C  
ATOM    993  CD1 ILE A 128     -43.661  46.102 -24.334  1.00 22.72           C  
ATOM    994  N   VAL A 129     -44.048  51.634 -23.706  1.00 22.53           N  
ATOM    995  CA  VAL A 129     -43.942  52.843 -22.876  1.00 22.40           C  
ATOM    996  C   VAL A 129     -44.900  53.956 -23.345  1.00 23.32           C  
ATOM    997  O   VAL A 129     -45.617  54.557 -22.520  1.00 22.81           O  
ATOM    998  CB  VAL A 129     -42.473  53.337 -22.762  1.00 22.35           C  
ATOM    999  CG1 VAL A 129     -42.401  54.733 -22.127  1.00 20.86           C  
ATOM   1000  CG2 VAL A 129     -41.621  52.313 -21.944  1.00 21.36           C  
ATOM   1001  N   ALA A 130     -44.936  54.187 -24.665  1.00 23.50           N  
ATOM   1002  CA  ALA A 130     -45.835  55.174 -25.273  1.00 23.98           C  
ATOM   1003  C   ALA A 130     -47.323  54.830 -25.087  1.00 24.12           C  
ATOM   1004  O   ALA A 130     -48.137  55.714 -24.797  1.00 23.38           O  
ATOM   1005  CB  ALA A 130     -45.516  55.327 -26.763  1.00 24.00           C  
ATOM   1006  N   ILE A 131     -47.682  53.552 -25.260  1.00 24.79           N  
ATOM   1007  CA  ILE A 131     -49.094  53.127 -25.052  1.00 24.99           C  
ATOM   1008  C   ILE A 131     -49.539  53.391 -23.620  1.00 25.34           C  
ATOM   1009  O   ILE A 131     -50.614  53.980 -23.391  1.00 25.28           O  
ATOM   1010  CB  ILE A 131     -49.341  51.640 -25.393  1.00 24.76           C  
ATOM   1011  CG1 ILE A 131     -49.294  51.431 -26.903  1.00 24.26           C  
ATOM   1012  CG2 ILE A 131     -50.702  51.147 -24.806  1.00 23.49           C  
ATOM   1013  CD1 ILE A 131     -48.937  50.016 -27.282  1.00 23.61           C  
ATOM   1014  N   ASP A 132     -48.715  52.950 -22.666  1.00 25.65           N  
ATOM   1015  CA  ASP A 132     -49.019  53.146 -21.247  1.00 26.46           C  
ATOM   1016  C   ASP A 132     -49.083  54.625 -20.860  1.00 26.61           C  
ATOM   1017  O   ASP A 132     -49.980  55.030 -20.128  1.00 26.51           O  
ATOM   1018  CB  ASP A 132     -48.041  52.406 -20.349  1.00 26.01           C  
ATOM   1019  CG  ASP A 132     -48.496  52.388 -18.893  1.00 28.15           C  
ATOM   1020  OD1 ASP A 132     -49.711  52.250 -18.632  1.00 26.77           O  
ATOM   1021  OD2 ASP A 132     -47.634  52.502 -18.002  1.00 31.08           O1-
ATOM   1022  N   MET A 133     -48.162  55.433 -21.378  1.00 27.31           N  
ATOM   1023  CA  MET A 133     -48.180  56.865 -21.084  1.00 28.27           C  
ATOM   1024  C   MET A 133     -49.486  57.476 -21.608  1.00 28.58           C  
ATOM   1025  O   MET A 133     -50.161  58.223 -20.896  1.00 28.30           O  
ATOM   1026  CB  MET A 133     -46.973  57.576 -21.701  1.00 28.49           C  
ATOM   1027  CG  MET A 133     -46.782  59.037 -21.246  1.00 29.75           C  
ATOM   1028  SD  MET A 133     -45.331  59.762 -22.057  1.00 34.03           S  
ATOM   1029  CE  MET A 133     -46.097  60.540 -23.456  1.00 34.80           C  
ATOM   1030  N   ARG A 134     -49.843  57.141 -22.845  1.00 28.66           N  
ATOM   1031  CA  ARG A 134     -51.029  57.709 -23.468  1.00 29.13           C  
ATOM   1032  C   ARG A 134     -52.295  57.237 -22.782  1.00 30.00           C  
ATOM   1033  O   ARG A 134     -53.237  57.999 -22.628  1.00 30.68           O  
ATOM   1034  CB  ARG A 134     -51.055  57.400 -24.962  1.00 28.64           C  
ATOM   1035  CG  ARG A 134     -50.122  58.306 -25.758  1.00 27.47           C  
ATOM   1036  CD  ARG A 134     -50.150  58.031 -27.239  1.00 26.29           C  
ATOM   1037  NE  ARG A 134     -51.422  58.382 -27.862  1.00 28.89           N  
ATOM   1038  CZ  ARG A 134     -51.780  59.610 -28.233  1.00 29.36           C  
ATOM   1039  NH1 ARG A 134     -50.973  60.648 -28.037  1.00 26.37           N1+
ATOM   1040  NH2 ARG A 134     -52.964  59.802 -28.792  1.00 29.57           N  
ATOM   1041  N   ARG A 135     -52.295  55.990 -22.331  1.00 30.76           N  
ATOM   1042  CA  ARG A 135     -53.457  55.420 -21.680  1.00 32.10           C  
ATOM   1043  C   ARG A 135     -53.833  56.180 -20.405  1.00 32.53           C  
ATOM   1044  O   ARG A 135     -55.010  56.369 -20.115  1.00 32.79           O  
ATOM   1045  CB  ARG A 135     -53.230  53.929 -21.390  1.00 32.26           C  
ATOM   1046  CG  ARG A 135     -54.269  53.288 -20.486  1.00 33.62           C  
ATOM   1047  CD  ARG A 135     -53.897  51.834 -20.235  1.00 37.34           C  
ATOM   1048  NE  ARG A 135     -52.824  51.662 -19.247  1.00 38.31           N  
ATOM   1049  CZ  ARG A 135     -53.004  51.112 -18.044  1.00 39.08           C  
ATOM   1050  NH1 ARG A 135     -54.219  50.683 -17.695  1.00 37.56           N1+
ATOM   1051  NH2 ARG A 135     -51.976  50.973 -17.198  1.00 37.08           N  
ATOM   1052  N   ARG A 136     -52.834  56.634 -19.662  1.00 33.07           N  
ATOM   1053  CA  ARG A 136     -53.085  57.405 -18.448  1.00 33.72           C  
ATOM   1054  C   ARG A 136     -53.603  58.814 -18.726  1.00 33.95           C  
ATOM   1055  O   ARG A 136     -54.127  59.464 -17.816  1.00 33.51           O  
ATOM   1056  CB  ARG A 136     -51.841  57.429 -17.561  1.00 33.38           C  
ATOM   1057  CG  ARG A 136     -51.514  56.047 -17.072  1.00 34.29           C  
ATOM   1058  CD  ARG A 136     -50.049  55.905 -16.803  1.00 35.19           C  
ATOM   1059  NE  ARG A 136     -49.683  54.512 -16.614  1.00 36.27           N  
ATOM   1060  CZ  ARG A 136     -49.690  53.876 -15.441  1.00 36.50           C  
ATOM   1061  NH1 ARG A 136     -50.059  54.497 -14.324  1.00 35.62           N1+
ATOM   1062  NH2 ARG A 136     -49.316  52.613 -15.387  1.00 34.91           N  
ATOM   1063  N   ARG A 137     -53.461  59.275 -19.973  1.00 34.20           N  
ATOM   1064  CA  ARG A 137     -54.024  60.573 -20.392  1.00 34.98           C  
ATOM   1065  C   ARG A 137     -55.389  60.380 -21.054  1.00 35.21           C  
ATOM   1066  O   ARG A 137     -55.983  61.326 -21.562  1.00 35.47           O  
ATOM   1067  CB  ARG A 137     -53.055  61.317 -21.316  1.00 35.14           C  
ATOM   1068  CG  ARG A 137     -51.845  61.917 -20.567  1.00 36.74           C  
ATOM   1069  CD  ARG A 137     -50.660  62.240 -21.504  1.00 39.26           C  
ATOM   1070  NE  ARG A 137     -49.548  62.844 -20.761  1.00 41.47           N  
ATOM   1071  CZ  ARG A 137     -48.512  63.474 -21.313  1.00 42.55           C  
ATOM   1072  NH1 ARG A 137     -48.412  63.583 -22.635  1.00 43.76           N1+
ATOM   1073  NH2 ARG A 137     -47.570  64.001 -20.537  1.00 41.82           N  
ATOM   1074  N   GLY A 138     -55.877  59.138 -21.033  1.00 35.38           N  
ATOM   1075  CA  GLY A 138     -57.137  58.775 -21.660  1.00 34.89           C  
ATOM   1076  C   GLY A 138     -57.049  58.700 -23.177  1.00 34.97           C  
ATOM   1077  O   GLY A 138     -58.063  58.822 -23.844  1.00 34.97           O  
ATOM   1078  N   LEU A 139     -55.851  58.465 -23.720  1.00 34.26           N  
ATOM   1079  CA  LEU A 139     -55.644  58.480 -25.175  1.00 33.60           C  
ATOM   1080  C   LEU A 139     -55.321  57.096 -25.784  1.00 33.29           C  
ATOM   1081  O   LEU A 139     -54.664  56.262 -25.137  1.00 33.24           O  
ATOM   1082  CB  LEU A 139     -54.551  59.496 -25.537  1.00 33.66           C  
ATOM   1083  CG  LEU A 139     -54.770  60.977 -25.155  1.00 34.52           C  
ATOM   1084  CD1 LEU A 139     -53.461  61.820 -25.193  1.00 33.16           C  
ATOM   1085  CD2 LEU A 139     -55.859  61.635 -26.016  1.00 33.93           C  
ATOM   1086  N   PRO A 140     -55.765  56.850 -27.039  1.00 32.56           N  
ATOM   1087  CA  PRO A 140     -55.468  55.553 -27.687  1.00 31.97           C  
ATOM   1088  C   PRO A 140     -54.004  55.390 -28.156  1.00 31.19           C  
ATOM   1089  O   PRO A 140     -53.292  56.381 -28.320  1.00 30.55           O  
ATOM   1090  CB  PRO A 140     -56.426  55.536 -28.901  1.00 31.81           C  
ATOM   1091  CG  PRO A 140     -56.635  56.990 -29.224  1.00 32.62           C  
ATOM   1092  CD  PRO A 140     -56.560  57.742 -27.914  1.00 32.01           C  
ATOM   1093  N   PRO A 141     -53.564  54.133 -28.374  1.00 30.45           N  
ATOM   1094  CA  PRO A 141     -52.243  53.888 -28.936  1.00 30.32           C  
ATOM   1095  C   PRO A 141     -52.076  54.537 -30.311  1.00 30.46           C  
ATOM   1096  O   PRO A 141     -53.051  54.705 -31.045  1.00 30.09           O  
ATOM   1097  CB  PRO A 141     -52.206  52.362 -29.100  1.00 30.34           C  
ATOM   1098  CG  PRO A 141     -53.229  51.846 -28.156  1.00 30.17           C  
ATOM   1099  CD  PRO A 141     -54.301  52.885 -28.127  1.00 29.94           C  
ATOM   1100  N   ILE A 142     -50.844  54.905 -30.656  1.00 30.33           N  
ATOM   1101  CA  ILE A 142     -50.530  55.343 -32.014  1.00 29.45           C  
ATOM   1102  C   ILE A 142     -49.534  54.342 -32.554  1.00 29.78           C  
ATOM   1103  O   ILE A 142     -48.528  54.054 -31.890  1.00 30.15           O  
ATOM   1104  CB  ILE A 142     -49.917  56.764 -32.022  1.00 29.72           C  
ATOM   1105  CG1 ILE A 142     -50.997  57.814 -31.759  1.00 28.03           C  
ATOM   1106  CG2 ILE A 142     -49.212  57.067 -33.351  1.00 28.34           C  
ATOM   1107  CD1 ILE A 142     -50.448  59.157 -31.282  1.00 27.10           C  
ATOM   1108  N   ALA A 143     -49.802  53.797 -33.736  1.00 29.25           N  
ATOM   1109  CA  ALA A 143     -48.930  52.770 -34.308  1.00 29.63           C  
ATOM   1110  C   ALA A 143     -47.464  53.223 -34.429  1.00 29.39           C  
ATOM   1111  O   ALA A 143     -47.203  54.401 -34.653  1.00 29.65           O  
ATOM   1112  CB  ALA A 143     -49.469  52.316 -35.684  1.00 29.37           C  
ATOM   1113  N   PRO A 144     -46.506  52.293 -34.261  1.00 29.13           N  
ATOM   1114  CA  PRO A 144     -45.123  52.571 -34.676  1.00 29.35           C  
ATOM   1115  C   PRO A 144     -45.082  52.860 -36.184  1.00 30.16           C  
ATOM   1116  O   PRO A 144     -45.808  52.224 -36.952  1.00 30.08           O  
ATOM   1117  CB  PRO A 144     -44.384  51.253 -34.396  1.00 28.97           C  
ATOM   1118  CG  PRO A 144     -45.227  50.519 -33.441  1.00 29.08           C  
ATOM   1119  CD  PRO A 144     -46.648  50.988 -33.594  1.00 28.78           C  
ATOM   1120  N   HIS A 145     -44.236  53.799 -36.595  1.00 30.86           N  
ATOM   1121  CA  HIS A 145     -44.205  54.288 -37.976  1.00 31.29           C  
ATOM   1122  C   HIS A 145     -42.911  53.846 -38.617  1.00 31.13           C  
ATOM   1123  O   HIS A 145     -41.825  54.274 -38.196  1.00 30.69           O  
ATOM   1124  CB  HIS A 145     -44.290  55.819 -37.979  1.00 31.66           C  
ATOM   1125  CG  HIS A 145     -44.546  56.425 -39.332  1.00 34.20           C  
ATOM   1126  CD2 HIS A 145     -45.521  57.264 -39.760  1.00 36.55           C  
ATOM   1127  ND1 HIS A 145     -43.711  56.230 -40.414  1.00 35.26           N  
ATOM   1128  CE1 HIS A 145     -44.171  56.904 -41.454  1.00 37.21           C  
ATOM   1129  NE2 HIS A 145     -45.272  57.536 -41.085  1.00 38.15           N  
ATOM   1130  N   SER A 146     -43.003  52.995 -39.636  1.00 31.03           N  
ATOM   1131  CA  SER A 146     -41.778  52.392 -40.199  1.00 31.31           C  
ATOM   1132  C   SER A 146     -40.958  53.359 -41.080  1.00 31.11           C  
ATOM   1133  O   SER A 146     -39.888  53.008 -41.593  1.00 31.64           O  
ATOM   1134  CB  SER A 146     -42.106  51.100 -40.949  1.00 31.25           C  
ATOM   1135  OG  SER A 146     -42.988  51.392 -42.018  1.00 31.61           O  
ATOM   1136  N   GLY A 147     -41.453  54.578 -41.239  1.00 30.99           N  
ATOM   1137  CA  GLY A 147     -40.702  55.621 -41.931  1.00 30.79           C  
ATOM   1138  C   GLY A 147     -39.934  56.539 -40.998  1.00 30.85           C  
ATOM   1139  O   GLY A 147     -39.236  57.433 -41.452  1.00 31.22           O  
ATOM   1140  N   LEU A 148     -40.050  56.313 -39.691  1.00 30.35           N  
ATOM   1141  CA  LEU A 148     -39.343  57.123 -38.710  1.00 29.84           C  
ATOM   1142  C   LEU A 148     -38.261  56.324 -38.006  1.00 29.53           C  
ATOM   1143  O   LEU A 148     -38.442  55.132 -37.732  1.00 30.21           O  
ATOM   1144  CB  LEU A 148     -40.327  57.693 -37.685  1.00 29.33           C  
ATOM   1145  CG  LEU A 148     -41.429  58.608 -38.238  1.00 29.40           C  
ATOM   1146  CD1 LEU A 148     -42.446  58.976 -37.129  1.00 26.16           C  
ATOM   1147  CD2 LEU A 148     -40.872  59.902 -38.949  1.00 27.89           C  
ATOM   1148  N   GLY A 149     -37.134  56.970 -37.710  1.00 28.92           N  
ATOM   1149  CA  GLY A 149     -36.071  56.332 -36.910  1.00 27.99           C  
ATOM   1150  C   GLY A 149     -36.467  56.258 -35.441  1.00 27.26           C  
ATOM   1151  O   GLY A 149     -37.526  56.775 -35.046  1.00 27.27           O  
ATOM   1152  N   TYR A 150     -35.611  55.639 -34.629  1.00 26.54           N  
ATOM   1153  CA  TYR A 150     -35.918  55.340 -33.227  1.00 25.67           C  
ATOM   1154  C   TYR A 150     -36.509  56.524 -32.471  1.00 26.03           C  
ATOM   1155  O   TYR A 150     -37.655  56.468 -32.017  1.00 26.27           O  
ATOM   1156  CB  TYR A 150     -34.665  54.833 -32.503  1.00 25.49           C  
ATOM   1157  CG  TYR A 150     -34.918  54.388 -31.070  1.00 23.81           C  
ATOM   1158  CD1 TYR A 150     -34.941  55.306 -30.033  1.00 22.02           C  
ATOM   1159  CD2 TYR A 150     -35.122  53.037 -30.762  1.00 21.29           C  
ATOM   1160  CE1 TYR A 150     -35.169  54.896 -28.709  1.00 24.05           C  
ATOM   1161  CE2 TYR A 150     -35.350  52.613 -29.450  1.00 22.24           C  
ATOM   1162  CZ  TYR A 150     -35.381  53.558 -28.424  1.00 23.30           C  
ATOM   1163  OH  TYR A 150     -35.606  53.172 -27.116  1.00 23.99           O  
ATOM   1164  N   ALA A 151     -35.730  57.605 -32.367  1.00 26.34           N  
ATOM   1165  CA  ALA A 151     -36.089  58.780 -31.569  1.00 26.48           C  
ATOM   1166  C   ALA A 151     -37.355  59.454 -32.066  1.00 27.05           C  
ATOM   1167  O   ALA A 151     -38.232  59.791 -31.264  1.00 27.58           O  
ATOM   1168  CB  ALA A 151     -34.937  59.783 -31.546  1.00 26.22           C  
ATOM   1169  N   GLN A 152     -37.445  59.660 -33.383  1.00 26.89           N  
ATOM   1170  CA  GLN A 152     -38.615  60.330 -33.959  1.00 27.36           C  
ATOM   1171  C   GLN A 152     -39.863  59.466 -33.757  1.00 26.06           C  
ATOM   1172  O   GLN A 152     -40.906  59.979 -33.381  1.00 25.76           O  
ATOM   1173  CB  GLN A 152     -38.404  60.699 -35.444  1.00 27.43           C  
ATOM   1174  CG  GLN A 152     -37.418  61.849 -35.659  1.00 31.60           C  
ATOM   1175  CD  GLN A 152     -37.390  62.372 -37.109  1.00 36.81           C  
ATOM   1176  NE2 GLN A 152     -36.594  63.406 -37.352  1.00 37.24           N  
ATOM   1177  OE1 GLN A 152     -38.091  61.863 -37.982  1.00 40.83           O  
ATOM   1178  N   ASN A 153     -39.730  58.155 -33.973  1.00 25.50           N  
ATOM   1179  CA  ASN A 153     -40.844  57.225 -33.762  1.00 24.99           C  
ATOM   1180  C   ASN A 153     -41.423  57.265 -32.333  1.00 24.57           C  
ATOM   1181  O   ASN A 153     -42.637  57.266 -32.161  1.00 24.49           O  
ATOM   1182  CB  ASN A 153     -40.449  55.797 -34.139  1.00 24.62           C  
ATOM   1183  CG  ASN A 153     -41.571  54.826 -33.933  1.00 25.43           C  
ATOM   1184  ND2 ASN A 153     -41.449  53.966 -32.919  1.00 24.36           N  
ATOM   1185  OD1 ASN A 153     -42.564  54.868 -34.656  1.00 26.42           O  
ATOM   1186  N   PHE A 154     -40.570  57.324 -31.312  1.00 24.73           N  
ATOM   1187  CA  PHE A 154     -41.085  57.327 -29.919  1.00 24.56           C  
ATOM   1188  C   PHE A 154     -41.848  58.607 -29.634  1.00 24.65           C  
ATOM   1189  O   PHE A 154     -42.887  58.589 -28.994  1.00 24.03           O  
ATOM   1190  CB  PHE A 154     -39.983  57.102 -28.869  1.00 23.92           C  
ATOM   1191  CG  PHE A 154     -40.481  57.167 -27.428  1.00 24.12           C  
ATOM   1192  CD1 PHE A 154     -40.110  58.212 -26.597  1.00 23.02           C  
ATOM   1193  CD2 PHE A 154     -41.336  56.185 -26.918  1.00 23.04           C  
ATOM   1194  CE1 PHE A 154     -40.572  58.274 -25.257  1.00 25.13           C  
ATOM   1195  CE2 PHE A 154     -41.792  56.234 -25.602  1.00 23.38           C  
ATOM   1196  CZ  PHE A 154     -41.401  57.281 -24.758  1.00 22.38           C  
ATOM   1197  N   LEU A 155     -41.318  59.724 -30.124  1.00 25.88           N  
ATOM   1198  CA  LEU A 155     -41.969  61.021 -29.934  1.00 26.03           C  
ATOM   1199  C   LEU A 155     -43.298  61.043 -30.677  1.00 25.63           C  
ATOM   1200  O   LEU A 155     -44.298  61.474 -30.125  1.00 25.72           O  
ATOM   1201  CB  LEU A 155     -41.037  62.180 -30.341  1.00 25.66           C  
ATOM   1202  CG  LEU A 155     -39.757  62.309 -29.476  1.00 27.64           C  
ATOM   1203  CD1 LEU A 155     -38.658  63.119 -30.159  1.00 26.74           C  
ATOM   1204  CD2 LEU A 155     -40.050  62.900 -28.105  1.00 26.93           C  
ATOM   1205  N   HIS A 156     -43.316  60.533 -31.908  1.00 26.18           N  
ATOM   1206  CA  HIS A 156     -44.559  60.465 -32.704  1.00 26.56           C  
ATOM   1207  C   HIS A 156     -45.589  59.562 -32.005  1.00 26.45           C  
ATOM   1208  O   HIS A 156     -46.768  59.906 -31.913  1.00 26.32           O  
ATOM   1209  CB  HIS A 156     -44.288  59.960 -34.127  1.00 26.27           C  
ATOM   1210  CG  HIS A 156     -45.527  59.854 -34.974  1.00 28.89           C  
ATOM   1211  CD2 HIS A 156     -46.224  60.795 -35.660  1.00 29.41           C  
ATOM   1212  ND1 HIS A 156     -46.202  58.665 -35.171  1.00 30.33           N  
ATOM   1213  CE1 HIS A 156     -47.255  58.877 -35.942  1.00 30.29           C  
ATOM   1214  NE2 HIS A 156     -47.293  60.162 -36.250  1.00 30.36           N  
ATOM   1215  N   MET A 157     -45.134  58.420 -31.492  1.00 26.23           N  
ATOM   1216  CA  MET A 157     -46.034  57.509 -30.770  1.00 26.35           C  
ATOM   1217  C   MET A 157     -46.565  58.120 -29.489  1.00 26.57           C  
ATOM   1218  O   MET A 157     -47.659  57.773 -29.058  1.00 26.39           O  
ATOM   1219  CB  MET A 157     -45.362  56.169 -30.454  1.00 26.02           C  
ATOM   1220  CG  MET A 157     -45.205  55.245 -31.646  1.00 24.61           C  
ATOM   1221  SD  MET A 157     -44.672  53.586 -31.165  1.00 26.04           S  
ATOM   1222  CE  MET A 157     -43.180  53.902 -30.242  1.00 22.12           C  
ATOM   1223  N   CYS A 158     -45.802  59.030 -28.880  1.00 26.76           N  
ATOM   1224  CA  CYS A 158     -46.248  59.670 -27.642  1.00 27.15           C  
ATOM   1225  C   CYS A 158     -47.229  60.798 -27.917  1.00 27.76           C  
ATOM   1226  O   CYS A 158     -48.259  60.929 -27.244  1.00 27.87           O  
ATOM   1227  CB  CYS A 158     -45.073  60.243 -26.859  1.00 26.83           C  
ATOM   1228  SG  CYS A 158     -44.085  59.066 -25.946  1.00 25.63           S  
ATOM   1229  N   PHE A 159     -46.892  61.625 -28.898  1.00 28.72           N  
ATOM   1230  CA  PHE A 159     -47.571  62.908 -29.068  1.00 29.98           C  
ATOM   1231  C   PHE A 159     -48.407  63.052 -30.340  1.00 30.72           C  
ATOM   1232  O   PHE A 159     -49.167  64.017 -30.456  1.00 31.14           O  
ATOM   1233  CB  PHE A 159     -46.554  64.043 -28.994  1.00 29.12           C  
ATOM   1234  CG  PHE A 159     -45.740  64.030 -27.748  1.00 29.12           C  
ATOM   1235  CD1 PHE A 159     -46.353  64.165 -26.503  1.00 27.75           C  
ATOM   1236  CD2 PHE A 159     -44.351  63.871 -27.808  1.00 27.58           C  
ATOM   1237  CE1 PHE A 159     -45.593  64.150 -25.341  1.00 27.03           C  
ATOM   1238  CE2 PHE A 159     -43.585  63.847 -26.651  1.00 26.83           C  
ATOM   1239  CZ  PHE A 159     -44.208  63.993 -25.411  1.00 26.31           C  
ATOM   1240  N   GLY A 160     -48.247  62.127 -31.286  1.00 31.33           N  
ATOM   1241  CA  GLY A 160     -48.947  62.208 -32.572  1.00 32.82           C  
ATOM   1242  C   GLY A 160     -48.264  63.098 -33.600  1.00 34.16           C  
ATOM   1243  O   GLY A 160     -48.762  63.263 -34.712  1.00 35.21           O  
ATOM   1244  N   GLU A 161     -47.120  63.673 -33.246  1.00 34.91           N  
ATOM   1245  CA  GLU A 161     -46.475  64.668 -34.090  1.00 35.93           C  
ATOM   1246  C   GLU A 161     -45.004  64.687 -33.725  1.00 35.19           C  
ATOM   1247  O   GLU A 161     -44.670  64.852 -32.554  1.00 35.50           O  
ATOM   1248  CB  GLU A 161     -47.094  66.050 -33.818  1.00 36.50           C  
ATOM   1249  CG  GLU A 161     -47.276  66.933 -35.049  1.00 42.05           C  
ATOM   1250  CD  GLU A 161     -47.440  68.444 -34.728  1.00 48.66           C  
ATOM   1251  OE1 GLU A 161     -48.364  68.840 -33.960  1.00 51.17           O  
ATOM   1252  OE2 GLU A 161     -46.640  69.246 -35.276  1.00 51.06           O1-
ATOM   1253  N   VAL A 162     -44.124  64.489 -34.703  1.00 34.20           N  
ATOM   1254  CA  VAL A 162     -42.695  64.652 -34.460  1.00 33.59           C  
ATOM   1255  C   VAL A 162     -42.432  66.120 -34.099  1.00 33.70           C  
ATOM   1256  O   VAL A 162     -42.722  67.011 -34.886  1.00 34.11           O  
ATOM   1257  CB  VAL A 162     -41.839  64.206 -35.667  1.00 33.49           C  
ATOM   1258  CG1 VAL A 162     -40.353  64.462 -35.406  1.00 32.12           C  
ATOM   1259  CG2 VAL A 162     -42.089  62.719 -35.981  1.00 31.90           C  
ATOM   1260  N   PRO A 163     -41.908  66.382 -32.891  1.00 33.69           N  
ATOM   1261  CA  PRO A 163     -41.689  67.779 -32.516  1.00 33.84           C  
ATOM   1262  C   PRO A 163     -40.457  68.373 -33.217  1.00 33.89           C  
ATOM   1263  O   PRO A 163     -39.838  67.706 -34.053  1.00 33.68           O  
ATOM   1264  CB  PRO A 163     -41.491  67.705 -30.997  1.00 33.94           C  
ATOM   1265  CG  PRO A 163     -40.891  66.355 -30.781  1.00 34.24           C  
ATOM   1266  CD  PRO A 163     -41.502  65.451 -31.823  1.00 33.52           C  
ATOM   1267  N   GLU A 164     -40.132  69.622 -32.889  1.00 34.20           N  
ATOM   1268  CA  GLU A 164     -38.984  70.311 -33.472  1.00 35.03           C  
ATOM   1269  C   GLU A 164     -37.623  69.676 -33.135  1.00 34.43           C  
ATOM   1270  O   GLU A 164     -37.483  68.984 -32.134  1.00 34.29           O  
ATOM   1271  CB  GLU A 164     -39.008  71.794 -33.110  1.00 35.57           C  
ATOM   1272  CG  GLU A 164     -38.936  72.076 -31.625  1.00 39.10           C  
ATOM   1273  CD  GLU A 164     -38.901  73.566 -31.338  1.00 43.49           C  
ATOM   1274  OE1 GLU A 164     -39.946  74.094 -30.918  1.00 44.01           O  
ATOM   1275  OE2 GLU A 164     -37.838  74.211 -31.555  1.00 45.59           O1-
ATOM   1276  N   THR A 165     -36.635  69.914 -33.993  0.50 34.16           N  
ATOM   1278  CA  THR A 165     -35.334  69.249 -33.904  0.50 33.86           C  
ATOM   1280  C   THR A 165     -34.676  69.322 -32.528  0.50 33.41           C  
ATOM   1282  O   THR A 165     -34.025  68.374 -32.113  0.50 33.72           O  
ATOM   1284  CB  THR A 165     -34.352  69.818 -34.934  0.50 33.76           C  
ATOM   1286  CG2 THR A 165     -34.792  69.451 -36.343  0.50 34.42           C  
ATOM   1288  OG1 THR A 165     -34.318  71.242 -34.796  0.50 33.22           O  
ATOM   1290  N   ALA A 166     -34.831  70.445 -31.834  1.00 32.98           N  
ATOM   1291  CA  ALA A 166     -34.206  70.615 -30.533  1.00 32.23           C  
ATOM   1292  C   ALA A 166     -34.706  69.561 -29.539  1.00 31.93           C  
ATOM   1293  O   ALA A 166     -33.914  69.016 -28.766  1.00 32.53           O  
ATOM   1294  CB  ALA A 166     -34.432  72.007 -30.007  1.00 31.61           C  
ATOM   1295  N   VAL A 167     -36.005  69.261 -29.588  1.00 30.79           N  
ATOM   1296  CA  VAL A 167     -36.601  68.225 -28.749  1.00 29.85           C  
ATOM   1297  C   VAL A 167     -36.169  66.811 -29.180  1.00 29.81           C  
ATOM   1298  O   VAL A 167     -35.764  66.001 -28.329  1.00 29.75           O  
ATOM   1299  CB  VAL A 167     -38.136  68.375 -28.667  1.00 30.22           C  
ATOM   1300  CG1 VAL A 167     -38.756  67.250 -27.841  1.00 29.79           C  
ATOM   1301  CG2 VAL A 167     -38.504  69.737 -28.049  1.00 28.82           C  
ATOM   1302  N   VAL A 168     -36.210  66.525 -30.485  1.00 28.91           N  
ATOM   1303  CA  VAL A 168     -35.710  65.246 -31.004  1.00 28.34           C  
ATOM   1304  C   VAL A 168     -34.228  65.014 -30.649  1.00 28.16           C  
ATOM   1305  O   VAL A 168     -33.843  63.949 -30.163  1.00 28.01           O  
ATOM   1306  CB  VAL A 168     -35.876  65.144 -32.544  1.00 28.52           C  
ATOM   1307  CG1 VAL A 168     -35.301  63.824 -33.056  1.00 28.04           C  
ATOM   1308  CG2 VAL A 168     -37.335  65.288 -32.937  1.00 27.70           C  
ATOM   1309  N   SER A 169     -33.406  66.023 -30.905  1.00 27.39           N  
ATOM   1310  CA  SER A 169     -31.987  65.945 -30.642  1.00 27.39           C  
ATOM   1311  C   SER A 169     -31.662  65.714 -29.163  1.00 26.52           C  
ATOM   1312  O   SER A 169     -30.788  64.906 -28.834  1.00 26.65           O  
ATOM   1313  CB  SER A 169     -31.296  67.217 -31.130  1.00 27.86           C  
ATOM   1314  OG  SER A 169     -29.897  67.084 -31.019  1.00 29.83           O  
ATOM   1315  N   ALA A 170     -32.353  66.422 -28.282  1.00 25.20           N  
ATOM   1316  CA  ALA A 170     -32.120  66.265 -26.855  1.00 24.94           C  
ATOM   1317  C   ALA A 170     -32.582  64.876 -26.380  1.00 24.65           C  
ATOM   1318  O   ALA A 170     -31.921  64.236 -25.575  1.00 24.42           O  
ATOM   1319  CB  ALA A 170     -32.817  67.382 -26.081  1.00 24.42           C  
ATOM   1320  N   PHE A 171     -33.705  64.401 -26.902  1.00 24.56           N  
ATOM   1321  CA  PHE A 171     -34.177  63.070 -26.539  1.00 24.70           C  
ATOM   1322  C   PHE A 171     -33.182  61.971 -26.959  1.00 24.51           C  
ATOM   1323  O   PHE A 171     -32.820  61.094 -26.154  1.00 25.05           O  
ATOM   1324  CB  PHE A 171     -35.585  62.799 -27.100  1.00 24.26           C  
ATOM   1325  CG  PHE A 171     -36.037  61.400 -26.873  1.00 25.65           C  
ATOM   1326  CD1 PHE A 171     -36.437  60.984 -25.591  1.00 26.20           C  
ATOM   1327  CD2 PHE A 171     -35.995  60.467 -27.905  1.00 24.97           C  
ATOM   1328  CE1 PHE A 171     -36.818  59.665 -25.357  1.00 25.67           C  
ATOM   1329  CE2 PHE A 171     -36.387  59.140 -27.675  1.00 26.89           C  
ATOM   1330  CZ  PHE A 171     -36.801  58.739 -26.399  1.00 24.61           C  
ATOM   1331  N   GLU A 172     -32.729  62.035 -28.206  1.00 24.15           N  
ATOM   1332  CA  GLU A 172     -31.758  61.078 -28.740  1.00 24.27           C  
ATOM   1333  C   GLU A 172     -30.430  61.075 -27.971  1.00 24.07           C  
ATOM   1334  O   GLU A 172     -29.821  60.006 -27.774  1.00 23.15           O  
ATOM   1335  CB  GLU A 172     -31.496  61.339 -30.231  1.00 24.17           C  
ATOM   1336  CG  GLU A 172     -30.591  60.284 -30.886  1.00 26.27           C  
ATOM   1337  CD  GLU A 172     -30.987  59.985 -32.330  1.00 30.78           C  
ATOM   1338  OE1 GLU A 172     -31.059  60.950 -33.135  1.00 33.70           O  
ATOM   1339  OE2 GLU A 172     -31.232  58.797 -32.663  1.00 29.10           O1-
ATOM   1340  N   GLN A 173     -29.970  62.270 -27.590  1.00 23.68           N  
ATOM   1341  CA  GLN A 173     -28.776  62.416 -26.734  1.00 24.14           C  
ATOM   1342  C   GLN A 173     -28.999  61.724 -25.373  1.00 23.52           C  
ATOM   1343  O   GLN A 173     -28.128  60.994 -24.891  1.00 22.98           O  
ATOM   1344  CB  GLN A 173     -28.414  63.893 -26.524  1.00 23.72           C  
ATOM   1345  CG  GLN A 173     -28.028  64.599 -27.802  1.00 26.21           C  
ATOM   1346  CD  GLN A 173     -27.132  65.801 -27.570  1.00 30.48           C  
ATOM   1347  NE2 GLN A 173     -26.109  65.946 -28.407  1.00 31.04           N  
ATOM   1348  OE1 GLN A 173     -27.345  66.581 -26.643  1.00 31.91           O  
ATOM   1349  N   SER A 174     -30.173  61.925 -24.784  1.00 23.11           N  
ATOM   1350  CA  SER A 174     -30.499  61.251 -23.528  1.00 23.73           C  
ATOM   1351  C   SER A 174     -30.491  59.729 -23.703  1.00 23.70           C  
ATOM   1352  O   SER A 174     -29.942  59.016 -22.872  1.00 24.21           O  
ATOM   1353  CB  SER A 174     -31.855  61.703 -22.999  1.00 23.91           C  
ATOM   1354  OG  SER A 174     -32.257  60.901 -21.895  1.00 25.06           O  
ATOM   1355  N   MET A 175     -31.080  59.233 -24.791  1.00 23.34           N  
ATOM   1356  CA  MET A 175     -31.021  57.791 -25.077  1.00 22.89           C  
ATOM   1357  C   MET A 175     -29.580  57.266 -25.180  1.00 22.66           C  
ATOM   1358  O   MET A 175     -29.300  56.107 -24.850  1.00 22.40           O  
ATOM   1359  CB  MET A 175     -31.819  57.433 -26.348  1.00 22.51           C  
ATOM   1360  CG  MET A 175     -33.345  57.600 -26.261  1.00 22.85           C  
ATOM   1361  SD  MET A 175     -34.217  56.624 -24.964  1.00 24.48           S  
ATOM   1362  CE  MET A 175     -34.043  57.735 -23.571  1.00 19.73           C  
ATOM   1363  N   ILE A 176     -28.658  58.110 -25.632  1.00 22.84           N  
ATOM   1364  CA  ILE A 176     -27.279  57.647 -25.829  1.00 22.88           C  
ATOM   1365  C   ILE A 176     -26.548  57.660 -24.492  1.00 22.78           C  
ATOM   1366  O   ILE A 176     -25.819  56.715 -24.132  1.00 23.22           O  
ATOM   1367  CB  ILE A 176     -26.552  58.453 -26.930  1.00 22.90           C  
ATOM   1368  CG1 ILE A 176     -27.041  57.983 -28.306  1.00 22.27           C  
ATOM   1369  CG2 ILE A 176     -25.030  58.280 -26.832  1.00 23.30           C  
ATOM   1370  CD1 ILE A 176     -26.753  58.958 -29.450  1.00 22.32           C  
ATOM   1371  N   LEU A 177     -26.794  58.717 -23.738  1.00 22.49           N  
ATOM   1372  CA  LEU A 177     -26.159  58.897 -22.437  1.00 22.34           C  
ATOM   1373  C   LEU A 177     -26.614  57.866 -21.408  1.00 21.64           C  
ATOM   1374  O   LEU A 177     -25.882  57.578 -20.479  1.00 20.96           O  
ATOM   1375  CB  LEU A 177     -26.425  60.307 -21.922  1.00 21.74           C  
ATOM   1376  CG  LEU A 177     -25.834  61.424 -22.790  1.00 23.04           C  
ATOM   1377  CD1 LEU A 177     -26.458  62.775 -22.356  1.00 21.60           C  
ATOM   1378  CD2 LEU A 177     -24.285  61.457 -22.770  1.00 20.26           C  
ATOM   1379  N   TYR A 178     -27.815  57.322 -21.585  1.00 20.75           N  
ATOM   1380  CA  TYR A 178     -28.379  56.362 -20.632  1.00 20.99           C  
ATOM   1381  C   TYR A 178     -28.092  54.888 -21.006  1.00 21.36           C  
ATOM   1382  O   TYR A 178     -28.465  53.963 -20.267  1.00 21.61           O  
ATOM   1383  CB  TYR A 178     -29.904  56.539 -20.574  1.00 21.16           C  
ATOM   1384  CG  TYR A 178     -30.519  57.326 -19.429  1.00 20.08           C  
ATOM   1385  CD1 TYR A 178     -29.878  57.463 -18.198  1.00 20.54           C  
ATOM   1386  CD2 TYR A 178     -31.781  57.885 -19.578  1.00 20.52           C  
ATOM   1387  CE1 TYR A 178     -30.483  58.174 -17.139  1.00 20.80           C  
ATOM   1388  CE2 TYR A 178     -32.407  58.576 -18.527  1.00 21.37           C  
ATOM   1389  CZ  TYR A 178     -31.749  58.712 -17.313  1.00 20.89           C  
ATOM   1390  OH  TYR A 178     -32.361  59.386 -16.291  1.00 19.44           O  
ATOM   1391  N   ALA A 179     -27.466  54.661 -22.158  1.00 21.24           N  
ATOM   1392  CA  ALA A 179     -27.460  53.319 -22.746  1.00 21.71           C  
ATOM   1393  C   ALA A 179     -26.739  52.295 -21.891  1.00 21.89           C  
ATOM   1394  O   ALA A 179     -27.132  51.125 -21.840  1.00 22.04           O  
ATOM   1395  CB  ALA A 179     -26.878  53.345 -24.176  1.00 21.02           C  
ATOM   1396  N   GLU A 180     -25.685  52.738 -21.208  1.00 22.69           N  
ATOM   1397  CA  GLU A 180     -24.706  51.808 -20.642  1.00 23.34           C  
ATOM   1398  C   GLU A 180     -23.902  52.501 -19.574  1.00 23.85           C  
ATOM   1399  O   GLU A 180     -23.526  53.668 -19.747  1.00 24.20           O  
ATOM   1400  CB  GLU A 180     -23.782  51.264 -21.744  1.00 22.88           C  
ATOM   1401  CG  GLU A 180     -22.412  50.743 -21.287  1.00 22.83           C  
ATOM   1402  CD  GLU A 180     -22.513  49.582 -20.315  1.00 22.68           C  
ATOM   1403  OE1 GLU A 180     -23.583  48.934 -20.276  1.00 20.52           O  
ATOM   1404  OE2 GLU A 180     -21.521  49.320 -19.592  1.00 22.55           O1-
ATOM   1405  N   HIS A 181     -23.650  51.791 -18.469  1.00 23.75           N  
ATOM   1406  CA  HIS A 181     -22.905  52.381 -17.378  1.00 23.55           C  
ATOM   1407  C   HIS A 181     -22.301  51.391 -16.400  1.00 23.43           C  
ATOM   1408  O   HIS A 181     -22.429  51.553 -15.189  1.00 23.09           O  
ATOM   1409  CB  HIS A 181     -23.755  53.432 -16.661  1.00 23.94           C  
ATOM   1410  CG  HIS A 181     -22.946  54.542 -16.064  1.00 25.34           C  
ATOM   1411  CD2 HIS A 181     -22.181  55.501 -16.643  1.00 26.18           C  
ATOM   1412  ND1 HIS A 181     -22.845  54.739 -14.704  1.00 26.56           N  
ATOM   1413  CE1 HIS A 181     -22.065  55.783 -14.470  1.00 27.54           C  
ATOM   1414  NE2 HIS A 181     -21.643  56.258 -15.630  1.00 27.62           N  
ATOM   1415  N   GLY A 182     -21.612  50.378 -16.929  1.00 23.11           N  
ATOM   1416  CA  GLY A 182     -20.877  49.448 -16.096  1.00 23.25           C  
ATOM   1417  C   GLY A 182     -21.784  48.646 -15.179  1.00 23.64           C  
ATOM   1418  O   GLY A 182     -22.953  48.418 -15.480  1.00 23.12           O  
ATOM   1419  N   PHE A 183     -21.224  48.228 -14.053  1.00 23.80           N  
ATOM   1420  CA  PHE A 183     -21.891  47.354 -13.107  1.00 24.03           C  
ATOM   1421  C   PHE A 183     -22.727  48.112 -12.081  1.00 23.85           C  
ATOM   1422  O   PHE A 183     -22.609  47.877 -10.881  1.00 24.61           O  
ATOM   1423  CB  PHE A 183     -20.851  46.483 -12.407  1.00 24.49           C  
ATOM   1424  CG  PHE A 183     -20.233  45.417 -13.289  1.00 26.27           C  
ATOM   1425  CD1 PHE A 183     -20.507  45.341 -14.642  1.00 25.82           C  
ATOM   1426  CD2 PHE A 183     -19.336  44.496 -12.752  1.00 29.95           C  
ATOM   1427  CE1 PHE A 183     -19.923  44.355 -15.439  1.00 26.32           C  
ATOM   1428  CE2 PHE A 183     -18.743  43.504 -13.554  1.00 28.49           C  
ATOM   1429  CZ  PHE A 183     -19.048  43.440 -14.894  1.00 26.60           C  
ATOM   1430  N   ASN A 184     -23.560  49.040 -12.553  1.00 23.43           N  
ATOM   1431  CA  ASN A 184     -24.609  49.634 -11.722  1.00 22.98           C  
ATOM   1432  C   ASN A 184     -25.600  48.549 -11.215  1.00 22.60           C  
ATOM   1433  O   ASN A 184     -25.582  47.430 -11.707  1.00 22.20           O  
ATOM   1434  CB  ASN A 184     -25.347  50.693 -12.535  1.00 22.39           C  
ATOM   1435  CG  ASN A 184     -25.935  50.139 -13.824  1.00 22.82           C  
ATOM   1436  ND2 ASN A 184     -25.191  50.286 -14.927  1.00 21.68           N  
ATOM   1437  OD1 ASN A 184     -27.059  49.607 -13.839  1.00 22.05           O  
ATOM   1438  N   ALA A 185     -26.472  48.888 -10.269  1.00 22.43           N  
ATOM   1439  CA  ALA A 185     -27.312  47.875  -9.613  1.00 22.83           C  
ATOM   1440  C   ALA A 185     -28.175  47.054 -10.581  1.00 22.95           C  
ATOM   1441  O   ALA A 185     -28.233  45.827 -10.477  1.00 22.45           O  
ATOM   1442  CB  ALA A 185     -28.189  48.509  -8.530  1.00 22.38           C  
ATOM   1443  N   SER A 186     -28.822  47.735 -11.525  1.00 23.17           N  
ATOM   1444  CA  SER A 186     -29.754  47.081 -12.421  1.00 23.38           C  
ATOM   1445  C   SER A 186     -28.993  46.178 -13.388  1.00 23.89           C  
ATOM   1446  O   SER A 186     -29.438  45.041 -13.669  1.00 24.92           O  
ATOM   1447  CB  SER A 186     -30.690  48.078 -13.126  1.00 22.72           C  
ATOM   1448  OG  SER A 186     -30.004  48.916 -14.043  1.00 23.49           O  
ATOM   1449  N   THR A 187     -27.835  46.644 -13.857  1.00 23.46           N  
ATOM   1450  CA  THR A 187     -26.984  45.802 -14.700  1.00 23.18           C  
ATOM   1451  C   THR A 187     -26.470  44.604 -13.908  1.00 22.95           C  
ATOM   1452  O   THR A 187     -26.425  43.475 -14.414  1.00 23.79           O  
ATOM   1453  CB  THR A 187     -25.783  46.581 -15.310  1.00 23.07           C  
ATOM   1454  CG2 THR A 187     -24.821  45.647 -16.007  1.00 21.75           C  
ATOM   1455  OG1 THR A 187     -26.261  47.479 -16.298  1.00 23.30           O  
ATOM   1456  N   PHE A 188     -26.064  44.854 -12.674  1.00 22.28           N  
ATOM   1457  CA  PHE A 188     -25.535  43.802 -11.848  1.00 21.82           C  
ATOM   1458  C   PHE A 188     -26.629  42.790 -11.492  1.00 22.00           C  
ATOM   1459  O   PHE A 188     -26.384  41.576 -11.506  1.00 21.76           O  
ATOM   1460  CB  PHE A 188     -24.844  44.376 -10.616  1.00 21.69           C  
ATOM   1461  CG  PHE A 188     -24.100  43.350  -9.817  1.00 21.96           C  
ATOM   1462  CD1 PHE A 188     -23.106  42.584 -10.406  1.00 21.40           C  
ATOM   1463  CD2 PHE A 188     -24.396  43.153  -8.480  1.00 21.95           C  
ATOM   1464  CE1 PHE A 188     -22.407  41.630  -9.677  1.00 23.14           C  
ATOM   1465  CE2 PHE A 188     -23.697  42.206  -7.732  1.00 23.60           C  
ATOM   1466  CZ  PHE A 188     -22.700  41.442  -8.329  1.00 22.75           C  
ATOM   1467  N   ALA A 189     -27.844  43.279 -11.227  1.00 21.84           N  
ATOM   1468  CA  ALA A 189     -29.007  42.382 -11.092  1.00 21.52           C  
ATOM   1469  C   ALA A 189     -29.161  41.472 -12.324  1.00 21.29           C  
ATOM   1470  O   ALA A 189     -29.378  40.266 -12.181  1.00 22.13           O  
ATOM   1471  CB  ALA A 189     -30.294  43.181 -10.862  1.00 20.79           C  
ATOM   1472  N   ALA A 190     -29.053  42.039 -13.524  1.00 20.80           N  
ATOM   1473  CA  ALA A 190     -29.155  41.243 -14.760  1.00 20.73           C  
ATOM   1474  C   ALA A 190     -28.070  40.171 -14.820  1.00 21.20           C  
ATOM   1475  O   ALA A 190     -28.327  39.027 -15.242  1.00 21.19           O  
ATOM   1476  CB  ALA A 190     -29.084  42.126 -15.980  1.00 20.19           C  
ATOM   1477  N   ARG A 191     -26.870  40.522 -14.365  1.00 20.97           N  
ATOM   1478  CA  ARG A 191     -25.760  39.565 -14.408  1.00 21.55           C  
ATOM   1479  C   ARG A 191     -25.926  38.437 -13.383  1.00 21.66           C  
ATOM   1480  O   ARG A 191     -25.665  37.283 -13.694  1.00 21.89           O  
ATOM   1481  CB  ARG A 191     -24.394  40.271 -14.307  1.00 20.86           C  
ATOM   1482  CG  ARG A 191     -24.124  41.202 -15.503  1.00 22.54           C  
ATOM   1483  CD  ARG A 191     -22.754  41.888 -15.482  1.00 23.79           C  
ATOM   1484  NE  ARG A 191     -21.777  40.902 -15.858  1.00 26.76           N  
ATOM   1485  CZ  ARG A 191     -20.961  40.972 -16.897  1.00 27.86           C  
ATOM   1486  NH1 ARG A 191     -20.930  42.040 -17.705  1.00 27.14           N1+
ATOM   1487  NH2 ARG A 191     -20.158  39.947 -17.106  1.00 25.64           N  
ATOM   1488  N   VAL A 192     -26.386  38.770 -12.180  1.00 22.01           N  
ATOM   1489  CA  VAL A 192     -26.648  37.764 -11.157  1.00 22.42           C  
ATOM   1490  C   VAL A 192     -27.670  36.728 -11.626  1.00 22.31           C  
ATOM   1491  O   VAL A 192     -27.421  35.543 -11.501  1.00 22.85           O  
ATOM   1492  CB  VAL A 192     -27.124  38.395  -9.847  1.00 23.01           C  
ATOM   1493  CG1 VAL A 192     -27.563  37.297  -8.854  1.00 23.75           C  
ATOM   1494  CG2 VAL A 192     -26.007  39.276  -9.248  1.00 21.95           C  
ATOM   1495  N   VAL A 193     -28.792  37.180 -12.190  1.00 22.14           N  
ATOM   1496  CA  VAL A 193     -29.802  36.288 -12.742  1.00 21.23           C  
ATOM   1497  C   VAL A 193     -29.230  35.434 -13.871  1.00 21.84           C  
ATOM   1498  O   VAL A 193     -29.464  34.220 -13.914  1.00 20.87           O  
ATOM   1499  CB  VAL A 193     -31.031  37.055 -13.249  1.00 21.59           C  
ATOM   1500  CG1 VAL A 193     -31.973  36.138 -14.036  1.00 19.96           C  
ATOM   1501  CG2 VAL A 193     -31.758  37.693 -12.081  1.00 20.93           C  
ATOM   1502  N   THR A 194     -28.497  36.077 -14.783  1.00 21.62           N  
ATOM   1503  CA  THR A 194     -27.859  35.387 -15.876  1.00 21.81           C  
ATOM   1504  C   THR A 194     -26.888  34.317 -15.359  1.00 22.21           C  
ATOM   1505  O   THR A 194     -26.708  33.290 -16.006  1.00 22.02           O  
ATOM   1506  CB  THR A 194     -27.128  36.382 -16.830  1.00 22.08           C  
ATOM   1507  CG2 THR A 194     -26.354  35.649 -17.950  1.00 20.23           C  
ATOM   1508  OG1 THR A 194     -28.093  37.253 -17.430  1.00 22.69           O  
ATOM   1509  N   SER A 195     -26.291  34.546 -14.191  1.00 22.69           N  
ATOM   1510  CA  SER A 195     -25.223  33.674 -13.701  1.00 23.00           C  
ATOM   1511  C   SER A 195     -25.723  32.289 -13.321  1.00 23.61           C  
ATOM   1512  O   SER A 195     -24.918  31.357 -13.192  1.00 23.89           O  
ATOM   1513  CB  SER A 195     -24.455  34.310 -12.544  1.00 22.81           C  
ATOM   1514  OG  SER A 195     -25.185  34.270 -11.332  1.00 23.44           O  
ATOM   1515  N   THR A 196     -27.048  32.143 -13.172  1.00 23.84           N  
ATOM   1516  CA  THR A 196     -27.646  30.829 -12.894  1.00 23.63           C  
ATOM   1517  C   THR A 196     -28.000  30.077 -14.181  1.00 23.93           C  
ATOM   1518  O   THR A 196     -28.509  28.931 -14.123  1.00 23.75           O  
ATOM   1519  CB  THR A 196     -28.926  30.937 -12.029  1.00 24.04           C  
ATOM   1520  CG2 THR A 196     -28.727  31.839 -10.822  1.00 22.37           C  
ATOM   1521  OG1 THR A 196     -30.011  31.420 -12.828  1.00 23.89           O  
ATOM   1522  N   GLN A 197     -27.721  30.721 -15.321  1.00 23.44           N  
ATOM   1523  CA  GLN A 197     -28.116  30.280 -16.671  1.00 24.38           C  
ATOM   1524  C   GLN A 197     -29.597  30.514 -16.932  1.00 24.68           C  
ATOM   1525  O   GLN A 197     -30.163  29.968 -17.868  1.00 25.86           O  
ATOM   1526  CB  GLN A 197     -27.705  28.827 -16.998  1.00 24.88           C  
ATOM   1527  CG  GLN A 197     -26.195  28.608 -17.052  1.00 26.35           C  
ATOM   1528  CD  GLN A 197     -25.803  27.174 -17.453  1.00 30.48           C  
ATOM   1529  NE2 GLN A 197     -24.502  26.869 -17.385  1.00 28.58           N  
ATOM   1530  OE1 GLN A 197     -26.654  26.361 -17.816  1.00 32.47           O  
ATOM   1531  N   SER A 198     -30.246  31.317 -16.103  1.00 24.52           N  
ATOM   1532  CA  SER A 198     -31.557  31.797 -16.485  1.00 24.39           C  
ATOM   1533  C   SER A 198     -31.478  32.696 -17.747  1.00 24.56           C  
ATOM   1534  O   SER A 198     -30.385  33.118 -18.193  1.00 23.97           O  
ATOM   1535  CB  SER A 198     -32.236  32.516 -15.329  1.00 23.56           C  
ATOM   1536  OG  SER A 198     -33.626  32.671 -15.609  1.00 25.25           O  
ATOM   1537  N   ASP A 199     -32.650  32.996 -18.299  1.00 24.20           N  
ATOM   1538  CA  ASP A 199     -32.775  33.554 -19.625  1.00 24.00           C  
ATOM   1539  C   ASP A 199     -32.764  35.087 -19.624  1.00 24.00           C  
ATOM   1540  O   ASP A 199     -32.972  35.734 -18.587  1.00 23.91           O  
ATOM   1541  CB  ASP A 199     -34.104  33.084 -20.198  1.00 24.56           C  
ATOM   1542  CG  ASP A 199     -35.281  33.638 -19.421  1.00 24.66           C  
ATOM   1543  OD1 ASP A 199     -35.685  33.025 -18.416  1.00 26.23           O  
ATOM   1544  OD2 ASP A 199     -35.791  34.704 -19.809  1.00 26.42           O1-
ATOM   1545  N   ILE A 200     -32.580  35.651 -20.812  1.00 23.45           N  
ATOM   1546  CA  ILE A 200     -32.472  37.089 -20.992  1.00 23.45           C  
ATOM   1547  C   ILE A 200     -33.734  37.864 -20.539  1.00 23.18           C  
ATOM   1548  O   ILE A 200     -33.614  38.979 -20.011  1.00 23.08           O  
ATOM   1549  CB  ILE A 200     -32.039  37.462 -22.460  1.00 23.36           C  
ATOM   1550  CG1 ILE A 200     -31.647  38.944 -22.574  1.00 23.98           C  
ATOM   1551  CG2 ILE A 200     -33.099  37.101 -23.469  1.00 20.58           C  
ATOM   1552  CD1 ILE A 200     -30.827  39.244 -23.876  1.00 26.54           C  
ATOM   1553  N   TYR A 201     -34.916  37.276 -20.724  1.00 22.13           N  
ATOM   1554  CA  TYR A 201     -36.148  37.937 -20.267  1.00 21.75           C  
ATOM   1555  C   TYR A 201     -36.229  38.024 -18.721  1.00 21.63           C  
ATOM   1556  O   TYR A 201     -36.624  39.067 -18.173  1.00 21.94           O  
ATOM   1557  CB  TYR A 201     -37.398  37.267 -20.864  1.00 21.93           C  
ATOM   1558  CG  TYR A 201     -37.646  37.531 -22.361  1.00 20.45           C  
ATOM   1559  CD1 TYR A 201     -38.369  38.653 -22.787  1.00 21.03           C  
ATOM   1560  CD2 TYR A 201     -37.193  36.640 -23.326  1.00 18.92           C  
ATOM   1561  CE1 TYR A 201     -38.624  38.878 -24.145  1.00 21.75           C  
ATOM   1562  CE2 TYR A 201     -37.443  36.844 -24.679  1.00 19.78           C  
ATOM   1563  CZ  TYR A 201     -38.147  37.964 -25.079  1.00 22.48           C  
ATOM   1564  OH  TYR A 201     -38.388  38.164 -26.417  1.00 25.95           O  
ATOM   1565  N   SER A 202     -35.858  36.936 -18.035  1.00 20.93           N  
ATOM   1566  CA  SER A 202     -35.770  36.906 -16.569  1.00 20.44           C  
ATOM   1567  C   SER A 202     -34.749  37.915 -16.078  1.00 20.11           C  
ATOM   1568  O   SER A 202     -34.967  38.603 -15.092  1.00 20.39           O  
ATOM   1569  CB  SER A 202     -35.378  35.506 -16.070  1.00 20.47           C  
ATOM   1570  OG  SER A 202     -36.432  34.568 -16.241  1.00 21.27           O  
ATOM   1571  N   ALA A 203     -33.625  38.001 -16.772  1.00 20.18           N  
ATOM   1572  CA  ALA A 203     -32.569  38.944 -16.409  1.00 20.32           C  
ATOM   1573  C   ALA A 203     -33.021  40.398 -16.540  1.00 20.85           C  
ATOM   1574  O   ALA A 203     -32.888  41.180 -15.582  1.00 21.32           O  
ATOM   1575  CB  ALA A 203     -31.326  38.680 -17.223  1.00 19.87           C  
ATOM   1576  N   VAL A 204     -33.578  40.747 -17.704  1.00 21.02           N  
ATOM   1577  CA  VAL A 204     -34.109  42.084 -17.953  1.00 21.37           C  
ATOM   1578  C   VAL A 204     -35.232  42.445 -16.959  1.00 21.90           C  
ATOM   1579  O   VAL A 204     -35.217  43.536 -16.379  1.00 22.18           O  
ATOM   1580  CB  VAL A 204     -34.551  42.272 -19.462  1.00 21.97           C  
ATOM   1581  CG1 VAL A 204     -35.368  43.549 -19.667  1.00 20.03           C  
ATOM   1582  CG2 VAL A 204     -33.336  42.275 -20.390  1.00 20.55           C  
ATOM   1583  N   THR A 205     -36.176  41.525 -16.737  1.00 22.31           N  
ATOM   1584  CA  THR A 205     -37.260  41.740 -15.782  1.00 22.31           C  
ATOM   1585  C   THR A 205     -36.683  42.050 -14.385  1.00 22.16           C  
ATOM   1586  O   THR A 205     -37.201  42.911 -13.682  1.00 21.96           O  
ATOM   1587  CB  THR A 205     -38.227  40.537 -15.773  1.00 23.28           C  
ATOM   1588  CG2 THR A 205     -39.371  40.748 -14.805  1.00 23.05           C  
ATOM   1589  OG1 THR A 205     -38.768  40.354 -17.098  1.00 24.16           O  
ATOM   1590  N   GLY A 206     -35.581  41.396 -14.009  1.00 21.76           N  
ATOM   1591  CA  GLY A 206     -34.898  41.714 -12.737  1.00 21.58           C  
ATOM   1592  C   GLY A 206     -34.298  43.118 -12.717  1.00 21.62           C  
ATOM   1593  O   GLY A 206     -34.531  43.887 -11.788  1.00 21.05           O  
ATOM   1594  N   ALA A 207     -33.537  43.435 -13.767  1.00 21.39           N  
ATOM   1595  CA  ALA A 207     -32.946  44.748 -13.989  1.00 21.19           C  
ATOM   1596  C   ALA A 207     -33.997  45.829 -13.924  1.00 21.15           C  
ATOM   1597  O   ALA A 207     -33.818  46.823 -13.238  1.00 21.21           O  
ATOM   1598  CB  ALA A 207     -32.242  44.783 -15.345  1.00 21.73           C  
ATOM   1599  N   ILE A 208     -35.112  45.638 -14.624  1.00 21.27           N  
ATOM   1600  CA  ILE A 208     -36.186  46.608 -14.563  1.00 21.10           C  
ATOM   1601  C   ILE A 208     -36.605  46.816 -13.118  1.00 21.51           C  
ATOM   1602  O   ILE A 208     -36.890  47.929 -12.709  1.00 21.72           O  
ATOM   1603  CB  ILE A 208     -37.420  46.182 -15.406  1.00 21.48           C  
ATOM   1604  CG1 ILE A 208     -37.124  46.347 -16.905  1.00 20.51           C  
ATOM   1605  CG2 ILE A 208     -38.645  47.005 -15.027  1.00 19.90           C  
ATOM   1606  CD1 ILE A 208     -38.016  45.519 -17.827  1.00 21.38           C  
ATOM   1607  N   GLY A 209     -36.644  45.740 -12.349  1.00 21.72           N  
ATOM   1608  CA  GLY A 209     -37.125  45.827 -10.983  1.00 22.08           C  
ATOM   1609  C   GLY A 209     -36.162  46.680 -10.194  1.00 22.46           C  
ATOM   1610  O   GLY A 209     -36.591  47.585  -9.447  1.00 23.11           O  
ATOM   1611  N   ALA A 210     -34.872  46.418 -10.393  1.00 21.28           N  
ATOM   1612  CA  ALA A 210     -33.820  47.200  -9.757  1.00 21.76           C  
ATOM   1613  C   ALA A 210     -33.855  48.672 -10.172  1.00 21.79           C  
ATOM   1614  O   ALA A 210     -33.782  49.567  -9.309  1.00 21.50           O  
ATOM   1615  CB  ALA A 210     -32.445  46.597 -10.039  1.00 21.10           C  
ATOM   1616  N   LEU A 211     -33.989  48.926 -11.481  1.00 21.94           N  
ATOM   1617  CA  LEU A 211     -33.931  50.301 -12.002  1.00 21.75           C  
ATOM   1618  C   LEU A 211     -34.995  51.173 -11.354  1.00 21.98           C  
ATOM   1619  O   LEU A 211     -34.793  52.372 -11.178  1.00 21.60           O  
ATOM   1620  CB  LEU A 211     -34.070  50.359 -13.531  1.00 21.62           C  
ATOM   1621  CG  LEU A 211     -33.694  51.695 -14.206  1.00 20.79           C  
ATOM   1622  CD1 LEU A 211     -32.185  51.892 -14.163  1.00 19.68           C  
ATOM   1623  CD2 LEU A 211     -34.192  51.762 -15.639  1.00 18.93           C  
ATOM   1624  N   LYS A 212     -36.108  50.556 -10.967  1.00 22.09           N  
ATOM   1625  CA  LYS A 212     -37.245  51.305 -10.449  1.00 22.07           C  
ATOM   1626  C   LYS A 212     -36.971  52.120  -9.178  1.00 21.77           C  
ATOM   1627  O   LYS A 212     -37.562  53.171  -8.990  1.00 21.54           O  
ATOM   1628  CB  LYS A 212     -38.428  50.367 -10.215  1.00 21.99           C  
ATOM   1629  CG  LYS A 212     -39.639  51.035  -9.564  1.00 22.75           C  
ATOM   1630  CD  LYS A 212     -40.808  50.040  -9.451  1.00 26.01           C  
ATOM   1631  CE  LYS A 212     -41.969  50.639  -8.658  1.00 24.40           C  
ATOM   1632  NZ  LYS A 212     -42.991  49.614  -8.369  1.00 27.10           N1+
ATOM   1633  N   GLY A 213     -36.129  51.613  -8.288  1.00 22.04           N  
ATOM   1634  CA  GLY A 213     -35.928  52.254  -6.994  1.00 22.78           C  
ATOM   1635  C   GLY A 213     -35.387  53.681  -7.055  1.00 23.53           C  
ATOM   1636  O   GLY A 213     -34.597  54.028  -7.939  1.00 23.07           O  
ATOM   1637  N   ARG A 214     -35.814  54.504  -6.100  1.00 24.22           N  
ATOM   1638  CA  ARG A 214     -35.467  55.929  -6.078  1.00 25.31           C  
ATOM   1639  C   ARG A 214     -33.947  56.147  -5.978  1.00 25.63           C  
ATOM   1640  O   ARG A 214     -33.462  57.193  -6.373  1.00 26.07           O  
ATOM   1641  CB  ARG A 214     -36.237  56.677  -4.960  1.00 25.20           C  
ATOM   1642  N   LEU A 215     -33.207  55.149  -5.480  1.00 25.54           N  
ATOM   1643  CA  LEU A 215     -31.735  55.195  -5.463  1.00 25.45           C  
ATOM   1644  C   LEU A 215     -31.073  54.810  -6.780  1.00 25.26           C  
ATOM   1645  O   LEU A 215     -29.853  54.832  -6.878  1.00 25.62           O  
ATOM   1646  CB  LEU A 215     -31.156  54.309  -4.355  1.00 25.11           C  
ATOM   1647  CG  LEU A 215     -31.557  54.616  -2.914  1.00 26.42           C  
ATOM   1648  CD1 LEU A 215     -30.731  53.718  -1.999  1.00 26.76           C  
ATOM   1649  CD2 LEU A 215     -31.347  56.121  -2.570  1.00 23.03           C  
ATOM   1650  N   HIS A 216     -31.865  54.444  -7.783  1.00 24.88           N  
ATOM   1651  CA  HIS A 216     -31.335  54.127  -9.104  1.00 24.64           C  
ATOM   1652  C   HIS A 216     -32.165  54.968 -10.058  1.00 24.60           C  
ATOM   1653  O   HIS A 216     -32.346  56.157  -9.808  1.00 25.58           O  
ATOM   1654  CB  HIS A 216     -31.463  52.631  -9.396  1.00 24.67           C  
ATOM   1655  CG  HIS A 216     -30.552  52.126 -10.481  1.00 25.76           C  
ATOM   1656  CD2 HIS A 216     -30.320  50.866 -10.930  1.00 25.08           C  
ATOM   1657  ND1 HIS A 216     -29.777  52.955 -11.266  1.00 25.58           N  
ATOM   1658  CE1 HIS A 216     -29.082  52.225 -12.123  1.00 24.83           C  
ATOM   1659  NE2 HIS A 216     -29.396  50.955 -11.943  1.00 23.11           N  
ATOM   1660  N   GLY A 217     -32.716  54.358 -11.102  1.00 24.42           N  
ATOM   1661  CA  GLY A 217     -33.469  55.057 -12.129  1.00 24.16           C  
ATOM   1662  C   GLY A 217     -34.697  55.816 -11.669  1.00 24.30           C  
ATOM   1663  O   GLY A 217     -35.132  56.748 -12.350  1.00 24.64           O  
ATOM   1664  N   GLY A 218     -35.269  55.433 -10.528  1.00 23.75           N  
ATOM   1665  CA  GLY A 218     -36.429  56.138  -9.995  1.00 23.73           C  
ATOM   1666  C   GLY A 218     -36.095  57.580  -9.641  1.00 24.43           C  
ATOM   1667  O   GLY A 218     -36.989  58.414  -9.462  1.00 24.00           O  
ATOM   1668  N   ALA A 219     -34.800  57.878  -9.549  1.00 24.35           N  
ATOM   1669  CA  ALA A 219     -34.360  59.220  -9.200  1.00 24.93           C  
ATOM   1670  C   ALA A 219     -34.746  60.274 -10.250  1.00 25.17           C  
ATOM   1671  O   ALA A 219     -34.969  61.425  -9.888  1.00 25.62           O  
ATOM   1672  CB  ALA A 219     -32.861  59.242  -8.925  1.00 24.67           C  
ATOM   1673  N   ASN A 220     -34.845  59.901 -11.529  1.00 25.57           N  
ATOM   1674  CA  ASN A 220     -35.208  60.907 -12.551  1.00 26.37           C  
ATOM   1675  C   ASN A 220     -36.639  61.413 -12.382  1.00 26.61           C  
ATOM   1676  O   ASN A 220     -36.877  62.604 -12.443  1.00 27.36           O  
ATOM   1677  CB  ASN A 220     -34.869  60.482 -14.002  1.00 26.20           C  
ATOM   1678  CG  ASN A 220     -35.683  59.273 -14.501  1.00 25.81           C  
ATOM   1679  ND2 ASN A 220     -35.296  58.747 -15.656  1.00 21.85           N  
ATOM   1680  OD1 ASN A 220     -36.637  58.828 -13.860  1.00 26.31           O  
ATOM   1681  N   GLU A 221     -37.575  60.507 -12.113  1.00 27.16           N  
ATOM   1682  CA  GLU A 221     -38.925  60.905 -11.730  1.00 27.61           C  
ATOM   1683  C   GLU A 221     -38.897  61.739 -10.443  1.00 27.50           C  
ATOM   1684  O   GLU A 221     -39.512  62.813 -10.371  1.00 27.60           O  
ATOM   1685  CB  GLU A 221     -39.827  59.682 -11.556  1.00 27.54           C  
ATOM   1686  CG  GLU A 221     -41.230  60.007 -11.050  1.00 28.82           C  
ATOM   1687  CD  GLU A 221     -42.078  58.780 -10.765  1.00 33.22           C  
ATOM   1688  OE1 GLU A 221     -41.587  57.638 -10.972  1.00 35.05           O  
ATOM   1689  OE2 GLU A 221     -43.240  58.957 -10.314  1.00 33.80           O1-
ATOM   1690  N   ALA A 222     -38.186  61.247  -9.434  1.00 26.72           N  
ATOM   1691  CA  ALA A 222     -38.163  61.929  -8.142  1.00 27.28           C  
ATOM   1692  C   ALA A 222     -37.593  63.372  -8.225  1.00 27.29           C  
ATOM   1693  O   ALA A 222     -38.107  64.264  -7.569  1.00 27.75           O  
ATOM   1694  CB  ALA A 222     -37.441  61.100  -7.105  1.00 26.20           C  
ATOM   1695  N   VAL A 223     -36.576  63.596  -9.057  1.00 27.19           N  
ATOM   1696  CA  VAL A 223     -36.037  64.944  -9.282  1.00 27.28           C  
ATOM   1697  C   VAL A 223     -37.115  65.941  -9.731  1.00 27.71           C  
ATOM   1698  O   VAL A 223     -37.212  67.040  -9.187  1.00 27.86           O  
ATOM   1699  CB  VAL A 223     -34.829  64.927 -10.264  1.00 27.32           C  
ATOM   1700  CG1 VAL A 223     -34.524  66.319 -10.842  1.00 26.44           C  
ATOM   1701  CG2 VAL A 223     -33.615  64.368  -9.585  1.00 25.89           C  
ATOM   1702  N   MET A 224     -37.937  65.546 -10.696  1.00 28.50           N  
ATOM   1703  CA  MET A 224     -39.028  66.407 -11.166  1.00 29.21           C  
ATOM   1704  C   MET A 224     -40.118  66.661 -10.113  1.00 30.33           C  
ATOM   1705  O   MET A 224     -40.559  67.799  -9.948  1.00 30.24           O  
ATOM   1706  CB  MET A 224     -39.640  65.894 -12.466  1.00 28.29           C  
ATOM   1707  CG  MET A 224     -40.383  66.972 -13.254  1.00 28.65           C  
ATOM   1708  SD  MET A 224     -39.307  68.371 -13.699  1.00 27.58           S  
ATOM   1709  CE  MET A 224     -40.396  69.754 -13.322  1.00 25.32           C  
ATOM   1710  N   HIS A 225     -40.554  65.614  -9.413  1.00 31.55           N  
ATOM   1711  CA  HIS A 225     -41.477  65.802  -8.294  1.00 32.85           C  
ATOM   1712  C   HIS A 225     -40.901  66.833  -7.333  1.00 33.18           C  
ATOM   1713  O   HIS A 225     -41.594  67.764  -6.944  1.00 33.23           O  
ATOM   1714  CB  HIS A 225     -41.745  64.496  -7.547  1.00 33.18           C  
ATOM   1715  CG  HIS A 225     -42.649  63.550  -8.273  1.00 35.48           C  
ATOM   1716  CD2 HIS A 225     -42.517  62.229  -8.552  1.00 36.15           C  
ATOM   1717  ND1 HIS A 225     -43.882  63.927  -8.769  1.00 38.07           N  
ATOM   1718  CE1 HIS A 225     -44.462  62.881  -9.338  1.00 38.53           C  
ATOM   1719  NE2 HIS A 225     -43.654  61.840  -9.217  1.00 38.27           N  
ATOM   1720  N   ASP A 226     -39.625  66.670  -6.990  1.00 33.49           N  
ATOM   1721  CA  ASP A 226     -38.909  67.620  -6.156  1.00 34.50           C  
ATOM   1722  C   ASP A 226     -38.889  69.049  -6.720  1.00 35.33           C  
ATOM   1723  O   ASP A 226     -39.158  70.007  -5.990  1.00 35.58           O  
ATOM   1724  CB  ASP A 226     -37.485  67.128  -5.880  1.00 34.57           C  
ATOM   1725  CG  ASP A 226     -37.441  65.948  -4.904  1.00 34.93           C  
ATOM   1726  OD1 ASP A 226     -38.495  65.492  -4.421  1.00 33.60           O  
ATOM   1727  OD2 ASP A 226     -36.326  65.474  -4.611  1.00 37.12           O1-
ATOM   1728  N   MET A 227     -38.595  69.205  -8.007  1.00 35.93           N  
ATOM   1729  CA  MET A 227     -38.616  70.549  -8.589  1.00 36.88           C  
ATOM   1730  C   MET A 227     -39.988  71.196  -8.540  1.00 37.65           C  
ATOM   1731  O   MET A 227     -40.090  72.385  -8.291  1.00 37.83           O  
ATOM   1732  CB  MET A 227     -38.049  70.578 -10.002  1.00 36.46           C  
ATOM   1733  CG  MET A 227     -36.544  70.570  -9.999  1.00 35.70           C  
ATOM   1734  SD  MET A 227     -35.893  71.046 -11.618  1.00 35.94           S  
ATOM   1735  CE  MET A 227     -34.211  70.457 -11.429  1.00 31.39           C  
ATOM   1736  N   ILE A 228     -41.039  70.415  -8.747  1.00 38.75           N  
ATOM   1737  CA  ILE A 228     -42.386  70.946  -8.675  1.00 40.45           C  
ATOM   1738  C   ILE A 228     -42.780  71.339  -7.249  1.00 41.58           C  
ATOM   1739  O   ILE A 228     -43.498  72.320  -7.052  1.00 41.78           O  
ATOM   1740  CB  ILE A 228     -43.413  69.982  -9.304  1.00 40.58           C  
ATOM   1741  CG1 ILE A 228     -43.366  70.097 -10.832  1.00 41.34           C  
ATOM   1742  CG2 ILE A 228     -44.840  70.261  -8.790  1.00 40.80           C  
ATOM   1743  CD1 ILE A 228     -43.880  68.877 -11.548  1.00 42.17           C  
ATOM   1744  N   GLU A 229     -42.304  70.584  -6.262  1.00 43.01           N  
ATOM   1745  CA  GLU A 229     -42.571  70.897  -4.858  1.00 44.59           C  
ATOM   1746  C   GLU A 229     -41.867  72.204  -4.468  1.00 45.04           C  
ATOM   1747  O   GLU A 229     -42.433  73.044  -3.771  1.00 45.31           O  
ATOM   1748  CB  GLU A 229     -42.107  69.740  -3.974  1.00 44.87           C  
ATOM   1749  CG  GLU A 229     -42.343  69.907  -2.481  1.00 46.69           C  
ATOM   1750  CD  GLU A 229     -42.043  68.619  -1.714  1.00 50.01           C  
ATOM   1751  OE1 GLU A 229     -40.852  68.305  -1.466  1.00 50.17           O  
ATOM   1752  OE2 GLU A 229     -43.010  67.912  -1.367  1.00 51.57           O1-
ATOM   1753  N   ILE A 230     -40.632  72.357  -4.934  1.00 45.71           N  
ATOM   1754  CA  ILE A 230     -39.853  73.575  -4.725  1.00 46.56           C  
ATOM   1755  C   ILE A 230     -40.588  74.797  -5.285  1.00 47.28           C  
ATOM   1756  O   ILE A 230     -40.694  75.822  -4.609  1.00 47.37           O  
ATOM   1757  CB  ILE A 230     -38.428  73.440  -5.318  1.00 46.14           C  
ATOM   1758  CG1 ILE A 230     -37.623  72.421  -4.502  1.00 45.78           C  
ATOM   1759  CG2 ILE A 230     -37.714  74.785  -5.319  1.00 46.29           C  
ATOM   1760  CD1 ILE A 230     -36.316  72.005  -5.115  1.00 44.14           C  
ATOM   1761  N   GLY A 231     -41.106  74.662  -6.506  1.00 47.86           N  
ATOM   1762  CA  GLY A 231     -41.927  75.686  -7.141  1.00 48.86           C  
ATOM   1763  C   GLY A 231     -41.161  76.858  -7.730  1.00 49.50           C  
ATOM   1764  O   GLY A 231     -41.405  77.259  -8.870  1.00 49.53           O  
ATOM   1765  N   ASP A 232     -40.242  77.410  -6.943  1.00 50.14           N  
ATOM   1766  CA  ASP A 232     -39.551  78.647  -7.287  1.00 51.14           C  
ATOM   1767  C   ASP A 232     -38.106  78.613  -6.801  1.00 51.04           C  
ATOM   1768  O   ASP A 232     -37.842  78.175  -5.681  1.00 51.13           O  
ATOM   1769  CB  ASP A 232     -40.282  79.854  -6.676  1.00 51.50           C  
ATOM   1770  CG  ASP A 232     -39.745  81.198  -7.185  1.00 53.61           C  
ATOM   1771  OD1 ASP A 232     -40.464  81.860  -7.967  1.00 56.24           O  
ATOM   1772  OD2 ASP A 232     -38.608  81.592  -6.815  1.00 54.81           O1-
ATOM   1773  N   PRO A 233     -37.167  79.089  -7.637  1.00 51.12           N  
ATOM   1774  CA  PRO A 233     -35.765  79.137  -7.257  1.00 51.64           C  
ATOM   1775  C   PRO A 233     -35.512  79.761  -5.884  1.00 52.26           C  
ATOM   1776  O   PRO A 233     -34.521  79.423  -5.244  1.00 52.59           O  
ATOM   1777  CB  PRO A 233     -35.118  79.991  -8.364  1.00 51.67           C  
ATOM   1778  CG  PRO A 233     -36.246  80.538  -9.182  1.00 51.26           C  
ATOM   1779  CD  PRO A 233     -37.365  79.573  -9.013  1.00 51.17           C  
ATOM   1780  N   ALA A 234     -36.396  80.647  -5.427  1.00 52.96           N  
ATOM   1781  CA  ALA A 234     -36.217  81.284  -4.112  1.00 53.68           C  
ATOM   1782  C   ALA A 234     -36.349  80.281  -2.961  1.00 53.88           C  
ATOM   1783  O   ALA A 234     -35.649  80.391  -1.955  1.00 53.74           O  
ATOM   1784  CB  ALA A 234     -37.191  82.438  -3.934  1.00 53.81           C  
ATOM   1785  N   ASN A 235     -37.236  79.301  -3.137  1.00 54.07           N  
ATOM   1786  CA  ASN A 235     -37.514  78.281  -2.129  1.00 54.07           C  
ATOM   1787  C   ASN A 235     -36.459  77.197  -1.998  1.00 53.87           C  
ATOM   1788  O   ASN A 235     -36.448  76.457  -1.016  1.00 54.16           O  
ATOM   1789  CB  ASN A 235     -38.864  77.626  -2.411  1.00 54.42           C  
ATOM   1790  CG  ASN A 235     -40.016  78.593  -2.273  1.00 55.18           C  
ATOM   1791  ND2 ASN A 235     -40.914  78.598  -3.254  1.00 55.60           N  
ATOM   1792  OD1 ASN A 235     -40.102  79.328  -1.290  1.00 57.11           O  
ATOM   1793  N   ALA A 236     -35.564  77.116  -2.973  1.00 53.73           N  
ATOM   1794  CA  ALA A 236     -34.634  75.994  -3.071  1.00 53.48           C  
ATOM   1795  C   ALA A 236     -33.749  75.808  -1.845  1.00 53.30           C  
ATOM   1796  O   ALA A 236     -33.728  74.718  -1.261  1.00 53.23           O  
ATOM   1797  CB  ALA A 236     -33.786  76.115  -4.323  1.00 53.72           C  
ATOM   1798  N   ARG A 237     -33.025  76.862  -1.460  1.00 53.00           N  
ATOM   1799  CA  ARG A 237     -32.079  76.798  -0.332  1.00 52.51           C  
ATOM   1800  C   ARG A 237     -32.708  76.254   0.956  1.00 51.65           C  
ATOM   1801  O   ARG A 237     -32.120  75.396   1.612  1.00 51.31           O  
ATOM   1802  CB  ARG A 237     -31.409  78.161  -0.071  1.00 52.98           C  
ATOM   1803  CG  ARG A 237     -30.416  78.138   1.104  1.00 54.28           C  
ATOM   1804  CD  ARG A 237     -29.688  79.462   1.296  1.00 56.21           C  
ATOM   1805  NE  ARG A 237     -28.743  79.411   2.418  1.00 57.29           N  
ATOM   1806  CZ  ARG A 237     -27.459  79.043   2.336  1.00 57.39           C  
ATOM   1807  NH1 ARG A 237     -26.923  78.674   1.174  1.00 56.76           N1+
ATOM   1808  NH2 ARG A 237     -26.700  79.049   3.430  1.00 57.27           N  
ATOM   1809  N   GLU A 238     -33.903  76.738   1.292  1.00 51.07           N  
ATOM   1810  CA  GLU A 238     -34.593  76.319   2.517  1.00 50.50           C  
ATOM   1811  C   GLU A 238     -35.067  74.868   2.457  1.00 49.75           C  
ATOM   1812  O   GLU A 238     -34.788  74.074   3.370  1.00 49.11           O  
ATOM   1813  CB  GLU A 238     -35.768  77.264   2.843  1.00 50.87           C  
ATOM   1814  CG  GLU A 238     -36.688  76.810   4.005  1.00 50.75           C  
ATOM   1815  CD  GLU A 238     -35.937  76.422   5.295  1.00 51.41           C  
ATOM   1816  OE1 GLU A 238     -34.829  76.944   5.571  1.00 49.90           O  
ATOM   1817  OE2 GLU A 238     -36.471  75.568   6.037  1.00 53.16           O1-
ATOM   1818  N   TRP A 239     -35.794  74.546   1.384  1.00 49.07           N  
ATOM   1819  CA  TRP A 239     -36.264  73.191   1.094  1.00 47.88           C  
ATOM   1820  C   TRP A 239     -35.118  72.187   1.263  1.00 47.47           C  
ATOM   1821  O   TRP A 239     -35.282  71.135   1.895  1.00 47.10           O  
ATOM   1822  CB  TRP A 239     -36.825  73.157  -0.323  1.00 47.66           C  
ATOM   1823  CG  TRP A 239     -37.257  71.808  -0.833  1.00 47.26           C  
ATOM   1824  CD1 TRP A 239     -38.515  71.283  -0.782  1.00 47.13           C  
ATOM   1825  CD2 TRP A 239     -36.444  70.836  -1.515  1.00 46.05           C  
ATOM   1826  CE2 TRP A 239     -37.280  69.741  -1.833  1.00 45.73           C  
ATOM   1827  CE3 TRP A 239     -35.092  70.783  -1.882  1.00 45.05           C  
ATOM   1828  NE1 TRP A 239     -38.534  70.040  -1.375  1.00 46.94           N  
ATOM   1829  CZ2 TRP A 239     -36.810  68.602  -2.495  1.00 44.42           C  
ATOM   1830  CZ3 TRP A 239     -34.622  69.648  -2.541  1.00 45.08           C  
ATOM   1831  CH2 TRP A 239     -35.485  68.574  -2.844  1.00 44.69           C  
ATOM   1832  N   LEU A 240     -33.953  72.541   0.727  1.00 46.88           N  
ATOM   1833  CA  LEU A 240     -32.793  71.678   0.792  1.00 46.90           C  
ATOM   1834  C   LEU A 240     -32.210  71.551   2.202  1.00 47.52           C  
ATOM   1835  O   LEU A 240     -31.837  70.445   2.621  1.00 47.19           O  
ATOM   1836  CB  LEU A 240     -31.718  72.134  -0.196  1.00 46.61           C  
ATOM   1837  CG  LEU A 240     -30.426  71.308  -0.232  1.00 45.69           C  
ATOM   1838  CD1 LEU A 240     -30.696  69.850  -0.525  1.00 45.48           C  
ATOM   1839  CD2 LEU A 240     -29.474  71.857  -1.259  1.00 45.90           C  
ATOM   1840  N   ARG A 241     -32.126  72.674   2.924  1.00 48.00           N  
ATOM   1841  CA  ARG A 241     -31.559  72.672   4.272  1.00 48.27           C  
ATOM   1842  C   ARG A 241     -32.375  71.759   5.178  1.00 48.38           C  
ATOM   1843  O   ARG A 241     -31.809  70.949   5.927  1.00 47.83           O  
ATOM   1844  CB  ARG A 241     -31.486  74.084   4.861  1.00 48.37           C  
ATOM   1845  CG  ARG A 241     -30.794  74.117   6.232  1.00 48.36           C  
ATOM   1846  CD  ARG A 241     -31.384  75.175   7.143  1.00 48.38           C  
ATOM   1847  NE  ARG A 241     -32.835  75.053   7.338  1.00 49.57           N  
ATOM   1848  CZ  ARG A 241     -33.433  74.166   8.142  1.00 49.21           C  
ATOM   1849  NH1 ARG A 241     -34.755  74.161   8.249  1.00 49.38           N1+
ATOM   1850  NH2 ARG A 241     -32.726  73.269   8.819  1.00 47.90           N  
ATOM   1851  N   ALA A 242     -33.702  71.891   5.078  1.00 48.84           N  
ATOM   1852  CA  ALA A 242     -34.651  71.059   5.829  1.00 49.32           C  
ATOM   1853  C   ALA A 242     -34.423  69.570   5.576  1.00 49.84           C  
ATOM   1854  O   ALA A 242     -34.298  68.790   6.531  1.00 50.05           O  
ATOM   1855  CB  ALA A 242     -36.094  71.453   5.510  1.00 48.99           C  
ATOM   1856  N   LYS A 243     -34.339  69.188   4.297  1.00 50.06           N  
ATOM   1857  CA  LYS A 243     -34.115  67.794   3.919  1.00 50.34           C  
ATOM   1858  C   LYS A 243     -32.786  67.247   4.417  1.00 50.84           C  
ATOM   1859  O   LYS A 243     -32.716  66.094   4.846  1.00 50.77           O  
ATOM   1860  CB  LYS A 243     -34.249  67.603   2.411  1.00 50.39           C  
ATOM   1861  CG  LYS A 243     -35.700  67.636   1.928  1.00 50.39           C  
ATOM   1862  CD  LYS A 243     -35.800  67.493   0.435  1.00 50.87           C  
ATOM   1863  CE  LYS A 243     -35.434  66.082  -0.067  1.00 52.02           C  
ATOM   1864  NZ  LYS A 243     -36.516  65.072   0.164  1.00 52.35           N1+
ATOM   1865  N   LEU A 244     -31.740  68.070   4.378  1.00 51.34           N  
ATOM   1866  CA  LEU A 244     -30.429  67.653   4.869  1.00 52.08           C  
ATOM   1867  C   LEU A 244     -30.403  67.471   6.391  1.00 52.69           C  
ATOM   1868  O   LEU A 244     -29.796  66.520   6.898  1.00 52.45           O  
ATOM   1869  CB  LEU A 244     -29.345  68.637   4.429  1.00 52.03           C  
ATOM   1870  CG  LEU A 244     -28.982  68.636   2.941  1.00 52.95           C  
ATOM   1871  CD1 LEU A 244     -27.900  69.661   2.691  1.00 52.80           C  
ATOM   1872  CD2 LEU A 244     -28.548  67.243   2.435  1.00 53.10           C  
ATOM   1873  N   ALA A 245     -31.060  68.386   7.106  1.00 53.49           N  
ATOM   1874  CA  ALA A 245     -31.222  68.277   8.558  1.00 54.45           C  
ATOM   1875  C   ALA A 245     -31.908  66.938   8.916  1.00 54.91           C  
ATOM   1876  O   ALA A 245     -31.470  66.243   9.843  1.00 55.28           O  
ATOM   1877  CB  ALA A 245     -31.995  69.480   9.119  1.00 53.91           C  
ATOM   1878  N   ARG A 246     -32.939  66.560   8.152  1.00 55.04           N  
ATOM   1879  CA  ARG A 246     -33.601  65.247   8.315  1.00 55.12           C  
ATOM   1880  C   ARG A 246     -32.761  64.046   7.818  1.00 54.87           C  
ATOM   1881  O   ARG A 246     -33.235  62.903   7.841  1.00 54.89           O  
ATOM   1882  CB  ARG A 246     -34.991  65.238   7.657  1.00 55.08           C  
ATOM   1883  CG  ARG A 246     -35.945  66.290   8.187  1.00 56.22           C  
ATOM   1884  CD  ARG A 246     -37.392  65.982   7.830  1.00 58.81           C  
ATOM   1885  NE  ARG A 246     -37.653  66.084   6.394  1.00 61.31           N  
ATOM   1886  CZ  ARG A 246     -38.073  67.188   5.765  1.00 63.31           C  
ATOM   1887  NH1 ARG A 246     -38.294  68.321   6.437  1.00 63.41           N1+
ATOM   1888  NH2 ARG A 246     -38.274  67.159   4.448  1.00 62.47           N  
ATOM   1889  N   LYS A 247     -31.524  64.318   7.387  1.00 54.55           N  
ATOM   1890  CA  LYS A 247     -30.576  63.310   6.845  1.00 54.36           C  
ATOM   1891  C   LYS A 247     -31.065  62.559   5.582  1.00 53.57           C  
ATOM   1892  O   LYS A 247     -30.545  61.481   5.257  1.00 53.93           O  
ATOM   1893  CB  LYS A 247     -30.113  62.296   7.921  1.00 54.56           C  
ATOM   1894  CG  LYS A 247     -29.773  62.869   9.306  1.00 56.55           C  
ATOM   1895  CD  LYS A 247     -28.478  63.681   9.336  1.00 59.08           C  
ATOM   1896  CE  LYS A 247     -27.285  62.828   9.751  1.00 60.90           C  
ATOM   1897  NZ  LYS A 247     -26.129  63.684  10.144  1.00 61.43           N1+
ATOM   1898  N   GLU A 248     -32.050  63.119   4.876  1.00 51.99           N  
ATOM   1899  CA  GLU A 248     -32.586  62.500   3.651  1.00 50.55           C  
ATOM   1900  C   GLU A 248     -31.599  62.523   2.458  1.00 48.97           C  
ATOM   1901  O   GLU A 248     -30.708  63.380   2.386  1.00 48.64           O  
ATOM   1902  CB  GLU A 248     -33.948  63.113   3.307  1.00 50.68           C  
ATOM   1903  CG  GLU A 248     -34.978  62.858   4.432  1.00 52.73           C  
ATOM   1904  CD  GLU A 248     -36.279  63.652   4.321  1.00 55.20           C  
ATOM   1905  OE1 GLU A 248     -36.319  64.676   3.606  1.00 56.93           O  
ATOM   1906  OE2 GLU A 248     -37.275  63.251   4.971  1.00 56.16           O1-
ATOM   1907  N   LYS A 249     -31.727  61.551   1.555  1.00 47.04           N  
ATOM   1908  CA  LYS A 249     -30.949  61.549   0.312  1.00 44.85           C  
ATOM   1909  C   LYS A 249     -31.546  62.620  -0.571  1.00 42.80           C  
ATOM   1910  O   LYS A 249     -32.740  62.894  -0.494  1.00 42.03           O  
ATOM   1911  CB  LYS A 249     -31.043  60.199  -0.404  1.00 45.47           C  
ATOM   1912  CG  LYS A 249     -30.274  59.057   0.256  1.00 47.22           C  
ATOM   1913  CD  LYS A 249     -28.941  58.770  -0.465  1.00 49.50           C  
ATOM   1914  CE  LYS A 249     -28.160  57.612   0.197  1.00 50.88           C  
ATOM   1915  NZ  LYS A 249     -28.997  56.398   0.544  1.00 49.96           N1+
ATOM   1916  N   ILE A 250     -30.717  63.252  -1.386  1.00 40.49           N  
ATOM   1917  CA  ILE A 250     -31.235  64.208  -2.356  1.00 38.58           C  
ATOM   1918  C   ILE A 250     -31.185  63.553  -3.724  1.00 37.63           C  
ATOM   1919  O   ILE A 250     -30.134  63.127  -4.178  1.00 37.46           O  
ATOM   1920  CB  ILE A 250     -30.472  65.563  -2.337  1.00 38.58           C  
ATOM   1921  CG1 ILE A 250     -30.287  66.044  -0.891  1.00 37.81           C  
ATOM   1922  CG2 ILE A 250     -31.190  66.606  -3.198  1.00 36.23           C  
ATOM   1923  CD1 ILE A 250     -31.588  66.374  -0.189  1.00 36.87           C  
ATOM   1924  N   MET A 251     -32.345  63.454  -4.353  1.00 36.68           N  
ATOM   1925  CA  MET A 251     -32.486  62.787  -5.635  1.00 36.04           C  
ATOM   1926  C   MET A 251     -31.731  63.582  -6.690  1.00 35.15           C  
ATOM   1927  O   MET A 251     -31.838  64.816  -6.748  1.00 34.79           O  
ATOM   1928  CB  MET A 251     -33.971  62.693  -5.987  1.00 36.42           C  
ATOM   1929  CG  MET A 251     -34.806  61.967  -4.934  1.00 37.26           C  
ATOM   1930  SD  MET A 251     -34.585  60.184  -5.063  1.00 38.82           S  
ATOM   1931  CE  MET A 251     -33.352  59.811  -3.819  1.00 38.47           C  
ATOM   1932  N   GLY A 252     -30.936  62.879  -7.488  1.00 33.84           N  
ATOM   1933  CA  GLY A 252     -30.149  63.512  -8.531  1.00 32.86           C  
ATOM   1934  C   GLY A 252     -28.738  63.849  -8.090  1.00 32.54           C  
ATOM   1935  O   GLY A 252     -27.954  64.381  -8.870  1.00 32.22           O  
ATOM   1936  N   PHE A 253     -28.406  63.544  -6.840  1.00 31.83           N  
ATOM   1937  CA  PHE A 253     -27.048  63.768  -6.349  1.00 31.25           C  
ATOM   1938  C   PHE A 253     -26.499  62.525  -5.660  1.00 30.96           C  
ATOM   1939  O   PHE A 253     -27.199  61.843  -4.916  1.00 29.92           O  
ATOM   1940  CB  PHE A 253     -26.977  64.967  -5.389  1.00 30.95           C  
ATOM   1941  CG  PHE A 253     -27.389  66.286  -6.010  1.00 30.28           C  
ATOM   1942  CD1 PHE A 253     -28.736  66.639  -6.115  1.00 29.51           C  
ATOM   1943  CD2 PHE A 253     -26.437  67.182  -6.454  1.00 28.86           C  
ATOM   1944  CE1 PHE A 253     -29.118  67.859  -6.679  1.00 28.35           C  
ATOM   1945  CE2 PHE A 253     -26.811  68.410  -7.017  1.00 27.92           C  
ATOM   1946  CZ  PHE A 253     -28.144  68.743  -7.123  1.00 28.40           C  
ATOM   1947  N   GLY A 254     -25.229  62.251  -5.895  1.00 30.76           N  
ATOM   1948  CA  GLY A 254     -24.605  61.102  -5.276  1.00 31.40           C  
ATOM   1949  C   GLY A 254     -24.349  60.011  -6.288  1.00 31.43           C  
ATOM   1950  O   GLY A 254     -25.150  59.764  -7.198  1.00 31.49           O  
ATOM   1951  N   HIS A 255     -23.207  59.368  -6.138  1.00 31.32           N  
ATOM   1952  CA  HIS A 255     -22.817  58.347  -7.064  1.00 31.29           C  
ATOM   1953  C   HIS A 255     -21.764  57.501  -6.410  1.00 30.91           C  
ATOM   1954  O   HIS A 255     -20.935  58.005  -5.660  1.00 31.18           O  
ATOM   1955  CB  HIS A 255     -22.296  58.961  -8.384  1.00 31.39           C  
ATOM   1956  CG  HIS A 255     -22.371  58.018  -9.545  1.00 30.85           C  
ATOM   1957  CD2 HIS A 255     -23.319  57.845 -10.495  1.00 30.94           C  
ATOM   1958  ND1 HIS A 255     -21.400  57.071  -9.795  1.00 30.33           N  
ATOM   1959  CE1 HIS A 255     -21.741  56.363 -10.857  1.00 31.73           C  
ATOM   1960  NE2 HIS A 255     -22.899  56.817 -11.305  1.00 32.23           N  
ATOM   1961  N   ARG A 256     -21.818  56.207  -6.689  1.00 30.70           N  
ATOM   1962  CA  ARG A 256     -20.892  55.245  -6.123  1.00 30.49           C  
ATOM   1963  C   ARG A 256     -19.471  55.384  -6.700  1.00 31.01           C  
ATOM   1964  O   ARG A 256     -18.471  55.050  -6.023  1.00 31.20           O  
ATOM   1965  CB  ARG A 256     -21.455  53.829  -6.321  1.00 29.78           C  
ATOM   1966  CG  ARG A 256     -20.520  52.666  -5.985  1.00 28.67           C  
ATOM   1967  CD  ARG A 256     -20.101  52.632  -4.511  1.00 23.65           C  
ATOM   1968  NE  ARG A 256     -21.225  52.574  -3.577  1.00 22.59           N  
ATOM   1969  CZ  ARG A 256     -21.864  51.447  -3.233  1.00 23.26           C  
ATOM   1970  NH1 ARG A 256     -21.517  50.285  -3.775  1.00 23.29           N1+
ATOM   1971  NH2 ARG A 256     -22.855  51.476  -2.353  1.00 19.10           N  
ATOM   1972  N   VAL A 257     -19.381  55.876  -7.934  1.00 31.24           N  
ATOM   1973  CA  VAL A 257     -18.095  55.979  -8.648  1.00 31.98           C  
ATOM   1974  C   VAL A 257     -17.598  57.428  -8.826  1.00 32.28           C  
ATOM   1975  O   VAL A 257     -16.471  57.762  -8.415  1.00 32.95           O  
ATOM   1976  CB  VAL A 257     -18.153  55.307 -10.044  1.00 31.75           C  
ATOM   1977  CG1 VAL A 257     -16.765  55.268 -10.667  1.00 31.80           C  
ATOM   1978  CG2 VAL A 257     -18.747  53.913  -9.952  1.00 32.01           C  
ATOM   1979  N   TYR A 258     -18.425  58.267  -9.447  1.00 31.95           N  
ATOM   1980  CA  TYR A 258     -18.074  59.676  -9.680  1.00 32.18           C  
ATOM   1981  C   TYR A 258     -17.901  60.490  -8.384  1.00 32.41           C  
ATOM   1982  O   TYR A 258     -18.755  60.458  -7.505  1.00 31.87           O  
ATOM   1983  CB  TYR A 258     -19.130  60.353 -10.540  1.00 31.07           C  
ATOM   1984  CG  TYR A 258     -19.301  59.782 -11.921  1.00 30.33           C  
ATOM   1985  CD1 TYR A 258     -18.236  59.727 -12.823  1.00 28.22           C  
ATOM   1986  CD2 TYR A 258     -20.550  59.334 -12.347  1.00 27.39           C  
ATOM   1987  CE1 TYR A 258     -18.418  59.222 -14.094  1.00 27.34           C  
ATOM   1988  CE2 TYR A 258     -20.734  58.843 -13.596  1.00 25.57           C  
ATOM   1989  CZ  TYR A 258     -19.681  58.783 -14.470  1.00 27.04           C  
ATOM   1990  OH  TYR A 258     -19.907  58.288 -15.730  1.00 26.73           O  
ATOM   1991  N   ARG A 259     -16.799  61.227  -8.290  1.00 33.38           N  
ATOM   1992  CA  ARG A 259     -16.555  62.089  -7.139  1.00 34.41           C  
ATOM   1993  C   ARG A 259     -16.375  63.556  -7.531  1.00 34.70           C  
ATOM   1994  O   ARG A 259     -16.439  64.442  -6.680  1.00 34.69           O  
ATOM   1995  CB  ARG A 259     -15.312  61.623  -6.377  1.00 35.09           C  
ATOM   1996  CG  ARG A 259     -15.368  60.196  -5.825  1.00 36.46           C  
ATOM   1997  CD  ARG A 259     -16.131  60.130  -4.499  1.00 38.94           C  
ATOM   1998  NE  ARG A 259     -16.196  58.746  -4.040  1.00 41.93           N  
ATOM   1999  CZ  ARG A 259     -17.191  57.904  -4.330  1.00 43.92           C  
ATOM   2000  NH1 ARG A 259     -18.227  58.318  -5.065  1.00 43.06           N1+
ATOM   2001  NH2 ARG A 259     -17.155  56.649  -3.874  1.00 43.56           N  
ATOM   2002  N   HIS A 260     -16.121  63.814  -8.811  1.00 34.66           N  
ATOM   2003  CA  HIS A 260     -15.797  65.177  -9.257  1.00 34.55           C  
ATOM   2004  C   HIS A 260     -16.625  65.599 -10.463  1.00 33.36           C  
ATOM   2005  O   HIS A 260     -16.191  66.402 -11.277  1.00 33.62           O  
ATOM   2006  CB  HIS A 260     -14.292  65.306  -9.536  1.00 35.13           C  
ATOM   2007  CG  HIS A 260     -13.433  65.012  -8.341  1.00 37.33           C  
ATOM   2008  CD2 HIS A 260     -12.478  64.072  -8.136  1.00 38.76           C  
ATOM   2009  ND1 HIS A 260     -13.519  65.735  -7.166  1.00 39.35           N  
ATOM   2010  CE1 HIS A 260     -12.654  65.253  -6.289  1.00 40.26           C  
ATOM   2011  NE2 HIS A 260     -12.008  64.245  -6.853  1.00 41.01           N  
ATOM   2012  N   GLY A 261     -17.836  65.063 -10.544  1.00 31.86           N  
ATOM   2013  CA  GLY A 261     -18.726  65.315 -11.650  1.00 30.35           C  
ATOM   2014  C   GLY A 261     -19.039  64.025 -12.384  1.00 29.14           C  
ATOM   2015  O   GLY A 261     -18.170  63.181 -12.565  1.00 28.45           O  
ATOM   2016  N   ASP A 262     -20.294  63.886 -12.793  1.00 28.17           N  
ATOM   2017  CA  ASP A 262     -20.746  62.750 -13.590  1.00 27.56           C  
ATOM   2018  C   ASP A 262     -20.355  63.003 -15.069  1.00 27.10           C  
ATOM   2019  O   ASP A 262     -20.724  64.035 -15.657  1.00 26.71           O  
ATOM   2020  CB  ASP A 262     -22.261  62.614 -13.392  1.00 27.13           C  
ATOM   2021  CG  ASP A 262     -22.891  61.519 -14.221  1.00 27.07           C  
ATOM   2022  OD1 ASP A 262     -22.425  61.231 -15.355  1.00 27.38           O  
ATOM   2023  OD2 ASP A 262     -23.902  60.960 -13.733  1.00 24.65           O1-
ATOM   2024  N   SER A 263     -19.597  62.073 -15.646  1.00 26.01           N  
ATOM   2025  CA  SER A 263     -19.140  62.194 -17.032  1.00 26.03           C  
ATOM   2026  C   SER A 263     -20.228  62.602 -18.022  1.00 25.12           C  
ATOM   2027  O   SER A 263     -19.944  63.298 -18.990  1.00 25.18           O  
ATOM   2028  CB  SER A 263     -18.479  60.901 -17.529  1.00 26.38           C  
ATOM   2029  OG  SER A 263     -17.972  61.088 -18.863  1.00 28.55           O  
ATOM   2030  N   ARG A 264     -21.464  62.182 -17.755  1.00 24.14           N  
ATOM   2031  CA  ARG A 264     -22.572  62.345 -18.677  1.00 23.29           C  
ATOM   2032  C   ARG A 264     -23.349  63.655 -18.517  1.00 23.06           C  
ATOM   2033  O   ARG A 264     -24.059  64.095 -19.428  1.00 22.52           O  
ATOM   2034  CB  ARG A 264     -23.522  61.142 -18.567  1.00 23.49           C  
ATOM   2035  CG  ARG A 264     -22.820  59.806 -18.644  1.00 22.21           C  
ATOM   2036  CD  ARG A 264     -23.695  58.716 -18.074  1.00 22.04           C  
ATOM   2037  NE  ARG A 264     -23.937  58.942 -16.660  1.00 22.69           N  
ATOM   2038  CZ  ARG A 264     -24.616  58.119 -15.875  1.00 24.06           C  
ATOM   2039  NH1 ARG A 264     -25.138  56.997 -16.367  1.00 23.51           N1+
ATOM   2040  NH2 ARG A 264     -24.780  58.426 -14.594  1.00 23.33           N  
ATOM   2041  N   VAL A 265     -23.210  64.283 -17.366  1.00 22.81           N  
ATOM   2042  CA  VAL A 265     -24.046  65.436 -17.040  1.00 22.95           C  
ATOM   2043  C   VAL A 265     -23.909  66.656 -17.969  1.00 23.77           C  
ATOM   2044  O   VAL A 265     -24.929  67.204 -18.411  1.00 24.44           O  
ATOM   2045  CB  VAL A 265     -23.878  65.860 -15.533  1.00 22.83           C  
ATOM   2046  CG1 VAL A 265     -24.406  67.293 -15.295  1.00 20.87           C  
ATOM   2047  CG2 VAL A 265     -24.572  64.844 -14.628  1.00 21.44           C  
ATOM   2048  N   PRO A 266     -22.674  67.108 -18.245  1.00 24.29           N  
ATOM   2049  CA  PRO A 266     -22.572  68.362 -19.028  1.00 24.95           C  
ATOM   2050  C   PRO A 266     -23.248  68.293 -20.408  1.00 25.12           C  
ATOM   2051  O   PRO A 266     -23.944  69.229 -20.797  1.00 24.96           O  
ATOM   2052  CB  PRO A 266     -21.047  68.594 -19.136  1.00 24.73           C  
ATOM   2053  CG  PRO A 266     -20.505  67.944 -17.891  1.00 24.68           C  
ATOM   2054  CD  PRO A 266     -21.348  66.656 -17.783  1.00 24.47           C  
ATOM   2055  N   THR A 267     -23.065  67.183 -21.119  1.00 25.79           N  
ATOM   2056  CA  THR A 267     -23.832  66.911 -22.343  1.00 25.78           C  
ATOM   2057  C   THR A 267     -25.342  67.086 -22.125  1.00 25.73           C  
ATOM   2058  O   THR A 267     -25.996  67.874 -22.843  1.00 25.67           O  
ATOM   2059  CB  THR A 267     -23.538  65.504 -22.835  1.00 26.09           C  
ATOM   2060  CG2 THR A 267     -24.270  65.219 -24.117  1.00 25.86           C  
ATOM   2061  OG1 THR A 267     -22.118  65.366 -23.028  1.00 26.01           O  
ATOM   2062  N   MET A 268     -25.880  66.396 -21.114  1.00 25.05           N  
ATOM   2063  CA  MET A 268     -27.319  66.429 -20.855  1.00 24.90           C  
ATOM   2064  C   MET A 268     -27.780  67.796 -20.362  1.00 24.86           C  
ATOM   2065  O   MET A 268     -28.890  68.205 -20.671  1.00 24.68           O  
ATOM   2066  CB  MET A 268     -27.769  65.347 -19.862  1.00 24.58           C  
ATOM   2067  CG  MET A 268     -29.316  65.177 -19.799  1.00 25.45           C  
ATOM   2068  SD  MET A 268     -29.934  64.511 -21.373  1.00 27.72           S  
ATOM   2069  CE  MET A 268     -31.335  65.561 -21.747  1.00 24.71           C  
ATOM   2070  N   LYS A 269     -26.941  68.494 -19.595  1.00 24.96           N  
ATOM   2071  CA  LYS A 269     -27.284  69.862 -19.182  1.00 25.45           C  
ATOM   2072  C   LYS A 269     -27.405  70.787 -20.406  1.00 25.18           C  
ATOM   2073  O   LYS A 269     -28.298  71.612 -20.474  1.00 24.68           O  
ATOM   2074  CB  LYS A 269     -26.283  70.432 -18.166  1.00 25.44           C  
ATOM   2075  CG  LYS A 269     -26.719  71.788 -17.617  1.00 28.15           C  
ATOM   2076  CD  LYS A 269     -25.744  72.336 -16.554  1.00 34.10           C  
ATOM   2077  CE  LYS A 269     -26.095  73.785 -16.147  1.00 36.09           C  
ATOM   2078  NZ  LYS A 269     -25.314  74.809 -16.899  1.00 38.66           N1+
ATOM   2079  N   ARG A 270     -26.508  70.643 -21.375  1.00 25.05           N  
ATOM   2080  CA  ARG A 270     -26.614  71.468 -22.581  1.00 25.79           C  
ATOM   2081  C   ARG A 270     -27.897  71.132 -23.364  1.00 25.87           C  
ATOM   2082  O   ARG A 270     -28.561  72.038 -23.894  1.00 26.21           O  
ATOM   2083  CB  ARG A 270     -25.357  71.330 -23.451  1.00 25.78           C  
ATOM   2084  CG  ARG A 270     -24.163  72.103 -22.923  1.00 24.16           C  
ATOM   2085  CD  ARG A 270     -22.995  72.050 -23.902  1.00 23.22           C  
ATOM   2086  NE  ARG A 270     -22.200  70.835 -23.723  1.00 23.59           N  
ATOM   2087  CZ  ARG A 270     -21.293  70.672 -22.760  1.00 24.60           C  
ATOM   2088  NH1 ARG A 270     -20.615  69.538 -22.656  1.00 24.92           N1+
ATOM   2089  NH2 ARG A 270     -21.056  71.651 -21.894  1.00 25.24           N  
ATOM   2090  N   ALA A 271     -28.263  69.845 -23.393  1.00 25.73           N  
ATOM   2091  CA  ALA A 271     -29.501  69.418 -24.061  1.00 25.87           C  
ATOM   2092  C   ALA A 271     -30.719  69.966 -23.339  1.00 26.54           C  
ATOM   2093  O   ALA A 271     -31.634  70.480 -23.991  1.00 27.11           O  
ATOM   2094  CB  ALA A 271     -29.572  67.917 -24.194  1.00 25.12           C  
ATOM   2095  N   LEU A 272     -30.727  69.865 -22.007  1.00 26.58           N  
ATOM   2096  CA  LEU A 272     -31.710  70.558 -21.164  1.00 27.24           C  
ATOM   2097  C   LEU A 272     -31.863  72.060 -21.493  1.00 28.20           C  
ATOM   2098  O   LEU A 272     -32.981  72.573 -21.587  1.00 27.69           O  
ATOM   2099  CB  LEU A 272     -31.345  70.392 -19.680  1.00 26.70           C  
ATOM   2100  CG  LEU A 272     -32.166  71.145 -18.624  1.00 26.31           C  
ATOM   2101  CD1 LEU A 272     -33.673  70.915 -18.786  1.00 25.24           C  
ATOM   2102  CD2 LEU A 272     -31.709  70.797 -17.183  1.00 25.06           C  
ATOM   2103  N   GLU A 273     -30.736  72.758 -21.646  1.00 29.26           N  
ATOM   2104  CA  GLU A 273     -30.741  74.195 -21.968  1.00 30.82           C  
ATOM   2105  C   GLU A 273     -31.349  74.475 -23.350  1.00 30.73           C  
ATOM   2106  O   GLU A 273     -32.073  75.443 -23.519  1.00 30.27           O  
ATOM   2107  CB  GLU A 273     -29.323  74.782 -21.866  1.00 30.82           C  
ATOM   2108  CG  GLU A 273     -28.874  74.955 -20.412  1.00 34.28           C  
ATOM   2109  CD  GLU A 273     -27.357  75.072 -20.210  1.00 38.14           C  
ATOM   2110  OE1 GLU A 273     -26.555  74.885 -21.167  1.00 38.52           O  
ATOM   2111  OE2 GLU A 273     -26.977  75.359 -19.052  1.00 41.07           O1-
ATOM   2112  N   ARG A 274     -31.065  73.610 -24.318  1.00 31.19           N  
ATOM   2113  CA  ARG A 274     -31.637  73.766 -25.642  1.00 32.09           C  
ATOM   2114  C   ARG A 274     -33.143  73.603 -25.618  1.00 32.45           C  
ATOM   2115  O   ARG A 274     -33.856  74.454 -26.174  1.00 32.35           O  
ATOM   2116  CB  ARG A 274     -30.986  72.836 -26.659  1.00 32.22           C  
ATOM   2117  CG  ARG A 274     -29.605  73.322 -27.106  1.00 34.38           C  
ATOM   2118  CD  ARG A 274     -28.785  72.170 -27.699  1.00 38.66           C  
ATOM   2119  NE  ARG A 274     -27.333  72.363 -27.561  1.00 40.50           N  
ATOM   2120  CZ  ARG A 274     -26.451  71.362 -27.589  1.00 42.60           C  
ATOM   2121  NH1 ARG A 274     -26.893  70.112 -27.730  1.00 43.92           N1+
ATOM   2122  NH2 ARG A 274     -25.140  71.594 -27.461  1.00 41.21           N  
ATOM   2123  N   VAL A 275     -33.630  72.546 -24.953  1.00 32.65           N  
ATOM   2124  CA  VAL A 275     -35.074  72.334 -24.834  1.00 33.41           C  
ATOM   2125  C   VAL A 275     -35.713  73.479 -24.045  1.00 34.38           C  
ATOM   2126  O   VAL A 275     -36.827  73.904 -24.347  1.00 34.20           O  
ATOM   2127  CB  VAL A 275     -35.431  70.972 -24.195  1.00 33.40           C  
ATOM   2128  CG1 VAL A 275     -36.933  70.794 -24.131  1.00 33.54           C  
ATOM   2129  CG2 VAL A 275     -34.843  69.848 -24.979  1.00 32.51           C  
ATOM   2130  N   GLY A 276     -34.988  73.985 -23.050  1.00 35.47           N  
ATOM   2131  CA  GLY A 276     -35.461  75.081 -22.206  1.00 36.71           C  
ATOM   2132  C   GLY A 276     -35.753  76.361 -22.974  1.00 37.65           C  
ATOM   2133  O   GLY A 276     -36.769  77.015 -22.727  1.00 37.50           O  
ATOM   2134  N   THR A 277     -34.882  76.710 -23.917  1.00 38.60           N  
ATOM   2135  CA  THR A 277     -35.077  77.934 -24.686  1.00 40.25           C  
ATOM   2136  C   THR A 277     -36.300  77.849 -25.625  1.00 40.45           C  
ATOM   2137  O   THR A 277     -37.006  78.855 -25.814  1.00 40.88           O  
ATOM   2138  CB  THR A 277     -33.776  78.438 -25.412  1.00 40.99           C  
ATOM   2139  CG2 THR A 277     -32.533  78.192 -24.557  1.00 40.84           C  
ATOM   2140  OG1 THR A 277     -33.617  77.805 -26.689  1.00 43.35           O  
ATOM   2141  N   VAL A 278     -36.587  76.652 -26.151  1.00 40.06           N  
ATOM   2142  CA  VAL A 278     -37.779  76.447 -27.001  1.00 39.94           C  
ATOM   2143  C   VAL A 278     -39.069  75.987 -26.289  1.00 40.23           C  
ATOM   2144  O   VAL A 278     -40.117  75.896 -26.922  1.00 40.18           O  
ATOM   2145  CB  VAL A 278     -37.503  75.522 -28.217  1.00 39.61           C  
ATOM   2146  CG1 VAL A 278     -36.390  76.089 -29.081  1.00 39.67           C  
ATOM   2147  CG2 VAL A 278     -37.178  74.110 -27.768  1.00 39.01           C  
ATOM   2148  N   ARG A 279     -38.998  75.698 -24.990  1.00 40.50           N  
ATOM   2149  CA  ARG A 279     -40.155  75.156 -24.274  1.00 41.14           C  
ATOM   2150  C   ARG A 279     -40.516  75.913 -22.998  1.00 41.65           C  
ATOM   2151  O   ARG A 279     -41.182  75.366 -22.113  1.00 41.84           O  
ATOM   2152  CB  ARG A 279     -39.975  73.654 -23.962  1.00 40.83           C  
ATOM   2153  CG  ARG A 279     -40.142  72.725 -25.159  1.00 41.10           C  
ATOM   2154  CD  ARG A 279     -41.616  72.508 -25.557  1.00 41.04           C  
ATOM   2155  NE  ARG A 279     -41.730  71.939 -26.906  1.00 41.37           N  
ATOM   2156  CZ  ARG A 279     -41.948  70.653 -27.185  1.00 42.77           C  
ATOM   2157  NH1 ARG A 279     -42.081  69.748 -26.212  1.00 44.24           N1+
ATOM   2158  NH2 ARG A 279     -42.033  70.265 -28.446  1.00 41.28           N  
ATOM   2159  N   ASP A 280     -40.078  77.164 -22.901  1.00 42.12           N  
ATOM   2160  CA  ASP A 280     -40.492  78.051 -21.808  1.00 43.08           C  
ATOM   2161  C   ASP A 280     -40.091  77.516 -20.424  1.00 42.60           C  
ATOM   2162  O   ASP A 280     -40.878  77.580 -19.474  1.00 42.92           O  
ATOM   2163  CB  ASP A 280     -42.012  78.347 -21.875  1.00 43.48           C  
ATOM   2164  CG  ASP A 280     -42.444  79.483 -20.929  1.00 46.83           C  
ATOM   2165  OD1 ASP A 280     -41.585  80.342 -20.596  1.00 49.26           O  
ATOM   2166  OD2 ASP A 280     -43.638  79.520 -20.514  1.00 48.41           O1-
ATOM   2167  N   GLY A 281     -38.861  77.011 -20.311  1.00 41.71           N  
ATOM   2168  CA  GLY A 281     -38.426  76.352 -19.084  1.00 40.87           C  
ATOM   2169  C   GLY A 281     -37.383  77.033 -18.205  1.00 40.22           C  
ATOM   2170  O   GLY A 281     -36.598  76.350 -17.546  1.00 39.82           O  
ATOM   2171  N   GLN A 282     -37.380  78.364 -18.152  1.00 39.50           N  
ATOM   2172  CA  GLN A 282     -36.389  79.055 -17.332  1.00 39.12           C  
ATOM   2173  C   GLN A 282     -36.549  78.726 -15.842  1.00 38.56           C  
ATOM   2174  O   GLN A 282     -35.562  78.570 -15.139  1.00 38.43           O  
ATOM   2175  CB  GLN A 282     -36.408  80.582 -17.570  1.00 39.66           C  
ATOM   2176  CG  GLN A 282     -35.165  81.333 -17.044  1.00 38.77           C  
ATOM   2177  CD  GLN A 282     -33.852  80.869 -17.674  1.00 38.87           C  
ATOM   2178  NE2 GLN A 282     -32.860  80.573 -16.832  1.00 36.38           N  
ATOM   2179  OE1 GLN A 282     -33.727  80.794 -18.900  1.00 40.85           O  
ATOM   2180  N   ARG A 283     -37.782  78.606 -15.368  1.00 37.92           N  
ATOM   2181  CA  ARG A 283     -38.022  78.223 -13.982  1.00 38.04           C  
ATOM   2182  C   ARG A 283     -37.234  76.961 -13.583  1.00 37.50           C  
ATOM   2183  O   ARG A 283     -36.582  76.935 -12.529  1.00 37.62           O  
ATOM   2184  CB  ARG A 283     -39.514  78.028 -13.721  1.00 38.22           C  
ATOM   2185  CG  ARG A 283     -39.855  77.624 -12.287  1.00 41.35           C  
ATOM   2186  CD  ARG A 283     -41.239  76.964 -12.188  1.00 47.39           C  
ATOM   2187  NE  ARG A 283     -42.332  77.866 -12.568  1.00 52.32           N  
ATOM   2188  CZ  ARG A 283     -43.616  77.506 -12.689  1.00 55.79           C  
ATOM   2189  NH1 ARG A 283     -44.006  76.251 -12.459  1.00 55.44           N1+
ATOM   2190  NH2 ARG A 283     -44.523  78.416 -13.041  1.00 57.97           N  
ATOM   2191  N   TRP A 284     -37.280  75.928 -14.420  1.00 36.48           N  
ATOM   2192  CA  TRP A 284     -36.582  74.678 -14.103  1.00 35.94           C  
ATOM   2193  C   TRP A 284     -35.072  74.816 -14.214  1.00 35.60           C  
ATOM   2194  O   TRP A 284     -34.341  74.201 -13.449  1.00 34.96           O  
ATOM   2195  CB  TRP A 284     -37.085  73.512 -14.958  1.00 35.31           C  
ATOM   2196  CG  TRP A 284     -38.573  73.427 -15.011  1.00 34.74           C  
ATOM   2197  CD1 TRP A 284     -39.346  73.442 -16.133  1.00 33.60           C  
ATOM   2198  CD2 TRP A 284     -39.483  73.359 -13.900  1.00 34.37           C  
ATOM   2199  CE2 TRP A 284     -40.790  73.317 -14.439  1.00 34.49           C  
ATOM   2200  CE3 TRP A 284     -39.322  73.331 -12.508  1.00 33.76           C  
ATOM   2201  NE1 TRP A 284     -40.669  73.372 -15.801  1.00 33.69           N  
ATOM   2202  CZ2 TRP A 284     -41.938  73.239 -13.635  1.00 34.01           C  
ATOM   2203  CZ3 TRP A 284     -40.452  73.248 -11.710  1.00 33.47           C  
ATOM   2204  CH2 TRP A 284     -41.751  73.213 -12.277  1.00 34.66           C  
ATOM   2205  N   LEU A 285     -34.619  75.626 -15.170  1.00 35.59           N  
ATOM   2206  CA  LEU A 285     -33.195  75.968 -15.309  1.00 35.81           C  
ATOM   2207  C   LEU A 285     -32.623  76.699 -14.084  1.00 36.01           C  
ATOM   2208  O   LEU A 285     -31.463  76.470 -13.707  1.00 36.16           O  
ATOM   2209  CB  LEU A 285     -32.952  76.801 -16.585  1.00 35.46           C  
ATOM   2210  CG  LEU A 285     -33.140  76.092 -17.939  1.00 36.06           C  
ATOM   2211  CD1 LEU A 285     -32.985  77.079 -19.100  1.00 36.33           C  
ATOM   2212  CD2 LEU A 285     -32.186  74.912 -18.115  1.00 34.67           C  
ATOM   2213  N   ASP A 286     -33.432  77.581 -13.487  1.00 36.00           N  
ATOM   2214  CA  ASP A 286     -33.036  78.352 -12.307  1.00 36.41           C  
ATOM   2215  C   ASP A 286     -33.005  77.462 -11.053  1.00 35.83           C  
ATOM   2216  O   ASP A 286     -32.084  77.557 -10.240  1.00 35.14           O  
ATOM   2217  CB  ASP A 286     -33.978  79.562 -12.060  1.00 36.62           C  
ATOM   2218  CG  ASP A 286     -33.991  80.577 -13.207  1.00 37.69           C  
ATOM   2219  OD1 ASP A 286     -33.037  80.671 -14.008  1.00 36.88           O  
ATOM   2220  OD2 ASP A 286     -34.998  81.310 -13.297  1.00 40.95           O1-
ATOM   2221  N   ILE A 287     -34.026  76.626 -10.891  1.00 35.62           N  
ATOM   2222  CA  ILE A 287     -34.058  75.672  -9.783  1.00 36.22           C  
ATOM   2223  C   ILE A 287     -32.894  74.694  -9.883  1.00 36.37           C  
ATOM   2224  O   ILE A 287     -32.241  74.397  -8.876  1.00 36.43           O  
ATOM   2225  CB  ILE A 287     -35.402  74.935  -9.684  1.00 36.53           C  
ATOM   2226  CG1 ILE A 287     -36.517  75.940  -9.345  1.00 35.95           C  
ATOM   2227  CG2 ILE A 287     -35.331  73.859  -8.616  1.00 36.29           C  
ATOM   2228  CD1 ILE A 287     -37.924  75.340  -9.236  1.00 35.82           C  
ATOM   2229  N   TYR A 288     -32.600  74.246 -11.103  1.00 36.44           N  
ATOM   2230  CA  TYR A 288     -31.424  73.419 -11.357  1.00 36.58           C  
ATOM   2231  C   TYR A 288     -30.201  74.094 -10.774  1.00 37.41           C  
ATOM   2232  O   TYR A 288     -29.524  73.530  -9.918  1.00 37.14           O  
ATOM   2233  CB  TYR A 288     -31.204  73.213 -12.861  1.00 36.13           C  
ATOM   2234  CG  TYR A 288     -30.099  72.229 -13.188  1.00 34.11           C  
ATOM   2235  CD1 TYR A 288     -28.751  72.595 -13.114  1.00 32.39           C  
ATOM   2236  CD2 TYR A 288     -30.403  70.929 -13.583  1.00 32.53           C  
ATOM   2237  CE1 TYR A 288     -27.738  71.679 -13.417  1.00 31.90           C  
ATOM   2238  CE2 TYR A 288     -29.402  70.011 -13.892  1.00 31.09           C  
ATOM   2239  CZ  TYR A 288     -28.079  70.380 -13.804  1.00 31.49           C  
ATOM   2240  OH  TYR A 288     -27.105  69.448 -14.109  1.00 31.18           O  
ATOM   2241  N   GLN A 289     -29.929  75.301 -11.278  1.00 38.46           N  
ATOM   2242  CA  GLN A 289     -28.763  76.095 -10.908  1.00 39.65           C  
ATOM   2243  C   GLN A 289     -28.632  76.264  -9.384  1.00 39.31           C  
ATOM   2244  O   GLN A 289     -27.599  75.944  -8.804  1.00 39.05           O  
ATOM   2245  CB  GLN A 289     -28.832  77.476 -11.579  1.00 39.93           C  
ATOM   2246  CG  GLN A 289     -27.541  78.299 -11.473  1.00 43.62           C  
ATOM   2247  CD  GLN A 289     -27.804  79.809 -11.418  1.00 48.78           C  
ATOM   2248  NE2 GLN A 289     -27.310  80.546 -12.426  1.00 48.80           N  
ATOM   2249  OE1 GLN A 289     -28.436  80.306 -10.478  1.00 52.07           O  
ATOM   2250  N   VAL A 290     -29.688  76.762  -8.756  1.00 39.06           N  
ATOM   2251  CA  VAL A 290     -29.666  77.056  -7.322  1.00 39.57           C  
ATOM   2252  C   VAL A 290     -29.463  75.794  -6.480  1.00 39.09           C  
ATOM   2253  O   VAL A 290     -28.641  75.767  -5.571  1.00 38.97           O  
ATOM   2254  CB  VAL A 290     -30.957  77.777  -6.895  1.00 39.50           C  
ATOM   2255  CG1 VAL A 290     -30.958  78.030  -5.406  1.00 40.55           C  
ATOM   2256  CG2 VAL A 290     -31.087  79.097  -7.650  1.00 40.42           C  
ATOM   2257  N   LEU A 291     -30.229  74.755  -6.807  1.00 38.84           N  
ATOM   2258  CA  LEU A 291     -30.153  73.477  -6.140  1.00 38.05           C  
ATOM   2259  C   LEU A 291     -28.772  72.848  -6.266  1.00 37.26           C  
ATOM   2260  O   LEU A 291     -28.250  72.326  -5.285  1.00 36.58           O  
ATOM   2261  CB  LEU A 291     -31.232  72.556  -6.694  1.00 38.53           C  
ATOM   2262  CG  LEU A 291     -31.713  71.372  -5.866  1.00 39.59           C  
ATOM   2263  CD1 LEU A 291     -31.747  71.701  -4.375  1.00 40.71           C  
ATOM   2264  CD2 LEU A 291     -33.093  70.969  -6.382  1.00 39.38           C  
ATOM   2265  N   ALA A 292     -28.170  72.916  -7.454  1.00 36.26           N  
ATOM   2266  CA  ALA A 292     -26.817  72.385  -7.620  1.00 35.98           C  
ATOM   2267  C   ALA A 292     -25.811  73.184  -6.794  1.00 35.68           C  
ATOM   2268  O   ALA A 292     -24.920  72.598  -6.169  1.00 35.26           O  
ATOM   2269  CB  ALA A 292     -26.404  72.340  -9.080  1.00 35.66           C  
ATOM   2270  N   ALA A 293     -25.964  74.506  -6.782  1.00 35.12           N  
ATOM   2271  CA  ALA A 293     -25.048  75.377  -6.037  1.00 36.01           C  
ATOM   2272  C   ALA A 293     -25.228  75.200  -4.534  1.00 36.07           C  
ATOM   2273  O   ALA A 293     -24.249  75.149  -3.795  1.00 36.01           O  
ATOM   2274  CB  ALA A 293     -25.210  76.863  -6.436  1.00 35.56           C  
ATOM   2275  N   GLU A 294     -26.477  75.080  -4.095  1.00 36.18           N  
ATOM   2276  CA  GLU A 294     -26.749  74.847  -2.691  1.00 36.55           C  
ATOM   2277  C   GLU A 294     -26.188  73.500  -2.238  1.00 36.81           C  
ATOM   2278  O   GLU A 294     -25.700  73.393  -1.118  1.00 37.48           O  
ATOM   2279  CB  GLU A 294     -28.244  74.991  -2.385  1.00 36.77           C  
ATOM   2280  N   MET A 295     -26.209  72.484  -3.108  1.00 36.61           N  
ATOM   2281  CA  MET A 295     -25.686  71.166  -2.740  1.00 36.49           C  
ATOM   2282  C   MET A 295     -24.167  71.145  -2.698  1.00 36.49           C  
ATOM   2283  O   MET A 295     -23.580  70.420  -1.893  1.00 35.88           O  
ATOM   2284  CB  MET A 295     -26.167  70.085  -3.701  1.00 36.55           C  
ATOM   2285  CG  MET A 295     -27.452  69.405  -3.296  1.00 38.56           C  
ATOM   2286  SD  MET A 295     -27.341  68.501  -1.733  1.00 39.90           S  
ATOM   2287  CE  MET A 295     -26.386  67.066  -2.203  1.00 40.76           C  
ATOM   2288  N   ALA A 296     -23.533  71.917  -3.581  1.00 36.57           N  
ATOM   2289  CA  ALA A 296     -22.082  72.011  -3.586  1.00 37.54           C  
ATOM   2290  C   ALA A 296     -21.569  72.690  -2.303  1.00 38.08           C  
ATOM   2291  O   ALA A 296     -20.558  72.255  -1.752  1.00 38.27           O  
ATOM   2292  CB  ALA A 296     -21.573  72.726  -4.835  1.00 37.34           C  
ATOM   2293  N   SER A 297     -22.283  73.718  -1.831  1.00 38.68           N  
ATOM   2294  CA  SER A 297     -21.963  74.417  -0.572  1.00 39.88           C  
ATOM   2295  C   SER A 297     -22.161  73.534   0.647  1.00 39.77           C  
ATOM   2296  O   SER A 297     -21.261  73.397   1.465  1.00 39.89           O  
ATOM   2297  CB  SER A 297     -22.840  75.661  -0.376  1.00 40.02           C  
ATOM   2298  OG  SER A 297     -22.490  76.688  -1.280  1.00 42.05           O  
ATOM   2299  N   ALA A 298     -23.349  72.950   0.772  1.00 39.65           N  
ATOM   2300  CA  ALA A 298     -23.669  72.137   1.939  1.00 39.51           C  
ATOM   2301  C   ALA A 298     -22.918  70.803   2.028  1.00 39.47           C  
ATOM   2302  O   ALA A 298     -22.583  70.380   3.138  1.00 39.82           O  
ATOM   2303  CB  ALA A 298     -25.184  71.926   2.051  1.00 39.56           C  
ATOM   2304  N   THR A 299     -22.644  70.146   0.889  1.00 38.95           N  
ATOM   2305  CA  THR A 299     -22.115  68.756   0.904  1.00 38.63           C  
ATOM   2306  C   THR A 299     -20.885  68.477   0.030  1.00 38.01           C  
ATOM   2307  O   THR A 299     -20.206  67.459   0.212  1.00 38.26           O  
ATOM   2308  CB  THR A 299     -23.206  67.714   0.470  1.00 38.92           C  
ATOM   2309  CG2 THR A 299     -24.520  67.909   1.228  1.00 38.52           C  
ATOM   2310  OG1 THR A 299     -23.448  67.817  -0.943  1.00 39.50           O  
ATOM   2311  N   GLY A 300     -20.622  69.347  -0.943  1.00 37.16           N  
ATOM   2312  CA  GLY A 300     -19.563  69.104  -1.927  1.00 36.04           C  
ATOM   2313  C   GLY A 300     -19.950  68.092  -3.008  1.00 35.43           C  
ATOM   2314  O   GLY A 300     -19.131  67.739  -3.858  1.00 35.20           O  
ATOM   2315  N   ILE A 301     -21.195  67.625  -2.972  1.00 34.18           N  
ATOM   2316  CA  ILE A 301     -21.664  66.603  -3.902  1.00 33.48           C  
ATOM   2317  C   ILE A 301     -22.241  67.222  -5.184  1.00 32.34           C  
ATOM   2318  O   ILE A 301     -22.998  68.193  -5.136  1.00 31.58           O  
ATOM   2319  CB  ILE A 301     -22.697  65.674  -3.234  1.00 33.63           C  
ATOM   2320  CG1 ILE A 301     -22.027  64.906  -2.080  1.00 34.77           C  
ATOM   2321  CG2 ILE A 301     -23.324  64.717  -4.259  1.00 33.20           C  
ATOM   2322  CD1 ILE A 301     -22.995  64.359  -1.061  1.00 37.54           C  
ATOM   2323  N   LEU A 302     -21.877  66.636  -6.318  1.00 31.23           N  
ATOM   2324  CA  LEU A 302     -22.331  67.118  -7.620  1.00 30.93           C  
ATOM   2325  C   LEU A 302     -23.535  66.316  -8.155  1.00 30.36           C  
ATOM   2326  O   LEU A 302     -23.764  65.186  -7.716  1.00 29.58           O  
ATOM   2327  CB  LEU A 302     -21.157  67.104  -8.597  1.00 30.64           C  
ATOM   2328  CG  LEU A 302     -20.085  68.117  -8.190  1.00 32.36           C  
ATOM   2329  CD1 LEU A 302     -18.707  67.721  -8.667  1.00 34.60           C  
ATOM   2330  CD2 LEU A 302     -20.430  69.469  -8.717  1.00 33.75           C  
ATOM   2331  N   PRO A 303     -24.310  66.895  -9.105  1.00 29.85           N  
ATOM   2332  CA  PRO A 303     -25.425  66.144  -9.685  1.00 28.97           C  
ATOM   2333  C   PRO A 303     -24.959  64.883 -10.419  1.00 28.55           C  
ATOM   2334  O   PRO A 303     -23.784  64.809 -10.848  1.00 27.81           O  
ATOM   2335  CB  PRO A 303     -26.016  67.121 -10.702  1.00 29.39           C  
ATOM   2336  CG  PRO A 303     -25.480  68.460 -10.354  1.00 29.00           C  
ATOM   2337  CD  PRO A 303     -24.127  68.191  -9.783  1.00 29.69           C  
ATOM   2338  N   ASN A 304     -25.859  63.900 -10.521  1.00 27.19           N  
ATOM   2339  CA  ASN A 304     -25.703  62.796 -11.470  1.00 27.15           C  
ATOM   2340  C   ASN A 304     -26.651  62.974 -12.664  1.00 26.66           C  
ATOM   2341  O   ASN A 304     -27.471  63.888 -12.679  1.00 26.99           O  
ATOM   2342  CB  ASN A 304     -25.852  61.406 -10.801  1.00 26.62           C  
ATOM   2343  CG  ASN A 304     -27.216  61.199 -10.135  1.00 27.37           C  
ATOM   2344  ND2 ASN A 304     -27.196  60.820  -8.852  1.00 26.82           N  
ATOM   2345  OD1 ASN A 304     -28.268  61.361 -10.760  1.00 26.86           O  
ATOM   2346  N   LEU A 305     -26.539  62.101 -13.654  1.00 26.28           N  
ATOM   2347  CA  LEU A 305     -27.296  62.226 -14.904  1.00 26.13           C  
ATOM   2348  C   LEU A 305     -28.802  62.390 -14.709  1.00 26.45           C  
ATOM   2349  O   LEU A 305     -29.463  63.055 -15.502  1.00 26.91           O  
ATOM   2350  CB  LEU A 305     -27.022  61.028 -15.814  1.00 25.55           C  
ATOM   2351  CG  LEU A 305     -27.658  60.988 -17.203  1.00 24.98           C  
ATOM   2352  CD1 LEU A 305     -27.451  62.313 -17.954  1.00 24.25           C  
ATOM   2353  CD2 LEU A 305     -27.116  59.826 -18.012  1.00 19.66           C  
ATOM   2354  N   ASP A 306     -29.337  61.780 -13.661  1.00 26.58           N  
ATOM   2355  CA  ASP A 306     -30.780  61.806 -13.413  1.00 26.72           C  
ATOM   2356  C   ASP A 306     -31.304  63.203 -13.091  1.00 26.39           C  
ATOM   2357  O   ASP A 306     -32.492  63.475 -13.285  1.00 26.76           O  
ATOM   2358  CB  ASP A 306     -31.155  60.794 -12.314  1.00 26.98           C  
ATOM   2359  CG  ASP A 306     -30.852  59.330 -12.727  1.00 28.74           C  
ATOM   2360  OD1 ASP A 306     -31.036  58.969 -13.917  1.00 29.62           O  
ATOM   2361  OD2 ASP A 306     -30.419  58.537 -11.862  1.00 29.43           O1-
ATOM   2362  N   PHE A 307     -30.425  64.085 -12.606  1.00 26.20           N  
ATOM   2363  CA  PHE A 307     -30.816  65.459 -12.247  1.00 26.16           C  
ATOM   2364  C   PHE A 307     -31.189  66.317 -13.475  1.00 25.91           C  
ATOM   2365  O   PHE A 307     -32.293  66.839 -13.521  1.00 25.99           O  
ATOM   2366  CB  PHE A 307     -29.729  66.132 -11.393  1.00 26.39           C  
ATOM   2367  CG  PHE A 307     -30.150  67.437 -10.756  1.00 26.89           C  
ATOM   2368  CD1 PHE A 307     -31.300  67.515  -9.962  1.00 27.43           C  
ATOM   2369  CD2 PHE A 307     -29.348  68.574 -10.889  1.00 27.05           C  
ATOM   2370  CE1 PHE A 307     -31.680  68.721  -9.349  1.00 26.74           C  
ATOM   2371  CE2 PHE A 307     -29.711  69.787 -10.289  1.00 26.82           C  
ATOM   2372  CZ  PHE A 307     -30.889  69.863  -9.523  1.00 27.18           C  
ATOM   2373  N   PRO A 308     -30.283  66.469 -14.467  1.00 25.33           N  
ATOM   2374  CA  PRO A 308     -30.736  67.178 -15.692  1.00 25.54           C  
ATOM   2375  C   PRO A 308     -31.777  66.437 -16.538  1.00 25.18           C  
ATOM   2376  O   PRO A 308     -32.540  67.082 -17.254  1.00 25.72           O  
ATOM   2377  CB  PRO A 308     -29.437  67.384 -16.506  1.00 24.77           C  
ATOM   2378  CG  PRO A 308     -28.537  66.311 -16.032  1.00 25.52           C  
ATOM   2379  CD  PRO A 308     -28.840  66.180 -14.527  1.00 25.64           C  
ATOM   2380  N   THR A 309     -31.823  65.111 -16.453  1.00 24.99           N  
ATOM   2381  CA  THR A 309     -32.716  64.348 -17.299  1.00 24.56           C  
ATOM   2382  C   THR A 309     -34.167  64.642 -16.921  1.00 25.28           C  
ATOM   2383  O   THR A 309     -35.003  64.888 -17.804  1.00 25.59           O  
ATOM   2384  CB  THR A 309     -32.403  62.842 -17.234  1.00 25.08           C  
ATOM   2385  CG2 THR A 309     -33.383  62.043 -18.073  1.00 23.97           C  
ATOM   2386  OG1 THR A 309     -31.069  62.595 -17.710  1.00 23.91           O  
ATOM   2387  N   GLY A 310     -34.456  64.666 -15.615  1.00 25.35           N  
ATOM   2388  CA  GLY A 310     -35.808  64.928 -15.129  1.00 25.09           C  
ATOM   2389  C   GLY A 310     -36.522  66.116 -15.776  1.00 25.12           C  
ATOM   2390  O   GLY A 310     -37.551  65.948 -16.438  1.00 25.04           O  
ATOM   2391  N   PRO A 311     -35.993  67.334 -15.584  1.00 25.09           N  
ATOM   2392  CA  PRO A 311     -36.649  68.496 -16.216  1.00 24.85           C  
ATOM   2393  C   PRO A 311     -36.595  68.472 -17.757  1.00 24.52           C  
ATOM   2394  O   PRO A 311     -37.485  69.024 -18.415  1.00 23.93           O  
ATOM   2395  CB  PRO A 311     -35.873  69.700 -15.652  1.00 25.32           C  
ATOM   2396  CG  PRO A 311     -34.579  69.126 -15.125  1.00 25.29           C  
ATOM   2397  CD  PRO A 311     -34.949  67.740 -14.631  1.00 24.98           C  
ATOM   2398  N   ALA A 312     -35.569  67.833 -18.318  1.00 23.94           N  
ATOM   2399  CA  ALA A 312     -35.479  67.711 -19.760  1.00 24.20           C  
ATOM   2400  C   ALA A 312     -36.681  66.914 -20.280  1.00 24.37           C  
ATOM   2401  O   ALA A 312     -37.351  67.343 -21.211  1.00 24.00           O  
ATOM   2402  CB  ALA A 312     -34.156  67.064 -20.173  1.00 24.42           C  
ATOM   2403  N   TYR A 313     -36.978  65.790 -19.628  1.00 24.73           N  
ATOM   2404  CA  TYR A 313     -38.091  64.939 -20.024  1.00 24.86           C  
ATOM   2405  C   TYR A 313     -39.430  65.645 -19.818  1.00 25.08           C  
ATOM   2406  O   TYR A 313     -40.356  65.495 -20.620  1.00 24.82           O  
ATOM   2407  CB  TYR A 313     -38.062  63.640 -19.231  1.00 24.77           C  
ATOM   2408  CG  TYR A 313     -37.059  62.596 -19.711  1.00 24.06           C  
ATOM   2409  CD1 TYR A 313     -36.140  62.866 -20.723  1.00 22.19           C  
ATOM   2410  CD2 TYR A 313     -37.044  61.323 -19.133  1.00 23.12           C  
ATOM   2411  CE1 TYR A 313     -35.241  61.896 -21.150  1.00 21.78           C  
ATOM   2412  CE2 TYR A 313     -36.144  60.344 -19.544  1.00 21.40           C  
ATOM   2413  CZ  TYR A 313     -35.246  60.636 -20.539  1.00 22.18           C  
ATOM   2414  OH  TYR A 313     -34.359  59.654 -20.906  1.00 22.68           O  
ATOM   2415  N   TYR A 314     -39.522  66.412 -18.743  1.00 25.24           N  
ATOM   2416  CA  TYR A 314     -40.723  67.131 -18.418  1.00 25.88           C  
ATOM   2417  C   TYR A 314     -41.008  68.190 -19.504  1.00 26.79           C  
ATOM   2418  O   TYR A 314     -42.126  68.278 -20.008  1.00 27.11           O  
ATOM   2419  CB  TYR A 314     -40.551  67.769 -17.038  1.00 25.92           C  
ATOM   2420  CG  TYR A 314     -41.756  68.511 -16.535  1.00 27.20           C  
ATOM   2421  CD1 TYR A 314     -42.845  67.822 -15.995  1.00 28.73           C  
ATOM   2422  CD2 TYR A 314     -41.820  69.904 -16.596  1.00 28.96           C  
ATOM   2423  CE1 TYR A 314     -43.969  68.496 -15.531  1.00 28.95           C  
ATOM   2424  CE2 TYR A 314     -42.954  70.597 -16.130  1.00 29.44           C  
ATOM   2425  CZ  TYR A 314     -44.013  69.877 -15.601  1.00 30.43           C  
ATOM   2426  OH  TYR A 314     -45.132  70.524 -15.143  1.00 33.59           O  
ATOM   2427  N   LEU A 315     -39.996  68.973 -19.878  1.00 27.16           N  
ATOM   2428  CA  LEU A 315     -40.173  69.987 -20.922  1.00 27.95           C  
ATOM   2429  C   LEU A 315     -40.399  69.357 -22.290  1.00 28.25           C  
ATOM   2430  O   LEU A 315     -41.009  69.966 -23.160  1.00 28.87           O  
ATOM   2431  CB  LEU A 315     -38.970  70.939 -20.990  1.00 28.11           C  
ATOM   2432  CG  LEU A 315     -38.733  71.894 -19.808  1.00 28.35           C  
ATOM   2433  CD1 LEU A 315     -37.357  72.543 -19.874  1.00 26.48           C  
ATOM   2434  CD2 LEU A 315     -39.840  72.946 -19.699  1.00 27.69           C  
ATOM   2435  N   MET A 316     -39.898  68.143 -22.492  1.00 28.30           N  
ATOM   2436  CA  MET A 316     -40.149  67.440 -23.749  1.00 28.36           C  
ATOM   2437  C   MET A 316     -41.602  67.014 -23.846  1.00 27.98           C  
ATOM   2438  O   MET A 316     -42.086  66.703 -24.924  1.00 27.87           O  
ATOM   2439  CB  MET A 316     -39.234  66.242 -23.910  1.00 28.46           C  
ATOM   2440  CG  MET A 316     -37.793  66.602 -24.074  1.00 29.35           C  
ATOM   2441  SD  MET A 316     -36.938  65.044 -24.062  1.00 33.66           S  
ATOM   2442  CE  MET A 316     -35.237  65.536 -23.808  1.00 33.52           C  
ATOM   2443  N   GLY A 317     -42.294  67.016 -22.711  1.00 28.26           N  
ATOM   2444  CA  GLY A 317     -43.734  66.759 -22.672  1.00 28.03           C  
ATOM   2445  C   GLY A 317     -44.138  65.400 -22.101  1.00 27.98           C  
ATOM   2446  O   GLY A 317     -45.333  65.122 -21.974  1.00 27.57           O  
ATOM   2447  N   PHE A 318     -43.156  64.560 -21.765  1.00 27.77           N  
ATOM   2448  CA  PHE A 318     -43.410  63.236 -21.171  1.00 27.92           C  
ATOM   2449  C   PHE A 318     -44.037  63.373 -19.796  1.00 28.86           C  
ATOM   2450  O   PHE A 318     -43.762  64.324 -19.090  1.00 29.03           O  
ATOM   2451  CB  PHE A 318     -42.116  62.428 -21.023  1.00 27.07           C  
ATOM   2452  CG  PHE A 318     -41.361  62.246 -22.299  1.00 24.72           C  
ATOM   2453  CD1 PHE A 318     -42.003  61.794 -23.443  1.00 21.99           C  
ATOM   2454  CD2 PHE A 318     -39.980  62.484 -22.343  1.00 22.42           C  
ATOM   2455  CE1 PHE A 318     -41.284  61.624 -24.655  1.00 21.27           C  
ATOM   2456  CE2 PHE A 318     -39.261  62.296 -23.516  1.00 20.37           C  
ATOM   2457  CZ  PHE A 318     -39.923  61.861 -24.687  1.00 18.39           C  
ATOM   2458  N   ASP A 319     -44.867  62.416 -19.402  1.00 29.75           N  
ATOM   2459  CA  ASP A 319     -45.416  62.454 -18.060  1.00 31.15           C  
ATOM   2460  C   ASP A 319     -44.420  61.980 -17.008  1.00 30.25           C  
ATOM   2461  O   ASP A 319     -43.687  61.014 -17.224  1.00 30.51           O  
ATOM   2462  CB  ASP A 319     -46.680  61.633 -17.976  1.00 32.53           C  
ATOM   2463  CG  ASP A 319     -47.744  62.332 -17.188  1.00 38.69           C  
ATOM   2464  OD1 ASP A 319     -48.210  63.419 -17.652  1.00 44.57           O  
ATOM   2465  OD2 ASP A 319     -48.107  61.804 -16.105  1.00 44.44           O1-
ATOM   2466  N   ILE A 320     -44.408  62.655 -15.864  1.00 29.12           N  
ATOM   2467  CA  ILE A 320     -43.410  62.411 -14.830  1.00 28.44           C  
ATOM   2468  C   ILE A 320     -43.250  60.918 -14.497  1.00 27.41           C  
ATOM   2469  O   ILE A 320     -42.134  60.412 -14.360  1.00 26.76           O  
ATOM   2470  CB  ILE A 320     -43.702  63.229 -13.553  1.00 28.47           C  
ATOM   2471  CG1 ILE A 320     -43.741  64.719 -13.874  1.00 30.69           C  
ATOM   2472  CG2 ILE A 320     -42.598  63.036 -12.517  1.00 28.70           C  
ATOM   2473  CD1 ILE A 320     -44.137  65.630 -12.681  1.00 31.19           C  
ATOM   2474  N   ALA A 321     -44.383  60.236 -14.369  1.00 26.79           N  
ATOM   2475  CA  ALA A 321     -44.433  58.830 -13.980  1.00 25.79           C  
ATOM   2476  C   ALA A 321     -43.807  57.877 -15.029  1.00 25.67           C  
ATOM   2477  O   ALA A 321     -43.421  56.755 -14.684  1.00 25.20           O  
ATOM   2478  CB  ALA A 321     -45.872  58.438 -13.645  1.00 25.06           C  
ATOM   2479  N   SER A 322     -43.680  58.332 -16.282  1.00 25.25           N  
ATOM   2480  CA  SER A 322     -43.027  57.540 -17.338  1.00 25.35           C  
ATOM   2481  C   SER A 322     -41.499  57.756 -17.481  1.00 25.12           C  
ATOM   2482  O   SER A 322     -40.877  57.170 -18.378  1.00 25.26           O  
ATOM   2483  CB  SER A 322     -43.670  57.835 -18.690  1.00 25.65           C  
ATOM   2484  OG  SER A 322     -45.018  57.416 -18.729  1.00 28.06           O  
ATOM   2485  N   PHE A 323     -40.903  58.585 -16.620  1.00 23.95           N  
ATOM   2486  CA  PHE A 323     -39.495  58.963 -16.764  1.00 23.89           C  
ATOM   2487  C   PHE A 323     -38.556  57.759 -16.642  1.00 23.53           C  
ATOM   2488  O   PHE A 323     -37.585  57.640 -17.387  1.00 23.96           O  
ATOM   2489  CB  PHE A 323     -39.106  60.041 -15.740  1.00 23.92           C  
ATOM   2490  CG  PHE A 323     -39.616  61.440 -16.066  1.00 23.93           C  
ATOM   2491  CD1 PHE A 323     -40.589  61.655 -17.058  1.00 22.84           C  
ATOM   2492  CD2 PHE A 323     -39.120  62.547 -15.363  1.00 21.98           C  
ATOM   2493  CE1 PHE A 323     -41.073  62.970 -17.345  1.00 23.77           C  
ATOM   2494  CE2 PHE A 323     -39.588  63.854 -15.652  1.00 21.51           C  
ATOM   2495  CZ  PHE A 323     -40.565  64.058 -16.635  1.00 21.42           C  
ATOM   2496  N   THR A 324     -38.839  56.859 -15.710  1.00 22.80           N  
ATOM   2497  CA  THR A 324     -37.947  55.724 -15.507  1.00 22.10           C  
ATOM   2498  C   THR A 324     -38.106  54.647 -16.580  1.00 21.69           C  
ATOM   2499  O   THR A 324     -37.114  54.027 -16.977  1.00 21.82           O  
ATOM   2500  CB  THR A 324     -38.066  55.144 -14.091  1.00 22.02           C  
ATOM   2501  CG2 THR A 324     -36.927  54.180 -13.818  1.00 20.51           C  
ATOM   2502  OG1 THR A 324     -37.998  56.222 -13.146  1.00 22.14           O  
ATOM   2503  N   PRO A 325     -39.342  54.416 -17.055  1.00 21.36           N  
ATOM   2504  CA  PRO A 325     -39.556  53.565 -18.240  1.00 21.35           C  
ATOM   2505  C   PRO A 325     -38.831  54.042 -19.499  1.00 21.50           C  
ATOM   2506  O   PRO A 325     -38.411  53.222 -20.315  1.00 21.79           O  
ATOM   2507  CB  PRO A 325     -41.059  53.644 -18.445  1.00 20.87           C  
ATOM   2508  CG  PRO A 325     -41.582  53.813 -17.058  1.00 21.57           C  
ATOM   2509  CD  PRO A 325     -40.606  54.673 -16.343  1.00 21.19           C  
ATOM   2510  N   ILE A 326     -38.717  55.356 -19.671  1.00 21.50           N  
ATOM   2511  CA  ILE A 326     -37.952  55.925 -20.779  1.00 20.88           C  
ATOM   2512  C   ILE A 326     -36.448  55.583 -20.615  1.00 20.71           C  
ATOM   2513  O   ILE A 326     -35.766  55.203 -21.571  1.00 20.76           O  
ATOM   2514  CB  ILE A 326     -38.265  57.447 -20.940  1.00 20.81           C  
ATOM   2515  CG1 ILE A 326     -39.716  57.625 -21.403  1.00 19.96           C  
ATOM   2516  CG2 ILE A 326     -37.298  58.104 -21.938  1.00 21.75           C  
ATOM   2517  CD1 ILE A 326     -40.318  59.043 -21.218  1.00 19.70           C  
ATOM   2518  N   PHE A 327     -35.962  55.655 -19.385  1.00 20.67           N  
ATOM   2519  CA  PHE A 327     -34.635  55.141 -19.006  1.00 20.76           C  
ATOM   2520  C   PHE A 327     -34.498  53.640 -19.395  1.00 20.90           C  
ATOM   2521  O   PHE A 327     -33.540  53.252 -20.078  1.00 22.19           O  
ATOM   2522  CB  PHE A 327     -34.472  55.377 -17.490  1.00 20.67           C  
ATOM   2523  CG  PHE A 327     -33.062  55.249 -16.948  1.00 21.08           C  
ATOM   2524  CD1 PHE A 327     -32.029  54.656 -17.676  1.00 20.86           C  
ATOM   2525  CD2 PHE A 327     -32.792  55.685 -15.646  1.00 20.52           C  
ATOM   2526  CE1 PHE A 327     -30.738  54.532 -17.125  1.00 22.12           C  
ATOM   2527  CE2 PHE A 327     -31.499  55.561 -15.081  1.00 21.15           C  
ATOM   2528  CZ  PHE A 327     -30.476  54.982 -15.819  1.00 21.80           C  
ATOM   2529  N   VAL A 328     -35.452  52.794 -19.005  1.00 20.50           N  
ATOM   2530  CA  VAL A 328     -35.460  51.387 -19.461  1.00 19.79           C  
ATOM   2531  C   VAL A 328     -35.224  51.243 -20.984  1.00 20.22           C  
ATOM   2532  O   VAL A 328     -34.423  50.415 -21.421  1.00 19.18           O  
ATOM   2533  CB  VAL A 328     -36.770  50.649 -19.068  1.00 20.07           C  
ATOM   2534  CG1 VAL A 328     -36.753  49.211 -19.565  1.00 18.11           C  
ATOM   2535  CG2 VAL A 328     -36.938  50.656 -17.557  1.00 18.92           C  
ATOM   2536  N   MET A 329     -35.908  52.073 -21.773  1.00 20.24           N  
ATOM   2537  CA  MET A 329     -35.828  52.014 -23.229  1.00 20.19           C  
ATOM   2538  C   MET A 329     -34.382  52.134 -23.739  1.00 20.51           C  
ATOM   2539  O   MET A 329     -33.962  51.398 -24.646  1.00 20.90           O  
ATOM   2540  CB  MET A 329     -36.686  53.132 -23.835  1.00 20.38           C  
ATOM   2541  CG  MET A 329     -38.165  52.881 -23.840  1.00 19.38           C  
ATOM   2542  SD  MET A 329     -39.120  54.389 -24.118  1.00 22.59           S  
ATOM   2543  CE  MET A 329     -38.257  55.127 -25.512  1.00 21.80           C  
ATOM   2544  N   SER A 330     -33.621  53.046 -23.137  1.00 19.81           N  
ATOM   2545  CA  SER A 330     -32.208  53.206 -23.441  1.00 19.09           C  
ATOM   2546  C   SER A 330     -31.351  52.084 -22.864  1.00 19.28           C  
ATOM   2547  O   SER A 330     -30.598  51.431 -23.578  1.00 19.18           O  
ATOM   2548  CB  SER A 330     -31.726  54.556 -22.888  1.00 19.21           C  
ATOM   2549  OG  SER A 330     -30.312  54.637 -22.900  1.00 17.49           O  
ATOM   2550  N   ARG A 331     -31.465  51.881 -21.554  1.00 19.82           N  
ATOM   2551  CA  ARG A 331     -30.549  51.027 -20.795  1.00 20.31           C  
ATOM   2552  C   ARG A 331     -30.676  49.532 -21.173  1.00 20.89           C  
ATOM   2553  O   ARG A 331     -29.789  48.715 -20.852  1.00 21.27           O  
ATOM   2554  CB  ARG A 331     -30.771  51.270 -19.291  1.00 19.79           C  
ATOM   2555  CG  ARG A 331     -29.903  50.478 -18.338  1.00 19.65           C  
ATOM   2556  CD  ARG A 331     -28.385  50.555 -18.612  1.00 20.63           C  
ATOM   2557  NE  ARG A 331     -27.851  51.907 -18.499  1.00 21.33           N  
ATOM   2558  CZ  ARG A 331     -27.620  52.547 -17.352  1.00 21.65           C  
ATOM   2559  NH1 ARG A 331     -27.874  51.965 -16.177  1.00 20.31           N1+
ATOM   2560  NH2 ARG A 331     -27.146  53.789 -17.385  1.00 21.44           N  
ATOM   2561  N   ILE A 332     -31.752  49.177 -21.877  1.00 21.04           N  
ATOM   2562  CA  ILE A 332     -31.884  47.826 -22.436  1.00 21.35           C  
ATOM   2563  C   ILE A 332     -30.656  47.425 -23.256  1.00 21.89           C  
ATOM   2564  O   ILE A 332     -30.270  46.250 -23.273  1.00 22.92           O  
ATOM   2565  CB  ILE A 332     -33.198  47.649 -23.262  1.00 21.26           C  
ATOM   2566  CG1 ILE A 332     -33.437  46.181 -23.609  1.00 21.28           C  
ATOM   2567  CG2 ILE A 332     -33.166  48.455 -24.549  1.00 21.40           C  
ATOM   2568  CD1 ILE A 332     -33.736  45.302 -22.406  1.00 19.76           C  
ATOM   2569  N   THR A 333     -30.027  48.390 -23.926  1.00 21.92           N  
ATOM   2570  CA  THR A 333     -28.855  48.072 -24.741  1.00 22.24           C  
ATOM   2571  C   THR A 333     -27.686  47.639 -23.864  1.00 22.52           C  
ATOM   2572  O   THR A 333     -27.111  46.570 -24.082  1.00 23.29           O  
ATOM   2573  CB  THR A 333     -28.417  49.248 -25.655  1.00 22.39           C  
ATOM   2574  CG2 THR A 333     -29.458  49.477 -26.755  1.00 20.81           C  
ATOM   2575  OG1 THR A 333     -28.281  50.436 -24.865  1.00 22.72           O  
ATOM   2576  N   GLY A 334     -27.336  48.443 -22.863  1.00 22.08           N  
ATOM   2577  CA  GLY A 334     -26.250  48.050 -21.965  1.00 21.49           C  
ATOM   2578  C   GLY A 334     -26.547  46.766 -21.202  1.00 21.67           C  
ATOM   2579  O   GLY A 334     -25.691  45.872 -21.115  1.00 21.30           O  
ATOM   2580  N   TRP A 335     -27.752  46.681 -20.628  1.00 21.61           N  
ATOM   2581  CA  TRP A 335     -28.141  45.498 -19.850  1.00 21.84           C  
ATOM   2582  C   TRP A 335     -27.895  44.236 -20.658  1.00 21.84           C  
ATOM   2583  O   TRP A 335     -27.296  43.300 -20.159  1.00 21.77           O  
ATOM   2584  CB  TRP A 335     -29.624  45.521 -19.474  1.00 21.83           C  
ATOM   2585  CG  TRP A 335     -30.024  46.405 -18.343  1.00 21.10           C  
ATOM   2586  CD1 TRP A 335     -29.232  46.896 -17.334  1.00 21.79           C  
ATOM   2587  CD2 TRP A 335     -31.350  46.861 -18.066  1.00 20.58           C  
ATOM   2588  CE2 TRP A 335     -31.292  47.653 -16.894  1.00 21.12           C  
ATOM   2589  CE3 TRP A 335     -32.585  46.689 -18.702  1.00 19.87           C  
ATOM   2590  NE1 TRP A 335     -29.991  47.660 -16.462  1.00 20.03           N  
ATOM   2591  CZ2 TRP A 335     -32.433  48.262 -16.345  1.00 20.27           C  
ATOM   2592  CZ3 TRP A 335     -33.710  47.291 -18.153  1.00 19.73           C  
ATOM   2593  CH2 TRP A 335     -33.625  48.063 -16.986  1.00 18.09           C  
ATOM   2594  N   THR A 336     -28.362  44.227 -21.908  1.00 22.24           N  
ATOM   2595  CA  THR A 336     -28.326  43.025 -22.736  1.00 22.41           C  
ATOM   2596  C   THR A 336     -26.924  42.729 -23.244  1.00 22.87           C  
ATOM   2597  O   THR A 336     -26.514  41.555 -23.319  1.00 23.46           O  
ATOM   2598  CB  THR A 336     -29.355  43.066 -23.896  1.00 23.15           C  
ATOM   2599  CG2 THR A 336     -30.786  43.051 -23.356  1.00 21.42           C  
ATOM   2600  OG1 THR A 336     -29.166  44.247 -24.689  1.00 22.68           O  
ATOM   2601  N   ALA A 337     -26.170  43.780 -23.557  1.00 22.67           N  
ATOM   2602  CA  ALA A 337     -24.727  43.621 -23.768  1.00 22.64           C  
ATOM   2603  C   ALA A 337     -24.052  42.947 -22.572  1.00 22.58           C  
ATOM   2604  O   ALA A 337     -23.225  42.040 -22.757  1.00 22.76           O  
ATOM   2605  CB  ALA A 337     -24.060  44.952 -24.079  1.00 22.14           C  
ATOM   2606  N   HIS A 338     -24.391  43.367 -21.349  1.00 22.84           N  
ATOM   2607  CA  HIS A 338     -23.806  42.721 -20.172  1.00 23.52           C  
ATOM   2608  C   HIS A 338     -24.336  41.316 -19.962  1.00 24.18           C  
ATOM   2609  O   HIS A 338     -23.604  40.451 -19.470  1.00 24.75           O  
ATOM   2610  CB  HIS A 338     -23.993  43.534 -18.890  1.00 23.30           C  
ATOM   2611  CG  HIS A 338     -23.105  44.732 -18.801  1.00 24.64           C  
ATOM   2612  CD2 HIS A 338     -23.282  46.005 -19.233  1.00 24.99           C  
ATOM   2613  ND1 HIS A 338     -21.866  44.702 -18.192  1.00 24.30           N  
ATOM   2614  CE1 HIS A 338     -21.315  45.900 -18.263  1.00 25.19           C  
ATOM   2615  NE2 HIS A 338     -22.150  46.706 -18.899  1.00 26.32           N  
ATOM   2616  N   ILE A 339     -25.594  41.073 -20.321  1.00 24.67           N  
ATOM   2617  CA  ILE A 339     -26.129  39.720 -20.176  1.00 25.56           C  
ATOM   2618  C   ILE A 339     -25.367  38.770 -21.077  1.00 25.92           C  
ATOM   2619  O   ILE A 339     -24.962  37.697 -20.642  1.00 26.55           O  
ATOM   2620  CB  ILE A 339     -27.649  39.636 -20.456  1.00 25.44           C  
ATOM   2621  CG1 ILE A 339     -28.429  40.203 -19.264  1.00 24.48           C  
ATOM   2622  CG2 ILE A 339     -28.078  38.180 -20.727  1.00 25.17           C  
ATOM   2623  CD1 ILE A 339     -29.713  40.938 -19.662  1.00 23.09           C  
ATOM   2624  N   MET A 340     -25.160  39.175 -22.325  1.00 26.67           N  
ATOM   2625  CA  MET A 340     -24.481  38.316 -23.302  1.00 27.16           C  
ATOM   2626  C   MET A 340     -23.032  38.063 -22.920  1.00 27.38           C  
ATOM   2627  O   MET A 340     -22.534  36.968 -23.078  1.00 27.78           O  
ATOM   2628  CB  MET A 340     -24.582  38.905 -24.708  1.00 26.90           C  
ATOM   2629  CG  MET A 340     -25.985  38.829 -25.225  1.00 27.52           C  
ATOM   2630  SD  MET A 340     -26.248  39.409 -26.894  1.00 27.80           S  
ATOM   2631  CE  MET A 340     -26.535  41.147 -26.667  1.00 28.37           C  
ATOM   2632  N   GLU A 341     -22.367  39.087 -22.399  1.00 27.66           N  
ATOM   2633  CA  GLU A 341     -21.003  38.937 -21.950  1.00 27.64           C  
ATOM   2634  C   GLU A 341     -20.955  37.984 -20.741  1.00 27.15           C  
ATOM   2635  O   GLU A 341     -20.089  37.110 -20.680  1.00 27.12           O  
ATOM   2636  CB  GLU A 341     -20.405  40.321 -21.645  1.00 27.81           C  
ATOM   2637  CG  GLU A 341     -18.928  40.363 -21.367  1.00 29.15           C  
ATOM   2638  CD  GLU A 341     -18.431  41.808 -21.172  1.00 31.54           C  
ATOM   2639  OE1 GLU A 341     -18.815  42.431 -20.154  1.00 30.18           O  
ATOM   2640  OE2 GLU A 341     -17.678  42.319 -22.050  1.00 31.26           O1-
ATOM   2641  N   GLN A 342     -21.899  38.140 -19.810  1.00 26.44           N  
ATOM   2642  CA  GLN A 342     -22.005  37.266 -18.648  1.00 26.44           C  
ATOM   2643  C   GLN A 342     -22.252  35.818 -19.066  1.00 27.21           C  
ATOM   2644  O   GLN A 342     -21.606  34.908 -18.560  1.00 26.18           O  
ATOM   2645  CB  GLN A 342     -23.127  37.727 -17.706  1.00 26.20           C  
ATOM   2646  CG  GLN A 342     -23.281  36.907 -16.415  1.00 24.20           C  
ATOM   2647  CD  GLN A 342     -22.150  37.102 -15.415  1.00 23.74           C  
ATOM   2648  NE2 GLN A 342     -21.666  35.995 -14.853  1.00 18.44           N  
ATOM   2649  OE1 GLN A 342     -21.733  38.235 -15.126  1.00 23.31           O  
ATOM   2650  N   ALA A 343     -23.179  35.623 -19.996  1.00 27.89           N  
ATOM   2651  CA  ALA A 343     -23.576  34.279 -20.403  1.00 29.26           C  
ATOM   2652  C   ALA A 343     -22.448  33.530 -21.095  1.00 30.34           C  
ATOM   2653  O   ALA A 343     -22.386  32.299 -21.015  1.00 29.97           O  
ATOM   2654  CB  ALA A 343     -24.828  34.326 -21.308  1.00 29.13           C  
ATOM   2655  N   THR A 344     -21.563  34.280 -21.762  1.00 31.30           N  
ATOM   2656  CA  THR A 344     -20.472  33.700 -22.540  1.00 32.19           C  
ATOM   2657  C   THR A 344     -19.204  33.475 -21.715  1.00 31.73           C  
ATOM   2658  O   THR A 344     -18.335  32.691 -22.095  1.00 32.42           O  
ATOM   2659  CB  THR A 344     -20.184  34.527 -23.830  1.00 32.87           C  
ATOM   2660  CG2 THR A 344     -21.383  34.477 -24.778  1.00 33.41           C  
ATOM   2661  OG1 THR A 344     -19.967  35.895 -23.489  1.00 35.54           O  
ATOM   2662  N   ALA A 345     -19.112  34.146 -20.574  1.00 31.33           N  
ATOM   2663  CA  ALA A 345     -18.014  33.934 -19.627  1.00 30.87           C  
ATOM   2664  C   ALA A 345     -18.589  33.831 -18.220  1.00 30.65           C  
ATOM   2665  O   ALA A 345     -18.369  34.702 -17.364  1.00 30.11           O  
ATOM   2666  CB  ALA A 345     -16.963  35.072 -19.724  1.00 30.11           C  
ATOM   2667  N   ASN A 346     -19.334  32.753 -17.983  1.00 30.78           N  
ATOM   2668  CA  ASN A 346     -20.178  32.684 -16.784  1.00 30.09           C  
ATOM   2669  C   ASN A 346     -19.563  32.007 -15.575  1.00 29.53           C  
ATOM   2670  O   ASN A 346     -18.789  31.066 -15.698  1.00 30.29           O  
ATOM   2671  CB  ASN A 346     -21.536  32.043 -17.103  1.00 30.12           C  
ATOM   2672  CG  ASN A 346     -22.531  32.189 -15.950  1.00 31.25           C  
ATOM   2673  ND2 ASN A 346     -22.990  31.056 -15.397  1.00 31.75           N  
ATOM   2674  OD1 ASN A 346     -22.837  33.304 -15.529  1.00 30.75           O  
ATOM   2675  N   ALA A 347     -19.924  32.512 -14.403  1.00 29.00           N  
ATOM   2676  CA  ALA A 347     -19.742  31.819 -13.134  1.00 28.11           C  
ATOM   2677  C   ALA A 347     -20.888  32.247 -12.232  1.00 27.81           C  
ATOM   2678  O   ALA A 347     -21.268  33.430 -12.197  1.00 27.22           O  
ATOM   2679  CB  ALA A 347     -18.401  32.160 -12.498  1.00 27.82           C  
ATOM   2680  N   LEU A 348     -21.440  31.281 -11.509  1.00 27.26           N  
ATOM   2681  CA  LEU A 348     -22.522  31.538 -10.566  1.00 27.14           C  
ATOM   2682  C   LEU A 348     -22.122  32.674  -9.640  1.00 26.77           C  
ATOM   2683  O   LEU A 348     -21.012  32.687  -9.135  1.00 26.76           O  
ATOM   2684  CB  LEU A 348     -22.821  30.270  -9.741  1.00 26.98           C  
ATOM   2685  CG  LEU A 348     -24.029  30.339  -8.794  1.00 27.14           C  
ATOM   2686  CD1 LEU A 348     -25.342  30.381  -9.587  1.00 23.95           C  
ATOM   2687  CD2 LEU A 348     -24.017  29.163  -7.816  1.00 26.73           C  
ATOM   2688  N   ILE A 349     -23.017  33.627  -9.415  1.00 26.45           N  
ATOM   2689  CA  ILE A 349     -22.726  34.665  -8.441  1.00 26.07           C  
ATOM   2690  C   ILE A 349     -23.408  34.288  -7.122  1.00 26.47           C  
ATOM   2691  O   ILE A 349     -24.645  34.210  -7.032  1.00 26.77           O  
ATOM   2692  CB  ILE A 349     -23.144  36.075  -8.935  1.00 26.14           C  
ATOM   2693  CG1 ILE A 349     -22.315  36.463 -10.188  1.00 25.68           C  
ATOM   2694  CG2 ILE A 349     -22.992  37.075  -7.806  1.00 24.05           C  
ATOM   2695  CD1 ILE A 349     -22.699  37.766 -10.863  1.00 22.95           C  
ATOM   2696  N   ARG A 350     -22.592  34.052  -6.103  1.00 25.76           N  
ATOM   2697  CA  ARG A 350     -23.061  33.478  -4.862  1.00 25.35           C  
ATOM   2698  C   ARG A 350     -22.099  33.913  -3.765  1.00 25.57           C  
ATOM   2699  O   ARG A 350     -21.106  33.234  -3.504  1.00 25.93           O  
ATOM   2700  CB  ARG A 350     -23.096  31.938  -5.001  1.00 25.00           C  
ATOM   2701  CG  ARG A 350     -24.062  31.205  -4.061  1.00 23.87           C  
ATOM   2702  CD  ARG A 350     -23.724  31.413  -2.568  1.00 23.03           C  
ATOM   2703  NE  ARG A 350     -24.575  30.583  -1.737  1.00 25.66           N  
ATOM   2704  CZ  ARG A 350     -24.737  30.703  -0.425  1.00 22.93           C  
ATOM   2705  NH1 ARG A 350     -25.564  29.877   0.187  1.00 22.71           N1+
ATOM   2706  NH2 ARG A 350     -24.100  31.632   0.265  1.00 23.54           N  
ATOM   2707  N   PRO A 351     -22.366  35.058  -3.125  1.00 26.11           N  
ATOM   2708  CA  PRO A 351     -21.444  35.537  -2.096  1.00 26.26           C  
ATOM   2709  C   PRO A 351     -21.696  34.875  -0.745  1.00 26.95           C  
ATOM   2710  O   PRO A 351     -22.496  33.951  -0.653  1.00 26.90           O  
ATOM   2711  CB  PRO A 351     -21.768  37.024  -2.032  1.00 26.11           C  
ATOM   2712  CG  PRO A 351     -23.235  37.073  -2.342  1.00 26.11           C  
ATOM   2713  CD  PRO A 351     -23.486  35.999  -3.347  1.00 25.83           C  
ATOM   2714  N   LEU A 352     -21.008  35.341   0.291  1.00 27.80           N  
ATOM   2715  CA  LEU A 352     -21.169  34.806   1.631  1.00 28.98           C  
ATOM   2716  C   LEU A 352     -21.693  35.890   2.547  1.00 29.76           C  
ATOM   2717  O   LEU A 352     -21.630  37.092   2.233  1.00 29.58           O  
ATOM   2718  CB  LEU A 352     -19.835  34.290   2.201  1.00 29.33           C  
ATOM   2719  CG  LEU A 352     -18.960  33.262   1.450  1.00 31.51           C  
ATOM   2720  CD1 LEU A 352     -17.705  32.927   2.244  1.00 32.01           C  
ATOM   2721  CD2 LEU A 352     -19.730  31.979   1.114  1.00 34.00           C  
ATOM   2722  N   SER A 353     -22.201  35.456   3.694  1.00 30.45           N  
ATOM   2723  CA  SER A 353     -22.617  36.367   4.746  1.00 30.84           C  
ATOM   2724  C   SER A 353     -21.861  36.134   6.058  1.00 31.12           C  
ATOM   2725  O   SER A 353     -21.166  35.121   6.246  1.00 31.29           O  
ATOM   2726  CB  SER A 353     -24.121  36.263   4.965  1.00 31.08           C  
ATOM   2727  OG  SER A 353     -24.508  34.915   5.170  1.00 32.96           O  
ATOM   2728  N   ALA A 354     -21.976  37.103   6.950  1.00 31.03           N  
ATOM   2729  CA  ALA A 354     -21.504  36.968   8.306  1.00 31.18           C  
ATOM   2730  C   ALA A 354     -22.767  36.873   9.141  1.00 31.25           C  
ATOM   2731  O   ALA A 354     -23.755  37.535   8.836  1.00 32.05           O  
ATOM   2732  CB  ALA A 354     -20.673  38.206   8.709  1.00 30.93           C  
ATOM   2733  N   TYR A 355     -22.741  36.082  10.201  1.00 30.95           N  
ATOM   2734  CA  TYR A 355     -23.951  35.817  10.974  1.00 30.86           C  
ATOM   2735  C   TYR A 355     -24.003  36.598  12.281  1.00 31.53           C  
ATOM   2736  O   TYR A 355     -23.029  36.629  13.035  1.00 31.23           O  
ATOM   2737  CB  TYR A 355     -24.066  34.311  11.233  1.00 30.41           C  
ATOM   2738  CG  TYR A 355     -25.317  33.890  11.966  1.00 30.07           C  
ATOM   2739  CD1 TYR A 355     -26.564  33.924  11.329  1.00 28.98           C  
ATOM   2740  CD2 TYR A 355     -25.260  33.428  13.294  1.00 28.49           C  
ATOM   2741  CE1 TYR A 355     -27.711  33.518  11.980  1.00 28.50           C  
ATOM   2742  CE2 TYR A 355     -26.413  33.019  13.958  1.00 27.13           C  
ATOM   2743  CZ  TYR A 355     -27.634  33.068  13.286  1.00 28.32           C  
ATOM   2744  OH  TYR A 355     -28.794  32.690  13.903  1.00 29.40           O  
ATOM   2745  N   CYS A 356     -25.148  37.219  12.542  1.00 32.45           N  
ATOM   2746  CA  CYS A 356     -25.365  37.979  13.764  1.00 34.24           C  
ATOM   2747  C   CYS A 356     -26.695  37.620  14.457  1.00 33.39           C  
ATOM   2748  O   CYS A 356     -27.251  38.427  15.222  1.00 34.16           O  
ATOM   2749  CB  CYS A 356     -25.305  39.495  13.466  1.00 34.79           C  
ATOM   2750  SG  CYS A 356     -26.708  40.103  12.428  1.00 42.60           S  
ATOM   2751  N   GLY A 357     -27.204  36.417  14.214  1.00 32.40           N  
ATOM   2752  CA  GLY A 357     -28.494  36.021  14.793  1.00 31.59           C  
ATOM   2753  C   GLY A 357     -28.412  35.184  16.065  1.00 30.89           C  
ATOM   2754  O   GLY A 357     -27.412  35.214  16.778  1.00 30.77           O  
ATOM   2755  N   HIS A 358     -29.470  34.428  16.340  1.00 30.29           N  
ATOM   2756  CA  HIS A 358     -29.501  33.545  17.499  1.00 29.84           C  
ATOM   2757  C   HIS A 358     -28.425  32.488  17.351  1.00 29.53           C  
ATOM   2758  O   HIS A 358     -28.275  31.896  16.271  1.00 28.70           O  
ATOM   2759  CB  HIS A 358     -30.849  32.843  17.622  1.00 29.67           C  
ATOM   2760  CG  HIS A 358     -31.976  33.748  17.987  1.00 30.99           C  
ATOM   2761  CD2 HIS A 358     -33.017  34.213  17.256  1.00 31.67           C  
ATOM   2762  ND1 HIS A 358     -32.141  34.255  19.259  1.00 32.77           N  
ATOM   2763  CE1 HIS A 358     -33.231  35.000  19.293  1.00 34.05           C  
ATOM   2764  NE2 HIS A 358     -33.781  34.993  18.090  1.00 34.16           N  
ATOM   2765  N   GLU A 359     -27.672  32.263  18.427  1.00 28.87           N  
ATOM   2766  CA  GLU A 359     -26.747  31.135  18.466  1.00 29.08           C  
ATOM   2767  C   GLU A 359     -27.614  29.868  18.445  1.00 28.30           C  
ATOM   2768  O   GLU A 359     -28.825  29.930  18.729  1.00 26.95           O  
ATOM   2769  CB  GLU A 359     -25.875  31.184  19.726  1.00 29.47           C  
ATOM   2770  CG  GLU A 359     -26.670  30.968  21.019  1.00 31.42           C  
ATOM   2771  CD  GLU A 359     -25.799  30.888  22.255  1.00 34.39           C  
ATOM   2772  OE1 GLU A 359     -24.730  30.229  22.196  1.00 34.68           O  
ATOM   2773  OE2 GLU A 359     -26.199  31.479  23.293  1.00 35.52           O1-
ATOM   2774  N   GLN A 360     -27.002  28.740  18.092  1.00 27.87           N  
ATOM   2775  CA  GLN A 360     -27.726  27.481  18.001  1.00 28.31           C  
ATOM   2776  C   GLN A 360     -28.521  27.197  19.271  1.00 28.12           C  
ATOM   2777  O   GLN A 360     -28.005  27.305  20.389  1.00 28.39           O  
ATOM   2778  CB  GLN A 360     -26.796  26.317  17.687  1.00 28.43           C  
ATOM   2779  CG  GLN A 360     -27.590  25.068  17.331  1.00 30.51           C  
ATOM   2780  CD  GLN A 360     -26.748  23.922  16.834  1.00 33.85           C  
ATOM   2781  NE2 GLN A 360     -27.229  22.697  17.070  1.00 33.63           N  
ATOM   2782  OE1 GLN A 360     -25.679  24.121  16.242  1.00 35.86           O  
ATOM   2783  N   ARG A 361     -29.793  26.885  19.096  1.00 27.73           N  
ATOM   2784  CA  ARG A 361     -30.661  26.645  20.239  1.00 27.69           C  
ATOM   2785  C   ARG A 361     -31.499  25.382  20.052  1.00 28.12           C  
ATOM   2786  O   ARG A 361     -31.685  24.903  18.927  1.00 28.13           O  
ATOM   2787  CB  ARG A 361     -31.543  27.869  20.541  1.00 27.49           C  
ATOM   2788  CG  ARG A 361     -32.146  28.553  19.325  1.00 25.48           C  
ATOM   2789  CD  ARG A 361     -33.103  29.635  19.777  1.00 24.98           C  
ATOM   2790  NE  ARG A 361     -33.756  30.284  18.651  1.00 25.76           N  
ATOM   2791  CZ  ARG A 361     -34.656  31.264  18.745  1.00 25.55           C  
ATOM   2792  NH1 ARG A 361     -35.176  31.770  17.633  1.00 24.66           N1+
ATOM   2793  NH2 ARG A 361     -35.051  31.732  19.932  1.00 22.41           N  
ATOM   2794  N   VAL A 362     -32.003  24.859  21.164  1.00 28.19           N  
ATOM   2795  CA  VAL A 362     -32.720  23.596  21.159  1.00 28.86           C  
ATOM   2796  C   VAL A 362     -34.206  23.818  20.930  1.00 29.09           C  
ATOM   2797  O   VAL A 362     -34.883  24.516  21.696  1.00 29.00           O  
ATOM   2798  CB  VAL A 362     -32.439  22.788  22.473  1.00 29.28           C  
ATOM   2799  CG1 VAL A 362     -33.384  21.590  22.617  1.00 28.93           C  
ATOM   2800  CG2 VAL A 362     -30.959  22.321  22.491  1.00 29.76           C  
ATOM   2801  N   LEU A 363     -34.712  23.213  19.866  1.00 29.76           N  
ATOM   2802  CA  LEU A 363     -36.131  23.267  19.568  1.00 30.61           C  
ATOM   2803  C   LEU A 363     -36.899  22.716  20.768  1.00 32.05           C  
ATOM   2804  O   LEU A 363     -36.543  21.656  21.285  1.00 32.29           O  
ATOM   2805  CB  LEU A 363     -36.417  22.464  18.324  1.00 29.65           C  
ATOM   2806  CG  LEU A 363     -37.690  22.808  17.580  1.00 30.29           C  
ATOM   2807  CD1 LEU A 363     -37.673  24.269  17.106  1.00 30.76           C  
ATOM   2808  CD2 LEU A 363     -37.858  21.847  16.415  1.00 28.51           C  
ATOM   2809  N   PRO A 364     -37.913  23.456  21.258  1.00 33.45           N  
ATOM   2810  CA  PRO A 364     -38.629  22.974  22.452  1.00 35.13           C  
ATOM   2811  C   PRO A 364     -39.191  21.551  22.288  1.00 36.67           C  
ATOM   2812  O   PRO A 364     -39.738  21.218  21.240  1.00 36.15           O  
ATOM   2813  CB  PRO A 364     -39.745  24.004  22.633  1.00 35.10           C  
ATOM   2814  CG  PRO A 364     -39.173  25.258  22.028  1.00 34.76           C  
ATOM   2815  CD  PRO A 364     -38.332  24.814  20.869  1.00 33.11           C  
ATOM   2816  N   GLY A 365     -39.006  20.717  23.316  1.00 38.81           N  
ATOM   2817  CA  GLY A 365     -39.500  19.333  23.312  1.00 40.76           C  
ATOM   2818  C   GLY A 365     -38.642  18.326  22.567  1.00 42.02           C  
ATOM   2819  O   GLY A 365     -39.118  17.257  22.197  1.00 42.53           O  
ATOM   2820  N   THR A 366     -37.381  18.675  22.328  1.00 43.60           N  
ATOM   2821  CA  THR A 366     -36.398  17.773  21.710  1.00 44.28           C  
ATOM   2822  C   THR A 366     -36.116  16.544  22.589  1.00 44.80           C  
ATOM   2823  O   THR A 366     -35.954  16.668  23.808  1.00 45.37           O  
ATOM   2824  CB  THR A 366     -35.079  18.533  21.414  1.00 44.59           C  
ATOM   2825  CG2 THR A 366     -33.911  17.561  21.165  1.00 44.65           C  
ATOM   2826  OG1 THR A 366     -35.266  19.370  20.260  1.00 44.52           O  
TER
ATOM   2827  N   ASP B   1      -7.440  42.821  -8.189  1.00 46.38           N  
ATOM   2828  CA  ASP B   1      -7.889  41.403  -7.971  1.00 46.74           C  
ATOM   2829  C   ASP B   1      -9.407  41.184  -8.092  1.00 45.69           C  
ATOM   2830  O   ASP B   1     -10.223  41.805  -7.394  1.00 45.35           O  
ATOM   2831  CB  ASP B   1      -7.404  40.854  -6.630  1.00 47.47           C  
ATOM   2832  CG  ASP B   1      -7.742  39.370  -6.447  1.00 50.46           C  
ATOM   2833  OD1 ASP B   1      -7.485  38.551  -7.377  1.00 51.87           O  
ATOM   2834  OD2 ASP B   1      -8.268  39.028  -5.359  1.00 53.84           O1-
ATOM   2835  N   ILE B   2      -9.746  40.232  -8.951  1.00 44.20           N  
ATOM   2836  CA  ILE B   2     -11.087  40.056  -9.442  1.00 42.81           C  
ATOM   2837  C   ILE B   2     -11.802  38.934  -8.693  1.00 41.79           C  
ATOM   2838  O   ILE B   2     -11.339  37.788  -8.656  1.00 41.59           O  
ATOM   2839  CB  ILE B   2     -11.042  39.835 -10.973  1.00 43.02           C  
ATOM   2840  CG1 ILE B   2     -10.299  41.009 -11.629  1.00 43.09           C  
ATOM   2841  CG2 ILE B   2     -12.436  39.703 -11.543  1.00 42.85           C  
ATOM   2842  CD1 ILE B   2      -9.746  40.721 -13.016  1.00 43.37           C  
ATOM   2843  N   LYS B   3     -12.925  39.288  -8.078  1.00 40.23           N  
ATOM   2844  CA  LYS B   3     -13.715  38.341  -7.297  1.00 38.97           C  
ATOM   2845  C   LYS B   3     -14.847  37.713  -8.133  1.00 37.79           C  
ATOM   2846  O   LYS B   3     -16.019  37.902  -7.833  1.00 36.84           O  
ATOM   2847  CB  LYS B   3     -14.266  39.034  -6.042  1.00 38.86           C  
ATOM   2848  CG  LYS B   3     -13.208  39.727  -5.187  1.00 39.87           C  
ATOM   2849  CD  LYS B   3     -12.155  38.749  -4.688  1.00 41.87           C  
ATOM   2850  CE  LYS B   3     -11.087  39.486  -3.925  1.00 44.10           C  
ATOM   2851  NZ  LYS B   3     -10.593  38.703  -2.762  1.00 44.29           N1+
ATOM   2852  N   LYS B   4     -14.481  36.993  -9.195  1.00 36.82           N  
ATOM   2853  CA  LYS B   4     -15.460  36.333 -10.068  1.00 36.25           C  
ATOM   2854  C   LYS B   4     -16.453  35.462  -9.284  1.00 34.87           C  
ATOM   2855  O   LYS B   4     -16.056  34.623  -8.477  1.00 34.38           O  
ATOM   2856  CB  LYS B   4     -14.766  35.477 -11.129  1.00 36.39           C  
ATOM   2857  CG  LYS B   4     -14.897  35.999 -12.547  1.00 38.45           C  
ATOM   2858  CD  LYS B   4     -16.223  35.626 -13.165  1.00 39.79           C  
ATOM   2859  CE  LYS B   4     -16.017  35.200 -14.610  1.00 43.01           C  
ATOM   2860  NZ  LYS B   4     -16.977  34.144 -15.023  1.00 44.21           N1+
ATOM   2861  N   GLY B   5     -17.741  35.677  -9.535  1.00 33.75           N  
ATOM   2862  CA  GLY B   5     -18.802  34.969  -8.820  1.00 31.94           C  
ATOM   2863  C   GLY B   5     -18.888  35.303  -7.341  1.00 30.84           C  
ATOM   2864  O   GLY B   5     -19.626  34.655  -6.613  1.00 31.05           O  
ATOM   2865  N   LEU B   6     -18.144  36.314  -6.899  1.00 29.80           N  
ATOM   2866  CA  LEU B   6     -18.057  36.701  -5.493  1.00 29.64           C  
ATOM   2867  C   LEU B   6     -17.703  35.536  -4.538  1.00 29.91           C  
ATOM   2868  O   LEU B   6     -18.071  35.553  -3.360  1.00 28.72           O  
ATOM   2869  CB  LEU B   6     -19.338  37.410  -5.041  1.00 29.73           C  
ATOM   2870  CG  LEU B   6     -19.719  38.751  -5.683  1.00 30.20           C  
ATOM   2871  CD1 LEU B   6     -21.159  39.090  -5.360  1.00 28.24           C  
ATOM   2872  CD2 LEU B   6     -18.791  39.876  -5.197  1.00 31.02           C  
ATOM   2873  N   ALA B   7     -16.975  34.547  -5.059  1.00 30.48           N  
ATOM   2874  CA  ALA B   7     -16.601  33.352  -4.302  1.00 31.78           C  
ATOM   2875  C   ALA B   7     -15.700  33.730  -3.141  1.00 32.31           C  
ATOM   2876  O   ALA B   7     -14.618  34.285  -3.349  1.00 32.98           O  
ATOM   2877  CB  ALA B   7     -15.903  32.305  -5.217  1.00 31.94           C  
ATOM   2878  N   GLY B   8     -16.163  33.462  -1.925  1.00 32.43           N  
ATOM   2879  CA  GLY B   8     -15.387  33.767  -0.728  1.00 33.08           C  
ATOM   2880  C   GLY B   8     -15.610  35.162  -0.160  1.00 33.21           C  
ATOM   2881  O   GLY B   8     -15.103  35.494   0.911  1.00 33.71           O  
ATOM   2882  N   VAL B   9     -16.380  35.986  -0.858  1.00 32.79           N  
ATOM   2883  CA  VAL B   9     -16.544  37.359  -0.419  1.00 31.88           C  
ATOM   2884  C   VAL B   9     -17.731  37.477   0.533  1.00 32.15           C  
ATOM   2885  O   VAL B   9     -18.860  37.140   0.172  1.00 31.81           O  
ATOM   2886  CB  VAL B   9     -16.694  38.313  -1.620  1.00 31.64           C  
ATOM   2887  CG1 VAL B   9     -16.833  39.778  -1.170  1.00 30.42           C  
ATOM   2888  CG2 VAL B   9     -15.526  38.141  -2.550  1.00 31.43           C  
ATOM   2889  N   VAL B  10     -17.453  37.961   1.742  1.00 31.85           N  
ATOM   2890  CA  VAL B  10     -18.491  38.289   2.705  1.00 31.76           C  
ATOM   2891  C   VAL B  10     -19.082  39.675   2.379  1.00 32.02           C  
ATOM   2892  O   VAL B  10     -18.390  40.708   2.377  1.00 32.17           O  
ATOM   2893  CB  VAL B  10     -17.987  38.182   4.176  1.00 31.74           C  
ATOM   2894  CG1 VAL B  10     -19.143  38.379   5.161  1.00 31.16           C  
ATOM   2895  CG2 VAL B  10     -17.339  36.806   4.421  1.00 30.93           C  
ATOM   2896  N   VAL B  11     -20.377  39.695   2.118  1.00 31.39           N  
ATOM   2897  CA  VAL B  11     -20.981  40.848   1.483  1.00 31.24           C  
ATOM   2898  C   VAL B  11     -21.897  41.590   2.425  1.00 31.14           C  
ATOM   2899  O   VAL B  11     -22.213  42.750   2.212  1.00 30.97           O  
ATOM   2900  CB  VAL B  11     -21.699  40.378   0.210  1.00 31.73           C  
ATOM   2901  CG1 VAL B  11     -22.998  41.124  -0.046  1.00 33.64           C  
ATOM   2902  CG2 VAL B  11     -20.747  40.422  -0.965  1.00 30.60           C  
ATOM   2903  N   ASP B  12     -22.326  40.917   3.485  1.00 31.41           N  
ATOM   2904  CA  ASP B  12     -23.214  41.543   4.442  1.00 31.44           C  
ATOM   2905  C   ASP B  12     -23.308  40.660   5.679  1.00 31.90           C  
ATOM   2906  O   ASP B  12     -22.745  39.561   5.737  1.00 31.18           O  
ATOM   2907  CB  ASP B  12     -24.599  41.745   3.820  1.00 30.62           C  
ATOM   2908  CG  ASP B  12     -25.309  42.973   4.346  1.00 31.03           C  
ATOM   2909  OD1 ASP B  12     -25.125  43.322   5.524  1.00 32.47           O  
ATOM   2910  OD2 ASP B  12     -26.090  43.588   3.589  1.00 31.37           O1-
ATOM   2911  N   THR B  13     -24.036  41.157   6.661  1.00 32.09           N  
ATOM   2912  CA  THR B  13     -24.314  40.406   7.852  1.00 33.27           C  
ATOM   2913  C   THR B  13     -25.794  39.988   7.792  1.00 32.26           C  
ATOM   2914  O   THR B  13     -26.590  40.666   7.157  1.00 32.87           O  
ATOM   2915  CB  THR B  13     -23.939  41.239   9.092  1.00 33.38           C  
ATOM   2916  CG2 THR B  13     -24.933  42.370   9.333  1.00 34.80           C  
ATOM   2917  OG1 THR B  13     -23.868  40.379  10.234  1.00 38.07           O  
ATOM   2918  N   THR B  14     -26.139  38.837   8.365  1.00 30.99           N  
ATOM   2919  CA  THR B  14     -27.542  38.380   8.411  1.00 29.58           C  
ATOM   2920  C   THR B  14     -27.876  37.690   9.731  1.00 28.60           C  
ATOM   2921  O   THR B  14     -27.004  37.124  10.367  1.00 28.33           O  
ATOM   2922  CB  THR B  14     -27.907  37.446   7.227  1.00 29.45           C  
ATOM   2923  CG2 THR B  14     -27.095  36.152   7.242  1.00 28.92           C  
ATOM   2924  OG1 THR B  14     -29.294  37.110   7.306  1.00 29.21           O  
ATOM   2925  N   ALA B  15     -29.139  37.744  10.126  1.00 28.06           N  
ATOM   2926  CA  ALA B  15     -29.627  37.101  11.363  1.00 27.93           C  
ATOM   2927  C   ALA B  15     -30.543  35.912  11.070  1.00 27.79           C  
ATOM   2928  O   ALA B  15     -31.080  35.292  11.995  1.00 27.85           O  
ATOM   2929  CB  ALA B  15     -30.360  38.116  12.254  1.00 26.80           C  
ATOM   2930  N   ILE B  16     -30.714  35.605   9.787  1.00 27.38           N  
ATOM   2931  CA  ILE B  16     -31.775  34.705   9.361  1.00 27.31           C  
ATOM   2932  C   ILE B  16     -31.400  33.224   9.472  1.00 27.76           C  
ATOM   2933  O   ILE B  16     -32.173  32.434  10.018  1.00 27.75           O  
ATOM   2934  CB  ILE B  16     -32.317  35.073   7.955  1.00 27.09           C  
ATOM   2935  CG1 ILE B  16     -32.881  36.504   7.972  1.00 26.70           C  
ATOM   2936  CG2 ILE B  16     -33.403  34.071   7.489  1.00 25.71           C  
ATOM   2937  CD1 ILE B  16     -33.054  37.108   6.603  1.00 24.50           C  
ATOM   2938  N   SER B  17     -30.223  32.865   8.981  1.00 28.32           N  
ATOM   2939  CA  SER B  17     -29.779  31.475   8.990  1.00 29.98           C  
ATOM   2940  C   SER B  17     -28.257  31.362   9.032  1.00 31.29           C  
ATOM   2941  O   SER B  17     -27.572  32.324   8.728  1.00 31.12           O  
ATOM   2942  CB  SER B  17     -30.336  30.725   7.778  1.00 29.31           C  
ATOM   2943  OG  SER B  17     -29.801  31.225   6.564  1.00 28.84           O  
ATOM   2944  N   LYS B  18     -27.751  30.185   9.416  1.00 33.29           N  
ATOM   2945  CA  LYS B  18     -26.319  29.900   9.494  1.00 35.45           C  
ATOM   2946  C   LYS B  18     -26.047  28.399   9.374  1.00 36.89           C  
ATOM   2947  O   LYS B  18     -26.786  27.579   9.923  1.00 36.71           O  
ATOM   2948  CB  LYS B  18     -25.755  30.379  10.843  1.00 35.54           C  
ATOM   2949  CG  LYS B  18     -24.224  30.329  10.951  1.00 36.82           C  
ATOM   2950  CD  LYS B  18     -23.818  30.111  12.386  1.00 41.81           C  
ATOM   2951  CE  LYS B  18     -22.303  29.895  12.555  1.00 45.50           C  
ATOM   2952  NZ  LYS B  18     -21.987  29.356  13.938  1.00 45.19           N1+
ATOM   2953  N   VAL B  19     -24.968  28.041   8.691  1.00 38.96           N  
ATOM   2954  CA  VAL B  19     -24.440  26.676   8.792  1.00 41.53           C  
ATOM   2955  C   VAL B  19     -23.457  26.590   9.973  1.00 43.42           C  
ATOM   2956  O   VAL B  19     -22.375  27.167   9.929  1.00 43.47           O  
ATOM   2957  CB  VAL B  19     -23.759  26.215   7.494  1.00 41.11           C  
ATOM   2958  CG1 VAL B  19     -23.082  24.866   7.694  1.00 41.72           C  
ATOM   2959  CG2 VAL B  19     -24.774  26.120   6.377  1.00 41.76           C  
ATOM   2960  N   VAL B  20     -23.850  25.886  11.034  1.00 45.83           N  
ATOM   2961  CA  VAL B  20     -22.970  25.699  12.191  1.00 48.16           C  
ATOM   2962  C   VAL B  20     -21.831  24.759  11.787  1.00 49.96           C  
ATOM   2963  O   VAL B  20     -22.043  23.558  11.591  1.00 50.51           O  
ATOM   2964  CB  VAL B  20     -23.743  25.224  13.464  1.00 48.15           C  
ATOM   2965  CG1 VAL B  20     -22.790  25.045  14.654  1.00 48.21           C  
ATOM   2966  CG2 VAL B  20     -24.847  26.235  13.820  1.00 47.49           C  
ATOM   2967  N   PRO B  21     -20.615  25.316  11.630  1.00 51.77           N  
ATOM   2968  CA  PRO B  21     -19.483  24.584  11.039  1.00 52.87           C  
ATOM   2969  C   PRO B  21     -19.136  23.280  11.778  1.00 53.95           C  
ATOM   2970  O   PRO B  21     -18.720  22.293  11.136  1.00 54.55           O  
ATOM   2971  CB  PRO B  21     -18.328  25.582  11.160  1.00 53.18           C  
ATOM   2972  CG  PRO B  21     -18.718  26.462  12.329  1.00 52.87           C  
ATOM   2973  CD  PRO B  21     -20.197  26.620  12.181  1.00 51.76           C  
ATOM   2974  N   GLN B  22     -19.319  23.285  13.104  1.00 54.44           N  
ATOM   2975  CA  GLN B  22     -19.002  22.142  13.964  1.00 54.79           C  
ATOM   2976  C   GLN B  22     -19.819  20.892  13.589  1.00 54.87           C  
ATOM   2977  O   GLN B  22     -19.240  19.865  13.192  1.00 55.14           O  
ATOM   2978  CB  GLN B  22     -19.180  22.513  15.449  1.00 54.94           C  
ATOM   2979  N   THR B  23     -21.151  20.994  13.694  1.00 54.30           N  
ATOM   2980  CA  THR B  23     -22.067  19.873  13.402  1.00 53.19           C  
ATOM   2981  C   THR B  23     -22.436  19.707  11.907  1.00 52.40           C  
ATOM   2982  O   THR B  23     -22.879  18.629  11.478  1.00 52.90           O  
ATOM   2983  CB  THR B  23     -23.360  19.908  14.300  1.00 53.49           C  
ATOM   2984  CG2 THR B  23     -23.819  21.348  14.630  1.00 52.88           C  
ATOM   2985  OG1 THR B  23     -24.428  19.204  13.646  1.00 53.91           O  
ATOM   2986  N   ASN B  24     -22.206  20.754  11.118  1.00 50.66           N  
ATOM   2987  CA  ASN B  24     -22.807  20.895   9.776  1.00 48.75           C  
ATOM   2988  C   ASN B  24     -24.342  21.004   9.814  1.00 46.62           C  
ATOM   2989  O   ASN B  24     -25.029  20.479   8.937  1.00 46.58           O  
ATOM   2990  CB  ASN B  24     -22.356  19.795   8.793  1.00 49.06           C  
ATOM   2991  CG  ASN B  24     -22.631  20.171   7.327  1.00 50.36           C  
ATOM   2992  ND2 ASN B  24     -23.119  19.211   6.543  1.00 51.05           N  
ATOM   2993  OD1 ASN B  24     -22.404  21.315   6.913  1.00 52.07           O  
ATOM   2994  N   SER B  25     -24.866  21.672  10.839  1.00 43.70           N  
ATOM   2995  CA  SER B  25     -26.293  21.930  10.926  1.00 41.17           C  
ATOM   2996  C   SER B  25     -26.622  23.306  10.349  1.00 39.02           C  
ATOM   2997  O   SER B  25     -26.070  24.324  10.788  1.00 38.80           O  
ATOM   2998  CB  SER B  25     -26.791  21.860  12.377  1.00 41.44           C  
ATOM   2999  OG  SER B  25     -27.064  20.536  12.790  1.00 41.34           O  
ATOM   3000  N   LEU B  26     -27.518  23.319   9.369  1.00 35.76           N  
ATOM   3001  CA  LEU B  26     -28.189  24.536   8.954  1.00 32.82           C  
ATOM   3002  C   LEU B  26     -29.217  24.895  10.009  1.00 31.39           C  
ATOM   3003  O   LEU B  26     -30.017  24.051  10.411  1.00 31.49           O  
ATOM   3004  CB  LEU B  26     -28.885  24.323   7.615  1.00 32.29           C  
ATOM   3005  CG  LEU B  26     -29.790  25.453   7.114  1.00 30.71           C  
ATOM   3006  CD1 LEU B  26     -28.985  26.709   6.820  1.00 28.66           C  
ATOM   3007  CD2 LEU B  26     -30.560  24.994   5.881  1.00 28.31           C  
ATOM   3008  N   THR B  27     -29.197  26.144  10.452  1.00 29.32           N  
ATOM   3009  CA  THR B  27     -30.157  26.631  11.427  1.00 27.76           C  
ATOM   3010  C   THR B  27     -30.987  27.762  10.833  1.00 26.95           C  
ATOM   3011  O   THR B  27     -30.493  28.519  10.002  1.00 26.38           O  
ATOM   3012  CB  THR B  27     -29.456  27.137  12.710  1.00 28.08           C  
ATOM   3013  CG2 THR B  27     -28.603  26.012  13.342  1.00 27.96           C  
ATOM   3014  OG1 THR B  27     -28.596  28.236  12.387  1.00 27.12           O  
ATOM   3015  N   TYR B  28     -32.250  27.844  11.245  1.00 25.46           N  
ATOM   3016  CA  TYR B  28     -33.127  28.939  10.899  1.00 24.61           C  
ATOM   3017  C   TYR B  28     -33.402  29.629  12.211  1.00 24.81           C  
ATOM   3018  O   TYR B  28     -33.990  29.021  13.106  1.00 25.13           O  
ATOM   3019  CB  TYR B  28     -34.467  28.445  10.345  1.00 23.63           C  
ATOM   3020  CG  TYR B  28     -34.470  27.786   8.976  1.00 22.54           C  
ATOM   3021  CD1 TYR B  28     -33.333  27.805   8.126  1.00 20.49           C  
ATOM   3022  CD2 TYR B  28     -35.634  27.178   8.499  1.00 19.07           C  
ATOM   3023  CE1 TYR B  28     -33.382  27.212   6.843  1.00 18.13           C  
ATOM   3024  CE2 TYR B  28     -35.681  26.582   7.224  1.00 20.13           C  
ATOM   3025  CZ  TYR B  28     -34.557  26.605   6.412  1.00 19.94           C  
ATOM   3026  OH  TYR B  28     -34.631  26.001   5.181  1.00 22.28           O  
ATOM   3027  N   ARG B  29     -32.977  30.885  12.338  1.00 24.58           N  
ATOM   3028  CA  ARG B  29     -33.088  31.621  13.606  1.00 25.11           C  
ATOM   3029  C   ARG B  29     -32.683  30.796  14.828  1.00 25.05           C  
ATOM   3030  O   ARG B  29     -33.389  30.808  15.836  1.00 25.54           O  
ATOM   3031  CB  ARG B  29     -34.510  32.173  13.818  1.00 24.83           C  
ATOM   3032  CG  ARG B  29     -35.083  32.986  12.663  1.00 24.47           C  
ATOM   3033  CD  ARG B  29     -34.384  34.329  12.483  1.00 22.33           C  
ATOM   3034  NE  ARG B  29     -35.169  35.199  11.605  1.00 24.68           N  
ATOM   3035  CZ  ARG B  29     -34.924  36.491  11.375  1.00 25.92           C  
ATOM   3036  NH1 ARG B  29     -33.902  37.107  11.959  1.00 25.17           N1+
ATOM   3037  NH2 ARG B  29     -35.717  37.176  10.563  1.00 26.14           N  
ATOM   3038  N   GLY B  30     -31.582  30.052  14.713  1.00 25.14           N  
ATOM   3039  CA  GLY B  30     -31.001  29.319  15.834  1.00 25.01           C  
ATOM   3040  C   GLY B  30     -31.332  27.832  15.872  1.00 25.96           C  
ATOM   3041  O   GLY B  30     -30.574  27.035  16.458  1.00 25.70           O  
ATOM   3042  N   TYR B  31     -32.462  27.456  15.256  1.00 25.88           N  
ATOM   3043  CA  TYR B  31     -32.972  26.076  15.309  1.00 25.66           C  
ATOM   3044  C   TYR B  31     -32.504  25.240  14.144  1.00 25.77           C  
ATOM   3045  O   TYR B  31     -32.600  25.680  12.994  1.00 25.96           O  
ATOM   3046  CB  TYR B  31     -34.494  26.064  15.319  1.00 25.14           C  
ATOM   3047  CG  TYR B  31     -35.118  26.767  16.494  1.00 24.52           C  
ATOM   3048  CD1 TYR B  31     -34.884  26.332  17.809  1.00 23.24           C  
ATOM   3049  CD2 TYR B  31     -35.962  27.846  16.295  1.00 23.73           C  
ATOM   3050  CE1 TYR B  31     -35.480  26.970  18.883  1.00 23.58           C  
ATOM   3051  CE2 TYR B  31     -36.555  28.487  17.355  1.00 25.08           C  
ATOM   3052  CZ  TYR B  31     -36.309  28.050  18.649  1.00 25.09           C  
ATOM   3053  OH  TYR B  31     -36.911  28.701  19.697  1.00 25.47           O  
ATOM   3054  N   PRO B  32     -32.013  24.023  14.430  1.00 26.20           N  
ATOM   3055  CA  PRO B  32     -31.543  23.122  13.364  1.00 26.47           C  
ATOM   3056  C   PRO B  32     -32.685  22.746  12.432  1.00 26.21           C  
ATOM   3057  O   PRO B  32     -33.749  22.390  12.892  1.00 26.60           O  
ATOM   3058  CB  PRO B  32     -31.046  21.883  14.135  1.00 26.53           C  
ATOM   3059  CG  PRO B  32     -30.762  22.396  15.531  1.00 25.75           C  
ATOM   3060  CD  PRO B  32     -31.846  23.415  15.768  1.00 26.21           C  
ATOM   3061  N   VAL B  33     -32.453  22.852  11.133  1.00 26.36           N  
ATOM   3062  CA  VAL B  33     -33.481  22.614  10.137  1.00 27.17           C  
ATOM   3063  C   VAL B  33     -34.016  21.181  10.180  1.00 27.94           C  
ATOM   3064  O   VAL B  33     -35.207  20.957   9.929  1.00 27.70           O  
ATOM   3065  CB  VAL B  33     -33.008  23.020   8.709  1.00 27.09           C  
ATOM   3066  CG1 VAL B  33     -32.070  21.974   8.103  1.00 26.83           C  
ATOM   3067  CG2 VAL B  33     -34.193  23.246   7.797  1.00 27.30           C  
ATOM   3068  N   GLN B  34     -33.153  20.226  10.541  1.00 28.62           N  
ATOM   3069  CA  GLN B  34     -33.573  18.835  10.609  1.00 29.61           C  
ATOM   3070  C   GLN B  34     -34.628  18.633  11.702  1.00 29.73           C  
ATOM   3071  O   GLN B  34     -35.536  17.823  11.536  1.00 29.79           O  
ATOM   3072  CB  GLN B  34     -32.393  17.856  10.752  1.00 29.70           C  
ATOM   3073  CG  GLN B  34     -31.552  17.977  12.011  1.00 31.33           C  
ATOM   3074  CD  GLN B  34     -30.385  18.941  11.841  1.00 34.84           C  
ATOM   3075  NE2 GLN B  34     -29.220  18.529  12.320  1.00 34.71           N  
ATOM   3076  OE1 GLN B  34     -30.528  20.047  11.282  1.00 34.69           O  
ATOM   3077  N   ASP B  35     -34.520  19.394  12.793  1.00 29.48           N  
ATOM   3078  CA  ASP B  35     -35.490  19.314  13.883  1.00 29.65           C  
ATOM   3079  C   ASP B  35     -36.770  20.045  13.488  1.00 29.33           C  
ATOM   3080  O   ASP B  35     -37.863  19.513  13.651  1.00 29.38           O  
ATOM   3081  CB  ASP B  35     -34.884  19.825  15.198  1.00 29.84           C  
ATOM   3082  CG  ASP B  35     -33.615  19.050  15.591  1.00 32.65           C  
ATOM   3083  OD1 ASP B  35     -33.604  17.823  15.411  1.00 36.77           O  
ATOM   3084  OD2 ASP B  35     -32.611  19.639  16.052  1.00 34.83           O1-
ATOM   3085  N   LEU B  36     -36.633  21.236  12.913  1.00 28.54           N  
ATOM   3086  CA  LEU B  36     -37.795  21.928  12.353  1.00 28.10           C  
ATOM   3087  C   LEU B  36     -38.572  21.050  11.354  1.00 28.64           C  
ATOM   3088  O   LEU B  36     -39.806  20.953  11.424  1.00 28.31           O  
ATOM   3089  CB  LEU B  36     -37.384  23.250  11.701  1.00 27.28           C  
ATOM   3090  CG  LEU B  36     -36.882  24.390  12.611  1.00 25.22           C  
ATOM   3091  CD1 LEU B  36     -36.217  25.462  11.766  1.00 21.09           C  
ATOM   3092  CD2 LEU B  36     -38.016  24.977  13.431  1.00 23.21           C  
ATOM   3093  N   ALA B  37     -37.848  20.407  10.436  1.00 28.85           N  
ATOM   3094  CA  ALA B  37     -38.484  19.575   9.417  1.00 29.46           C  
ATOM   3095  C   ALA B  37     -39.180  18.373  10.047  1.00 29.80           C  
ATOM   3096  O   ALA B  37     -40.214  17.940   9.576  1.00 29.93           O  
ATOM   3097  CB  ALA B  37     -37.471  19.126   8.372  1.00 28.91           C  
ATOM   3098  N   ALA B  38     -38.621  17.847  11.131  1.00 30.15           N  
ATOM   3099  CA  ALA B  38     -39.219  16.691  11.770  1.00 30.65           C  
ATOM   3100  C   ALA B  38     -40.451  17.060  12.602  1.00 30.92           C  
ATOM   3101  O   ALA B  38     -41.409  16.304  12.658  1.00 31.27           O  
ATOM   3102  CB  ALA B  38     -38.169  15.918  12.618  1.00 30.36           C  
ATOM   3103  N   ARG B  39     -40.440  18.238  13.219  1.00 31.50           N  
ATOM   3104  CA  ARG B  39     -41.386  18.523  14.291  1.00 31.73           C  
ATOM   3105  C   ARG B  39     -42.370  19.682  14.054  1.00 31.43           C  
ATOM   3106  O   ARG B  39     -43.370  19.802  14.776  1.00 30.90           O  
ATOM   3107  CB  ARG B  39     -40.611  18.675  15.608  1.00 32.30           C  
ATOM   3108  CG  ARG B  39     -39.848  17.391  15.970  1.00 34.74           C  
ATOM   3109  CD  ARG B  39     -39.253  17.399  17.360  1.00 37.65           C  
ATOM   3110  NE  ARG B  39     -40.286  17.756  18.316  1.00 40.90           N  
ATOM   3111  CZ  ARG B  39     -40.193  18.744  19.191  1.00 42.19           C  
ATOM   3112  NH1 ARG B  39     -39.074  19.456  19.269  1.00 43.60           N1+
ATOM   3113  NH2 ARG B  39     -41.211  18.999  20.006  1.00 43.41           N  
ATOM   3114  N   CYS B  40     -42.114  20.507  13.034  1.00 30.90           N  
ATOM   3115  CA  CYS B  40     -42.935  21.701  12.785  1.00 30.25           C  
ATOM   3116  C   CYS B  40     -43.713  21.674  11.474  1.00 29.45           C  
ATOM   3117  O   CYS B  40     -43.416  20.899  10.583  1.00 28.83           O  
ATOM   3118  CB  CYS B  40     -42.056  22.944  12.818  1.00 30.38           C  
ATOM   3119  SG  CYS B  40     -41.304  23.267  14.424  1.00 32.23           S  
ATOM   3120  N   SER B  41     -44.718  22.534  11.369  1.00 28.97           N  
ATOM   3121  CA  SER B  41     -45.385  22.779  10.088  1.00 28.90           C  
ATOM   3122  C   SER B  41     -44.666  23.911   9.325  1.00 28.75           C  
ATOM   3123  O   SER B  41     -43.874  24.668   9.907  1.00 27.99           O  
ATOM   3124  CB  SER B  41     -46.846  23.175  10.319  1.00 28.75           C  
ATOM   3125  OG  SER B  41     -46.935  24.390  11.059  1.00 29.06           O  
ATOM   3126  N   PHE B  42     -44.966  24.024   8.030  1.00 28.63           N  
ATOM   3127  CA  PHE B  42     -44.450  25.102   7.199  1.00 28.43           C  
ATOM   3128  C   PHE B  42     -44.925  26.447   7.711  1.00 27.54           C  
ATOM   3129  O   PHE B  42     -44.179  27.407   7.668  1.00 27.96           O  
ATOM   3130  CB  PHE B  42     -44.856  24.916   5.725  1.00 28.92           C  
ATOM   3131  CG  PHE B  42     -44.236  25.928   4.774  1.00 29.94           C  
ATOM   3132  CD1 PHE B  42     -42.854  26.017   4.624  1.00 30.94           C  
ATOM   3133  CD2 PHE B  42     -45.040  26.772   4.015  1.00 32.75           C  
ATOM   3134  CE1 PHE B  42     -42.274  26.936   3.726  1.00 32.66           C  
ATOM   3135  CE2 PHE B  42     -44.473  27.703   3.110  1.00 33.00           C  
ATOM   3136  CZ  PHE B  42     -43.085  27.784   2.969  1.00 32.30           C  
ATOM   3137  N   GLU B  43     -46.148  26.508   8.217  1.00 26.86           N  
ATOM   3138  CA  GLU B  43     -46.651  27.732   8.827  1.00 26.69           C  
ATOM   3139  C   GLU B  43     -45.770  28.199   9.992  1.00 26.50           C  
ATOM   3140  O   GLU B  43     -45.415  29.370  10.041  1.00 27.00           O  
ATOM   3141  CB  GLU B  43     -48.118  27.601   9.267  1.00 26.52           C  
ATOM   3142  CG  GLU B  43     -49.093  27.457   8.106  1.00 26.59           C  
ATOM   3143  CD  GLU B  43     -49.479  26.003   7.795  1.00 28.29           C  
ATOM   3144  OE1 GLU B  43     -48.594  25.104   7.838  1.00 24.35           O  
ATOM   3145  OE2 GLU B  43     -50.682  25.777   7.493  1.00 27.95           O1-
ATOM   3146  N   GLN B  44     -45.394  27.288  10.893  1.00 25.24           N  
ATOM   3147  CA  GLN B  44     -44.517  27.634  12.011  1.00 25.31           C  
ATOM   3148  C   GLN B  44     -43.136  28.130  11.555  1.00 24.61           C  
ATOM   3149  O   GLN B  44     -42.573  29.058  12.133  1.00 23.59           O  
ATOM   3150  CB  GLN B  44     -44.340  26.434  12.957  1.00 25.30           C  
ATOM   3151  CG  GLN B  44     -45.532  26.211  13.895  1.00 27.07           C  
ATOM   3152  CD  GLN B  44     -45.592  24.789  14.469  1.00 29.04           C  
ATOM   3153  NE2 GLN B  44     -46.006  24.682  15.709  1.00 31.61           N  
ATOM   3154  OE1 GLN B  44     -45.281  23.816  13.799  1.00 29.73           O  
ATOM   3155  N   VAL B  45     -42.599  27.481  10.529  1.00 24.02           N  
ATOM   3156  CA  VAL B  45     -41.274  27.801  10.019  1.00 23.63           C  
ATOM   3157  C   VAL B  45     -41.309  29.173   9.334  1.00 23.72           C  
ATOM   3158  O   VAL B  45     -40.406  29.988   9.540  1.00 23.47           O  
ATOM   3159  CB  VAL B  45     -40.775  26.690   9.093  1.00 23.43           C  
ATOM   3160  CG1 VAL B  45     -39.581  27.141   8.230  1.00 23.48           C  
ATOM   3161  CG2 VAL B  45     -40.422  25.473   9.914  1.00 22.34           C  
ATOM   3162  N   ALA B  46     -42.378  29.440   8.581  1.00 23.39           N  
ATOM   3163  CA  ALA B  46     -42.548  30.736   7.917  1.00 23.43           C  
ATOM   3164  C   ALA B  46     -42.619  31.841   8.950  1.00 23.78           C  
ATOM   3165  O   ALA B  46     -41.919  32.837   8.818  1.00 23.98           O  
ATOM   3166  CB  ALA B  46     -43.773  30.755   7.023  1.00 22.10           C  
ATOM   3167  N   PHE B  47     -43.460  31.660   9.975  1.00 23.73           N  
ATOM   3168  CA  PHE B  47     -43.534  32.608  11.070  1.00 23.90           C  
ATOM   3169  C   PHE B  47     -42.131  32.793  11.672  1.00 24.29           C  
ATOM   3170  O   PHE B  47     -41.632  33.927  11.786  1.00 24.22           O  
ATOM   3171  CB  PHE B  47     -44.540  32.135  12.128  1.00 24.12           C  
ATOM   3172  CG  PHE B  47     -44.727  33.097  13.277  1.00 24.03           C  
ATOM   3173  CD1 PHE B  47     -45.872  33.901  13.350  1.00 25.09           C  
ATOM   3174  CD2 PHE B  47     -43.777  33.192  14.290  1.00 23.26           C  
ATOM   3175  CE1 PHE B  47     -46.065  34.801  14.429  1.00 23.84           C  
ATOM   3176  CE2 PHE B  47     -43.948  34.099  15.367  1.00 24.49           C  
ATOM   3177  CZ  PHE B  47     -45.099  34.909  15.427  1.00 23.91           C  
ATOM   3178  N   LEU B  48     -41.493  31.683  12.049  1.00 24.38           N  
ATOM   3179  CA  LEU B  48     -40.139  31.716  12.624  1.00 24.25           C  
ATOM   3180  C   LEU B  48     -39.176  32.547  11.776  1.00 24.43           C  
ATOM   3181  O   LEU B  48     -38.469  33.408  12.288  1.00 25.18           O  
ATOM   3182  CB  LEU B  48     -39.583  30.290  12.782  1.00 24.23           C  
ATOM   3183  CG  LEU B  48     -38.120  30.168  13.238  1.00 23.34           C  
ATOM   3184  CD1 LEU B  48     -37.945  30.707  14.658  1.00 20.94           C  
ATOM   3185  CD2 LEU B  48     -37.606  28.736  13.117  1.00 20.62           C  
ATOM   3186  N   LEU B  49     -39.137  32.272  10.479  1.00 24.29           N  
ATOM   3187  CA  LEU B  49     -38.241  32.988   9.578  1.00 24.02           C  
ATOM   3188  C   LEU B  49     -38.514  34.487   9.562  1.00 24.50           C  
ATOM   3189  O   LEU B  49     -37.574  35.277   9.590  1.00 24.38           O  
ATOM   3190  CB  LEU B  49     -38.281  32.397   8.163  1.00 23.51           C  
ATOM   3191  CG  LEU B  49     -37.587  31.038   8.009  1.00 23.39           C  
ATOM   3192  CD1 LEU B  49     -38.001  30.304   6.744  1.00 19.94           C  
ATOM   3193  CD2 LEU B  49     -36.064  31.161   8.090  1.00 21.48           C  
ATOM   3194  N   TRP B  50     -39.790  34.870   9.561  1.00 24.61           N  
ATOM   3195  CA  TRP B  50     -40.159  36.281   9.487  1.00 25.49           C  
ATOM   3196  C   TRP B  50     -39.952  37.057  10.767  1.00 26.33           C  
ATOM   3197  O   TRP B  50     -39.479  38.205  10.725  1.00 26.74           O  
ATOM   3198  CB  TRP B  50     -41.597  36.462   8.995  1.00 24.36           C  
ATOM   3199  CG  TRP B  50     -41.723  36.212   7.506  1.00 24.69           C  
ATOM   3200  CD1 TRP B  50     -40.767  36.441   6.540  1.00 22.15           C  
ATOM   3201  CD2 TRP B  50     -42.863  35.684   6.820  1.00 23.61           C  
ATOM   3202  CE2 TRP B  50     -42.535  35.627   5.440  1.00 23.62           C  
ATOM   3203  CE3 TRP B  50     -44.131  35.256   7.235  1.00 22.80           C  
ATOM   3204  NE1 TRP B  50     -41.249  36.085   5.300  1.00 23.01           N  
ATOM   3205  CZ2 TRP B  50     -43.437  35.167   4.472  1.00 23.10           C  
ATOM   3206  CZ3 TRP B  50     -45.034  34.792   6.268  1.00 24.03           C  
ATOM   3207  CH2 TRP B  50     -44.678  34.754   4.901  1.00 23.22           C  
ATOM   3208  N   ARG B  51     -40.317  36.442  11.892  1.00 27.18           N  
ATOM   3209  CA  ARG B  51     -40.359  37.125  13.191  1.00 27.87           C  
ATOM   3210  C   ARG B  51     -39.125  36.842  14.039  1.00 27.43           C  
ATOM   3211  O   ARG B  51     -38.785  37.623  14.925  1.00 27.66           O  
ATOM   3212  CB  ARG B  51     -41.612  36.712  13.974  1.00 28.31           C  
ATOM   3213  CG  ARG B  51     -42.912  36.822  13.187  1.00 32.95           C  
ATOM   3214  CD  ARG B  51     -43.550  38.216  13.286  1.00 38.68           C  
ATOM   3215  NE  ARG B  51     -44.626  38.356  12.307  1.00 42.97           N  
ATOM   3216  CZ  ARG B  51     -45.927  38.395  12.605  1.00 45.93           C  
ATOM   3217  NH1 ARG B  51     -46.338  38.326  13.874  1.00 45.90           N1+
ATOM   3218  NH2 ARG B  51     -46.822  38.512  11.625  1.00 47.28           N  
ATOM   3219  N   GLY B  52     -38.474  35.711  13.799  1.00 27.26           N  
ATOM   3220  CA  GLY B  52     -37.286  35.364  14.558  1.00 27.56           C  
ATOM   3221  C   GLY B  52     -37.553  34.568  15.823  1.00 27.79           C  
ATOM   3222  O   GLY B  52     -36.614  34.240  16.536  1.00 28.19           O  
ATOM   3223  N   GLU B  53     -38.821  34.263  16.103  1.00 27.87           N  
ATOM   3224  CA  GLU B  53     -39.208  33.345  17.194  1.00 28.05           C  
ATOM   3225  C   GLU B  53     -40.305  32.372  16.747  1.00 27.83           C  
ATOM   3226  O   GLU B  53     -41.080  32.670  15.838  1.00 27.93           O  
ATOM   3227  CB  GLU B  53     -39.715  34.109  18.437  1.00 28.20           C  
ATOM   3228  CG  GLU B  53     -38.760  35.145  19.064  1.00 29.89           C  
ATOM   3229  CD  GLU B  53     -37.452  34.556  19.650  1.00 32.67           C  
ATOM   3230  OE1 GLU B  53     -37.316  33.321  19.830  1.00 32.36           O  
ATOM   3231  OE2 GLU B  53     -36.541  35.361  19.935  1.00 35.30           O1-
ATOM   3232  N   LEU B  54     -40.394  31.215  17.400  1.00 27.72           N  
ATOM   3233  CA  LEU B  54     -41.548  30.342  17.206  1.00 27.29           C  
ATOM   3234  C   LEU B  54     -42.814  31.052  17.637  1.00 27.44           C  
ATOM   3235  O   LEU B  54     -42.782  31.853  18.566  1.00 27.29           O  
ATOM   3236  CB  LEU B  54     -41.408  29.073  18.016  1.00 27.11           C  
ATOM   3237  CG  LEU B  54     -40.323  28.134  17.540  1.00 25.83           C  
ATOM   3238  CD1 LEU B  54     -40.157  27.145  18.634  1.00 27.04           C  
ATOM   3239  CD2 LEU B  54     -40.706  27.475  16.230  1.00 25.82           C  
ATOM   3240  N   PRO B  55     -43.945  30.760  16.966  1.00 27.93           N  
ATOM   3241  CA  PRO B  55     -45.173  31.454  17.363  1.00 27.89           C  
ATOM   3242  C   PRO B  55     -45.751  30.883  18.646  1.00 28.50           C  
ATOM   3243  O   PRO B  55     -45.554  29.708  18.931  1.00 28.27           O  
ATOM   3244  CB  PRO B  55     -46.122  31.196  16.186  1.00 27.80           C  
ATOM   3245  CG  PRO B  55     -45.634  29.955  15.538  1.00 26.77           C  
ATOM   3246  CD  PRO B  55     -44.180  29.760  15.905  1.00 27.32           C  
ATOM   3247  N   THR B  56     -46.447  31.712  19.421  1.00 29.48           N  
ATOM   3248  CA  THR B  56     -47.282  31.197  20.488  1.00 30.22           C  
ATOM   3249  C   THR B  56     -48.508  30.591  19.814  1.00 31.46           C  
ATOM   3250  O   THR B  56     -48.696  30.734  18.593  1.00 31.08           O  
ATOM   3251  CB  THR B  56     -47.759  32.289  21.469  1.00 30.54           C  
ATOM   3252  CG2 THR B  56     -46.572  33.074  22.084  1.00 30.15           C  
ATOM   3253  OG1 THR B  56     -48.671  33.171  20.796  1.00 30.25           O  
ATOM   3254  N   ASP B  57     -49.340  29.924  20.612  1.00 32.18           N  
ATOM   3255  CA  ASP B  57     -50.593  29.353  20.139  1.00 33.36           C  
ATOM   3256  C   ASP B  57     -51.482  30.401  19.485  1.00 32.68           C  
ATOM   3257  O   ASP B  57     -52.050  30.151  18.418  1.00 33.44           O  
ATOM   3258  CB  ASP B  57     -51.362  28.714  21.299  1.00 34.67           C  
ATOM   3259  CG  ASP B  57     -52.119  27.483  20.874  1.00 38.33           C  
ATOM   3260  OD1 ASP B  57     -51.525  26.374  20.961  1.00 42.84           O  
ATOM   3261  OD2 ASP B  57     -53.286  27.620  20.427  1.00 42.10           O1-
ATOM   3262  N   ALA B  58     -51.621  31.555  20.135  1.00 31.44           N  
ATOM   3263  CA  ALA B  58     -52.491  32.610  19.630  1.00 30.41           C  
ATOM   3264  C   ALA B  58     -51.883  33.227  18.371  1.00 29.71           C  
ATOM   3265  O   ALA B  58     -52.608  33.511  17.422  1.00 29.59           O  
ATOM   3266  CB  ALA B  58     -52.767  33.688  20.707  1.00 29.87           C  
ATOM   3267  N   GLU B  59     -50.559  33.413  18.362  1.00 28.87           N  
ATOM   3268  CA  GLU B  59     -49.874  33.947  17.177  1.00 28.60           C  
ATOM   3269  C   GLU B  59     -50.051  33.043  15.960  1.00 28.17           C  
ATOM   3270  O   GLU B  59     -50.345  33.528  14.874  1.00 29.21           O  
ATOM   3271  CB  GLU B  59     -48.393  34.223  17.451  1.00 28.08           C  
ATOM   3272  CG  GLU B  59     -48.153  35.439  18.338  1.00 30.38           C  
ATOM   3273  CD  GLU B  59     -46.727  35.567  18.877  1.00 33.80           C  
ATOM   3274  OE1 GLU B  59     -45.918  34.607  18.796  1.00 33.95           O  
ATOM   3275  OE2 GLU B  59     -46.411  36.659  19.396  1.00 36.90           O1-
ATOM   3276  N   LEU B  60     -49.903  31.736  16.141  1.00 27.84           N  
ATOM   3277  CA  LEU B  60     -50.053  30.775  15.037  1.00 27.33           C  
ATOM   3278  C   LEU B  60     -51.474  30.763  14.497  1.00 26.86           C  
ATOM   3279  O   LEU B  60     -51.672  30.713  13.289  1.00 27.24           O  
ATOM   3280  CB  LEU B  60     -49.596  29.355  15.437  1.00 26.83           C  
ATOM   3281  CG  LEU B  60     -49.706  28.297  14.324  1.00 28.25           C  
ATOM   3282  CD1 LEU B  60     -48.847  28.645  13.063  1.00 29.94           C  
ATOM   3283  CD2 LEU B  60     -49.362  26.907  14.805  1.00 26.34           C  
ATOM   3284  N   ALA B  61     -52.460  30.826  15.389  1.00 26.84           N  
ATOM   3285  CA  ALA B  61     -53.869  30.886  14.978  1.00 26.84           C  
ATOM   3286  C   ALA B  61     -54.157  32.113  14.095  1.00 26.98           C  
ATOM   3287  O   ALA B  61     -54.857  31.994  13.087  1.00 26.08           O  
ATOM   3288  CB  ALA B  61     -54.801  30.853  16.194  1.00 26.53           C  
ATOM   3289  N   LEU B  62     -53.603  33.276  14.468  1.00 27.38           N  
ATOM   3290  CA  LEU B  62     -53.796  34.523  13.693  1.00 27.70           C  
ATOM   3291  C   LEU B  62     -53.087  34.429  12.336  1.00 27.11           C  
ATOM   3292  O   LEU B  62     -53.679  34.697  11.277  1.00 26.40           O  
ATOM   3293  CB  LEU B  62     -53.320  35.757  14.482  1.00 28.20           C  
ATOM   3294  CG  LEU B  62     -53.442  37.125  13.773  1.00 31.05           C  
ATOM   3295  CD1 LEU B  62     -54.897  37.442  13.355  1.00 32.92           C  
ATOM   3296  CD2 LEU B  62     -52.881  38.279  14.644  1.00 33.96           C  
ATOM   3297  N   PHE B  63     -51.831  33.996  12.386  1.00 26.78           N  
ATOM   3298  CA  PHE B  63     -51.049  33.721  11.193  1.00 27.31           C  
ATOM   3299  C   PHE B  63     -51.742  32.737  10.243  1.00 27.89           C  
ATOM   3300  O   PHE B  63     -51.876  33.011   9.040  1.00 27.19           O  
ATOM   3301  CB  PHE B  63     -49.701  33.179  11.617  1.00 26.99           C  
ATOM   3302  CG  PHE B  63     -48.748  32.980  10.501  1.00 27.17           C  
ATOM   3303  CD1 PHE B  63     -47.836  33.982  10.168  1.00 27.11           C  
ATOM   3304  CD2 PHE B  63     -48.724  31.783   9.798  1.00 27.60           C  
ATOM   3305  CE1 PHE B  63     -46.905  33.799   9.135  1.00 26.61           C  
ATOM   3306  CE2 PHE B  63     -47.798  31.587   8.753  1.00 29.64           C  
ATOM   3307  CZ  PHE B  63     -46.888  32.597   8.428  1.00 27.55           C  
ATOM   3308  N   SER B  64     -52.200  31.600  10.787  1.00 28.78           N  
ATOM   3309  CA  SER B  64     -52.897  30.589   9.968  1.00 29.37           C  
ATOM   3310  C   SER B  64     -54.216  31.139   9.388  1.00 29.45           C  
ATOM   3311  O   SER B  64     -54.516  30.933   8.209  1.00 29.15           O  
ATOM   3312  CB  SER B  64     -53.128  29.292  10.751  1.00 29.31           C  
ATOM   3313  OG  SER B  64     -53.775  28.318   9.945  1.00 30.14           O  
ATOM   3314  N   GLN B  65     -54.966  31.872  10.204  1.00 29.99           N  
ATOM   3315  CA  GLN B  65     -56.203  32.536   9.758  1.00 31.35           C  
ATOM   3316  C   GLN B  65     -55.945  33.513   8.587  1.00 31.13           C  
ATOM   3317  O   GLN B  65     -56.674  33.497   7.590  1.00 31.27           O  
ATOM   3318  CB  GLN B  65     -56.857  33.254  10.947  1.00 32.05           C  
ATOM   3319  CG  GLN B  65     -58.250  33.855  10.751  1.00 36.54           C  
ATOM   3320  CD  GLN B  65     -58.885  34.300  12.093  1.00 44.47           C  
ATOM   3321  NE2 GLN B  65     -59.713  35.351  12.043  1.00 45.19           N  
ATOM   3322  OE1 GLN B  65     -58.629  33.700  13.160  1.00 47.25           O  
ATOM   3323  N   ARG B  66     -54.904  34.339   8.694  1.00 30.74           N  
ATOM   3324  CA  ARG B  66     -54.568  35.258   7.605  1.00 30.94           C  
ATOM   3325  C   ARG B  66     -54.061  34.515   6.361  1.00 29.94           C  
ATOM   3326  O   ARG B  66     -54.373  34.904   5.224  1.00 29.76           O  
ATOM   3327  CB  ARG B  66     -53.548  36.331   8.039  1.00 30.94           C  
ATOM   3328  CG  ARG B  66     -54.086  37.376   9.029  1.00 36.15           C  
ATOM   3329  CD  ARG B  66     -53.077  38.523   9.283  1.00 41.84           C  
ATOM   3330  NE  ARG B  66     -51.794  37.980   9.734  1.00 47.76           N  
ATOM   3331  CZ  ARG B  66     -51.153  38.329  10.853  1.00 50.95           C  
ATOM   3332  NH1 ARG B  66     -51.652  39.277  11.654  1.00 50.63           N1+
ATOM   3333  NH2 ARG B  66     -49.992  37.733  11.158  1.00 50.90           N  
ATOM   3334  N   GLU B  67     -53.269  33.465   6.567  1.00 28.47           N  
ATOM   3335  CA  GLU B  67     -52.799  32.674   5.432  1.00 28.09           C  
ATOM   3336  C   GLU B  67     -53.978  32.084   4.641  1.00 27.91           C  
ATOM   3337  O   GLU B  67     -54.029  32.222   3.416  1.00 28.05           O  
ATOM   3338  CB  GLU B  67     -51.798  31.588   5.862  1.00 27.68           C  
ATOM   3339  CG  GLU B  67     -51.137  30.851   4.714  1.00 27.57           C  
ATOM   3340  CD  GLU B  67     -51.863  29.566   4.311  1.00 29.76           C  
ATOM   3341  OE1 GLU B  67     -52.344  28.836   5.208  1.00 30.73           O  
ATOM   3342  OE2 GLU B  67     -51.931  29.260   3.098  1.00 29.25           O1-
ATOM   3343  N   ARG B  68     -54.924  31.459   5.340  1.00 27.38           N  
ATOM   3344  CA  ARG B  68     -56.050  30.789   4.681  1.00 28.14           C  
ATOM   3345  C   ARG B  68     -57.019  31.755   3.975  1.00 28.13           C  
ATOM   3346  O   ARG B  68     -57.612  31.408   2.945  1.00 28.39           O  
ATOM   3347  CB  ARG B  68     -56.775  29.845   5.663  1.00 27.80           C  
ATOM   3348  CG  ARG B  68     -55.857  28.725   6.126  1.00 28.63           C  
ATOM   3349  CD  ARG B  68     -56.563  27.668   6.895  1.00 30.54           C  
ATOM   3350  NE  ARG B  68     -55.618  26.836   7.641  1.00 31.36           N  
ATOM   3351  CZ  ARG B  68     -55.970  25.782   8.378  1.00 30.87           C  
ATOM   3352  NH1 ARG B  68     -57.253  25.422   8.457  1.00 29.17           N1+
ATOM   3353  NH2 ARG B  68     -55.038  25.080   9.025  1.00 29.52           N  
ATOM   3354  N   ALA B  69     -57.158  32.961   4.523  1.00 28.01           N  
ATOM   3355  CA  ALA B  69     -57.980  34.003   3.907  1.00 28.15           C  
ATOM   3356  C   ALA B  69     -57.249  34.707   2.757  1.00 28.36           C  
ATOM   3357  O   ALA B  69     -57.837  35.563   2.087  1.00 29.24           O  
ATOM   3358  CB  ALA B  69     -58.431  35.031   4.963  1.00 27.89           C  
ATOM   3359  N   SER B  70     -55.987  34.349   2.514  1.00 27.72           N  
ATOM   3360  CA  SER B  70     -55.211  35.016   1.475  1.00 27.31           C  
ATOM   3361  C   SER B  70     -54.921  34.133   0.278  1.00 27.12           C  
ATOM   3362  O   SER B  70     -54.213  34.549  -0.618  1.00 27.35           O  
ATOM   3363  CB  SER B  70     -53.893  35.533   2.046  1.00 27.52           C  
ATOM   3364  OG  SER B  70     -54.117  36.538   3.018  1.00 27.57           O  
ATOM   3365  N   ARG B  71     -55.465  32.920   0.258  1.00 26.81           N  
ATOM   3366  CA  ARG B  71     -55.144  31.951  -0.788  1.00 26.84           C  
ATOM   3367  C   ARG B  71     -55.837  32.191  -2.151  1.00 27.44           C  
ATOM   3368  O   ARG B  71     -55.335  31.740  -3.196  1.00 26.99           O  
ATOM   3369  CB  ARG B  71     -55.445  30.525  -0.299  1.00 27.04           C  
ATOM   3370  CG  ARG B  71     -54.609  30.039   0.863  1.00 25.18           C  
ATOM   3371  CD  ARG B  71     -55.133  28.708   1.349  1.00 24.01           C  
ATOM   3372  NE  ARG B  71     -54.336  28.172   2.457  1.00 23.61           N  
ATOM   3373  CZ  ARG B  71     -54.662  27.109   3.182  1.00 23.91           C  
ATOM   3374  NH1 ARG B  71     -55.793  26.461   2.922  1.00 24.36           N1+
ATOM   3375  NH2 ARG B  71     -53.848  26.681   4.163  1.00 22.30           N  
ATOM   3376  N   ARG B  72     -56.979  32.874  -2.131  1.00 27.97           N  
ATOM   3377  CA  ARG B  72     -57.825  33.065  -3.323  1.00 29.23           C  
ATOM   3378  C   ARG B  72     -57.170  33.932  -4.388  1.00 29.51           C  
ATOM   3379  O   ARG B  72     -56.600  34.960  -4.079  1.00 30.11           O  
ATOM   3380  CB  ARG B  72     -59.183  33.689  -2.939  1.00 29.67           C  
ATOM   3381  N   VAL B  73     -57.247  33.496  -5.640  1.00 30.07           N  
ATOM   3382  CA  VAL B  73     -56.878  34.333  -6.790  1.00 30.43           C  
ATOM   3383  C   VAL B  73     -58.130  35.075  -7.276  1.00 31.17           C  
ATOM   3384  O   VAL B  73     -59.227  34.511  -7.286  1.00 31.06           O  
ATOM   3385  CB  VAL B  73     -56.306  33.495  -7.966  1.00 30.15           C  
ATOM   3386  CG1 VAL B  73     -54.897  33.033  -7.659  1.00 29.83           C  
ATOM   3387  CG2 VAL B  73     -57.202  32.306  -8.276  1.00 28.38           C  
ATOM   3388  N   ASP B  74     -57.964  36.338  -7.658  1.00 31.93           N  
ATOM   3389  CA  ASP B  74     -59.071  37.147  -8.152  1.00 32.98           C  
ATOM   3390  C   ASP B  74     -59.364  36.793  -9.597  1.00 32.63           C  
ATOM   3391  O   ASP B  74     -58.602  36.061 -10.238  1.00 32.59           O  
ATOM   3392  CB  ASP B  74     -58.738  38.643  -8.043  1.00 33.85           C  
ATOM   3393  CG  ASP B  74     -58.530  39.109  -6.580  1.00 37.29           C  
ATOM   3394  OD1 ASP B  74     -58.911  38.371  -5.632  1.00 40.19           O  
ATOM   3395  OD2 ASP B  74     -57.975  40.218  -6.377  1.00 40.21           O1-
ATOM   3396  N   ARG B  75     -60.464  37.333 -10.113  1.00 32.47           N  
ATOM   3397  CA  ARG B  75     -60.862  37.126 -11.498  1.00 31.95           C  
ATOM   3398  C   ARG B  75     -59.783  37.572 -12.517  1.00 31.75           C  
ATOM   3399  O   ARG B  75     -59.591  36.919 -13.544  1.00 31.49           O  
ATOM   3400  CB  ARG B  75     -62.204  37.826 -11.759  1.00 32.81           C  
ATOM   3401  N   SER B  76     -59.067  38.661 -12.228  1.00 31.06           N  
ATOM   3402  CA  SER B  76     -57.999  39.102 -13.112  1.00 30.98           C  
ATOM   3403  C   SER B  76     -56.914  38.021 -13.268  1.00 30.54           C  
ATOM   3404  O   SER B  76     -56.400  37.809 -14.366  1.00 30.47           O  
ATOM   3405  CB  SER B  76     -57.403  40.440 -12.647  1.00 31.34           C  
ATOM   3406  OG  SER B  76     -56.730  40.325 -11.396  1.00 32.37           O  
ATOM   3407  N   MET B  77     -56.606  37.321 -12.177  1.00 30.03           N  
ATOM   3408  CA  MET B  77     -55.580  36.269 -12.174  1.00 29.62           C  
ATOM   3409  C   MET B  77     -55.987  34.998 -12.940  1.00 29.62           C  
ATOM   3410  O   MET B  77     -55.192  34.445 -13.703  1.00 29.56           O  
ATOM   3411  CB  MET B  77     -55.133  35.938 -10.733  1.00 29.23           C  
ATOM   3412  CG  MET B  77     -53.988  34.894 -10.633  1.00 28.10           C  
ATOM   3413  SD  MET B  77     -52.473  35.316 -11.540  1.00 28.24           S  
ATOM   3414  CE  MET B  77     -52.006  36.841 -10.709  1.00 25.23           C  
ATOM   3415  N   LEU B  78     -57.219  34.538 -12.733  1.00 30.51           N  
ATOM   3416  CA  LEU B  78     -57.745  33.367 -13.449  1.00 30.74           C  
ATOM   3417  C   LEU B  78     -57.673  33.632 -14.941  1.00 31.04           C  
ATOM   3418  O   LEU B  78     -57.320  32.745 -15.729  1.00 30.96           O  
ATOM   3419  CB  LEU B  78     -59.189  33.041 -13.018  1.00 30.26           C  
ATOM   3420  CG  LEU B  78     -59.318  32.479 -11.589  1.00 31.56           C  
ATOM   3421  CD1 LEU B  78     -60.759  32.554 -11.049  1.00 30.93           C  
ATOM   3422  CD2 LEU B  78     -58.794  31.059 -11.505  1.00 29.03           C  
ATOM   3423  N   SER B  79     -57.952  34.880 -15.302  1.00 31.20           N  
ATOM   3424  CA  SER B  79     -58.002  35.313 -16.682  1.00 31.97           C  
ATOM   3425  C   SER B  79     -56.594  35.267 -17.274  1.00 31.58           C  
ATOM   3426  O   SER B  79     -56.373  34.664 -18.323  1.00 32.14           O  
ATOM   3427  CB  SER B  79     -58.602  36.729 -16.730  1.00 32.16           C  
ATOM   3428  OG  SER B  79     -58.793  37.188 -18.058  1.00 35.75           O  
ATOM   3429  N   LEU B  80     -55.636  35.864 -16.570  1.00 31.44           N  
ATOM   3430  CA  LEU B  80     -54.246  35.857 -16.998  1.00 30.88           C  
ATOM   3431  C   LEU B  80     -53.709  34.438 -17.167  1.00 31.57           C  
ATOM   3432  O   LEU B  80     -53.022  34.141 -18.163  1.00 31.00           O  
ATOM   3433  CB  LEU B  80     -53.384  36.638 -16.013  1.00 30.35           C  
ATOM   3434  CG  LEU B  80     -51.871  36.621 -16.253  1.00 29.82           C  
ATOM   3435  CD1 LEU B  80     -51.448  37.475 -17.475  1.00 27.95           C  
ATOM   3436  CD2 LEU B  80     -51.142  37.064 -14.998  1.00 30.25           C  
ATOM   3437  N   LEU B  81     -54.023  33.571 -16.196  1.00 31.80           N  
ATOM   3438  CA  LEU B  81     -53.540  32.190 -16.216  1.00 32.57           C  
ATOM   3439  C   LEU B  81     -54.158  31.396 -17.360  1.00 33.35           C  
ATOM   3440  O   LEU B  81     -53.514  30.518 -17.942  1.00 33.72           O  
ATOM   3441  CB  LEU B  81     -53.772  31.482 -14.870  1.00 32.33           C  
ATOM   3442  CG  LEU B  81     -52.968  32.039 -13.676  1.00 32.52           C  
ATOM   3443  CD1 LEU B  81     -53.389  31.399 -12.362  1.00 32.12           C  
ATOM   3444  CD2 LEU B  81     -51.444  31.931 -13.871  1.00 30.22           C  
ATOM   3445  N   ALA B  82     -55.399  31.723 -17.700  1.00 34.26           N  
ATOM   3446  CA  ALA B  82     -56.108  31.003 -18.751  1.00 34.72           C  
ATOM   3447  C   ALA B  82     -55.553  31.447 -20.089  1.00 35.03           C  
ATOM   3448  O   ALA B  82     -55.542  30.679 -21.046  1.00 35.19           O  
ATOM   3449  CB  ALA B  82     -57.617  31.271 -18.665  1.00 34.90           C  
ATOM   3450  N   LYS B  83     -55.034  32.674 -20.107  1.00 35.17           N  
ATOM   3451  CA  LYS B  83     -54.607  33.361 -21.308  1.00 35.02           C  
ATOM   3452  C   LYS B  83     -53.129  33.147 -21.679  1.00 34.90           C  
ATOM   3453  O   LYS B  83     -52.789  33.091 -22.875  1.00 35.43           O  
ATOM   3454  CB  LYS B  83     -54.908  34.852 -21.135  1.00 35.57           C  
ATOM   3455  CG  LYS B  83     -54.366  35.751 -22.233  1.00 37.30           C  
ATOM   3456  CD  LYS B  83     -55.236  35.712 -23.483  1.00 39.86           C  
ATOM   3457  CE  LYS B  83     -54.444  36.145 -24.716  1.00 39.24           C  
ATOM   3458  NZ  LYS B  83     -55.333  36.848 -25.666  1.00 38.86           N1+
ATOM   3459  N   LEU B  84     -52.252  33.060 -20.677  1.00 33.87           N  
ATOM   3460  CA  LEU B  84     -50.828  32.810 -20.919  1.00 32.96           C  
ATOM   3461  C   LEU B  84     -50.651  31.545 -21.728  1.00 32.40           C  
ATOM   3462  O   LEU B  84     -51.438  30.626 -21.574  1.00 33.17           O  
ATOM   3463  CB  LEU B  84     -50.063  32.673 -19.605  1.00 32.41           C  
ATOM   3464  CG  LEU B  84     -49.692  33.983 -18.913  1.00 32.53           C  
ATOM   3465  CD1 LEU B  84     -49.461  33.755 -17.422  1.00 28.21           C  
ATOM   3466  CD2 LEU B  84     -48.474  34.587 -19.573  1.00 31.67           C  
ATOM   3467  N   PRO B  85     -49.615  31.480 -22.592  1.00 32.40           N  
ATOM   3468  CA  PRO B  85     -49.470  30.243 -23.362  1.00 32.08           C  
ATOM   3469  C   PRO B  85     -49.302  29.093 -22.396  1.00 32.02           C  
ATOM   3470  O   PRO B  85     -48.791  29.303 -21.298  1.00 32.11           O  
ATOM   3471  CB  PRO B  85     -48.187  30.459 -24.165  1.00 31.74           C  
ATOM   3472  CG  PRO B  85     -47.851  31.913 -24.015  1.00 32.68           C  
ATOM   3473  CD  PRO B  85     -48.439  32.357 -22.728  1.00 31.94           C  
ATOM   3474  N   ASP B  86     -49.748  27.900 -22.774  1.00 31.89           N  
ATOM   3475  CA  ASP B  86     -49.602  26.745 -21.886  1.00 32.41           C  
ATOM   3476  C   ASP B  86     -48.358  25.928 -22.228  1.00 31.84           C  
ATOM   3477  O   ASP B  86     -48.183  24.805 -21.737  1.00 32.02           O  
ATOM   3478  CB  ASP B  86     -50.882  25.877 -21.862  1.00 32.71           C  
ATOM   3479  CG  ASP B  86     -51.136  25.146 -23.180  1.00 35.77           C  
ATOM   3480  OD1 ASP B  86     -52.266  24.620 -23.338  1.00 39.51           O  
ATOM   3481  OD2 ASP B  86     -50.229  25.096 -24.062  1.00 37.27           O1-
ATOM   3482  N   ASN B  87     -47.504  26.500 -23.073  1.00 31.01           N  
ATOM   3483  CA  ASN B  87     -46.259  25.854 -23.500  1.00 30.55           C  
ATOM   3484  C   ASN B  87     -44.995  26.659 -23.149  1.00 30.14           C  
ATOM   3485  O   ASN B  87     -43.891  26.329 -23.601  1.00 29.60           O  
ATOM   3486  CB  ASN B  87     -46.293  25.542 -25.004  1.00 30.36           C  
ATOM   3487  CG  ASN B  87     -46.642  26.761 -25.867  1.00 30.49           C  
ATOM   3488  ND2 ASN B  87     -46.589  26.573 -27.179  1.00 30.12           N  
ATOM   3489  OD1 ASN B  87     -46.963  27.843 -25.370  1.00 28.03           O  
ATOM   3490  N   CYS B  88     -45.169  27.718 -22.358  1.00 29.00           N  
ATOM   3491  CA  CYS B  88     -44.035  28.444 -21.820  1.00 28.80           C  
ATOM   3492  C   CYS B  88     -43.617  27.670 -20.587  1.00 28.54           C  
ATOM   3493  O   CYS B  88     -44.390  26.871 -20.096  1.00 28.99           O  
ATOM   3494  CB  CYS B  88     -44.429  29.876 -21.449  1.00 28.46           C  
ATOM   3495  SG  CYS B  88     -45.595  30.047 -20.036  1.00 29.20           S  
ATOM   3496  N   HIS B  89     -42.423  27.926 -20.065  1.00 27.94           N  
ATOM   3497  CA  HIS B  89     -41.966  27.256 -18.844  1.00 27.34           C  
ATOM   3498  C   HIS B  89     -42.774  27.731 -17.635  1.00 26.66           C  
ATOM   3499  O   HIS B  89     -43.040  28.922 -17.513  1.00 27.15           O  
ATOM   3500  CB  HIS B  89     -40.472  27.506 -18.638  1.00 27.27           C  
ATOM   3501  CG  HIS B  89     -39.865  26.654 -17.571  1.00 28.87           C  
ATOM   3502  CD2 HIS B  89     -39.077  25.555 -17.648  1.00 30.41           C  
ATOM   3503  ND1 HIS B  89     -40.064  26.892 -16.227  1.00 29.24           N  
ATOM   3504  CE1 HIS B  89     -39.417  25.980 -15.520  1.00 30.12           C  
ATOM   3505  NE2 HIS B  89     -38.820  25.150 -16.359  1.00 32.54           N  
ATOM   3506  N   PRO B  90     -43.185  26.813 -16.737  1.00 26.11           N  
ATOM   3507  CA  PRO B  90     -43.994  27.217 -15.562  1.00 25.59           C  
ATOM   3508  C   PRO B  90     -43.390  28.336 -14.672  1.00 25.04           C  
ATOM   3509  O   PRO B  90     -44.129  29.054 -13.996  1.00 24.82           O  
ATOM   3510  CB  PRO B  90     -44.115  25.918 -14.759  1.00 25.76           C  
ATOM   3511  CG  PRO B  90     -44.084  24.848 -15.794  1.00 26.03           C  
ATOM   3512  CD  PRO B  90     -43.021  25.349 -16.796  1.00 26.37           C  
ATOM   3513  N   MET B  91     -42.065  28.466 -14.657  1.00 24.21           N  
ATOM   3514  CA  MET B  91     -41.415  29.580 -13.964  1.00 22.77           C  
ATOM   3515  C   MET B  91     -41.807  30.934 -14.567  1.00 22.79           C  
ATOM   3516  O   MET B  91     -41.967  31.895 -13.833  1.00 21.81           O  
ATOM   3517  CB  MET B  91     -39.906  29.367 -13.926  1.00 22.72           C  
ATOM   3518  CG  MET B  91     -39.494  28.273 -12.927  1.00 20.20           C  
ATOM   3519  SD  MET B  91     -39.845  28.752 -11.213  1.00 20.96           S  
ATOM   3520  CE  MET B  91     -38.501  29.885 -10.830  1.00 20.13           C  
ATOM   3521  N   ASP B  92     -42.022  30.982 -15.889  1.00 22.37           N  
ATOM   3522  CA  ASP B  92     -42.562  32.168 -16.584  1.00 22.63           C  
ATOM   3523  C   ASP B  92     -43.910  32.635 -16.047  1.00 22.79           C  
ATOM   3524  O   ASP B  92     -44.209  33.855 -16.002  1.00 23.10           O  
ATOM   3525  CB  ASP B  92     -42.757  31.892 -18.081  1.00 22.80           C  
ATOM   3526  CG  ASP B  92     -41.461  31.615 -18.813  1.00 23.76           C  
ATOM   3527  OD1 ASP B  92     -40.374  31.645 -18.192  1.00 25.01           O  
ATOM   3528  OD2 ASP B  92     -41.529  31.386 -20.042  1.00 25.04           O1-
ATOM   3529  N   VAL B  93     -44.740  31.666 -15.680  1.00 22.37           N  
ATOM   3530  CA  VAL B  93     -46.084  31.944 -15.192  1.00 22.40           C  
ATOM   3531  C   VAL B  93     -45.950  32.554 -13.808  1.00 22.59           C  
ATOM   3532  O   VAL B  93     -46.572  33.573 -13.500  1.00 22.85           O  
ATOM   3533  CB  VAL B  93     -46.936  30.653 -15.160  1.00 22.52           C  
ATOM   3534  CG1 VAL B  93     -48.264  30.888 -14.477  1.00 21.48           C  
ATOM   3535  CG2 VAL B  93     -47.141  30.128 -16.585  1.00 22.25           C  
ATOM   3536  N   VAL B  94     -45.086  31.962 -12.995  1.00 22.21           N  
ATOM   3537  CA  VAL B  94     -44.853  32.493 -11.671  1.00 23.21           C  
ATOM   3538  C   VAL B  94     -44.236  33.913 -11.733  1.00 22.70           C  
ATOM   3539  O   VAL B  94     -44.628  34.790 -10.968  1.00 23.28           O  
ATOM   3540  CB  VAL B  94     -44.034  31.479 -10.798  1.00 23.66           C  
ATOM   3541  CG1 VAL B  94     -43.634  32.094  -9.494  1.00 25.12           C  
ATOM   3542  CG2 VAL B  94     -44.891  30.255 -10.498  1.00 24.70           C  
ATOM   3543  N   ARG B  95     -43.311  34.133 -12.670  1.00 22.29           N  
ATOM   3544  CA  ARG B  95     -42.653  35.414 -12.865  1.00 22.03           C  
ATOM   3545  C   ARG B  95     -43.696  36.468 -13.253  1.00 22.32           C  
ATOM   3546  O   ARG B  95     -43.768  37.531 -12.653  1.00 22.02           O  
ATOM   3547  CB  ARG B  95     -41.574  35.266 -13.949  1.00 22.15           C  
ATOM   3548  CG  ARG B  95     -40.682  36.512 -14.228  1.00 22.23           C  
ATOM   3549  CD  ARG B  95     -39.743  36.219 -15.388  1.00 22.11           C  
ATOM   3550  NE  ARG B  95     -40.509  36.078 -16.635  1.00 22.99           N  
ATOM   3551  CZ  ARG B  95     -40.127  35.402 -17.717  1.00 21.24           C  
ATOM   3552  NH1 ARG B  95     -40.929  35.378 -18.768  1.00 21.96           N1+
ATOM   3553  NH2 ARG B  95     -38.975  34.750 -17.765  1.00 21.20           N  
ATOM   3554  N   THR B  96     -44.526  36.152 -14.244  1.00 22.30           N  
ATOM   3555  CA  THR B  96     -45.548  37.092 -14.719  1.00 22.49           C  
ATOM   3556  C   THR B  96     -46.641  37.350 -13.678  1.00 23.17           C  
ATOM   3557  O   THR B  96     -47.023  38.504 -13.449  1.00 24.20           O  
ATOM   3558  CB  THR B  96     -46.153  36.592 -16.042  1.00 22.20           C  
ATOM   3559  CG2 THR B  96     -47.041  37.627 -16.671  1.00 21.83           C  
ATOM   3560  OG1 THR B  96     -45.070  36.306 -16.939  1.00 22.22           O  
ATOM   3561  N   ALA B  97     -47.141  36.290 -13.042  1.00 22.84           N  
ATOM   3562  CA  ALA B  97     -48.188  36.450 -12.043  1.00 22.80           C  
ATOM   3563  C   ALA B  97     -47.757  37.333 -10.873  1.00 23.01           C  
ATOM   3564  O   ALA B  97     -48.501  38.195 -10.457  1.00 23.51           O  
ATOM   3565  CB  ALA B  97     -48.665  35.093 -11.550  1.00 22.96           C  
ATOM   3566  N   ILE B  98     -46.555  37.130 -10.345  1.00 23.55           N  
ATOM   3567  CA  ILE B  98     -46.063  37.948  -9.232  1.00 23.42           C  
ATOM   3568  C   ILE B  98     -45.933  39.427  -9.626  1.00 23.98           C  
ATOM   3569  O   ILE B  98     -46.326  40.307  -8.870  1.00 24.91           O  
ATOM   3570  CB  ILE B  98     -44.697  37.407  -8.702  1.00 23.48           C  
ATOM   3571  CG1 ILE B  98     -44.896  36.080  -7.951  1.00 23.69           C  
ATOM   3572  CG2 ILE B  98     -43.965  38.453  -7.824  1.00 22.48           C  
ATOM   3573  CD1 ILE B  98     -45.640  36.208  -6.613  1.00 23.87           C  
ATOM   3574  N   SER B  99     -45.387  39.691 -10.807  1.00 24.15           N  
ATOM   3575  CA  SER B  99     -45.282  41.049 -11.337  1.00 24.08           C  
ATOM   3576  C   SER B  99     -46.671  41.657 -11.478  1.00 24.20           C  
ATOM   3577  O   SER B  99     -46.897  42.831 -11.147  1.00 23.98           O  
ATOM   3578  CB  SER B  99     -44.583  41.027 -12.695  1.00 23.53           C  
ATOM   3579  OG  SER B  99     -44.521  42.326 -13.247  1.00 23.14           O  
ATOM   3580  N   TYR B 100     -47.599  40.847 -11.972  1.00 24.52           N  
ATOM   3581  CA  TYR B 100     -48.982  41.260 -12.085  1.00 24.92           C  
ATOM   3582  C   TYR B 100     -49.589  41.603 -10.717  1.00 24.60           C  
ATOM   3583  O   TYR B 100     -50.179  42.665 -10.534  1.00 24.83           O  
ATOM   3584  CB  TYR B 100     -49.797  40.177 -12.786  1.00 25.04           C  
ATOM   3585  CG  TYR B 100     -51.088  40.693 -13.379  1.00 27.20           C  
ATOM   3586  CD1 TYR B 100     -51.243  40.822 -14.756  1.00 30.27           C  
ATOM   3587  CD2 TYR B 100     -52.151  41.054 -12.565  1.00 30.17           C  
ATOM   3588  CE1 TYR B 100     -52.441  41.307 -15.306  1.00 32.51           C  
ATOM   3589  CE2 TYR B 100     -53.344  41.540 -13.099  1.00 33.31           C  
ATOM   3590  CZ  TYR B 100     -53.482  41.662 -14.463  1.00 34.27           C  
ATOM   3591  OH  TYR B 100     -54.678  42.126 -14.971  1.00 37.68           O  
ATOM   3592  N   LEU B 101     -49.435  40.714  -9.753  1.00 24.81           N  
ATOM   3593  CA  LEU B 101     -49.928  40.986  -8.403  1.00 25.39           C  
ATOM   3594  C   LEU B 101     -49.355  42.258  -7.784  1.00 25.70           C  
ATOM   3595  O   LEU B 101     -50.082  42.993  -7.105  1.00 25.31           O  
ATOM   3596  CB  LEU B 101     -49.670  39.806  -7.483  1.00 25.13           C  
ATOM   3597  CG  LEU B 101     -50.560  38.591  -7.694  1.00 25.92           C  
ATOM   3598  CD1 LEU B 101     -49.974  37.431  -6.934  1.00 27.39           C  
ATOM   3599  CD2 LEU B 101     -51.972  38.883  -7.215  1.00 27.93           C  
ATOM   3600  N   GLY B 102     -48.060  42.506  -8.011  1.00 25.83           N  
ATOM   3601  CA  GLY B 102     -47.417  43.737  -7.547  1.00 26.26           C  
ATOM   3602  C   GLY B 102     -48.112  44.986  -8.059  1.00 26.91           C  
ATOM   3603  O   GLY B 102     -48.377  45.909  -7.289  1.00 26.91           O  
ATOM   3604  N   ALA B 103     -48.429  44.993  -9.355  1.00 27.03           N  
ATOM   3605  CA  ALA B 103     -49.144  46.096  -9.993  1.00 28.10           C  
ATOM   3606  C   ALA B 103     -50.517  46.341  -9.357  1.00 29.18           C  
ATOM   3607  O   ALA B 103     -50.969  47.491  -9.258  1.00 28.71           O  
ATOM   3608  CB  ALA B 103     -49.292  45.839 -11.469  1.00 27.24           C  
ATOM   3609  N   GLU B 104     -51.170  45.260  -8.923  1.00 30.07           N  
ATOM   3610  CA  GLU B 104     -52.506  45.369  -8.327  1.00 31.31           C  
ATOM   3611  C   GLU B 104     -52.496  45.802  -6.867  1.00 31.76           C  
ATOM   3612  O   GLU B 104     -53.529  46.236  -6.356  1.00 32.37           O  
ATOM   3613  CB  GLU B 104     -53.270  44.056  -8.467  1.00 30.87           C  
ATOM   3614  CG  GLU B 104     -53.704  43.759  -9.885  1.00 33.39           C  
ATOM   3615  CD  GLU B 104     -54.680  42.618  -9.955  1.00 37.04           C  
ATOM   3616  OE1 GLU B 104     -54.582  41.706  -9.100  1.00 39.47           O  
ATOM   3617  OE2 GLU B 104     -55.546  42.627 -10.859  1.00 38.31           O1-
ATOM   3618  N   ASP B 105     -51.343  45.681  -6.205  1.00 32.28           N  
ATOM   3619  CA  ASP B 105     -51.250  45.892  -4.753  1.00 32.82           C  
ATOM   3620  C   ASP B 105     -51.135  47.377  -4.411  1.00 33.12           C  
ATOM   3621  O   ASP B 105     -50.111  48.003  -4.690  1.00 32.83           O  
ATOM   3622  CB  ASP B 105     -50.063  45.127  -4.152  1.00 32.67           C  
ATOM   3623  CG  ASP B 105     -50.124  45.032  -2.617  1.00 34.08           C  
ATOM   3624  OD1 ASP B 105     -50.389  46.056  -1.940  1.00 33.67           O  
ATOM   3625  OD2 ASP B 105     -49.893  43.919  -2.089  1.00 35.01           O1-
ATOM   3626  N   PRO B 106     -52.176  47.935  -3.769  1.00 33.82           N  
ATOM   3627  CA  PRO B 106     -52.158  49.364  -3.439  1.00 34.52           C  
ATOM   3628  C   PRO B 106     -50.936  49.751  -2.598  1.00 34.86           C  
ATOM   3629  O   PRO B 106     -50.478  50.881  -2.687  1.00 35.04           O  
ATOM   3630  CB  PRO B 106     -53.461  49.568  -2.637  1.00 34.83           C  
ATOM   3631  CG  PRO B 106     -54.273  48.295  -2.828  1.00 34.16           C  
ATOM   3632  CD  PRO B 106     -53.274  47.222  -3.089  1.00 33.73           C  
ATOM   3633  N   ASP B 107     -50.399  48.800  -1.830  1.00 35.15           N  
ATOM   3634  CA  ASP B 107     -49.252  49.053  -0.948  1.00 35.37           C  
ATOM   3635  C   ASP B 107     -47.909  48.634  -1.525  1.00 34.49           C  
ATOM   3636  O   ASP B 107     -46.911  48.616  -0.789  1.00 33.70           O  
ATOM   3637  CB  ASP B 107     -49.421  48.284   0.371  1.00 36.32           C  
ATOM   3638  CG  ASP B 107     -50.570  48.791   1.209  1.00 38.96           C  
ATOM   3639  OD1 ASP B 107     -50.822  50.020   1.241  1.00 42.41           O  
ATOM   3640  OD2 ASP B 107     -51.208  47.943   1.859  1.00 43.30           O1-
ATOM   3641  N   GLU B 108     -47.883  48.266  -2.810  1.00 33.94           N  
ATOM   3642  CA  GLU B 108     -46.664  47.752  -3.459  1.00 33.58           C  
ATOM   3643  C   GLU B 108     -45.377  48.460  -3.037  1.00 33.41           C  
ATOM   3644  O   GLU B 108     -44.404  47.800  -2.664  1.00 32.13           O  
ATOM   3645  CB  GLU B 108     -46.760  47.787  -4.991  1.00 33.50           C  
ATOM   3646  CG  GLU B 108     -45.596  47.029  -5.658  1.00 34.10           C  
ATOM   3647  CD  GLU B 108     -45.533  47.169  -7.174  1.00 34.89           C  
ATOM   3648  OE1 GLU B 108     -45.880  48.254  -7.690  1.00 33.18           O  
ATOM   3649  OE2 GLU B 108     -45.113  46.192  -7.842  1.00 34.41           O1-
ATOM   3650  N   ASP B 109     -45.396  49.796  -3.093  1.00 33.58           N  
ATOM   3651  CA  ASP B 109     -44.203  50.609  -2.924  1.00 34.76           C  
ATOM   3652  C   ASP B 109     -44.016  51.157  -1.503  1.00 35.09           C  
ATOM   3653  O   ASP B 109     -43.117  51.965  -1.269  1.00 35.55           O  
ATOM   3654  CB  ASP B 109     -44.182  51.741  -3.979  1.00 35.60           C  
ATOM   3655  CG  ASP B 109     -44.081  51.203  -5.423  1.00 37.92           C  
ATOM   3656  OD1 ASP B 109     -43.096  50.477  -5.688  1.00 41.21           O  
ATOM   3657  OD2 ASP B 109     -44.969  51.493  -6.280  1.00 38.19           O1-
ATOM   3658  N   ASP B 110     -44.858  50.706  -0.568  1.00 34.84           N  
ATOM   3659  CA  ASP B 110     -44.778  51.065   0.853  1.00 34.27           C  
ATOM   3660  C   ASP B 110     -44.008  49.999   1.642  1.00 33.90           C  
ATOM   3661  O   ASP B 110     -44.558  48.972   2.039  1.00 33.65           O  
ATOM   3662  CB  ASP B 110     -46.193  51.268   1.434  1.00 34.24           C  
ATOM   3663  CG  ASP B 110     -46.190  51.604   2.934  1.00 36.09           C  
ATOM   3664  OD1 ASP B 110     -45.099  51.848   3.530  1.00 33.43           O  
ATOM   3665  OD2 ASP B 110     -47.309  51.612   3.522  1.00 38.16           O1-
ATOM   3666  N   ALA B 111     -42.737  50.283   1.897  1.00 33.85           N  
ATOM   3667  CA  ALA B 111     -41.814  49.331   2.509  1.00 33.71           C  
ATOM   3668  C   ALA B 111     -42.221  48.908   3.920  1.00 33.69           C  
ATOM   3669  O   ALA B 111     -41.754  47.869   4.422  1.00 34.09           O  
ATOM   3670  CB  ALA B 111     -40.400  49.908   2.513  1.00 33.80           C  
ATOM   3671  N   ALA B 112     -43.084  49.703   4.550  1.00 32.55           N  
ATOM   3672  CA  ALA B 112     -43.542  49.416   5.899  1.00 32.21           C  
ATOM   3673  C   ALA B 112     -44.634  48.333   5.886  1.00 32.08           C  
ATOM   3674  O   ALA B 112     -45.014  47.825   6.933  1.00 32.40           O  
ATOM   3675  CB  ALA B 112     -44.043  50.724   6.605  1.00 32.01           C  
ATOM   3676  N   ALA B 113     -45.137  47.979   4.705  1.00 31.23           N  
ATOM   3677  CA  ALA B 113     -46.165  46.943   4.595  1.00 30.52           C  
ATOM   3678  C   ALA B 113     -45.592  45.624   4.085  1.00 29.77           C  
ATOM   3679  O   ALA B 113     -46.332  44.770   3.608  1.00 29.64           O  
ATOM   3680  CB  ALA B 113     -47.312  47.412   3.673  1.00 30.39           C  
ATOM   3681  N   ASN B 114     -44.275  45.474   4.157  1.00 28.97           N  
ATOM   3682  CA  ASN B 114     -43.617  44.262   3.660  1.00 28.84           C  
ATOM   3683  C   ASN B 114     -44.138  42.949   4.245  1.00 28.48           C  
ATOM   3684  O   ASN B 114     -44.287  41.973   3.501  1.00 28.49           O  
ATOM   3685  CB  ASN B 114     -42.092  44.347   3.814  1.00 28.17           C  
ATOM   3686  CG  ASN B 114     -41.433  45.095   2.664  1.00 29.40           C  
ATOM   3687  ND2 ASN B 114     -40.128  45.384   2.793  1.00 28.29           N  
ATOM   3688  OD1 ASN B 114     -42.086  45.403   1.669  1.00 28.18           O  
ATOM   3689  N   ARG B 115     -44.411  42.932   5.556  1.00 28.19           N  
ATOM   3690  CA  ARG B 115     -44.903  41.726   6.250  1.00 28.08           C  
ATOM   3691  C   ARG B 115     -46.219  41.289   5.651  1.00 26.58           C  
ATOM   3692  O   ARG B 115     -46.383  40.134   5.300  1.00 25.73           O  
ATOM   3693  CB  ARG B 115     -45.021  41.917   7.771  1.00 28.70           C  
ATOM   3694  CG  ARG B 115     -43.663  42.202   8.450  1.00 33.75           C  
ATOM   3695  CD  ARG B 115     -43.658  41.978   9.969  1.00 42.77           C  
ATOM   3696  NE  ARG B 115     -42.274  41.821  10.438  1.00 50.35           N  
ATOM   3697  CZ  ARG B 115     -41.905  41.451  11.669  1.00 53.65           C  
ATOM   3698  NH1 ARG B 115     -42.812  41.187  12.610  1.00 55.74           N1+
ATOM   3699  NH2 ARG B 115     -40.611  41.354  11.967  1.00 54.64           N  
ATOM   3700  N   ALA B 116     -47.125  42.235   5.468  1.00 25.73           N  
ATOM   3701  CA  ALA B 116     -48.391  41.941   4.811  1.00 25.20           C  
ATOM   3702  C   ALA B 116     -48.156  41.435   3.387  1.00 24.76           C  
ATOM   3703  O   ALA B 116     -48.676  40.391   3.003  1.00 24.59           O  
ATOM   3704  CB  ALA B 116     -49.323  43.169   4.848  1.00 25.05           C  
ATOM   3705  N   LYS B 117     -47.309  42.124   2.629  1.00 24.83           N  
ATOM   3706  CA  LYS B 117     -47.032  41.725   1.235  1.00 24.40           C  
ATOM   3707  C   LYS B 117     -46.429  40.322   1.110  1.00 24.49           C  
ATOM   3708  O   LYS B 117     -46.870  39.515   0.272  1.00 24.49           O  
ATOM   3709  CB  LYS B 117     -46.170  42.775   0.529  1.00 24.05           C  
ATOM   3710  CG  LYS B 117     -46.969  44.044   0.182  1.00 24.14           C  
ATOM   3711  CD  LYS B 117     -46.101  45.169  -0.485  1.00 25.25           C  
ATOM   3712  CE  LYS B 117     -45.367  46.027   0.563  1.00 23.90           C  
ATOM   3713  NZ  LYS B 117     -44.271  46.880   0.004  1.00 28.15           N1+
ATOM   3714  N   ALA B 118     -45.445  40.021   1.954  1.00 23.97           N  
ATOM   3715  CA  ALA B 118     -44.770  38.714   1.925  1.00 23.99           C  
ATOM   3716  C   ALA B 118     -45.765  37.591   2.242  1.00 24.49           C  
ATOM   3717  O   ALA B 118     -45.781  36.540   1.590  1.00 24.45           O  
ATOM   3718  CB  ALA B 118     -43.613  38.705   2.923  1.00 23.43           C  
ATOM   3719  N   MET B 119     -46.603  37.836   3.243  1.00 24.65           N  
ATOM   3720  CA  MET B 119     -47.662  36.908   3.595  1.00 26.01           C  
ATOM   3721  C   MET B 119     -48.630  36.688   2.417  1.00 25.21           C  
ATOM   3722  O   MET B 119     -48.997  35.557   2.110  1.00 25.27           O  
ATOM   3723  CB  MET B 119     -48.388  37.378   4.871  1.00 25.68           C  
ATOM   3724  CG  MET B 119     -49.755  36.784   5.030  1.00 30.83           C  
ATOM   3725  SD  MET B 119     -49.678  34.994   5.323  1.00 39.70           S  
ATOM   3726  CE  MET B 119     -49.748  34.991   7.128  1.00 32.31           C  
ATOM   3727  N   ARG B 120     -49.025  37.760   1.745  1.00 25.23           N  
ATOM   3728  CA  ARG B 120     -49.909  37.609   0.592  1.00 25.60           C  
ATOM   3729  C   ARG B 120     -49.317  36.739  -0.510  1.00 25.03           C  
ATOM   3730  O   ARG B 120     -50.010  35.890  -1.065  1.00 25.19           O  
ATOM   3731  CB  ARG B 120     -50.352  38.961   0.041  1.00 25.42           C  
ATOM   3732  CG  ARG B 120     -51.580  39.478   0.761  1.00 27.71           C  
ATOM   3733  CD  ARG B 120     -52.209  40.725   0.091  1.00 29.63           C  
ATOM   3734  NE  ARG B 120     -51.290  41.866   0.055  1.00 29.06           N  
ATOM   3735  CZ  ARG B 120     -51.312  42.894   0.902  1.00 31.90           C  
ATOM   3736  NH1 ARG B 120     -52.200  42.951   1.889  1.00 31.19           N1+
ATOM   3737  NH2 ARG B 120     -50.434  43.884   0.761  1.00 32.53           N  
ATOM   3738  N   MET B 121     -48.038  36.953  -0.804  1.00 25.11           N  
ATOM   3739  CA  MET B 121     -47.353  36.204  -1.853  0.50 25.42           C  
ATOM   3741  C   MET B 121     -47.167  34.750  -1.450  1.00 25.20           C  
ATOM   3742  O   MET B 121     -47.338  33.852  -2.261  1.00 25.19           O  
ATOM   3743  CB  MET B 121     -46.005  36.840  -2.189  0.50 25.49           C  
ATOM   3745  CG  MET B 121     -46.101  38.275  -2.673  0.50 26.60           C  
ATOM   3747  SD  MET B 121     -44.470  39.043  -2.677  0.50 31.12           S  
ATOM   3749  CE  MET B 121     -43.968  38.583  -4.308  0.50 29.49           C  
ATOM   3751  N   MET B 122     -46.825  34.522  -0.189  1.00 25.16           N  
ATOM   3752  CA  MET B 122     -46.644  33.163   0.293  1.00 25.12           C  
ATOM   3753  C   MET B 122     -47.965  32.368   0.209  1.00 24.25           C  
ATOM   3754  O   MET B 122     -47.977  31.177  -0.128  1.00 23.57           O  
ATOM   3755  CB  MET B 122     -46.106  33.199   1.719  1.00 25.55           C  
ATOM   3756  CG  MET B 122     -45.762  31.837   2.291  1.00 29.13           C  
ATOM   3757  SD  MET B 122     -47.157  31.210   3.227  1.00 37.60           S  
ATOM   3758  CE  MET B 122     -46.863  31.971   4.810  1.00 34.44           C  
ATOM   3759  N   ALA B 123     -49.068  33.038   0.505  1.00 23.39           N  
ATOM   3760  CA  ALA B 123     -50.356  32.378   0.548  1.00 23.40           C  
ATOM   3761  C   ALA B 123     -50.914  32.064  -0.844  1.00 23.37           C  
ATOM   3762  O   ALA B 123     -51.524  31.010  -1.026  1.00 23.37           O  
ATOM   3763  CB  ALA B 123     -51.332  33.179   1.349  1.00 22.98           C  
ATOM   3764  N   VAL B 124     -50.673  32.947  -1.817  1.00 23.09           N  
ATOM   3765  CA  VAL B 124     -51.287  32.822  -3.149  1.00 23.00           C  
ATOM   3766  C   VAL B 124     -50.460  31.979  -4.103  1.00 23.30           C  
ATOM   3767  O   VAL B 124     -51.021  31.351  -5.025  1.00 23.13           O  
ATOM   3768  CB  VAL B 124     -51.584  34.213  -3.812  1.00 23.25           C  
ATOM   3769  CG1 VAL B 124     -50.301  34.856  -4.324  1.00 22.76           C  
ATOM   3770  CG2 VAL B 124     -52.635  34.086  -4.943  1.00 21.66           C  
ATOM   3771  N   LEU B 125     -49.135  31.975  -3.910  1.00 22.41           N  
ATOM   3772  CA  LEU B 125     -48.265  31.181  -4.789  1.00 22.49           C  
ATOM   3773  C   LEU B 125     -48.723  29.715  -5.030  1.00 22.01           C  
ATOM   3774  O   LEU B 125     -48.732  29.267  -6.186  1.00 22.36           O  
ATOM   3775  CB  LEU B 125     -46.791  31.260  -4.367  1.00 22.20           C  
ATOM   3776  CG  LEU B 125     -46.023  32.485  -4.870  1.00 23.22           C  
ATOM   3777  CD1 LEU B 125     -44.705  32.628  -4.108  1.00 22.75           C  
ATOM   3778  CD2 LEU B 125     -45.780  32.388  -6.391  1.00 21.99           C  
ATOM   3779  N   PRO B 126     -49.141  28.985  -3.970  1.00 21.98           N  
ATOM   3780  CA  PRO B 126     -49.568  27.597  -4.230  1.00 21.94           C  
ATOM   3781  C   PRO B 126     -50.787  27.548  -5.120  1.00 21.80           C  
ATOM   3782  O   PRO B 126     -50.928  26.643  -5.936  1.00 22.35           O  
ATOM   3783  CB  PRO B 126     -49.908  27.060  -2.834  1.00 21.68           C  
ATOM   3784  CG  PRO B 126     -49.113  27.898  -1.902  1.00 21.85           C  
ATOM   3785  CD  PRO B 126     -49.115  29.274  -2.518  1.00 21.86           C  
ATOM   3786  N   THR B 127     -51.661  28.529  -4.978  1.00 22.16           N  
ATOM   3787  CA  THR B 127     -52.869  28.549  -5.770  1.00 22.25           C  
ATOM   3788  C   THR B 127     -52.528  28.703  -7.249  1.00 22.53           C  
ATOM   3789  O   THR B 127     -53.078  27.980  -8.091  1.00 23.28           O  
ATOM   3790  CB  THR B 127     -53.777  29.678  -5.320  1.00 22.33           C  
ATOM   3791  CG2 THR B 127     -55.131  29.543  -5.953  1.00 21.81           C  
ATOM   3792  OG1 THR B 127     -53.889  29.630  -3.888  1.00 22.94           O  
ATOM   3793  N   ILE B 128     -51.632  29.636  -7.557  1.00 21.76           N  
ATOM   3794  CA  ILE B 128     -51.151  29.843  -8.928  1.00 22.01           C  
ATOM   3795  C   ILE B 128     -50.437  28.597  -9.502  1.00 22.31           C  
ATOM   3796  O   ILE B 128     -50.735  28.162 -10.613  1.00 22.80           O  
ATOM   3797  CB  ILE B 128     -50.230  31.093  -9.005  1.00 21.98           C  
ATOM   3798  CG1 ILE B 128     -51.031  32.347  -8.639  1.00 21.90           C  
ATOM   3799  CG2 ILE B 128     -49.566  31.210 -10.386  1.00 21.38           C  
ATOM   3800  CD1 ILE B 128     -50.175  33.542  -8.251  1.00 24.86           C  
ATOM   3801  N   VAL B 129     -49.516  28.018  -8.739  1.00 22.14           N  
ATOM   3802  CA  VAL B 129     -48.762  26.855  -9.191  1.00 21.95           C  
ATOM   3803  C   VAL B 129     -49.668  25.638  -9.482  1.00 22.85           C  
ATOM   3804  O   VAL B 129     -49.502  24.953 -10.497  1.00 22.34           O  
ATOM   3805  CB  VAL B 129     -47.658  26.470  -8.167  1.00 22.02           C  
ATOM   3806  CG1 VAL B 129     -47.006  25.110  -8.532  1.00 20.94           C  
ATOM   3807  CG2 VAL B 129     -46.619  27.558  -8.073  1.00 19.68           C  
ATOM   3808  N   ALA B 130     -50.627  25.378  -8.592  1.00 23.52           N  
ATOM   3809  CA  ALA B 130     -51.593  24.290  -8.817  1.00 24.17           C  
ATOM   3810  C   ALA B 130     -52.415  24.508 -10.088  1.00 24.46           C  
ATOM   3811  O   ALA B 130     -52.613  23.577 -10.863  1.00 24.84           O  
ATOM   3812  CB  ALA B 130     -52.514  24.125  -7.610  1.00 23.49           C  
ATOM   3813  N   ILE B 131     -52.903  25.731 -10.292  1.00 24.94           N  
ATOM   3814  CA  ILE B 131     -53.714  26.039 -11.479  1.00 25.52           C  
ATOM   3815  C   ILE B 131     -52.908  25.813 -12.762  1.00 26.19           C  
ATOM   3816  O   ILE B 131     -53.407  25.251 -13.730  1.00 26.95           O  
ATOM   3817  CB  ILE B 131     -54.273  27.486 -11.428  1.00 25.64           C  
ATOM   3818  CG1 ILE B 131     -55.406  27.571 -10.396  1.00 24.35           C  
ATOM   3819  CG2 ILE B 131     -54.734  27.966 -12.837  1.00 24.40           C  
ATOM   3820  CD1 ILE B 131     -55.840  29.039 -10.059  1.00 25.74           C  
ATOM   3821  N   ASP B 132     -51.657  26.244 -12.758  1.00 26.81           N  
ATOM   3822  CA  ASP B 132     -50.830  26.158 -13.941  1.00 27.92           C  
ATOM   3823  C   ASP B 132     -50.476  24.716 -14.235  1.00 28.85           C  
ATOM   3824  O   ASP B 132     -50.500  24.299 -15.392  1.00 29.27           O  
ATOM   3825  CB  ASP B 132     -49.558  26.988 -13.772  1.00 28.00           C  
ATOM   3826  CG  ASP B 132     -48.733  27.056 -15.042  1.00 28.72           C  
ATOM   3827  OD1 ASP B 132     -49.333  27.187 -16.136  1.00 31.42           O  
ATOM   3828  OD2 ASP B 132     -47.487  26.974 -14.948  1.00 28.91           O1-
ATOM   3829  N   MET B 133     -50.144  23.951 -13.193  1.00 29.13           N  
ATOM   3830  CA  MET B 133     -49.891  22.539 -13.379  1.00 29.58           C  
ATOM   3831  C   MET B 133     -51.120  21.833 -13.965  1.00 29.73           C  
ATOM   3832  O   MET B 133     -50.998  21.028 -14.887  1.00 29.61           O  
ATOM   3833  CB  MET B 133     -49.501  21.890 -12.062  1.00 30.19           C  
ATOM   3834  CG  MET B 133     -48.759  20.555 -12.223  1.00 31.36           C  
ATOM   3835  SD  MET B 133     -48.445  19.809 -10.598  1.00 34.41           S  
ATOM   3836  CE  MET B 133     -50.008  18.995 -10.299  1.00 35.50           C  
ATOM   3837  N   ARG B 134     -52.301  22.160 -13.441  1.00 29.85           N  
ATOM   3838  CA  ARG B 134     -53.528  21.498 -13.855  1.00 29.80           C  
ATOM   3839  C   ARG B 134     -54.003  21.901 -15.251  1.00 30.19           C  
ATOM   3840  O   ARG B 134     -54.389  21.030 -16.023  1.00 30.26           O  
ATOM   3841  CB  ARG B 134     -54.620  21.687 -12.817  1.00 29.13           C  
ATOM   3842  CG  ARG B 134     -54.420  20.790 -11.609  1.00 28.26           C  
ATOM   3843  CD  ARG B 134     -55.380  21.142 -10.476  1.00 26.47           C  
ATOM   3844  NE  ARG B 134     -56.782  20.992 -10.865  1.00 26.34           N  
ATOM   3845  CZ  ARG B 134     -57.423  19.827 -10.970  1.00 27.09           C  
ATOM   3846  NH1 ARG B 134     -56.815  18.669 -10.687  1.00 24.55           N1+
ATOM   3847  NH2 ARG B 134     -58.697  19.828 -11.338  1.00 26.40           N  
ATOM   3848  N   ARG B 135     -53.948  23.195 -15.585  1.00 30.65           N  
ATOM   3849  CA  ARG B 135     -54.361  23.660 -16.924  1.00 31.26           C  
ATOM   3850  C   ARG B 135     -53.571  22.986 -18.063  1.00 31.54           C  
ATOM   3851  O   ARG B 135     -54.098  22.826 -19.146  1.00 31.59           O  
ATOM   3852  CB  ARG B 135     -54.353  25.203 -17.045  1.00 31.09           C  
ATOM   3853  CG  ARG B 135     -53.037  25.818 -17.521  1.00 31.47           C  
ATOM   3854  CD  ARG B 135     -52.913  27.340 -17.236  1.00 30.45           C  
ATOM   3855  NE  ARG B 135     -51.540  27.778 -17.501  1.00 29.99           N  
ATOM   3856  CZ  ARG B 135     -51.126  28.385 -18.625  1.00 32.43           C  
ATOM   3857  NH1 ARG B 135     -51.990  28.686 -19.602  1.00 29.38           N1+
ATOM   3858  NH2 ARG B 135     -49.835  28.718 -18.771  1.00 29.63           N  
ATOM   3859  N   ARG B 136     -52.332  22.571 -17.809  1.00 31.84           N  
ATOM   3860  CA  ARG B 136     -51.513  21.937 -18.841  1.00 33.07           C  
ATOM   3861  C   ARG B 136     -51.898  20.466 -19.086  1.00 33.69           C  
ATOM   3862  O   ARG B 136     -51.516  19.868 -20.090  1.00 33.47           O  
ATOM   3863  CB  ARG B 136     -50.029  22.036 -18.476  1.00 33.21           C  
ATOM   3864  CG  ARG B 136     -49.524  23.447 -18.386  1.00 33.32           C  
ATOM   3865  CD  ARG B 136     -48.165  23.519 -17.721  1.00 33.88           C  
ATOM   3866  NE  ARG B 136     -47.815  24.913 -17.454  1.00 34.12           N  
ATOM   3867  CZ  ARG B 136     -47.025  25.658 -18.216  1.00 33.63           C  
ATOM   3868  NH1 ARG B 136     -46.457  25.152 -19.303  1.00 33.14           N1+
ATOM   3869  NH2 ARG B 136     -46.788  26.913 -17.874  1.00 33.68           N  
ATOM   3870  N   ARG B 137     -52.640  19.896 -18.140  1.00 34.50           N  
ATOM   3871  CA  ARG B 137     -53.178  18.534 -18.242  1.00 35.02           C  
ATOM   3872  C   ARG B 137     -54.655  18.583 -18.663  1.00 34.60           C  
ATOM   3873  O   ARG B 137     -55.331  17.569 -18.663  1.00 35.11           O  
ATOM   3874  CB  ARG B 137     -53.047  17.816 -16.895  1.00 35.17           C  
ATOM   3875  CG  ARG B 137     -51.606  17.628 -16.361  1.00 37.62           C  
ATOM   3876  CD  ARG B 137     -51.627  17.209 -14.877  1.00 39.54           C  
ATOM   3877  NE  ARG B 137     -50.328  16.768 -14.362  1.00 42.04           N  
ATOM   3878  CZ  ARG B 137     -50.141  16.227 -13.151  1.00 43.83           C  
ATOM   3879  NH1 ARG B 137     -51.168  16.045 -12.331  1.00 44.15           N1+
ATOM   3880  NH2 ARG B 137     -48.930  15.849 -12.759  1.00 43.95           N  
ATOM   3881  N   GLY B 138     -55.141  19.770 -19.011  1.00 34.58           N  
ATOM   3882  CA  GLY B 138     -56.533  19.978 -19.421  1.00 34.39           C  
ATOM   3883  C   GLY B 138     -57.538  20.088 -18.280  1.00 34.44           C  
ATOM   3884  O   GLY B 138     -58.745  20.001 -18.504  1.00 34.92           O  
ATOM   3885  N   LEU B 139     -57.046  20.317 -17.063  1.00 33.89           N  
ATOM   3886  CA  LEU B 139     -57.877  20.286 -15.849  1.00 33.03           C  
ATOM   3887  C   LEU B 139     -58.189  21.680 -15.278  1.00 32.58           C  
ATOM   3888  O   LEU B 139     -57.355  22.593 -15.372  1.00 32.50           O  
ATOM   3889  CB  LEU B 139     -57.209  19.401 -14.784  1.00 33.16           C  
ATOM   3890  CG  LEU B 139     -56.984  17.917 -15.104  1.00 33.19           C  
ATOM   3891  CD1 LEU B 139     -56.080  17.256 -14.070  1.00 33.95           C  
ATOM   3892  CD2 LEU B 139     -58.296  17.149 -15.209  1.00 34.53           C  
ATOM   3893  N   PRO B 140     -59.399  21.860 -14.700  1.00 31.93           N  
ATOM   3894  CA  PRO B 140     -59.815  23.157 -14.141  1.00 31.21           C  
ATOM   3895  C   PRO B 140     -59.236  23.422 -12.734  1.00 30.30           C  
ATOM   3896  O   PRO B 140     -58.769  22.490 -12.092  1.00 30.12           O  
ATOM   3897  CB  PRO B 140     -61.341  23.013 -14.056  1.00 30.99           C  
ATOM   3898  CG  PRO B 140     -61.544  21.569 -13.772  1.00 31.04           C  
ATOM   3899  CD  PRO B 140     -60.491  20.867 -14.618  1.00 31.75           C  
ATOM   3900  N   PRO B 141     -59.274  24.687 -12.259  1.00 29.95           N  
ATOM   3901  CA  PRO B 141     -58.825  25.006 -10.891  1.00 29.92           C  
ATOM   3902  C   PRO B 141     -59.661  24.328  -9.795  1.00 30.18           C  
ATOM   3903  O   PRO B 141     -60.893  24.212  -9.922  1.00 30.34           O  
ATOM   3904  CB  PRO B 141     -59.011  26.520 -10.791  1.00 29.46           C  
ATOM   3905  CG  PRO B 141     -59.067  27.005 -12.205  1.00 30.56           C  
ATOM   3906  CD  PRO B 141     -59.668  25.896 -13.007  1.00 29.66           C  
ATOM   3907  N   ILE B 142     -58.980  23.865  -8.748  1.00 30.04           N  
ATOM   3908  CA  ILE B 142     -59.622  23.430  -7.514  1.00 29.80           C  
ATOM   3909  C   ILE B 142     -59.403  24.518  -6.480  1.00 29.63           C  
ATOM   3910  O   ILE B 142     -58.274  24.942  -6.226  1.00 29.67           O  
ATOM   3911  CB  ILE B 142     -59.083  22.058  -7.022  1.00 30.26           C  
ATOM   3912  CG1 ILE B 142     -59.673  20.927  -7.871  1.00 29.68           C  
ATOM   3913  CG2 ILE B 142     -59.455  21.823  -5.575  1.00 28.93           C  
ATOM   3914  CD1 ILE B 142     -58.864  19.693  -7.856  1.00 29.42           C  
ATOM   3915  N   ALA B 143     -60.496  24.986  -5.894  1.00 29.66           N  
ATOM   3916  CA  ALA B 143     -60.435  26.111  -4.973  1.00 29.32           C  
ATOM   3917  C   ALA B 143     -59.601  25.787  -3.707  1.00 29.11           C  
ATOM   3918  O   ALA B 143     -59.531  24.634  -3.266  1.00 28.91           O  
ATOM   3919  CB  ALA B 143     -61.847  26.555  -4.607  1.00 29.40           C  
ATOM   3920  N   PRO B 144     -58.932  26.801  -3.145  1.00 28.92           N  
ATOM   3921  CA  PRO B 144     -58.366  26.664  -1.810  1.00 28.53           C  
ATOM   3922  C   PRO B 144     -59.428  26.192  -0.775  1.00 28.69           C  
ATOM   3923  O   PRO B 144     -60.599  26.560  -0.858  1.00 27.50           O  
ATOM   3924  CB  PRO B 144     -57.922  28.092  -1.500  1.00 28.67           C  
ATOM   3925  CG  PRO B 144     -57.608  28.666  -2.826  1.00 28.70           C  
ATOM   3926  CD  PRO B 144     -58.688  28.144  -3.702  1.00 28.50           C  
ATOM   3927  N   HIS B 145     -59.015  25.376   0.187  1.00 28.97           N  
ATOM   3928  CA  HIS B 145     -59.944  24.880   1.193  1.00 29.68           C  
ATOM   3929  C   HIS B 145     -59.518  25.378   2.569  1.00 29.44           C  
ATOM   3930  O   HIS B 145     -58.446  25.006   3.059  1.00 29.36           O  
ATOM   3931  CB  HIS B 145     -59.995  23.349   1.164  1.00 29.78           C  
ATOM   3932  CG  HIS B 145     -61.093  22.759   1.997  1.00 31.75           C  
ATOM   3933  CD2 HIS B 145     -62.095  21.904   1.676  1.00 33.90           C  
ATOM   3934  ND1 HIS B 145     -61.218  23.001   3.350  1.00 31.90           N  
ATOM   3935  CE1 HIS B 145     -62.261  22.341   3.823  1.00 33.47           C  
ATOM   3936  NE2 HIS B 145     -62.805  21.659   2.830  1.00 35.65           N  
ATOM   3937  N   SER B 146     -60.370  26.181   3.204  1.00 29.40           N  
ATOM   3938  CA  SER B 146     -60.001  26.816   4.471  1.00 30.34           C  
ATOM   3939  C   SER B 146     -59.987  25.867   5.699  1.00 29.84           C  
ATOM   3940  O   SER B 146     -59.594  26.256   6.793  1.00 30.23           O  
ATOM   3941  CB  SER B 146     -60.837  28.089   4.706  1.00 30.58           C  
ATOM   3942  OG  SER B 146     -62.185  27.758   4.968  1.00 32.82           O  
ATOM   3943  N   GLY B 147     -60.353  24.607   5.491  1.00 30.10           N  
ATOM   3944  CA  GLY B 147     -60.214  23.570   6.531  1.00 29.70           C  
ATOM   3945  C   GLY B 147     -58.838  22.897   6.523  1.00 29.69           C  
ATOM   3946  O   GLY B 147     -58.474  22.198   7.491  1.00 30.39           O  
ATOM   3947  N   LEU B 148     -58.066  23.117   5.453  1.00 27.64           N  
ATOM   3948  CA  LEU B 148     -56.773  22.438   5.260  1.00 26.45           C  
ATOM   3949  C   LEU B 148     -55.609  23.372   5.547  1.00 25.51           C  
ATOM   3950  O   LEU B 148     -55.694  24.560   5.259  1.00 24.92           O  
ATOM   3951  CB  LEU B 148     -56.650  21.921   3.815  1.00 25.90           C  
ATOM   3952  CG  LEU B 148     -57.725  20.935   3.338  1.00 26.95           C  
ATOM   3953  CD1 LEU B 148     -57.459  20.494   1.893  1.00 27.00           C  
ATOM   3954  CD2 LEU B 148     -57.816  19.708   4.267  1.00 25.51           C  
ATOM   3955  N   GLY B 149     -54.522  22.826   6.090  1.00 24.95           N  
ATOM   3956  CA  GLY B 149     -53.284  23.577   6.307  1.00 24.67           C  
ATOM   3957  C   GLY B 149     -52.535  23.764   4.999  1.00 24.77           C  
ATOM   3958  O   GLY B 149     -52.973  23.286   3.952  1.00 24.59           O  
ATOM   3959  N   TYR B 150     -51.402  24.450   5.050  1.00 24.83           N  
ATOM   3960  CA  TYR B 150     -50.689  24.832   3.837  1.00 24.74           C  
ATOM   3961  C   TYR B 150     -50.333  23.611   2.984  1.00 25.07           C  
ATOM   3962  O   TYR B 150     -50.653  23.554   1.791  1.00 25.21           O  
ATOM   3963  CB  TYR B 150     -49.431  25.643   4.198  1.00 24.85           C  
ATOM   3964  CG  TYR B 150     -48.563  26.019   3.010  1.00 24.82           C  
ATOM   3965  CD1 TYR B 150     -47.693  25.089   2.433  1.00 23.83           C  
ATOM   3966  CD2 TYR B 150     -48.596  27.314   2.473  1.00 24.46           C  
ATOM   3967  CE1 TYR B 150     -46.885  25.433   1.340  1.00 24.71           C  
ATOM   3968  CE2 TYR B 150     -47.791  27.666   1.372  1.00 24.42           C  
ATOM   3969  CZ  TYR B 150     -46.943  26.718   0.822  1.00 24.92           C  
ATOM   3970  OH  TYR B 150     -46.151  27.041  -0.249  1.00 27.62           O  
ATOM   3971  N   ALA B 151     -49.672  22.633   3.594  1.00 24.95           N  
ATOM   3972  CA  ALA B 151     -49.240  21.444   2.871  1.00 24.83           C  
ATOM   3973  C   ALA B 151     -50.436  20.637   2.334  1.00 24.97           C  
ATOM   3974  O   ALA B 151     -50.443  20.221   1.179  1.00 24.91           O  
ATOM   3975  CB  ALA B 151     -48.363  20.589   3.758  1.00 24.11           C  
ATOM   3976  N   GLN B 152     -51.456  20.440   3.165  1.00 24.97           N  
ATOM   3977  CA  GLN B 152     -52.604  19.620   2.761  1.00 25.32           C  
ATOM   3978  C   GLN B 152     -53.371  20.275   1.630  1.00 25.45           C  
ATOM   3979  O   GLN B 152     -53.842  19.588   0.705  1.00 25.28           O  
ATOM   3980  CB  GLN B 152     -53.543  19.383   3.922  1.00 25.28           C  
ATOM   3981  CG  GLN B 152     -52.918  18.673   5.097  1.00 26.46           C  
ATOM   3982  CD  GLN B 152     -53.803  18.741   6.329  1.00 29.43           C  
ATOM   3983  NE2 GLN B 152     -53.801  17.667   7.120  1.00 29.25           N  
ATOM   3984  OE1 GLN B 152     -54.485  19.750   6.570  1.00 29.76           O  
ATOM   3985  N   ASN B 153     -53.475  21.604   1.718  1.00 25.05           N  
ATOM   3986  CA  ASN B 153     -54.194  22.412   0.752  1.00 24.61           C  
ATOM   3987  C   ASN B 153     -53.570  22.400  -0.626  1.00 24.37           C  
ATOM   3988  O   ASN B 153     -54.276  22.211  -1.616  1.00 24.91           O  
ATOM   3989  CB  ASN B 153     -54.298  23.853   1.245  1.00 25.02           C  
ATOM   3990  CG  ASN B 153     -55.092  24.718   0.306  1.00 25.26           C  
ATOM   3991  ND2 ASN B 153     -54.394  25.622  -0.382  1.00 24.52           N  
ATOM   3992  OD1 ASN B 153     -56.318  24.565   0.172  1.00 23.85           O  
ATOM   3993  N   PHE B 154     -52.257  22.603  -0.710  1.00 23.72           N  
ATOM   3994  CA  PHE B 154     -51.607  22.589  -2.015  1.00 23.32           C  
ATOM   3995  C   PHE B 154     -51.834  21.250  -2.674  1.00 23.49           C  
ATOM   3996  O   PHE B 154     -52.157  21.186  -3.853  1.00 23.17           O  
ATOM   3997  CB  PHE B 154     -50.102  22.843  -1.929  1.00 23.09           C  
ATOM   3998  CG  PHE B 154     -49.400  22.758  -3.264  1.00 22.31           C  
ATOM   3999  CD1 PHE B 154     -48.431  21.798  -3.491  1.00 20.67           C  
ATOM   4000  CD2 PHE B 154     -49.716  23.644  -4.294  1.00 20.05           C  
ATOM   4001  CE1 PHE B 154     -47.774  21.725  -4.713  1.00 22.70           C  
ATOM   4002  CE2 PHE B 154     -49.063  23.574  -5.527  1.00 20.52           C  
ATOM   4003  CZ  PHE B 154     -48.091  22.628  -5.736  1.00 20.44           C  
ATOM   4004  N   LEU B 155     -51.647  20.178  -1.910  1.00 23.83           N  
ATOM   4005  CA  LEU B 155     -51.881  18.838  -2.437  1.00 24.65           C  
ATOM   4006  C   LEU B 155     -53.334  18.673  -2.900  1.00 24.87           C  
ATOM   4007  O   LEU B 155     -53.580  18.236  -4.026  1.00 24.40           O  
ATOM   4008  CB  LEU B 155     -51.441  17.764  -1.439  1.00 24.78           C  
ATOM   4009  CG  LEU B 155     -49.943  17.889  -1.131  1.00 24.79           C  
ATOM   4010  CD1 LEU B 155     -49.616  17.107   0.104  1.00 25.18           C  
ATOM   4011  CD2 LEU B 155     -49.106  17.410  -2.314  1.00 26.34           C  
ATOM   4012  N   HIS B 156     -54.284  19.089  -2.065  1.00 25.20           N  
ATOM   4013  CA  HIS B 156     -55.697  19.089  -2.465  1.00 26.15           C  
ATOM   4014  C   HIS B 156     -55.939  19.878  -3.768  1.00 25.92           C  
ATOM   4015  O   HIS B 156     -56.687  19.431  -4.625  1.00 25.68           O  
ATOM   4016  CB  HIS B 156     -56.572  19.629  -1.342  1.00 25.83           C  
ATOM   4017  CG  HIS B 156     -58.039  19.580  -1.636  1.00 28.56           C  
ATOM   4018  CD2 HIS B 156     -58.903  18.534  -1.696  1.00 28.64           C  
ATOM   4019  ND1 HIS B 156     -58.786  20.714  -1.894  1.00 28.82           N  
ATOM   4020  CE1 HIS B 156     -60.041  20.366  -2.116  1.00 29.59           C  
ATOM   4021  NE2 HIS B 156     -60.138  19.050  -2.004  1.00 30.39           N  
ATOM   4022  N   MET B 157     -55.308  21.044  -3.908  1.00 26.01           N  
ATOM   4023  CA  MET B 157     -55.487  21.878  -5.115  1.00 25.93           C  
ATOM   4024  C   MET B 157     -54.857  21.270  -6.360  1.00 26.06           C  
ATOM   4025  O   MET B 157     -55.310  21.526  -7.473  1.00 25.81           O  
ATOM   4026  CB  MET B 157     -54.936  23.285  -4.913  1.00 25.54           C  
ATOM   4027  CG  MET B 157     -55.738  24.125  -3.942  1.00 25.12           C  
ATOM   4028  SD  MET B 157     -55.202  25.836  -3.927  1.00 23.67           S  
ATOM   4029  CE  MET B 157     -53.436  25.653  -3.641  1.00 19.06           C  
ATOM   4030  N   CYS B 158     -53.812  20.475  -6.175  1.00 26.68           N  
ATOM   4031  CA  CYS B 158     -53.205  19.773  -7.296  1.00 27.25           C  
ATOM   4032  C   CYS B 158     -54.013  18.554  -7.761  1.00 27.73           C  
ATOM   4033  O   CYS B 158     -54.223  18.355  -8.969  1.00 27.50           O  
ATOM   4034  CB  CYS B 158     -51.787  19.353  -6.943  1.00 27.34           C  
ATOM   4035  SG  CYS B 158     -50.592  20.730  -6.922  1.00 28.19           S  
ATOM   4036  N   PHE B 159     -54.474  17.745  -6.813  1.00 28.09           N  
ATOM   4037  CA  PHE B 159     -54.922  16.409  -7.146  1.00 29.55           C  
ATOM   4038  C   PHE B 159     -56.402  16.176  -6.906  1.00 30.69           C  
ATOM   4039  O   PHE B 159     -56.966  15.214  -7.437  1.00 31.01           O  
ATOM   4040  CB  PHE B 159     -54.074  15.355  -6.421  1.00 29.67           C  
ATOM   4041  CG  PHE B 159     -52.588  15.503  -6.645  1.00 30.08           C  
ATOM   4042  CD1 PHE B 159     -52.051  15.452  -7.934  1.00 29.77           C  
ATOM   4043  CD2 PHE B 159     -51.724  15.689  -5.559  1.00 29.79           C  
ATOM   4044  CE1 PHE B 159     -50.671  15.588  -8.151  1.00 29.76           C  
ATOM   4045  CE2 PHE B 159     -50.339  15.827  -5.756  1.00 30.06           C  
ATOM   4046  CZ  PHE B 159     -49.808  15.772  -7.060  1.00 30.07           C  
ATOM   4047  N   GLY B 160     -57.036  17.059  -6.134  1.00 32.01           N  
ATOM   4048  CA  GLY B 160     -58.483  16.974  -5.867  1.00 33.37           C  
ATOM   4049  C   GLY B 160     -58.793  16.267  -4.566  1.00 34.78           C  
ATOM   4050  O   GLY B 160     -59.903  16.351  -4.036  1.00 35.48           O  
ATOM   4051  N   GLU B 161     -57.794  15.568  -4.047  1.00 35.75           N  
ATOM   4052  CA  GLU B 161     -57.900  14.867  -2.782  1.00 36.45           C  
ATOM   4053  C   GLU B 161     -56.603  15.111  -2.006  1.00 35.19           C  
ATOM   4054  O   GLU B 161     -55.540  15.306  -2.599  1.00 35.15           O  
ATOM   4055  CB  GLU B 161     -58.094  13.367  -3.054  1.00 37.37           C  
ATOM   4056  CG  GLU B 161     -58.806  12.576  -1.944  1.00 42.71           C  
ATOM   4057  CD  GLU B 161     -59.344  11.213  -2.436  1.00 49.02           C  
ATOM   4058  OE1 GLU B 161     -60.575  11.125  -2.712  1.00 49.43           O  
ATOM   4059  OE2 GLU B 161     -58.532  10.251  -2.563  1.00 50.49           O1-
ATOM   4060  N   VAL B 162     -56.680  15.102  -0.684  1.00 33.68           N  
ATOM   4061  CA  VAL B 162     -55.473  15.064   0.107  1.00 32.82           C  
ATOM   4062  C   VAL B 162     -54.921  13.625   0.063  1.00 33.04           C  
ATOM   4063  O   VAL B 162     -55.652  12.690   0.376  1.00 33.20           O  
ATOM   4064  CB  VAL B 162     -55.728  15.528   1.550  1.00 32.73           C  
ATOM   4065  CG1 VAL B 162     -54.436  15.485   2.365  1.00 31.33           C  
ATOM   4066  CG2 VAL B 162     -56.329  16.936   1.558  1.00 30.80           C  
ATOM   4067  N   PRO B 163     -53.638  13.446  -0.335  1.00 32.88           N  
ATOM   4068  CA  PRO B 163     -53.026  12.106  -0.410  1.00 32.92           C  
ATOM   4069  C   PRO B 163     -52.693  11.517   0.956  1.00 33.25           C  
ATOM   4070  O   PRO B 163     -53.046  12.094   1.984  1.00 32.94           O  
ATOM   4071  CB  PRO B 163     -51.736  12.346  -1.210  1.00 32.93           C  
ATOM   4072  CG  PRO B 163     -51.411  13.760  -1.033  1.00 32.24           C  
ATOM   4073  CD  PRO B 163     -52.693  14.502  -0.744  1.00 32.66           C  
ATOM   4074  N   GLU B 164     -52.004  10.379   0.941  1.00 34.15           N  
ATOM   4075  CA  GLU B 164     -51.595   9.644   2.145  1.00 35.14           C  
ATOM   4076  C   GLU B 164     -50.744  10.541   3.015  1.00 34.74           C  
ATOM   4077  O   GLU B 164     -50.025  11.407   2.495  1.00 35.03           O  
ATOM   4078  CB  GLU B 164     -50.746   8.417   1.785  1.00 35.20           C  
ATOM   4079  CG  GLU B 164     -51.285   7.519   0.709  1.00 38.70           C  
ATOM   4080  CD  GLU B 164     -50.925   7.989  -0.709  1.00 42.97           C  
ATOM   4081  OE1 GLU B 164     -49.985   7.404  -1.319  1.00 45.79           O  
ATOM   4082  OE2 GLU B 164     -51.593   8.928  -1.212  1.00 42.71           O1-
ATOM   4083  N   THR B 165     -50.806  10.327   4.329  0.50 34.67           N  
ATOM   4085  CA  THR B 165     -50.086  11.166   5.284  0.50 34.59           C  
ATOM   4087  C   THR B 165     -48.599  11.192   4.980  0.50 34.52           C  
ATOM   4089  O   THR B 165     -47.966  12.243   5.105  0.50 34.36           O  
ATOM   4091  CB  THR B 165     -50.270  10.706   6.743  0.50 34.69           C  
ATOM   4093  CG2 THR B 165     -51.732  10.816   7.163  0.50 35.66           C  
ATOM   4095  OG1 THR B 165     -49.821   9.354   6.882  0.50 34.62           O  
ATOM   4097  N   ALA B 166     -48.052  10.043   4.574  1.00 34.13           N  
ATOM   4098  CA  ALA B 166     -46.624   9.941   4.262  1.00 33.61           C  
ATOM   4099  C   ALA B 166     -46.212  10.902   3.155  1.00 32.86           C  
ATOM   4100  O   ALA B 166     -45.103  11.414   3.168  1.00 32.67           O  
ATOM   4101  CB  ALA B 166     -46.231   8.517   3.910  1.00 33.54           C  
ATOM   4102  N   VAL B 167     -47.122  11.152   2.215  1.00 32.18           N  
ATOM   4103  CA  VAL B 167     -46.889  12.115   1.137  1.00 31.14           C  
ATOM   4104  C   VAL B 167     -47.072  13.557   1.633  1.00 30.37           C  
ATOM   4105  O   VAL B 167     -46.240  14.418   1.322  1.00 30.18           O  
ATOM   4106  CB  VAL B 167     -47.750  11.801  -0.129  1.00 31.44           C  
ATOM   4107  CG1 VAL B 167     -47.655  12.926  -1.179  1.00 31.55           C  
ATOM   4108  CG2 VAL B 167     -47.323  10.461  -0.741  1.00 31.60           C  
ATOM   4109  N   VAL B 168     -48.122  13.816   2.418  1.00 29.22           N  
ATOM   4110  CA  VAL B 168     -48.330  15.148   2.999  1.00 28.56           C  
ATOM   4111  C   VAL B 168     -47.069  15.531   3.766  1.00 28.73           C  
ATOM   4112  O   VAL B 168     -46.539  16.630   3.603  1.00 28.51           O  
ATOM   4113  CB  VAL B 168     -49.543  15.209   3.982  1.00 28.77           C  
ATOM   4114  CG1 VAL B 168     -49.731  16.623   4.557  1.00 27.47           C  
ATOM   4115  CG2 VAL B 168     -50.830  14.732   3.310  1.00 29.05           C  
ATOM   4116  N   SER B 169     -46.578  14.585   4.561  1.00 28.37           N  
ATOM   4117  CA  SER B 169     -45.500  14.805   5.506  1.00 28.65           C  
ATOM   4118  C   SER B 169     -44.170  15.063   4.791  1.00 28.55           C  
ATOM   4119  O   SER B 169     -43.424  15.965   5.176  1.00 27.73           O  
ATOM   4120  CB  SER B 169     -45.377  13.595   6.434  1.00 28.59           C  
ATOM   4121  OG  SER B 169     -44.422  13.835   7.437  1.00 31.23           O  
ATOM   4122  N   ALA B 170     -43.885  14.264   3.762  1.00 27.97           N  
ATOM   4123  CA  ALA B 170     -42.675  14.448   2.958  1.00 28.03           C  
ATOM   4124  C   ALA B 170     -42.706  15.772   2.200  1.00 27.65           C  
ATOM   4125  O   ALA B 170     -41.669  16.416   2.017  1.00 27.22           O  
ATOM   4126  CB  ALA B 170     -42.481  13.285   1.995  1.00 28.03           C  
ATOM   4127  N   PHE B 171     -43.902  16.169   1.761  1.00 27.22           N  
ATOM   4128  CA  PHE B 171     -44.050  17.406   1.035  1.00 26.34           C  
ATOM   4129  C   PHE B 171     -43.758  18.572   1.957  1.00 26.00           C  
ATOM   4130  O   PHE B 171     -42.982  19.473   1.610  1.00 25.40           O  
ATOM   4131  CB  PHE B 171     -45.446  17.567   0.415  1.00 26.54           C  
ATOM   4132  CG  PHE B 171     -45.600  18.866  -0.308  1.00 26.83           C  
ATOM   4133  CD1 PHE B 171     -44.903  19.091  -1.498  1.00 26.17           C  
ATOM   4134  CD2 PHE B 171     -46.335  19.908   0.250  1.00 25.22           C  
ATOM   4135  CE1 PHE B 171     -44.996  20.305  -2.141  1.00 25.37           C  
ATOM   4136  CE2 PHE B 171     -46.432  21.125  -0.393  1.00 23.41           C  
ATOM   4137  CZ  PHE B 171     -45.761  21.325  -1.583  1.00 25.25           C  
ATOM   4138  N   GLU B 172     -44.386  18.548   3.133  1.00 25.71           N  
ATOM   4139  CA  GLU B 172     -44.198  19.590   4.146  1.00 25.49           C  
ATOM   4140  C   GLU B 172     -42.722  19.752   4.507  1.00 25.44           C  
ATOM   4141  O   GLU B 172     -42.190  20.878   4.535  1.00 24.34           O  
ATOM   4142  CB  GLU B 172     -45.022  19.308   5.398  1.00 25.46           C  
ATOM   4143  CG  GLU B 172     -45.035  20.474   6.356  1.00 26.89           C  
ATOM   4144  CD  GLU B 172     -46.314  20.582   7.162  1.00 29.76           C  
ATOM   4145  OE1 GLU B 172     -46.721  19.581   7.788  1.00 30.95           O  
ATOM   4146  OE2 GLU B 172     -46.908  21.688   7.178  1.00 31.16           O1-
ATOM   4147  N   GLN B 173     -42.069  18.621   4.771  1.00 24.86           N  
ATOM   4148  CA  GLN B 173     -40.638  18.625   5.049  1.00 25.66           C  
ATOM   4149  C   GLN B 173     -39.828  19.297   3.933  1.00 25.41           C  
ATOM   4150  O   GLN B 173     -38.938  20.089   4.215  1.00 25.72           O  
ATOM   4151  CB  GLN B 173     -40.114  17.220   5.325  1.00 25.31           C  
ATOM   4152  CG  GLN B 173     -40.741  16.597   6.551  1.00 28.09           C  
ATOM   4153  CD  GLN B 173     -40.091  15.288   6.928  1.00 31.08           C  
ATOM   4154  NE2 GLN B 173     -39.921  15.065   8.220  1.00 32.98           N  
ATOM   4155  OE1 GLN B 173     -39.742  14.490   6.070  1.00 31.41           O  
ATOM   4156  N   SER B 174     -40.134  18.975   2.682  1.00 25.30           N  
ATOM   4157  CA  SER B 174     -39.473  19.621   1.547  1.00 25.38           C  
ATOM   4158  C   SER B 174     -39.632  21.143   1.593  1.00 24.75           C  
ATOM   4159  O   SER B 174     -38.667  21.882   1.384  1.00 25.19           O  
ATOM   4160  CB  SER B 174     -40.040  19.110   0.228  1.00 25.26           C  
ATOM   4161  OG  SER B 174     -39.298  19.650  -0.843  1.00 27.52           O  
ATOM   4162  N   MET B 175     -40.847  21.599   1.872  1.00 23.68           N  
ATOM   4163  CA  MET B 175     -41.120  23.014   2.015  1.00 22.95           C  
ATOM   4164  C   MET B 175     -40.273  23.681   3.114  1.00 23.22           C  
ATOM   4165  O   MET B 175     -39.848  24.839   2.964  1.00 22.83           O  
ATOM   4166  CB  MET B 175     -42.607  23.226   2.276  1.00 23.59           C  
ATOM   4167  CG  MET B 175     -43.516  22.813   1.110  1.00 22.75           C  
ATOM   4168  SD  MET B 175     -43.275  23.846  -0.346  1.00 24.60           S  
ATOM   4169  CE  MET B 175     -42.071  22.898  -1.292  1.00 22.38           C  
ATOM   4170  N   ILE B 176     -40.019  22.949   4.202  1.00 22.61           N  
ATOM   4171  CA  ILE B 176     -39.224  23.453   5.308  1.00 22.15           C  
ATOM   4172  C   ILE B 176     -37.753  23.491   4.910  1.00 22.89           C  
ATOM   4173  O   ILE B 176     -37.053  24.473   5.160  1.00 23.11           O  
ATOM   4174  CB  ILE B 176     -39.458  22.616   6.558  1.00 22.39           C  
ATOM   4175  CG1 ILE B 176     -40.883  22.876   7.065  1.00 22.28           C  
ATOM   4176  CG2 ILE B 176     -38.399  22.888   7.654  1.00 20.48           C  
ATOM   4177  CD1 ILE B 176     -41.320  21.993   8.202  1.00 22.91           C  
ATOM   4178  N   LEU B 177     -37.296  22.444   4.241  1.00 22.95           N  
ATOM   4179  CA  LEU B 177     -35.902  22.337   3.889  1.00 23.29           C  
ATOM   4180  C   LEU B 177     -35.470  23.314   2.789  1.00 23.69           C  
ATOM   4181  O   LEU B 177     -34.306  23.659   2.717  1.00 23.95           O  
ATOM   4182  CB  LEU B 177     -35.574  20.903   3.469  1.00 23.79           C  
ATOM   4183  CG  LEU B 177     -35.667  19.803   4.534  1.00 23.73           C  
ATOM   4184  CD1 LEU B 177     -35.736  18.451   3.860  1.00 20.26           C  
ATOM   4185  CD2 LEU B 177     -34.511  19.899   5.572  1.00 20.38           C  
ATOM   4186  N   TYR B 178     -36.402  23.719   1.924  1.00 23.87           N  
ATOM   4187  CA  TYR B 178     -36.134  24.640   0.820  1.00 23.54           C  
ATOM   4188  C   TYR B 178     -36.337  26.121   1.218  1.00 23.44           C  
ATOM   4189  O   TYR B 178     -36.077  27.024   0.416  1.00 23.28           O  
ATOM   4190  CB  TYR B 178     -37.101  24.354  -0.325  1.00 23.46           C  
ATOM   4191  CG  TYR B 178     -36.627  23.495  -1.484  1.00 24.32           C  
ATOM   4192  CD1 TYR B 178     -35.276  23.345  -1.795  1.00 26.03           C  
ATOM   4193  CD2 TYR B 178     -37.564  22.886  -2.326  1.00 27.84           C  
ATOM   4194  CE1 TYR B 178     -34.855  22.575  -2.903  1.00 26.47           C  
ATOM   4195  CE2 TYR B 178     -37.169  22.112  -3.431  1.00 29.68           C  
ATOM   4196  CZ  TYR B 178     -35.810  21.961  -3.713  1.00 29.84           C  
ATOM   4197  OH  TYR B 178     -35.436  21.197  -4.809  1.00 30.40           O  
ATOM   4198  N   ALA B 179     -36.807  26.372   2.439  1.00 22.54           N  
ATOM   4199  CA  ALA B 179     -37.337  27.691   2.767  1.00 22.83           C  
ATOM   4200  C   ALA B 179     -36.322  28.830   2.780  1.00 22.99           C  
ATOM   4201  O   ALA B 179     -36.675  29.965   2.435  1.00 23.19           O  
ATOM   4202  CB  ALA B 179     -38.120  27.663   4.074  1.00 22.18           C  
ATOM   4203  N   GLU B 180     -35.092  28.534   3.193  1.00 23.02           N  
ATOM   4204  CA  GLU B 180     -34.082  29.566   3.425  1.00 23.23           C  
ATOM   4205  C   GLU B 180     -32.653  29.016   3.248  1.00 23.87           C  
ATOM   4206  O   GLU B 180     -32.351  27.875   3.658  1.00 24.23           O  
ATOM   4207  CB  GLU B 180     -34.294  30.153   4.831  1.00 23.38           C  
ATOM   4208  CG  GLU B 180     -33.088  30.798   5.478  1.00 22.97           C  
ATOM   4209  CD  GLU B 180     -32.551  31.976   4.694  1.00 24.22           C  
ATOM   4210  OE1 GLU B 180     -33.289  32.547   3.854  1.00 22.71           O  
ATOM   4211  OE2 GLU B 180     -31.368  32.306   4.898  1.00 24.71           O1-
ATOM   4212  N   HIS B 181     -31.765  29.801   2.632  1.00 23.30           N  
ATOM   4213  CA  HIS B 181     -30.392  29.326   2.466  1.00 22.65           C  
ATOM   4214  C   HIS B 181     -29.305  30.396   2.249  1.00 22.34           C  
ATOM   4215  O   HIS B 181     -28.454  30.275   1.362  1.00 21.66           O  
ATOM   4216  CB  HIS B 181     -30.333  28.243   1.394  1.00 22.41           C  
ATOM   4217  CG  HIS B 181     -29.287  27.214   1.661  1.00 24.78           C  
ATOM   4218  CD2 HIS B 181     -29.139  26.343   2.694  1.00 24.46           C  
ATOM   4219  ND1 HIS B 181     -28.202  27.021   0.833  1.00 25.30           N  
ATOM   4220  CE1 HIS B 181     -27.441  26.059   1.330  1.00 24.90           C  
ATOM   4221  NE2 HIS B 181     -27.988  25.634   2.459  1.00 25.55           N  
ATOM   4222  N   GLY B 182     -29.332  31.427   3.079  1.00 22.43           N  
ATOM   4223  CA  GLY B 182     -28.313  32.454   3.016  1.00 23.58           C  
ATOM   4224  C   GLY B 182     -28.357  33.229   1.712  1.00 24.37           C  
ATOM   4225  O   GLY B 182     -29.434  33.452   1.134  1.00 24.46           O  
ATOM   4226  N   PHE B 183     -27.173  33.621   1.249  1.00 24.65           N  
ATOM   4227  CA  PHE B 183     -27.015  34.503   0.099  1.00 24.66           C  
ATOM   4228  C   PHE B 183     -26.781  33.696  -1.176  1.00 24.34           C  
ATOM   4229  O   PHE B 183     -25.810  33.938  -1.904  1.00 24.11           O  
ATOM   4230  CB  PHE B 183     -25.850  35.465   0.335  1.00 25.36           C  
ATOM   4231  CG  PHE B 183     -26.131  36.540   1.368  1.00 26.68           C  
ATOM   4232  CD1 PHE B 183     -27.323  36.567   2.087  1.00 26.05           C  
ATOM   4233  CD2 PHE B 183     -25.185  37.496   1.641  1.00 26.54           C  
ATOM   4234  CE1 PHE B 183     -27.570  37.546   3.049  1.00 27.06           C  
ATOM   4235  CE2 PHE B 183     -25.425  38.482   2.615  1.00 28.84           C  
ATOM   4236  CZ  PHE B 183     -26.626  38.507   3.310  1.00 26.92           C  
ATOM   4237  N   ASN B 184     -27.674  32.747  -1.440  1.00 22.58           N  
ATOM   4238  CA  ASN B 184     -27.708  32.061  -2.736  1.00 22.42           C  
ATOM   4239  C   ASN B 184     -28.104  33.024  -3.852  1.00 22.10           C  
ATOM   4240  O   ASN B 184     -28.611  34.116  -3.585  1.00 22.74           O  
ATOM   4241  CB  ASN B 184     -28.709  30.910  -2.695  1.00 21.72           C  
ATOM   4242  CG  ASN B 184     -30.074  31.366  -2.264  1.00 20.98           C  
ATOM   4243  ND2 ASN B 184     -30.362  31.237  -0.983  1.00 20.92           N  
ATOM   4244  OD1 ASN B 184     -30.855  31.850  -3.069  1.00 23.23           O  
ATOM   4245  N   ALA B 185     -27.914  32.617  -5.101  1.00 21.79           N  
ATOM   4246  CA  ALA B 185     -28.090  33.543  -6.215  1.00 21.94           C  
ATOM   4247  C   ALA B 185     -29.429  34.299  -6.239  1.00 22.10           C  
ATOM   4248  O   ALA B 185     -29.449  35.498  -6.475  1.00 22.46           O  
ATOM   4249  CB  ALA B 185     -27.807  32.856  -7.542  1.00 21.58           C  
ATOM   4250  N   SER B 186     -30.537  33.615  -5.970  1.00 22.49           N  
ATOM   4251  CA  SER B 186     -31.854  34.257  -6.054  1.00 22.49           C  
ATOM   4252  C   SER B 186     -32.123  35.174  -4.857  1.00 22.68           C  
ATOM   4253  O   SER B 186     -32.686  36.263  -5.032  1.00 22.71           O  
ATOM   4254  CB  SER B 186     -32.980  33.228  -6.245  1.00 22.65           C  
ATOM   4255  OG  SER B 186     -33.137  32.412  -5.087  1.00 25.16           O  
ATOM   4256  N   THR B 187     -31.706  34.766  -3.653  1.00 22.37           N  
ATOM   4257  CA  THR B 187     -31.811  35.659  -2.504  1.00 22.28           C  
ATOM   4258  C   THR B 187     -30.920  36.890  -2.731  1.00 22.24           C  
ATOM   4259  O   THR B 187     -31.320  38.032  -2.467  1.00 22.28           O  
ATOM   4260  CB  THR B 187     -31.405  34.952  -1.182  1.00 22.62           C  
ATOM   4261  CG2 THR B 187     -31.409  35.916  -0.033  1.00 22.44           C  
ATOM   4262  OG1 THR B 187     -32.353  33.933  -0.863  1.00 24.37           O  
ATOM   4263  N   PHE B 188     -29.720  36.664  -3.247  1.00 21.84           N  
ATOM   4264  CA  PHE B 188     -28.834  37.776  -3.535  1.00 22.49           C  
ATOM   4265  C   PHE B 188     -29.396  38.730  -4.579  1.00 22.45           C  
ATOM   4266  O   PHE B 188     -29.335  39.951  -4.383  1.00 23.26           O  
ATOM   4267  CB  PHE B 188     -27.437  37.300  -3.931  1.00 22.26           C  
ATOM   4268  CG  PHE B 188     -26.427  38.387  -3.904  1.00 23.54           C  
ATOM   4269  CD1 PHE B 188     -26.222  39.113  -2.744  1.00 22.80           C  
ATOM   4270  CD2 PHE B 188     -25.705  38.723  -5.057  1.00 24.11           C  
ATOM   4271  CE1 PHE B 188     -25.315  40.134  -2.717  1.00 24.64           C  
ATOM   4272  CE2 PHE B 188     -24.797  39.734  -5.034  1.00 22.31           C  
ATOM   4273  CZ  PHE B 188     -24.590  40.445  -3.865  1.00 22.81           C  
ATOM   4274  N   ALA B 189     -29.975  38.192  -5.658  1.00 22.15           N  
ATOM   4275  CA  ALA B 189     -30.667  39.037  -6.648  1.00 22.09           C  
ATOM   4276  C   ALA B 189     -31.780  39.845  -5.990  1.00 22.48           C  
ATOM   4277  O   ALA B 189     -31.986  41.026  -6.307  1.00 22.65           O  
ATOM   4278  CB  ALA B 189     -31.245  38.194  -7.808  1.00 21.72           C  
ATOM   4279  N   ALA B 190     -32.516  39.213  -5.073  1.00 22.44           N  
ATOM   4280  CA  ALA B 190     -33.620  39.923  -4.415  1.00 22.08           C  
ATOM   4281  C   ALA B 190     -33.071  41.088  -3.596  1.00 21.92           C  
ATOM   4282  O   ALA B 190     -33.664  42.160  -3.571  1.00 21.97           O  
ATOM   4283  CB  ALA B 190     -34.453  38.984  -3.550  1.00 21.69           C  
ATOM   4284  N   ARG B 191     -31.908  40.893  -2.976  1.00 22.01           N  
ATOM   4285  CA  ARG B 191     -31.287  41.946  -2.153  1.00 22.02           C  
ATOM   4286  C   ARG B 191     -30.692  43.092  -3.013  1.00 22.41           C  
ATOM   4287  O   ARG B 191     -30.664  44.253  -2.575  1.00 22.82           O  
ATOM   4288  CB  ARG B 191     -30.243  41.337  -1.198  1.00 21.83           C  
ATOM   4289  CG  ARG B 191     -30.820  40.283  -0.239  1.00 21.95           C  
ATOM   4290  CD  ARG B 191     -29.795  39.771   0.781  1.00 24.46           C  
ATOM   4291  NE  ARG B 191     -29.519  40.829   1.724  1.00 27.26           N  
ATOM   4292  CZ  ARG B 191     -29.683  40.792   3.039  1.00 27.38           C  
ATOM   4293  NH1 ARG B 191     -30.077  39.698   3.676  1.00 27.15           N1+
ATOM   4294  NH2 ARG B 191     -29.408  41.884   3.723  1.00 26.64           N  
ATOM   4295  N   VAL B 192     -30.225  42.757  -4.225  1.00 21.35           N  
ATOM   4296  CA  VAL B 192     -29.741  43.748  -5.174  1.00 20.68           C  
ATOM   4297  C   VAL B 192     -30.885  44.652  -5.642  1.00 21.10           C  
ATOM   4298  O   VAL B 192     -30.747  45.882  -5.675  1.00 21.05           O  
ATOM   4299  CB  VAL B 192     -29.030  43.074  -6.387  1.00 20.91           C  
ATOM   4300  CG1 VAL B 192     -28.852  44.061  -7.527  1.00 20.78           C  
ATOM   4301  CG2 VAL B 192     -27.667  42.474  -5.960  1.00 19.36           C  
ATOM   4302  N   VAL B 193     -32.022  44.049  -5.990  1.00 20.88           N  
ATOM   4303  CA  VAL B 193     -33.196  44.818  -6.371  1.00 20.56           C  
ATOM   4304  C   VAL B 193     -33.657  45.700  -5.228  1.00 21.20           C  
ATOM   4305  O   VAL B 193     -33.952  46.886  -5.437  1.00 21.82           O  
ATOM   4306  CB  VAL B 193     -34.343  43.917  -6.819  1.00 20.73           C  
ATOM   4307  CG1 VAL B 193     -35.602  44.743  -7.080  1.00 18.81           C  
ATOM   4308  CG2 VAL B 193     -33.939  43.165  -8.086  1.00 21.25           C  
ATOM   4309  N   THR B 194     -33.717  45.122  -4.029  1.00 20.88           N  
ATOM   4310  CA  THR B 194     -34.089  45.858  -2.816  1.00 21.38           C  
ATOM   4311  C   THR B 194     -33.109  46.978  -2.483  1.00 20.97           C  
ATOM   4312  O   THR B 194     -33.536  48.004  -1.992  1.00 20.21           O  
ATOM   4313  CB  THR B 194     -34.231  44.917  -1.573  1.00 21.59           C  
ATOM   4314  CG2 THR B 194     -34.680  45.706  -0.314  1.00 22.04           C  
ATOM   4315  OG1 THR B 194     -35.203  43.911  -1.862  1.00 22.20           O  
ATOM   4316  N   SER B 195     -31.820  46.789  -2.769  1.00 21.18           N  
ATOM   4317  CA  SER B 195     -30.800  47.811  -2.435  1.00 22.19           C  
ATOM   4318  C   SER B 195     -30.975  49.194  -3.098  1.00 22.48           C  
ATOM   4319  O   SER B 195     -30.375  50.174  -2.640  1.00 23.28           O  
ATOM   4320  CB  SER B 195     -29.361  47.288  -2.656  1.00 22.04           C  
ATOM   4321  OG  SER B 195     -29.020  47.259  -4.037  1.00 22.05           O  
ATOM   4322  N   THR B 196     -31.782  49.273  -4.154  1.00 22.31           N  
ATOM   4323  CA  THR B 196     -32.098  50.544  -4.812  1.00 22.11           C  
ATOM   4324  C   THR B 196     -33.359  51.191  -4.204  1.00 22.97           C  
ATOM   4325  O   THR B 196     -33.802  52.264  -4.649  1.00 23.18           O  
ATOM   4326  CB  THR B 196     -32.330  50.361  -6.348  1.00 22.33           C  
ATOM   4327  CG2 THR B 196     -31.184  49.611  -7.057  1.00 20.36           C  
ATOM   4328  OG1 THR B 196     -33.528  49.623  -6.563  1.00 22.32           O  
ATOM   4329  N   GLN B 197     -33.914  50.542  -3.177  1.00 23.10           N  
ATOM   4330  CA  GLN B 197     -35.200  50.908  -2.543  1.00 23.13           C  
ATOM   4331  C   GLN B 197     -36.374  50.568  -3.436  1.00 22.92           C  
ATOM   4332  O   GLN B 197     -37.466  51.096  -3.268  1.00 23.18           O  
ATOM   4333  CB  GLN B 197     -35.263  52.385  -2.085  1.00 23.42           C  
ATOM   4334  CG  GLN B 197     -34.435  52.692  -0.807  1.00 25.35           C  
ATOM   4335  CD  GLN B 197     -34.470  54.172  -0.372  1.00 25.32           C  
ATOM   4336  NE2 GLN B 197     -33.565  54.542   0.520  1.00 24.92           N  
ATOM   4337  OE1 GLN B 197     -35.304  54.946  -0.816  1.00 26.14           O  
ATOM   4338  N   SER B 198     -36.159  49.672  -4.391  1.00 22.68           N  
ATOM   4339  CA  SER B 198     -37.279  49.186  -5.191  1.00 22.22           C  
ATOM   4340  C   SER B 198     -38.166  48.294  -4.310  1.00 22.04           C  
ATOM   4341  O   SER B 198     -37.782  47.937  -3.192  1.00 21.97           O  
ATOM   4342  CB  SER B 198     -36.786  48.454  -6.431  1.00 21.85           C  
ATOM   4343  OG  SER B 198     -37.863  48.272  -7.328  1.00 22.44           O  
ATOM   4344  N   ASP B 199     -39.346  47.944  -4.804  1.00 21.59           N  
ATOM   4345  CA  ASP B 199     -40.369  47.272  -3.978  1.00 21.52           C  
ATOM   4346  C   ASP B 199     -40.184  45.717  -3.878  1.00 21.66           C  
ATOM   4347  O   ASP B 199     -39.427  45.093  -4.662  1.00 21.42           O  
ATOM   4348  CB  ASP B 199     -41.738  47.583  -4.563  1.00 21.48           C  
ATOM   4349  CG  ASP B 199     -41.911  46.953  -5.937  1.00 22.84           C  
ATOM   4350  OD1 ASP B 199     -41.437  47.533  -6.941  1.00 21.85           O  
ATOM   4351  OD2 ASP B 199     -42.476  45.836  -6.008  1.00 26.63           O1-
ATOM   4352  N   ILE B 200     -40.913  45.114  -2.930  1.00 20.63           N  
ATOM   4353  CA  ILE B 200     -40.824  43.691  -2.607  1.00 19.35           C  
ATOM   4354  C   ILE B 200     -41.232  42.760  -3.753  1.00 19.29           C  
ATOM   4355  O   ILE B 200     -40.573  41.742  -3.986  1.00 19.89           O  
ATOM   4356  CB  ILE B 200     -41.615  43.346  -1.306  1.00 19.09           C  
ATOM   4357  CG1 ILE B 200     -41.307  41.921  -0.852  1.00 18.63           C  
ATOM   4358  CG2 ILE B 200     -43.117  43.569  -1.472  1.00 16.70           C  
ATOM   4359  CD1 ILE B 200     -41.478  41.741   0.637  1.00 21.71           C  
ATOM   4360  N   TYR B 201     -42.291  43.112  -4.471  1.00 19.02           N  
ATOM   4361  CA  TYR B 201     -42.649  42.402  -5.693  1.00 19.90           C  
ATOM   4362  C   TYR B 201     -41.538  42.432  -6.766  1.00 20.42           C  
ATOM   4363  O   TYR B 201     -41.264  41.415  -7.400  1.00 21.10           O  
ATOM   4364  CB  TYR B 201     -43.957  42.944  -6.262  1.00 19.16           C  
ATOM   4365  CG  TYR B 201     -45.172  42.672  -5.387  1.00 20.09           C  
ATOM   4366  CD1 TYR B 201     -45.951  41.536  -5.599  1.00 19.40           C  
ATOM   4367  CD2 TYR B 201     -45.563  43.565  -4.380  1.00 18.43           C  
ATOM   4368  CE1 TYR B 201     -47.066  41.273  -4.831  1.00 20.78           C  
ATOM   4369  CE2 TYR B 201     -46.691  43.301  -3.596  1.00 21.54           C  
ATOM   4370  CZ  TYR B 201     -47.434  42.147  -3.835  1.00 22.49           C  
ATOM   4371  OH  TYR B 201     -48.558  41.859  -3.090  1.00 26.93           O  
ATOM   4372  N   SER B 202     -40.913  43.590  -6.979  1.00 20.73           N  
ATOM   4373  CA  SER B 202     -39.822  43.674  -7.978  1.00 21.31           C  
ATOM   4374  C   SER B 202     -38.696  42.753  -7.545  1.00 21.09           C  
ATOM   4375  O   SER B 202     -38.107  42.068  -8.383  1.00 21.65           O  
ATOM   4376  CB  SER B 202     -39.304  45.118  -8.161  1.00 20.88           C  
ATOM   4377  OG  SER B 202     -40.333  45.960  -8.682  1.00 22.20           O  
ATOM   4378  N   ALA B 203     -38.429  42.691  -6.240  1.00 20.37           N  
ATOM   4379  CA  ALA B 203     -37.334  41.825  -5.766  1.00 20.89           C  
ATOM   4380  C   ALA B 203     -37.642  40.348  -5.943  1.00 20.70           C  
ATOM   4381  O   ALA B 203     -36.774  39.594  -6.362  1.00 20.89           O  
ATOM   4382  CB  ALA B 203     -36.972  42.122  -4.326  1.00 20.34           C  
ATOM   4383  N   VAL B 204     -38.878  39.949  -5.634  1.00 20.54           N  
ATOM   4384  CA  VAL B 204     -39.298  38.549  -5.778  1.00 20.37           C  
ATOM   4385  C   VAL B 204     -39.330  38.147  -7.250  1.00 20.56           C  
ATOM   4386  O   VAL B 204     -38.813  37.090  -7.609  1.00 20.51           O  
ATOM   4387  CB  VAL B 204     -40.635  38.269  -5.072  1.00 20.45           C  
ATOM   4388  CG1 VAL B 204     -41.165  36.870  -5.412  1.00 18.68           C  
ATOM   4389  CG2 VAL B 204     -40.453  38.446  -3.556  1.00 19.74           C  
ATOM   4390  N   THR B 205     -39.873  39.010  -8.103  1.00 20.54           N  
ATOM   4391  CA  THR B 205     -39.856  38.747  -9.546  1.00 20.86           C  
ATOM   4392  C   THR B 205     -38.410  38.536 -10.034  1.00 21.10           C  
ATOM   4393  O   THR B 205     -38.148  37.657 -10.839  1.00 20.86           O  
ATOM   4394  CB  THR B 205     -40.566  39.864 -10.343  1.00 20.80           C  
ATOM   4395  CG2 THR B 205     -40.817  39.448 -11.785  1.00 21.15           C  
ATOM   4396  OG1 THR B 205     -41.828  40.164  -9.726  1.00 22.07           O  
ATOM   4397  N   GLY B 206     -37.469  39.340  -9.533  1.00 21.29           N  
ATOM   4398  CA  GLY B 206     -36.044  39.127  -9.862  1.00 20.98           C  
ATOM   4399  C   GLY B 206     -35.471  37.813  -9.332  1.00 20.03           C  
ATOM   4400  O   GLY B 206     -34.772  37.089 -10.052  1.00 19.23           O  
ATOM   4401  N   ALA B 207     -35.772  37.505  -8.073  1.00 19.53           N  
ATOM   4402  CA  ALA B 207     -35.374  36.233  -7.476  1.00 19.75           C  
ATOM   4403  C   ALA B 207     -35.963  35.036  -8.218  1.00 19.69           C  
ATOM   4404  O   ALA B 207     -35.260  34.057  -8.467  1.00 20.52           O  
ATOM   4405  CB  ALA B 207     -35.751  36.183  -5.999  1.00 20.27           C  
ATOM   4406  N   ILE B 208     -37.228  35.115  -8.611  1.00 19.71           N  
ATOM   4407  CA  ILE B 208     -37.843  34.030  -9.374  1.00 20.09           C  
ATOM   4408  C   ILE B 208     -37.052  33.806 -10.665  1.00 20.63           C  
ATOM   4409  O   ILE B 208     -36.789  32.665 -11.060  1.00 20.36           O  
ATOM   4410  CB  ILE B 208     -39.333  34.304  -9.684  1.00 20.14           C  
ATOM   4411  CG1 ILE B 208     -40.191  34.041  -8.463  1.00 19.08           C  
ATOM   4412  CG2 ILE B 208     -39.866  33.427 -10.865  1.00 20.43           C  
ATOM   4413  CD1 ILE B 208     -41.499  34.799  -8.541  1.00 18.78           C  
ATOM   4414  N   GLY B 209     -36.676  34.902 -11.320  1.00 20.93           N  
ATOM   4415  CA  GLY B 209     -35.854  34.815 -12.526  1.00 21.68           C  
ATOM   4416  C   GLY B 209     -34.530  34.108 -12.273  1.00 22.13           C  
ATOM   4417  O   GLY B 209     -34.110  33.263 -13.061  1.00 21.67           O  
ATOM   4418  N   ALA B 210     -33.873  34.441 -11.160  1.00 22.11           N  
ATOM   4419  CA  ALA B 210     -32.602  33.810 -10.859  1.00 21.84           C  
ATOM   4420  C   ALA B 210     -32.820  32.346 -10.564  1.00 21.77           C  
ATOM   4421  O   ALA B 210     -32.071  31.492 -11.051  1.00 22.32           O  
ATOM   4422  CB  ALA B 210     -31.913  34.499  -9.702  1.00 21.69           C  
ATOM   4423  N   LEU B 211     -33.865  32.053  -9.791  1.00 21.71           N  
ATOM   4424  CA  LEU B 211     -34.135  30.677  -9.386  1.00 21.81           C  
ATOM   4425  C   LEU B 211     -34.380  29.776 -10.589  1.00 22.33           C  
ATOM   4426  O   LEU B 211     -34.027  28.604 -10.556  1.00 21.60           O  
ATOM   4427  CB  LEU B 211     -35.274  30.568  -8.375  1.00 20.51           C  
ATOM   4428  CG  LEU B 211     -35.344  29.214  -7.643  1.00 20.08           C  
ATOM   4429  CD1 LEU B 211     -34.142  28.980  -6.692  1.00 19.19           C  
ATOM   4430  CD2 LEU B 211     -36.680  29.051  -6.882  1.00 18.23           C  
ATOM   4431  N   LYS B 212     -34.952  30.334 -11.658  1.00 23.22           N  
ATOM   4432  CA  LYS B 212     -35.306  29.524 -12.839  1.00 23.60           C  
ATOM   4433  C   LYS B 212     -34.135  28.727 -13.367  1.00 24.04           C  
ATOM   4434  O   LYS B 212     -34.316  27.617 -13.838  1.00 25.46           O  
ATOM   4435  CB  LYS B 212     -35.861  30.407 -13.961  1.00 23.38           C  
ATOM   4436  CG  LYS B 212     -36.190  29.675 -15.257  1.00 22.36           C  
ATOM   4437  CD  LYS B 212     -36.973  30.607 -16.190  1.00 24.03           C  
ATOM   4438  CE  LYS B 212     -37.079  30.006 -17.587  1.00 24.43           C  
ATOM   4439  NZ  LYS B 212     -37.685  30.928 -18.577  1.00 23.99           N1+
ATOM   4440  N   GLY B 213     -32.935  29.293 -13.290  1.00 24.68           N  
ATOM   4441  CA  GLY B 213     -31.760  28.746 -13.978  1.00 24.39           C  
ATOM   4442  C   GLY B 213     -31.306  27.360 -13.550  1.00 24.80           C  
ATOM   4443  O   GLY B 213     -31.443  26.976 -12.379  1.00 23.40           O  
ATOM   4444  N   ARG B 214     -30.727  26.636 -14.514  1.00 25.44           N  
ATOM   4445  CA  ARG B 214     -30.299  25.243 -14.334  1.00 26.46           C  
ATOM   4446  C   ARG B 214     -29.251  25.094 -13.232  1.00 26.84           C  
ATOM   4447  O   ARG B 214     -29.160  24.027 -12.626  1.00 27.16           O  
ATOM   4448  CB  ARG B 214     -29.775  24.629 -15.651  1.00 26.43           C  
ATOM   4449  N   LEU B 215     -28.485  26.156 -12.969  1.00 27.09           N  
ATOM   4450  CA  LEU B 215     -27.437  26.141 -11.946  1.00 27.64           C  
ATOM   4451  C   LEU B 215     -27.954  26.547 -10.568  1.00 28.02           C  
ATOM   4452  O   LEU B 215     -27.187  26.602  -9.585  1.00 28.98           O  
ATOM   4453  CB  LEU B 215     -26.271  27.054 -12.349  1.00 27.79           C  
ATOM   4454  CG  LEU B 215     -25.468  26.754 -13.623  1.00 28.81           C  
ATOM   4455  CD1 LEU B 215     -24.438  27.837 -13.861  1.00 26.01           C  
ATOM   4456  CD2 LEU B 215     -24.752  25.380 -13.540  1.00 28.97           C  
ATOM   4457  N   HIS B 216     -29.245  26.850 -10.484  1.00 28.02           N  
ATOM   4458  CA  HIS B 216     -29.867  27.181  -9.198  1.00 27.70           C  
ATOM   4459  C   HIS B 216     -31.053  26.222  -9.052  1.00 28.01           C  
ATOM   4460  O   HIS B 216     -30.862  25.012  -9.128  1.00 27.19           O  
ATOM   4461  CB  HIS B 216     -30.259  28.673  -9.136  1.00 26.97           C  
ATOM   4462  CG  HIS B 216     -30.545  29.192  -7.750  1.00 26.95           C  
ATOM   4463  CD2 HIS B 216     -30.972  30.405  -7.330  1.00 26.74           C  
ATOM   4464  ND1 HIS B 216     -30.373  28.439  -6.607  1.00 27.25           N  
ATOM   4465  CE1 HIS B 216     -30.708  29.154  -5.549  1.00 26.69           C  
ATOM   4466  NE2 HIS B 216     -31.068  30.355  -5.960  1.00 27.36           N  
ATOM   4467  N   GLY B 217     -32.269  26.761  -8.930  1.00 28.61           N  
ATOM   4468  CA  GLY B 217     -33.469  25.968  -8.676  1.00 28.74           C  
ATOM   4469  C   GLY B 217     -33.923  25.080  -9.811  1.00 29.68           C  
ATOM   4470  O   GLY B 217     -34.714  24.156  -9.587  1.00 30.03           O  
ATOM   4471  N   GLY B 218     -33.435  25.344 -11.025  1.00 29.62           N  
ATOM   4472  CA  GLY B 218     -33.763  24.510 -12.190  1.00 30.67           C  
ATOM   4473  C   GLY B 218     -33.220  23.083 -12.111  1.00 31.55           C  
ATOM   4474  O   GLY B 218     -33.640  22.194 -12.873  1.00 31.54           O  
ATOM   4475  N   ALA B 219     -32.307  22.869 -11.164  1.00 32.10           N  
ATOM   4476  CA  ALA B 219     -31.626  21.586 -10.954  1.00 32.24           C  
ATOM   4477  C   ALA B 219     -32.574  20.434 -10.582  1.00 32.71           C  
ATOM   4478  O   ALA B 219     -32.372  19.311 -11.052  1.00 32.75           O  
ATOM   4479  CB  ALA B 219     -30.530  21.730  -9.883  1.00 31.21           C  
ATOM   4480  N   ASN B 220     -33.574  20.695  -9.729  1.00 32.68           N  
ATOM   4481  CA  ASN B 220     -34.473  19.620  -9.276  1.00 33.28           C  
ATOM   4482  C   ASN B 220     -35.244  18.982 -10.426  1.00 33.31           C  
ATOM   4483  O   ASN B 220     -35.271  17.750 -10.549  1.00 32.73           O  
ATOM   4484  CB  ASN B 220     -35.384  20.028  -8.086  1.00 33.16           C  
ATOM   4485  CG  ASN B 220     -36.261  21.251  -8.368  1.00 33.71           C  
ATOM   4486  ND2 ASN B 220     -36.871  21.777  -7.310  1.00 33.44           N  
ATOM   4487  OD1 ASN B 220     -36.409  21.707  -9.515  1.00 35.83           O  
ATOM   4488  N   GLU B 221     -35.827  19.831 -11.277  1.00 34.13           N  
ATOM   4489  CA  GLU B 221     -36.407  19.410 -12.556  1.00 34.78           C  
ATOM   4490  C   GLU B 221     -35.367  18.639 -13.393  1.00 35.01           C  
ATOM   4491  O   GLU B 221     -35.660  17.561 -13.923  1.00 35.29           O  
ATOM   4492  CB  GLU B 221     -36.963  20.618 -13.336  1.00 34.82           C  
ATOM   4493  CG  GLU B 221     -37.113  20.357 -14.843  1.00 36.36           C  
ATOM   4494  CD  GLU B 221     -37.948  21.388 -15.598  1.00 39.01           C  
ATOM   4495  OE1 GLU B 221     -38.158  22.516 -15.093  1.00 40.76           O  
ATOM   4496  OE2 GLU B 221     -38.383  21.067 -16.728  1.00 39.00           O1-
ATOM   4497  N   ALA B 222     -34.149  19.170 -13.477  1.00 35.07           N  
ATOM   4498  CA  ALA B 222     -33.114  18.544 -14.305  1.00 35.32           C  
ATOM   4499  C   ALA B 222     -32.650  17.193 -13.760  1.00 35.39           C  
ATOM   4500  O   ALA B 222     -32.257  16.326 -14.533  1.00 35.71           O  
ATOM   4501  CB  ALA B 222     -31.922  19.493 -14.519  1.00 35.18           C  
ATOM   4502  N   VAL B 223     -32.707  17.017 -12.440  1.00 34.90           N  
ATOM   4503  CA  VAL B 223     -32.372  15.744 -11.811  1.00 34.76           C  
ATOM   4504  C   VAL B 223     -33.352  14.672 -12.253  1.00 35.18           C  
ATOM   4505  O   VAL B 223     -32.949  13.576 -12.628  1.00 35.55           O  
ATOM   4506  CB  VAL B 223     -32.320  15.841 -10.257  1.00 34.61           C  
ATOM   4507  CG1 VAL B 223     -32.365  14.463  -9.592  1.00 32.83           C  
ATOM   4508  CG2 VAL B 223     -31.055  16.583  -9.816  1.00 34.89           C  
ATOM   4509  N   MET B 224     -34.637  14.997 -12.227  1.00 35.87           N  
ATOM   4510  CA  MET B 224     -35.646  14.040 -12.629  1.00 36.26           C  
ATOM   4511  C   MET B 224     -35.579  13.715 -14.113  1.00 36.89           C  
ATOM   4512  O   MET B 224     -35.690  12.541 -14.466  1.00 36.74           O  
ATOM   4513  CB  MET B 224     -37.062  14.472 -12.234  1.00 35.94           C  
ATOM   4514  CG  MET B 224     -38.000  13.281 -12.160  1.00 35.18           C  
ATOM   4515  SD  MET B 224     -37.393  12.054 -10.981  1.00 34.97           S  
ATOM   4516  CE  MET B 224     -37.916  10.550 -11.825  1.00 34.41           C  
ATOM   4517  N   HIS B 225     -35.395  14.732 -14.969  1.00 37.66           N  
ATOM   4518  CA  HIS B 225     -35.235  14.483 -16.416  1.00 38.88           C  
ATOM   4519  C   HIS B 225     -34.117  13.481 -16.652  1.00 39.55           C  
ATOM   4520  O   HIS B 225     -34.282  12.553 -17.438  1.00 40.06           O  
ATOM   4521  CB  HIS B 225     -34.922  15.750 -17.210  1.00 38.83           C  
ATOM   4522  CG  HIS B 225     -36.105  16.627 -17.465  1.00 39.39           C  
ATOM   4523  CD2 HIS B 225     -36.279  17.959 -17.282  1.00 39.70           C  
ATOM   4524  ND1 HIS B 225     -37.282  16.158 -18.010  1.00 41.25           N  
ATOM   4525  CE1 HIS B 225     -38.136  17.161 -18.140  1.00 41.29           C  
ATOM   4526  NE2 HIS B 225     -37.549  18.266 -17.709  1.00 41.32           N  
ATOM   4527  N   ASP B 226     -32.998  13.677 -15.954  1.00 40.25           N  
ATOM   4528  CA  ASP B 226     -31.851  12.774 -16.001  1.00 41.63           C  
ATOM   4529  C   ASP B 226     -32.179  11.355 -15.542  1.00 42.35           C  
ATOM   4530  O   ASP B 226     -31.820  10.391 -16.217  1.00 42.60           O  
ATOM   4531  CB  ASP B 226     -30.686  13.318 -15.158  1.00 41.42           C  
ATOM   4532  CG  ASP B 226     -29.959  14.484 -15.829  1.00 42.52           C  
ATOM   4533  OD1 ASP B 226     -30.226  14.764 -17.025  1.00 42.59           O  
ATOM   4534  OD2 ASP B 226     -29.116  15.122 -15.151  1.00 42.20           O1-
ATOM   4535  N   MET B 227     -32.836  11.229 -14.389  1.00 42.97           N  
ATOM   4536  CA  MET B 227     -33.202   9.914 -13.862  1.00 43.89           C  
ATOM   4537  C   MET B 227     -34.078   9.126 -14.837  1.00 44.74           C  
ATOM   4538  O   MET B 227     -33.841   7.944 -15.070  1.00 44.68           O  
ATOM   4539  CB  MET B 227     -33.865  10.026 -12.490  1.00 43.64           C  
ATOM   4540  CG  MET B 227     -32.884  10.263 -11.368  1.00 42.70           C  
ATOM   4541  SD  MET B 227     -33.561   9.719  -9.803  1.00 43.36           S  
ATOM   4542  CE  MET B 227     -32.248  10.201  -8.667  1.00 41.29           C  
ATOM   4543  N   ILE B 228     -35.081   9.797 -15.397  1.00 46.19           N  
ATOM   4544  CA  ILE B 228     -35.900   9.262 -16.483  1.00 47.36           C  
ATOM   4545  C   ILE B 228     -35.027   8.795 -17.652  1.00 48.48           C  
ATOM   4546  O   ILE B 228     -35.153   7.653 -18.097  1.00 48.98           O  
ATOM   4547  CB  ILE B 228     -36.946  10.315 -16.969  1.00 47.36           C  
ATOM   4548  CG1 ILE B 228     -38.055  10.461 -15.924  1.00 47.39           C  
ATOM   4549  CG2 ILE B 228     -37.492   9.980 -18.389  1.00 46.73           C  
ATOM   4550  CD1 ILE B 228     -39.260  11.199 -16.400  1.00 48.25           C  
ATOM   4551  N   GLU B 229     -34.146   9.675 -18.132  1.00 49.64           N  
ATOM   4552  CA  GLU B 229     -33.251   9.363 -19.247  1.00 50.97           C  
ATOM   4553  C   GLU B 229     -32.444   8.095 -18.969  1.00 51.42           C  
ATOM   4554  O   GLU B 229     -32.329   7.231 -19.845  1.00 51.94           O  
ATOM   4555  CB  GLU B 229     -32.318  10.541 -19.560  1.00 50.99           C  
ATOM   4556  CG  GLU B 229     -31.664  10.460 -20.939  1.00 52.83           C  
ATOM   4557  CD  GLU B 229     -30.778  11.658 -21.241  1.00 54.53           C  
ATOM   4558  OE1 GLU B 229     -31.216  12.542 -22.010  1.00 55.97           O  
ATOM   4559  OE2 GLU B 229     -29.652  11.723 -20.702  1.00 54.29           O1-
ATOM   4560  N   ILE B 230     -31.925   7.981 -17.747  1.00 51.99           N  
ATOM   4561  CA  ILE B 230     -31.161   6.815 -17.316  1.00 52.83           C  
ATOM   4562  C   ILE B 230     -31.992   5.533 -17.442  1.00 53.99           C  
ATOM   4563  O   ILE B 230     -31.482   4.485 -17.863  1.00 53.95           O  
ATOM   4564  CB  ILE B 230     -30.637   6.979 -15.874  1.00 52.75           C  
ATOM   4565  CG1 ILE B 230     -29.722   8.206 -15.775  1.00 52.55           C  
ATOM   4566  CG2 ILE B 230     -29.884   5.731 -15.421  1.00 52.29           C  
ATOM   4567  CD1 ILE B 230     -29.111   8.438 -14.402  1.00 51.13           C  
ATOM   4568  N   GLY B 231     -33.272   5.628 -17.082  1.00 54.89           N  
ATOM   4569  CA  GLY B 231     -34.196   4.511 -17.206  1.00 55.84           C  
ATOM   4570  C   GLY B 231     -34.095   3.502 -16.079  1.00 56.61           C  
ATOM   4571  O   GLY B 231     -35.041   3.333 -15.304  1.00 56.56           O  
ATOM   4572  N   ASP B 232     -32.953   2.823 -15.997  1.00 57.23           N  
ATOM   4573  CA  ASP B 232     -32.782   1.707 -15.072  1.00 58.04           C  
ATOM   4574  C   ASP B 232     -31.478   1.853 -14.302  1.00 58.07           C  
ATOM   4575  O   ASP B 232     -30.500   2.355 -14.848  1.00 58.05           O  
ATOM   4576  CB  ASP B 232     -32.816   0.373 -15.841  1.00 58.38           C  
ATOM   4577  CG  ASP B 232     -32.961  -0.840 -14.920  1.00 59.96           C  
ATOM   4578  OD1 ASP B 232     -34.117  -1.300 -14.705  1.00 60.47           O  
ATOM   4579  OD2 ASP B 232     -31.919  -1.320 -14.403  1.00 60.54           O1-
ATOM   4580  N   PRO B 233     -31.459   1.416 -13.028  1.00 58.34           N  
ATOM   4581  CA  PRO B 233     -30.252   1.434 -12.201  1.00 58.80           C  
ATOM   4582  C   PRO B 233     -29.031   0.790 -12.867  1.00 59.33           C  
ATOM   4583  O   PRO B 233     -27.891   1.093 -12.492  1.00 59.38           O  
ATOM   4584  CB  PRO B 233     -30.666   0.636 -10.949  1.00 58.71           C  
ATOM   4585  CG  PRO B 233     -32.040   0.090 -11.237  1.00 58.58           C  
ATOM   4586  CD  PRO B 233     -32.634   1.006 -12.242  1.00 58.37           C  
ATOM   4587  N   ALA B 234     -29.282  -0.083 -13.843  1.00 60.02           N  
ATOM   4588  CA  ALA B 234     -28.236  -0.771 -14.604  1.00 60.48           C  
ATOM   4589  C   ALA B 234     -27.457   0.171 -15.532  1.00 60.67           C  
ATOM   4590  O   ALA B 234     -26.260  -0.019 -15.759  1.00 60.55           O  
ATOM   4591  CB  ALA B 234     -28.851  -1.928 -15.395  1.00 60.43           C  
ATOM   4592  N   ASN B 235     -28.146   1.192 -16.043  1.00 61.22           N  
ATOM   4593  CA  ASN B 235     -27.572   2.180 -16.969  1.00 61.62           C  
ATOM   4594  C   ASN B 235     -26.777   3.331 -16.342  1.00 61.84           C  
ATOM   4595  O   ASN B 235     -25.995   3.996 -17.037  1.00 61.90           O  
ATOM   4596  CB  ASN B 235     -28.677   2.794 -17.826  1.00 61.75           C  
ATOM   4597  CG  ASN B 235     -29.364   1.781 -18.711  1.00 62.30           C  
ATOM   4598  ND2 ASN B 235     -30.669   1.946 -18.893  1.00 60.90           N  
ATOM   4599  OD1 ASN B 235     -28.728   0.866 -19.239  1.00 63.89           O  
ATOM   4600  N   ALA B 236     -26.985   3.575 -15.047  1.00 62.03           N  
ATOM   4601  CA  ALA B 236     -26.445   4.761 -14.376  1.00 62.07           C  
ATOM   4602  C   ALA B 236     -24.925   4.851 -14.430  1.00 62.37           C  
ATOM   4603  O   ALA B 236     -24.377   5.919 -14.733  1.00 62.23           O  
ATOM   4604  CB  ALA B 236     -26.935   4.829 -12.951  1.00 62.27           C  
ATOM   4605  N   ARG B 237     -24.253   3.728 -14.167  1.00 62.65           N  
ATOM   4606  CA  ARG B 237     -22.787   3.675 -14.181  1.00 62.85           C  
ATOM   4607  C   ARG B 237     -22.183   4.185 -15.494  1.00 62.95           C  
ATOM   4608  O   ARG B 237     -21.256   5.002 -15.480  1.00 63.06           O  
ATOM   4609  CB  ARG B 237     -22.295   2.257 -13.878  1.00 63.09           C  
ATOM   4610  N   GLU B 238     -22.720   3.708 -16.618  1.00 62.98           N  
ATOM   4611  CA  GLU B 238     -22.243   4.099 -17.947  1.00 62.80           C  
ATOM   4612  C   GLU B 238     -22.685   5.524 -18.305  1.00 62.40           C  
ATOM   4613  O   GLU B 238     -21.897   6.314 -18.840  1.00 62.56           O  
ATOM   4614  CB  GLU B 238     -22.691   3.068 -19.005  1.00 63.01           C  
ATOM   4615  CG  GLU B 238     -22.509   3.470 -20.502  1.00 64.14           C  
ATOM   4616  CD  GLU B 238     -21.053   3.760 -20.934  1.00 65.40           C  
ATOM   4617  OE1 GLU B 238     -20.100   3.134 -20.403  1.00 65.22           O  
ATOM   4618  OE2 GLU B 238     -20.872   4.617 -21.833  1.00 65.68           O1-
ATOM   4619  N   TRP B 239     -23.938   5.846 -17.991  1.00 61.77           N  
ATOM   4620  CA  TRP B 239     -24.511   7.167 -18.264  1.00 61.13           C  
ATOM   4621  C   TRP B 239     -23.663   8.278 -17.643  1.00 61.10           C  
ATOM   4622  O   TRP B 239     -23.365   9.285 -18.291  1.00 60.85           O  
ATOM   4623  CB  TRP B 239     -25.953   7.223 -17.739  1.00 60.78           C  
ATOM   4624  CG  TRP B 239     -26.632   8.564 -17.868  1.00 59.28           C  
ATOM   4625  CD1 TRP B 239     -27.440   8.988 -18.896  1.00 58.35           C  
ATOM   4626  CD2 TRP B 239     -26.587   9.640 -16.928  1.00 57.14           C  
ATOM   4627  CE2 TRP B 239     -27.378  10.689 -17.453  1.00 57.44           C  
ATOM   4628  CE3 TRP B 239     -25.954   9.821 -15.689  1.00 56.80           C  
ATOM   4629  NE1 TRP B 239     -27.884  10.264 -18.656  1.00 57.18           N  
ATOM   4630  CZ2 TRP B 239     -27.552  11.907 -16.781  1.00 57.32           C  
ATOM   4631  CZ3 TRP B 239     -26.118  11.031 -15.026  1.00 56.87           C  
ATOM   4632  CH2 TRP B 239     -26.914  12.059 -15.572  1.00 56.98           C  
ATOM   4633  N   LEU B 240     -23.271   8.067 -16.389  1.00 61.32           N  
ATOM   4634  CA  LEU B 240     -22.469   9.027 -15.639  1.00 61.70           C  
ATOM   4635  C   LEU B 240     -21.070   9.176 -16.225  1.00 62.01           C  
ATOM   4636  O   LEU B 240     -20.682  10.276 -16.636  1.00 61.97           O  
ATOM   4637  CB  LEU B 240     -22.393   8.631 -14.158  1.00 61.47           C  
ATOM   4638  CG  LEU B 240     -21.704   9.631 -13.217  1.00 61.54           C  
ATOM   4639  CD1 LEU B 240     -22.378  11.009 -13.257  1.00 61.08           C  
ATOM   4640  CD2 LEU B 240     -21.643   9.095 -11.800  1.00 60.99           C  
ATOM   4641  N   ARG B 241     -20.333   8.061 -16.260  1.00 62.66           N  
ATOM   4642  CA  ARG B 241     -18.975   8.001 -16.811  1.00 62.99           C  
ATOM   4643  C   ARG B 241     -18.855   8.759 -18.143  1.00 63.24           C  
ATOM   4644  O   ARG B 241     -17.927   9.551 -18.320  1.00 63.44           O  
ATOM   4645  CB  ARG B 241     -18.514   6.540 -16.959  1.00 62.84           C  
ATOM   4646  N   ALA B 242     -19.808   8.531 -19.050  1.00 63.50           N  
ATOM   4647  CA  ALA B 242     -19.860   9.211 -20.354  1.00 63.76           C  
ATOM   4648  C   ALA B 242     -20.048  10.722 -20.237  1.00 64.03           C  
ATOM   4649  O   ALA B 242     -19.352  11.493 -20.915  1.00 64.10           O  
ATOM   4650  CB  ALA B 242     -20.960   8.616 -21.224  1.00 63.83           C  
ATOM   4651  N   LYS B 243     -20.991  11.142 -19.388  1.00 64.00           N  
ATOM   4652  CA  LYS B 243     -21.219  12.573 -19.135  1.00 63.92           C  
ATOM   4653  C   LYS B 243     -20.012  13.269 -18.492  1.00 63.61           C  
ATOM   4654  O   LYS B 243     -19.725  14.423 -18.800  1.00 63.39           O  
ATOM   4655  CB  LYS B 243     -22.490  12.805 -18.304  1.00 64.05           C  
ATOM   4656  CG  LYS B 243     -23.722  13.147 -19.139  1.00 64.40           C  
ATOM   4657  CD  LYS B 243     -24.945  13.436 -18.264  1.00 65.16           C  
ATOM   4658  CE  LYS B 243     -25.005  14.880 -17.752  1.00 65.42           C  
ATOM   4659  NZ  LYS B 243     -25.709  15.801 -18.695  1.00 65.16           N1+
ATOM   4660  N   LEU B 244     -19.306  12.561 -17.613  1.00 63.46           N  
ATOM   4661  CA  LEU B 244     -18.113  13.110 -16.967  1.00 63.56           C  
ATOM   4662  C   LEU B 244     -16.920  13.287 -17.919  1.00 63.85           C  
ATOM   4663  O   LEU B 244     -16.107  14.206 -17.739  1.00 64.01           O  
ATOM   4664  CB  LEU B 244     -17.721  12.270 -15.744  1.00 63.25           C  
ATOM   4665  CG  LEU B 244     -18.524  12.579 -14.476  1.00 62.60           C  
ATOM   4666  CD1 LEU B 244     -18.444  11.436 -13.485  1.00 62.07           C  
ATOM   4667  CD2 LEU B 244     -18.075  13.880 -13.835  1.00 61.40           C  
ATOM   4668  N   ALA B 245     -16.826  12.416 -18.925  1.00 63.97           N  
ATOM   4669  CA  ALA B 245     -15.755  12.486 -19.917  1.00 64.27           C  
ATOM   4670  C   ALA B 245     -15.997  13.629 -20.898  1.00 64.50           C  
ATOM   4671  O   ALA B 245     -15.056  14.129 -21.518  1.00 64.51           O  
ATOM   4672  CB  ALA B 245     -15.608  11.163 -20.651  1.00 64.27           C  
ATOM   4673  N   ARG B 246     -17.260  14.038 -21.034  1.00 64.62           N  
ATOM   4674  CA  ARG B 246     -17.608  15.257 -21.776  1.00 64.75           C  
ATOM   4675  C   ARG B 246     -17.446  16.529 -20.908  1.00 64.30           C  
ATOM   4676  O   ARG B 246     -17.795  17.633 -21.341  1.00 64.22           O  
ATOM   4677  CB  ARG B 246     -19.029  15.164 -22.361  1.00 65.06           C  
ATOM   4678  CG  ARG B 246     -19.181  14.193 -23.543  1.00 66.47           C  
ATOM   4679  CD  ARG B 246     -20.490  14.425 -24.337  1.00 69.41           C  
ATOM   4680  NE  ARG B 246     -21.703  14.170 -23.545  1.00 71.63           N  
ATOM   4681  CZ  ARG B 246     -22.222  12.961 -23.303  1.00 72.81           C  
ATOM   4682  NH1 ARG B 246     -21.641  11.865 -23.786  1.00 73.14           N1+
ATOM   4683  NH2 ARG B 246     -23.327  12.842 -22.568  1.00 72.71           N  
ATOM   4684  N   LYS B 247     -16.905  16.357 -19.696  1.00 63.66           N  
ATOM   4685  CA  LYS B 247     -16.699  17.443 -18.719  1.00 63.12           C  
ATOM   4686  C   LYS B 247     -17.985  18.237 -18.351  1.00 62.49           C  
ATOM   4687  O   LYS B 247     -17.925  19.431 -18.023  1.00 62.51           O  
ATOM   4688  CB  LYS B 247     -15.554  18.375 -19.163  1.00 63.25           C  
ATOM   4689  N   GLU B 248     -19.134  17.560 -18.397  1.00 61.19           N  
ATOM   4690  CA  GLU B 248     -20.429  18.184 -18.105  1.00 60.23           C  
ATOM   4691  C   GLU B 248     -20.712  18.257 -16.593  1.00 59.06           C  
ATOM   4692  O   GLU B 248     -20.177  17.460 -15.807  1.00 58.88           O  
ATOM   4693  CB  GLU B 248     -21.565  17.457 -18.851  1.00 60.37           C  
ATOM   4694  CG  GLU B 248     -21.597  17.728 -20.369  1.00 61.70           C  
ATOM   4695  CD  GLU B 248     -22.597  16.858 -21.150  1.00 64.15           C  
ATOM   4696  OE1 GLU B 248     -23.428  16.145 -20.535  1.00 65.10           O  
ATOM   4697  OE2 GLU B 248     -22.552  16.890 -22.401  1.00 64.82           O1-
ATOM   4698  N   LYS B 249     -21.532  19.235 -16.200  1.00 57.58           N  
ATOM   4699  CA  LYS B 249     -22.004  19.376 -14.814  1.00 56.02           C  
ATOM   4700  C   LYS B 249     -23.057  18.306 -14.511  1.00 54.69           C  
ATOM   4701  O   LYS B 249     -23.971  18.081 -15.304  1.00 54.10           O  
ATOM   4702  CB  LYS B 249     -22.590  20.776 -14.573  1.00 56.23           C  
ATOM   4703  N   ILE B 250     -22.910  17.632 -13.377  1.00 53.29           N  
ATOM   4704  CA  ILE B 250     -23.916  16.664 -12.953  1.00 52.01           C  
ATOM   4705  C   ILE B 250     -24.923  17.370 -12.056  1.00 51.18           C  
ATOM   4706  O   ILE B 250     -24.568  17.904 -11.005  1.00 50.93           O  
ATOM   4707  CB  ILE B 250     -23.308  15.431 -12.231  1.00 52.12           C  
ATOM   4708  CG1 ILE B 250     -22.132  14.841 -13.031  1.00 51.97           C  
ATOM   4709  CG2 ILE B 250     -24.385  14.378 -11.955  1.00 51.08           C  
ATOM   4710  CD1 ILE B 250     -22.429  14.568 -14.507  1.00 51.92           C  
ATOM   4711  N   MET B 251     -26.177  17.384 -12.493  1.00 50.14           N  
ATOM   4712  CA  MET B 251     -27.233  18.062 -11.755  1.00 49.02           C  
ATOM   4713  C   MET B 251     -27.529  17.361 -10.439  1.00 48.04           C  
ATOM   4714  O   MET B 251     -27.564  16.135 -10.376  1.00 47.66           O  
ATOM   4715  CB  MET B 251     -28.477  18.196 -12.617  1.00 49.04           C  
ATOM   4716  CG  MET B 251     -28.236  18.975 -13.900  1.00 49.83           C  
ATOM   4717  SD  MET B 251     -28.185  20.774 -13.686  1.00 50.64           S  
ATOM   4718  CE  MET B 251     -26.560  21.055 -12.972  1.00 51.10           C  
ATOM   4719  N   GLY B 252     -27.697  18.153  -9.386  1.00 47.23           N  
ATOM   4720  CA  GLY B 252     -27.960  17.626  -8.051  1.00 46.56           C  
ATOM   4721  C   GLY B 252     -26.699  17.434  -7.237  1.00 46.32           C  
ATOM   4722  O   GLY B 252     -26.760  17.058  -6.066  1.00 46.18           O  
ATOM   4723  N   PHE B 253     -25.556  17.680  -7.871  1.00 46.13           N  
ATOM   4724  CA  PHE B 253     -24.253  17.604  -7.214  1.00 46.12           C  
ATOM   4725  C   PHE B 253     -23.543  18.939  -7.417  1.00 46.72           C  
ATOM   4726  O   PHE B 253     -23.695  19.592  -8.454  1.00 46.70           O  
ATOM   4727  CB  PHE B 253     -23.410  16.446  -7.784  1.00 45.73           C  
ATOM   4728  CG  PHE B 253     -24.017  15.081  -7.569  1.00 42.59           C  
ATOM   4729  CD1 PHE B 253     -25.008  14.597  -8.420  1.00 39.80           C  
ATOM   4730  CD2 PHE B 253     -23.596  14.279  -6.514  1.00 41.31           C  
ATOM   4731  CE1 PHE B 253     -25.580  13.341  -8.208  1.00 39.02           C  
ATOM   4732  CE2 PHE B 253     -24.161  13.017  -6.299  1.00 39.73           C  
ATOM   4733  CZ  PHE B 253     -25.155  12.553  -7.153  1.00 38.06           C  
ATOM   4734  N   GLY B 254     -22.779  19.355  -6.417  1.00 47.39           N  
ATOM   4735  CA  GLY B 254     -22.074  20.630  -6.498  1.00 48.12           C  
ATOM   4736  C   GLY B 254     -22.687  21.685  -5.597  1.00 48.61           C  
ATOM   4737  O   GLY B 254     -23.906  21.917  -5.627  1.00 48.61           O  
ATOM   4738  N   HIS B 255     -21.842  22.313  -4.782  1.00 48.49           N  
ATOM   4739  CA  HIS B 255     -22.279  23.433  -3.972  1.00 48.34           C  
ATOM   4740  C   HIS B 255     -21.153  24.432  -3.716  1.00 48.31           C  
ATOM   4741  O   HIS B 255     -20.001  24.048  -3.552  1.00 48.25           O  
ATOM   4742  CB  HIS B 255     -22.883  22.950  -2.659  1.00 48.17           C  
ATOM   4743  CG  HIS B 255     -23.875  23.907  -2.091  1.00 48.37           C  
ATOM   4744  CD2 HIS B 255     -25.212  24.023  -2.281  1.00 48.67           C  
ATOM   4745  ND1 HIS B 255     -23.515  24.937  -1.246  1.00 48.33           N  
ATOM   4746  CE1 HIS B 255     -24.589  25.637  -0.928  1.00 47.71           C  
ATOM   4747  NE2 HIS B 255     -25.632  25.100  -1.536  1.00 48.30           N  
ATOM   4748  N   ARG B 256     -21.503  25.716  -3.691  1.00 48.31           N  
ATOM   4749  CA  ARG B 256     -20.540  26.787  -3.447  1.00 48.02           C  
ATOM   4750  C   ARG B 256     -20.035  26.764  -1.992  1.00 48.36           C  
ATOM   4751  O   ARG B 256     -18.849  27.002  -1.732  1.00 48.25           O  
ATOM   4752  CB  ARG B 256     -21.167  28.139  -3.818  1.00 47.77           C  
ATOM   4753  CG  ARG B 256     -20.353  29.394  -3.454  1.00 47.17           C  
ATOM   4754  CD  ARG B 256     -18.993  29.467  -4.182  1.00 45.46           C  
ATOM   4755  NE  ARG B 256     -19.088  29.559  -5.644  1.00 42.88           N  
ATOM   4756  CZ  ARG B 256     -19.394  30.666  -6.316  1.00 41.69           C  
ATOM   4757  NH1 ARG B 256     -19.678  31.797  -5.665  1.00 41.10           N1+
ATOM   4758  NH2 ARG B 256     -19.431  30.640  -7.644  1.00 40.10           N  
ATOM   4759  N   VAL B 257     -20.927  26.443  -1.057  1.00 48.32           N  
ATOM   4760  CA  VAL B 257     -20.584  26.456   0.369  1.00 48.48           C  
ATOM   4761  C   VAL B 257     -20.216  25.058   0.914  1.00 48.49           C  
ATOM   4762  O   VAL B 257     -19.068  24.829   1.314  1.00 48.94           O  
ATOM   4763  CB  VAL B 257     -21.703  27.138   1.216  1.00 48.55           C  
ATOM   4764  CG1 VAL B 257     -21.395  27.054   2.722  1.00 48.69           C  
ATOM   4765  CG2 VAL B 257     -21.904  28.597   0.768  1.00 48.01           C  
ATOM   4766  N   TYR B 258     -21.179  24.134   0.906  1.00 48.26           N  
ATOM   4767  CA  TYR B 258     -20.974  22.758   1.381  1.00 47.77           C  
ATOM   4768  C   TYR B 258     -19.837  22.035   0.648  1.00 48.44           C  
ATOM   4769  O   TYR B 258     -19.827  21.963  -0.595  1.00 48.54           O  
ATOM   4770  CB  TYR B 258     -22.261  21.934   1.220  1.00 47.08           C  
ATOM   4771  CG  TYR B 258     -23.469  22.432   1.988  1.00 44.42           C  
ATOM   4772  CD1 TYR B 258     -23.474  22.470   3.381  1.00 42.17           C  
ATOM   4773  CD2 TYR B 258     -24.626  22.825   1.316  1.00 41.44           C  
ATOM   4774  CE1 TYR B 258     -24.592  22.904   4.080  1.00 40.04           C  
ATOM   4775  CE2 TYR B 258     -25.744  23.266   2.001  1.00 38.19           C  
ATOM   4776  CZ  TYR B 258     -25.724  23.307   3.378  1.00 38.70           C  
ATOM   4777  OH  TYR B 258     -26.834  23.736   4.066  1.00 35.16           O  
ATOM   4778  N   ARG B 259     -18.900  21.488   1.422  1.00 48.84           N  
ATOM   4779  CA  ARG B 259     -17.793  20.680   0.883  1.00 49.71           C  
ATOM   4780  C   ARG B 259     -17.905  19.213   1.309  1.00 49.18           C  
ATOM   4781  O   ARG B 259     -17.381  18.326   0.633  1.00 48.78           O  
ATOM   4782  CB  ARG B 259     -16.434  21.234   1.351  1.00 50.44           C  
ATOM   4783  CG  ARG B 259     -16.047  22.591   0.762  1.00 53.58           C  
ATOM   4784  CD  ARG B 259     -15.536  22.451  -0.679  1.00 58.83           C  
ATOM   4785  NE  ARG B 259     -15.443  23.744  -1.360  1.00 62.25           N  
ATOM   4786  CZ  ARG B 259     -16.397  24.258  -2.140  1.00 64.13           C  
ATOM   4787  NH1 ARG B 259     -17.532  23.589  -2.350  1.00 64.20           N1+
ATOM   4788  NH2 ARG B 259     -16.217  25.444  -2.716  1.00 63.31           N  
ATOM   4789  N   HIS B 260     -18.586  18.981   2.434  1.00 48.91           N  
ATOM   4790  CA  HIS B 260     -18.741  17.645   3.023  1.00 48.75           C  
ATOM   4791  C   HIS B 260     -20.215  17.282   3.229  1.00 47.24           C  
ATOM   4792  O   HIS B 260     -20.602  16.750   4.281  1.00 47.32           O  
ATOM   4793  CB  HIS B 260     -17.980  17.538   4.353  1.00 49.44           C  
ATOM   4794  CG  HIS B 260     -16.515  17.827   4.232  1.00 53.58           C  
ATOM   4795  CD2 HIS B 260     -15.787  18.917   4.580  1.00 55.88           C  
ATOM   4796  ND1 HIS B 260     -15.621  16.927   3.685  1.00 56.35           N  
ATOM   4797  CE1 HIS B 260     -14.406  17.448   3.705  1.00 57.26           C  
ATOM   4798  NE2 HIS B 260     -14.479  18.654   4.242  1.00 57.78           N  
ATOM   4799  N   GLY B 261     -21.032  17.577   2.223  1.00 45.29           N  
ATOM   4800  CA  GLY B 261     -22.437  17.196   2.250  1.00 42.63           C  
ATOM   4801  C   GLY B 261     -23.371  18.303   2.677  1.00 40.72           C  
ATOM   4802  O   GLY B 261     -23.125  19.002   3.659  1.00 41.15           O  
ATOM   4803  N   ASP B 262     -24.443  18.450   1.912  1.00 38.90           N  
ATOM   4804  CA  ASP B 262     -25.557  19.356   2.181  1.00 36.94           C  
ATOM   4805  C   ASP B 262     -26.293  18.907   3.462  1.00 36.47           C  
ATOM   4806  O   ASP B 262     -26.686  17.755   3.585  1.00 36.29           O  
ATOM   4807  CB  ASP B 262     -26.468  19.333   0.939  1.00 35.89           C  
ATOM   4808  CG  ASP B 262     -27.622  20.330   0.997  1.00 33.77           C  
ATOM   4809  OD1 ASP B 262     -28.105  20.682   2.100  1.00 29.45           O  
ATOM   4810  OD2 ASP B 262     -28.061  20.747  -0.102  1.00 30.08           O1-
ATOM   4811  N   SER B 263     -26.464  19.810   4.423  1.00 35.91           N  
ATOM   4812  CA  SER B 263     -27.058  19.431   5.707  1.00 35.74           C  
ATOM   4813  C   SER B 263     -28.571  19.171   5.643  1.00 34.84           C  
ATOM   4814  O   SER B 263     -29.178  18.715   6.620  1.00 34.31           O  
ATOM   4815  CB  SER B 263     -26.777  20.502   6.739  1.00 35.98           C  
ATOM   4816  OG  SER B 263     -27.444  21.686   6.371  1.00 39.49           O  
ATOM   4817  N   ARG B 264     -29.161  19.466   4.487  1.00 33.75           N  
ATOM   4818  CA  ARG B 264     -30.592  19.299   4.264  1.00 32.82           C  
ATOM   4819  C   ARG B 264     -30.918  17.920   3.681  1.00 32.73           C  
ATOM   4820  O   ARG B 264     -32.024  17.425   3.833  1.00 32.92           O  
ATOM   4821  CB  ARG B 264     -31.121  20.415   3.357  1.00 32.01           C  
ATOM   4822  CG  ARG B 264     -30.885  21.821   3.920  1.00 31.06           C  
ATOM   4823  CD  ARG B 264     -30.947  22.908   2.845  1.00 27.96           C  
ATOM   4824  NE  ARG B 264     -30.029  22.668   1.727  1.00 25.79           N  
ATOM   4825  CZ  ARG B 264     -30.066  23.328   0.566  1.00 25.34           C  
ATOM   4826  NH1 ARG B 264     -30.960  24.289   0.354  1.00 24.95           N1+
ATOM   4827  NH2 ARG B 264     -29.213  23.024  -0.392  1.00 21.42           N  
ATOM   4828  N   VAL B 265     -29.935  17.310   3.035  1.00 32.74           N  
ATOM   4829  CA  VAL B 265     -30.096  16.039   2.346  1.00 32.79           C  
ATOM   4830  C   VAL B 265     -30.563  14.855   3.233  1.00 32.76           C  
ATOM   4831  O   VAL B 265     -31.585  14.246   2.915  1.00 32.80           O  
ATOM   4832  CB  VAL B 265     -28.824  15.704   1.540  1.00 32.97           C  
ATOM   4833  CG1 VAL B 265     -28.847  14.248   1.078  1.00 33.30           C  
ATOM   4834  CG2 VAL B 265     -28.716  16.644   0.367  1.00 31.73           C  
ATOM   4835  N   PRO B 266     -29.850  14.543   4.350  1.00 32.20           N  
ATOM   4836  CA  PRO B 266     -30.330  13.392   5.115  1.00 32.08           C  
ATOM   4837  C   PRO B 266     -31.828  13.417   5.411  1.00 32.13           C  
ATOM   4838  O   PRO B 266     -32.499  12.385   5.253  1.00 32.21           O  
ATOM   4839  CB  PRO B 266     -29.486  13.437   6.400  1.00 32.00           C  
ATOM   4840  CG  PRO B 266     -28.170  13.987   5.920  1.00 32.00           C  
ATOM   4841  CD  PRO B 266     -28.572  15.053   4.896  1.00 32.40           C  
ATOM   4842  N   THR B 267     -32.354  14.574   5.808  1.00 32.00           N  
ATOM   4843  CA  THR B 267     -33.794  14.709   6.040  1.00 31.76           C  
ATOM   4844  C   THR B 267     -34.618  14.380   4.779  1.00 31.59           C  
ATOM   4845  O   THR B 267     -35.566  13.601   4.846  1.00 31.10           O  
ATOM   4846  CB  THR B 267     -34.155  16.106   6.560  1.00 32.18           C  
ATOM   4847  CG2 THR B 267     -35.656  16.194   6.877  1.00 32.08           C  
ATOM   4848  OG1 THR B 267     -33.393  16.390   7.743  1.00 31.65           O  
ATOM   4849  N   MET B 268     -34.234  14.941   3.635  1.00 31.21           N  
ATOM   4850  CA  MET B 268     -34.990  14.711   2.401  1.00 31.46           C  
ATOM   4851  C   MET B 268     -34.832  13.296   1.835  1.00 32.03           C  
ATOM   4852  O   MET B 268     -35.789  12.741   1.278  1.00 32.01           O  
ATOM   4853  CB  MET B 268     -34.645  15.748   1.332  1.00 30.92           C  
ATOM   4854  CG  MET B 268     -35.672  15.840   0.206  1.00 30.72           C  
ATOM   4855  SD  MET B 268     -37.251  16.399   0.854  1.00 31.67           S  
ATOM   4856  CE  MET B 268     -38.393  15.680  -0.313  1.00 30.93           C  
ATOM   4857  N   LYS B 269     -33.632  12.730   1.945  1.00 32.79           N  
ATOM   4858  CA  LYS B 269     -33.405  11.343   1.534  1.00 34.22           C  
ATOM   4859  C   LYS B 269     -34.346  10.392   2.281  1.00 33.73           C  
ATOM   4860  O   LYS B 269     -34.968   9.551   1.661  1.00 33.38           O  
ATOM   4861  CB  LYS B 269     -31.940  10.917   1.744  1.00 34.90           C  
ATOM   4862  CG  LYS B 269     -31.632   9.482   1.266  1.00 37.33           C  
ATOM   4863  CD  LYS B 269     -30.130   9.152   1.403  1.00 44.29           C  
ATOM   4864  CE  LYS B 269     -29.802   7.653   1.187  1.00 47.12           C  
ATOM   4865  NZ  LYS B 269     -29.867   6.865   2.472  1.00 48.39           N1+
ATOM   4866  N   ARG B 270     -34.446  10.546   3.601  1.00 34.18           N  
ATOM   4867  CA  ARG B 270     -35.381   9.756   4.426  1.00 35.40           C  
ATOM   4868  C   ARG B 270     -36.839   9.949   4.011  1.00 35.49           C  
ATOM   4869  O   ARG B 270     -37.619   8.976   3.990  1.00 35.99           O  
ATOM   4870  CB  ARG B 270     -35.226  10.069   5.922  1.00 35.48           C  
ATOM   4871  CG  ARG B 270     -33.896   9.617   6.513  1.00 38.40           C  
ATOM   4872  CD  ARG B 270     -33.902   9.631   8.054  1.00 42.76           C  
ATOM   4873  NE  ARG B 270     -34.093  10.980   8.618  1.00 45.26           N  
ATOM   4874  CZ  ARG B 270     -33.107  11.813   8.948  1.00 45.22           C  
ATOM   4875  NH1 ARG B 270     -33.393  13.015   9.449  1.00 44.87           N1+
ATOM   4876  NH2 ARG B 270     -31.840  11.452   8.773  1.00 44.78           N  
ATOM   4877  N   ALA B 271     -37.197  11.199   3.691  1.00 35.10           N  
ATOM   4878  CA  ALA B 271     -38.521  11.533   3.165  1.00 35.05           C  
ATOM   4879  C   ALA B 271     -38.758  10.814   1.838  1.00 35.21           C  
ATOM   4880  O   ALA B 271     -39.835  10.260   1.602  1.00 35.30           O  
ATOM   4881  CB  ALA B 271     -38.688  13.066   3.004  1.00 34.49           C  
ATOM   4882  N   LEU B 272     -37.736  10.811   0.988  1.00 35.35           N  
ATOM   4883  CA  LEU B 272     -37.792  10.113  -0.280  1.00 35.87           C  
ATOM   4884  C   LEU B 272     -37.955   8.606  -0.059  1.00 36.59           C  
ATOM   4885  O   LEU B 272     -38.744   7.948  -0.745  1.00 36.63           O  
ATOM   4886  CB  LEU B 272     -36.538  10.421  -1.102  1.00 35.66           C  
ATOM   4887  CG  LEU B 272     -36.280   9.659  -2.406  1.00 35.46           C  
ATOM   4888  CD1 LEU B 272     -37.305  10.012  -3.451  1.00 34.09           C  
ATOM   4889  CD2 LEU B 272     -34.861   9.918  -2.919  1.00 34.07           C  
ATOM   4890  N   GLU B 273     -37.244   8.065   0.923  1.00 37.38           N  
ATOM   4891  CA  GLU B 273     -37.337   6.630   1.200  1.00 38.40           C  
ATOM   4892  C   GLU B 273     -38.731   6.240   1.665  1.00 37.97           C  
ATOM   4893  O   GLU B 273     -39.247   5.217   1.236  1.00 38.13           O  
ATOM   4894  CB  GLU B 273     -36.254   6.154   2.183  1.00 38.69           C  
ATOM   4895  CG  GLU B 273     -34.906   5.921   1.509  1.00 41.76           C  
ATOM   4896  CD  GLU B 273     -33.700   6.098   2.450  1.00 46.83           C  
ATOM   4897  OE1 GLU B 273     -33.881   6.129   3.693  1.00 47.99           O  
ATOM   4898  OE2 GLU B 273     -32.557   6.202   1.932  1.00 48.89           O1-
ATOM   4899  N   ARG B 274     -39.346   7.067   2.512  1.00 38.04           N  
ATOM   4900  CA  ARG B 274     -40.708   6.804   2.985  1.00 37.67           C  
ATOM   4901  C   ARG B 274     -41.733   6.904   1.836  1.00 37.63           C  
ATOM   4902  O   ARG B 274     -42.603   6.028   1.678  1.00 37.43           O  
ATOM   4903  CB  ARG B 274     -41.071   7.704   4.181  1.00 37.69           C  
ATOM   4904  N   VAL B 275     -41.613   7.941   1.009  1.00 37.30           N  
ATOM   4905  CA  VAL B 275     -42.517   8.087  -0.140  1.00 37.05           C  
ATOM   4906  C   VAL B 275     -42.317   6.950  -1.150  1.00 36.88           C  
ATOM   4907  O   VAL B 275     -43.279   6.454  -1.727  1.00 36.17           O  
ATOM   4908  CB  VAL B 275     -42.389   9.482  -0.817  1.00 37.20           C  
ATOM   4909  CG1 VAL B 275     -43.192   9.542  -2.126  1.00 37.04           C  
ATOM   4910  CG2 VAL B 275     -42.885  10.543   0.116  1.00 36.79           C  
ATOM   4911  N   GLY B 276     -41.059   6.551  -1.337  1.00 37.04           N  
ATOM   4912  CA  GLY B 276     -40.701   5.476  -2.242  1.00 37.40           C  
ATOM   4913  C   GLY B 276     -41.174   4.113  -1.757  1.00 38.04           C  
ATOM   4914  O   GLY B 276     -41.395   3.225  -2.569  1.00 37.85           O  
ATOM   4915  N   THR B 277     -41.312   3.945  -0.438  1.00 38.38           N  
ATOM   4916  CA  THR B 277     -41.856   2.712   0.140  1.00 38.95           C  
ATOM   4917  C   THR B 277     -43.363   2.669  -0.077  1.00 39.16           C  
ATOM   4918  O   THR B 277     -43.904   1.635  -0.439  1.00 39.06           O  
ATOM   4919  CB  THR B 277     -41.523   2.562   1.666  1.00 39.10           C  
ATOM   4920  CG2 THR B 277     -42.068   1.242   2.249  1.00 39.14           C  
ATOM   4921  OG1 THR B 277     -40.105   2.578   1.851  1.00 39.86           O  
ATOM   4922  N   VAL B 278     -44.033   3.798   0.129  1.00 40.07           N  
ATOM   4923  CA  VAL B 278     -45.498   3.861   0.019  1.00 40.93           C  
ATOM   4924  C   VAL B 278     -46.024   3.881  -1.432  1.00 41.36           C  
ATOM   4925  O   VAL B 278     -47.133   3.401  -1.686  1.00 41.33           O  
ATOM   4926  CB  VAL B 278     -46.094   5.035   0.851  1.00 40.63           C  
ATOM   4927  CG1 VAL B 278     -47.599   5.110   0.687  1.00 41.77           C  
ATOM   4928  CG2 VAL B 278     -45.761   4.851   2.310  1.00 41.14           C  
ATOM   4929  N   ARG B 279     -45.234   4.396  -2.374  1.00 41.71           N  
ATOM   4930  CA  ARG B 279     -45.711   4.544  -3.753  1.00 42.61           C  
ATOM   4931  C   ARG B 279     -44.925   3.814  -4.858  1.00 43.55           C  
ATOM   4932  O   ARG B 279     -44.961   4.221  -6.034  1.00 44.45           O  
ATOM   4933  CB  ARG B 279     -45.870   6.020  -4.102  1.00 42.47           C  
ATOM   4934  CG  ARG B 279     -47.122   6.611  -3.520  1.00 42.07           C  
ATOM   4935  CD  ARG B 279     -47.488   7.874  -4.212  1.00 38.84           C  
ATOM   4936  NE  ARG B 279     -48.713   8.431  -3.660  1.00 36.85           N  
ATOM   4937  CZ  ARG B 279     -49.249   9.570  -4.081  1.00 36.88           C  
ATOM   4938  NH1 ARG B 279     -48.642  10.256  -5.058  1.00 34.19           N1+
ATOM   4939  NH2 ARG B 279     -50.373  10.027  -3.528  1.00 33.17           N  
ATOM   4940  N   ASP B 280     -44.230   2.740  -4.506  1.00 44.25           N  
ATOM   4941  CA  ASP B 280     -43.506   1.950  -5.515  1.00 44.97           C  
ATOM   4942  C   ASP B 280     -42.458   2.828  -6.203  1.00 44.30           C  
ATOM   4943  O   ASP B 280     -42.564   3.150  -7.396  1.00 44.49           O  
ATOM   4944  CB  ASP B 280     -44.488   1.323  -6.535  1.00 45.52           C  
ATOM   4945  CG  ASP B 280     -43.791   0.445  -7.583  1.00 47.30           C  
ATOM   4946  OD1 ASP B 280     -42.755  -0.176  -7.257  1.00 49.29           O  
ATOM   4947  OD2 ASP B 280     -44.290   0.379  -8.737  1.00 49.41           O1-
ATOM   4948  N   GLY B 281     -41.458   3.230  -5.432  1.00 43.34           N  
ATOM   4949  CA  GLY B 281     -40.437   4.113  -5.949  1.00 43.00           C  
ATOM   4950  C   GLY B 281     -39.053   3.528  -5.872  1.00 42.64           C  
ATOM   4951  O   GLY B 281     -38.073   4.269  -5.963  1.00 42.78           O  
ATOM   4952  N   GLN B 282     -38.967   2.203  -5.714  1.00 42.35           N  
ATOM   4953  CA  GLN B 282     -37.674   1.516  -5.558  1.00 42.26           C  
ATOM   4954  C   GLN B 282     -36.715   1.773  -6.721  1.00 41.76           C  
ATOM   4955  O   GLN B 282     -35.515   1.957  -6.503  1.00 40.98           O  
ATOM   4956  CB  GLN B 282     -37.849   0.012  -5.313  1.00 42.55           C  
ATOM   4957  CG  GLN B 282     -36.575  -0.698  -4.859  1.00 43.37           C  
ATOM   4958  CD  GLN B 282     -35.985  -0.108  -3.584  1.00 45.59           C  
ATOM   4959  NE2 GLN B 282     -34.719   0.319  -3.650  1.00 45.92           N  
ATOM   4960  OE1 GLN B 282     -36.651  -0.045  -2.553  1.00 45.61           O  
ATOM   4961  N   ARG B 283     -37.255   1.810  -7.936  1.00 41.42           N  
ATOM   4962  CA  ARG B 283     -36.484   2.155  -9.133  1.00 42.25           C  
ATOM   4963  C   ARG B 283     -35.653   3.432  -8.938  1.00 42.00           C  
ATOM   4964  O   ARG B 283     -34.427   3.427  -9.141  1.00 42.07           O  
ATOM   4965  CB  ARG B 283     -37.430   2.297 -10.335  1.00 42.84           C
[truncated: 50,788 more chars]
