# Supplementary material for: Structural Descriptors for Subunit Interface Regions in Homodimers: Effect of Lipid Membrane and Secondary Structure Type
Source: J Chem Inf Model. 2025 Mar 27;65(7):3117–26. doi: 10.1021/acs.jcim.4c01233 (PMC12004529; doi:10.1021/acs.jcim.4c01233)
Supplement: Supplementary file 3 — ci4c01233_si_003.tar [file ci4c01233_si_003.tar › database/alpha/1y42_cytop.pdb]

HEADER    1y42_chain_A
ATOM     63  N   PRO A   8       9.707  50.278  19.254  1.00166.13           N  
ATOM     64  CA  PRO A   8       8.913  49.245  19.867  1.00166.13           C  
ATOM     68  C   PRO A   8       8.824  48.077  18.937  1.00166.13           C  
ATOM     69  O   PRO A   8       8.393  47.006  19.364  1.00166.13           O  
ATOM     66  CB  PRO A   8       7.525  49.855  20.003  1.00166.13           C  
ATOM     67  CG  PRO A   8       7.419  50.714  18.730  1.00166.13           C  
ATOM     65  CD  PRO A   8       8.863  51.174  18.471  1.00166.13           C  
ATOM     70  N   LYS A   9       9.215  48.263  17.666  1.00116.14           N  
ATOM     71  CA  LYS A   9       8.968  47.277  16.658  1.00116.14           C  
ATOM     77  C   LYS A   9       9.592  45.957  16.985  1.00116.14           C  
ATOM     78  O   LYS A   9       8.970  44.921  16.767  1.00116.14           O  
ATOM     72  CB  LYS A   9       9.511  47.652  15.267  1.00116.14           C  
ATOM     73  CG  LYS A   9      11.037  47.582  15.167  1.00116.14           C  
ATOM     74  CD  LYS A   9      11.546  47.471  13.728  1.00116.14           C  
ATOM     75  CE  LYS A   9      11.367  46.068  13.136  1.00116.14           C  
ATOM     76  NZ  LYS A   9      11.832  46.037  11.731  1.00116.14           N1+
ATOM     79  N   TYR A  10      10.822  45.935  17.525  1.00 53.12           N  
ATOM     80  CA  TYR A  10      11.500  44.676  17.682  1.00 53.12           C  
ATOM     89  C   TYR A  10      10.728  43.763  18.589  1.00 53.12           C  
ATOM     90  O   TYR A  10      10.512  42.596  18.264  1.00 53.12           O  
ATOM     81  CB  TYR A  10      12.915  44.854  18.266  1.00 53.12           C  
ATOM     82  CG  TYR A  10      13.633  43.546  18.228  1.00 53.12           C  
ATOM     83  CD1 TYR A  10      14.186  43.093  17.052  1.00 53.12           C  
ATOM     84  CD2 TYR A  10      13.774  42.784  19.365  1.00 53.12           C  
ATOM     85  CE1 TYR A  10      14.856  41.893  17.003  1.00 53.12           C  
ATOM     86  CE2 TYR A  10      14.443  41.583  19.322  1.00 53.12           C  
ATOM     87  CZ  TYR A  10      14.987  41.137  18.143  1.00 53.12           C  
ATOM     88  OH  TYR A  10      15.675  39.905  18.101  1.00 53.12           O  
ATOM     91  N   THR A  11      10.273  44.271  19.747  1.00 32.14           N  
ATOM     92  CA  THR A  11       9.596  43.439  20.703  1.00 32.14           C  
ATOM     96  C   THR A  11       8.309  42.954  20.124  1.00 32.14           C  
ATOM     97  O   THR A  11       7.962  41.780  20.250  1.00 32.14           O  
ATOM     93  CB  THR A  11       9.275  44.173  21.969  1.00 32.14           C  
ATOM     95  CG2 THR A  11       8.597  43.200  22.947  1.00 32.14           C  
ATOM     94  OG1 THR A  11      10.467  44.688  22.545  1.00 32.14           O  
ATOM     98  N   ALA A  12       7.573  43.854  19.451  1.00 19.63           N  
ATOM     99  CA  ALA A  12       6.296  43.498  18.915  1.00 19.63           C  
ATOM    101  C   ALA A  12       6.505  42.406  17.921  1.00 19.63           C  
ATOM    102  O   ALA A  12       5.727  41.456  17.856  1.00 19.63           O  
ATOM    100  CB  ALA A  12       5.609  44.666  18.185  1.00 19.63           C  
ATOM    103  N   LYS A  13       7.586  42.517  17.129  1.00112.80           N  
ATOM    104  CA  LYS A  13       7.874  41.564  16.099  1.00112.80           C  
ATOM    110  C   LYS A  13       8.104  40.211  16.693  1.00112.80           C  
ATOM    111  O   LYS A  13       7.599  39.216  16.175  1.00112.80           O  
ATOM    105  CB  LYS A  13       9.136  41.925  15.297  1.00112.80           C  
ATOM    106  CG  LYS A  13       8.934  43.077  14.312  1.00112.80           C  
ATOM    107  CD  LYS A  13       7.938  42.741  13.202  1.00112.80           C  
ATOM    108  CE  LYS A  13       7.847  43.810  12.112  1.00112.80           C  
ATOM    109  NZ  LYS A  13       8.990  43.681  11.180  1.00112.80           N1+
ATOM    112  N   ILE A  14       8.869  40.126  17.796  1.00 43.99           N  
ATOM    113  CA  ILE A  14       9.151  38.844  18.377  1.00 43.99           C  
ATOM    118  C   ILE A  14       7.871  38.240  18.855  1.00 43.99           C  
ATOM    119  O   ILE A  14       7.636  37.044  18.687  1.00 43.99           O  
ATOM    114  CB  ILE A  14      10.079  38.910  19.552  1.00 43.99           C  
ATOM    115  CG1 ILE A  14      11.451  39.445  19.118  1.00 43.99           C  
ATOM    116  CG2 ILE A  14      10.141  37.512  20.188  1.00 43.99           C  
ATOM    117  CD1 ILE A  14      12.380  39.720  20.295  1.00 43.99           C  
ATOM    120  N   ASN A  15       7.002  39.056  19.474  1.00 50.74           N  
ATOM    121  CA  ASN A  15       5.781  38.530  20.007  1.00 50.74           C  
ATOM    126  C   ASN A  15       4.967  37.968  18.885  1.00 50.74           C  
ATOM    127  O   ASN A  15       4.408  36.879  19.001  1.00 50.74           O  
ATOM    122  CB  ASN A  15       4.933  39.604  20.711  1.00 50.74           C  
ATOM    123  CG  ASN A  15       5.709  40.078  21.933  1.00 50.74           C  
ATOM    125  ND2 ASN A  15       6.431  39.140  22.601  1.00 50.74           N  
ATOM    124  OD1 ASN A  15       5.677  41.257  22.281  1.00 50.74           O  
ATOM    128  N   GLU A  16       4.902  38.689  17.753  1.00 34.39           N  
ATOM    129  CA  GLU A  16       4.107  38.251  16.643  1.00 34.39           C  
ATOM    135  C   GLU A  16       4.643  36.943  16.152  1.00 34.39           C  
ATOM    136  O   GLU A  16       3.879  36.036  15.821  1.00 34.39           O  
ATOM    130  CB  GLU A  16       4.159  39.221  15.451  1.00 34.39           C  
ATOM    131  CG  GLU A  16       3.313  38.763  14.263  1.00 34.39           C  
ATOM    132  CD  GLU A  16       3.494  39.764  13.132  1.00 34.39           C  
ATOM    133  OE1 GLU A  16       4.186  40.793  13.354  1.00 34.39           O  
ATOM    134  OE2 GLU A  16       2.945  39.507  12.028  1.00 34.39           O1-
ATOM    137  N   ALA A  17       5.981  36.809  16.106  1.00 27.71           N  
ATOM    138  CA  ALA A  17       6.598  35.626  15.583  1.00 27.71           C  
ATOM    140  C   ALA A  17       6.193  34.444  16.406  1.00 27.71           C  
ATOM    141  O   ALA A  17       5.900  33.379  15.867  1.00 27.71           O  
ATOM    139  CB  ALA A  17       8.135  35.701  15.609  1.00 27.71           C  
ATOM    142  N   GLU A  18       6.168  34.604  17.742  1.00 65.48           N  
ATOM    143  CA  GLU A  18       5.817  33.515  18.611  1.00 65.48           C  
ATOM    149  C   GLU A  18       4.399  33.129  18.347  1.00 65.48           C  
ATOM    150  O   GLU A  18       4.067  31.946  18.283  1.00 65.48           O  
ATOM    144  CB  GLU A  18       5.889  33.905  20.099  1.00 65.48           C  
ATOM    145  CG  GLU A  18       7.305  34.126  20.630  1.00 65.48           C  
ATOM    146  CD  GLU A  18       7.858  32.773  21.051  1.00 65.48           C  
ATOM    147  OE1 GLU A  18       7.843  31.836  20.207  1.00 65.48           O  
ATOM    148  OE2 GLU A  18       8.295  32.655  22.227  1.00 65.48           O1-
ATOM    151  N   GLU A  19       3.522  34.135  18.183  1.00 94.60           N  
ATOM    152  CA  GLU A  19       2.126  33.877  17.989  1.00 94.60           C  
ATOM    158  C   GLU A  19       1.958  33.131  16.706  1.00 94.60           C  
ATOM    159  O   GLU A  19       1.204  32.163  16.636  1.00 94.60           O  
ATOM    153  CB  GLU A  19       1.305  35.176  17.904  1.00 94.60           C  
ATOM    154  CG  GLU A  19      -0.210  34.975  17.958  1.00 94.60           C  
ATOM    155  CD  GLU A  19      -0.764  34.964  16.540  1.00 94.60           C  
ATOM    156  OE1 GLU A  19      -0.468  34.002  15.782  1.00 94.60           O  
ATOM    157  OE2 GLU A  19      -1.501  35.927  16.197  1.00 94.60           O1-
ATOM    160  N   ASN A  20       2.676  33.562  15.655  1.00 37.24           N  
ATOM    161  CA  ASN A  20       2.558  32.932  14.375  1.00 37.24           C  
ATOM    166  C   ASN A  20       3.021  31.516  14.501  1.00 37.24           C  
ATOM    167  O   ASN A  20       2.425  30.603  13.932  1.00 37.24           O  
ATOM    162  CB  ASN A  20       3.430  33.597  13.296  1.00 37.24           C  
ATOM    163  CG  ASN A  20       2.858  34.975  12.994  1.00 37.24           C  
ATOM    165  ND2 ASN A  20       3.703  36.026  13.162  1.00 37.24           N  
ATOM    164  OD1 ASN A  20       1.694  35.116  12.621  1.00 37.24           O  
ATOM    168  N   TRP A  21       4.101  31.294  15.269  1.00 66.76           N  
ATOM    169  CA  TRP A  21       4.654  29.977  15.389  1.00 66.76           C  
ATOM    180  C   TRP A  21       3.661  29.075  16.052  1.00 66.76           C  
ATOM    181  O   TRP A  21       3.538  27.906  15.689  1.00 66.76           O  
ATOM    170  CB  TRP A  21       5.970  29.949  16.188  1.00 66.76           C  
ATOM    171  CG  TRP A  21       6.667  28.610  16.157  1.00 66.76           C  
ATOM    173  CD1 TRP A  21       6.727  27.624  17.098  1.00 66.76           C  
ATOM    172  CD2 TRP A  21       7.401  28.132  15.019  1.00 66.76           C  
ATOM    175  CE2 TRP A  21       7.877  26.861  15.339  1.00 66.76           C  
ATOM    176  CE3 TRP A  21       7.650  28.704  13.805  1.00 66.76           C  
ATOM    174  NE1 TRP A  21       7.460  26.563  16.620  1.00 66.76           N  
ATOM    177  CZ2 TRP A  21       8.616  26.140  14.445  1.00 66.76           C  
ATOM    178  CZ3 TRP A  21       8.398  27.976  12.906  1.00 66.76           C  
ATOM    179  CH2 TRP A  21       8.871  26.719  13.220  1.00 66.76           C  
ATOM    182  N   GLN A  22       2.939  29.598  17.061  1.00 42.42           N  
ATOM    183  CA  GLN A  22       1.983  28.822  17.798  1.00 42.42           C  
ATOM    189  C   GLN A  22       0.847  28.427  16.905  1.00 42.42           C  
ATOM    190  O   GLN A  22       0.355  27.304  16.988  1.00 42.42           O  
ATOM    184  CB  GLN A  22       1.400  29.584  18.998  1.00 42.42           C  
ATOM    185  CG  GLN A  22       2.468  29.988  20.016  1.00 42.42           C  
ATOM    186  CD  GLN A  22       3.259  28.738  20.372  1.00 42.42           C  
ATOM    188  NE2 GLN A  22       4.613  28.861  20.386  1.00 42.42           N  
ATOM    187  OE1 GLN A  22       2.690  27.675  20.616  1.00 42.42           O  
ATOM    191  N   ALA A  23       0.389  29.339  16.027  1.00 19.21           N  
ATOM    192  CA  ALA A  23      -0.703  29.005  15.155  1.00 19.21           C  
ATOM    194  C   ALA A  23      -0.244  27.872  14.295  1.00 19.21           C  
ATOM    195  O   ALA A  23      -0.982  26.921  14.042  1.00 19.21           O  
ATOM    193  CB  ALA A  23      -1.101  30.165  14.227  1.00 19.21           C  
ATOM    196  N   ARG A  24       1.020  27.951  13.843  1.00 49.77           N  
ATOM    197  CA  ARG A  24       1.623  26.957  13.005  1.00 49.77           C  
ATOM    205  C   ARG A  24       1.652  25.660  13.750  1.00 49.77           C  
ATOM    206  O   ARG A  24       1.385  24.601  13.182  1.00 49.77           O  
ATOM    198  CB  ARG A  24       3.079  27.320  12.656  1.00 49.77           C  
ATOM    199  CG  ARG A  24       3.821  26.285  11.809  1.00 49.77           C  
ATOM    200  CD  ARG A  24       5.308  26.617  11.646  1.00 49.77           C  
ATOM    201  NE  ARG A  24       5.936  25.555  10.812  1.00 49.77           N  
ATOM    202  CZ  ARG A  24       6.501  24.458  11.399  1.00 49.77           C  
ATOM    203  NH1 ARG A  24       6.476  24.315  12.756  1.00 49.77           N1+
ATOM    204  NH2 ARG A  24       7.095  23.505  10.622  1.00 49.77           N  
ATOM    207  N   ALA A  25       1.975  25.713  15.054  1.00 30.14           N  
ATOM    208  CA  ALA A  25       2.074  24.524  15.852  1.00 30.14           C  
ATOM    210  C   ALA A  25       0.740  23.850  15.899  1.00 30.14           C  
ATOM    211  O   ALA A  25       0.656  22.626  15.810  1.00 30.14           O  
ATOM    209  CB  ALA A  25       2.496  24.811  17.304  1.00 30.14           C  
ATOM    212  N   GLU A  26      -0.341  24.636  16.056  1.00 71.49           N  
ATOM    213  CA  GLU A  26      -1.661  24.078  16.151  1.00 71.49           C  
ATOM    219  C   GLU A  26      -2.049  23.474  14.837  1.00 71.49           C  
ATOM    220  O   GLU A  26      -2.693  22.427  14.791  1.00 71.49           O  
ATOM    214  CB  GLU A  26      -2.730  25.108  16.547  1.00 71.49           C  
ATOM    215  CG  GLU A  26      -4.115  24.482  16.728  1.00 71.49           C  
ATOM    216  CD  GLU A  26      -4.024  23.458  17.853  1.00 71.49           C  
ATOM    217  OE1 GLU A  26      -3.258  23.704  18.824  1.00 71.49           O  
ATOM    218  OE2 GLU A  26      -4.713  22.409  17.750  1.00 71.49           O1-
ATOM    221  N   ALA A  27      -1.655  24.122  13.726  1.00 26.37           N  
ATOM    222  CA  ALA A  27      -2.012  23.641  12.425  1.00 26.37           C  
ATOM    224  C   ALA A  27      -1.433  22.271  12.256  1.00 26.37           C  
ATOM    225  O   ALA A  27      -2.077  21.383  11.701  1.00 26.37           O  
ATOM    223  CB  ALA A  27      -1.455  24.521  11.293  1.00 26.37           C  
ATOM    226  N   ILE A  28      -0.190  22.066  12.732  1.00 31.90           N  
ATOM    227  CA  ILE A  28       0.469  20.797  12.614  1.00 31.90           C  
ATOM    232  C   ILE A  28      -0.282  19.774  13.411  1.00 31.90           C  
ATOM    233  O   ILE A  28      -0.517  18.658  12.947  1.00 31.90           O  
ATOM    228  CB  ILE A  28       1.879  20.840  13.127  1.00 31.90           C  
ATOM    229  CG1 ILE A  28       2.714  21.812  12.277  1.00 31.90           C  
ATOM    230  CG2 ILE A  28       2.429  19.405  13.156  1.00 31.90           C  
ATOM    231  CD1 ILE A  28       4.065  22.161  12.899  1.00 31.90           C  
ATOM    234  N   LYS A  29      -0.701  20.141  14.636  1.00 43.69           N  
ATOM    235  CA  LYS A  29      -1.402  19.234  15.498  1.00 43.69           C  
ATOM    241  C   LYS A  29      -2.663  18.817  14.794  1.00 43.69           C  
ATOM    242  O   LYS A  29      -3.062  17.653  14.838  1.00 43.69           O  
ATOM    236  CB  LYS A  29      -1.811  19.916  16.813  1.00 43.69           C  
ATOM    237  CG  LYS A  29      -2.393  18.973  17.862  1.00 43.69           C  
ATOM    238  CD  LYS A  29      -2.534  19.636  19.232  1.00 43.69           C  
ATOM    239  CE  LYS A  29      -2.970  18.677  20.339  1.00 43.69           C  
ATOM    240  NZ  LYS A  29      -3.107  19.411  21.617  1.00 43.69           N1+
ATOM    243  N   LYS A  30      -3.314  19.785  14.122  1.00 74.34           N  
ATOM    244  CA  LYS A  30      -4.538  19.617  13.387  1.00 74.34           C  
ATOM    250  C   LYS A  30      -4.292  18.699  12.227  1.00 74.34           C  
ATOM    251  O   LYS A  30      -5.170  17.930  11.843  1.00 74.34           O  
ATOM    245  CB  LYS A  30      -5.039  20.955  12.816  1.00 74.34           C  
ATOM    246  CG  LYS A  30      -5.383  21.979  13.900  1.00 74.34           C  
ATOM    247  CD  LYS A  30      -5.425  23.424  13.398  1.00 74.34           C  
ATOM    248  CE  LYS A  30      -6.532  23.704  12.381  1.00 74.34           C  
ATOM    249  NZ  LYS A  30      -6.482  25.124  11.965  1.00 74.34           N1+
ATOM    252  N   GLY A  31      -3.088  18.754  11.626  1.00 23.17           N  
ATOM    253  CA  GLY A  31      -2.810  17.915  10.495  1.00 23.17           C  
ATOM    254  C   GLY A  31      -2.880  18.747   9.253  1.00 23.17           C  
ATOM    255  O   GLY A  31      -2.671  18.247   8.148  1.00 23.17           O  
ATOM    256  N   LYS A  32      -3.207  20.044   9.403  1.00 78.20           N  
ATOM    257  CA  LYS A  32      -3.260  20.926   8.272  1.00 78.20           C  
ATOM    263  C   LYS A  32      -1.878  21.125   7.727  1.00 78.20           C  
ATOM    264  O   LYS A  32      -1.688  21.183   6.514  1.00 78.20           O  
ATOM    258  CB  LYS A  32      -3.776  22.334   8.606  1.00 78.20           C  
ATOM    259  CG  LYS A  32      -5.249  22.410   9.006  1.00 78.20           C  
ATOM    260  CD  LYS A  32      -5.636  23.808   9.494  1.00 78.20           C  
ATOM    261  CE  LYS A  32      -5.258  24.905   8.495  1.00 78.20           C  
ATOM    262  NZ  LYS A  32      -5.568  26.240   9.052  1.00 78.20           N1+
ATOM    265  N   LYS A  33      -0.876  21.243   8.620  1.00137.35           N  
ATOM    266  CA  LYS A  33       0.459  21.568   8.200  1.00137.35           C  
ATOM    272  C   LYS A  33       1.358  20.423   8.543  1.00137.35           C  
ATOM    273  O   LYS A  33       1.193  19.758   9.566  1.00137.35           O  
ATOM    267  CB  LYS A  33       0.979  22.823   8.931  1.00137.35           C  
ATOM    268  CG  LYS A  33       2.144  23.563   8.268  1.00137.35           C  
ATOM    269  CD  LYS A  33       3.422  22.747   8.118  1.00137.35           C  
ATOM    270  CE  LYS A  33       4.649  23.576   7.731  1.00137.35           C  
ATOM    271  NZ  LYS A  33       4.470  24.180   6.392  1.00137.35           N1+
ATOM    274  N   GLN A  34       2.348  20.166   7.669  1.00 85.30           N  
ATOM    275  CA  GLN A  34       3.248  19.067   7.839  1.00 85.30           C  
ATOM    281  C   GLN A  34       4.377  19.501   8.729  1.00 85.30           C  
ATOM    282  O   GLN A  34       4.993  20.540   8.503  1.00 85.30           O  
ATOM    276  CB  GLN A  34       3.835  18.643   6.490  1.00 85.30           C  
ATOM    277  CG  GLN A  34       4.442  17.257   6.525  1.00 85.30           C  
ATOM    278  CD  GLN A  34       5.027  16.924   5.159  1.00 85.30           C  
ATOM    280  NE2 GLN A  34       4.964  17.892   4.210  1.00 85.30           N  
ATOM    279  OE1 GLN A  34       5.537  15.827   4.941  1.00 85.30           O  
ATOM    283  N   ASN A  35       4.686  18.701   9.767  1.00 72.97           N  
ATOM    284  CA  ASN A  35       5.773  18.999  10.654  1.00 72.97           C  
ATOM    289  C   ASN A  35       7.021  18.860   9.835  1.00 72.97           C  
ATOM    290  O   ASN A  35       7.152  17.933   9.039  1.00 72.97           O  
ATOM    285  CB  ASN A  35       5.845  17.995  11.822  1.00 72.97           C  
ATOM    286  CG  ASN A  35       6.685  18.558  12.960  1.00 72.97           C  
ATOM    288  ND2 ASN A  35       7.935  18.993  12.652  1.00 72.97           N  
ATOM    287  OD1 ASN A  35       6.239  18.600  14.106  1.00 72.97           O  
ATOM    291  N   THR A  36       7.984  19.782  10.025  1.00 43.32           N  
ATOM    292  CA  THR A  36       9.204  19.786   9.270  1.00 43.32           C  
ATOM    296  C   THR A  36       9.926  18.506   9.547  1.00 43.32           C  
ATOM    297  O   THR A  36      10.580  17.945   8.669  1.00 43.32           O  
ATOM    293  CB  THR A  36      10.110  20.920   9.654  1.00 43.32           C  
ATOM    295  CG2 THR A  36      11.355  20.889   8.751  1.00 43.32           C  
ATOM    294  OG1 THR A  36       9.433  22.158   9.492  1.00 43.32           O  
ATOM    298  N   TRP A  37       9.825  18.011  10.791  1.00 84.61           N  
ATOM    299  CA  TRP A  37      10.488  16.794  11.150  1.00 84.61           C  
ATOM    310  C   TRP A  37      10.000  15.680  10.282  1.00 84.61           C  
ATOM    311  O   TRP A  37      10.800  14.895   9.773  1.00 84.61           O  
ATOM    300  CB  TRP A  37      10.245  16.390  12.611  1.00 84.61           C  
ATOM    301  CG  TRP A  37      10.778  15.016  12.922  1.00 84.61           C  
ATOM    303  CD1 TRP A  37      10.097  13.848  13.098  1.00 84.61           C  
ATOM    302  CD2 TRP A  37      12.171  14.696  13.022  1.00 84.61           C  
ATOM    305  CE2 TRP A  37      12.262  13.326  13.263  1.00 84.61           C  
ATOM    306  CE3 TRP A  37      13.285  15.477  12.911  1.00 84.61           C  
ATOM    304  NE1 TRP A  37      10.981  12.818  13.312  1.00 84.61           N  
ATOM    307  CZ2 TRP A  37      13.474  12.714  13.398  1.00 84.61           C  
ATOM    308  CZ3 TRP A  37      14.506  14.858  13.056  1.00 84.61           C  
ATOM    309  CH2 TRP A  37      14.599  13.502  13.296  1.00 84.61           C  
ATOM    312  N   ASP A  38       8.677  15.572  10.073  1.00135.31           N  
ATOM    313  CA  ASP A  38       8.218  14.468   9.284  1.00135.31           C  
ATOM    318  C   ASP A  38       8.702  14.653   7.873  1.00135.31           C  
ATOM    319  O   ASP A  38       8.914  13.680   7.152  1.00135.31           O  
ATOM    314  CB  ASP A  38       6.697  14.228   9.344  1.00135.31           C  
ATOM    315  CG  ASP A  38       5.979  15.322   8.602  1.00135.31           C  
ATOM    316  OD1 ASP A  38       6.100  15.282   7.352  1.00135.31           O  
ATOM    317  OD2 ASP A  38       5.309  16.181   9.237  1.00135.31           O1-
ATOM    320  N   LEU A  39       8.869  15.918   7.433  1.00 68.29           N  
ATOM    321  CA  LEU A  39       9.359  16.201   6.112  1.00 68.29           C  
ATOM    326  C   LEU A  39      10.729  15.611   6.011  1.00 68.29           C  
ATOM    327  O   LEU A  39      11.083  15.012   4.994  1.00 68.29           O  
ATOM    322  CB  LEU A  39       9.534  17.702   5.848  1.00 68.29           C  
ATOM    323  CG  LEU A  39      10.156  17.998   4.472  1.00 68.29           C  
ATOM    324  CD1 LEU A  39       9.158  17.770   3.326  1.00 68.29           C  
ATOM    325  CD2 LEU A  39      10.829  19.374   4.448  1.00 68.29           C  
ATOM    328  N   PHE A  40      11.535  15.750   7.082  1.00132.05           N  
ATOM    329  CA  PHE A  40      12.871  15.238   7.031  1.00132.05           C  
ATOM    337  C   PHE A  40      12.795  13.770   6.785  1.00132.05           C  
ATOM    338  O   PHE A  40      13.536  13.230   5.966  1.00132.05           O  
ATOM    330  CB  PHE A  40      13.690  15.379   8.333  1.00132.05           C  
ATOM    331  CG  PHE A  40      14.026  16.803   8.617  1.00132.05           C  
ATOM    332  CD1 PHE A  40      14.844  17.509   7.766  1.00132.05           C  
ATOM    333  CD2 PHE A  40      13.507  17.443   9.718  1.00132.05           C  
ATOM    334  CE1 PHE A  40      15.160  18.823   8.020  1.00132.05           C  
ATOM    335  CE2 PHE A  40      13.822  18.757   9.979  1.00132.05           C  
ATOM    336  CZ  PHE A  40      14.651  19.450   9.131  1.00132.05           C  
ATOM    339  N   GLU A  41      11.898  13.077   7.507  1.00 66.19           N  
ATOM    340  CA  GLU A  41      11.814  11.654   7.372  1.00 66.19           C  
ATOM    346  C   GLU A  41      11.330  11.266   6.007  1.00 66.19           C  
ATOM    347  O   GLU A  41      11.845  10.317   5.419  1.00 66.19           O  
ATOM    341  CB  GLU A  41      10.952  11.000   8.463  1.00 66.19           C  
ATOM    342  CG  GLU A  41      11.618  11.146   9.836  1.00 66.19           C  
ATOM    343  CD  GLU A  41      10.873  10.306  10.859  1.00 66.19           C  
ATOM    344  OE1 GLU A  41       9.705  10.652  11.177  1.00 66.19           O  
ATOM    345  OE2 GLU A  41      11.468   9.305  11.340  1.00 66.19           O1-
ATOM    348  N   GLU A  42      10.343  11.991   5.440  1.00 89.26           N  
ATOM    349  CA  GLU A  42       9.843  11.593   4.151  1.00 89.26           C  
ATOM    355  C   GLU A  42      10.927  11.699   3.119  1.00 89.26           C  
ATOM    356  O   GLU A  42      11.075  10.824   2.268  1.00 89.26           O  
ATOM    350  CB  GLU A  42       8.695  12.464   3.604  1.00 89.26           C  
ATOM    351  CG  GLU A  42       7.319  12.199   4.211  1.00 89.26           C  
ATOM    352  CD  GLU A  42       6.291  12.769   3.240  1.00 89.26           C  
ATOM    353  OE1 GLU A  42       6.321  12.361   2.049  1.00 89.26           O  
ATOM    354  OE2 GLU A  42       5.464  13.614   3.672  1.00 89.26           O1-
ATOM    357  N   ARG A  43      11.700  12.797   3.163  1.00 98.01           N  
ATOM    358  CA  ARG A  43      12.727  13.062   2.193  1.00 98.01           C  
ATOM    366  C   ARG A  43      13.877  12.108   2.334  1.00 98.01           C  
ATOM    367  O   ARG A  43      14.568  11.840   1.352  1.00 98.01           O  
ATOM    359  CB  ARG A  43      13.225  14.514   2.220  1.00 98.01           C  
ATOM    360  CG  ARG A  43      12.126  15.464   1.742  1.00 98.01           C  
ATOM    361  CD  ARG A  43      12.609  16.830   1.260  1.00 98.01           C  
ATOM    362  NE  ARG A  43      11.403  17.543   0.755  1.00 98.01           N  
ATOM    363  CZ  ARG A  43      11.000  17.398  -0.542  1.00 98.01           C  
ATOM    364  NH1 ARG A  43      11.754  16.687  -1.430  1.00 98.01           N1+
ATOM    365  NH2 ARG A  43       9.824  17.966  -0.942  1.00 98.01           N  
ATOM    368  N   GLY A  44      14.131  11.582   3.554  1.00 42.24           N  
ATOM    369  CA  GLY A  44      15.191  10.617   3.717  1.00 42.24           C  
ATOM    370  C   GLY A  44      16.407  11.204   4.379  1.00 42.24           C  
ATOM    371  O   GLY A  44      17.486  10.616   4.332  1.00 42.24           O  
ATOM    372  N   TYR A  45      16.273  12.383   5.008  1.00110.98           N  
ATOM    373  CA  TYR A  45      17.363  13.060   5.660  1.00110.98           C  
ATOM    382  C   TYR A  45      17.847  12.361   6.906  1.00110.98           C  
ATOM    383  O   TYR A  45      19.023  12.489   7.243  1.00110.98           O  
ATOM    374  CB  TYR A  45      17.037  14.508   6.065  1.00110.98           C  
ATOM    375  CG  TYR A  45      16.792  15.307   4.829  1.00110.98           C  
ATOM    376  CD1 TYR A  45      17.789  15.471   3.895  1.00110.98           C  
ATOM    377  CD2 TYR A  45      15.579  15.927   4.622  1.00110.98           C  
ATOM    378  CE1 TYR A  45      17.571  16.216   2.759  1.00110.98           C  
ATOM    379  CE2 TYR A  45      15.356  16.674   3.489  1.00110.98           C  
ATOM    380  CZ  TYR A  45      16.353  16.816   2.553  1.00110.98           C  
ATOM    381  OH  TYR A  45      16.133  17.581   1.388  1.00110.98           O  
ATOM    384  N   VAL A  46      16.973  11.651   7.656  1.00 86.47           N  
ATOM    385  CA  VAL A  46      17.349  11.202   8.980  1.00 86.47           C  
ATOM    389  C   VAL A  46      18.004   9.848   9.053  1.00 86.47           C  
ATOM    390  O   VAL A  46      17.363   8.818   8.843  1.00 86.47           O  
ATOM    386  CB  VAL A  46      16.168  11.158   9.908  1.00 86.47           C  
ATOM    387  CG1 VAL A  46      16.626  10.640  11.280  1.00 86.47           C  
ATOM    388  CG2 VAL A  46      15.523  12.553   9.943  1.00 86.47           C  
ATOM    391  N   LYS A  47      19.341   9.836   9.278  1.00140.97           N  
ATOM    392  CA  LYS A  47      20.102   8.643   9.558  1.00140.97           C  
ATOM    398  C   LYS A  47      19.994   8.222  11.003  1.00140.97           C  
ATOM    399  O   LYS A  47      19.380   7.213  11.347  1.00140.97           O  
ATOM    393  CB  LYS A  47      21.598   8.887   9.302  1.00140.97           C  
ATOM    394  CG  LYS A  47      22.474   7.639   9.369  1.00140.97           C  
ATOM    395  CD  LYS A  47      22.305   6.723   8.158  1.00140.97           C  
ATOM    396  CE  LYS A  47      23.280   5.547   8.138  1.00140.97           C  
ATOM    397  NZ  LYS A  47      23.222   4.871   6.823  1.00140.97           N1+
ATOM    400  N   ASP A  48      20.556   9.068  11.901  1.00 80.43           N  
ATOM    401  CA  ASP A  48      20.669   8.780  13.308  1.00 80.43           C  
ATOM    406  C   ASP A  48      20.184   9.984  14.037  1.00 80.43           C  
ATOM    407  O   ASP A  48      20.284  11.099  13.529  1.00 80.43           O  
ATOM    402  CB  ASP A  48      22.119   8.596  13.790  1.00 80.43           C  
ATOM    403  CG  ASP A  48      22.691   7.312  13.215  1.00 80.43           C  
ATOM    404  OD1 ASP A  48      21.893   6.400  12.880  1.00 80.43           O  
ATOM    405  OD2 ASP A  48      23.943   7.225  13.108  1.00 80.43           O1-
ATOM    408  N   THR A  49      19.641   9.787  15.254  1.00 45.89           N  
ATOM    409  CA  THR A  49      19.173  10.922  15.990  1.00 45.89           C  
ATOM    413  C   THR A  49      19.745  10.888  17.369  1.00 45.89           C  
ATOM    414  O   THR A  49      19.811   9.836  18.004  1.00 45.89           O  
ATOM    410  CB  THR A  49      17.678  10.956  16.137  1.00 45.89           C  
ATOM    412  CG2 THR A  49      17.046  10.921  14.736  1.00 45.89           C  
ATOM    411  OG1 THR A  49      17.231   9.843  16.897  1.00 45.89           O  
ATOM    415  N   ALA A  50      20.220  12.054  17.849  1.00 54.99           N  
ATOM    416  CA  ALA A  50      20.594  12.166  19.224  1.00 54.99           C  
ATOM    418  C   ALA A  50      19.403  12.852  19.797  1.00 54.99           C  
ATOM    419  O   ALA A  50      19.183  14.037  19.552  1.00 54.99           O  
ATOM    417  CB  ALA A  50      21.827  13.052  19.471  1.00 54.99           C  
ATOM    420  N   GLY A  51      18.626  12.112  20.609  1.00 30.24           N  
ATOM    421  CA  GLY A  51      17.349  12.573  21.069  1.00 30.24           C  
ATOM    422  C   GLY A  51      16.353  11.745  20.318  1.00 30.24           C  
ATOM    423  O   GLY A  51      16.612  11.314  19.195  1.00 30.24           O  
ATOM    424  N   THR A  52      15.171  11.510  20.917  1.00107.36           N  
ATOM    425  CA  THR A  52      14.205  10.641  20.311  1.00107.36           C  
ATOM    429  C   THR A  52      13.547  11.382  19.192  1.00107.36           C  
ATOM    430  O   THR A  52      13.561  12.610  19.145  1.00107.36           O  
ATOM    426  CB  THR A  52      13.085  10.264  21.228  1.00107.36           C  
ATOM    428  CG2 THR A  52      12.309   9.122  20.558  1.00107.36           C  
ATOM    427  OG1 THR A  52      13.588   9.798  22.465  1.00107.36           O  
ATOM    431  N   LYS A  53      12.947  10.626  18.257  1.00138.36           N  
ATOM    432  CA  LYS A  53      12.244  11.189  17.143  1.00138.36           C  
ATOM    438  C   LYS A  53      11.087  11.969  17.684  1.00138.36           C  
ATOM    439  O   LYS A  53      10.774  13.053  17.194  1.00138.36           O  
ATOM    433  CB  LYS A  53      11.617  10.116  16.238  1.00138.36           C  
ATOM    434  CG  LYS A  53      12.603   9.223  15.486  1.00138.36           C  
ATOM    435  CD  LYS A  53      13.431   9.950  14.429  1.00138.36           C  
ATOM    436  CE  LYS A  53      14.076   8.997  13.423  1.00138.36           C  
ATOM    437  NZ  LYS A  53      14.863   7.973  14.143  1.00138.36           N1+
ATOM    440  N   GLU A  54      10.406  11.426  18.710  1.00 73.44           N  
ATOM    441  CA  GLU A  54       9.249  12.096  19.233  1.00 73.44           C  
ATOM    447  C   GLU A  54       9.679  13.403  19.804  1.00 73.44           C  
ATOM    448  O   GLU A  54       9.017  14.421  19.613  1.00 73.44           O  
ATOM    442  CB  GLU A  54       8.546  11.334  20.370  1.00 73.44           C  
ATOM    443  CG  GLU A  54       7.923  10.004  19.947  1.00 73.44           C  
ATOM    444  CD  GLU A  54       8.965   8.923  20.175  1.00 73.44           C  
ATOM    445  OE1 GLU A  54       9.656   9.004  21.225  1.00 73.44           O  
ATOM    446  OE2 GLU A  54       9.087   8.009  19.316  1.00 73.44           O1-
ATOM    449  N   HIS A  55      10.813  13.405  20.523  1.00 77.33           N  
ATOM    450  CA  HIS A  55      11.275  14.610  21.142  1.00 77.33           C  
ATOM    457  C   HIS A  55      11.576  15.646  20.105  1.00 77.33           C  
ATOM    458  O   HIS A  55      11.123  16.786  20.206  1.00 77.33           O  
ATOM    453  CB  HIS A  55      12.552  14.406  21.972  1.00 77.33           C  
ATOM    452  CG  HIS A  55      13.049  15.694  22.555  1.00 77.33           C  
ATOM    455  CD2 HIS A  55      14.262  16.299  22.435  1.00 77.33           C  
ATOM    451  ND1 HIS A  55      12.292  16.526  23.348  1.00 77.33           N  
ATOM    456  CE1 HIS A  55      13.077  17.586  23.667  1.00 77.33           C  
ATOM    454  NE2 HIS A  55      14.282  17.493  23.135  1.00 77.33           N  
ATOM    459  N   ILE A  56      12.322  15.265  19.054  1.00 45.11           N  
ATOM    460  CA  ILE A  56      12.737  16.220  18.068  1.00 45.11           C  
ATOM    465  C   ILE A  56      11.531  16.789  17.380  1.00 45.11           C  
ATOM    466  O   ILE A  56      11.459  17.992  17.140  1.00 45.11           O  
ATOM    461  CB  ILE A  56      13.640  15.623  17.029  1.00 45.11           C  
ATOM    462  CG1 ILE A  56      14.926  15.100  17.692  1.00 45.11           C  
ATOM    463  CG2 ILE A  56      13.900  16.687  15.950  1.00 45.11           C  
ATOM    464  CD1 ILE A  56      15.789  14.242  16.770  1.00 45.11           C  
ATOM    467  N   ALA A  57      10.541  15.942  17.046  1.00 35.58           N  
ATOM    468  CA  ALA A  57       9.390  16.412  16.326  1.00 35.58           C  
ATOM    470  C   ALA A  57       8.653  17.440  17.132  1.00 35.58           C  
ATOM    471  O   ALA A  57       8.256  18.480  16.608  1.00 35.58           O  
ATOM    469  CB  ALA A  57       8.394  15.286  16.004  1.00 35.58           C  
ATOM    472  N   GLU A  58       8.456  17.176  18.437  1.00 83.36           N  
ATOM    473  CA  GLU A  58       7.711  18.076  19.273  1.00 83.36           C  
ATOM    479  C   GLU A  58       8.463  19.359  19.438  1.00 83.36           C  
ATOM    480  O   GLU A  58       7.863  20.431  19.501  1.00 83.36           O  
ATOM    474  CB  GLU A  58       7.407  17.513  20.672  1.00 83.36           C  
ATOM    475  CG  GLU A  58       6.491  18.422  21.500  1.00 83.36           C  
ATOM    476  CD  GLU A  58       5.124  18.481  20.825  1.00 83.36           C  
ATOM    477  OE1 GLU A  58       4.995  17.946  19.691  1.00 83.36           O  
ATOM    478  OE2 GLU A  58       4.189  19.067  21.434  1.00 83.36           O1-
ATOM    481  N   LEU A  59       9.803  19.291  19.534  1.00 48.23           N  
ATOM    482  CA  LEU A  59      10.552  20.502  19.690  1.00 48.23           C  
ATOM    487  C   LEU A  59      10.343  21.344  18.469  1.00 48.23           C  
ATOM    488  O   LEU A  59      10.120  22.550  18.566  1.00 48.23           O  
ATOM    483  CB  LEU A  59      12.062  20.256  19.837  1.00 48.23           C  
ATOM    484  CG  LEU A  59      12.888  21.546  19.987  1.00 48.23           C  
ATOM    485  CD1 LEU A  59      12.499  22.329  21.252  1.00 48.23           C  
ATOM    486  CD2 LEU A  59      14.394  21.241  19.907  1.00 48.23           C  
ATOM    489  N   MET A  60      10.392  20.720  17.279  1.00 55.25           N  
ATOM    490  CA  MET A  60      10.266  21.463  16.058  1.00 55.25           C  
ATOM    495  C   MET A  60       8.899  22.069  15.938  1.00 55.25           C  
ATOM    496  O   MET A  60       8.763  23.195  15.463  1.00 55.25           O  
ATOM    491  CB  MET A  60      10.557  20.616  14.807  1.00 55.25           C  
ATOM    492  CG  MET A  60      12.007  20.121  14.774  1.00 55.25           C  
ATOM    493  SD  MET A  60      12.510  19.280  13.246  1.00 55.25           S  
ATOM    494  CE  MET A  60      12.655  20.813  12.284  1.00 55.25           C  
ATOM    497  N   ARG A  61       7.843  21.335  16.338  1.00120.33           N  
ATOM    498  CA  ARG A  61       6.507  21.855  16.214  1.00120.33           C  
ATOM    506  C   ARG A  61       6.315  23.054  17.101  1.00120.33           C  
ATOM    507  O   ARG A  61       5.821  24.093  16.661  1.00120.33           O  
ATOM    499  CB  ARG A  61       5.438  20.831  16.636  1.00120.33           C  
ATOM    500  CG  ARG A  61       4.003  21.348  16.510  1.00120.33           C  
ATOM    501  CD  ARG A  61       2.963  20.476  17.219  1.00120.33           C  
ATOM    502  NE  ARG A  61       2.715  21.089  18.556  1.00120.33           N  
ATOM    503  CZ  ARG A  61       1.589  20.776  19.262  1.00120.33           C  
ATOM    504  NH1 ARG A  61       0.723  19.833  18.787  1.00120.33           N1+
ATOM    505  NH2 ARG A  61       1.320  21.418  20.436  1.00120.33           N  
ATOM    508  N   THR A  62       6.698  22.918  18.384  1.00 70.07           N  
ATOM    509  CA  THR A  62       6.470  23.893  19.418  1.00 70.07           C  
ATOM    513  C   THR A  62       7.364  25.100  19.365  1.00 70.07           C  
ATOM    514  O   THR A  62       6.941  26.182  19.765  1.00 70.07           O  
ATOM    510  CB  THR A  62       6.620  23.306  20.791  1.00 70.07           C  
ATOM    512  CG2 THR A  62       5.648  22.121  20.924  1.00 70.07           C  
ATOM    511  OG1 THR A  62       7.953  22.863  20.995  1.00 70.07           O  
ATOM    515  N   ARG A  63       8.630  24.975  18.920  1.00100.72           N  
ATOM    516  CA  ARG A  63       9.493  26.113  19.097  1.00100.72           C  
ATOM    524  C   ARG A  63      10.200  26.455  17.816  1.00100.72           C  
ATOM    525  O   ARG A  63      10.566  25.576  17.036  1.00100.72           O  
ATOM    517  CB  ARG A  63      10.552  25.831  20.184  1.00100.72           C  
ATOM    518  CG  ARG A  63      11.283  27.055  20.738  1.00100.72           C  
ATOM    519  CD  ARG A  63      12.320  26.702  21.813  1.00100.72           C  
ATOM    520  NE  ARG A  63      11.592  26.115  22.976  1.00100.72           N  
ATOM    521  CZ  ARG A  63      12.280  25.652  24.062  1.00100.72           C  
ATOM    522  NH1 ARG A  63      13.642  25.719  24.097  1.00100.72           N1+
ATOM    523  NH2 ARG A  63      11.606  25.116  25.121  1.00100.72           N  
ATOM    526  N   ARG A  64      10.416  27.770  17.568  1.00 85.64           N  
ATOM    527  CA  ARG A  64      11.114  28.192  16.384  1.00 85.64           C  
ATOM    535  C   ARG A  64      12.573  28.128  16.725  1.00 85.64           C  
ATOM    536  O   ARG A  64      13.224  29.141  16.972  1.00 85.64           O  
ATOM    528  CB  ARG A  64      10.792  29.646  15.998  1.00 85.64           C  
ATOM    529  CG  ARG A  64      11.323  30.063  14.627  1.00 85.64           C  
ATOM    530  CD  ARG A  64      11.175  31.562  14.358  1.00 85.64           C  
ATOM    531  NE  ARG A  64       9.732  31.909  14.504  1.00 85.64           N  
ATOM    532  CZ  ARG A  64       8.908  31.942  13.414  1.00 85.64           C  
ATOM    533  NH1 ARG A  64       9.398  31.665  12.171  1.00 85.64           N1+
ATOM    534  NH2 ARG A  64       7.590  32.263  13.571  1.00 85.64           N  
ATOM    537  N   ILE A  65      13.131  26.906  16.684  1.00 78.70           N  
ATOM    538  CA  ILE A  65      14.470  26.637  17.112  1.00 78.70           C  
ATOM    543  C   ILE A  65      15.473  27.037  16.085  1.00 78.70           C  
ATOM    544  O   ILE A  65      15.166  27.244  14.911  1.00 78.70           O  
ATOM    539  CB  ILE A  65      14.735  25.193  17.421  1.00 78.70           C  
ATOM    540  CG1 ILE A  65      14.584  24.335  16.154  1.00 78.70           C  
ATOM    541  CG2 ILE A  65      13.807  24.776  18.574  1.00 78.70           C  
ATOM    542  CD1 ILE A  65      15.161  22.928  16.301  1.00 78.70           C  
ATOM    545  N   GLY A  66      16.715  27.245  16.561  1.00 35.67           N  
ATOM    546  CA  GLY A  66      17.809  27.500  15.680  1.00 35.67           C  
ATOM    547  C   GLY A  66      18.512  26.191  15.491  1.00 35.67           C  
ATOM    548  O   GLY A  66      18.519  25.339  16.381  1.00 35.67           O  
ATOM    549  N   ALA A  67      19.121  25.996  14.306  1.00 46.49           N  
ATOM    550  CA  ALA A  67      19.834  24.782  14.010  1.00 46.49           C  
ATOM    552  C   ALA A  67      21.089  25.173  13.282  1.00 46.49           C  
ATOM    553  O   ALA A  67      21.170  26.279  12.749  1.00 46.49           O  
ATOM    551  CB  ALA A  67      19.054  23.816  13.100  1.00 46.49           C  
ATOM    554  N   TYR A  68      22.133  24.304  13.292  1.00193.03           N  
ATOM    555  CA  TYR A  68      23.325  24.657  12.564  1.00193.03           C  
ATOM    564  C   TYR A  68      24.012  23.440  12.013  1.00193.03           C  
ATOM    565  O   TYR A  68      23.800  22.312  12.462  1.00193.03           O  
ATOM    556  CB  TYR A  68      24.370  25.428  13.399  1.00193.03           C  
ATOM    557  CG  TYR A  68      25.183  24.498  14.241  1.00193.03           C  
ATOM    558  CD1 TYR A  68      24.763  24.083  15.484  1.00193.03           C  
ATOM    559  CD2 TYR A  68      26.391  24.040  13.766  1.00193.03           C  
ATOM    560  CE1 TYR A  68      25.539  23.231  16.239  1.00193.03           C  
ATOM    561  CE2 TYR A  68      27.172  23.190  14.512  1.00193.03           C  
ATOM    562  CZ  TYR A  68      26.745  22.785  15.752  1.00193.03           C  
ATOM    563  OH  TYR A  68      27.546  21.914  16.522  1.00193.03           O  
ATOM    566  N   VAL A  69      24.845  23.674  10.975  1.00 59.89           N  
ATOM    567  CA  VAL A  69      25.703  22.683  10.389  1.00 59.89           C  
ATOM    571  C   VAL A  69      27.079  23.280  10.432  1.00 59.89           C  
ATOM    572  O   VAL A  69      27.261  24.464  10.152  1.00 59.89           O  
ATOM    568  CB  VAL A  69      25.390  22.379   8.953  1.00 59.89           C  
ATOM    569  CG1 VAL A  69      26.451  21.405   8.412  1.00 59.89           C  
ATOM    570  CG2 VAL A  69      23.953  21.838   8.869  1.00 59.89           C  
ATOM    573  N   GLY A  70      28.098  22.479  10.794  1.00 36.63           N  
ATOM    574  CA  GLY A  70      29.417  23.036  10.866  1.00 36.63           C  
ATOM    575  C   GLY A  70      30.202  22.501   9.713  1.00 36.63           C  
ATOM    576  O   GLY A  70      30.040  21.346   9.320  1.00 36.63           O  
ATOM    577  N   ILE A  71      31.067  23.353   9.126  1.00 51.12           N  
ATOM    578  CA  ILE A  71      31.899  22.929   8.036  1.00 51.12           C  
ATOM    583  C   ILE A  71      33.308  23.379   8.321  1.00 51.12           C  
ATOM    584  O   ILE A  71      33.538  24.543   8.648  1.00 51.12           O  
ATOM    579  CB  ILE A  71      31.481  23.524   6.720  1.00 51.12           C  
ATOM    580  CG1 ILE A  71      30.044  23.094   6.377  1.00 51.12           C  
ATOM    581  CG2 ILE A  71      32.513  23.117   5.656  1.00 51.12           C  
ATOM    582  CD1 ILE A  71      29.423  23.880   5.224  1.00 51.12           C  
ATOM    585  N   ASP A  72      34.300  22.465   8.203  1.00 69.30           N  
ATOM    586  CA  ASP A  72      35.680  22.814   8.455  1.00 69.30           C  
ATOM    591  C   ASP A  72      36.307  23.188   7.140  1.00 69.30           C  
ATOM    592  O   ASP A  72      36.313  22.377   6.215  1.00 69.30           O  
ATOM    587  CB  ASP A  72      36.529  21.653   9.001  1.00 69.30           C  
ATOM    588  CG  ASP A  72      36.103  21.347  10.428  1.00 69.30           C  
ATOM    589  OD1 ASP A  72      35.332  22.153  11.012  1.00 69.30           O  
ATOM    590  OD2 ASP A  72      36.555  20.297  10.955  1.00 69.30           O1-
ATOM    593  N   PRO A  73      36.801  24.400   7.008  1.00204.21           N  
ATOM    594  CA  PRO A  73      37.429  24.808   5.773  1.00204.21           C  
ATOM    598  C   PRO A  73      38.715  24.098   5.503  1.00204.21           C  
ATOM    599  O   PRO A  73      39.776  24.689   5.704  1.00204.21           O  
ATOM    596  CB  PRO A  73      37.604  26.322   5.881  1.00204.21           C  
ATOM    597  CG  PRO A  73      36.475  26.753   6.835  1.00204.21           C  
ATOM    595  CD  PRO A  73      36.246  25.528   7.738  1.00204.21           C  
ATOM    600  N   THR A  74      38.635  22.864   4.990  1.00142.67           N  
ATOM    601  CA  THR A  74      39.765  22.044   4.677  1.00142.67           C  
ATOM    605  C   THR A  74      40.359  22.455   3.364  1.00142.67           C  
ATOM    606  O   THR A  74      41.533  22.192   3.106  1.00142.67           O  
ATOM    602  CB  THR A  74      39.383  20.602   4.587  1.00142.67           C  
ATOM    604  CG2 THR A  74      40.667  19.795   4.395  1.00142.67           C  
ATOM    603  OG1 THR A  74      38.752  20.188   5.790  1.00142.67           O  
ATOM    607  N   ALA A  75      39.535  23.039   2.468  1.00 52.36           N  
ATOM    608  CA  ALA A  75      39.994  23.398   1.153  1.00 52.36           C  
ATOM    610  C   ALA A  75      39.238  24.623   0.718  1.00 52.36           C  
ATOM    611  O   ALA A  75      38.240  24.996   1.333  1.00 52.36           O  
ATOM    609  CB  ALA A  75      39.732  22.285   0.121  1.00 52.36           C  
ATOM    612  N   PRO A  76      39.706  25.280  -0.318  1.00 71.02           N  
ATOM    613  CA  PRO A  76      39.131  26.499  -0.827  1.00 71.02           C  
ATOM    617  C   PRO A  76      37.713  26.366  -1.295  1.00 71.02           C  
ATOM    618  O   PRO A  76      37.013  27.378  -1.320  1.00 71.02           O  
ATOM    615  CB  PRO A  76      40.065  26.955  -1.949  1.00 71.02           C  
ATOM    616  CG  PRO A  76      40.760  25.659  -2.404  1.00 71.02           C  
ATOM    614  CD  PRO A  76      40.823  24.812  -1.123  1.00 71.02           C  
ATOM    619  N   SER A  77      37.260  25.170  -1.716  1.00104.13           N  
ATOM    620  CA  SER A  77      35.897  25.086  -2.156  1.00104.13           C  
ATOM    623  C   SER A  77      35.204  23.971  -1.462  1.00104.13           C  
ATOM    624  O   SER A  77      35.812  22.992  -1.032  1.00104.13           O  
ATOM    621  CB  SER A  77      35.701  24.769  -3.646  1.00104.13           C  
ATOM    622  OG  SER A  77      35.803  25.945  -4.426  1.00104.13           O  
ATOM    625  N   LEU A  78      33.879  24.138  -1.320  1.00 64.61           N  
ATOM    626  CA  LEU A  78      33.036  23.098  -0.823  1.00 64.61           C  
ATOM    631  C   LEU A  78      32.735  22.231  -2.007  1.00 64.61           C  
ATOM    632  O   LEU A  78      32.937  22.641  -3.151  1.00 64.61           O  
ATOM    627  CB  LEU A  78      31.698  23.605  -0.263  1.00 64.61           C  
ATOM    628  CG  LEU A  78      31.844  24.497   0.983  1.00 64.61           C  
ATOM    629  CD1 LEU A  78      30.472  24.964   1.493  1.00 64.61           C  
ATOM    630  CD2 LEU A  78      32.682  23.810   2.072  1.00 64.61           C  
ATOM    633  N   HIS A  79      32.281  20.987  -1.752  1.00 67.25           N  
ATOM    634  CA  HIS A  79      31.924  20.100  -2.814  1.00 67.25           C  
ATOM    641  C   HIS A  79      30.511  19.657  -2.575  1.00 67.25           C  
ATOM    642  O   HIS A  79      29.876  20.051  -1.598  1.00 67.25           O  
ATOM    637  CB  HIS A  79      32.840  18.866  -2.947  1.00 67.25           C  
ATOM    636  CG  HIS A  79      33.147  18.162  -1.658  1.00 67.25           C  
ATOM    639  CD2 HIS A  79      34.247  18.254  -0.860  1.00 67.25           C  
ATOM    635  ND1 HIS A  79      32.322  17.239  -1.055  1.00 67.25           N  
ATOM    640  CE1 HIS A  79      32.960  16.819   0.069  1.00 67.25           C  
ATOM    638  NE2 HIS A  79      34.131  17.407   0.229  1.00 67.25           N  
ATOM    643  N   VAL A  80      29.982  18.815  -3.485  1.00 62.22           N  
ATOM    644  CA  VAL A  80      28.601  18.423  -3.458  1.00 62.22           C  
ATOM    648  C   VAL A  80      28.267  17.661  -2.213  1.00 62.22           C  
ATOM    649  O   VAL A  80      27.148  17.762  -1.711  1.00 62.22           O  
ATOM    645  CB  VAL A  80      28.204  17.602  -4.653  1.00 62.22           C  
ATOM    646  CG1 VAL A  80      28.353  18.486  -5.903  1.00 62.22           C  
ATOM    647  CG2 VAL A  80      29.052  16.323  -4.701  1.00 62.22           C  
ATOM    650  N   GLY A  81      29.221  16.880  -1.680  1.00 46.48           N  
ATOM    651  CA  GLY A  81      28.989  16.091  -0.500  1.00 46.48           C  
ATOM    652  C   GLY A  81      28.590  16.991   0.632  1.00 46.48           C  
ATOM    653  O   GLY A  81      27.848  16.600   1.533  1.00 46.48           O  
ATOM    654  N   HIS A  82      29.111  18.225   0.638  1.00 67.11           N  
ATOM    655  CA  HIS A  82      28.814  19.156   1.696  1.00 67.11           C  
ATOM    662  C   HIS A  82      27.356  19.495   1.690  1.00 67.11           C  
ATOM    663  O   HIS A  82      26.795  19.857   2.723  1.00 67.11           O  
ATOM    658  CB  HIS A  82      29.584  20.483   1.592  1.00 67.11           C  
ATOM    657  CG  HIS A  82      31.050  20.340   1.868  1.00 67.11           C  
ATOM    660  CD2 HIS A  82      31.715  20.315   3.055  1.00 67.11           C  
ATOM    656  ND1 HIS A  82      32.013  20.202   0.895  1.00 67.11           N  
ATOM    661  CE1 HIS A  82      33.205  20.102   1.536  1.00 67.11           C  
ATOM    659  NE2 HIS A  82      33.075  20.165   2.848  1.00 67.11           N  
ATOM    664  N   LEU A  83      26.711  19.411   0.517  1.00 72.36           N  
ATOM    665  CA  LEU A  83      25.340  19.814   0.356  1.00 72.36           C  
ATOM    670  C   LEU A  83      24.402  18.996   1.189  1.00 72.36           C  
ATOM    671  O   LEU A  83      23.374  19.506   1.634  1.00 72.36           O  
ATOM    666  CB  LEU A  83      24.861  19.697  -1.102  1.00 72.36           C  
ATOM    667  CG  LEU A  83      25.587  20.648  -2.073  1.00 72.36           C  
ATOM    668  CD1 LEU A  83      25.059  20.480  -3.507  1.00 72.36           C  
ATOM    669  CD2 LEU A  83      25.517  22.106  -1.586  1.00 72.36           C  
ATOM    672  N   LEU A  84      24.700  17.707   1.428  1.00 79.54           N  
ATOM    673  CA  LEU A  84      23.694  16.895   2.053  1.00 79.54           C  
ATOM    678  C   LEU A  84      23.266  17.405   3.406  1.00 79.54           C  
ATOM    679  O   LEU A  84      22.064  17.541   3.621  1.00 79.54           O  
ATOM    674  CB  LEU A  84      24.112  15.425   2.211  1.00 79.54           C  
ATOM    675  CG  LEU A  84      22.975  14.554   2.770  1.00 79.54           C  
ATOM    676  CD1 LEU A  84      21.769  14.552   1.817  1.00 79.54           C  
ATOM    677  CD2 LEU A  84      23.460  13.135   3.108  1.00 79.54           C  
ATOM    680  N   PRO A  85      24.127  17.706   4.341  1.00 86.88           N  
ATOM    681  CA  PRO A  85      23.673  18.171   5.633  1.00 86.88           C  
ATOM    685  C   PRO A  85      23.043  19.523   5.572  1.00 86.88           C  
ATOM    686  O   PRO A  85      22.239  19.862   6.439  1.00 86.88           O  
ATOM    683  CB  PRO A  85      24.887  18.078   6.562  1.00 86.88           C  
ATOM    684  CG  PRO A  85      26.085  17.831   5.623  1.00 86.88           C  
ATOM    682  CD  PRO A  85      25.462  17.143   4.397  1.00 86.88           C  
ATOM    687  N   LEU A  86      23.424  20.320   4.567  1.00 67.91           N  
ATOM    688  CA  LEU A  86      22.910  21.643   4.389  1.00 67.91           C  
ATOM    693  C   LEU A  86      21.462  21.593   3.988  1.00 67.91           C  
ATOM    694  O   LEU A  86      20.694  22.492   4.325  1.00 67.91           O  
ATOM    689  CB  LEU A  86      23.675  22.433   3.311  1.00 67.91           C  
ATOM    690  CG  LEU A  86      25.139  22.730   3.690  1.00 67.91           C  
ATOM    691  CD1 LEU A  86      25.854  23.521   2.585  1.00 67.91           C  
ATOM    692  CD2 LEU A  86      25.235  23.421   5.061  1.00 67.91           C  
ATOM    695  N   MET A  87      21.043  20.549   3.245  1.00 66.46           N  
ATOM    696  CA  MET A  87      19.713  20.555   2.696  1.00 66.46           C  
ATOM    701  C   MET A  87      18.644  20.623   3.754  1.00 66.46           C  
ATOM    702  O   MET A  87      17.744  21.454   3.632  1.00 66.46           O  
ATOM    697  CB  MET A  87      19.405  19.335   1.811  1.00 66.46           C  
ATOM    698  CG  MET A  87      20.142  19.360   0.471  1.00 66.46           C  
ATOM    699  SD  MET A  87      19.715  20.782  -0.582  1.00 66.46           S  
ATOM    700  CE  MET A  87      18.000  20.270  -0.892  1.00 66.46           C  
ATOM    703  N   PRO A  88      18.669  19.825   4.786  1.00169.87           N  
ATOM    704  CA  PRO A  88      17.638  19.896   5.792  1.00169.87           C  
ATOM    708  C   PRO A  88      17.712  21.215   6.481  1.00169.87           C  
ATOM    709  O   PRO A  88      16.692  21.721   6.950  1.00169.87           O  
ATOM    706  CB  PRO A  88      17.902  18.716   6.723  1.00169.87           C  
ATOM    707  CG  PRO A  88      18.630  17.695   5.829  1.00169.87           C  
ATOM    705  CD  PRO A  88      19.346  18.540   4.763  1.00169.87           C  
ATOM    710  N   LEU A  89      18.930  21.773   6.572  1.00 43.65           N  
ATOM    711  CA  LEU A  89      19.125  23.038   7.205  1.00 43.65           C  
ATOM    716  C   LEU A  89      18.411  24.061   6.377  1.00 43.65           C  
ATOM    717  O   LEU A  89      17.764  24.961   6.911  1.00 43.65           O  
ATOM    712  CB  LEU A  89      20.612  23.425   7.274  1.00 43.65           C  
ATOM    713  CG  LEU A  89      20.877  24.779   7.953  1.00 43.65           C  
ATOM    714  CD1 LEU A  89      20.457  24.749   9.431  1.00 43.65           C  
ATOM    715  CD2 LEU A  89      22.337  25.222   7.760  1.00 43.65           C  
ATOM    718  N   PHE A  90      18.516  23.946   5.039  1.00137.77           N  
ATOM    719  CA  PHE A  90      17.867  24.886   4.168  1.00137.77           C  
ATOM    727  C   PHE A  90      16.382  24.733   4.293  1.00137.77           C  
ATOM    728  O   PHE A  90      15.650  25.721   4.258  1.00137.77           O  
ATOM    720  CB  PHE A  90      18.210  24.750   2.673  1.00137.77           C  
ATOM    721  CG  PHE A  90      19.650  25.086   2.493  1.00137.77           C  
ATOM    722  CD1 PHE A  90      20.111  26.359   2.736  1.00137.77           C  
ATOM    723  CD2 PHE A  90      20.549  24.116   2.120  1.00137.77           C  
ATOM    724  CE1 PHE A  90      21.443  26.665   2.579  1.00137.77           C  
ATOM    725  CE2 PHE A  90      21.880  24.418   1.959  1.00137.77           C  
ATOM    726  CZ  PHE A  90      22.330  25.695   2.186  1.00137.77           C  
ATOM    729  N   TRP A  91      15.885  23.485   4.424  1.00 72.71           N  
ATOM    730  CA  TRP A  91      14.466  23.283   4.523  1.00 72.71           C  
ATOM    741  C   TRP A  91      13.949  23.993   5.738  1.00 72.71           C  
ATOM    742  O   TRP A  91      12.893  24.620   5.686  1.00 72.71           O  
ATOM    731  CB  TRP A  91      14.034  21.809   4.598  1.00 72.71           C  
ATOM    732  CG  TRP A  91      14.050  21.104   3.262  1.00 72.71           C  
ATOM    734  CD1 TRP A  91      14.996  20.296   2.702  1.00 72.71           C  
ATOM    733  CD2 TRP A  91      12.983  21.203   2.307  1.00 72.71           C  
ATOM    736  CE2 TRP A  91      13.345  20.436   1.201  1.00 72.71           C  
ATOM    737  CE3 TRP A  91      11.797  21.881   2.348  1.00 72.71           C  
ATOM    735  NE1 TRP A  91      14.583  19.884   1.458  1.00 72.71           N  
ATOM    738  CZ2 TRP A  91      12.523  20.334   0.115  1.00 72.71           C  
ATOM    739  CZ3 TRP A  91      10.970  21.776   1.253  1.00 72.71           C  
ATOM    740  CH2 TRP A  91      11.327  21.017   0.158  1.00 72.71           C  
ATOM    743  N   MET A  92      14.681  23.923   6.865  1.00 32.69           N  
ATOM    744  CA  MET A  92      14.237  24.571   8.070  1.00 32.69           C  
ATOM    749  C   MET A  92      14.175  26.045   7.820  1.00 32.69           C  
ATOM    750  O   MET A  92      13.245  26.723   8.257  1.00 32.69           O  
ATOM    745  CB  MET A  92      15.182  24.322   9.259  1.00 32.69           C  
ATOM    746  CG  MET A  92      15.191  22.862   9.717  1.00 32.69           C  
ATOM    747  SD  MET A  92      16.373  22.484  11.045  1.00 32.69           S  
ATOM    748  CE  MET A  92      15.497  23.433  12.319  1.00 32.69           C  
ATOM    751  N   TYR A  93      15.164  26.578   7.085  1.00 69.83           N  
ATOM    752  CA  TYR A  93      15.224  27.983   6.802  1.00 69.83           C  
ATOM    761  C   TYR A  93      13.988  28.372   6.040  1.00 69.83           C  
ATOM    762  O   TYR A  93      13.339  29.363   6.369  1.00 69.83           O  
ATOM    753  CB  TYR A  93      16.472  28.320   5.961  1.00 69.83           C  
ATOM    754  CG  TYR A  93      16.519  29.774   5.633  1.00 69.83           C  
ATOM    755  CD1 TYR A  93      16.834  30.712   6.591  1.00 69.83           C  
ATOM    756  CD2 TYR A  93      16.281  30.195   4.346  1.00 69.83           C  
ATOM    757  CE1 TYR A  93      16.886  32.050   6.271  1.00 69.83           C  
ATOM    758  CE2 TYR A  93      16.333  31.530   4.021  1.00 69.83           C  
ATOM    759  CZ  TYR A  93      16.634  32.461   4.983  1.00 69.83           C  
ATOM    760  OH  TYR A  93      16.685  33.830   4.644  1.00 69.83           O  
ATOM    763  N   LEU A  94      13.596  27.574   5.028  1.00 51.38           N  
ATOM    764  CA  LEU A  94      12.442  27.884   4.231  1.00 51.38           C  
ATOM    769  C   LEU A  94      11.240  27.908   5.133  1.00 51.38           C  
ATOM    770  O   LEU A  94      10.338  28.728   4.966  1.00 51.38           O  
ATOM    765  CB  LEU A  94      12.168  26.834   3.141  1.00 51.38           C  
ATOM    766  CG  LEU A  94      13.277  26.732   2.077  1.00 51.38           C  
ATOM    767  CD1 LEU A  94      12.933  25.677   1.014  1.00 51.38           C  
ATOM    768  CD2 LEU A  94      13.597  28.106   1.470  1.00 51.38           C  
ATOM    771  N   GLU A  95      11.212  26.988   6.113  1.00133.96           N  
ATOM    772  CA  GLU A  95      10.158  26.804   7.077  1.00133.96           C  
ATOM    778  C   GLU A  95      10.056  27.964   8.029  1.00133.96           C  
ATOM    779  O   GLU A  95       9.012  28.134   8.660  1.00133.96           O  
ATOM    773  CB  GLU A  95      10.306  25.518   7.906  1.00133.96           C  
ATOM    774  CG  GLU A  95       9.988  24.257   7.100  1.00133.96           C  
ATOM    775  CD  GLU A  95       8.501  24.295   6.771  1.00133.96           C  
ATOM    776  OE1 GLU A  95       7.688  24.423   7.724  1.00133.96           O  
ATOM    777  OE2 GLU A  95       8.159  24.194   5.561  1.00133.96           O1-
ATOM    780  N   GLY A  96      11.132  28.761   8.218  1.00 47.18           N  
ATOM    781  CA  GLY A  96      11.011  29.898   9.097  1.00 47.18           C  
ATOM    782  C   GLY A  96      11.805  29.730  10.362  1.00 47.18           C  
ATOM    783  O   GLY A  96      11.664  30.518  11.296  1.00 47.18           O  
ATOM    784  N   TYR A  97      12.645  28.687  10.439  1.00 93.35           N  
ATOM    785  CA  TYR A  97      13.526  28.462  11.554  1.00 93.35           C  
ATOM    794  C   TYR A  97      14.735  29.338  11.382  1.00 93.35           C  
ATOM    795  O   TYR A  97      14.873  30.033  10.377  1.00 93.35           O  
ATOM    786  CB  TYR A  97      14.069  27.023  11.662  1.00 93.35           C  
ATOM    787  CG  TYR A  97      12.965  26.077  11.989  1.00 93.35           C  
ATOM    788  CD1 TYR A  97      12.216  25.493  10.994  1.00 93.35           C  
ATOM    789  CD2 TYR A  97      12.685  25.767  13.301  1.00 93.35           C  
ATOM    790  CE1 TYR A  97      11.204  24.615  11.302  1.00 93.35           C  
ATOM    791  CE2 TYR A  97      11.674  24.890  13.614  1.00 93.35           C  
ATOM    792  CZ  TYR A  97      10.931  24.313  12.615  1.00 93.35           C  
ATOM    793  OH  TYR A  97       9.893  23.413  12.934  1.00 93.35           O  
ATOM    796  N   LYS A  98      15.583  29.417  12.432  1.00 83.51           N  
ATOM    797  CA  LYS A  98      16.835  30.124  12.339  1.00 83.51           C  
ATOM    803  C   LYS A  98      17.881  29.091  11.994  1.00 83.51           C  
ATOM    804  O   LYS A  98      18.003  28.075  12.677  1.00 83.51           O  
ATOM    798  CB  LYS A  98      17.233  30.781  13.667  1.00 83.51           C  
ATOM    799  CG  LYS A  98      16.178  31.778  14.150  1.00 83.51           C  
ATOM    800  CD  LYS A  98      16.319  32.159  15.622  1.00 83.51           C  
ATOM    801  CE  LYS A  98      15.134  32.968  16.154  1.00 83.51           C  
ATOM    802  NZ  LYS A  98      13.990  32.070  16.424  1.00 83.51           N1+
ATOM    805  N   ALA A  99      18.673  29.322  10.920  1.00 48.62           N  
ATOM    806  CA  ALA A  99      19.612  28.319  10.484  1.00 48.62           C  
ATOM    808  C   ALA A  99      20.968  28.932  10.297  1.00 48.62           C  
ATOM    809  O   ALA A  99      21.103  30.022   9.745  1.00 48.62           O  
ATOM    807  CB  ALA A  99      19.228  27.669   9.144  1.00 48.62           C  
ATOM    810  N   PHE A 100      22.029  28.216  10.734  1.00 63.08           N  
ATOM    811  CA  PHE A 100      23.342  28.786  10.616  1.00 63.08           C  
ATOM    819  C   PHE A 100      24.306  27.777  10.077  1.00 63.08           C  
ATOM    820  O   PHE A 100      24.208  26.580  10.346  1.00 63.08           O  
ATOM    812  CB  PHE A 100      23.927  29.246  11.963  1.00 63.08           C  
ATOM    813  CG  PHE A 100      23.075  30.350  12.482  1.00 63.08           C  
ATOM    814  CD1 PHE A 100      21.906  30.066  13.151  1.00 63.08           C  
ATOM    815  CD2 PHE A 100      23.443  31.664  12.306  1.00 63.08           C  
ATOM    816  CE1 PHE A 100      21.113  31.079  13.634  1.00 63.08           C  
ATOM    817  CE2 PHE A 100      22.654  32.681  12.789  1.00 63.08           C  
ATOM    818  CZ  PHE A 100      21.488  32.388  13.453  1.00 63.08           C  
ATOM    821  N   THR A 101      25.275  28.268   9.278  1.00 50.54           N  
ATOM    822  CA  THR A 101      26.352  27.452   8.803  1.00 50.54           C  
ATOM    826  C   THR A 101      27.560  27.947   9.535  1.00 50.54           C  
ATOM    827  O   THR A 101      27.941  29.109   9.412  1.00 50.54           O  
ATOM    823  CB  THR A 101      26.628  27.596   7.335  1.00 50.54           C  
ATOM    825  CG2 THR A 101      25.387  27.155   6.540  1.00 50.54           C  
ATOM    824  OG1 THR A 101      26.956  28.943   7.031  1.00 50.54           O  
ATOM    828  N   LEU A 102      28.188  27.057  10.325  1.00 63.62           N  
ATOM    829  CA  LEU A 102      29.309  27.421  11.142  1.00 63.62           C  
ATOM    834  C   LEU A 102      30.573  27.032  10.437  1.00 63.62           C  
ATOM    835  O   LEU A 102      30.752  25.884  10.036  1.00 63.62           O  
ATOM    830  CB  LEU A 102      29.284  26.684  12.494  1.00 63.62           C  
ATOM    831  CG  LEU A 102      30.451  27.016  13.439  1.00 63.62           C  
ATOM    832  CD1 LEU A 102      30.425  28.490  13.871  1.00 63.62           C  
ATOM    833  CD2 LEU A 102      30.483  26.043  14.630  1.00 63.62           C  
ATOM    836  N   ILE A 103      31.495  28.001  10.278  1.00109.53           N  
ATOM    837  CA  ILE A 103      32.757  27.749   9.643  1.00109.53           C  
ATOM    842  C   ILE A 103      33.702  27.405  10.751  1.00109.53           C  
ATOM    843  O   ILE A 103      33.833  28.163  11.710  1.00109.53           O  
ATOM    838  CB  ILE A 103      33.323  28.977   8.983  1.00109.53           C  
ATOM    839  CG1 ILE A 103      32.384  29.526   7.895  1.00109.53           C  
ATOM    840  CG2 ILE A 103      34.721  28.620   8.455  1.00109.53           C  
ATOM    841  CD1 ILE A 103      32.228  28.609   6.685  1.00109.53           C  
ATOM    844  N   GLY A 104      34.397  26.252  10.656  1.00 44.34           N  
ATOM    845  CA  GLY A 104      35.277  25.886  11.732  1.00 44.34           C  
ATOM    846  C   GLY A 104      36.647  26.389  11.412  1.00 44.34           C  
ATOM    847  O   GLY A 104      37.553  25.619  11.099  1.00 44.34           O  
ATOM    848  N   GLY A 105      36.840  27.713  11.544  1.00 36.14           N  
ATOM    849  CA  GLY A 105      38.096  28.310  11.198  1.00 36.14           C  
ATOM    850  C   GLY A 105      39.195  27.803  12.086  1.00 36.14           C  
ATOM    851  O   GLY A 105      40.286  27.500  11.609  1.00 36.14           O  
ATOM    852  N   SER A 106      38.958  27.754  13.411  1.00 53.85           N  
ATOM    853  CA  SER A 106      39.970  27.326  14.340  1.00 53.85           C  
ATOM    856  C   SER A 106      40.084  25.831  14.400  1.00 53.85           C  
ATOM    857  O   SER A 106      41.163  25.289  14.634  1.00 53.85           O  
ATOM    854  CB  SER A 106      39.712  27.834  15.769  1.00 53.85           C  
ATOM    855  OG  SER A 106      39.824  29.249  15.802  1.00 53.85           O  
ATOM    858  N   THR A 107      38.948  25.138  14.215  1.00129.48           N  
ATOM    859  CA  THR A 107      38.823  23.712  14.346  1.00129.48           C  
ATOM    863  C   THR A 107      39.522  23.004  13.225  1.00129.48           C  
ATOM    864  O   THR A 107      40.021  21.891  13.397  1.00129.48           O  
ATOM    860  CB  THR A 107      37.382  23.297  14.388  1.00129.48           C  
ATOM    862  CG2 THR A 107      36.785  23.407  12.976  1.00129.48           C  
ATOM    861  OG1 THR A 107      37.264  21.973  14.877  1.00129.48           O  
ATOM    865  N   ALA A 108      39.569  23.638  12.040  1.00 43.17           N  
ATOM    866  CA  ALA A 108      40.166  23.061  10.866  1.00 43.17           C  
ATOM    868  C   ALA A 108      41.604  22.780  11.160  1.00 43.17           C  
ATOM    869  O   ALA A 108      42.177  21.829  10.629  1.00 43.17           O  
ATOM    867  CB  ALA A 108      40.101  23.989   9.640  1.00 43.17           C  
ATOM    870  N   LYS A 109      42.235  23.619  12.001  1.00147.11           N  
ATOM    871  CA  LYS A 109      43.619  23.440  12.332  1.00147.11           C  
ATOM    877  C   LYS A 109      43.777  22.062  12.909  1.00147.11           C  
ATOM    878  O   LYS A 109      44.663  21.309  12.504  1.00147.11           O  
ATOM    872  CB  LYS A 109      44.058  24.390  13.463  1.00147.11           C  
ATOM    873  CG  LYS A 109      43.905  25.882  13.162  1.00147.11           C  
ATOM    874  CD  LYS A 109      44.906  26.440  12.153  1.00147.11           C  
ATOM    875  CE  LYS A 109      46.155  27.016  12.823  1.00147.11           C  
ATOM    876  NZ  LYS A 109      45.767  28.065  13.796  1.00147.11           N1+
ATOM    879  N   ILE A 110      42.925  21.703  13.894  1.00 85.40           N  
ATOM    880  CA  ILE A 110      43.026  20.409  14.513  1.00 85.40           C  
ATOM    885  C   ILE A 110      42.634  19.345  13.529  1.00 85.40           C  
ATOM    886  O   ILE A 110      43.371  18.382  13.322  1.00 85.40           O  
ATOM    881  CB  ILE A 110      42.132  20.265  15.712  1.00 85.40           C  
ATOM    882  CG1 ILE A 110      42.536  21.261  16.813  1.00 85.40           C  
ATOM    883  CG2 ILE A 110      42.199  18.800  16.172  1.00 85.40           C  
ATOM    884  CD1 ILE A 110      42.285  22.723  16.452  1.00 85.40           C  
ATOM    887  N   GLY A 111      41.457  19.500  12.888  1.00 37.21           N  
ATOM    888  CA  GLY A 111      40.999  18.563  11.898  1.00 37.21           C  
ATOM    889  C   GLY A 111      40.204  17.479  12.568  1.00 37.21           C  
ATOM    890  O   GLY A 111      40.606  16.957  13.606  1.00 37.21           O  
ATOM    891  N   ASP A 112      39.061  17.086  11.959  1.00 83.32           N  
ATOM    892  CA  ASP A 112      38.208  16.056  12.495  1.00 83.32           C  
ATOM    897  C   ASP A 112      38.775  14.723  12.095  1.00 83.32           C  
ATOM    898  O   ASP A 112      39.009  14.446  10.920  1.00 83.32           O  
ATOM    893  CB  ASP A 112      36.763  16.131  11.959  1.00 83.32           C  
ATOM    894  CG  ASP A 112      35.876  15.110  12.669  1.00 83.32           C  
ATOM    895  OD1 ASP A 112      36.419  14.261  13.425  1.00 83.32           O  
ATOM    896  OD2 ASP A 112      34.635  15.174  12.461  1.00 83.32           O1-
ATOM    899  N   PRO A 113      39.030  13.914  13.088  1.00184.51           N  
ATOM    900  CA  PRO A 113      39.576  12.590  12.898  1.00184.51           C  
ATOM    904  C   PRO A 113      38.608  11.551  12.416  1.00184.51           C  
ATOM    905  O   PRO A 113      39.062  10.458  12.083  1.00184.51           O  
ATOM    902  CB  PRO A 113      40.155  12.175  14.248  1.00184.51           C  
ATOM    903  CG  PRO A 113      40.454  13.503  14.954  1.00184.51           C  
ATOM    901  CD  PRO A 113      39.424  14.479  14.369  1.00184.51           C  
ATOM    906  N   THR A 114      37.296  11.852  12.374  1.00155.47           N  
ATOM    907  CA  THR A 114      36.289  10.848  12.143  1.00155.47           C  
ATOM    911  C   THR A 114      36.611   9.971  10.974  1.00155.47           C  
ATOM    912  O   THR A 114      36.915  10.429   9.874  1.00155.47           O  
ATOM    908  CB  THR A 114      34.924  11.395  11.853  1.00155.47           C  
ATOM    910  CG2 THR A 114      34.494  12.323  12.994  1.00155.47           C  
ATOM    909  OG1 THR A 114      34.943  12.108  10.628  1.00155.47           O  
ATOM    913  N   GLY A 115      36.566   8.653  11.246  1.00114.36           N  
ATOM    914  CA  GLY A 115      36.705   7.594  10.296  1.00114.36           C  
ATOM    915  C   GLY A 115      38.078   7.044  10.373  1.00114.36           C  
ATOM    916  O   GLY A 115      38.409   6.317  11.312  1.00114.36           O  
ATOM    917  N   ARG A 116      38.889   7.450   9.372  1.00441.61           N  
ATOM    918  CA  ARG A 116      40.266   7.119   9.159  1.00441.61           C  
ATOM    926  C   ARG A 116      40.344   6.713   7.723  1.00441.61           C  
ATOM    927  O   ARG A 116      39.351   6.272   7.147  1.00441.61           O  
ATOM    919  CB  ARG A 116      40.781   5.937   9.991  1.00441.61           C  
ATOM    920  CG  ARG A 116      42.184   5.482   9.588  1.00441.61           C  
ATOM    921  CD  ARG A 116      42.165   4.454   8.456  1.00441.61           C  
ATOM    922  NE  ARG A 116      41.370   3.298   8.955  1.00441.61           N  
ATOM    923  CZ  ARG A 116      40.598   2.568   8.099  1.00441.61           C  
ATOM    924  NH1 ARG A 116      40.608   2.846   6.763  1.00441.61           N1+
ATOM    925  NH2 ARG A 116      39.803   1.569   8.582  1.00441.61           N  
ATOM    928  N   LEU A 117      41.522   6.856   7.090  1.00284.35           N  
ATOM    929  CA  LEU A 117      41.617   6.447   5.719  1.00284.35           C  
ATOM    934  C   LEU A 117      42.707   5.429   5.646  1.00284.35           C  
ATOM    935  O   LEU A 117      43.813   5.660   6.134  1.00284.35           O  
ATOM    930  CB  LEU A 117      41.970   7.598   4.757  1.00284.35           C  
ATOM    931  CG  LEU A 117      42.054   7.172   3.280  1.00284.35           C  
ATOM    932  CD1 LEU A 117      40.702   6.637   2.782  1.00284.35           C  
ATOM    933  CD2 LEU A 117      42.594   8.312   2.400  1.00284.35           C  
ATOM    936  N   LYS A 118      42.417   4.257   5.048  1.00115.35           N  
ATOM    937  CA  LYS A 118      43.427   3.241   4.961  1.00115.35           C  
ATOM    943  C   LYS A 118      44.531   3.773   4.116  1.00115.35           C  
ATOM    944  O   LYS A 118      45.704   3.691   4.476  1.00115.35           O  
ATOM    938  CB  LYS A 118      42.952   1.949   4.274  1.00115.35           C  
ATOM    939  CG  LYS A 118      44.055   0.887   4.210  1.00115.35           C  
ATOM    940  CD  LYS A 118      43.598  -0.477   3.687  1.00115.35           C  
ATOM    941  CE  LYS A 118      43.942  -0.708   2.213  1.00115.35           C  
ATOM    942  NZ  LYS A 118      43.547  -2.074   1.806  1.00115.35           N1+
ATOM    945  N   SER A 119      44.164   4.357   2.963  1.00104.21           N  
ATOM    946  CA  SER A 119      45.145   4.888   2.071  1.00104.21           C  
ATOM    949  C   SER A 119      45.544   6.204   2.629  1.00104.21           C  
ATOM    950  O   SER A 119      44.994   6.656   3.631  1.00104.21           O  
ATOM    947  CB  SER A 119      44.620   5.134   0.647  1.00104.21           C  
ATOM    948  OG  SER A 119      43.626   6.147   0.667  1.00104.21           O  
ATOM    951  N   ARG A 120      46.536   6.853   1.998  1.00223.88           N  
ATOM    952  CA  ARG A 120      46.925   8.127   2.509  1.00223.88           C  
ATOM    960  C   ARG A 120      45.722   8.996   2.386  1.00223.88           C  
ATOM    961  O   ARG A 120      45.043   8.998   1.360  1.00223.88           O  
ATOM    953  CB  ARG A 120      48.094   8.751   1.730  1.00223.88           C  
ATOM    954  CG  ARG A 120      49.385   7.944   1.889  1.00223.88           C  
ATOM    955  CD  ARG A 120      50.573   8.487   1.092  1.00223.88           C  
ATOM    956  NE  ARG A 120      51.739   7.601   1.378  1.00223.88           N  
ATOM    957  CZ  ARG A 120      52.623   7.284   0.388  1.00223.88           C  
ATOM    958  NH1 ARG A 120      52.432   7.757  -0.879  1.00223.88           N1+
ATOM    959  NH2 ARG A 120      53.700   6.491   0.663  1.00223.88           N  
ATOM    962  N   ASP A 121      45.420   9.754   3.455  1.00228.22           N  
ATOM    963  CA  ASP A 121      44.237  10.557   3.457  1.00228.22           C  
ATOM    968  C   ASP A 121      44.459  11.747   2.587  1.00228.22           C  
ATOM    969  O   ASP A 121      45.558  11.965   2.078  1.00228.22           O  
ATOM    964  CB  ASP A 121      43.791  11.008   4.863  1.00228.22           C  
ATOM    965  CG  ASP A 121      44.911  11.800   5.521  1.00228.22           C  
ATOM    966  OD1 ASP A 121      46.048  11.265   5.597  1.00228.22           O  
ATOM    967  OD2 ASP A 121      44.636  12.941   5.977  1.00228.22           O1-
ATOM    970  N   HIS A 122      43.389  12.538   2.381  1.00225.33           N  
ATOM    971  CA  HIS A 122      43.464  13.663   1.499  1.00225.33           C  
ATOM    978  C   HIS A 122      44.588  14.530   1.943  1.00225.33           C  
ATOM    979  O   HIS A 122      44.716  14.860   3.121  1.00225.33           O  
ATOM    974  CB  HIS A 122      42.201  14.543   1.502  1.00225.33           C  
ATOM    973  CG  HIS A 122      40.969  13.828   1.038  1.00225.33           C  
ATOM    976  CD2 HIS A 122      40.434  13.721  -0.209  1.00225.33           C  
ATOM    972  ND1 HIS A 122      40.129  13.123   1.869  1.00225.33           N  
ATOM    977  CE1 HIS A 122      39.132  12.628   1.091  1.00225.33           C  
ATOM    975  NE2 HIS A 122      39.274  12.966  -0.178  1.00225.33           N  
ATOM    980  N   LEU A 123      45.458  14.897   0.985  1.00269.63           N  
ATOM    981  CA  LEU A 123      46.542  15.771   1.297  1.00269.63           C  
ATOM    986  C   LEU A 123      46.449  16.923   0.356  1.00269.63           C  
ATOM    987  O   LEU A 123      46.596  16.757  -0.853  1.00269.63           O  
ATOM    982  CB  LEU A 123      47.921  15.124   1.092  1.00269.63           C  
ATOM    983  CG  LEU A 123      49.092  16.066   1.425  1.00269.63           C  
ATOM    984  CD1 LEU A 123      49.057  16.496   2.899  1.00269.63           C  
ATOM    985  CD2 LEU A 123      50.441  15.449   1.019  1.00269.63           C  
ATOM    988  N   SER A 124      46.175  18.128   0.890  1.00134.07           N  
ATOM    989  CA  SER A 124      46.121  19.289   0.053  1.00134.07           C  
ATOM    992  C   SER A 124      46.483  20.449   0.917  1.00134.07           C  
ATOM    993  O   SER A 124      46.119  20.491   2.092  1.00134.07           O  
ATOM    990  CB  SER A 124      44.725  19.557  -0.534  1.00134.07           C  
ATOM    991  OG  SER A 124      43.791  19.791   0.509  1.00134.07           O  
ATOM    994  N   SER A 125      47.219  21.431   0.363  1.00167.80           N  
ATOM    995  CA  SER A 125      47.583  22.540   1.191  1.00167.80           C  
ATOM    998  C   SER A 125      47.326  23.802   0.440  1.00167.80           C  
ATOM    999  O   SER A 125      47.427  23.853  -0.784  1.00167.80           O  
ATOM    996  CB  SER A 125      49.068  22.565   1.592  1.00167.80           C  
ATOM    997  OG  SER A 125      49.876  22.784   0.446  1.00167.80           O  
ATOM   1000  N   SER A 126      46.955  24.851   1.195  1.00217.19           N  
ATOM   1001  CA  SER A 126      46.725  26.165   0.675  1.00217.19           C  
ATOM   1004  C   SER A 126      46.654  27.039   1.880  1.00217.19           C  
ATOM   1005  O   SER A 126      46.699  26.547   3.006  1.00217.19           O  
ATOM   1002  CB  SER A 126      45.392  26.323  -0.078  1.00217.19           C  
ATOM   1003  OG  SER A 126      45.396  25.527  -1.253  1.00217.19           O  
ATOM   1006  N   ASP A 127      46.566  28.367   1.687  1.00119.64           N  
ATOM   1007  CA  ASP A 127      46.455  29.185   2.855  1.00119.64           C  
ATOM   1012  C   ASP A 127      45.165  28.842   3.535  1.00119.64           C  
ATOM   1013  O   ASP A 127      44.111  28.754   2.907  1.00119.64           O  
ATOM   1008  CB  ASP A 127      46.478  30.693   2.549  1.00119.64           C  
ATOM   1009  CG  ASP A 127      47.894  31.046   2.110  1.00119.64           C  
ATOM   1010  OD1 ASP A 127      48.851  30.664   2.836  1.00119.64           O  
ATOM   1011  OD2 ASP A 127      48.037  31.705   1.046  1.00119.64           O1-
ATOM   1014  N   ALA A 128      45.245  28.598   4.859  1.00 40.97           N  
ATOM   1015  CA  ALA A 128      44.108  28.259   5.667  1.00 40.97           C  
ATOM   1017  C   ALA A 128      43.181  29.433   5.737  1.00 40.97           C  
ATOM   1018  O   ALA A 128      41.962  29.272   5.730  1.00 40.97           O  
ATOM   1016  CB  ALA A 128      44.494  27.895   7.110  1.00 40.97           C  
ATOM   1019  N   THR A 129      43.750  30.647   5.853  1.00 22.53           N  
ATOM   1020  CA  THR A 129      42.964  31.843   5.950  1.00 22.53           C  
ATOM   1024  C   THR A 129      42.248  32.050   4.657  1.00 22.53           C  
ATOM   1025  O   THR A 129      41.066  32.391   4.633  1.00 22.53           O  
ATOM   1021  CB  THR A 129      43.801  33.062   6.211  1.00 22.53           C  
ATOM   1023  CG2 THR A 129      42.874  34.286   6.316  1.00 22.53           C  
ATOM   1022  OG1 THR A 129      44.535  32.902   7.416  1.00 22.53           O  
ATOM   1026  N   MET A 130      42.959  31.829   3.538  1.00133.01           N  
ATOM   1027  CA  MET A 130      42.398  32.026   2.234  1.00133.01           C  
ATOM   1032  C   MET A 130      41.265  31.064   2.074  1.00133.01           C  
ATOM   1033  O   MET A 130      40.226  31.396   1.505  1.00133.01           O  
ATOM   1028  CB  MET A 130      43.430  31.776   1.117  1.00133.01           C  
ATOM   1029  CG  MET A 130      42.943  32.135  -0.288  1.00133.01           C  
ATOM   1030  SD  MET A 130      41.746  30.968  -0.996  1.00133.01           S  
ATOM   1031  CE  MET A 130      42.988  29.735  -1.481  1.00133.01           C  
ATOM   1034  N   ASN A 131      41.434  29.834   2.588  1.00 24.94           N  
ATOM   1035  CA  ASN A 131      40.402  28.847   2.466  1.00 24.94           C  
ATOM   1040  C   ASN A 131      39.197  29.328   3.211  1.00 24.94           C  
ATOM   1041  O   ASN A 131      38.065  29.167   2.759  1.00 24.94           O  
ATOM   1036  CB  ASN A 131      40.809  27.484   3.050  1.00 24.94           C  
ATOM   1037  CG  ASN A 131      41.891  26.900   2.153  1.00 24.94           C  
ATOM   1039  ND2 ASN A 131      42.741  26.005   2.724  1.00 24.94           N  
ATOM   1038  OD1 ASN A 131      41.978  27.229   0.971  1.00 24.94           O  
ATOM   1042  N   MET A 132      39.423  29.947   4.383  1.00 40.63           N  
ATOM   1043  CA  MET A 132      38.368  30.412   5.232  1.00 40.63           C  
ATOM   1048  C   MET A 132      37.598  31.476   4.513  1.00 40.63           C  
ATOM   1049  O   MET A 132      36.371  31.537   4.601  1.00 40.63           O  
ATOM   1044  CB  MET A 132      38.929  31.005   6.536  1.00 40.63           C  
ATOM   1045  CG  MET A 132      37.913  31.174   7.665  1.00 40.63           C  
ATOM   1046  SD  MET A 132      38.669  31.617   9.261  1.00 40.63           S  
ATOM   1047  CE  MET A 132      39.099  33.321   8.802  1.00 40.63           C  
ATOM   1050  N   THR A 133      38.309  32.360   3.790  1.00 29.40           N  
ATOM   1051  CA  THR A 133      37.670  33.433   3.084  1.00 29.40           C  
ATOM   1055  C   THR A 133      36.809  32.891   1.982  1.00 29.40           C  
ATOM   1056  O   THR A 133      35.666  33.318   1.818  1.00 29.40           O  
ATOM   1052  CB  THR A 133      38.657  34.372   2.456  1.00 29.40           C  
ATOM   1054  CG2 THR A 133      37.884  35.491   1.737  1.00 29.40           C  
ATOM   1053  OG1 THR A 133      39.507  34.926   3.449  1.00 29.40           O  
ATOM   1057  N   LYS A 134      37.330  31.928   1.196  1.00 65.77           N  
ATOM   1058  CA  LYS A 134      36.586  31.430   0.072  1.00 65.77           C  
ATOM   1064  C   LYS A 134      35.348  30.725   0.526  1.00 65.77           C  
ATOM   1065  O   LYS A 134      34.296  30.865  -0.094  1.00 65.77           O  
ATOM   1059  CB  LYS A 134      37.369  30.468  -0.842  1.00 65.77           C  
ATOM   1060  CG  LYS A 134      38.386  31.179  -1.736  1.00 65.77           C  
ATOM   1061  CD  LYS A 134      39.231  30.236  -2.594  1.00 65.77           C  
ATOM   1062  CE  LYS A 134      38.565  29.835  -3.912  1.00 65.77           C  
ATOM   1063  NZ  LYS A 134      39.544  29.144  -4.780  1.00 65.77           N1+
ATOM   1066  N   ILE A 135      35.432  29.937   1.614  1.00 51.91           N  
ATOM   1067  CA  ILE A 135      34.278  29.208   2.059  1.00 51.91           C  
ATOM   1072  C   ILE A 135      33.208  30.154   2.501  1.00 51.91           C  
ATOM   1073  O   ILE A 135      32.028  29.922   2.243  1.00 51.91           O  
ATOM   1068  CB  ILE A 135      34.563  28.197   3.132  1.00 51.91           C  
ATOM   1069  CG1 ILE A 135      35.402  27.061   2.518  1.00 51.91           C  
ATOM   1070  CG2 ILE A 135      33.230  27.717   3.731  1.00 51.91           C  
ATOM   1071  CD1 ILE A 135      35.778  25.954   3.496  1.00 51.91           C  
ATOM   1074  N   HIS A 136      33.580  31.250   3.184  1.00 45.38           N  
ATOM   1075  CA  HIS A 136      32.576  32.184   3.601  1.00 45.38           C  
ATOM   1082  C   HIS A 136      31.885  32.712   2.382  1.00 45.38           C  
ATOM   1083  O   HIS A 136      30.659  32.797   2.339  1.00 45.38           O  
ATOM   1078  CB  HIS A 136      33.155  33.394   4.349  1.00 45.38           C  
ATOM   1077  CG  HIS A 136      32.098  34.367   4.782  1.00 45.38           C  
ATOM   1080  CD2 HIS A 136      31.552  35.415   4.106  1.00 45.38           C  
ATOM   1076  ND1 HIS A 136      31.477  34.347   6.011  1.00 45.38           N  
ATOM   1081  CE1 HIS A 136      30.595  35.379   6.019  1.00 45.38           C  
ATOM   1079  NE2 HIS A 136      30.604  36.055   4.885  1.00 45.38           N  
ATOM   1084  N   TYR A 137      32.663  33.061   1.341  1.00 47.99           N  
ATOM   1085  CA  TYR A 137      32.096  33.643   0.161  1.00 47.99           C  
ATOM   1094  C   TYR A 137      31.173  32.656  -0.492  1.00 47.99           C  
ATOM   1095  O   TYR A 137      30.082  33.018  -0.927  1.00 47.99           O  
ATOM   1086  CB  TYR A 137      33.154  34.072  -0.869  1.00 47.99           C  
ATOM   1087  CG  TYR A 137      32.418  34.830  -1.915  1.00 47.99           C  
ATOM   1088  CD1 TYR A 137      31.814  34.177  -2.962  1.00 47.99           C  
ATOM   1089  CD2 TYR A 137      32.323  36.201  -1.837  1.00 47.99           C  
ATOM   1090  CE1 TYR A 137      31.132  34.886  -3.921  1.00 47.99           C  
ATOM   1091  CE2 TYR A 137      31.641  36.916  -2.793  1.00 47.99           C  
ATOM   1092  CZ  TYR A 137      31.044  36.256  -3.837  1.00 47.99           C  
ATOM   1093  OH  TYR A 137      30.341  36.981  -4.823  1.00 47.99           O  
ATOM   1096  N   GLN A 138      31.579  31.376  -0.580  1.00 50.29           N  
ATOM   1097  CA  GLN A 138      30.759  30.393  -1.233  1.00 50.29           C  
ATOM   1103  C   GLN A 138      29.480  30.185  -0.483  1.00 50.29           C  
ATOM   1104  O   GLN A 138      28.430  30.002  -1.095  1.00 50.29           O  
ATOM   1098  CB  GLN A 138      31.425  29.014  -1.375  1.00 50.29           C  
ATOM   1099  CG  GLN A 138      32.595  28.990  -2.360  1.00 50.29           C  
ATOM   1100  CD  GLN A 138      33.005  27.538  -2.556  1.00 50.29           C  
ATOM   1102  NE2 GLN A 138      33.340  26.842  -1.438  1.00 50.29           N  
ATOM   1101  OE1 GLN A 138      33.023  27.034  -3.679  1.00 50.29           O  
ATOM   1105  N   LEU A 139      29.536  30.183   0.865  1.00 43.32           N  
ATOM   1106  CA  LEU A 139      28.365  29.949   1.663  1.00 43.32           C  
ATOM   1111  C   LEU A 139      27.395  31.059   1.445  1.00 43.32           C  
ATOM   1112  O   LEU A 139      26.189  30.832   1.386  1.00 43.32           O  
ATOM   1107  CB  LEU A 139      28.653  29.892   3.173  1.00 43.32           C  
ATOM   1108  CG  LEU A 139      29.480  28.670   3.610  1.00 43.32           C  
ATOM   1109  CD1 LEU A 139      29.723  28.685   5.128  1.00 43.32           C  
ATOM   1110  CD2 LEU A 139      28.838  27.357   3.133  1.00 43.32           C  
ATOM   1113  N   LYS A 140      27.900  32.299   1.342  1.00 60.16           N  
ATOM   1114  CA  LYS A 140      27.026  33.418   1.165  1.00 60.16           C  
ATOM   1120  C   LYS A 140      26.321  33.290  -0.151  1.00 60.16           C  
ATOM   1121  O   LYS A 140      25.129  33.574  -0.248  1.00 60.16           O  
ATOM   1115  CB  LYS A 140      27.765  34.766   1.203  1.00 60.16           C  
ATOM   1116  CG  LYS A 140      26.823  35.971   1.216  1.00 60.16           C  
ATOM   1117  CD  LYS A 140      27.492  37.270   1.670  1.00 60.16           C  
ATOM   1118  CE  LYS A 140      27.450  37.476   3.186  1.00 60.16           C  
ATOM   1119  NZ  LYS A 140      28.189  38.704   3.557  1.00 60.16           N1+
ATOM   1122  N   LYS A 141      27.043  32.855  -1.206  1.00128.41           N  
ATOM   1123  CA  LYS A 141      26.440  32.738  -2.506  1.00128.41           C  
ATOM   1129  C   LYS A 141      25.359  31.704  -2.472  1.00128.41           C  
ATOM   1130  O   LYS A 141      24.283  31.897  -3.036  1.00128.41           O  
ATOM   1124  CB  LYS A 141      27.398  32.277  -3.615  1.00128.41           C  
ATOM   1125  CG  LYS A 141      28.450  33.307  -4.013  1.00128.41           C  
ATOM   1126  CD  LYS A 141      29.402  32.806  -5.103  1.00128.41           C  
ATOM   1127  CE  LYS A 141      30.017  31.433  -4.817  1.00128.41           C  
ATOM   1128  NZ  LYS A 141      29.201  30.366  -5.441  1.00128.41           N1+
ATOM   1131  N   LEU A 142      25.631  30.566  -1.813  1.00 41.81           N  
ATOM   1132  CA  LEU A 142      24.695  29.481  -1.776  1.00 41.81           C  
ATOM   1137  C   LEU A 142      23.459  29.922  -1.055  1.00 41.81           C  
ATOM   1138  O   LEU A 142      22.346  29.628  -1.486  1.00 41.81           O  
ATOM   1133  CB  LEU A 142      25.258  28.257  -1.036  1.00 41.81           C  
ATOM   1134  CG  LEU A 142      24.284  27.068  -0.975  1.00 41.81           C  
ATOM   1135  CD1 LEU A 142      23.984  26.524  -2.382  1.00 41.81           C  
ATOM   1136  CD2 LEU A 142      24.792  25.982  -0.015  1.00 41.81           C  
ATOM   1139  N   TRP A 143      23.627  30.662   0.057  1.00 88.19           N  
ATOM   1140  CA  TRP A 143      22.500  31.100   0.830  1.00 88.19           C  
ATOM   1151  C   TRP A 143      21.635  31.975  -0.014  1.00 88.19           C  
ATOM   1152  O   TRP A 143      20.412  31.933   0.104  1.00 88.19           O  
ATOM   1141  CB  TRP A 143      22.862  31.872   2.110  1.00 88.19           C  
ATOM   1142  CG  TRP A 143      23.282  30.982   3.255  1.00 88.19           C  
ATOM   1144  CD1 TRP A 143      24.520  30.693   3.749  1.00 88.19           C  
ATOM   1143  CD2 TRP A 143      22.343  30.235   4.044  1.00 88.19           C  
ATOM   1146  CE2 TRP A 143      23.074  29.524   4.994  1.00 88.19           C  
ATOM   1147  CE3 TRP A 143      20.981  30.148   3.979  1.00 88.19           C  
ATOM   1145  NE1 TRP A 143      24.409  29.815   4.803  1.00 88.19           N  
ATOM   1148  CZ2 TRP A 143      22.450  28.712   5.897  1.00 88.19           C  
ATOM   1149  CZ3 TRP A 143      20.355  29.330   4.893  1.00 88.19           C  
ATOM   1150  CH2 TRP A 143      21.076  28.626   5.834  1.00 88.19           C  
ATOM   1153  N   GLU A 144      22.244  32.808  -0.874  1.00 27.44           N  
ATOM   1154  CA  GLU A 144      21.468  33.671  -1.717  1.00 27.44           C  
ATOM   1160  C   GLU A 144      20.644  32.829  -2.644  1.00 27.44           C  
ATOM   1161  O   GLU A 144      19.491  33.154  -2.927  1.00 27.44           O  
ATOM   1155  CB  GLU A 144      22.335  34.617  -2.567  1.00 27.44           C  
ATOM   1156  CG  GLU A 144      23.069  35.664  -1.726  1.00 27.44           C  
ATOM   1157  CD  GLU A 144      23.894  36.544  -2.655  1.00 27.44           C  
ATOM   1158  OE1 GLU A 144      23.901  36.270  -3.885  1.00 27.44           O  
ATOM   1159  OE2 GLU A 144      24.528  37.506  -2.145  1.00 27.44           O1-
ATOM   1162  N   ASN A 145      21.215  31.718  -3.144  1.00 49.70           N  
ATOM   1163  CA  ASN A 145      20.522  30.846  -4.053  1.00 49.70           C  
ATOM   1168  C   ASN A 145      19.355  30.246  -3.332  1.00 49.70           C  
ATOM   1169  O   ASN A 145      18.290  30.045  -3.917  1.00 49.70           O  
ATOM   1164  CB  ASN A 145      21.407  29.696  -4.562  1.00 49.70           C  
ATOM   1165  CG  ASN A 145      22.528  30.307  -5.392  1.00 49.70           C  
ATOM   1167  ND2 ASN A 145      22.152  31.159  -6.384  1.00 49.70           N  
ATOM   1166  OD1 ASN A 145      23.706  30.037  -5.163  1.00 49.70           O  
ATOM   1170  N   VAL A 146      19.527  29.931  -2.033  1.00 43.84           N  
ATOM   1171  CA  VAL A 146      18.463  29.355  -1.263  1.00 43.84           C  
ATOM   1175  C   VAL A 146      17.323  30.329  -1.241  1.00 43.84           C  
ATOM   1176  O   VAL A 146      16.170  29.947  -1.425  1.00 43.84           O  
ATOM   1172  CB  VAL A 146      18.860  29.070   0.158  1.00 43.84           C  
ATOM   1173  CG1 VAL A 146      17.622  28.587   0.934  1.00 43.84           C  
ATOM   1174  CG2 VAL A 146      20.012  28.050   0.142  1.00 43.84           C  
ATOM   1177  N   ASP A 147      17.618  31.630  -1.046  1.00 57.07           N  
ATOM   1178  CA  ASP A 147      16.571  32.610  -0.984  1.00 57.07           C  
ATOM   1183  C   ASP A 147      15.829  32.604  -2.284  1.00 57.07           C  
ATOM   1184  O   ASP A 147      14.603  32.682  -2.306  1.00 57.07           O  
ATOM   1179  CB  ASP A 147      17.082  34.042  -0.739  1.00 57.07           C  
ATOM   1180  CG  ASP A 147      17.508  34.162   0.719  1.00 57.07           C  
ATOM   1181  OD1 ASP A 147      17.156  33.258   1.522  1.00 57.07           O  
ATOM   1182  OD2 ASP A 147      18.192  35.169   1.048  1.00 57.07           O1-
ATOM   1185  N   THR A 148      16.555  32.485  -3.409  1.00 28.51           N  
ATOM   1186  CA  THR A 148      15.934  32.508  -4.702  1.00 28.51           C  
ATOM   1190  C   THR A 148      14.983  31.356  -4.794  1.00 28.51           C  
ATOM   1191  O   THR A 148      13.863  31.501  -5.279  1.00 28.51           O  
ATOM   1187  CB  THR A 148      16.929  32.365  -5.816  1.00 28.51           C  
ATOM   1189  CG2 THR A 148      16.183  32.414  -7.159  1.00 28.51           C  
ATOM   1188  OG1 THR A 148      17.887  33.413  -5.750  1.00 28.51           O  
ATOM   1192  N   GLN A 149      15.415  30.174  -4.322  1.00 46.26           N  
ATOM   1193  CA  GLN A 149      14.611  28.991  -4.387  1.00 46.26           C  
ATOM   1199  C   GLN A 149      13.416  29.145  -3.496  1.00 46.26           C  
ATOM   1200  O   GLN A 149      12.322  28.692  -3.829  1.00 46.26           O  
ATOM   1194  CB  GLN A 149      15.374  27.735  -3.943  1.00 46.26           C  
ATOM   1195  CG  GLN A 149      16.589  27.455  -4.826  1.00 46.26           C  
ATOM   1196  CD  GLN A 149      16.097  27.406  -6.264  1.00 46.26           C  
ATOM   1198  NE2 GLN A 149      16.780  28.165  -7.162  1.00 46.26           N  
ATOM   1197  OE1 GLN A 149      15.120  26.726  -6.576  1.00 46.26           O  
ATOM   1201  N   MET A 150      13.597  29.800  -2.336  1.00 83.07           N  
ATOM   1202  CA  MET A 150      12.536  29.962  -1.383  1.00 83.07           C  
ATOM   1207  C   MET A 150      11.421  30.707  -2.049  1.00 83.07           C  
ATOM   1208  O   MET A 150      10.253  30.349  -1.908  1.00 83.07           O  
ATOM   1203  CB  MET A 150      12.984  30.791  -0.170  1.00 83.07           C  
ATOM   1204  CG  MET A 150      11.916  30.961   0.910  1.00 83.07           C  
ATOM   1205  SD  MET A 150      12.479  31.939   2.333  1.00 83.07           S  
ATOM   1206  CE  MET A 150      13.781  30.752   2.763  1.00 83.07           C  
ATOM   1209  N   ARG A 151      11.756  31.769  -2.803  1.00 38.58           N  
ATOM   1210  CA  ARG A 151      10.754  32.551  -3.469  1.00 38.58           C  
ATOM   1218  C   ARG A 151      10.084  31.717  -4.521  1.00 38.58           C  
ATOM   1219  O   ARG A 151       8.867  31.784  -4.690  1.00 38.58           O  
ATOM   1211  CB  ARG A 151      11.318  33.813  -4.146  1.00 38.58           C  
ATOM   1212  CG  ARG A 151      11.859  34.833  -3.142  1.00 38.58           C  
ATOM   1213  CD  ARG A 151      12.171  36.204  -3.746  1.00 38.58           C  
ATOM   1214  NE  ARG A 151      13.216  36.016  -4.791  1.00 38.58           N  
ATOM   1215  CZ  ARG A 151      14.530  35.922  -4.438  1.00 38.58           C  
ATOM   1216  NH1 ARG A 151      14.891  35.928  -3.122  1.00 38.58           N1+
ATOM   1217  NH2 ARG A 151      15.487  35.815  -5.407  1.00 38.58           N  
ATOM   1220  N   ALA A 152      10.864  30.901  -5.255  1.00 32.30           N  
ATOM   1221  CA  ALA A 152      10.333  30.105  -6.329  1.00 32.30           C  
ATOM   1223  C   ALA A 152       9.354  29.106  -5.784  1.00 32.30           C  
ATOM   1224  O   ALA A 152       8.331  28.819  -6.402  1.00 32.30           O  
ATOM   1222  CB  ALA A 152      11.420  29.317  -7.082  1.00 32.30           C  
ATOM   1225  N   ARG A 153       9.670  28.538  -4.610  1.00186.45           N  
ATOM   1226  CA  ARG A 153       8.895  27.521  -3.960  1.00186.45           C  
ATOM   1234  C   ARG A 153       7.594  28.044  -3.427  1.00186.45           C  
ATOM   1235  O   ARG A 153       6.693  27.253  -3.161  1.00186.45           O  
ATOM   1227  CB  ARG A 153       9.677  26.797  -2.855  1.00186.45           C  
ATOM   1228  CG  ARG A 153      10.766  25.937  -3.491  1.00186.45           C  
ATOM   1229  CD  ARG A 153      10.177  24.964  -4.516  1.00186.45           C  
ATOM   1230  NE  ARG A 153      11.280  24.463  -5.380  1.00186.45           N  
ATOM   1231  CZ  ARG A 153      11.000  23.584  -6.385  1.00186.45           C  
ATOM   1232  NH1 ARG A 153       9.729  23.110  -6.547  1.00186.45           N1+
ATOM   1233  NH2 ARG A 153      11.988  23.187  -7.238  1.00186.45           N  
ATOM   1236  N   GLY A 154       7.458  29.364  -3.188  1.00 35.80           N  
ATOM   1237  CA  GLY A 154       6.176  29.855  -2.751  1.00 35.80           C  
ATOM   1238  C   GLY A 154       6.168  30.140  -1.280  1.00 35.80           C  
ATOM   1239  O   GLY A 154       5.103  30.329  -0.692  1.00 35.80           O  
ATOM   1240  N   TYR A 155       7.347  30.175  -0.634  1.00 59.42           N  
ATOM   1241  CA  TYR A 155       7.384  30.478   0.771  1.00 59.42           C  
ATOM   1250  C   TYR A 155       7.283  31.965   0.931  1.00 59.42           C  
ATOM   1251  O   TYR A 155       7.920  32.724   0.204  1.00 59.42           O  
ATOM   1242  CB  TYR A 155       8.688  30.047   1.463  1.00 59.42           C  
ATOM   1243  CG  TYR A 155       8.783  28.563   1.387  1.00 59.42           C  
ATOM   1244  CD1 TYR A 155       9.217  27.955   0.233  1.00 59.42           C  
ATOM   1245  CD2 TYR A 155       8.447  27.781   2.468  1.00 59.42           C  
ATOM   1246  CE1 TYR A 155       9.312  26.586   0.155  1.00 59.42           C  
ATOM   1247  CE2 TYR A 155       8.540  26.411   2.395  1.00 59.42           C  
ATOM   1248  CZ  TYR A 155       8.972  25.812   1.237  1.00 59.42           C  
ATOM   1249  OH  TYR A 155       9.069  24.407   1.158  1.00 59.42           O  
ATOM   1252  N   GLU A 156       6.446  32.412   1.891  1.00110.88           N  
ATOM   1253  CA  GLU A 156       6.232  33.809   2.149  1.00110.88           C  
ATOM   1259  C   GLU A 156       7.286  34.346   3.070  1.00110.88           C  
ATOM   1260  O   GLU A 156       7.957  33.601   3.782  1.00110.88           O  
ATOM   1254  CB  GLU A 156       4.840  34.113   2.732  1.00110.88           C  
ATOM   1255  CG  GLU A 156       4.424  33.159   3.851  1.00110.88           C  
ATOM   1256  CD  GLU A 156       3.912  31.888   3.186  1.00110.88           C  
ATOM   1257  OE1 GLU A 156       3.237  32.010   2.127  1.00110.88           O  
ATOM   1258  OE2 GLU A 156       4.191  30.780   3.719  1.00110.88           O1-
ATOM   1261  N   ALA A 157       7.459  35.687   3.053  1.00 27.66           N  
ATOM   1262  CA  ALA A 157       8.456  36.335   3.857  1.00 27.66           C  
ATOM   1264  C   ALA A 157       8.094  36.175   5.295  1.00 27.66           C  
ATOM   1265  O   ALA A 157       6.919  36.174   5.661  1.00 27.66           O  
ATOM   1263  CB  ALA A 157       8.600  37.840   3.574  1.00 27.66           C  
ATOM   1266  N   ASP A 158       9.125  36.009   6.146  1.00 56.20           N  
ATOM   1267  CA  ASP A 158       8.928  35.824   7.551  1.00 56.20           C  
ATOM   1272  C   ASP A 158      10.031  36.564   8.243  1.00 56.20           C  
ATOM   1273  O   ASP A 158      11.212  36.310   8.009  1.00 56.20           O  
ATOM   1268  CB  ASP A 158       9.023  34.342   7.959  1.00 56.20           C  
ATOM   1269  CG  ASP A 158       8.572  34.167   9.402  1.00 56.20           C  
ATOM   1270  OD1 ASP A 158       8.473  35.188  10.132  1.00 56.20           O  
ATOM   1271  OD2 ASP A 158       8.320  32.996   9.793  1.00 56.20           O1-
ATOM   1274  N   TRP A 159       9.665  37.502   9.132  1.00 68.61           N  
ATOM   1275  CA  TRP A 159      10.624  38.310   9.827  1.00 68.61           C  
ATOM   1286  C   TRP A 159      11.507  37.439  10.676  1.00 68.61           C  
ATOM   1287  O   TRP A 159      12.713  37.663  10.758  1.00 68.61           O  
ATOM   1276  CB  TRP A 159       9.940  39.323  10.759  1.00 68.61           C  
ATOM   1277  CG  TRP A 159      10.882  40.184  11.563  1.00 68.61           C  
ATOM   1279  CD1 TRP A 159      11.511  41.343  11.213  1.00 68.61           C  
ATOM   1278  CD2 TRP A 159      11.262  39.908  12.921  1.00 68.61           C  
ATOM   1281  CE2 TRP A 159      12.114  40.934  13.327  1.00 68.61           C  
ATOM   1282  CE3 TRP A 159      10.924  38.886  13.763  1.00 68.61           C  
ATOM   1280  NE1 TRP A 159      12.259  41.807  12.269  1.00 68.61           N  
ATOM   1283  CZ2 TRP A 159      12.644  40.954  14.586  1.00 68.61           C  
ATOM   1284  CZ3 TRP A 159      11.464  38.908  15.031  1.00 68.61           C  
ATOM   1285  CH2 TRP A 159      12.307  39.922  15.435  1.00 68.61           C  
ATOM   1288  N   ALA A 160      10.910  36.435  11.342  1.00 60.19           N  
ATOM   1289  CA  ALA A 160      11.552  35.535  12.265  1.00 60.19           C  
ATOM   1291  C   ALA A 160      12.558  34.659  11.585  1.00 60.19           C  
ATOM   1292  O   ALA A 160      13.534  34.235  12.203  1.00 60.19           O  
ATOM   1290  CB  ALA A 160      10.554  34.616  12.987  1.00 60.19           C  
ATOM   1293  N   ARG A 161      12.311  34.304  10.312  1.00 88.19           N  
ATOM   1294  CA  ARG A 161      13.212  33.436   9.610  1.00 88.19           C  
ATOM   1302  C   ARG A 161      14.572  34.063   9.628  1.00 88.19           C  
ATOM   1303  O   ARG A 161      14.717  35.265   9.414  1.00 88.19           O  
ATOM   1295  CB  ARG A 161      12.777  33.212   8.152  1.00 88.19           C  
ATOM   1296  CG  ARG A 161      13.716  32.326   7.339  1.00 88.19           C  
ATOM   1297  CD  ARG A 161      13.222  32.066   5.913  1.00 88.19           C  
ATOM   1298  NE  ARG A 161      12.645  33.334   5.386  1.00 88.19           N  
ATOM   1299  CZ  ARG A 161      11.337  33.369   4.996  1.00 88.19           C  
ATOM   1300  NH1 ARG A 161      10.573  32.239   5.072  1.00 88.19           N1+
ATOM   1301  NH2 ARG A 161      10.794  34.529   4.525  1.00 88.19           N  
ATOM   1304  N   LYS A 162      15.617  33.252   9.914  1.00 79.96           N  
ATOM   1305  CA  LYS A 162      16.943  33.802   9.985  1.00 79.96           C  
ATOM   1311  C   LYS A 162      17.947  32.830   9.447  1.00 79.96           C  
ATOM   1312  O   LYS A 162      17.810  31.616   9.592  1.00 79.96           O  
ATOM   1306  CB  LYS A 162      17.403  34.110  11.419  1.00 79.96           C  
ATOM   1307  CG  LYS A 162      18.890  34.469  11.501  1.00 79.96           C  
ATOM   1308  CD  LYS A 162      19.354  34.939  12.879  1.00 79.96           C  
ATOM   1309  CE  LYS A 162      19.643  36.436  12.950  1.00 79.96           C  
ATOM   1310  NZ  LYS A 162      20.097  36.799  14.311  1.00 79.96           N1+
ATOM   1313  N   ARG A 163      18.999  33.368   8.794  1.00102.68           N  
ATOM   1314  CA  ARG A 163      20.083  32.556   8.327  1.00102.68           C  
ATOM   1322  C   ARG A 163      21.341  33.287   8.658  1.00102.68           C  
ATOM   1323  O   ARG A 163      21.345  34.516   8.724  1.00102.68           O  
ATOM   1315  CB  ARG A 163      20.066  32.263   6.815  1.00102.68           C  
ATOM   1316  CG  ARG A 163      20.112  33.492   5.904  1.00102.68           C  
ATOM   1317  CD  ARG A 163      20.078  33.110   4.420  1.00102.68           C  
ATOM   1318  NE  ARG A 163      19.955  34.354   3.608  1.00102.68           N  
ATOM   1319  CZ  ARG A 163      21.068  35.036   3.208  1.00102.68           C  
ATOM   1320  NH1 ARG A 163      22.306  34.623   3.608  1.00102.68           N1+
ATOM   1321  NH2 ARG A 163      20.940  36.126   2.398  1.00102.68           N  
ATOM   1324  N   GLY A 164      22.447  32.555   8.903  1.00 29.18           N  
ATOM   1325  CA  GLY A 164      23.644  33.271   9.230  1.00 29.18           C  
ATOM   1326  C   GLY A 164      24.846  32.405   9.017  1.00 29.18           C  
ATOM   1327  O   GLY A 164      24.756  31.181   8.930  1.00 29.18           O  
ATOM   1328  N   ILE A 165      26.018  33.067   8.928  1.00109.66           N  
ATOM   1329  CA  ILE A 165      27.292  32.431   8.757  1.00109.66           C  
ATOM   1334  C   ILE A 165      28.084  32.817   9.970  1.00109.66           C  
ATOM   1335  O   ILE A 165      28.216  34.004  10.267  1.00109.66           O  
ATOM   1330  CB  ILE A 165      28.075  33.000   7.605  1.00109.66           C  
ATOM   1331  CG1 ILE A 165      27.317  32.895   6.269  1.00109.66           C  
ATOM   1332  CG2 ILE A 165      29.437  32.288   7.581  1.00109.66           C  
ATOM   1333  CD1 ILE A 165      27.203  31.478   5.722  1.00109.66           C  
ATOM   1336  N   VAL A 166      28.633  31.833  10.711  1.00 34.63           N  
ATOM   1337  CA  VAL A 166      29.395  32.157  11.886  1.00 34.63           C  
ATOM   1341  C   VAL A 166      30.697  31.426  11.792  1.00 34.63           C  
ATOM   1342  O   VAL A 166      30.767  30.332  11.236  1.00 34.63           O  
ATOM   1338  CB  VAL A 166      28.725  31.718  13.157  1.00 34.63           C  
ATOM   1339  CG1 VAL A 166      29.650  32.037  14.344  1.00 34.63           C  
ATOM   1340  CG2 VAL A 166      27.344  32.390  13.239  1.00 34.63           C  
ATOM   1343  N   ASN A 167      31.780  32.030  12.320  1.00 49.41           N  
ATOM   1344  CA  ASN A 167      33.063  31.388  12.305  1.00 49.41           C  
ATOM   1349  C   ASN A 167      33.414  31.136  13.741  1.00 49.41           C  
ATOM   1350  O   ASN A 167      33.281  32.020  14.585  1.00 49.41           O  
ATOM   1345  CB  ASN A 167      34.168  32.263  11.694  1.00 49.41           C  
ATOM   1346  CG  ASN A 167      35.372  31.380  11.409  1.00 49.41           C  
ATOM   1348  ND2 ASN A 167      35.819  31.374  10.126  1.00 49.41           N  
ATOM   1347  OD1 ASN A 167      35.894  30.707  12.296  1.00 49.41           O  
ATOM   1351  N   ASN A 168      33.879  29.911  14.053  1.00 77.70           N  
ATOM   1352  CA  ASN A 168      34.184  29.508  15.399  1.00 77.70           C  
ATOM   1357  C   ASN A 168      35.367  30.263  15.936  1.00 77.70           C  
ATOM   1358  O   ASN A 168      35.556  30.341  17.150  1.00 77.70           O  
ATOM   1353  CB  ASN A 168      34.389  27.986  15.564  1.00 77.70           C  
ATOM   1354  CG  ASN A 168      35.571  27.492  14.746  1.00 77.70           C  
ATOM   1356  ND2 ASN A 168      35.841  26.161  14.837  1.00 77.70           N  
ATOM   1355  OD1 ASN A 168      36.230  28.253  14.040  1.00 77.70           O  
ATOM   1359  N   ASN A 169      36.208  30.830  15.051  1.00 68.09           N  
ATOM   1360  CA  ASN A 169      37.373  31.560  15.475  1.00 68.09           C  
ATOM   1365  C   ASN A 169      36.934  32.708  16.327  1.00 68.09           C  
ATOM   1366  O   ASN A 169      37.723  33.247  17.103  1.00 68.09           O  
ATOM   1361  CB  ASN A 169      38.247  32.081  14.313  1.00 68.09           C  
ATOM   1362  CG  ASN A 169      37.490  33.114  13.489  1.00 68.09           C  
ATOM   1364  ND2 ASN A 169      38.217  33.783  12.553  1.00 68.09           N  
ATOM   1363  OD1 ASN A 169      36.290  33.318  13.659  1.00 68.09           O  
ATOM   1367  N   HIS A 170      35.657  33.116  16.195  1.00 70.55           N  
ATOM   1368  CA  HIS A 170      35.139  34.219  16.952  1.00 70.55           C  
ATOM   1375  C   HIS A 170      35.426  33.962  18.406  1.00 70.55           C  
ATOM   1376  O   HIS A 170      36.006  34.816  19.073  1.00 70.55           O  
ATOM   1371  CB  HIS A 170      33.612  34.337  16.753  1.00 70.55           C  
ATOM   1370  CG  HIS A 170      32.918  35.428  17.512  1.00 70.55           C  
ATOM   1373  CD2 HIS A 170      31.985  35.332  18.500  1.00 70.55           C  
ATOM   1369  ND1 HIS A 170      33.089  36.776  17.288  1.00 70.55           N  
ATOM   1374  CE1 HIS A 170      32.257  37.424  18.143  1.00 70.55           C  
ATOM   1372  NE2 HIS A 170      31.567  36.589  18.899  1.00 70.55           N  
ATOM   1377  N   TRP A 171      34.991  32.809  18.950  1.00 98.58           N  
ATOM   1378  CA  TRP A 171      35.276  32.437  20.312  1.00 98.58           C  
ATOM   1389  C   TRP A 171      36.632  31.814  20.536  1.00 98.58           C  
ATOM   1390  O   TRP A 171      37.275  32.075  21.552  1.00 98.58           O  
ATOM   1379  CB  TRP A 171      34.184  31.549  20.934  1.00 98.58           C  
ATOM   1380  CG  TRP A 171      33.759  30.377  20.092  1.00 98.58           C  
ATOM   1382  CD1 TRP A 171      34.252  29.107  20.046  1.00 98.58           C  
ATOM   1381  CD2 TRP A 171      32.675  30.430  19.152  1.00 98.58           C  
ATOM   1384  CE2 TRP A 171      32.567  29.166  18.577  1.00 98.58           C  
ATOM   1385  CE3 TRP A 171      31.839  31.450  18.798  1.00 98.58           C  
ATOM   1383  NE1 TRP A 171      33.541  28.364  19.135  1.00 98.58           N  
ATOM   1386  CZ2 TRP A 171      31.616  28.898  17.635  1.00 98.58           C  
ATOM   1387  CZ3 TRP A 171      30.881  31.177  17.847  1.00 98.58           C  
ATOM   1388  CH2 TRP A 171      30.773  29.926  17.276  1.00 98.58           C  
ATOM   1391  N   TRP A 172      37.106  30.972  19.595  1.00 95.24           N  
ATOM   1392  CA  TRP A 172      38.283  30.161  19.782  1.00 95.24           C  
ATOM   1403  C   TRP A 172      39.550  30.926  19.955  1.00 95.24           C  
ATOM   1404  O   TRP A 172      40.425  30.473  20.692  1.00 95.24           O  
ATOM   1393  CB  TRP A 172      38.495  29.117  18.675  1.00 95.24           C  
ATOM   1394  CG  TRP A 172      37.519  27.976  18.800  1.00 95.24           C  
ATOM   1396  CD1 TRP A 172      36.572  27.509  17.937  1.00 95.24           C  
ATOM   1395  CD2 TRP A 172      37.413  27.186  19.991  1.00 95.24           C  
ATOM   1398  CE2 TRP A 172      36.396  26.258  19.782  1.00 95.24           C  
ATOM   1399  CE3 TRP A 172      38.104  27.237  21.168  1.00 95.24           C  
ATOM   1397  NE1 TRP A 172      35.891  26.462  18.515  1.00 95.24           N  
ATOM   1400  CZ2 TRP A 172      36.053  25.359  20.754  1.00 95.24           C  
ATOM   1401  CZ3 TRP A 172      37.761  26.329  22.142  1.00 95.24           C  
ATOM   1402  CH2 TRP A 172      36.754  25.407  21.940  1.00 95.24           C  
ATOM   1405  N   ASN A 173      39.723  32.072  19.278  1.00 53.37           N  
ATOM   1406  CA  ASN A 173      40.990  32.730  19.417  1.00 53.37           C  
ATOM   1411  C   ASN A 173      41.243  33.070  20.867  1.00 53.37           C  
ATOM   1412  O   ASN A 173      42.322  32.785  21.384  1.00 53.37           O  
ATOM   1407  CB  ASN A 173      41.090  34.017  18.584  1.00 53.37           C  
ATOM   1408  CG  ASN A 173      41.176  33.602  17.121  1.00 53.37           C  
ATOM   1410  ND2 ASN A 173      40.270  34.161  16.277  1.00 53.37           N  
ATOM   1409  OD1 ASN A 173      42.022  32.793  16.743  1.00 53.37           O  
ATOM   1413  N   LYS A 174      40.265  33.703  21.547  1.00 85.15           N  
ATOM   1414  CA  LYS A 174      40.350  34.111  22.932  1.00 85.15           C  
ATOM   1420  C   LYS A 174      40.168  33.002  23.944  1.00 85.15           C  
ATOM   1421  O   LYS A 174      40.866  32.971  24.955  1.00 85.15           O  
ATOM   1415  CB  LYS A 174      39.316  35.194  23.276  1.00 85.15           C  
ATOM   1416  CG  LYS A 174      39.530  36.498  22.507  1.00 85.15           C  
ATOM   1417  CD  LYS A 174      38.349  37.465  22.609  1.00 85.15           C  
ATOM   1418  CE  LYS A 174      38.556  38.770  21.839  1.00 85.15           C  
ATOM   1419  NZ  LYS A 174      38.468  38.514  20.383  1.00 85.15           N1+
ATOM   1422  N   GLN A 175      39.239  32.052  23.692  1.00167.42           N  
ATOM   1423  CA  GLN A 175      38.786  31.088  24.673  1.00167.42           C  
ATOM   1429  C   GLN A 175      39.861  30.478  25.510  1.00167.42           C  
ATOM   1430  O   GLN A 175      40.777  29.808  25.039  1.00167.42           O  
ATOM   1424  CB  GLN A 175      38.013  29.901  24.080  1.00167.42           C  
ATOM   1425  CG  GLN A 175      36.525  30.165  23.921  1.00167.42           C  
ATOM   1426  CD  GLN A 175      35.933  30.073  25.319  1.00167.42           C  
ATOM   1428  NE2 GLN A 175      34.786  30.768  25.541  1.00167.42           N  
ATOM   1427  OE1 GLN A 175      36.479  29.399  26.191  1.00167.42           O  
ATOM   1431  N   PRO A 176      39.690  30.697  26.792  1.00 74.99           N  
ATOM   1432  CA  PRO A 176      40.593  30.124  27.748  1.00 74.99           C  
ATOM   1436  C   PRO A 176      40.354  28.658  27.917  1.00 74.99           C  
ATOM   1437  O   PRO A 176      39.200  28.228  27.945  1.00 74.99           O  
ATOM   1434  CB  PRO A 176      40.415  30.923  29.037  1.00 74.99           C  
ATOM   1435  CG  PRO A 176      39.937  32.298  28.543  1.00 74.99           C  
ATOM   1433  CD  PRO A 176      39.194  31.991  27.233  1.00 74.99           C  
ATOM   1438  N   MET A 177      41.445  27.882  28.042  1.00 34.64           N  
ATOM   1439  CA  MET A 177      41.377  26.463  28.229  1.00 34.64           C  
ATOM   1444  C   MET A 177      40.791  26.160  29.571  1.00 34.64           C  
ATOM   1445  O   MET A 177      40.008  25.222  29.714  1.00 34.64           O  
ATOM   1440  CB  MET A 177      42.759  25.786  28.180  1.00 34.64           C  
ATOM   1441  CG  MET A 177      42.707  24.267  28.381  1.00 34.64           C  
ATOM   1442  SD  MET A 177      44.328  23.440  28.329  1.00 34.64           S  
ATOM   1443  CE  MET A 177      43.667  21.773  28.610  1.00 34.64           C  
ATOM   1446  N   LEU A 178      41.149  26.960  30.594  1.00100.10           N  
ATOM   1447  CA  LEU A 178      40.742  26.645  31.934  1.00100.10           C  
ATOM   1452  C   LEU A 178      39.252  26.684  32.011  1.00100.10           C  
ATOM   1453  O   LEU A 178      38.639  25.783  32.583  1.00100.10           O  
ATOM   1448  CB  LEU A 178      41.277  27.642  32.992  1.00100.10           C  
ATOM   1449  CG  LEU A 178      41.152  27.206  34.480  1.00100.10           C  
ATOM   1450  CD1 LEU A 178      41.695  28.298  35.412  1.00100.10           C  
ATOM   1451  CD2 LEU A 178      39.741  26.762  34.900  1.00100.10           C  
ATOM   1454  N   GLU A 179      38.612  27.715  31.429  1.00 79.83           N  
ATOM   1455  CA  GLU A 179      37.195  27.794  31.620  1.00 79.83           C  
ATOM   1461  C   GLU A 179      36.533  26.621  30.970  1.00 79.83           C  
ATOM   1462  O   GLU A 179      35.580  26.067  31.514  1.00 79.83           O  
ATOM   1456  CB  GLU A 179      36.530  29.083  31.098  1.00 79.83           C  
ATOM   1457  CG  GLU A 179      36.484  29.254  29.582  1.00 79.83           C  
ATOM   1458  CD  GLU A 179      35.471  30.360  29.312  1.00 79.83           C  
ATOM   1459  OE1 GLU A 179      34.726  30.716  30.265  1.00 79.83           O  
ATOM   1460  OE2 GLU A 179      35.422  30.859  28.157  1.00 79.83           O1-
ATOM   1463  N   VAL A 180      37.022  26.204  29.787  1.00 37.71           N  
ATOM   1464  CA  VAL A 180      36.401  25.109  29.099  1.00 37.71           C  
ATOM   1468  C   VAL A 180      36.518  23.872  29.932  1.00 37.71           C  
ATOM   1469  O   VAL A 180      35.552  23.126  30.091  1.00 37.71           O  
ATOM   1465  CB  VAL A 180      37.028  24.827  27.763  1.00 37.71           C  
ATOM   1466  CG1 VAL A 180      36.376  23.565  27.170  1.00 37.71           C  
ATOM   1467  CG2 VAL A 180      36.876  26.077  26.878  1.00 37.71           C  
ATOM   1470  N   LEU A 181      37.708  23.629  30.506  1.00 87.42           N  
ATOM   1471  CA  LEU A 181      37.917  22.425  31.256  1.00 87.42           C  
ATOM   1476  C   LEU A 181      37.020  22.451  32.453  1.00 87.42           C  
ATOM   1477  O   LEU A 181      36.421  21.441  32.813  1.00 87.42           O  
ATOM   1472  CB  LEU A 181      39.382  22.284  31.723  1.00 87.42           C  
ATOM   1473  CG  LEU A 181      39.800  20.904  32.282  1.00 87.42           C  
ATOM   1474  CD1 LEU A 181      41.280  20.921  32.699  1.00 87.42           C  
ATOM   1475  CD2 LEU A 181      38.894  20.406  33.419  1.00 87.42           C  
ATOM   1478  N   ARG A 182      36.907  23.616  33.108  1.00168.66           N  
ATOM   1479  CA  ARG A 182      36.148  23.707  34.318  1.00168.66           C  
ATOM   1487  C   ARG A 182      34.684  23.478  34.049  1.00168.66           C  
ATOM   1488  O   ARG A 182      34.013  22.764  34.792  1.00168.66           O  
ATOM   1480  CB  ARG A 182      36.365  25.077  34.980  1.00168.66           C  
ATOM   1481  CG  ARG A 182      36.123  25.107  36.487  1.00168.66           C  
ATOM   1482  CD  ARG A 182      37.047  26.105  37.191  1.00168.66           C  
ATOM   1483  NE  ARG A 182      36.631  27.479  36.797  1.00168.66           N  
ATOM   1484  CZ  ARG A 182      35.980  28.263  37.702  1.00168.66           C  
ATOM   1485  NH1 ARG A 182      35.764  27.795  38.966  1.00168.66           N1+
ATOM   1486  NH2 ARG A 182      35.557  29.512  37.351  1.00168.66           N  
ATOM   1489  N   ARG A 183      34.134  24.100  32.989  1.00154.91           N  
ATOM   1490  CA  ARG A 183      32.725  23.968  32.731  1.00154.91           C  
ATOM   1498  C   ARG A 183      32.316  22.598  32.253  1.00154.91           C  
ATOM   1499  O   ARG A 183      31.300  22.066  32.703  1.00154.91           O  
ATOM   1491  CB  ARG A 183      32.226  25.000  31.712  1.00154.91           C  
ATOM   1492  CG  ARG A 183      32.380  26.428  32.234  1.00154.91           C  
ATOM   1493  CD  ARG A 183      31.661  27.474  31.389  1.00154.91           C  
ATOM   1494  NE  ARG A 183      30.197  27.279  31.585  1.00154.91           N  
ATOM   1495  CZ  ARG A 183      29.348  28.332  31.411  1.00154.91           C  
ATOM   1496  NH1 ARG A 183      29.849  29.567  31.114  1.00154.91           N1+
ATOM   1497  NH2 ARG A 183      27.999  28.148  31.522  1.00154.91           N  
ATOM   1500  N   VAL A 184      32.997  22.073  31.211  1.00 96.45           N  
ATOM   1501  CA  VAL A 184      32.713  20.775  30.644  1.00 96.45           C  
ATOM   1505  C   VAL A 184      33.555  19.615  31.113  1.00 96.45           C  
ATOM   1506  O   VAL A 184      33.077  18.483  31.176  1.00 96.45           O  
ATOM   1502  CB  VAL A 184      32.766  20.786  29.144  1.00 96.45           C  
ATOM   1503  CG1 VAL A 184      31.686  21.762  28.645  1.00 96.45           C  
ATOM   1504  CG2 VAL A 184      34.190  21.134  28.685  1.00 96.45           C  
ATOM   1507  N   GLY A 185      34.837  19.867  31.441  1.00 46.42           N  
ATOM   1508  CA  GLY A 185      35.842  18.839  31.584  1.00 46.42           C  
ATOM   1509  C   GLY A 185      35.524  17.796  32.612  1.00 46.42           C  
ATOM   1510  O   GLY A 185      35.832  16.623  32.412  1.00 46.42           O  
ATOM   1511  N   HIS A 186      34.954  18.183  33.760  1.00 44.54           N  
ATOM   1512  CA  HIS A 186      34.690  17.221  34.792  1.00 44.54           C  
ATOM   1519  C   HIS A 186      33.640  16.251  34.342  1.00 44.54           C  
ATOM   1520  O   HIS A 186      33.705  15.066  34.661  1.00 44.54           O  
ATOM   1515  CB  HIS A 186      34.203  17.880  36.090  1.00 44.54           C  
ATOM   1514  CG  HIS A 186      35.220  18.827  36.653  1.00 44.54           C  
ATOM   1517  CD2 HIS A 186      35.284  20.185  36.590  1.00 44.54           C  
ATOM   1513  ND1 HIS A 186      36.335  18.431  37.358  1.00 44.54           N  
ATOM   1518  CE1 HIS A 186      37.013  19.561  37.684  1.00 44.54           C  
ATOM   1516  NE2 HIS A 186      36.414  20.650  37.239  1.00 44.54           N  
ATOM   1521  N   ALA A 187      32.627  16.751  33.614  1.00 51.53           N  
ATOM   1522  CA  ALA A 187      31.482  16.017  33.156  1.00 51.53           C  
ATOM   1524  C   ALA A 187      31.815  14.962  32.142  1.00 51.53           C  
ATOM   1525  O   ALA A 187      31.182  13.909  32.134  1.00 51.53           O  
ATOM   1523  CB  ALA A 187      30.422  16.929  32.516  1.00 51.53           C  
ATOM   1526  N   LEU A 188      32.782  15.209  31.236  1.00 79.73           N  
ATOM   1527  CA  LEU A 188      32.998  14.266  30.172  1.00 79.73           C  
ATOM   1532  C   LEU A 188      34.039  13.254  30.546  1.00 79.73           C  
ATOM   1533  O   LEU A 188      35.159  13.597  30.926  1.00 79.73           O  
ATOM   1528  CB  LEU A 188      33.476  14.917  28.859  1.00 79.73           C  
ATOM   1529  CG  LEU A 188      32.523  15.996  28.309  1.00 79.73           C  
ATOM   1530  CD1 LEU A 188      32.891  16.375  26.868  1.00 79.73           C  
ATOM   1531  CD2 LEU A 188      31.049  15.597  28.478  1.00 79.73           C  
ATOM   1534  N   ARG A 189      33.675  11.958  30.442  1.00140.72           N  
ATOM   1535  CA  ARG A 189      34.605  10.897  30.700  1.00140.72           C  
ATOM   1543  C   ARG A 189      35.260  10.511  29.411  1.00140.72           C  
ATOM   1544  O   ARG A 189      34.644  10.544  28.349  1.00140.72           O  
ATOM   1536  CB  ARG A 189      33.980   9.625  31.289  1.00140.72           C  
ATOM   1537  CG  ARG A 189      33.935   9.604  32.816  1.00140.72           C  
ATOM   1538  CD  ARG A 189      35.335   9.732  33.421  1.00140.72           C  
ATOM   1539  NE  ARG A 189      36.258   8.947  32.550  1.00140.72           N  
ATOM   1540  CZ  ARG A 189      36.372   7.594  32.678  1.00140.72           C  
ATOM   1541  NH1 ARG A 189      35.652   6.932  33.629  1.00140.72           N1+
ATOM   1542  NH2 ARG A 189      37.199   6.899  31.843  1.00140.72           N  
ATOM   1545  N   ILE A 190      36.552  10.141  29.496  1.00187.59           N  
ATOM   1546  CA  ILE A 190      37.365   9.746  28.382  1.00187.59           C  
ATOM   1551  C   ILE A 190      36.903   8.443  27.805  1.00187.59           C  
ATOM   1552  O   ILE A 190      36.965   8.244  26.593  1.00187.59           O  
ATOM   1547  CB  ILE A 190      38.808   9.567  28.736  1.00187.59           C  
ATOM   1548  CG1 ILE A 190      39.422  10.895  29.201  1.00187.59           C  
ATOM   1549  CG2 ILE A 190      39.506   8.983  27.501  1.00187.59           C  
ATOM   1550  CD1 ILE A 190      39.411  11.972  28.118  1.00187.59           C  
ATOM   1553  N   GLY A 191      36.444   7.512  28.661  1.00 41.08           N  
ATOM   1554  CA  GLY A 191      36.145   6.179  28.221  1.00 41.08           C  
ATOM   1555  C   GLY A 191      35.124   6.186  27.128  1.00 41.08           C  
ATOM   1556  O   GLY A 191      35.308   5.478  26.142  1.00 41.08           O  
ATOM   1557  N   PRO A 192      34.051   6.910  27.228  1.00 69.73           N  
ATOM   1558  CA  PRO A 192      33.106   6.899  26.143  1.00 69.73           C  
ATOM   1562  C   PRO A 192      33.699   7.523  24.922  1.00 69.73           C  
ATOM   1563  O   PRO A 192      33.323   7.149  23.812  1.00 69.73           O  
ATOM   1560  CB  PRO A 192      31.862   7.599  26.683  1.00 69.73           C  
ATOM   1561  CG  PRO A 192      31.911   7.294  28.193  1.00 69.73           C  
ATOM   1559  CD  PRO A 192      33.409   7.137  28.511  1.00 69.73           C  
ATOM   1564  N   MET A 193      34.607   8.496  25.112  1.00129.54           N  
ATOM   1565  CA  MET A 193      35.254   9.141  24.011  1.00129.54           C  
ATOM   1570  C   MET A 193      36.083   8.096  23.330  1.00129.54           C  
ATOM   1571  O   MET A 193      36.072   7.967  22.106  1.00129.54           O  
ATOM   1566  CB  MET A 193      36.247  10.223  24.482  1.00129.54           C  
ATOM   1567  CG  MET A 193      35.631  11.406  25.240  1.00129.54           C  
ATOM   1568  SD  MET A 193      34.970  12.755  24.214  1.00129.54           S  
ATOM   1569  CE  MET A 193      36.551  13.619  23.975  1.00129.54           C  
ATOM   1572  N   LEU A 194      36.824   7.318  24.145  1.00 52.77           N  
ATOM   1573  CA  LEU A 194      37.720   6.295  23.683  1.00 52.77           C  
ATOM   1578  C   LEU A 194      36.946   5.181  23.061  1.00 52.77           C  
ATOM   1579  O   LEU A 194      37.308   4.688  21.993  1.00 52.77           O  
ATOM   1574  CB  LEU A 194      38.578   5.722  24.825  1.00 52.77           C  
ATOM   1575  CG  LEU A 194      39.584   6.747  25.387  1.00 52.77           C  
ATOM   1576  CD1 LEU A 194      40.409   6.162  26.545  1.00 52.77           C  
ATOM   1577  CD2 LEU A 194      40.480   7.307  24.270  1.00 52.77           C  
ATOM   1580  N   SER A 195      35.845   4.761  23.709  1.00 63.77           N  
ATOM   1581  CA  SER A 195      35.073   3.690  23.169  1.00 63.77           C  
ATOM   1584  C   SER A 195      34.121   4.304  22.202  1.00 63.77           C  
ATOM   1585  O   SER A 195      32.956   4.562  22.502  1.00 63.77           O  
ATOM   1582  CB  SER A 195      34.277   2.903  24.228  1.00 63.77           C  
ATOM   1583  OG  SER A 195      33.375   3.760  24.915  1.00 63.77           O  
ATOM   1586  N   ARG A 196      34.655   4.570  20.998  1.00120.43           N  
ATOM   1587  CA  ARG A 196      33.950   5.060  19.857  1.00120.43           C  
ATOM   1595  C   ARG A 196      34.770   4.564  18.708  1.00120.43           C  
ATOM   1596  O   ARG A 196      35.990   4.463  18.819  1.00120.43           O  
ATOM   1588  CB  ARG A 196      33.822   6.593  19.786  1.00120.43           C  
ATOM   1589  CG  ARG A 196      32.655   7.108  20.635  1.00120.43           C  
ATOM   1590  CD  ARG A 196      32.455   8.625  20.619  1.00120.43           C  
ATOM   1591  NE  ARG A 196      31.117   8.882  21.228  1.00120.43           N  
ATOM   1592  CZ  ARG A 196      30.976   9.710  22.304  1.00120.43           C  
ATOM   1593  NH1 ARG A 196      32.064  10.327  22.848  1.00120.43           N1+
ATOM   1594  NH2 ARG A 196      29.740   9.915  22.846  1.00120.43           N  
ATOM   1597  N   ASP A 197      34.125   4.253  17.569  1.00108.25           N  
ATOM   1598  CA  ASP A 197      34.794   3.583  16.488  1.00108.25           C  
ATOM   1603  C   ASP A 197      35.933   4.367  15.896  1.00108.25           C  
ATOM   1604  O   ASP A 197      36.973   3.782  15.604  1.00108.25           O  
ATOM   1599  CB  ASP A 197      33.838   3.154  15.355  1.00108.25           C  
ATOM   1600  CG  ASP A 197      33.167   4.373  14.736  1.00108.25           C  
ATOM   1601  OD1 ASP A 197      32.486   5.128  15.482  1.00108.25           O  
ATOM   1602  OD2 ASP A 197      33.310   4.552  13.498  1.00108.25           O1-
ATOM   1605  N   THR A 198      35.799   5.693  15.691  1.00126.51           N  
ATOM   1606  CA  THR A 198      36.860   6.427  15.057  1.00126.51           C  
ATOM   1610  C   THR A 198      38.092   6.407  15.907  1.00126.51           C  
ATOM   1611  O   THR A 198      39.195   6.190  15.409  1.00126.51           O  
ATOM   1607  CB  THR A 198      36.529   7.872  14.778  1.00126.51           C  
ATOM   1609  CG2 THR A 198      35.339   7.939  13.813  1.00126.51           C  
ATOM   1608  OG1 THR A 198      36.227   8.568  15.979  1.00126.51           O  
ATOM   1612  N   VAL A 199      37.927   6.631  17.222  1.00 58.78           N  
ATOM   1613  CA  VAL A 199      39.033   6.698  18.135  1.00 58.78           C  
ATOM   1617  C   VAL A 199      39.685   5.359  18.213  1.00 58.78           C  
ATOM   1618  O   VAL A 199      40.888   5.260  18.443  1.00 58.78           O  
ATOM   1614  CB  VAL A 199      38.623   7.102  19.521  1.00 58.78           C  
ATOM   1615  CG1 VAL A 199      39.866   7.076  20.427  1.00 58.78           C  
ATOM   1616  CG2 VAL A 199      37.947   8.481  19.443  1.00 58.78           C  
ATOM   1619  N   LYS A 200      38.878   4.292  18.126  1.00 97.90           N  
ATOM   1620  CA  LYS A 200      39.367   2.948  18.164  1.00 97.90           C  
ATOM   1626  C   LYS A 200      40.069   2.609  16.875  1.00 97.90           C  
ATOM   1627  O   LYS A 200      41.155   2.029  16.882  1.00 97.90           O  
ATOM   1621  CB  LYS A 200      38.195   1.978  18.371  1.00 97.90           C  
ATOM   1622  CG  LYS A 200      38.551   0.651  19.034  1.00 97.90           C  
ATOM   1623  CD  LYS A 200      37.309  -0.030  19.614  1.00 97.90           C  
ATOM   1624  CE  LYS A 200      37.606  -1.197  20.555  1.00 97.90           C  
ATOM   1625  NZ  LYS A 200      36.378  -1.566  21.298  1.00 97.90           N1+
ATOM   1628  N   ASN A 201      39.459   2.978  15.727  1.00 73.09           N  
ATOM   1629  CA  ASN A 201      39.948   2.582  14.434  1.00 73.09           C  
ATOM   1634  C   ASN A 201      41.292   3.156  14.112  1.00 73.09           C  
ATOM   1635  O   ASN A 201      42.242   2.415  13.877  1.00 73.09           O  
ATOM   1630  CB  ASN A 201      39.007   2.981  13.283  1.00 73.09           C  
ATOM   1631  CG  ASN A 201      37.800   2.052  13.298  1.00 73.09           C  
ATOM   1633  ND2 ASN A 201      37.969   0.842  13.894  1.00 73.09           N  
ATOM   1632  OD1 ASN A 201      36.734   2.393  12.788  1.00 73.09           O  
ATOM   1636  N   LYS A 202      41.429   4.493  14.147  1.00148.67           N  
ATOM   1637  CA  LYS A 202      42.655   5.121  13.737  1.00148.67           C  
ATOM   1643  C   LYS A 202      43.739   4.663  14.643  1.00148.67           C  
ATOM   1644  O   LYS A 202      44.881   4.495  14.227  1.00148.67           O  
ATOM   1638  CB  LYS A 202      42.625   6.653  13.878  1.00148.67           C  
ATOM   1639  CG  LYS A 202      41.642   7.360  12.948  1.00148.67           C  
ATOM   1640  CD  LYS A 202      41.396   8.823  13.324  1.00148.67           C  
ATOM   1641  CE  LYS A 202      42.679   9.653  13.434  1.00148.67           C  
ATOM   1642  NZ  LYS A 202      43.172  10.021  12.088  1.00148.67           N1+
ATOM   1645  N   MET A 203      43.427   4.511  15.934  1.00 62.11           N  
ATOM   1646  CA  MET A 203      44.439   4.109  16.856  1.00 62.11           C  
ATOM   1651  C   MET A 203      44.891   2.710  16.543  1.00 62.11           C  
ATOM   1652  O   MET A 203      46.092   2.446  16.517  1.00 62.11           O  
ATOM   1647  CB  MET A 203      43.941   4.174  18.311  1.00 62.11           C  
ATOM   1648  CG  MET A 203      45.058   4.131  19.353  1.00 62.11           C  
ATOM   1649  SD  MET A 203      44.524   4.574  21.034  1.00 62.11           S  
ATOM   1650  CE  MET A 203      43.527   3.081  21.304  1.00 62.11           C  
ATOM   1653  N   THR A 204      43.951   1.761  16.321  1.00135.62           N  
ATOM   1654  CA  THR A 204      44.377   0.415  16.040  1.00135.62           C  
ATOM   1658  C   THR A 204      45.063   0.344  14.710  1.00135.62           C  
ATOM   1659  O   THR A 204      46.275   0.161  14.637  1.00135.62           O  
ATOM   1655  CB  THR A 204      43.236  -0.568  16.048  1.00135.62           C  
ATOM   1657  CG2 THR A 204      42.619  -0.587  17.454  1.00135.62           C  
ATOM   1656  OG1 THR A 204      42.250  -0.210  15.090  1.00135.62           O  
ATOM   1660  N   GLN A 205      44.316   0.572  13.615  1.00 95.34           N  
ATOM   1661  CA  GLN A 205      44.932   0.550  12.326  1.00 95.34           C  
ATOM   1667  C   GLN A 205      45.014   1.973  11.907  1.00 95.34           C  
ATOM   1668  O   GLN A 205      44.153   2.782  12.254  1.00 95.34           O  
ATOM   1662  CB  GLN A 205      44.158  -0.233  11.253  1.00 95.34           C  
ATOM   1663  CG  GLN A 205      44.152  -1.741  11.505  1.00 95.34           C  
ATOM   1664  CD  GLN A 205      43.599  -2.413  10.261  1.00 95.34           C  
ATOM   1666  NE2 GLN A 205      43.138  -1.585   9.286  1.00 95.34           N  
ATOM   1665  OE1 GLN A 205      43.585  -3.639  10.153  1.00 95.34           O  
ATOM   1669  N   GLY A 206      46.066   2.327  11.155  1.00 26.31           N  
ATOM   1670  CA  GLY A 206      46.205   3.704  10.805  1.00 26.31           C  
ATOM   1671  C   GLY A 206      47.051   4.327  11.869  1.00 26.31           C  
ATOM   1672  O   GLY A 206      47.333   3.704  12.892  1.00 26.31           O  
ATOM   1673  N   ASP A 207      47.455   5.593  11.649  1.00 52.32           N  
ATOM   1674  CA  ASP A 207      48.310   6.315  12.551  1.00 52.32           C  
ATOM   1679  C   ASP A 207      47.500   6.609  13.768  1.00 52.32           C  
ATOM   1680  O   ASP A 207      46.280   6.519  13.719  1.00 52.32           O  
ATOM   1675  CB  ASP A 207      48.784   7.656  11.966  1.00 52.32           C  
ATOM   1676  CG  ASP A 207      49.677   7.350  10.774  1.00 52.32           C  
ATOM   1677  OD1 ASP A 207      50.701   6.642  10.966  1.00 52.32           O  
ATOM   1678  OD2 ASP A 207      49.336   7.804   9.648  1.00 52.32           O1-
ATOM   1681  N   GLY A 208      48.151   7.017  14.878  1.00 44.06           N  
ATOM   1682  CA  GLY A 208      47.493   7.150  16.153  1.00 44.06           C  
ATOM   1683  C   GLY A 208      46.575   8.330  16.180  1.00 44.06           C  
ATOM   1684  O   GLY A 208      46.223   8.899  15.149  1.00 44.06           O  
ATOM   1685  N   VAL A 209      46.090   8.664  17.396  1.00116.52           N  
ATOM   1686  CA  VAL A 209      45.256   9.815  17.570  1.00116.52           C  
ATOM   1690  C   VAL A 209      45.985  10.786  18.448  1.00116.52           C  
ATOM   1691  O   VAL A 209      46.425  10.455  19.549  1.00116.52           O  
ATOM   1687  CB  VAL A 209      43.924   9.487  18.179  1.00116.52           C  
ATOM   1688  CG1 VAL A 209      44.159   8.713  19.487  1.00116.52           C  
ATOM   1689  CG2 VAL A 209      43.133  10.794  18.363  1.00116.52           C  
ATOM   1692  N   SER A 210      46.133  12.030  17.959  1.00 31.63           N  
ATOM   1693  CA  SER A 210      46.823  13.051  18.688  1.00 31.63           C  
ATOM   1696  C   SER A 210      45.898  13.578  19.733  1.00 31.63           C  
ATOM   1697  O   SER A 210      44.689  13.352  19.691  1.00 31.63           O  
ATOM   1694  CB  SER A 210      47.262  14.235  17.809  1.00 31.63           C  
ATOM   1695  OG  SER A 210      46.126  14.898  17.273  1.00 31.63           O  
ATOM   1698  N   PHE A 211      46.464  14.302  20.714  1.00 42.67           N  
ATOM   1699  CA  PHE A 211      45.669  14.852  21.766  1.00 42.67           C  
ATOM   1707  C   PHE A 211      44.720  15.824  21.151  1.00 42.67           C  
ATOM   1708  O   PHE A 211      43.562  15.912  21.555  1.00 42.67           O  
ATOM   1700  CB  PHE A 211      46.485  15.589  22.839  1.00 42.67           C  
ATOM   1701  CG  PHE A 211      45.502  16.086  23.843  1.00 42.67           C  
ATOM   1702  CD1 PHE A 211      44.882  15.213  24.706  1.00 42.67           C  
ATOM   1703  CD2 PHE A 211      45.212  17.428  23.928  1.00 42.67           C  
ATOM   1704  CE1 PHE A 211      43.975  15.671  25.632  1.00 42.67           C  
ATOM   1705  CE2 PHE A 211      44.307  17.892  24.852  1.00 42.67           C  
ATOM   1706  CZ  PHE A 211      43.686  17.013  25.706  1.00 42.67           C  
ATOM   1709  N   ALA A 212      45.195  16.586  20.146  1.00 26.58           N  
ATOM   1710  CA  ALA A 212      44.378  17.574  19.506  1.00 26.58           C  
ATOM   1712  C   ALA A 212      43.198  16.898  18.869  1.00 26.58           C  
ATOM   1713  O   ALA A 212      42.071  17.387  18.956  1.00 26.58           O  
ATOM   1711  CB  ALA A 212      45.124  18.336  18.397  1.00 26.58           C  
ATOM   1714  N   GLU A 213      43.424  15.742  18.217  1.00 42.80           N  
ATOM   1715  CA  GLU A 213      42.371  15.037  17.539  1.00 42.80           C  
ATOM   1721  C   GLU A 213      41.355  14.576  18.540  1.00 42.80           C  
ATOM   1722  O   GLU A 213      40.152  14.630  18.290  1.00 42.80           O  
ATOM   1716  CB  GLU A 213      42.876  13.797  16.781  1.00 42.80           C  
ATOM   1717  CG  GLU A 213      43.798  14.140  15.609  1.00 42.80           C  
ATOM   1718  CD  GLU A 213      44.212  12.843  14.930  1.00 42.80           C  
ATOM   1719  OE1 GLU A 213      44.695  11.921  15.639  1.00 42.80           O  
ATOM   1720  OE2 GLU A 213      44.043  12.757  13.686  1.00 42.80           O1-
ATOM   1723  N   PHE A 214      41.831  14.116  19.708  1.00118.26           N  
ATOM   1724  CA  PHE A 214      40.990  13.611  20.756  1.00118.26           C  
ATOM   1732  C   PHE A 214      40.099  14.716  21.253  1.00118.26           C  
ATOM   1733  O   PHE A 214      38.937  14.480  21.579  1.00118.26           O  
ATOM   1725  CB  PHE A 214      41.822  13.087  21.942  1.00118.26           C  
ATOM   1726  CG  PHE A 214      40.907  12.526  22.976  1.00118.26           C  
ATOM   1727  CD1 PHE A 214      40.396  13.324  23.973  1.00118.26           C  
ATOM   1728  CD2 PHE A 214      40.562  11.195  22.945  1.00118.26           C  
ATOM   1729  CE1 PHE A 214      39.555  12.801  24.927  1.00118.26           C  
ATOM   1730  CE2 PHE A 214      39.721  10.667  23.896  1.00118.26           C  
ATOM   1731  CZ  PHE A 214      39.218  11.470  24.891  1.00118.26           C  
ATOM   1734  N   THR A 215      40.643  15.945  21.358  1.00147.75           N  
ATOM   1735  CA  THR A 215      39.965  17.123  21.848  1.00147.75           C  
ATOM   1739  C   THR A 215      38.959  17.683  20.880  1.00147.75           C  
ATOM   1740  O   THR A 215      38.062  18.424  21.279  1.00147.75           O  
ATOM   1736  CB  THR A 215      40.897  18.222  22.276  1.00147.75           C  
ATOM   1738  CG2 THR A 215      41.676  17.747  23.509  1.00147.75           C  
ATOM   1737  OG1 THR A 215      41.790  18.569  21.230  1.00147.75           O  
ATOM   1741  N   TYR A 216      39.065  17.349  19.585  1.00173.22           N  
ATOM   1742  CA  TYR A 216      38.265  17.953  18.553  1.00173.22           C  
ATOM   1751  C   TYR A 216      36.799  17.884  18.897  1.00173.22           C  
ATOM   1752  O   TYR A 216      36.108  18.890  18.748  1.00173.22           O  
ATOM   1743  CB  TYR A 216      38.474  17.210  17.217  1.00173.22           C  
ATOM   1744  CG  TYR A 216      37.656  17.810  16.127  1.00173.22           C  
ATOM   1745  CD1 TYR A 216      36.337  17.451  15.971  1.00173.22           C  
ATOM   1746  CD2 TYR A 216      38.202  18.728  15.260  1.00173.22           C  
ATOM   1747  CE1 TYR A 216      35.575  17.995  14.965  1.00173.22           C  
ATOM   1748  CE2 TYR A 216      37.444  19.272  14.250  1.00173.22           C  
ATOM   1749  CZ  TYR A 216      36.127  18.911  14.106  1.00173.22           C  
ATOM   1750  OH  TYR A 216      35.342  19.468  13.074  1.00173.22           O  
ATOM   1753  N   PRO A 217      36.259  16.785  19.348  1.00172.12           N  
ATOM   1754  CA  PRO A 217      34.848  16.743  19.637  1.00172.12           C  
ATOM   1758  C   PRO A 217      34.434  17.656  20.746  1.00172.12           C  
ATOM   1759  O   PRO A 217      33.288  18.109  20.744  1.00172.12           O  
ATOM   1756  CB  PRO A 217      34.527  15.272  19.898  1.00172.12           C  
ATOM   1757  CG  PRO A 217      35.598  14.519  19.085  1.00172.12           C  
ATOM   1755  CD  PRO A 217      36.803  15.471  19.049  1.00172.12           C  
ATOM   1760  N   ILE A 218      35.317  17.905  21.732  1.00178.83           N  
ATOM   1761  CA  ILE A 218      34.946  18.788  22.795  1.00178.83           C  
ATOM   1766  C   ILE A 218      34.858  20.191  22.267  1.00178.83           C  
ATOM   1767  O   ILE A 218      33.983  20.955  22.669  1.00178.83           O  
ATOM   1762  CB  ILE A 218      35.790  18.674  24.044  1.00178.83           C  
ATOM   1763  CG1 ILE A 218      37.250  19.052  23.818  1.00178.83           C  
ATOM   1764  CG2 ILE A 218      35.610  17.253  24.593  1.00178.83           C  
ATOM   1765  CD1 ILE A 218      37.424  20.555  23.700  1.00178.83           C  
ATOM   1768  N   MET A 219      35.763  20.577  21.347  1.00 41.97           N  
ATOM   1769  CA  MET A 219      35.742  21.904  20.798  1.00 41.97           C  
ATOM   1774  C   MET A 219      34.469  22.103  20.035  1.00 41.97           C  
ATOM   1775  O   MET A 219      33.860  23.170  20.094  1.00 41.97           O  
ATOM   1770  CB  MET A 219      36.913  22.167  19.835  1.00 41.97           C  
ATOM   1771  CG  MET A 219      38.280  22.112  20.521  1.00 41.97           C  
ATOM   1772  SD  MET A 219      39.695  22.420  19.423  1.00 41.97           S  
ATOM   1773  CE  MET A 219      39.543  20.860  18.509  1.00 41.97           C  
ATOM   1776  N   GLN A 220      34.038  21.073  19.287  1.00 47.67           N  
ATOM   1777  CA  GLN A 220      32.841  21.149  18.497  1.00 47.67           C  
ATOM   1783  C   GLN A 220      31.674  21.292  19.426  1.00 47.67           C  
ATOM   1784  O   GLN A 220      30.699  21.975  19.113  1.00 47.67           O  
ATOM   1778  CB  GLN A 220      32.630  19.886  17.643  1.00 47.67           C  
ATOM   1779  CG  GLN A 220      31.370  19.919  16.777  1.00 47.67           C  
ATOM   1780  CD  GLN A 220      31.321  18.613  15.999  1.00 47.67           C  
ATOM   1782  NE2 GLN A 220      30.132  17.953  15.993  1.00 47.67           N  
ATOM   1781  OE1 GLN A 220      32.318  18.187  15.416  1.00 47.67           O  
ATOM   1785  N   GLY A 221      31.726  20.618  20.590  1.00 21.26           N  
ATOM   1786  CA  GLY A 221      30.656  20.688  21.547  1.00 21.26           C  
ATOM   1787  C   GLY A 221      30.549  22.086  22.069  1.00 21.26           C  
ATOM   1788  O   GLY A 221      29.451  22.610  22.254  1.00 21.26           O  
ATOM   1789  N   TRP A 222      31.704  22.722  22.335  1.00 76.18           N  
ATOM   1790  CA  TRP A 222      31.731  24.061  22.849  1.00 76.18           C  
ATOM   1801  C   TRP A 222      31.160  24.984  21.813  1.00 76.18           C  
ATOM   1802  O   TRP A 222      30.490  25.960  22.148  1.00 76.18           O  
ATOM   1791  CB  TRP A 222      33.143  24.553  23.211  1.00 76.18           C  
ATOM   1792  CG  TRP A 222      33.137  25.923  23.845  1.00 76.18           C  
ATOM   1794  CD1 TRP A 222      33.384  27.144  23.292  1.00 76.18           C  
ATOM   1793  CD2 TRP A 222      32.805  26.159  25.222  1.00 76.18           C  
ATOM   1796  CE2 TRP A 222      32.871  27.536  25.433  1.00 76.18           C  
ATOM   1797  CE3 TRP A 222      32.465  25.299  26.227  1.00 76.18           C  
ATOM   1795  NE1 TRP A 222      33.229  28.129  24.239  1.00 76.18           N  
ATOM   1798  CZ2 TRP A 222      32.597  28.075  26.658  1.00 76.18           C  
ATOM   1799  CZ3 TRP A 222      32.197  25.844  27.463  1.00 76.18           C  
ATOM   1800  CH2 TRP A 222      32.261  27.206  27.673  1.00 76.18           C  
ATOM   1803  N   ASP A 223      31.418  24.707  20.518  1.00 51.90           N  
ATOM   1804  CA  ASP A 223      30.899  25.543  19.470  1.00 51.90           C  
ATOM   1809  C   ASP A 223      29.404  25.562  19.597  1.00 51.90           C  
ATOM   1810  O   ASP A 223      28.770  26.614  19.515  1.00 51.90           O  
ATOM   1805  CB  ASP A 223      31.196  25.001  18.055  1.00 51.90           C  
ATOM   1806  CG  ASP A 223      32.675  25.168  17.731  1.00 51.90           C  
ATOM   1807  OD1 ASP A 223      33.378  25.872  18.502  1.00 51.90           O  
ATOM   1808  OD2 ASP A 223      33.123  24.596  16.700  1.00 51.90           O1-
ATOM   1811  N   TRP A 224      28.807  24.382  19.834  1.00 81.53           N  
ATOM   1812  CA  TRP A 224      27.381  24.248  19.935  1.00 81.53           C  
ATOM   1823  C   TRP A 224      26.909  25.063  21.104  1.00 81.53           C  
ATOM   1824  O   TRP A 224      25.888  25.744  21.019  1.00 81.53           O  
ATOM   1813  CB  TRP A 224      26.961  22.782  20.153  1.00 81.53           C  
ATOM   1814  CG  TRP A 224      25.477  22.531  20.050  1.00 81.53           C  
ATOM   1816  CD1 TRP A 224      24.440  23.415  20.083  1.00 81.53           C  
ATOM   1815  CD2 TRP A 224      24.898  21.233  19.837  1.00 81.53           C  
ATOM   1818  CE2 TRP A 224      23.518  21.408  19.746  1.00 81.53           C  
ATOM   1819  CE3 TRP A 224      25.471  19.999  19.717  1.00 81.53           C  
ATOM   1817  NE1 TRP A 224      23.250  22.752  19.901  1.00 81.53           N  
ATOM   1820  CZ2 TRP A 224      22.685  20.347  19.532  1.00 81.53           C  
ATOM   1821  CZ3 TRP A 224      24.628  18.929  19.508  1.00 81.53           C  
ATOM   1822  CH2 TRP A 224      23.262  19.101  19.416  1.00 81.53           C  
ATOM   1825  N   PHE A 225      27.650  25.030  22.229  1.00 57.93           N  
ATOM   1826  CA  PHE A 225      27.249  25.770  23.393  1.00 57.93           C  
ATOM   1834  C   PHE A 225      27.202  27.231  23.053  1.00 57.93           C  
ATOM   1835  O   PHE A 225      26.265  27.931  23.431  1.00 57.93           O  
ATOM   1827  CB  PHE A 225      28.213  25.578  24.578  1.00 57.93           C  
ATOM   1828  CG  PHE A 225      27.737  26.438  25.699  1.00 57.93           C  
ATOM   1829  CD1 PHE A 225      26.626  26.087  26.430  1.00 57.93           C  
ATOM   1830  CD2 PHE A 225      28.416  27.589  26.028  1.00 57.93           C  
ATOM   1831  CE1 PHE A 225      26.190  26.881  27.464  1.00 57.93           C  
ATOM   1832  CE2 PHE A 225      27.985  28.385  27.062  1.00 57.93           C  
ATOM   1833  CZ  PHE A 225      26.869  28.033  27.781  1.00 57.93           C  
ATOM   1836  N   GLU A 226      28.212  27.732  22.318  1.00 93.48           N  
ATOM   1837  CA  GLU A 226      28.264  29.131  21.987  1.00 93.48           C  
ATOM   1843  C   GLU A 226      27.065  29.496  21.163  1.00 93.48           C  
ATOM   1844  O   GLU A 226      26.450  30.538  21.384  1.00 93.48           O  
ATOM   1838  CB  GLU A 226      29.508  29.494  21.155  1.00 93.48           C  
ATOM   1839  CG  GLU A 226      30.815  29.426  21.944  1.00 93.48           C  
ATOM   1840  CD  GLU A 226      30.883  30.664  22.826  1.00 93.48           C  
ATOM   1841  OE1 GLU A 226      29.985  31.537  22.686  1.00 93.48           O  
ATOM   1842  OE2 GLU A 226      31.834  30.758  23.648  1.00 93.48           O1-
ATOM   1845  N   LEU A 227      26.706  28.647  20.182  1.00 51.63           N  
ATOM   1846  CA  LEU A 227      25.591  28.897  19.306  1.00 51.63           C  
ATOM   1851  C   LEU A 227      24.314  28.861  20.085  1.00 51.63           C  
ATOM   1852  O   LEU A 227      23.383  29.613  19.799  1.00 51.63           O  
ATOM   1847  CB  LEU A 227      25.481  27.865  18.171  1.00 51.63           C  
ATOM   1848  CG  LEU A 227      26.662  27.924  17.184  1.00 51.63           C  
ATOM   1849  CD1 LEU A 227      26.495  26.902  16.049  1.00 51.63           C  
ATOM   1850  CD2 LEU A 227      26.883  29.356  16.670  1.00 51.63           C  
ATOM   1853  N   PHE A 228      24.217  27.943  21.063  1.00 78.05           N  
ATOM   1854  CA  PHE A 228      23.037  27.859  21.869  1.00 78.05           C  
ATOM   1862  C   PHE A 228      22.895  29.127  22.645  1.00 78.05           C  
ATOM   1863  O   PHE A 228      21.835  29.750  22.648  1.00 78.05           O  
ATOM   1855  CB  PHE A 228      23.099  26.686  22.866  1.00 78.05           C  
ATOM   1856  CG  PHE A 228      21.912  26.765  23.763  1.00 78.05           C  
ATOM   1857  CD1 PHE A 228      20.712  26.200  23.399  1.00 78.05           C  
ATOM   1858  CD2 PHE A 228      22.005  27.418  24.971  1.00 78.05           C  
ATOM   1859  CE1 PHE A 228      19.622  26.282  24.233  1.00 78.05           C  
ATOM   1860  CE2 PHE A 228      20.918  27.502  25.809  1.00 78.05           C  
ATOM   1861  CZ  PHE A 228      19.725  26.930  25.441  1.00 78.05           C  
ATOM   1864  N   TYR A 229      23.984  29.563  23.306  1.00 65.90           N  
ATOM   1865  CA  TYR A 229      23.880  30.729  24.127  1.00 65.90           C  
ATOM   1874  C   TYR A 229      23.572  31.920  23.268  1.00 65.90           C  
ATOM   1875  O   TYR A 229      22.648  32.679  23.559  1.00 65.90           O  
ATOM   1866  CB  TYR A 229      25.175  31.031  24.899  1.00 65.90           C  
ATOM   1867  CG  TYR A 229      24.861  32.129  25.856  1.00 65.90           C  
ATOM   1868  CD1 TYR A 229      24.367  31.834  27.107  1.00 65.90           C  
ATOM   1869  CD2 TYR A 229      25.049  33.446  25.508  1.00 65.90           C  
ATOM   1870  CE1 TYR A 229      24.070  32.836  28.000  1.00 65.90           C  
ATOM   1871  CE2 TYR A 229      24.754  34.454  26.397  1.00 65.90           C  
ATOM   1872  CZ  TYR A 229      24.265  34.149  27.644  1.00 65.90           C  
ATOM   1873  OH  TYR A 229      23.961  35.180  28.558  1.00 65.90           O  
ATOM   1876  N   GLN A 230      24.341  32.130  22.182  1.00 79.98           N  
ATOM   1877  CA  GLN A 230      24.132  33.323  21.409  1.00 79.98           C  
ATOM   1883  C   GLN A 230      22.838  33.301  20.638  1.00 79.98           C  
ATOM   1884  O   GLN A 230      21.986  34.174  20.804  1.00 79.98           O  
ATOM   1878  CB  GLN A 230      25.273  33.543  20.396  1.00 79.98           C  
ATOM   1879  CG  GLN A 230      26.646  33.673  21.062  1.00 79.98           C  
ATOM   1880  CD  GLN A 230      27.704  33.876  19.984  1.00 79.98           C  
ATOM   1882  NE2 GLN A 230      28.973  33.513  20.309  1.00 79.98           N  
ATOM   1881  OE1 GLN A 230      27.413  34.347  18.885  1.00 79.98           O  
ATOM   1885  N   GLN A 231      22.696  32.291  19.756  1.00120.71           N  
ATOM   1886  CA  GLN A 231      21.618  32.124  18.812  1.00120.71           C  
ATOM   1892  C   GLN A 231      20.380  31.418  19.274  1.00120.71           C  
ATOM   1893  O   GLN A 231      19.322  31.589  18.666  1.00120.71           O  
ATOM   1887  CB  GLN A 231      22.081  31.497  17.490  1.00120.71           C  
ATOM   1888  CG  GLN A 231      23.067  32.404  16.750  1.00120.71           C  
ATOM   1889  CD  GLN A 231      22.369  33.731  16.463  1.00120.71           C  
ATOM   1891  NE2 GLN A 231      21.011  33.744  16.534  1.00120.71           N  
ATOM   1890  OE1 GLN A 231      23.019  34.736  16.181  1.00120.71           O  
ATOM   1894  N   GLY A 232      20.467  30.537  20.287  1.00 38.97           N  
ATOM   1895  CA  GLY A 232      19.290  29.796  20.644  1.00 38.97           C  
ATOM   1896  C   GLY A 232      19.266  28.540  19.822  1.00 38.97           C  
ATOM   1897  O   GLY A 232      18.208  27.948  19.611  1.00 38.97           O  
ATOM   1898  N   VAL A 233      20.447  28.093  19.341  1.00 70.90           N  
ATOM   1899  CA  VAL A 233      20.522  26.929  18.499  1.00 70.90           C  
ATOM   1903  C   VAL A 233      20.524  25.688  19.336  1.00 70.90           C  
ATOM   1904  O   VAL A 233      21.472  25.397  20.064  1.00 70.90           O  
ATOM   1900  CB  VAL A 233      21.759  26.902  17.647  1.00 70.90           C  
ATOM   1901  CG1 VAL A 233      21.836  25.546  16.927  1.00 70.90           C  
ATOM   1902  CG2 VAL A 233      21.721  28.108  16.692  1.00 70.90           C  
ATOM   1905  N   GLN A 234      19.375  24.990  19.314  1.00112.09           N  
ATOM   1906  CA  GLN A 234      19.115  23.732  19.952  1.00112.09           C  
ATOM   1912  C   GLN A 234      19.496  22.536  19.120  1.00112.09           C  
ATOM   1913  O   GLN A 234      19.642  21.438  19.657  1.00112.09           O  
ATOM   1907  CB  GLN A 234      17.653  23.595  20.411  1.00112.09           C  
ATOM   1908  CG  GLN A 234      17.329  24.580  21.540  1.00112.09           C  
ATOM   1909  CD  GLN A 234      15.878  24.413  21.966  1.00112.09           C  
ATOM   1911  NE2 GLN A 234      15.587  23.319  22.719  1.00112.09           N  
ATOM   1910  OE1 GLN A 234      15.026  25.238  21.643  1.00112.09           O  
ATOM   1914  N   MET A 235      19.577  22.681  17.779  1.00 60.35           N  
ATOM   1915  CA  MET A 235      19.763  21.513  16.958  1.00 60.35           C  
ATOM   1920  C   MET A 235      21.023  21.588  16.153  1.00 60.35           C  
ATOM   1921  O   MET A 235      21.407  22.643  15.650  1.00 60.35           O  
ATOM   1916  CB  MET A 235      18.618  21.328  15.946  1.00 60.35           C  
ATOM   1917  CG  MET A 235      18.758  20.101  15.042  1.00 60.35           C  
ATOM   1918  SD  MET A 235      17.426  19.926  13.816  1.00 60.35           S  
ATOM   1919  CE  MET A 235      16.196  19.308  15.000  1.00 60.35           C  
ATOM   1922  N   GLN A 236      21.702  20.428  16.022  1.00 57.67           N  
ATOM   1923  CA  GLN A 236      22.863  20.329  15.191  1.00 57.67           C  
ATOM   1929  C   GLN A 236      22.565  19.281  14.166  1.00 57.67           C  
ATOM   1930  O   GLN A 236      22.069  18.204  14.492  1.00 57.67           O  
ATOM   1924  CB  GLN A 236      24.130  19.869  15.930  1.00 57.67           C  
ATOM   1925  CG  GLN A 236      25.343  19.777  15.002  1.00 57.67           C  
ATOM   1926  CD  GLN A 236      26.543  19.309  15.807  1.00 57.67           C  
ATOM   1928  NE2 GLN A 236      27.655  18.986  15.095  1.00 57.67           N  
ATOM   1927  OE1 GLN A 236      26.497  19.232  17.034  1.00 57.67           O  
ATOM   1931  N   ILE A 237      22.848  19.588  12.884  1.00 51.68           N  
ATOM   1932  CA  ILE A 237      22.659  18.635  11.830  1.00 51.68           C  
ATOM   1937  C   ILE A 237      24.034  18.273  11.377  1.00 51.68           C  
ATOM   1938  O   ILE A 237      24.861  19.150  11.121  1.00 51.68           O  
ATOM   1933  CB  ILE A 237      21.905  19.177  10.647  1.00 51.68           C  
ATOM   1934  CG1 ILE A 237      20.486  19.594  11.067  1.00 51.68           C  
ATOM   1935  CG2 ILE A 237      21.925  18.117   9.533  1.00 51.68           C  
ATOM   1936  CD1 ILE A 237      19.737  20.375   9.989  1.00 51.68           C  
ATOM   1939  N   GLY A 238      24.323  16.960  11.270  1.00 36.78           N  
ATOM   1940  CA  GLY A 238      25.673  16.595  10.968  1.00 36.78           C  
ATOM   1941  C   GLY A 238      25.748  15.693   9.786  1.00 36.78           C  
ATOM   1942  O   GLY A 238      24.760  15.116   9.334  1.00 36.78           O  
ATOM   1943  N   GLY A 239      26.987  15.549   9.277  1.00 39.87           N  
ATOM   1944  CA  GLY A 239      27.264  14.701   8.164  1.00 39.87           C  
ATOM   1945  C   GLY A 239      27.095  13.304   8.655  1.00 39.87           C  
ATOM   1946  O   GLY A 239      26.969  13.062   9.855  1.00 39.87           O  
ATOM   1947  N   SER A 240      27.131  12.330   7.733  1.00112.00           N  
ATOM   1948  CA  SER A 240      26.791  11.001   8.137  1.00112.00           C  
ATOM   1951  C   SER A 240      27.742  10.474   9.177  1.00112.00           C  
ATOM   1952  O   SER A 240      27.366   9.598   9.953  1.00112.00           O  
ATOM   1949  CB  SER A 240      26.760   9.998   6.984  1.00112.00           C  
ATOM   1950  OG  SER A 240      26.288   8.763   7.491  1.00112.00           O  
ATOM   1953  N   ASP A 241      29.001  10.964   9.182  1.00177.97           N  
ATOM   1954  CA  ASP A 241      30.089  10.569  10.054  1.00177.97           C  
ATOM   1959  C   ASP A 241      29.973  11.107  11.455  1.00177.97           C  
ATOM   1960  O   ASP A 241      30.601  10.588  12.376  1.00177.97           O  
ATOM   1955  CB  ASP A 241      31.452  11.118   9.606  1.00177.97           C  
ATOM   1956  CG  ASP A 241      31.755  10.615   8.214  1.00177.97           C  
ATOM   1957  OD1 ASP A 241      30.932  10.909   7.308  1.00177.97           O  
ATOM   1958  OD2 ASP A 241      32.800   9.936   8.036  1.00177.97           O1-
ATOM   1961  N   GLN A 242      29.226  12.211  11.605  1.00129.60           N  
ATOM   1962  CA  GLN A 242      29.092  13.098  12.735  1.00129.60           C  
ATOM   1968  C   GLN A 242      28.417  12.556  13.970  1.00129.60           C  
ATOM   1969  O   GLN A 242      28.397  13.241  14.990  1.00129.60           O  
ATOM   1963  CB  GLN A 242      28.400  14.414  12.354  1.00129.60           C  
ATOM   1964  CG  GLN A 242      29.214  15.206  11.329  1.00129.60           C  
ATOM   1965  CD  GLN A 242      30.614  15.401  11.900  1.00129.60           C  
ATOM   1967  NE2 GLN A 242      30.713  16.162  13.023  1.00129.60           N  
ATOM   1966  OE1 GLN A 242      31.595  14.887  11.364  1.00129.60           O  
ATOM   1970  N   TYR A 243      27.779  11.378  13.930  1.00 94.24           N  
ATOM   1971  CA  TYR A 243      26.961  10.932  15.028  1.00 94.24           C  
ATOM   1980  C   TYR A 243      27.702  10.934  16.343  1.00 94.24           C  
ATOM   1981  O   TYR A 243      27.167  11.426  17.338  1.00 94.24           O  
ATOM   1972  CB  TYR A 243      26.402   9.523  14.737  1.00 94.24           C  
ATOM   1973  CG  TYR A 243      25.389   9.141  15.758  1.00 94.24           C  
ATOM   1974  CD1 TYR A 243      24.193   9.820  15.837  1.00 94.24           C  
ATOM   1975  CD2 TYR A 243      25.609   8.079  16.603  1.00 94.24           C  
ATOM   1976  CE1 TYR A 243      23.247   9.464  16.768  1.00 94.24           C  
ATOM   1977  CE2 TYR A 243      24.666   7.718  17.535  1.00 94.24           C  
ATOM   1978  CZ  TYR A 243      23.484   8.414  17.622  1.00 94.24           C  
ATOM   1979  OH  TYR A 243      22.516   8.045  18.580  1.00 94.24           O  
ATOM   1982  N   GLY A 244      28.942  10.407  16.408  1.00 29.49           N  
ATOM   1983  CA  GLY A 244      29.658  10.382  17.658  1.00 29.49           C  
ATOM   1984  C   GLY A 244      29.915  11.784  18.126  1.00 29.49           C  
ATOM   1985  O   GLY A 244      29.783  12.085  19.311  1.00 29.49           O  
ATOM   1986  N   ASN A 245      30.289  12.685  17.199  1.00 68.21           N  
ATOM   1987  CA  ASN A 245      30.602  14.041  17.557  1.00 68.21           C  
ATOM   1992  C   ASN A 245      29.380  14.671  18.156  1.00 68.21           C  
ATOM   1993  O   ASN A 245      29.474  15.424  19.123  1.00 68.21           O  
ATOM   1988  CB  ASN A 245      31.009  14.903  16.348  1.00 68.21           C  
ATOM   1989  CG  ASN A 245      32.372  14.438  15.855  1.00 68.21           C  
ATOM   1991  ND2 ASN A 245      33.083  13.638  16.695  1.00 68.21           N  
ATOM   1990  OD1 ASN A 245      32.794  14.778  14.751  1.00 68.21           O  
ATOM   1994  N   ILE A 246      28.195  14.383  17.586  1.00 46.82           N  
ATOM   1995  CA  ILE A 246      26.961  14.959  18.045  1.00 46.82           C  
ATOM   2000  C   ILE A 246      26.654  14.492  19.436  1.00 46.82           C  
ATOM   2001  O   ILE A 246      26.181  15.272  20.261  1.00 46.82           O  
ATOM   1996  CB  ILE A 246      25.793  14.617  17.164  1.00 46.82           C  
ATOM   1997  CG1 ILE A 246      26.016  15.201  15.758  1.00 46.82           C  
ATOM   1998  CG2 ILE A 246      24.510  15.131  17.840  1.00 46.82           C  
ATOM   1999  CD1 ILE A 246      25.014  14.704  14.717  1.00 46.82           C  
ATOM   2002  N   ILE A 247      26.889  13.201  19.730  1.00 46.82           N  
ATOM   2003  CA  ILE A 247      26.610  12.690  21.042  1.00 46.82           C  
ATOM   2008  C   ILE A 247      27.491  13.396  22.023  1.00 46.82           C  
ATOM   2009  O   ILE A 247      27.033  13.812  23.086  1.00 46.82           O  
ATOM   2004  CB  ILE A 247      26.868  11.218  21.149  1.00 46.82           C  
ATOM   2005  CG1 ILE A 247      25.895  10.466  20.228  1.00 46.82           C  
ATOM   2006  CG2 ILE A 247      26.770  10.807  22.628  1.00 46.82           C  
ATOM   2007  CD1 ILE A 247      26.239   8.992  20.048  1.00 46.82           C  
ATOM   2010  N   SER A 248      28.783  13.557  21.680  1.00 33.39           N  
ATOM   2011  CA  SER A 248      29.737  14.199  22.541  1.00 33.39           C  
ATOM   2014  C   SER A 248      29.357  15.635  22.723  1.00 33.39           C  
ATOM   2015  O   SER A 248      29.464  16.182  23.819  1.00 33.39           O  
ATOM   2012  CB  SER A 248      31.162  14.189  21.961  1.00 33.39           C  
ATOM   2013  OG  SER A 248      31.640  12.856  21.856  1.00 33.39           O  
ATOM   2016  N   GLY A 249      28.894  16.285  21.640  1.00 25.08           N  
ATOM   2017  CA  GLY A 249      28.555  17.680  21.679  1.00 25.08           C  
ATOM   2018  C   GLY A 249      27.426  17.909  22.637  1.00 25.08           C  
ATOM   2019  O   GLY A 249      27.402  18.912  23.349  1.00 25.08           O  
ATOM   2020  N   LEU A 250      26.443  16.992  22.665  1.00 42.81           N  
ATOM   2021  CA  LEU A 250      25.311  17.155  23.532  1.00 42.81           C  
ATOM   2026  C   LEU A 250      25.788  17.139  24.946  1.00 42.81           C  
ATOM   2027  O   LEU A 250      25.294  17.892  25.781  1.00 42.81           O  
ATOM   2022  CB  LEU A 250      24.277  16.026  23.396  1.00 42.81           C  
ATOM   2023  CG  LEU A 250      23.513  16.024  22.061  1.00 42.81           C  
ATOM   2024  CD1 LEU A 250      22.504  14.867  22.009  1.00 42.81           C  
ATOM   2025  CD2 LEU A 250      22.849  17.385  21.798  1.00 42.81           C  
ATOM   2028  N   GLU A 251      26.763  16.261  25.248  1.00 41.11           N  
ATOM   2029  CA  GLU A 251      27.280  16.126  26.579  1.00 41.11           C  
ATOM   2035  C   GLU A 251      27.912  17.423  26.975  1.00 41.11           C  
ATOM   2036  O   GLU A 251      27.721  17.903  28.092  1.00 41.11           O  
ATOM   2030  CB  GLU A 251      28.390  15.063  26.657  1.00 41.11           C  
ATOM   2031  CG  GLU A 251      27.921  13.650  26.308  1.00 41.11           C  
ATOM   2032  CD  GLU A 251      29.138  12.734  26.308  1.00 41.11           C  
ATOM   2033  OE1 GLU A 251      30.260  13.232  26.021  1.00 41.11           O  
ATOM   2034  OE2 GLU A 251      28.960  11.519  26.593  1.00 41.11           O1-
ATOM   2037  N   VAL A 252      28.691  18.021  26.053  1.00 46.17           N  
ATOM   2038  CA  VAL A 252      29.383  19.244  26.338  1.00 46.17           C  
ATOM   2042  C   VAL A 252      28.394  20.342  26.604  1.00 46.17           C  
ATOM   2043  O   VAL A 252      28.527  21.070  27.586  1.00 46.17           O  
ATOM   2039  CB  VAL A 252      30.268  19.705  25.214  1.00 46.17           C  
ATOM   2040  CG1 VAL A 252      30.778  21.117  25.545  1.00 46.17           C  
ATOM   2041  CG2 VAL A 252      31.403  18.682  25.022  1.00 46.17           C  
ATOM   2044  N   VAL A 253      27.362  20.484  25.747  1.00113.89           N  
ATOM   2045  CA  VAL A 253      26.411  21.553  25.914  1.00113.89           C  
ATOM   2049  C   VAL A 253      25.679  21.395  27.209  1.00113.89           C  
ATOM   2050  O   VAL A 253      25.432  22.377  27.907  1.00113.89           O  
ATOM   2046  CB  VAL A 253      25.389  21.670  24.812  1.00113.89           C  
ATOM   2047  CG1 VAL A 253      26.084  22.191  23.549  1.00113.89           C  
ATOM   2048  CG2 VAL A 253      24.707  20.313  24.592  1.00113.89           C  
ATOM   2051  N   LYS A 254      25.299  20.154  27.560  1.00 77.15           N  
ATOM   2052  CA  LYS A 254      24.569  19.906  28.770  1.00 77.15           C  
ATOM   2058  C   LYS A 254      25.411  20.283  29.948  1.00 77.15           C  
ATOM   2059  O   LYS A 254      24.932  20.918  30.886  1.00 77.15           O  
ATOM   2053  CB  LYS A 254      24.190  18.423  28.931  1.00 77.15           C  
ATOM   2054  CG  LYS A 254      23.413  18.108  30.210  1.00 77.15           C  
ATOM   2055  CD  LYS A 254      22.015  18.723  30.267  1.00 77.15           C  
ATOM   2056  CE  LYS A 254      21.247  18.352  31.538  1.00 77.15           C  
ATOM   2057  NZ  LYS A 254      19.978  19.109  31.604  1.00 77.15           N1+
ATOM   2060  N   ALA A 255      26.700  19.899  29.923  1.00 29.15           N  
ATOM   2061  CA  ALA A 255      27.571  20.157  31.035  1.00 29.15           C  
ATOM   2063  C   ALA A 255      27.704  21.635  31.223  1.00 29.15           C  
ATOM   2064  O   ALA A 255      27.613  22.139  32.341  1.00 29.15           O  
ATOM   2062  CB  ALA A 255      28.986  19.593  30.822  1.00 29.15           C  
ATOM   2065  N   ALA A 256      27.901  22.367  30.114  1.00 34.59           N  
ATOM   2066  CA  ALA A 256      28.117  23.783  30.158  1.00 34.59           C  
ATOM   2068  C   ALA A 256      26.909  24.482  30.701  1.00 34.59           C  
ATOM   2069  O   ALA A 256      27.027  25.408  31.500  1.00 34.59           O  
ATOM   2067  CB  ALA A 256      28.414  24.378  28.771  1.00 34.59           C  
ATOM   2070  N   ARG A 257      25.707  24.065  30.270  1.00130.64           N  
ATOM   2071  CA  ARG A 257      24.499  24.717  30.687  1.00130.64           C  
ATOM   2079  C   ARG A 257      24.299  24.508  32.156  1.00130.64           C  
ATOM   2080  O   ARG A 257      23.878  25.418  32.867  1.00130.64           O  
ATOM   2072  CB  ARG A 257      23.286  24.186  29.910  1.00130.64           C  
ATOM   2073  CG  ARG A 257      23.435  24.451  28.408  1.00130.64           C  
ATOM   2074  CD  ARG A 257      22.360  23.799  27.540  1.00130.64           C  
ATOM   2075  NE  ARG A 257      21.088  24.532  27.776  1.00130.64           N  
ATOM   2076  CZ  ARG A 257      19.964  24.163  27.097  1.00130.64           C  
ATOM   2077  NH1 ARG A 257      20.021  23.132  26.205  1.00130.64           N1+
ATOM   2078  NH2 ARG A 257      18.787  24.820  27.312  1.00130.64           N  
ATOM   2081  N   GLU A 258      24.585  23.287  32.644  1.00 86.59           N  
ATOM   2082  CA  GLU A 258      24.424  22.945  34.031  1.00 86.59           C  
ATOM   2088  C   GLU A 258      25.446  23.638  34.890  1.00 86.59           C  
ATOM   2089  O   GLU A 258      25.169  23.962  36.042  1.00 86.59           O  
ATOM   2083  CB  GLU A 258      24.539  21.433  34.289  1.00 86.59           C  
ATOM   2084  CG  GLU A 258      23.375  20.640  33.691  1.00 86.59           C  
ATOM   2085  CD  GLU A 258      22.111  21.026  34.447  1.00 86.59           C  
ATOM   2086  OE1 GLU A 258      22.238  21.495  35.610  1.00 86.59           O  
ATOM   2087  OE2 GLU A 258      21.002  20.858  33.873  1.00 86.59           O1-
ATOM   2090  N   SER A 259      26.671  23.838  34.369  1.00 67.41           N  
ATOM   2091  CA  SER A 259      27.782  24.385  35.107  1.00 67.41           C  
ATOM   2094  C   SER A 259      27.710  25.869  35.327  1.00 67.41           C  
ATOM   2095  O   SER A 259      28.476  26.378  36.143  1.00 67.41           O  
ATOM   2092  CB  SER A 259      29.134  24.116  34.424  1.00 67.41           C  
ATOM   2093  OG  SER A 259      29.224  24.838  33.204  1.00 67.41           O  
ATOM   2096  N   GLU A 260      26.834  26.607  34.614  1.00108.96           N  
ATOM   2097  CA  GLU A 260      26.805  28.049  34.717  1.00108.96           C  
ATOM   2103  C   GLU A 260      26.715  28.475  36.157  1.00108.96           C  
ATOM   2104  O   GLU A 260      25.761  28.152  36.865  1.00108.96           O  
ATOM   2098  CB  GLU A 260      25.614  28.665  33.962  1.00108.96           C  
ATOM   2099  CG  GLU A 260      25.420  30.163  34.202  1.00108.96           C  
ATOM   2100  CD  GLU A 260      26.577  30.920  33.568  1.00108.96           C  
ATOM   2101  OE1 GLU A 260      26.758  30.807  32.327  1.00108.96           O  
ATOM   2102  OE2 GLU A 260      27.295  31.626  34.326  1.00108.96           O1-
ATOM   2105  N   PRO A 261      27.737  29.173  36.607  1.00 86.74           N  
ATOM   2106  CA  PRO A 261      27.816  29.672  37.960  1.00 86.74           C  
ATOM   2110  C   PRO A 261      26.909  30.814  38.323  1.00 86.74           C  
ATOM   2111  O   PRO A 261      26.433  30.843  39.459  1.00 86.74           O  
ATOM   2108  CB  PRO A 261      29.296  29.981  38.206  1.00 86.74           C  
ATOM   2109  CG  PRO A 261      29.913  30.076  36.800  1.00 86.74           C  
ATOM   2107  CD  PRO A 261      29.035  29.139  35.954  1.00 86.74           C  
ATOM   2112  N   ASP A 262      26.657  31.767  37.403  1.00 73.50           N  
ATOM   2113  CA  ASP A 262      25.859  32.922  37.723  1.00 73.50           C  
ATOM   2118  C   ASP A 262      24.425  32.505  37.822  1.00 73.50           C  
ATOM   2119  O   ASP A 262      23.912  31.792  36.962  1.00 73.50           O  
ATOM   2114  CB  ASP A 262      25.968  34.023  36.648  1.00 73.50           C  
ATOM   2115  CG  ASP A 262      25.305  35.314  37.115  1.00 73.50           C  
ATOM   2116  OD1 ASP A 262      24.394  35.254  37.982  1.00 73.50           O  
ATOM   2117  OD2 ASP A 262      25.706  36.390  36.596  1.00 73.50           O1-
ATOM   2120  N   PRO A 263      23.760  32.919  38.864  1.00 79.77           N  
ATOM   2121  CA  PRO A 263      22.369  32.612  39.037  1.00 79.77           C  
ATOM   2125  C   PRO A 263      21.502  33.266  38.004  1.00 79.77           C  
ATOM   2126  O   PRO A 263      20.504  32.669  37.604  1.00 79.77           O  
ATOM   2123  CB  PRO A 263      22.031  32.994  40.483  1.00 79.77           C  
ATOM   2124  CG  PRO A 263      23.230  33.838  40.958  1.00 79.77           C  
ATOM   2122  CD  PRO A 263      24.398  33.325  40.101  1.00 79.77           C  
ATOM   2127  N   GLN A 264      21.852  34.495  37.573  1.00128.43           N  
ATOM   2128  CA  GLN A 264      21.056  35.218  36.620  1.00128.43           C  
ATOM   2134  C   GLN A 264      21.137  34.568  35.272  1.00128.43           C  
ATOM   2135  O   GLN A 264      20.139  34.485  34.558  1.00128.43           O  
ATOM   2129  CB  GLN A 264      21.472  36.696  36.493  1.00128.43           C  
ATOM   2130  CG  GLN A 264      22.872  36.920  35.921  1.00128.43           C  
ATOM   2131  CD  GLN A 264      22.760  36.971  34.405  1.00128.43           C  
ATOM   2133  NE2 GLN A 264      21.506  37.054  33.887  1.00128.43           N  
ATOM   2132  OE1 GLN A 264      23.767  36.946  33.699  1.00128.43           O  
ATOM   2136  N   GLU A 265      22.340  34.096  34.892  1.00 83.99           N  
ATOM   2137  CA  GLU A 265      22.582  33.474  33.618  1.00 83.99           C  
ATOM   2143  C   GLU A 265      21.838  32.176  33.544  1.00 83.99           C  
ATOM   2144  O   GLU A 265      21.345  31.792  32.483  1.00 83.99           O  
ATOM   2138  CB  GLU A 265      24.071  33.175  33.382  1.00 83.99           C  
ATOM   2139  CG  GLU A 265      24.912  34.433  33.166  1.00 83.99           C  
ATOM   2140  CD  GLU A 265      24.628  34.943  31.761  1.00 83.99           C  
ATOM   2141  OE1 GLU A 265      24.224  34.115  30.902  1.00 83.99           O  
ATOM   2142  OE2 GLU A 265      24.815  36.166  31.525  1.00 83.99           O1-
ATOM   2145  N   ARG A 266      21.720  31.480  34.690  1.00 59.67           N  
ATOM   2146  CA  ARG A 266      21.101  30.186  34.747  1.00 59.67           C  
ATOM   2154  C   ARG A 266      19.704  30.291  34.245  1.00 59.67           C  
ATOM   2155  O   ARG A 266      19.205  29.362  33.612  1.00 59.67           O  
ATOM   2147  CB  ARG A 266      21.007  29.617  36.170  1.00 59.67           C  
ATOM   2148  CG  ARG A 266      22.256  28.876  36.637  1.00 59.67           C  
ATOM   2149  CD  ARG A 266      22.115  28.328  38.057  1.00 59.67           C  
ATOM   2150  NE  ARG A 266      23.145  27.269  38.221  1.00 59.67           N  
ATOM   2151  CZ  ARG A 266      22.806  25.981  37.926  1.00 59.67           C  
ATOM   2152  NH1 ARG A 266      21.533  25.685  37.532  1.00 59.67           N1+
ATOM   2153  NH2 ARG A 266      23.734  24.988  38.030  1.00 59.67           N  
ATOM   2156  N   LYS A 267      19.033  31.424  34.515  1.00150.15           N  
ATOM   2157  CA  LYS A 267      17.672  31.567  34.097  1.00150.15           C  
ATOM   2163  C   LYS A 267      17.637  31.364  32.614  1.00150.15           C  
ATOM   2164  O   LYS A 267      16.746  30.690  32.100  1.00150.15           O  
ATOM   2158  CB  LYS A 267      17.110  32.968  34.420  1.00150.15           C  
ATOM   2159  CG  LYS A 267      15.651  33.222  34.012  1.00150.15           C  
ATOM   2160  CD  LYS A 267      15.395  33.262  32.503  1.00150.15           C  
ATOM   2161  CE  LYS A 267      13.936  33.538  32.136  1.00150.15           C  
ATOM   2162  NZ  LYS A 267      13.077  32.426  32.601  1.00150.15           N1+
ATOM   2165  N   TYR A 268      18.577  31.979  31.876  1.00134.61           N  
ATOM   2166  CA  TYR A 268      18.580  31.822  30.450  1.00134.61           C  
ATOM   2175  C   TYR A 268      19.114  30.484  29.992  1.00134.61           C  
ATOM   2176  O   TYR A 268      18.508  29.812  29.160  1.00134.61           O  
ATOM   2167  CB  TYR A 268      19.464  32.865  29.750  1.00134.61           C  
ATOM   2168  CG  TYR A 268      19.021  34.214  30.193  1.00134.61           C  
ATOM   2169  CD1 TYR A 268      17.960  34.843  29.587  1.00134.61           C  
ATOM   2170  CD2 TYR A 268      19.667  34.842  31.234  1.00134.61           C  
ATOM   2171  CE1 TYR A 268      17.560  36.089  30.008  1.00134.61           C  
ATOM   2172  CE2 TYR A 268      19.272  36.086  31.660  1.00134.61           C  
ATOM   2173  CZ  TYR A 268      18.216  36.712  31.043  1.00134.61           C  
ATOM   2174  OH  TYR A 268      17.805  37.991  31.475  1.00134.61           O  
ATOM   2177  N   VAL A 269      20.316  30.117  30.495  1.00 84.70           N  
ATOM   2178  CA  VAL A 269      21.109  28.984  30.069  1.00 84.70           C  
ATOM   2182  C   VAL A 269      20.699  27.620  30.556  1.00 84.70           C  
ATOM   2183  O   VAL A 269      20.768  26.656  29.794  1.00 84.70           O  
ATOM   2179  CB  VAL A 269      22.552  29.151  30.436  1.00 84.70           C  
ATOM   2180  CG1 VAL A 269      23.082  30.403  29.721  1.00 84.70           C  
ATOM   2181  CG2 VAL A 269      22.678  29.201  31.969  1.00 84.70           C  
ATOM   2184  N   THR A 270      20.312  27.475  31.840  1.00 58.31           N  
ATOM   2185  CA  THR A 270      20.057  26.163  32.381  1.00 58.31           C  
ATOM   2189  C   THR A 270      18.711  25.687  31.906  1.00 58.31           C  
ATOM   2190  O   THR A 270      17.780  26.483  31.776  1.00 58.31           O  
ATOM   2186  CB  THR A 270      20.072  26.153  33.886  1.00 58.31           C  
ATOM   2188  CG2 THR A 270      19.852  24.717  34.390  1.00 58.31           C  
ATOM   2187  OG1 THR A 270      21.321  26.638  34.359  1.00 58.31           O  
ATOM   2191  N   PRO A 271      18.587  24.405  31.624  1.00132.05           N  
ATOM   2192  CA  PRO A 271      17.331  23.881  31.144  1.00132.05           C  
ATOM   2196  C   PRO A 271      16.269  23.850  32.198  1.00132.05           C  
ATOM   2197  O   PRO A 271      16.552  23.372  33.298  1.00132.05           O  
ATOM   2194  CB  PRO A 271      17.645  22.498  30.574  1.00132.05           C  
ATOM   2195  CG  PRO A 271      19.127  22.594  30.168  1.00132.05           C  
ATOM   2193  CD  PRO A 271      19.720  23.641  31.126  1.00132.05           C  
ATOM   2198  N   LYS A 272      15.085  24.435  31.911  1.00168.47           N  
ATOM   2199  CA  LYS A 272      13.936  24.363  32.769  1.00168.47           C  
ATOM   2205  C   LYS A 272      13.146  23.106  32.541  1.00168.47           C  
ATOM   2206  O   LYS A 272      12.725  22.443  33.489  1.00168.47           O  
ATOM   2200  CB  LYS A 272      12.978  25.550  32.585  1.00168.47           C  
ATOM   2201  CG  LYS A 272      11.851  25.556  33.615  1.00168.47           C  
ATOM   2202  CD  LYS A 272      12.323  25.812  35.049  1.00168.47           C  
ATOM   2203  CE  LYS A 272      11.206  25.733  36.095  1.00168.47           C  
ATOM   2204  NZ  LYS A 272      10.273  26.871  35.937  1.00168.47           N1+
ATOM   2207  N   THR A 273      12.942  22.741  31.255  1.00111.16           N  
ATOM   2208  CA  THR A 273      12.042  21.668  30.928  1.00111.16           C  
ATOM   2212  C   THR A 273      12.687  20.755  29.932  1.00111.16           C  
ATOM   2213  O   THR A 273      13.829  20.954  29.523  1.00111.16           O  
ATOM   2209  CB  THR A 273      10.766  22.167  30.311  1.00111.16           C  
ATOM   2211  CG2 THR A 273      11.083  22.715  28.906  1.00111.16           C  
ATOM   2210  OG1 THR A 273       9.804  21.124  30.232  1.00111.16           O  
ATOM   2214  N   ALA A 274      11.944  19.703  29.532  1.00 38.53           N  
ATOM   2215  CA  ALA A 274      12.423  18.697  28.628  1.00 38.53           C  
ATOM   2217  C   ALA A 274      12.731  19.287  27.277  1.00 38.53           C  
ATOM   2218  O   ALA A 274      13.756  18.967  26.679  1.00 38.53           O  
ATOM   2216  CB  ALA A 274      11.406  17.564  28.407  1.00 38.53           C  
ATOM   2219  N   LEU A 275      11.863  20.187  26.774  1.00118.61           N  
ATOM   2220  CA  LEU A 275      11.987  20.777  25.462  1.00118.61           C  
ATOM   2225  C   LEU A 275      13.229  21.602  25.362  1.00118.61           C  
ATOM   2226  O   LEU A 275      13.733  21.839  24.266  1.00118.61           O  
ATOM   2221  CB  LEU A 275      10.793  21.667  25.071  1.00118.61           C  
ATOM   2222  CG  LEU A 275       9.553  20.872  24.618  1.00118.61           C  
ATOM   2223  CD1 LEU A 275       9.760  20.279  23.215  1.00118.61           C  
ATOM   2224  CD2 LEU A 275       9.173  19.792  25.639  1.00118.61           C  
ATOM   2227  N   ASP A 276      13.726  22.103  26.501  1.00 79.96           N  
ATOM   2228  CA  ASP A 276      14.879  22.957  26.567  1.00 79.96           C  
ATOM   2233  C   ASP A 276      16.123  22.250  26.097  1.00 79.96           C  
ATOM   2234  O   ASP A 276      17.082  22.904  25.690  1.00 79.96           O  
ATOM   2229  CB  ASP A 276      15.151  23.476  27.989  1.00 79.96           C  
ATOM   2230  CG  ASP A 276      14.072  24.492  28.341  1.00 79.96           C  
ATOM   2231  OD1 ASP A 276      13.382  24.974  27.403  1.00 79.96           O  
ATOM   2232  OD2 ASP A 276      13.925  24.801  29.553  1.00 79.96           O1-
ATOM   2235  N   GLU A 277      16.174  20.906  26.163  1.00 98.51           N  
ATOM   2236  CA  GLU A 277      17.389  20.212  25.827  1.00 98.51           C  
ATOM   2242  C   GLU A 277      17.708  20.314  24.366  1.00 98.51           C  
ATOM   2243  O   GLU A 277      16.852  20.612  23.533  1.00 98.51           O  
ATOM   2237  CB  GLU A 277      17.390  18.726  26.225  1.00 98.51           C  
ATOM   2238  CG  GLU A 277      17.464  18.515  27.739  1.00 98.51           C  
ATOM   2239  CD  GLU A 277      18.849  18.939  28.216  1.00 98.51           C  
ATOM   2240  OE1 GLU A 277      19.310  20.042  27.818  1.00 98.51           O  
ATOM   2241  OE2 GLU A 277      19.468  18.160  28.988  1.00 98.51           O1-
ATOM   2244  N   CYS A 278      19.004  20.127  24.033  1.00 50.50           N  
ATOM   2245  CA  CYS A 278      19.464  20.179  22.674  1.00 50.50           C  
ATOM   2248  C   CYS A 278      19.272  18.832  22.052  1.00 50.50           C  
ATOM   2249  O   CYS A 278      19.181  17.824  22.751  1.00 50.50           O  
ATOM   2246  CB  CYS A 278      20.951  20.545  22.544  1.00 50.50           C  
ATOM   2247  SG  CYS A 278      21.294  22.230  23.130  1.00 50.50           S  
ATOM   2250  N   VAL A 279      19.195  18.795  20.703  1.00 44.98           N  
ATOM   2251  CA  VAL A 279      19.006  17.562  19.987  1.00 44.98           C  
ATOM   2255  C   VAL A 279      19.783  17.639  18.704  1.00 44.98           C  
ATOM   2256  O   VAL A 279      20.249  18.709  18.315  1.00 44.98           O  
ATOM   2252  CB  VAL A 279      17.575  17.298  19.609  1.00 44.98           C  
ATOM   2253  CG1 VAL A 279      16.745  17.118  20.892  1.00 44.98           C  
ATOM   2254  CG2 VAL A 279      17.084  18.447  18.710  1.00 44.98           C  
ATOM   2257  N   GLY A 280      19.970  16.487  18.015  1.00 33.35           N  
ATOM   2258  CA  GLY A 280      20.670  16.539  16.763  1.00 33.35           C  
ATOM   2259  C   GLY A 280      20.409  15.293  15.975  1.00 33.35           C  
ATOM   2260  O   GLY A 280      19.894  14.303  16.496  1.00 33.35           O  
ATOM   2261  N   PHE A 281      20.744  15.336  14.667  1.00 77.94           N  
ATOM   2262  CA  PHE A 281      20.606  14.163  13.855  1.00 77.94           C  
ATOM   2270  C   PHE A 281      21.598  14.224  12.735  1.00 77.94           C  
ATOM   2271  O   PHE A 281      22.152  15.276  12.416  1.00 77.94           O  
ATOM   2263  CB  PHE A 281      19.192  13.933  13.272  1.00 77.94           C  
ATOM   2264  CG  PHE A 281      18.829  14.957  12.247  1.00 77.94           C  
ATOM   2265  CD1 PHE A 281      19.157  14.766  10.925  1.00 77.94           C  
ATOM   2266  CD2 PHE A 281      18.140  16.097  12.598  1.00 77.94           C  
ATOM   2267  CE1 PHE A 281      18.818  15.698   9.972  1.00 77.94           C  
ATOM   2268  CE2 PHE A 281      17.798  17.032  11.651  1.00 77.94           C  
ATOM   2269  CZ  PHE A 281      18.136  16.834  10.333  1.00 77.94           C  
ATOM   2272  N   THR A 282      21.844  13.059  12.110  1.00120.14           N  
ATOM   2273  CA  THR A 282      22.818  12.929  11.067  1.00120.14           C  
ATOM   2277  C   THR A 282      22.129  12.491   9.809  1.00120.14           C  
ATOM   2278  O   THR A 282      21.055  11.892   9.850  1.00120.14           O  
ATOM   2274  CB  THR A 282      23.845  11.894  11.428  1.00120.14           C  
ATOM   2276  CG2 THR A 282      23.126  10.560  11.682  1.00120.14           C  
ATOM   2275  OG1 THR A 282      24.815  11.750  10.406  1.00120.14           O  
ATOM   2279  N   VAL A 283      22.739  12.834   8.653  1.00 59.86           N  
ATOM   2280  CA  VAL A 283      22.251  12.494   7.343  1.00 59.86           C  
ATOM   2284  C   VAL A 283      22.892  11.198   6.916  1.00 59.86           C  
ATOM   2285  O   VAL A 283      23.895  10.765   7.477  1.00 59.86           O  
ATOM   2281  CB  VAL A 283      22.545  13.535   6.300  1.00 59.86           C  
ATOM   2282  CG1 VAL A 283      21.781  14.820   6.666  1.00 59.86           C  
ATOM   2283  CG2 VAL A 283      24.068  13.727   6.202  1.00 59.86           C  
ATOM   2286  N   PRO A 284      22.311  10.555   5.937  1.00146.21           N  
ATOM   2287  CA  PRO A 284      22.798   9.270   5.484  1.00146.21           C  
ATOM   2291  C   PRO A 284      24.087   9.315   4.711  1.00146.21           C  
ATOM   2292  O   PRO A 284      24.446  10.379   4.207  1.00146.21           O  
ATOM   2289  CB  PRO A 284      21.662   8.673   4.653  1.00146.21           C  
ATOM   2290  CG  PRO A 284      20.394   9.345   5.206  1.00146.21           C  
ATOM   2288  CD  PRO A 284      20.881  10.708   5.716  1.00146.21           C  
ATOM   2293  N   LEU A 285      24.808   8.167   4.627  1.00188.74           N  
ATOM   2294  CA  LEU A 285      25.996   8.084   3.818  1.00188.74           C  
ATOM   2299  C   LEU A 285      25.526   7.864   2.424  1.00188.74           C  
ATOM   2300  O   LEU A 285      24.684   7.003   2.173  1.00188.74           O  
ATOM   2295  CB  LEU A 285      26.920   6.859   4.000  1.00188.74           C  
ATOM   2296  CG  LEU A 285      27.746   6.748   5.286  1.00188.74           C  
ATOM   2297  CD1 LEU A 285      28.577   8.018   5.524  1.00188.74           C  
ATOM   2298  CD2 LEU A 285      26.905   6.261   6.472  1.00188.74           C  
ATOM   2301  N   LEU A 286      26.081   8.620   1.463  1.00118.32           N  
ATOM   2302  CA  LEU A 286      25.631   8.403   0.130  1.00118.32           C  
ATOM   2307  C   LEU A 286      26.729   7.727  -0.615  1.00118.32           C  
ATOM   2308  O   LEU A 286      27.848   8.231  -0.702  1.00118.32           O  
ATOM   2303  CB  LEU A 286      25.310   9.707  -0.627  1.00118.32           C  
ATOM   2304  CG  LEU A 286      24.118  10.490  -0.046  1.00118.32           C  
ATOM   2305  CD1 LEU A 286      24.383  10.910   1.406  1.00118.32           C  
ATOM   2306  CD2 LEU A 286      23.744  11.687  -0.936  1.00118.32           C  
ATOM   2309  N   THR A 287      26.431   6.536  -1.160  1.00 49.47           N  
ATOM   2310  CA  THR A 287      27.395   5.832  -1.948  1.00 49.47           C  
ATOM   2314  C   THR A 287      26.630   5.184  -3.051  1.00 49.47           C  
ATOM   2315  O   THR A 287      25.424   4.971  -2.936  1.00 49.47           O  
ATOM   2311  CB  THR A 287      28.111   4.755  -1.187  1.00 49.47           C  
ATOM   2313  CG2 THR A 287      28.851   5.398   0.001  1.00 49.47           C  
ATOM   2312  OG1 THR A 287      27.181   3.789  -0.719  1.00 49.47           O  
ATOM   2316  N   ASP A 288      27.303   4.901  -4.179  1.00 67.43           N  
ATOM   2317  CA  ASP A 288      26.648   4.218  -5.249  1.00 67.43           C  
ATOM   2322  C   ASP A 288      26.885   2.758  -5.043  1.00 67.43           C  
ATOM   2323  O   ASP A 288      27.473   2.350  -4.043  1.00 67.43           O  
ATOM   2318  CB  ASP A 288      27.124   4.648  -6.652  1.00 67.43           C  
ATOM   2319  CG  ASP A 288      28.617   4.394  -6.803  1.00 67.43           C  
ATOM   2320  OD1 ASP A 288      29.247   3.897  -5.833  1.00 67.43           O  
ATOM   2321  OD2 ASP A 288      29.150   4.703  -7.902  1.00 67.43           O1-
ATOM   2324  N   SER A 289      26.420   1.935  -5.998  1.00 75.42           N  
ATOM   2325  CA  SER A 289      26.534   0.512  -5.890  1.00 75.42           C  
ATOM   2328  C   SER A 289      27.983   0.120  -5.884  1.00 75.42           C  
ATOM   2329  O   SER A 289      28.356  -0.869  -5.253  1.00 75.42           O  
ATOM   2326  CB  SER A 289      25.856  -0.220  -7.060  1.00 75.42           C  
ATOM   2327  OG  SER A 289      25.999  -1.622  -6.902  1.00 75.42           O  
ATOM   2330  N   SER A 290      28.829   0.880  -6.608  1.00 89.37           N  
ATOM   2331  CA  SER A 290      30.236   0.596  -6.705  1.00 89.37           C  
ATOM   2334  C   SER A 290      30.930   0.908  -5.409  1.00 89.37           C  
ATOM   2335  O   SER A 290      32.021   0.397  -5.156  1.00 89.37           O  
ATOM   2332  CB  SER A 290      30.938   1.389  -7.822  1.00 89.37           C  
ATOM   2333  OG  SER A 290      30.906   2.779  -7.538  1.00 89.37           O  
ATOM   2336  N   GLY A 291      30.331   1.752  -4.544  1.00 28.79           N  
ATOM   2337  CA  GLY A 291      30.975   2.060  -3.296  1.00 28.79           C  
ATOM   2338  C   GLY A 291      31.590   3.430  -3.347  1.00 28.79           C  
ATOM   2339  O   GLY A 291      32.156   3.897  -2.359  1.00 28.79           O  
ATOM   2340  N   ALA A 292      31.488   4.121  -4.498  1.00 27.13           N  
ATOM   2341  CA  ALA A 292      32.068   5.428  -4.630  1.00 27.13           C  
ATOM   2343  C   ALA A 292      31.327   6.387  -3.752  1.00 27.13           C  
ATOM   2344  O   ALA A 292      30.126   6.254  -3.525  1.00 27.13           O  
ATOM   2342  CB  ALA A 292      32.020   5.974  -6.068  1.00 27.13           C  
ATOM   2345  N   LYS A 293      32.058   7.387  -3.221  1.00 90.29           N  
ATOM   2346  CA  LYS A 293      31.471   8.377  -2.371  1.00 90.29           C  
ATOM   2352  C   LYS A 293      30.722   9.345  -3.236  1.00 90.29           C  
ATOM   2353  O   LYS A 293      31.085   9.609  -4.381  1.00 90.29           O  
ATOM   2347  CB  LYS A 293      32.499   9.131  -1.517  1.00 90.29           C  
ATOM   2348  CG  LYS A 293      33.219   8.173  -0.566  1.00 90.29           C  
ATOM   2349  CD  LYS A 293      34.414   8.769   0.171  1.00 90.29           C  
ATOM   2350  CE  LYS A 293      34.136   9.026   1.653  1.00 90.29           C  
ATOM   2351  NZ  LYS A 293      35.362   9.506   2.328  1.00 90.29           N1+
ATOM   2354  N   PHE A 294      29.673   9.950  -2.656  1.00235.78           N  
ATOM   2355  CA  PHE A 294      28.698  10.741  -3.356  1.00235.78           C  
ATOM   2363  C   PHE A 294      29.208  11.951  -4.107  1.00235.78           C  
ATOM   2364  O   PHE A 294      28.637  12.335  -5.109  1.00235.78           O  
ATOM   2356  CB  PHE A 294      27.542  11.186  -2.437  1.00235.78           C  
ATOM   2357  CG  PHE A 294      26.671  12.084  -3.245  1.00235.78           C  
ATOM   2358  CD1 PHE A 294      25.797  11.571  -4.175  1.00235.78           C  
ATOM   2359  CD2 PHE A 294      26.776  13.448  -3.109  1.00235.78           C  
ATOM   2360  CE1 PHE A 294      25.014  12.410  -4.931  1.00235.78           C  
ATOM   2361  CE2 PHE A 294      25.994  14.291  -3.861  1.00235.78           C  
ATOM   2362  CZ  PHE A 294      25.108  13.772  -4.772  1.00235.78           C  
ATOM   2365  N   GLY A 295      30.160  12.725  -3.614  1.00185.79           N  
ATOM   2366  CA  GLY A 295      30.660  13.879  -4.318  1.00185.79           C  
ATOM   2367  C   GLY A 295      31.732  13.563  -5.298  1.00185.79           C  
ATOM   2368  O   GLY A 295      32.133  14.444  -6.056  1.00185.79           O  
ATOM   2369  N   LYS A 296      32.345  12.371  -5.197  1.00126.08           N  
ATOM   2370  CA  LYS A 296      33.529  12.173  -5.978  1.00126.08           C  
ATOM   2376  C   LYS A 296      33.301  11.389  -7.225  1.00126.08           C  
ATOM   2377  O   LYS A 296      32.629  10.361  -7.239  1.00126.08           O  
ATOM   2371  CB  LYS A 296      34.658  11.563  -5.144  1.00126.08           C  
ATOM   2372  CG  LYS A 296      35.041  12.559  -4.051  1.00126.08           C  
ATOM   2373  CD  LYS A 296      35.850  11.993  -2.892  1.00126.08           C  
ATOM   2374  CE  LYS A 296      36.024  13.020  -1.774  1.00126.08           C  
ATOM   2375  NZ  LYS A 296      34.699  13.551  -1.378  1.00126.08           N1+
ATOM   2378  N   SER A 297      33.864  11.919  -8.332  1.00 94.28           N  
ATOM   2379  CA  SER A 297      33.835  11.274  -9.605  1.00 94.28           C  
ATOM   2382  C   SER A 297      35.268  11.078  -9.946  1.00 94.28           C  
ATOM   2383  O   SER A 297      35.961  12.045 -10.258  1.00 94.28           O  
ATOM   2380  CB  SER A 297      33.206  12.143 -10.707  1.00 94.28           C  
ATOM   2381  OG  SER A 297      33.207  11.446 -11.944  1.00 94.28           O  
ATOM   2384  N   ALA A 298      35.749   9.819  -9.884  1.00206.96           N  
ATOM   2385  CA  ALA A 298      37.140   9.600 -10.125  1.00206.96           C  
ATOM   2387  C   ALA A 298      37.858  10.093  -8.910  1.00206.96           C  
ATOM   2388  O   ALA A 298      37.319  10.097  -7.805  1.00206.96           O  
ATOM   2386  CB  ALA A 298      37.714  10.283 -11.383  1.00206.96           C  
ATOM   2389  N   GLY A 299      39.122  10.496  -9.103  1.00 71.36           N  
ATOM   2390  CA  GLY A 299      40.015  10.949  -8.079  1.00 71.36           C  
ATOM   2391  C   GLY A 299      39.555  12.215  -7.412  1.00 71.36           C  
ATOM   2392  O   GLY A 299      39.936  12.460  -6.268  1.00 71.36           O  
ATOM   2393  N   ASN A 300      38.780  13.080  -8.107  1.00 68.07           N  
ATOM   2394  CA  ASN A 300      38.514  14.386  -7.559  1.00 68.07           C  
ATOM   2399  C   ASN A 300      37.065  14.606  -7.220  1.00 68.07           C  
ATOM   2400  O   ASN A 300      36.164  13.898  -7.669  1.00 68.07           O  
ATOM   2395  CB  ASN A 300      38.949  15.505  -8.523  1.00 68.07           C  
ATOM   2396  CG  ASN A 300      38.932  16.848  -7.808  1.00 68.07           C  
ATOM   2398  ND2 ASN A 300      38.358  17.880  -8.484  1.00 68.07           N  
ATOM   2397  OD1 ASN A 300      39.416  16.981  -6.684  1.00 68.07           O  
ATOM   2401  N   ALA A 301      36.835  15.627  -6.364  1.00 51.92           N  
ATOM   2402  CA  ALA A 301      35.546  16.032  -5.899  1.00 51.92           C  
ATOM   2404  C   ALA A 301      34.893  16.878  -6.936  1.00 51.92           C  
ATOM   2405  O   ALA A 301      35.527  17.369  -7.871  1.00 51.92           O  
ATOM   2403  CB  ALA A 301      35.595  16.855  -4.600  1.00 51.92           C  
ATOM   2406  N   ILE A 302      33.569  17.036  -6.791  1.00 82.07           N  
ATOM   2407  CA  ILE A 302      32.802  17.863  -7.663  1.00 82.07           C  
ATOM   2412  C   ILE A 302      32.619  19.110  -6.868  1.00 82.07           C  
ATOM   2413  O   ILE A 302      31.813  19.161  -5.940  1.00 82.07           O  
ATOM   2408  CB  ILE A 302      31.473  17.240  -7.917  1.00 82.07           C  
ATOM   2409  CG1 ILE A 302      31.728  15.840  -8.491  1.00 82.07           C  
ATOM   2410  CG2 ILE A 302      30.647  18.155  -8.836  1.00 82.07           C  
ATOM   2411  CD1 ILE A 302      30.572  14.884  -8.267  1.00 82.07           C  
ATOM   2414  N   TRP A 303      33.398  20.147  -7.223  1.00 89.04           N  
ATOM   2415  CA  TRP A 303      33.456  21.348  -6.450  1.00 89.04           C  
ATOM   2426  C   TRP A 303      32.359  22.289  -6.852  1.00 89.04           C  
ATOM   2427  O   TRP A 303      31.876  22.276  -7.983  1.00 89.04           O  
ATOM   2416  CB  TRP A 303      34.801  22.076  -6.612  1.00 89.04           C  
ATOM   2417  CG  TRP A 303      35.991  21.212  -6.252  1.00 89.04           C  
ATOM   2419  CD1 TRP A 303      36.856  20.570  -7.091  1.00 89.04           C  
ATOM   2418  CD2 TRP A 303      36.412  20.889  -4.916  1.00 89.04           C  
ATOM   2421  CE2 TRP A 303      37.529  20.060  -5.024  1.00 89.04           C  
ATOM   2422  CE3 TRP A 303      35.907  21.250  -3.699  1.00 89.04           C  
ATOM   2420  NE1 TRP A 303      37.791  19.875  -6.363  1.00 89.04           N  
ATOM   2423  CZ2 TRP A 303      38.162  19.580  -3.913  1.00 89.04           C  
ATOM   2424  CZ3 TRP A 303      36.550  20.764  -2.581  1.00 89.04           C  
ATOM   2425  CH2 TRP A 303      37.655  19.946  -2.686  1.00 89.04           C  
ATOM   2428  N   LEU A 304      31.922  23.105  -5.871  1.00 70.17           N  
ATOM   2429  CA  LEU A 304      30.926  24.130  -6.009  1.00 70.17           C  
ATOM   2434  C   LEU A 304      31.481  25.246  -6.839  1.00 70.17           C  
ATOM   2435  O   LEU A 304      30.735  25.974  -7.491  1.00 70.17           O  
ATOM   2430  CB  LEU A 304      30.502  24.737  -4.662  1.00 70.17           C  
ATOM   2431  CG  LEU A 304      29.842  23.715  -3.721  1.00 70.17           C  
ATOM   2432  CD1 LEU A 304      29.247  24.397  -2.478  1.00 70.17           C  
ATOM   2433  CD2 LEU A 304      28.829  22.839  -4.475  1.00 70.17           C  
ATOM   2436  N   ASP A 305      32.812  25.449  -6.776  1.00 75.52           N  
ATOM   2437  CA  ASP A 305      33.477  26.502  -7.492  1.00 75.52           C  
ATOM   2442  C   ASP A 305      33.618  26.098  -8.931  1.00 75.52           C  
ATOM   2443  O   ASP A 305      34.203  25.064  -9.248  1.00 75.52           O  
ATOM   2438  CB  ASP A 305      34.889  26.771  -6.932  1.00 75.52           C  
ATOM   2439  CG  ASP A 305      35.530  27.954  -7.641  1.00 75.52           C  
ATOM   2440  OD1 ASP A 305      34.908  28.498  -8.592  1.00 75.52           O  
ATOM   2441  OD2 ASP A 305      36.661  28.331  -7.232  1.00 75.52           O1-
ATOM   2444  N   PRO A 306      33.088  26.904  -9.816  1.00 95.93           N  
ATOM   2445  CA  PRO A 306      33.145  26.651 -11.232  1.00 95.93           C  
ATOM   2449  C   PRO A 306      34.548  26.713 -11.732  1.00 95.93           C  
ATOM   2450  O   PRO A 306      34.831  26.164 -12.796  1.00 95.93           O  
ATOM   2447  CB  PRO A 306      32.201  27.668 -11.883  1.00 95.93           C  
ATOM   2448  CG  PRO A 306      31.910  28.699 -10.774  1.00 95.93           C  
ATOM   2446  CD  PRO A 306      32.092  27.902  -9.472  1.00 95.93           C  
ATOM   2451  N   TYR A 307      35.441  27.405 -11.009  1.00 67.67           N  
ATOM   2452  CA  TYR A 307      36.793  27.477 -11.464  1.00 67.67           C  
ATOM   2461  C   TYR A 307      37.394  26.113 -11.372  1.00 67.67           C  
ATOM   2462  O   TYR A 307      38.165  25.706 -12.242  1.00 67.67           O  
ATOM   2453  CB  TYR A 307      37.644  28.457 -10.645  1.00 67.67           C  
ATOM   2454  CG  TYR A 307      37.007  29.784 -10.861  1.00 67.67           C  
ATOM   2455  CD1 TYR A 307      37.027  30.356 -12.110  1.00 67.67           C  
ATOM   2456  CD2 TYR A 307      36.403  30.460  -9.827  1.00 67.67           C  
ATOM   2457  CE1 TYR A 307      36.444  31.582 -12.328  1.00 67.67           C  
ATOM   2458  CE2 TYR A 307      35.819  31.687 -10.038  1.00 67.67           C  
ATOM   2459  CZ  TYR A 307      35.837  32.248 -11.291  1.00 67.67           C  
ATOM   2460  OH  TYR A 307      35.238  33.507 -11.512  1.00 67.67           O  
ATOM   2463  N   GLN A 308      37.116  25.412 -10.255  1.00 70.70           N  
ATOM   2464  CA  GLN A 308      37.603  24.081 -10.033  1.00 70.70           C  
ATOM   2470  C   GLN A 308      36.846  23.060 -10.833  1.00 70.70           C  
ATOM   2471  O   GLN A 308      37.448  22.178 -11.445  1.00 70.70           O  
ATOM   2465  CB  GLN A 308      37.553  23.719  -8.543  1.00 70.70           C  
ATOM   2466  CG  GLN A 308      38.473  24.638  -7.734  1.00 70.70           C  
ATOM   2467  CD  GLN A 308      38.342  24.306  -6.259  1.00 70.70           C  
ATOM   2469  NE2 GLN A 308      39.280  24.843  -5.434  1.00 70.70           N  
ATOM   2468  OE1 GLN A 308      37.426  23.597  -5.846  1.00 70.70           O  
ATOM   2472  N   THR A 309      35.499  23.139 -10.849  1.00 42.34           N  
ATOM   2473  CA  THR A 309      34.737  22.177 -11.594  1.00 42.34           C  
ATOM   2477  C   THR A 309      33.808  22.948 -12.471  1.00 42.34           C  
ATOM   2478  O   THR A 309      33.009  23.754 -11.995  1.00 42.34           O  
ATOM   2474  CB  THR A 309      33.902  21.278 -10.729  1.00 42.34           C  
ATOM   2476  CG2 THR A 309      33.141  20.289 -11.629  1.00 42.34           C  
ATOM   2475  OG1 THR A 309      34.730  20.568  -9.818  1.00 42.34           O  
ATOM   2479  N   SER A 310      33.870  22.696 -13.789  1.00 74.39           N  
ATOM   2480  CA  SER A 310      33.047  23.431 -14.697  1.00 74.39           C  
ATOM   2483  C   SER A 310      31.623  23.089 -14.395  1.00 74.39           C  
ATOM   2484  O   SER A 310      31.337  22.040 -13.822  1.00 74.39           O  
ATOM   2481  CB  SER A 310      33.320  23.067 -16.167  1.00 74.39           C  
ATOM   2482  OG  SER A 310      32.375  23.696 -17.018  1.00 74.39           O  
ATOM   2485  N   VAL A 311      30.688  23.994 -14.754  1.00115.50           N  
ATOM   2486  CA  VAL A 311      29.296  23.759 -14.506  1.00115.50           C  
ATOM   2490  C   VAL A 311      28.876  22.569 -15.308  1.00115.50           C  
ATOM   2491  O   VAL A 311      28.064  21.763 -14.855  1.00115.50           O  
ATOM   2487  CB  VAL A 311      28.415  24.926 -14.850  1.00115.50           C  
ATOM   2488  CG1 VAL A 311      28.739  26.070 -13.882  1.00115.50           C  
ATOM   2489  CG2 VAL A 311      28.635  25.312 -16.315  1.00115.50           C  
ATOM   2492  N   PHE A 312      29.442  22.427 -16.520  1.00 52.89           N  
ATOM   2493  CA  PHE A 312      29.129  21.334 -17.394  1.00 52.89           C  
ATOM   2501  C   PHE A 312      29.463  20.054 -16.693  1.00 52.89           C  
ATOM   2502  O   PHE A 312      28.679  19.108 -16.705  1.00 52.89           O  
ATOM   2494  CB  PHE A 312      29.953  21.378 -18.694  1.00 52.89           C  
ATOM   2495  CG  PHE A 312      29.594  20.196 -19.528  1.00 52.89           C  
ATOM   2496  CD1 PHE A 312      28.456  20.199 -20.302  1.00 52.89           C  
ATOM   2497  CD2 PHE A 312      30.405  19.085 -19.545  1.00 52.89           C  
ATOM   2498  CE1 PHE A 312      28.130  19.107 -21.073  1.00 52.89           C  
ATOM   2499  CE2 PHE A 312      30.085  17.991 -20.315  1.00 52.89           C  
ATOM   2500  CZ  PHE A 312      28.944  18.000 -21.080  1.00 52.89           C  
ATOM   2503  N   ASP A 313      30.649  19.995 -16.064  1.00 43.38           N  
ATOM   2504  CA  ASP A 313      31.103  18.816 -15.382  1.00 43.38           C  
ATOM   2509  C   ASP A 313      30.233  18.551 -14.188  1.00 43.38           C  
ATOM   2510  O   ASP A 313      29.965  17.400 -13.843  1.00 43.38           O  
ATOM   2505  CB  ASP A 313      32.544  18.965 -14.867  1.00 43.38           C  
ATOM   2506  CG  ASP A 313      33.462  19.073 -16.076  1.00 43.38           C  
ATOM   2507  OD1 ASP A 313      32.991  18.785 -17.208  1.00 43.38           O  
ATOM   2508  OD2 ASP A 313      34.648  19.450 -15.883  1.00 43.38           O1-
ATOM   2511  N   PHE A 314      29.792  19.624 -13.509  1.00 67.00           N  
ATOM   2512  CA  PHE A 314      28.994  19.541 -12.315  1.00 67.00           C  
ATOM   2520  C   PHE A 314      27.693  18.886 -12.673  1.00 67.00           C  
ATOM   2521  O   PHE A 314      27.236  17.948 -12.017  1.00 67.00           O  
ATOM   2513  CB  PHE A 314      28.690  20.961 -11.799  1.00 67.00           C  
ATOM   2514  CG  PHE A 314      27.979  20.943 -10.490  1.00 67.00           C  
ATOM   2515  CD1 PHE A 314      28.691  20.877  -9.315  1.00 67.00           C  
ATOM   2516  CD2 PHE A 314      26.607  21.018 -10.434  1.00 67.00           C  
ATOM   2517  CE1 PHE A 314      28.046  20.870  -8.101  1.00 67.00           C  
ATOM   2518  CE2 PHE A 314      25.956  21.012  -9.222  1.00 67.00           C  
ATOM   2519  CZ  PHE A 314      26.675  20.939  -8.052  1.00 67.00           C  
ATOM   2522  N   TYR A 315      27.082  19.373 -13.765  1.00152.83           N  
ATOM   2523  CA  TYR A 315      25.828  18.886 -14.253  1.00152.83           C  
ATOM   2532  C   TYR A 315      26.038  17.454 -14.651  1.00152.83           C  
ATOM   2533  O   TYR A 315      25.206  16.590 -14.375  1.00152.83           O  
ATOM   2524  CB  TYR A 315      25.384  19.673 -15.503  1.00152.83           C  
ATOM   2525  CG  TYR A 315      23.996  19.303 -15.905  1.00152.83           C  
ATOM   2526  CD1 TYR A 315      23.767  18.232 -16.738  1.00152.83           C  
ATOM   2527  CD2 TYR A 315      22.918  20.031 -15.452  1.00152.83           C  
ATOM   2528  CE1 TYR A 315      22.489  17.893 -17.116  1.00152.83           C  
ATOM   2529  CE2 TYR A 315      21.637  19.698 -15.827  1.00152.83           C  
ATOM   2530  CZ  TYR A 315      21.422  18.628 -16.661  1.00152.83           C  
ATOM   2531  OH  TYR A 315      20.109  18.282 -17.049  1.00152.83           O  
ATOM   2534  N   GLY A 316      27.191  17.163 -15.285  1.00 36.18           N  
ATOM   2535  CA  GLY A 316      27.479  15.852 -15.798  1.00 36.18           C  
ATOM   2536  C   GLY A 316      27.473  14.846 -14.696  1.00 36.18           C  
ATOM   2537  O   GLY A 316      26.988  13.728 -14.862  1.00 36.18           O  
ATOM   2538  N   TYR A 317      28.014  15.209 -13.528  1.00151.24           N  
ATOM   2539  CA  TYR A 317      28.072  14.254 -12.465  1.00151.24           C  
ATOM   2548  C   TYR A 317      26.680  13.836 -12.098  1.00151.24           C  
ATOM   2549  O   TYR A 317      26.433  12.656 -11.853  1.00151.24           O  
ATOM   2540  CB  TYR A 317      28.751  14.798 -11.204  1.00151.24           C  
ATOM   2541  CG  TYR A 317      28.649  13.743 -10.157  1.00151.24           C  
ATOM   2542  CD1 TYR A 317      29.560  12.712 -10.108  1.00151.24           C  
ATOM   2543  CD2 TYR A 317      27.642  13.786  -9.219  1.00151.24           C  
ATOM   2544  CE1 TYR A 317      29.470  11.742  -9.137  1.00151.24           C  
ATOM   2545  CE2 TYR A 317      27.549  12.820  -8.245  1.00151.24           C  
ATOM   2546  CZ  TYR A 317      28.463  11.795  -8.203  1.00151.24           C  
ATOM   2547  OH  TYR A 317      28.368  10.804  -7.203  1.00151.24           O  
ATOM   2550  N   PHE A 318      25.737  14.797 -12.025  1.00 83.08           N  
ATOM   2551  CA  PHE A 318      24.395  14.485 -11.622  1.00 83.08           C  
ATOM   2559  C   PHE A 318      23.681  13.695 -12.671  1.00 83.08           C  
ATOM   2560  O   PHE A 318      22.932  12.773 -12.353  1.00 83.08           O  
ATOM   2552  CB  PHE A 318      23.562  15.731 -11.278  1.00 83.08           C  
ATOM   2553  CG  PHE A 318      24.160  16.278 -10.027  1.00 83.08           C  
ATOM   2554  CD1 PHE A 318      25.181  17.199 -10.084  1.00 83.08           C  
ATOM   2555  CD2 PHE A 318      23.711  15.859  -8.795  1.00 83.08           C  
ATOM   2556  CE1 PHE A 318      25.739  17.699  -8.932  1.00 83.08           C  
ATOM   2557  CE2 PHE A 318      24.265  16.357  -7.639  1.00 83.08           C  
ATOM   2558  CZ  PHE A 318      25.280  17.280  -7.706  1.00 83.08           C  
ATOM   2561  N   VAL A 319      23.898  14.033 -13.955  1.00118.22           N  
ATOM   2562  CA  VAL A 319      23.194  13.381 -15.025  1.00118.22           C  
ATOM   2566  C   VAL A 319      23.544  11.923 -15.038  1.00118.22           C  
ATOM   2567  O   VAL A 319      22.726  11.083 -15.411  1.00118.22           O  
ATOM   2563  CB  VAL A 319      23.515  13.956 -16.378  1.00118.22           C  
ATOM   2564  CG1 VAL A 319      24.959  13.586 -16.754  1.00118.22           C  
ATOM   2565  CG2 VAL A 319      22.455  13.469 -17.382  1.00118.22           C  
ATOM   2568  N   ARG A 320      24.789  11.600 -14.650  1.00117.27           N  
ATOM   2569  CA  ARG A 320      25.362  10.280 -14.609  1.00117.27           C  
ATOM   2577  C   ARG A 320      24.756   9.412 -13.538  1.00117.27           C  
ATOM   2578  O   ARG A 320      24.922   8.194 -13.581  1.00117.27           O  
ATOM   2570  CB  ARG A 320      26.888  10.315 -14.431  1.00117.27           C  
ATOM   2571  CG  ARG A 320      27.606  10.773 -15.705  1.00117.27           C  
ATOM   2572  CD  ARG A 320      29.112  10.980 -15.541  1.00117.27           C  
ATOM   2573  NE  ARG A 320      29.309  12.280 -14.841  1.00117.27           N  
ATOM   2574  CZ  ARG A 320      30.565  12.683 -14.487  1.00117.27           C  
ATOM   2575  NH1 ARG A 320      31.635  11.873 -14.728  1.00117.27           N1+
ATOM   2576  NH2 ARG A 320      30.748  13.899 -13.895  1.00117.27           N  
ATOM   2579  N   ARG A 321      24.093   9.993 -12.517  1.00200.25           N  
ATOM   2580  CA  ARG A 321      23.584   9.202 -11.425  1.00200.25           C  
ATOM   2588  C   ARG A 321      22.732   8.074 -11.932  1.00200.25           C  
ATOM   2589  O   ARG A 321      22.077   8.176 -12.969  1.00200.25           O  
ATOM   2581  CB  ARG A 321      22.738   9.997 -10.414  1.00200.25           C  
ATOM   2582  CG  ARG A 321      23.471  11.190  -9.793  1.00200.25           C  
ATOM   2583  CD  ARG A 321      24.989  11.159  -9.985  1.00200.25           C  
ATOM   2584  NE  ARG A 321      25.512   9.907  -9.374  1.00200.25           N  
ATOM   2585  CZ  ARG A 321      26.692   9.379  -9.811  1.00200.25           C  
ATOM   2586  NH1 ARG A 321      27.388   9.992 -10.813  1.00200.25           N1+
ATOM   2587  NH2 ARG A 321      27.177   8.233  -9.250  1.00200.25           N  
ATOM   2590  N   SER A 322      22.743   6.948 -11.183  1.00 39.56           N  
ATOM   2591  CA  SER A 322      22.069   5.735 -11.564  1.00 39.56           C  
ATOM   2594  C   SER A 322      20.603   5.817 -11.287  1.00 39.56           C  
ATOM   2595  O   SER A 322      20.145   6.575 -10.435  1.00 39.56           O  
ATOM   2592  CB  SER A 322      22.594   4.490 -10.830  1.00 39.56           C  
ATOM   2593  OG  SER A 322      22.287   4.577  -9.446  1.00 39.56           O  
ATOM   2596  N   ASP A 323      19.834   4.979 -12.014  1.00 38.13           N  
ATOM   2597  CA  ASP A 323      18.404   4.902 -11.927  1.00 38.13           C  
ATOM   2602  C   ASP A 323      18.016   4.429 -10.562  1.00 38.13           C  
ATOM   2603  O   ASP A 323      16.986   4.835 -10.027  1.00 38.13           O  
ATOM   2598  CB  ASP A 323      17.796   3.928 -12.951  1.00 38.13           C  
ATOM   2599  CG  ASP A 323      17.887   4.565 -14.330  1.00 38.13           C  
ATOM   2600  OD1 ASP A 323      17.902   5.823 -14.403  1.00 38.13           O  
ATOM   2601  OD2 ASP A 323      17.942   3.803 -15.332  1.00 38.13           O1-
ATOM   2604  N   GLN A 324      18.830   3.543  -9.963  1.00 55.50           N  
ATOM   2605  CA  GLN A 324      18.511   3.011  -8.671  1.00 55.50           C  
ATOM   2611  C   GLN A 324      18.442   4.125  -7.666  1.00 55.50           C  
ATOM   2612  O   GLN A 324      17.510   4.181  -6.866  1.00 55.50           O  
ATOM   2606  CB  GLN A 324      19.604   2.046  -8.179  1.00 55.50           C  
ATOM   2607  CG  GLN A 324      19.473   1.621  -6.715  1.00 55.50           C  
ATOM   2608  CD  GLN A 324      18.413   0.537  -6.608  1.00 55.50           C  
ATOM   2610  NE2 GLN A 324      18.485  -0.269  -5.514  1.00 55.50           N  
ATOM   2609  OE1 GLN A 324      17.548   0.407  -7.471  1.00 55.50           O  
ATOM   2613  N   GLU A 325      19.458   5.006  -7.665  1.00 91.59           N  
ATOM   2614  CA  GLU A 325      19.640   6.099  -6.743  1.00 91.59           C  
ATOM   2620  C   GLU A 325      18.852   7.361  -7.016  1.00 91.59           C  
ATOM   2621  O   GLU A 325      18.588   8.120  -6.086  1.00 91.59           O  
ATOM   2615  CB  GLU A 325      21.124   6.486  -6.589  1.00 91.59           C  
ATOM   2616  CG  GLU A 325      21.807   6.902  -7.894  1.00 91.59           C  
ATOM   2617  CD  GLU A 325      23.295   7.060  -7.612  1.00 91.59           C  
ATOM   2618  OE1 GLU A 325      23.666   7.213  -6.417  1.00 91.59           O  
ATOM   2619  OE2 GLU A 325      24.082   7.026  -8.595  1.00 91.59           O1-
ATOM   2622  N   VAL A 326      18.453   7.643  -8.273  1.00147.84           N  
ATOM   2623  CA  VAL A 326      17.979   8.964  -8.630  1.00147.84           C  
ATOM   2627  C   VAL A 326      16.825   9.486  -7.813  1.00147.84           C  
ATOM   2628  O   VAL A 326      16.839  10.655  -7.429  1.00147.84           O  
ATOM   2624  CB  VAL A 326      17.552   9.115 -10.068  1.00147.84           C  
ATOM   2625  CG1 VAL A 326      18.750   8.863 -10.987  1.00147.84           C  
ATOM   2626  CG2 VAL A 326      16.356   8.203 -10.351  1.00147.84           C  
ATOM   2629  N   GLU A 327      15.785   8.680  -7.536  1.00 48.41           N  
ATOM   2630  CA  GLU A 327      14.647   9.212  -6.831  1.00 48.41           C  
ATOM   2636  C   GLU A 327      15.068   9.654  -5.468  1.00 48.41           C  
ATOM   2637  O   GLU A 327      14.635  10.696  -4.978  1.00 48.41           O  
ATOM   2631  CB  GLU A 327      13.507   8.193  -6.668  1.00 48.41           C  
ATOM   2632  CG  GLU A 327      12.230   8.812  -6.095  1.00 48.41           C  
ATOM   2633  CD  GLU A 327      11.160   7.733  -6.036  1.00 48.41           C  
ATOM   2634  OE1 GLU A 327      11.477   6.562  -6.379  1.00 48.41           O  
ATOM   2635  OE2 GLU A 327      10.010   8.067  -5.648  1.00 48.41           O1-
ATOM   2638  N   ASN A 328      15.940   8.868  -4.816  1.00 33.10           N  
ATOM   2639  CA  ASN A 328      16.364   9.206  -3.493  1.00 33.10           C  
ATOM   2644  C   ASN A 328      17.080  10.520  -3.550  1.00 33.10           C  
ATOM   2645  O   ASN A 328      16.899  11.373  -2.684  1.00 33.10           O  
ATOM   2640  CB  ASN A 328      17.333   8.176  -2.890  1.00 33.10           C  
ATOM   2641  CG  ASN A 328      16.552   6.900  -2.607  1.00 33.10           C  
ATOM   2643  ND2 ASN A 328      17.284   5.770  -2.410  1.00 33.10           N  
ATOM   2642  OD1 ASN A 328      15.323   6.908  -2.554  1.00 33.10           O  
ATOM   2646  N   LEU A 329      17.915  10.712  -4.588  1.00 71.00           N  
ATOM   2647  CA  LEU A 329      18.712  11.896  -4.750  1.00 71.00           C  
ATOM   2652  C   LEU A 329      17.843  13.094  -4.992  1.00 71.00           C  
ATOM   2653  O   LEU A 329      18.158  14.192  -4.538  1.00 71.00           O  
ATOM   2648  CB  LEU A 329      19.714  11.771  -5.908  1.00 71.00           C  
ATOM   2649  CG  LEU A 329      20.750  10.659  -5.666  1.00 71.00           C  
ATOM   2650  CD1 LEU A 329      21.762  10.569  -6.818  1.00 71.00           C  
ATOM   2651  CD2 LEU A 329      21.420  10.816  -4.291  1.00 71.00           C  
ATOM   2654  N   LEU A 330      16.736  12.928  -5.739  1.00 55.96           N  
ATOM   2655  CA  LEU A 330      15.847  14.026  -6.008  1.00 55.96           C  
ATOM   2660  C   LEU A 330      15.303  14.515  -4.699  1.00 55.96           C  
ATOM   2661  O   LEU A 330      15.192  15.718  -4.472  1.00 55.96           O  
ATOM   2656  CB  LEU A 330      14.638  13.599  -6.864  1.00 55.96           C  
ATOM   2657  CG  LEU A 330      14.990  13.191  -8.308  1.00 55.96           C  
ATOM   2658  CD1 LEU A 330      13.742  12.722  -9.077  1.00 55.96           C  
ATOM   2659  CD2 LEU A 330      15.722  14.328  -9.039  1.00 55.96           C  
ATOM   2662  N   LYS A 331      14.937  13.587  -3.797  1.00135.20           N  
ATOM   2663  CA  LYS A 331      14.364  13.983  -2.541  1.00135.20           C  
ATOM   2669  C   LYS A 331      15.366  14.752  -1.730  1.00135.20           C  
ATOM   2670  O   LYS A 331      15.042  15.783  -1.142  1.00135.20           O  
ATOM   2664  CB  LYS A 331      13.936  12.790  -1.671  1.00135.20           C  
ATOM   2665  CG  LYS A 331      12.809  11.944  -2.267  1.00135.20           C  
ATOM   2666  CD  LYS A 331      11.510  12.713  -2.503  1.00135.20           C  
ATOM   2667  CE  LYS A 331      10.333  11.807  -2.864  1.00135.20           C  
ATOM   2668  NZ  LYS A 331      10.628  11.068  -4.110  1.00135.20           N1+
ATOM   2671  N   LEU A 332      16.611  14.246  -1.649  1.00 78.64           N  
ATOM   2672  CA  LEU A 332      17.602  14.856  -0.806  1.00 78.64           C  
ATOM   2677  C   LEU A 332      18.069  16.201  -1.291  1.00 78.64           C  
ATOM   2678  O   LEU A 332      18.135  17.161  -0.526  1.00 78.64           O  
ATOM   2673  CB  LEU A 332      18.858  13.979  -0.668  1.00 78.64           C  
ATOM   2674  CG  LEU A 332      18.602  12.615   0.002  1.00 78.64           C  
ATOM   2675  CD1 LEU A 332      19.898  11.797   0.108  1.00 78.64           C  
ATOM   2676  CD2 LEU A 332      17.888  12.774   1.355  1.00 78.64           C  
ATOM   2679  N   PHE A 333      18.439  16.263  -2.582  1.00208.01           N  
ATOM   2680  CA  PHE A 333      19.078  17.365  -3.255  1.00208.01           C  
ATOM   2688  C   PHE A 333      18.194  18.480  -3.748  1.00208.01           C  
ATOM   2689  O   PHE A 333      18.711  19.514  -4.174  1.00208.01           O  
ATOM   2681  CB  PHE A 333      20.025  16.896  -4.369  1.00208.01           C  
ATOM   2682  CG  PHE A 333      21.128  16.218  -3.624  1.00208.01           C  
ATOM   2683  CD1 PHE A 333      22.177  16.951  -3.116  1.00208.01           C  
ATOM   2684  CD2 PHE A 333      21.102  14.861  -3.397  1.00208.01           C  
ATOM   2685  CE1 PHE A 333      23.192  16.340  -2.417  1.00208.01           C  
ATOM   2686  CE2 PHE A 333      22.114  14.244  -2.698  1.00208.01           C  
ATOM   2687  CZ  PHE A 333      23.163  14.983  -2.206  1.00208.01           C  
ATOM   2690  N   THR A 334      16.866  18.281  -3.844  1.00 78.61           N  
ATOM   2691  CA  THR A 334      16.060  19.333  -4.404  1.00 78.61           C  
ATOM   2695  C   THR A 334      14.963  19.724  -3.453  1.00 78.61           C  
ATOM   2696  O   THR A 334      14.702  19.072  -2.444  1.00 78.61           O  
ATOM   2692  CB  THR A 334      15.363  18.931  -5.670  1.00 78.61           C  
ATOM   2694  CG2 THR A 334      16.407  18.325  -6.624  1.00 78.61           C  
ATOM   2693  OG1 THR A 334      14.353  17.972  -5.393  1.00 78.61           O  
ATOM   2697  N   PHE A 335      14.363  20.893  -3.746  1.00115.81           N  
ATOM   2698  CA  PHE A 335      13.243  21.499  -3.085  1.00115.81           C  
ATOM   2706  C   PHE A 335      11.931  20.958  -3.575  1.00115.81           C  
ATOM   2707  O   PHE A 335      10.889  21.273  -2.999  1.00115.81           O  
ATOM   2699  CB  PHE A 335      13.267  23.033  -3.157  1.00115.81           C  
ATOM   2700  CG  PHE A 335      14.451  23.422  -2.336  1.00115.81           C  
ATOM   2701  CD1 PHE A 335      14.394  23.356  -0.961  1.00115.81           C  
ATOM   2702  CD2 PHE A 335      15.616  23.850  -2.930  1.00115.81           C  
ATOM   2703  CE1 PHE A 335      15.480  23.709  -0.193  1.00115.81           C  
ATOM   2704  CE2 PHE A 335      16.705  24.206  -2.166  1.00115.81           C  
ATOM   2705  CZ  PHE A 335      16.639  24.135  -0.796  1.00115.81           C  
ATOM   2708  N   MET A 336      11.949  20.227  -4.713  1.00105.69           N  
ATOM   2709  CA  MET A 336      10.785  19.694  -5.378  1.00105.69           C  
ATOM   2714  C   MET A 336       9.890  19.014  -4.393  1.00105.69           C  
ATOM   2715  O   MET A 336      10.330  18.252  -3.535  1.00105.69           O  
ATOM   2710  CB  MET A 336      11.147  18.626  -6.427  1.00105.69           C  
ATOM   2711  CG  MET A 336      12.010  19.143  -7.579  1.00105.69           C  
ATOM   2712  SD  MET A 336      12.768  17.839  -8.598  1.00105.69           S  
ATOM   2713  CE  MET A 336      11.214  17.228  -9.310  1.00105.69           C  
ATOM   2716  N   PRO A 337       8.614  19.270  -4.532  1.00 73.87           N  
ATOM   2717  CA  PRO A 337       7.650  18.644  -3.673  1.00 73.87           C  
ATOM   2721  C   PRO A 337       7.617  17.191  -4.020  1.00 73.87           C  
ATOM   2722  O   PRO A 337       8.004  16.833  -5.131  1.00 73.87           O  
ATOM   2719  CB  PRO A 337       6.335  19.375  -3.923  1.00 73.87           C  
ATOM   2720  CG  PRO A 337       6.785  20.785  -4.347  1.00 73.87           C  
ATOM   2718  CD  PRO A 337       8.160  20.568  -5.005  1.00 73.87           C  
ATOM   2723  N   ILE A 338       7.148  16.342  -3.089  1.00 97.55           N  
ATOM   2724  CA  ILE A 338       7.145  14.924  -3.281  1.00 97.55           C  
ATOM   2729  C   ILE A 338       6.318  14.613  -4.487  1.00 97.55           C  
ATOM   2730  O   ILE A 338       6.670  13.743  -5.283  1.00 97.55           O  
ATOM   2725  CB  ILE A 338       6.537  14.190  -2.115  1.00 97.55           C  
ATOM   2726  CG1 ILE A 338       7.328  14.454  -0.820  1.00 97.55           C  
ATOM   2727  CG2 ILE A 338       6.463  12.700  -2.486  1.00 97.55           C  
ATOM   2728  CD1 ILE A 338       8.772  13.960  -0.871  1.00 97.55           C  
ATOM   2731  N   SER A 339       5.189  15.322  -4.660  1.00 26.82           N  
ATOM   2732  CA  SER A 339       4.312  15.048  -5.761  1.00 26.82           C  
ATOM   2735  C   SER A 339       5.049  15.248  -7.051  1.00 26.82           C  
ATOM   2736  O   SER A 339       4.894  14.461  -7.983  1.00 26.82           O  
ATOM   2733  CB  SER A 339       3.078  15.966  -5.779  1.00 26.82           C  
ATOM   2734  OG  SER A 339       3.476  17.313  -5.982  1.00 26.82           O  
ATOM   2737  N   GLU A 340       5.880  16.304  -7.138  1.00 42.87           N  
ATOM   2738  CA  GLU A 340       6.592  16.595  -8.352  1.00 42.87           C  
ATOM   2744  C   GLU A 340       7.556  15.481  -8.643  1.00 42.87           C  
ATOM   2745  O   GLU A 340       7.693  15.048  -9.788  1.00 42.87           O  
ATOM   2739  CB  GLU A 340       7.383  17.914  -8.265  1.00 42.87           C  
ATOM   2740  CG  GLU A 340       8.042  18.330  -9.582  1.00 42.87           C  
ATOM   2741  CD  GLU A 340       8.760  19.656  -9.361  1.00 42.87           C  
ATOM   2742  OE1 GLU A 340       8.641  20.218  -8.239  1.00 42.87           O  
ATOM   2743  OE2 GLU A 340       9.436  20.126 -10.315  1.00 42.87           O1-
ATOM   2746  N   ILE A 341       8.237  14.970  -7.600  1.00104.18           N  
ATOM   2747  CA  ILE A 341       9.208  13.925  -7.765  1.00104.18           C  
ATOM   2752  C   ILE A 341       8.498  12.735  -8.324  1.00104.18           C  
ATOM   2753  O   ILE A 341       8.991  12.066  -9.231  1.00104.18           O  
ATOM   2748  CB  ILE A 341       9.774  13.456  -6.453  1.00104.18           C  
ATOM   2749  CG1 ILE A 341      10.462  14.592  -5.673  1.00104.18           C  
ATOM   2750  CG2 ILE A 341      10.694  12.262  -6.759  1.00104.18           C  
ATOM   2751  CD1 ILE A 341      11.732  15.128  -6.325  1.00104.18           C  
ATOM   2754  N   THR A 342       7.299  12.448  -7.792  1.00 27.00           N  
ATOM   2755  CA  THR A 342       6.574  11.279  -8.195  1.00 27.00           C  
ATOM   2759  C   THR A 342       6.284  11.353  -9.660  1.00 27.00           C  
ATOM   2760  O   THR A 342       6.454  10.369 -10.378  1.00 27.00           O  
ATOM   2756  CB  THR A 342       5.264  11.142  -7.477  1.00 27.00           C  
ATOM   2758  CG2 THR A 342       4.581   9.847  -7.947  1.00 27.00           C  
ATOM   2757  OG1 THR A 342       5.479  11.097  -6.073  1.00 27.00           O  
ATOM   2761  N   LYS A 343       5.846  12.527 -10.152  1.00 66.49           N  
ATOM   2762  CA  LYS A 343       5.498  12.640 -11.539  1.00 66.49           C  
ATOM   2768  C   LYS A 343       6.716  12.420 -12.380  1.00 66.49           C  
ATOM   2769  O   LYS A 343       6.657  11.740 -13.402  1.00 66.49           O  
ATOM   2763  CB  LYS A 343       4.911  14.011 -11.911  1.00 66.49           C  
ATOM   2764  CG  LYS A 343       4.487  14.102 -13.381  1.00 66.49           C  
ATOM   2765  CD  LYS A 343       3.321  13.177 -13.741  1.00 66.49           C  
ATOM   2766  CE  LYS A 343       2.869  13.295 -15.198  1.00 66.49           C  
ATOM   2767  NZ  LYS A 343       1.727  12.389 -15.449  1.00 66.49           N1+
ATOM   2770  N   THR A 344       7.864  12.980 -11.955  1.00 31.70           N  
ATOM   2771  CA  THR A 344       9.068  12.862 -12.726  1.00 31.70           C  
ATOM   2775  C   THR A 344       9.426  11.416 -12.847  1.00 31.70           C  
ATOM   2776  O   THR A 344       9.786  10.944 -13.924  1.00 31.70           O  
ATOM   2772  CB  THR A 344      10.239  13.554 -12.090  1.00 31.70           C  
ATOM   2774  CG2 THR A 344      11.479  13.342 -12.977  1.00 31.70           C  
ATOM   2773  OG1 THR A 344       9.973  14.939 -11.942  1.00 31.70           O  
ATOM   2777  N   MET A 345       9.326  10.668 -11.738  1.00139.91           N  
ATOM   2778  CA  MET A 345       9.714   9.291 -11.758  1.00139.91           C  
ATOM   2783  C   MET A 345       8.789   8.538 -12.662  1.00139.91           C  
ATOM   2784  O   MET A 345       9.198   7.614 -13.364  1.00139.91           O  
ATOM   2779  CB  MET A 345       9.699   8.649 -10.362  1.00139.91           C  
ATOM   2780  CG  MET A 345      10.669   7.475 -10.270  1.00139.91           C  
ATOM   2781  SD  MET A 345      12.414   7.986 -10.359  1.00139.91           S  
ATOM   2782  CE  MET A 345      13.055   6.351 -10.821  1.00139.91           C  
ATOM   2785  N   GLU A 346       7.502   8.920 -12.671  1.00 35.83           N  
ATOM   2786  CA  GLU A 346       6.546   8.235 -13.488  1.00 35.83           C  
ATOM   2792  C   GLU A 346       6.981   8.367 -14.917  1.00 35.83           C  
ATOM   2793  O   GLU A 346       6.980   7.389 -15.664  1.00 35.83           O  
ATOM   2787  CB  GLU A 346       5.148   8.854 -13.346  1.00 35.83           C  
ATOM   2788  CG  GLU A 346       4.056   8.183 -14.175  1.00 35.83           C  
ATOM   2789  CD  GLU A 346       2.763   8.912 -13.842  1.00 35.83           C  
ATOM   2790  OE1 GLU A 346       2.576   9.252 -12.644  1.00 35.83           O  
ATOM   2791  OE2 GLU A 346       1.952   9.150 -14.777  1.00 35.83           O1-
ATOM   2794  N   GLU A 347       7.383   9.583 -15.330  1.00 77.20           N  
ATOM   2795  CA  GLU A 347       7.795   9.808 -16.688  1.00 77.20           C  
ATOM   2801  C   GLU A 347       9.068   9.070 -16.976  1.00 77.20           C  
ATOM   2802  O   GLU A 347       9.223   8.478 -18.042  1.00 77.20           O  
ATOM   2796  CB  GLU A 347       8.047  11.293 -17.001  1.00 77.20           C  
ATOM   2797  CG  GLU A 347       6.762  12.120 -17.062  1.00 77.20           C  
ATOM   2798  CD  GLU A 347       6.005  11.698 -18.313  1.00 77.20           C  
ATOM   2799  OE1 GLU A 347       6.566  10.892 -19.103  1.00 77.20           O  
ATOM   2800  OE2 GLU A 347       4.853  12.176 -18.494  1.00 77.20           O1-
ATOM   2803  N   HIS A 348      10.005   9.068 -16.010  1.00 50.73           N  
ATOM   2804  CA  HIS A 348      11.314   8.502 -16.189  1.00 50.73           C  
ATOM   2811  C   HIS A 348      11.227   7.032 -16.464  1.00 50.73           C  
ATOM   2812  O   HIS A 348      11.950   6.500 -17.305  1.00 50.73           O  
ATOM   2807  CB  HIS A 348      12.201   8.688 -14.944  1.00 50.73           C  
ATOM   2806  CG  HIS A 348      13.610   8.208 -15.128  1.00 50.73           C  
ATOM   2809  CD2 HIS A 348      14.223   7.089 -14.654  1.00 50.73           C  
ATOM   2805  ND1 HIS A 348      14.571   8.887 -15.845  1.00 50.73           N  
ATOM   2810  CE1 HIS A 348      15.709   8.150 -15.770  1.00 50.73           C  
ATOM   2808  NE2 HIS A 348      15.547   7.049 -15.057  1.00 50.73           N  
ATOM   2813  N   ILE A 349      10.311   6.343 -15.773  1.00183.03           N  
ATOM   2814  CA  ILE A 349      10.180   4.917 -15.839  1.00183.03           C  
ATOM   2819  C   ILE A 349       9.872   4.478 -17.233  1.00183.03           C  
ATOM   2820  O   ILE A 349      10.274   3.387 -17.635  1.00183.03           O  
ATOM   2815  CB  ILE A 349       9.092   4.405 -14.946  1.00183.03           C  
ATOM   2816  CG1 ILE A 349       9.397   4.769 -13.486  1.00183.03           C  
ATOM   2817  CG2 ILE A 349       8.964   2.894 -15.184  1.00183.03           C  
ATOM   2818  CD1 ILE A 349      10.716   4.186 -12.978  1.00183.03           C  
ATOM   2821  N   LYS A 350       9.123   5.292 -17.999  1.00 49.38           N  
ATOM   2822  CA  LYS A 350       8.743   4.857 -19.312  1.00 49.38           C  
ATOM   2828  C   LYS A 350       9.974   4.526 -20.107  1.00 49.38           C  
ATOM   2829  O   LYS A 350      10.046   3.455 -20.709  1.00 49.38           O  
ATOM   2823  CB  LYS A 350       7.972   5.926 -20.102  1.00 49.38           C  
ATOM   2824  CG  LYS A 350       6.595   6.253 -19.520  1.00 49.38           C  
ATOM   2825  CD  LYS A 350       5.975   7.512 -20.127  1.00 49.38           C  
ATOM   2826  CE  LYS A 350       4.583   7.839 -19.583  1.00 49.38           C  
ATOM   2827  NZ  LYS A 350       4.090   9.095 -20.192  1.00 49.38           N1+
ATOM   2830  N   ASP A 351      10.982   5.424 -20.125  1.00 83.20           N  
ATOM   2831  CA  ASP A 351      12.184   5.127 -20.857  1.00 83.20           C  
ATOM   2836  C   ASP A 351      13.336   5.729 -20.107  1.00 83.20           C  
ATOM   2837  O   ASP A 351      13.644   6.908 -20.268  1.00 83.20           O  
ATOM   2832  CB  ASP A 351      12.193   5.733 -22.273  1.00 83.20           C  
ATOM   2833  CG  ASP A 351      13.394   5.194 -23.038  1.00 83.20           C  
ATOM   2834  OD1 ASP A 351      14.263   4.541 -22.404  1.00 83.20           O  
ATOM   2835  OD2 ASP A 351      13.454   5.425 -24.276  1.00 83.20           O1-
ATOM   2838  N   PRO A 352      13.997   4.935 -19.310  1.00 76.42           N  
ATOM   2839  CA  PRO A 352      15.080   5.424 -18.499  1.00 76.42           C  
ATOM   2843  C   PRO A 352      16.253   5.904 -19.294  1.00 76.42           C  
ATOM   2844  O   PRO A 352      17.040   6.693 -18.774  1.00 76.42           O  
ATOM   2841  CB  PRO A 352      15.409   4.294 -17.529  1.00 76.42           C  
ATOM   2842  CG  PRO A 352      14.070   3.551 -17.372  1.00 76.42           C  
ATOM   2840  CD  PRO A 352      13.349   3.780 -18.710  1.00 76.42           C  
ATOM   2845  N   SER A 353      16.382   5.454 -20.552  1.00 89.54           N  
ATOM   2846  CA  SER A 353      17.486   5.789 -21.400  1.00 89.54           C  
ATOM   2849  C   SER A 353      17.528   7.272 -21.583  1.00 89.54           C  
ATOM   2850  O   SER A 353      18.590   7.851 -21.805  1.00 89.54           O  
ATOM   2847  CB  SER A 353      17.325   5.158 -22.789  1.00 89.54           C  
ATOM   2848  OG  SER A 353      18.310   5.663 -23.672  1.00 89.54           O  
ATOM   2851  N   LYS A 354      16.352   7.918 -21.506  1.00132.23           N  
ATOM   2852  CA  LYS A 354      16.207   9.336 -21.670  1.00132.23           C  
ATOM   2858  C   LYS A 354      16.887  10.074 -20.554  1.00132.23           C  
ATOM   2859  O   LYS A 354      17.328  11.205 -20.742  1.00132.23           O  
ATOM   2853  CB  LYS A 354      14.738   9.775 -21.766  1.00132.23           C  
ATOM   2854  CG  LYS A 354      14.203   9.612 -23.188  1.00132.23           C  
ATOM   2855  CD  LYS A 354      14.226   8.171 -23.697  1.00132.23           C  
ATOM   2856  CE  LYS A 354      14.098   8.065 -25.217  1.00132.23           C  
ATOM   2857  NZ  LYS A 354      15.420   8.291 -25.846  1.00132.23           N1+
ATOM   2860  N   ARG A 355      16.984   9.467 -19.355  1.00126.30           N  
ATOM   2861  CA  ARG A 355      17.616  10.106 -18.232  1.00126.30           C  
ATOM   2869  C   ARG A 355      16.850  11.333 -17.841  1.00126.30           C  
ATOM   2870  O   ARG A 355      17.432  12.350 -17.465  1.00126.30           O  
ATOM   2862  CB  ARG A 355      19.072  10.526 -18.508  1.00126.30           C  
ATOM   2863  CG  ARG A 355      20.012   9.352 -18.795  1.00126.30           C  
ATOM   2864  CD  ARG A 355      21.492   9.746 -18.824  1.00126.30           C  
ATOM   2865  NE  ARG A 355      21.671  10.762 -19.899  1.00126.30           N  
ATOM   2866  CZ  ARG A 355      22.857  11.427 -20.025  1.00126.30           C  
ATOM   2867  NH1 ARG A 355      23.895  11.142 -19.188  1.00126.30           N1+
ATOM   2868  NH2 ARG A 355      23.008  12.382 -20.988  1.00126.30           N  
ATOM   2871  N   VAL A 356      15.508  11.250 -17.894  1.00 35.71           N  
ATOM   2872  CA  VAL A 356      14.661  12.352 -17.534  1.00 35.71           C  
ATOM   2876  C   VAL A 356      14.910  12.710 -16.098  1.00 35.71           C  
ATOM   2877  O   VAL A 356      15.076  13.881 -15.763  1.00 35.71           O  
ATOM   2873  CB  VAL A 356      13.201  12.019 -17.652  1.00 35.71           C  
ATOM   2874  CG1 VAL A 356      12.381  13.201 -17.109  1.00 35.71           C  
ATOM   2875  CG2 VAL A 356      12.888  11.663 -19.114  1.00 35.71           C  
ATOM   2878  N   ALA A 357      14.948  11.698 -15.209  1.00 34.86           N  
ATOM   2879  CA  ALA A 357      15.107  11.932 -13.800  1.00 34.86           C  
ATOM   2881  C   ALA A 357      16.446  12.543 -13.526  1.00 34.86           C  
ATOM   2882  O   ALA A 357      16.560  13.474 -12.730  1.00 34.86           O  
ATOM   2880  CB  ALA A 357      15.017  10.639 -12.967  1.00 34.86           C  
ATOM   2883  N   GLN A 358      17.502  12.027 -14.183  1.00 82.48           N  
ATOM   2884  CA  GLN A 358      18.835  12.502 -13.943  1.00 82.48           C  
ATOM   2890  C   GLN A 358      18.964  13.921 -14.394  1.00 82.48           C  
ATOM   2891  O   GLN A 358      19.612  14.725 -13.727  1.00 82.48           O  
ATOM   2885  CB  GLN A 358      19.922  11.672 -14.649  1.00 82.48           C  
ATOM   2886  CG  GLN A 358      20.173  10.298 -14.018  1.00 82.48           C  
ATOM   2887  CD  GLN A 358      19.160   9.301 -14.556  1.00 82.48           C  
ATOM   2889  NE2 GLN A 358      19.451   7.987 -14.358  1.00 82.48           N  
ATOM   2888  OE1 GLN A 358      18.145   9.673 -15.140  1.00 82.48           O  
ATOM   2892  N   HIS A 359      18.362  14.267 -15.547  1.00 61.84           N  
ATOM   2893  CA  HIS A 359      18.448  15.617 -16.023  1.00 61.84           C  
ATOM   2900  C   HIS A 359      17.751  16.512 -15.054  1.00 61.84           C  
ATOM   2901  O   HIS A 359      18.197  17.632 -14.810  1.00 61.84           O  
ATOM   2896  CB  HIS A 359      17.839  15.834 -17.420  1.00 61.84           C  
ATOM   2895  CG  HIS A 359      18.766  15.391 -18.513  1.00 61.84           C  
ATOM   2898  CD2 HIS A 359      18.849  14.210 -19.183  1.00 61.84           C  
ATOM   2894  ND1 HIS A 359      19.766  16.187 -19.029  1.00 61.84           N  
ATOM   2899  CE1 HIS A 359      20.399  15.453 -19.977  1.00 61.84           C  
ATOM   2897  NE2 HIS A 359      19.879  14.247 -20.107  1.00 61.84           N  
ATOM   2902  N   THR A 360      16.626  16.049 -14.483  1.00 34.58           N  
ATOM   2903  CA  THR A 360      15.906  16.869 -13.551  1.00 34.58           C  
ATOM   2907  C   THR A 360      16.773  17.116 -12.355  1.00 34.58           C  
ATOM   2908  O   THR A 360      16.871  18.243 -11.876  1.00 34.58           O  
ATOM   2904  CB  THR A 360      14.632  16.246 -13.064  1.00 34.58           C  
ATOM   2906  CG2 THR A 360      13.956  17.226 -12.087  1.00 34.58           C  
ATOM   2905  OG1 THR A 360      13.768  15.978 -14.158  1.00 34.58           O  
ATOM   2909  N   LEU A 361      17.445  16.065 -11.848  1.00 50.62           N  
ATOM   2910  CA  LEU A 361      18.269  16.196 -10.680  1.00 50.62           C  
ATOM   2915  C   LEU A 361      19.373  17.170 -10.959  1.00 50.62           C  
ATOM   2916  O   LEU A 361      19.649  18.053 -10.149  1.00 50.62           O  
ATOM   2911  CB  LEU A 361      18.906  14.853 -10.280  1.00 50.62           C  
ATOM   2912  CG  LEU A 361      19.834  14.926  -9.054  1.00 50.62           C  
ATOM   2913  CD1 LEU A 361      19.077  15.367  -7.792  1.00 50.62           C  
ATOM   2914  CD2 LEU A 361      20.587  13.600  -8.865  1.00 50.62           C  
ATOM   2917  N   ALA A 362      20.025  17.042 -12.131  1.00 35.47           N  
ATOM   2918  CA  ALA A 362      21.120  17.902 -12.491  1.00 35.47           C  
ATOM   2920  C   ALA A 362      20.628  19.314 -12.596  1.00 35.47           C  
ATOM   2921  O   ALA A 362      21.278  20.244 -12.120  1.00 35.47           O  
ATOM   2919  CB  ALA A 362      21.747  17.518 -13.841  1.00 35.47           C  
ATOM   2922  N   ARG A 363      19.448  19.514 -13.207  1.00135.07           N  
ATOM   2923  CA  ARG A 363      18.931  20.839 -13.391  1.00135.07           C  
ATOM   2931  C   ARG A 363      18.710  21.477 -12.056  1.00135.07           C  
ATOM   2932  O   ARG A 363      19.075  22.631 -11.839  1.00135.07           O  
ATOM   2924  CB  ARG A 363      17.577  20.840 -14.123  1.00135.07           C  
ATOM   2925  CG  ARG A 363      16.912  22.216 -14.222  1.00135.07           C  
ATOM   2926  CD  ARG A 363      15.565  22.175 -14.951  1.00135.07           C  
ATOM   2927  NE  ARG A 363      14.682  21.242 -14.194  1.00135.07           N  
ATOM   2928  CZ  ARG A 363      13.854  21.702 -13.211  1.00135.07           C  
ATOM   2929  NH1 ARG A 363      13.744  23.042 -12.975  1.00135.07           N1+
ATOM   2930  NH2 ARG A 363      13.132  20.817 -12.465  1.00135.07           N  
ATOM   2933  N   GLU A 364      18.105  20.732 -11.117  1.00128.63           N  
ATOM   2934  CA  GLU A 364      17.761  21.290  -9.844  1.00128.63           C  
ATOM   2940  C   GLU A 364      18.987  21.626  -9.043  1.00128.63           C  
ATOM   2941  O   GLU A 364      19.048  22.670  -8.397  1.00128.63           O  
ATOM   2935  CB  GLU A 364      16.923  20.319  -9.005  1.00128.63           C  
ATOM   2936  CG  GLU A 364      16.157  21.006  -7.880  1.00128.63           C  
ATOM   2937  CD  GLU A 364      14.869  21.559  -8.472  1.00128.63           C  
ATOM   2938  OE1 GLU A 364      14.932  22.200  -9.555  1.00128.63           O  
ATOM   2939  OE2 GLU A 364      13.799  21.332  -7.849  1.00128.63           O1-
ATOM   2942  N   VAL A 365      19.991  20.731  -9.025  1.00 46.85           N  
ATOM   2943  CA  VAL A 365      21.161  20.971  -8.225  1.00 46.85           C  
ATOM   2947  C   VAL A 365      21.954  22.110  -8.789  1.00 46.85           C  
ATOM   2948  O   VAL A 365      22.430  22.972  -8.055  1.00 46.85           O  
ATOM   2944  CB  VAL A 365      22.063  19.776  -8.148  1.00 46.85           C  
ATOM   2945  CG1 VAL A 365      23.287  20.140  -7.289  1.00 46.85           C  
ATOM   2946  CG2 VAL A 365      21.249  18.586  -7.615  1.00 46.85           C  
ATOM   2949  N   VAL A 366      22.121  22.135 -10.124  1.00 49.31           N  
ATOM   2950  CA  VAL A 366      22.877  23.172 -10.762  1.00 49.31           C  
ATOM   2954  C   VAL A 366      22.186  24.474 -10.514  1.00 49.31           C  
ATOM   2955  O   VAL A 366      22.837  25.497 -10.313  1.00 49.31           O  
ATOM   2951  CB  VAL A 366      22.990  22.996 -12.250  1.00 49.31           C  
ATOM   2952  CG1 VAL A 366      23.676  24.239 -12.842  1.00 49.31           C  
ATOM   2953  CG2 VAL A 366      23.747  21.687 -12.531  1.00 49.31           C  
ATOM   2956  N   THR A 367      20.839  24.479 -10.527  1.00105.47           N  
ATOM   2957  CA  THR A 367      20.161  25.729 -10.353  1.00105.47           C  
ATOM   2961  C   THR A 367      20.473  26.258  -8.986  1.00105.47           C  
ATOM   2962  O   THR A 367      20.728  27.450  -8.815  1.00105.47           O  
ATOM   2958  CB  THR A 367      18.669  25.657 -10.538  1.00105.47           C  
ATOM   2960  CG2 THR A 367      18.009  25.035  -9.298  1.00105.47           C  
ATOM   2959  OG1 THR A 367      18.152  26.961 -10.738  1.00105.47           O  
ATOM   2963  N   LEU A 368      20.477  25.384  -7.961  1.00 59.95           N  
ATOM   2964  CA  LEU A 368      20.748  25.861  -6.638  1.00 59.95           C  
ATOM   2969  C   LEU A 368      22.146  26.408  -6.546  1.00 59.95           C  
ATOM   2970  O   LEU A 368      22.347  27.505  -6.030  1.00 59.95           O  
ATOM   2965  CB  LEU A 368      20.616  24.753  -5.576  1.00 59.95           C  
ATOM   2966  CG  LEU A 368      20.899  25.220  -4.135  1.00 59.95           C  
ATOM   2967  CD1 LEU A 368      19.909  26.308  -3.689  1.00 59.95           C  
ATOM   2968  CD2 LEU A 368      20.939  24.025  -3.166  1.00 59.95           C  
ATOM   2971  N   VAL A 369      23.161  25.646  -7.007  1.00 76.34           N  
ATOM   2972  CA  VAL A 369      24.521  26.105  -6.870  1.00 76.34           C  
ATOM   2976  C   VAL A 369      24.894  27.206  -7.832  1.00 76.34           C  
ATOM   2977  O   VAL A 369      25.441  28.235  -7.436  1.00 76.34           O  
ATOM   2973  CB  VAL A 369      25.523  24.997  -7.042  1.00 76.34           C  
ATOM   2974  CG1 VAL A 369      26.940  25.592  -6.958  1.00 76.34           C  
ATOM   2975  CG2 VAL A 369      25.241  23.919  -5.982  1.00 76.34           C  
ATOM   2978  N   HIS A 370      24.701  26.954  -9.141  1.00116.68           N  
ATOM   2979  CA  HIS A 370      25.064  27.840 -10.220  1.00116.68           C  
ATOM   2986  C   HIS A 370      24.027  28.842 -10.637  1.00116.68           C  
ATOM   2987  O   HIS A 370      24.375  29.890 -11.180  1.00116.68           O  
ATOM   2982  CB  HIS A 370      25.542  27.070 -11.458  1.00116.68           C  
ATOM   2981  CG  HIS A 370      26.790  26.306 -11.135  1.00116.68           C  
ATOM   2984  CD2 HIS A 370      26.966  24.986 -10.854  1.00116.68           C  
ATOM   2980  ND1 HIS A 370      28.036  26.882 -11.032  1.00116.68           N  
ATOM   2985  CE1 HIS A 370      28.899  25.891 -10.695  1.00116.68           C  
ATOM   2983  NE2 HIS A 370      28.295  24.722 -10.576  1.00116.68           N  
ATOM   2988  N   GLY A 371      22.726  28.539 -10.468  1.00 29.61           N  
ATOM   2989  CA  GLY A 371      21.720  29.453 -10.941  1.00 29.61           C  
ATOM   2990  C   GLY A 371      21.062  28.851 -12.150  1.00 29.61           C  
ATOM   2991  O   GLY A 371      21.622  27.987 -12.822  1.00 29.61           O  
ATOM   2992  N   LYS A 372      19.838  29.330 -12.459  1.00135.25           N  
ATOM   2993  CA  LYS A 372      18.997  28.799 -13.496  1.00135.25           C  
ATOM   2999  C   LYS A 372      19.597  28.952 -14.866  1.00135.25           C  
ATOM   3000  O   LYS A 372      19.523  28.035 -15.681  1.00135.25           O  
ATOM   2994  CB  LYS A 372      17.602  29.445 -13.495  1.00135.25           C  
ATOM   2995  CG  LYS A 372      17.605  30.942 -13.815  1.00135.25           C  
ATOM   2996  CD  LYS A 372      16.204  31.555 -13.863  1.00135.25           C  
ATOM   2997  CE  LYS A 372      15.178  30.689 -14.598  1.00135.25           C  
ATOM   2998  NZ  LYS A 372      15.546  30.565 -16.025  1.00135.25           N1+
ATOM   3001  N   GLN A 373      20.208  30.109 -15.175  1.00 32.12           N  
ATOM   3002  CA  GLN A 373      20.709  30.298 -16.509  1.00 32.12           C  
ATOM   3008  C   GLN A 373      21.808  29.323 -16.790  1.00 32.12           C  
ATOM   3009  O   GLN A 373      21.854  28.720 -17.862  1.00 32.12           O  
ATOM   3003  CB  GLN A 373      21.244  31.719 -16.740  1.00 32.12           C  
ATOM   3004  CG  GLN A 373      20.136  32.775 -16.736  1.00 32.12           C  
ATOM   3005  CD  GLN A 373      20.783  34.138 -16.920  1.00 32.12           C  
ATOM   3007  NE2 GLN A 373      19.986  35.132 -17.394  1.00 32.12           N  
ATOM   3006  OE1 GLN A 373      21.968  34.316 -16.641  1.00 32.12           O  
ATOM   3010  N   GLU A 374      22.717  29.124 -15.821  1.00 64.62           N  
ATOM   3011  CA  GLU A 374      23.815  28.223 -16.022  1.00 64.62           C  
ATOM   3017  C   GLU A 374      23.253  26.851 -16.199  1.00 64.62           C  
ATOM   3018  O   GLU A 374      23.776  26.050 -16.972  1.00 64.62           O  
ATOM   3012  CB  GLU A 374      24.785  28.179 -14.830  1.00 64.62           C  
ATOM   3013  CG  GLU A 374      25.582  29.472 -14.634  1.00 64.62           C  
ATOM   3014  CD  GLU A 374      26.651  29.541 -15.716  1.00 64.62           C  
ATOM   3015  OE1 GLU A 374      27.359  28.519 -15.913  1.00 64.62           O  
ATOM   3016  OE2 GLU A 374      26.771  30.616 -16.362  1.00 64.62           O1-
ATOM   3019  N   ALA A 375      22.170  26.543 -15.469  1.00 27.85           N  
ATOM   3020  CA  ALA A 375      21.576  25.240 -15.535  1.00 27.85           C  
ATOM   3022  C   ALA A 375      21.070  24.975 -16.921  1.00 27.85           C  
ATOM   3023  O   ALA A 375      21.241  23.878 -17.451  1.00 27.85           O  
ATOM   3021  CB  ALA A 375      20.386  25.084 -14.573  1.00 27.85           C  
ATOM   3024  N   SER A 376      20.428  25.978 -17.549  1.00 27.25           N  
ATOM   3025  CA  SER A 376      19.853  25.784 -18.852  1.00 27.25           C  
ATOM   3028  C   SER A 376      20.931  25.492 -19.845  1.00 27.25           C  
ATOM   3029  O   SER A 376      20.812  24.569 -20.650  1.00 27.25           O  
ATOM   3026  CB  SER A 376      19.094  27.022 -19.359  1.00 27.25           C  
ATOM   3027  OG  SER A 376      18.551  26.765 -20.646  1.00 27.25           O  
ATOM   3030  N   ALA A 377      22.026  26.270 -19.805  1.00 24.12           N  
ATOM   3031  CA  ALA A 377      23.076  26.111 -20.767  1.00 24.12           C  
ATOM   3033  C   ALA A 377      23.668  24.745 -20.626  1.00 24.12           C  
ATOM   3034  O   ALA A 377      23.955  24.080 -21.620  1.00 24.12           O  
ATOM   3032  CB  ALA A 377      24.214  27.129 -20.579  1.00 24.12           C  
ATOM   3035  N   ALA A 378      23.864  24.290 -19.377  1.00 33.13           N  
ATOM   3036  CA  ALA A 378      24.492  23.022 -19.139  1.00 33.13           C  
ATOM   3038  C   ALA A 378      23.650  21.920 -19.696  1.00 33.13           C  
ATOM   3039  O   ALA A 378      24.170  20.963 -20.268  1.00 33.13           O  
ATOM   3037  CB  ALA A 378      24.706  22.738 -17.641  1.00 33.13           C  
ATOM   3040  N   GLU A 379      22.317  22.016 -19.533  1.00 62.43           N  
ATOM   3041  CA  GLU A 379      21.469  20.961 -20.001  1.00 62.43           C  
ATOM   3047  C   GLU A 379      21.545  20.882 -21.492  1.00 62.43           C  
ATOM   3048  O   GLU A 379      21.582  19.792 -22.057  1.00 62.43           O  
ATOM   3042  CB  GLU A 379      19.992  21.121 -19.607  1.00 62.43           C  
ATOM   3043  CG  GLU A 379      19.175  19.866 -19.934  1.00 62.43           C  
ATOM   3044  CD  GLU A 379      17.729  20.083 -19.518  1.00 62.43           C  
ATOM   3045  OE1 GLU A 379      17.490  20.343 -18.308  1.00 62.43           O  
ATOM   3046  OE2 GLU A 379      16.842  19.983 -20.406  1.00 62.43           O1-
ATOM   3049  N   ASP A 380      21.583  22.041 -22.174  1.00 31.55           N  
ATOM   3050  CA  ASP A 380      21.616  22.033 -23.609  1.00 31.55           C  
ATOM   3055  C   ASP A 380      22.863  21.338 -24.054  1.00 31.55           C  
ATOM   3056  O   ASP A 380      22.838  20.542 -24.993  1.00 31.55           O  
ATOM   3051  CB  ASP A 380      21.614  23.447 -24.217  1.00 31.55           C  
ATOM   3052  CG  ASP A 380      20.216  24.021 -24.042  1.00 31.55           C  
ATOM   3053  OD1 ASP A 380      19.261  23.211 -23.900  1.00 31.55           O  
ATOM   3054  OD2 ASP A 380      20.081  25.273 -24.053  1.00 31.55           O1-
ATOM   3057  N   GLN A 381      23.992  21.607 -23.377  1.00 40.77           N  
ATOM   3058  CA  GLN A 381      25.241  21.015 -23.761  1.00 40.77           C  
ATOM   3064  C   GLN A 381      25.142  19.531 -23.594  1.00 40.77           C  
ATOM   3065  O   GLN A 381      25.598  18.770 -24.443  1.00 40.77           O  
ATOM   3059  CB  GLN A 381      26.411  21.503 -22.894  1.00 40.77           C  
ATOM   3060  CG  GLN A 381      26.675  23.003 -23.028  1.00 40.77           C  
ATOM   3061  CD  GLN A 381      27.795  23.373 -22.068  1.00 40.77           C  
ATOM   3063  NE2 GLN A 381      27.446  24.135 -20.997  1.00 40.77           N  
ATOM   3062  OE1 GLN A 381      28.947  22.990 -22.260  1.00 40.77           O  
ATOM   3066  N   HIS A 382      24.525  19.079 -22.489  1.00 93.17           N  
ATOM   3067  CA  HIS A 382      24.387  17.678 -22.205  1.00 93.17           C  
ATOM   3074  C   HIS A 382      23.451  17.029 -23.172  1.00 93.17           C  
ATOM   3075  O   HIS A 382      23.451  15.807 -23.312  1.00 93.17           O  
ATOM   3070  CB  HIS A 382      23.940  17.375 -20.766  1.00 93.17           C  
ATOM   3069  CG  HIS A 382      25.109  17.403 -19.825  1.00 93.17           C  
ATOM   3072  CD2 HIS A 382      25.649  18.422 -19.103  1.00 93.17           C  
ATOM   3068  ND1 HIS A 382      25.893  16.301 -19.564  1.00 93.17           N  
ATOM   3073  CE1 HIS A 382      26.862  16.704 -18.704  1.00 93.17           C  
ATOM   3071  NE2 HIS A 382      26.755  17.983 -18.395  1.00 93.17           N  
ATOM   3076  N   ARG A 383      22.571  17.826 -23.800  1.00158.89           N  
ATOM   3077  CA  ARG A 383      21.619  17.345 -24.760  1.00158.89           C  
ATOM   3085  C   ARG A 383      22.331  16.845 -25.981  1.00158.89           C  
ATOM   3086  O   ARG A 383      21.871  15.894 -26.607  1.00158.89           O  
ATOM   3078  CB  ARG A 383      20.626  18.438 -25.190  1.00158.89           C  
ATOM   3079  CG  ARG A 383      19.825  19.011 -24.016  1.00158.89           C  
ATOM   3080  CD  ARG A 383      18.423  18.420 -23.840  1.00158.89           C  
ATOM   3081  NE  ARG A 383      18.570  17.045 -23.287  1.00158.89           N  
ATOM   3082  CZ  ARG A 383      17.667  16.572 -22.378  1.00158.89           C  
ATOM   3083  NH1 ARG A 383      16.687  17.389 -21.895  1.00158.89           N1+
ATOM   3084  NH2 ARG A 383      17.744  15.276 -21.955  1.00158.89           N  
ATOM   3087  N   MET A 384      23.472  17.467 -26.354  1.00102.45           N  
ATOM   3088  CA  MET A 384      24.166  17.094 -27.559  1.00102.45           C  
ATOM   3093  C   MET A 384      24.504  15.632 -27.509  1.00102.45           C  
ATOM   3094  O   MET A 384      24.592  15.026 -26.443  1.00102.45           O  
ATOM   3089  CB  MET A 384      25.457  17.898 -27.805  1.00102.45           C  
ATOM   3090  CG  MET A 384      26.548  17.662 -26.761  1.00102.45           C  
ATOM   3091  SD  MET A 384      27.964  18.797 -26.877  1.00102.45           S  
ATOM   3092  CE  MET A 384      28.851  18.084 -25.460  1.00102.45           C  
ATOM   3095  N   MET A 385      24.679  15.025 -28.699  1.00 73.11           N  
ATOM   3096  CA  MET A 385      24.896  13.613 -28.811  1.00 73.11           C  
ATOM   3101  C   MET A 385      26.184  13.206 -28.173  1.00 73.11           C  
ATOM   3102  O   MET A 385      26.257  12.134 -27.573  1.00 73.11           O  
ATOM   3097  CB  MET A 385      24.862  13.116 -30.263  1.00 73.11           C  
ATOM   3098  CG  MET A 385      23.475  13.314 -30.875  1.00 73.11           C  
ATOM   3099  SD  MET A 385      22.143  12.466 -29.974  1.00 73.11           S  
ATOM   3100  CE  MET A 385      20.791  13.277 -30.873  1.00 73.11           C  
ATOM   3103  N   TYR A 386      27.249  14.026 -28.277  1.00 70.27           N  
ATOM   3104  CA  TYR A 386      28.461  13.557 -27.674  1.00 70.27           C  
ATOM   3113  C   TYR A 386      28.693  14.356 -26.430  1.00 70.27           C  
ATOM   3114  O   TYR A 386      29.057  15.530 -26.476  1.00 70.27           O  
ATOM   3105  CB  TYR A 386      29.690  13.711 -28.586  1.00 70.27           C  
ATOM   3106  CG  TYR A 386      30.806  12.938 -27.976  1.00 70.27           C  
ATOM   3107  CD1 TYR A 386      30.830  11.567 -28.088  1.00 70.27           C  
ATOM   3108  CD2 TYR A 386      31.830  13.571 -27.312  1.00 70.27           C  
ATOM   3109  CE1 TYR A 386      31.852  10.834 -27.537  1.00 70.27           C  
ATOM   3110  CE2 TYR A 386      32.857  12.843 -26.759  1.00 70.27           C  
ATOM   3111  CZ  TYR A 386      32.868  11.474 -26.872  1.00 70.27           C  
ATOM   3112  OH  TYR A 386      33.921  10.726 -26.307  1.00 70.27           O  
ATOM   3115  N   THR A 387      28.410  13.732 -25.272  1.00 74.09           N  
ATOM   3116  CA  THR A 387      28.582  14.359 -23.996  1.00 74.09           C  
ATOM   3120  C   THR A 387      30.019  14.395 -23.579  1.00 74.09           C  
ATOM   3121  O   THR A 387      30.448  15.337 -22.913  1.00 74.09           O  
ATOM   3117  CB  THR A 387      27.811  13.690 -22.895  1.00 74.09           C  
ATOM   3119  CG2 THR A 387      26.321  13.690 -23.273  1.00 74.09           C  
ATOM   3118  OG1 THR A 387      28.270  12.359 -22.707  1.00 74.09           O  
TER   
HEADER    1y42_chain_X
ATOM     63  N   PRO X   8      75.674  47.508  30.626  1.00 90.34           N  
ATOM     64  CA  PRO X   8      75.208  48.210  31.785  1.00 90.34           C  
ATOM     68  C   PRO X   8      75.734  47.494  32.983  1.00 90.34           C  
ATOM     69  O   PRO X   8      76.300  46.415  32.831  1.00 90.34           O  
ATOM     66  CB  PRO X   8      73.679  48.225  31.693  1.00 90.34           C  
ATOM     67  CG  PRO X   8      73.340  47.187  30.610  1.00 90.34           C  
ATOM     65  CD  PRO X   8      74.590  47.178  29.719  1.00 90.34           C  
ATOM     70  N   LYS X   9      75.572  48.082  34.179  1.00 97.16           N  
ATOM     71  CA  LYS X   9      76.063  47.468  35.374  1.00 97.16           C  
ATOM     77  C   LYS X   9      75.364  46.158  35.535  1.00 97.16           C  
ATOM     78  O   LYS X   9      75.967  45.174  35.955  1.00 97.16           O  
ATOM     72  CB  LYS X   9      75.778  48.309  36.628  1.00 97.16           C  
ATOM     73  CG  LYS X   9      76.470  49.673  36.592  1.00 97.16           C  
ATOM     74  CD  LYS X   9      75.927  50.590  35.494  1.00 97.16           C  
ATOM     75  CE  LYS X   9      76.602  51.962  35.436  1.00 97.16           C  
ATOM     76  NZ  LYS X   9      76.061  52.738  34.298  1.00 97.16           N1+
ATOM     79  N   TYR X  10      74.063  46.118  35.196  1.00 46.88           N  
ATOM     80  CA  TYR X  10      73.269  44.932  35.339  1.00 46.88           C  
ATOM     89  C   TYR X  10      73.821  43.848  34.463  1.00 46.88           C  
ATOM     90  O   TYR X  10      73.984  42.709  34.901  1.00 46.88           O  
ATOM     81  CB  TYR X  10      71.808  45.185  34.929  1.00 46.88           C  
ATOM     82  CG  TYR X  10      71.056  43.902  35.001  1.00 46.88           C  
ATOM     83  CD1 TYR X  10      70.545  43.448  36.195  1.00 46.88           C  
ATOM     84  CD2 TYR X  10      70.859  43.157  33.863  1.00 46.88           C  
ATOM     85  CE1 TYR X  10      69.849  42.263  36.248  1.00 46.88           C  
ATOM     86  CE2 TYR X  10      70.165  41.972  33.910  1.00 46.88           C  
ATOM     87  CZ  TYR X  10      69.658  41.524  35.105  1.00 46.88           C  
ATOM     88  OH  TYR X  10      68.945  40.308  35.158  1.00 46.88           O  
ATOM     91  N   THR X  11      74.144  44.174  33.198  1.00 97.45           N  
ATOM     92  CA  THR X  11      74.634  43.168  32.301  1.00 97.45           C  
ATOM     96  C   THR X  11      75.955  42.693  32.806  1.00 97.45           C  
ATOM     97  O   THR X  11      76.276  41.508  32.723  1.00 97.45           O  
ATOM     93  CB  THR X  11      74.809  43.648  30.888  1.00 97.45           C  
ATOM     95  CG2 THR X  11      76.023  44.587  30.806  1.00 97.45           C  
ATOM     94  OG1 THR X  11      75.004  42.540  30.024  1.00 97.45           O  
ATOM     98  N   ALA X  12      76.756  43.620  33.359  1.00 21.69           N  
ATOM     99  CA  ALA X  12      78.060  43.281  33.843  1.00 21.69           C  
ATOM    101  C   ALA X  12      77.897  42.264  34.926  1.00 21.69           C  
ATOM    102  O   ALA X  12      78.668  41.310  35.006  1.00 21.69           O  
ATOM    100  CB  ALA X  12      78.802  44.487  34.445  1.00 21.69           C  
ATOM    103  N   LYS X  13      76.878  42.445  35.789  1.00 44.61           N  
ATOM    104  CA  LYS X  13      76.658  41.529  36.870  1.00 44.61           C  
ATOM    110  C   LYS X  13      76.321  40.174  36.327  1.00 44.61           C  
ATOM    111  O   LYS X  13      76.768  39.164  36.867  1.00 44.61           O  
ATOM    105  CB  LYS X  13      75.535  41.952  37.833  1.00 44.61           C  
ATOM    106  CG  LYS X  13      75.954  43.076  38.784  1.00 44.61           C  
ATOM    107  CD  LYS X  13      74.823  43.573  39.683  1.00 44.61           C  
ATOM    108  CE  LYS X  13      75.303  44.477  40.820  1.00 44.61           C  
ATOM    109  NZ  LYS X  13      74.218  44.660  41.811  1.00 44.61           N1+
ATOM    112  N   ILE X  14      75.523  40.112  35.245  1.00 85.80           N  
ATOM    113  CA  ILE X  14      75.148  38.851  34.662  1.00 85.80           C  
ATOM    118  C   ILE X  14      76.398  38.180  34.184  1.00 85.80           C  
ATOM    119  O   ILE X  14      76.580  36.976  34.361  1.00 85.80           O  
ATOM    114  CB  ILE X  14      74.250  39.019  33.467  1.00 85.80           C  
ATOM    115  CG1 ILE X  14      72.918  39.674  33.868  1.00 85.80           C  
ATOM    116  CG2 ILE X  14      74.083  37.641  32.805  1.00 85.80           C  
ATOM    117  CD1 ILE X  14      72.082  38.824  34.822  1.00 85.80           C  
ATOM    120  N   ASN X  15      77.301  38.957  33.558  1.00 46.58           N  
ATOM    121  CA  ASN X  15      78.513  38.412  33.017  1.00 46.58           C  
ATOM    126  C   ASN X  15      79.327  37.839  34.135  1.00 46.58           C  
ATOM    127  O   ASN X  15      79.877  36.746  34.014  1.00 46.58           O  
ATOM    122  CB  ASN X  15      79.378  39.481  32.327  1.00 46.58           C  
ATOM    123  CG  ASN X  15      78.598  40.035  31.142  1.00 46.58           C  
ATOM    125  ND2 ASN X  15      78.283  39.158  30.153  1.00 46.58           N  
ATOM    124  OD1 ASN X  15      78.274  41.220  31.098  1.00 46.58           O  
ATOM    128  N   GLU X  16      79.414  38.564  35.265  1.00 34.37           N  
ATOM    129  CA  GLU X  16      80.210  38.122  36.375  1.00 34.37           C  
ATOM    135  C   GLU X  16      79.632  36.847  36.908  1.00 34.37           C  
ATOM    136  O   GLU X  16      80.360  35.937  37.299  1.00 34.37           O  
ATOM    130  CB  GLU X  16      80.243  39.130  37.534  1.00 34.37           C  
ATOM    131  CG  GLU X  16      81.101  38.657  38.708  1.00 34.37           C  
ATOM    132  CD  GLU X  16      81.062  39.722  39.793  1.00 34.37           C  
ATOM    133  OE1 GLU X  16      80.381  40.762  39.584  1.00 34.37           O  
ATOM    134  OE2 GLU X  16      81.715  39.506  40.849  1.00 34.37           O1-
ATOM    137  N   ALA X  17      78.294  36.741  36.941  1.00 26.32           N  
ATOM    138  CA  ALA X  17      77.680  35.566  37.481  1.00 26.32           C  
ATOM    140  C   ALA X  17      78.089  34.382  36.661  1.00 26.32           C  
ATOM    141  O   ALA X  17      78.378  33.316  37.200  1.00 26.32           O  
ATOM    139  CB  ALA X  17      76.144  35.633  37.470  1.00 26.32           C  
ATOM    142  N   GLU X  18      78.120  34.545  35.327  1.00 32.08           N  
ATOM    143  CA  GLU X  18      78.466  33.462  34.449  1.00 32.08           C  
ATOM    149  C   GLU X  18      79.889  33.067  34.691  1.00 32.08           C  
ATOM    150  O   GLU X  18      80.209  31.879  34.739  1.00 32.08           O  
ATOM    144  CB  GLU X  18      78.351  33.857  32.968  1.00 32.08           C  
ATOM    145  CG  GLU X  18      76.925  34.203  32.540  1.00 32.08           C  
ATOM    146  CD  GLU X  18      76.962  34.611  31.075  1.00 32.08           C  
ATOM    147  OE1 GLU X  18      77.978  34.298  30.399  1.00 32.08           O  
ATOM    148  OE2 GLU X  18      75.975  35.242  30.611  1.00 32.08           O1-
ATOM    151  N   GLU X  19      80.787  34.057  34.851  1.00 76.19           N  
ATOM    152  CA  GLU X  19      82.177  33.748  35.035  1.00 76.19           C  
ATOM    158  C   GLU X  19      82.334  33.021  36.334  1.00 76.19           C  
ATOM    159  O   GLU X  19      83.095  32.061  36.430  1.00 76.19           O  
ATOM    153  CB  GLU X  19      83.091  34.992  35.048  1.00 76.19           C  
ATOM    154  CG  GLU X  19      82.878  35.931  36.236  1.00 76.19           C  
ATOM    155  CD  GLU X  19      83.830  37.110  36.104  1.00 76.19           C  
ATOM    156  OE1 GLU X  19      84.467  37.239  35.025  1.00 76.19           O  
ATOM    157  OE2 GLU X  19      83.932  37.900  37.082  1.00 76.19           O1-
ATOM    160  N   ASN X  20      81.600  33.460  37.372  1.00 37.87           N  
ATOM    161  CA  ASN X  20      81.697  32.833  38.657  1.00 37.87           C  
ATOM    166  C   ASN X  20      81.220  31.421  38.522  1.00 37.87           C  
ATOM    167  O   ASN X  20      81.794  30.502  39.103  1.00 37.87           O  
ATOM    162  CB  ASN X  20      80.814  33.508  39.721  1.00 37.87           C  
ATOM    163  CG  ASN X  20      81.341  34.914  39.973  1.00 37.87           C  
ATOM    165  ND2 ASN X  20      80.408  35.856  40.272  1.00 37.87           N  
ATOM    164  OD1 ASN X  20      82.542  35.172  39.906  1.00 37.87           O  
ATOM    168  N   TRP X  21      80.148  31.212  37.737  1.00 76.58           N  
ATOM    169  CA  TRP X  21      79.580  29.905  37.587  1.00 76.58           C  
ATOM    180  C   TRP X  21      80.571  29.007  36.923  1.00 76.58           C  
ATOM    181  O   TRP X  21      80.685  27.832  37.270  1.00 76.58           O  
ATOM    170  CB  TRP X  21      78.290  29.902  36.751  1.00 76.58           C  
ATOM    171  CG  TRP X  21      77.596  28.562  36.701  1.00 76.58           C  
ATOM    173  CD1 TRP X  21      77.581  27.611  35.723  1.00 76.58           C  
ATOM    172  CD2 TRP X  21      76.800  28.049  37.780  1.00 76.58           C  
ATOM    175  CE2 TRP X  21      76.328  26.798  37.387  1.00 76.58           C  
ATOM    176  CE3 TRP X  21      76.491  28.579  39.000  1.00 76.58           C  
ATOM    174  NE1 TRP X  21      76.812  26.541  36.121  1.00 76.58           N  
ATOM    177  CZ2 TRP X  21      75.536  26.052  38.214  1.00 76.58           C  
ATOM    178  CZ3 TRP X  21      75.688  27.829  39.829  1.00 76.58           C  
ATOM    179  CH2 TRP X  21      75.220  26.590  39.442  1.00 76.58           C  
ATOM    182  N   GLN X  22      81.304  29.538  35.930  1.00109.60           N  
ATOM    183  CA  GLN X  22      82.252  28.738  35.219  1.00109.60           C  
ATOM    189  C   GLN X  22      83.355  28.329  36.142  1.00109.60           C  
ATOM    190  O   GLN X  22      83.833  27.199  36.077  1.00109.60           O  
ATOM    184  CB  GLN X  22      82.874  29.466  34.019  1.00109.60           C  
ATOM    185  CG  GLN X  22      83.713  28.526  33.159  1.00109.60           C  
ATOM    186  CD  GLN X  22      82.799  27.376  32.759  1.00109.60           C  
ATOM    188  NE2 GLN X  22      83.340  26.129  32.793  1.00109.60           N  
ATOM    187  OE1 GLN X  22      81.627  27.579  32.442  1.00109.60           O  
ATOM    191  N   ALA X  23      83.798  29.238  37.032  1.00 25.27           N  
ATOM    192  CA  ALA X  23      84.865  28.890  37.924  1.00 25.27           C  
ATOM    194  C   ALA X  23      84.393  27.758  38.782  1.00 25.27           C  
ATOM    195  O   ALA X  23      85.131  26.803  39.023  1.00 25.27           O  
ATOM    193  CB  ALA X  23      85.266  30.045  38.857  1.00 25.27           C  
ATOM    196  N   ARG X  24      83.132  27.824  39.257  1.00149.36           N  
ATOM    197  CA  ARG X  24      82.660  26.771  40.107  1.00149.36           C  
ATOM    205  C   ARG X  24      82.602  25.513  39.300  1.00149.36           C  
ATOM    206  O   ARG X  24      82.871  24.426  39.808  1.00149.36           O  
ATOM    198  CB  ARG X  24      81.265  26.966  40.742  1.00149.36           C  
ATOM    199  CG  ARG X  24      80.077  26.912  39.783  1.00149.36           C  
ATOM    200  CD  ARG X  24      78.726  27.101  40.485  1.00149.36           C  
ATOM    201  NE  ARG X  24      78.577  26.046  41.534  1.00149.36           N  
ATOM    202  CZ  ARG X  24      77.982  24.849  41.247  1.00149.36           C  
ATOM    203  NH1 ARG X  24      77.610  24.557  39.968  1.00149.36           N1+
ATOM    204  NH2 ARG X  24      77.746  23.946  42.244  1.00149.36           N  
ATOM    207  N   ALA X  25      82.241  25.627  38.008  1.00 30.06           N  
ATOM    208  CA  ALA X  25      82.127  24.475  37.161  1.00 30.06           C  
ATOM    210  C   ALA X  25      83.463  23.806  37.072  1.00 30.06           C  
ATOM    211  O   ALA X  25      83.550  22.579  37.101  1.00 30.06           O  
ATOM    209  CB  ALA X  25      81.693  24.827  35.728  1.00 30.06           C  
ATOM    212  N   GLU X  26      84.543  24.603  36.949  1.00 80.39           N  
ATOM    213  CA  GLU X  26      85.872  24.070  36.845  1.00 80.39           C  
ATOM    219  C   GLU X  26      86.253  23.401  38.125  1.00 80.39           C  
ATOM    220  O   GLU X  26      86.869  22.337  38.119  1.00 80.39           O  
ATOM    214  CB  GLU X  26      86.939  25.142  36.576  1.00 80.39           C  
ATOM    215  CG  GLU X  26      88.363  24.588  36.652  1.00 80.39           C  
ATOM    216  CD  GLU X  26      88.501  23.525  35.575  1.00 80.39           C  
ATOM    217  OE1 GLU X  26      88.115  23.815  34.410  1.00 80.39           O  
ATOM    218  OE2 GLU X  26      88.980  22.406  35.902  1.00 80.39           O1-
ATOM    221  N   ALA X  27      85.885  24.011  39.265  1.00 28.52           N  
ATOM    222  CA  ALA X  27      86.270  23.472  40.533  1.00 28.52           C  
ATOM    224  C   ALA X  27      85.690  22.100  40.657  1.00 28.52           C  
ATOM    225  O   ALA X  27      86.355  21.180  41.126  1.00 28.52           O  
ATOM    223  CB  ALA X  27      85.751  24.307  41.716  1.00 28.52           C  
ATOM    226  N   ILE X  28      84.421  21.927  40.246  1.00137.86           N  
ATOM    227  CA  ILE X  28      83.800  20.639  40.333  1.00137.86           C  
ATOM    232  C   ILE X  28      84.443  19.652  39.398  1.00137.86           C  
ATOM    233  O   ILE X  28      84.639  18.495  39.765  1.00137.86           O  
ATOM    228  CB  ILE X  28      82.293  20.682  40.268  1.00137.86           C  
ATOM    229  CG1 ILE X  28      81.746  21.401  39.037  1.00137.86           C  
ATOM    230  CG2 ILE X  28      81.790  21.291  41.581  1.00137.86           C  
ATOM    231  CD1 ILE X  28      80.218  21.400  39.056  1.00137.86           C  
ATOM    234  N   LYS X  29      84.828  20.077  38.178  1.00 85.11           N  
ATOM    235  CA  LYS X  29      85.458  19.173  37.250  1.00 85.11           C  
ATOM    241  C   LYS X  29      86.695  18.651  37.915  1.00 85.11           C  
ATOM    242  O   LYS X  29      87.014  17.465  37.841  1.00 85.11           O  
ATOM    236  CB  LYS X  29      85.993  19.881  35.993  1.00 85.11           C  
ATOM    237  CG  LYS X  29      84.972  20.678  35.185  1.00 85.11           C  
ATOM    238  CD  LYS X  29      85.643  21.613  34.175  1.00 85.11           C  
ATOM    239  CE  LYS X  29      84.664  22.441  33.341  1.00 85.11           C  
ATOM    240  NZ  LYS X  29      85.400  23.292  32.381  1.00 85.11           N1+
ATOM    243  N   LYS X  30      87.421  19.566  38.579  1.00 81.39           N  
ATOM    244  CA  LYS X  30      88.662  19.313  39.250  1.00 81.39           C  
ATOM    250  C   LYS X  30      88.422  18.376  40.395  1.00 81.39           C  
ATOM    251  O   LYS X  30      89.285  17.566  40.727  1.00 81.39           O  
ATOM    245  CB  LYS X  30      89.273  20.613  39.796  1.00 81.39           C  
ATOM    246  CG  LYS X  30      90.737  20.491  40.202  1.00 81.39           C  
ATOM    247  CD  LYS X  30      91.408  21.849  40.410  1.00 81.39           C  
ATOM    248  CE  LYS X  30      92.877  21.751  40.828  1.00 81.39           C  
ATOM    249  NZ  LYS X  30      93.435  23.108  41.018  1.00 81.39           N1+
ATOM    252  N   GLY X  31      87.242  18.452  41.038  1.00 23.60           N  
ATOM    253  CA  GLY X  31      86.979  17.586  42.153  1.00 23.60           C  
ATOM    254  C   GLY X  31      87.099  18.379  43.414  1.00 23.60           C  
ATOM    255  O   GLY X  31      86.927  17.850  44.512  1.00 23.60           O  
ATOM    256  N   LYS X  32      87.430  19.675  43.288  1.00 87.37           N  
ATOM    257  CA  LYS X  32      87.541  20.534  44.431  1.00 87.37           C  
ATOM    263  C   LYS X  32      86.187  20.720  45.052  1.00 87.37           C  
ATOM    264  O   LYS X  32      86.054  20.714  46.274  1.00 87.37           O  
ATOM    258  CB  LYS X  32      88.076  21.926  44.065  1.00 87.37           C  
ATOM    259  CG  LYS X  32      89.536  21.911  43.610  1.00 87.37           C  
ATOM    260  CD  LYS X  32      90.494  21.391  44.683  1.00 87.37           C  
ATOM    261  CE  LYS X  32      91.958  21.366  44.242  1.00 87.37           C  
ATOM    262  NZ  LYS X  32      92.805  20.844  45.338  1.00 87.37           N1+
ATOM    265  N   LYS X  33      85.142  20.888  44.215  1.00113.93           N  
ATOM    266  CA  LYS X  33      83.811  21.178  44.684  1.00113.93           C  
ATOM    272  C   LYS X  33      82.889  20.059  44.305  1.00113.93           C  
ATOM    273  O   LYS X  33      83.014  19.466  43.234  1.00113.93           O  
ATOM    267  CB  LYS X  33      83.245  22.459  44.041  1.00113.93           C  
ATOM    268  CG  LYS X  33      81.767  22.727  44.328  1.00113.93           C  
ATOM    269  CD  LYS X  33      81.463  23.036  45.794  1.00113.93           C  
ATOM    270  CE  LYS X  33      79.981  23.303  46.064  1.00113.93           C  
ATOM    271  NZ  LYS X  33      79.606  24.637  45.547  1.00113.93           N1+
ATOM    274  N   GLN X  34      81.925  19.740  45.195  1.00 47.84           N  
ATOM    275  CA  GLN X  34      80.974  18.698  44.924  1.00 47.84           C  
ATOM    281  C   GLN X  34      79.871  19.291  44.110  1.00 47.84           C  
ATOM    282  O   GLN X  34      79.344  20.350  44.448  1.00 47.84           O  
ATOM    276  CB  GLN X  34      80.327  18.121  46.195  1.00 47.84           C  
ATOM    277  CG  GLN X  34      79.311  17.009  45.924  1.00 47.84           C  
ATOM    278  CD  GLN X  34      78.627  16.669  47.241  1.00 47.84           C  
ATOM    280  NE2 GLN X  34      78.108  15.416  47.352  1.00 47.84           N  
ATOM    279  OE1 GLN X  34      78.550  17.499  48.144  1.00 47.84           O  
ATOM    283  N   ASN X  35      79.480  18.626  43.004  1.00127.62           N  
ATOM    284  CA  ASN X  35      78.392  19.216  42.295  1.00127.62           C  
ATOM    289  C   ASN X  35      77.138  18.914  43.041  1.00127.62           C  
ATOM    290  O   ASN X  35      77.023  17.907  43.738  1.00127.62           O  
ATOM    285  CB  ASN X  35      78.263  18.878  40.794  1.00127.62           C  
ATOM    286  CG  ASN X  35      77.915  17.427  40.564  1.00127.62           C  
ATOM    288  ND2 ASN X  35      76.604  17.170  40.317  1.00127.62           N  
ATOM    287  OD1 ASN X  35      78.778  16.553  40.575  1.00127.62           O  
ATOM    291  N   THR X  36      76.154  19.813  42.895  1.00 53.40           N  
ATOM    292  CA  THR X  36      74.929  19.768  43.633  1.00 53.40           C  
ATOM    296  C   THR X  36      74.228  18.479  43.346  1.00 53.40           C  
ATOM    297  O   THR X  36      73.583  17.913  44.227  1.00 53.40           O  
ATOM    293  CB  THR X  36      74.007  20.889  43.256  1.00 53.40           C  
ATOM    295  CG2 THR X  36      72.761  20.824  44.155  1.00 53.40           C  
ATOM    294  OG1 THR X  36      74.663  22.136  43.435  1.00 53.40           O  
ATOM    298  N   TRP X  37      74.328  17.977  42.102  1.00 95.71           N  
ATOM    299  CA  TRP X  37      73.661  16.753  41.767  1.00 95.71           C  
ATOM    310  C   TRP X  37      74.171  15.652  42.644  1.00 95.71           C  
ATOM    311  O   TRP X  37      73.393  14.831  43.129  1.00 95.71           O  
ATOM    300  CB  TRP X  37      73.870  16.317  40.311  1.00 95.71           C  
ATOM    301  CG  TRP X  37      73.266  14.965  40.043  1.00 95.71           C  
ATOM    303  CD1 TRP X  37      73.873  13.749  39.936  1.00 95.71           C  
ATOM    302  CD2 TRP X  37      71.857  14.732  39.919  1.00 95.71           C  
ATOM    305  CE2 TRP X  37      71.682  13.361  39.740  1.00 95.71           C  
ATOM    306  CE3 TRP X  37      70.798  15.591  39.961  1.00 95.71           C  
ATOM    304  NE1 TRP X  37      72.928  12.768  39.750  1.00 95.71           N  
ATOM    307  CZ2 TRP X  37      70.434  12.823  39.598  1.00 95.71           C  
ATOM    308  CZ3 TRP X  37      69.542  15.049  39.811  1.00 95.71           C  
ATOM    309  CH2 TRP X  37      69.365  13.691  39.633  1.00 95.71           C  
ATOM    312  N   ASP X  38      75.496  15.599  42.870  1.00 36.33           N  
ATOM    313  CA  ASP X  38      76.058  14.564  43.690  1.00 36.33           C  
ATOM    318  C   ASP X  38      75.517  14.722  45.076  1.00 36.33           C  
ATOM    319  O   ASP X  38      75.287  13.740  45.778  1.00 36.33           O  
ATOM    314  CB  ASP X  38      77.594  14.626  43.769  1.00 36.33           C  
ATOM    315  CG  ASP X  38      78.147  14.216  42.411  1.00 36.33           C  
ATOM    316  OD1 ASP X  38      77.336  13.789  41.546  1.00 36.33           O  
ATOM    317  OD2 ASP X  38      79.388  14.318  42.220  1.00 36.33           O1-
ATOM    320  N   LEU X  39      75.306  15.980  45.501  1.00 93.58           N  
ATOM    321  CA  LEU X  39      74.781  16.270  46.805  1.00 93.58           C  
ATOM    326  C   LEU X  39      73.410  15.663  46.879  1.00 93.58           C  
ATOM    327  O   LEU X  39      73.048  15.064  47.891  1.00 93.58           O  
ATOM    322  CB  LEU X  39      74.704  17.798  47.035  1.00 93.58           C  
ATOM    323  CG  LEU X  39      74.166  18.293  48.396  1.00 93.58           C  
ATOM    324  CD1 LEU X  39      74.350  19.814  48.515  1.00 93.58           C  
ATOM    325  CD2 LEU X  39      72.694  17.910  48.628  1.00 93.58           C  
ATOM    328  N   PHE X  40      72.617  15.774  45.796  1.00132.30           N  
ATOM    329  CA  PHE X  40      71.286  15.241  45.848  1.00132.30           C  
ATOM    337  C   PHE X  40      71.364  13.772  46.103  1.00132.30           C  
ATOM    338  O   PHE X  40      70.627  13.242  46.934  1.00132.30           O  
ATOM    330  CB  PHE X  40      70.465  15.362  44.547  1.00132.30           C  
ATOM    331  CG  PHE X  40      70.140  16.783  44.242  1.00132.30           C  
ATOM    332  CD1 PHE X  40      69.306  17.500  45.067  1.00132.30           C  
ATOM    333  CD2 PHE X  40      70.684  17.407  43.144  1.00132.30           C  
ATOM    334  CE1 PHE X  40      69.004  18.813  44.788  1.00132.30           C  
ATOM    335  CE2 PHE X  40      70.384  18.717  42.860  1.00132.30           C  
ATOM    336  CZ  PHE X  40      69.539  19.424  43.681  1.00132.30           C  
ATOM    339  N   GLU X  41      72.253  13.069  45.378  1.00 64.55           N  
ATOM    340  CA  GLU X  41      72.326  11.643  45.504  1.00 64.55           C  
ATOM    346  C   GLU X  41      72.815  11.242  46.862  1.00 64.55           C  
ATOM    347  O   GLU X  41      72.305  10.290  47.449  1.00 64.55           O  
ATOM    341  CB  GLU X  41      73.171  10.984  44.401  1.00 64.55           C  
ATOM    342  CG  GLU X  41      72.508  11.166  43.031  1.00 64.55           C  
ATOM    343  CD  GLU X  41      73.127  10.209  42.024  1.00 64.55           C  
ATOM    344  OE1 GLU X  41      74.320  10.399  41.668  1.00 64.55           O  
ATOM    345  OE2 GLU X  41      72.404   9.270  41.594  1.00 64.55           O1-
ATOM    348  N   GLU X  42      73.807  11.965  47.414  1.00 45.31           N  
ATOM    349  CA  GLU X  42      74.351  11.587  48.687  1.00 45.31           C  
ATOM    355  C   GLU X  42      73.299  11.721  49.756  1.00 45.31           C  
ATOM    356  O   GLU X  42      73.177  10.869  50.635  1.00 45.31           O  
ATOM    350  CB  GLU X  42      75.571  12.447  49.077  1.00 45.31           C  
ATOM    351  CG  GLU X  42      76.366  11.902  50.266  1.00 45.31           C  
ATOM    352  CD  GLU X  42      77.684  12.664  50.360  1.00 45.31           C  
ATOM    353  OE1 GLU X  42      77.817  13.720  49.683  1.00 45.31           O  
ATOM    354  OE2 GLU X  42      78.580  12.194  51.111  1.00 45.31           O1-
ATOM    357  N   ARG X  43      72.513  12.811  49.704  1.00149.97           N  
ATOM    358  CA  ARG X  43      71.491  13.102  50.674  1.00149.97           C  
ATOM    366  C   ARG X  43      70.335  12.146  50.545  1.00149.97           C  
ATOM    367  O   ARG X  43      69.652  11.877  51.534  1.00149.97           O  
ATOM    359  CB  ARG X  43      71.004  14.558  50.597  1.00149.97           C  
ATOM    360  CG  ARG X  43      72.150  15.537  50.875  1.00149.97           C  
ATOM    361  CD  ARG X  43      71.713  16.953  51.254  1.00149.97           C  
ATOM    362  NE  ARG X  43      71.359  16.928  52.701  1.00149.97           N  
ATOM    363  CZ  ARG X  43      72.333  17.056  53.649  1.00149.97           C  
ATOM    364  NH1 ARG X  43      73.638  17.206  53.273  1.00149.97           N1+
ATOM    365  NH2 ARG X  43      72.001  17.024  54.973  1.00149.97           N  
ATOM    368  N   GLY X  44      70.066  11.617  49.329  1.00 42.02           N  
ATOM    369  CA  GLY X  44      69.006  10.647  49.181  1.00 42.02           C  
ATOM    370  C   GLY X  44      67.778  11.212  48.514  1.00 42.02           C  
ATOM    371  O   GLY X  44      66.710  10.603  48.563  1.00 42.02           O  
ATOM    372  N   TYR X  45      67.891  12.389  47.875  1.00111.58           N  
ATOM    373  CA  TYR X  45      66.794  13.048  47.213  1.00111.58           C  
ATOM    382  C   TYR X  45      66.315  12.345  45.967  1.00111.58           C  
ATOM    383  O   TYR X  45      65.148  12.491  45.613  1.00111.58           O  
ATOM    374  CB  TYR X  45      67.088  14.500  46.801  1.00111.58           C  
ATOM    375  CG  TYR X  45      67.260  15.309  48.040  1.00111.58           C  
ATOM    376  CD1 TYR X  45      66.198  15.519  48.889  1.00111.58           C  
ATOM    377  CD2 TYR X  45      68.474  15.885  48.333  1.00111.58           C  
ATOM    378  CE1 TYR X  45      66.353  16.271  50.030  1.00111.58           C  
ATOM    379  CE2 TYR X  45      68.634  16.639  49.471  1.00111.58           C  
ATOM    380  CZ  TYR X  45      67.573  16.829  50.321  1.00111.58           C  
ATOM    381  OH  TYR X  45      67.737  17.602  51.490  1.00111.58           O  
ATOM    384  N   VAL X  46      67.185  11.620  45.227  1.00 91.53           N  
ATOM    385  CA  VAL X  46      66.794  11.175  43.907  1.00 91.53           C  
ATOM    389  C   VAL X  46      66.141   9.816  43.828  1.00 91.53           C  
ATOM    390  O   VAL X  46      66.795   8.790  44.019  1.00 91.53           O  
ATOM    386  CB  VAL X  46      67.963  11.131  42.960  1.00 91.53           C  
ATOM    387  CG1 VAL X  46      67.483  10.640  41.584  1.00 91.53           C  
ATOM    388  CG2 VAL X  46      68.629  12.517  42.936  1.00 91.53           C  
ATOM    391  N   LYS X  47      64.798   9.786  43.616  1.00204.63           N  
ATOM    392  CA  LYS X  47      64.076   8.578  43.276  1.00204.63           C  
ATOM    398  C   LYS X  47      64.231   8.201  41.833  1.00204.63           C  
ATOM    399  O   LYS X  47      64.888   7.227  41.472  1.00204.63           O  
ATOM    393  CB  LYS X  47      62.551   8.730  43.418  1.00204.63           C  
ATOM    394  CG  LYS X  47      61.919   8.202  44.701  1.00204.63           C  
ATOM    395  CD  LYS X  47      61.934   6.675  44.767  1.00204.63           C  
ATOM    396  CE  LYS X  47      60.874   6.074  45.693  1.00204.63           C  
ATOM    397  NZ  LYS X  47      61.246   6.260  47.110  1.00204.63           N1+
ATOM    400  N   ASP X  48      63.638   9.034  40.955  1.00145.78           N  
ATOM    401  CA  ASP X  48      63.566   8.730  39.555  1.00145.78           C  
ATOM    406  C   ASP X  48      63.966   9.948  38.811  1.00145.78           C  
ATOM    407  O   ASP X  48      63.796  11.063  39.303  1.00145.78           O  
ATOM    402  CB  ASP X  48      62.160   8.299  39.103  1.00145.78           C  
ATOM    403  CG  ASP X  48      61.191   9.409  39.472  1.00145.78           C  
ATOM    404  OD1 ASP X  48      61.286  10.513  38.874  1.00145.78           O  
ATOM    405  OD2 ASP X  48      60.338   9.161  40.366  1.00145.78           O1-
ATOM    408  N   THR X  49      64.535   9.764  37.606  1.00125.29           N  
ATOM    409  CA  THR X  49      64.967  10.926  36.897  1.00125.29           C  
ATOM    413  C   THR X  49      64.393  10.895  35.521  1.00125.29           C  
ATOM    414  O   THR X  49      64.312   9.844  34.887  1.00125.29           O  
ATOM    410  CB  THR X  49      66.456  10.991  36.736  1.00125.29           C  
ATOM    412  CG2 THR X  49      66.804  12.367  36.166  1.00125.29           C  
ATOM    411  OG1 THR X  49      67.098  10.861  37.992  1.00125.29           O  
ATOM    415  N   ALA X  50      63.933  12.068  35.045  1.00 58.64           N  
ATOM    416  CA  ALA X  50      63.566  12.187  33.670  1.00 58.64           C  
ATOM    418  C   ALA X  50      64.768  12.859  33.102  1.00 58.64           C  
ATOM    419  O   ALA X  50      64.992  14.046  33.337  1.00 58.64           O  
ATOM    417  CB  ALA X  50      62.345  13.092  33.427  1.00 58.64           C  
ATOM    420  N   GLY X  51      65.550  12.104  32.308  1.00 33.91           N  
ATOM    421  CA  GLY X  51      66.829  12.548  31.841  1.00 33.91           C  
ATOM    422  C   GLY X  51      67.826  11.724  32.599  1.00 33.91           C  
ATOM    423  O   GLY X  51      67.583  11.334  33.740  1.00 33.91           O  
ATOM    424  N   THR X  52      68.988  11.439  31.980  1.00 28.33           N  
ATOM    425  CA  THR X  52      69.965  10.600  32.611  1.00 28.33           C  
ATOM    429  C   THR X  52      70.644  11.373  33.696  1.00 28.33           C  
ATOM    430  O   THR X  52      70.649  12.602  33.701  1.00 28.33           O  
ATOM    426  CB  THR X  52      71.031  10.119  31.668  1.00 28.33           C  
ATOM    428  CG2 THR X  52      70.361   9.353  30.515  1.00 28.33           C  
ATOM    427  OG1 THR X  52      71.768  11.221  31.160  1.00 28.33           O  
ATOM    431  N   LYS X  53      71.234  10.639  34.660  1.00129.68           N  
ATOM    432  CA  LYS X  53      71.921  11.225  35.776  1.00129.68           C  
ATOM    438  C   LYS X  53      73.084  12.001  35.250  1.00129.68           C  
ATOM    439  O   LYS X  53      73.398  13.080  35.749  1.00129.68           O  
ATOM    433  CB  LYS X  53      72.533  10.176  36.719  1.00129.68           C  
ATOM    434  CG  LYS X  53      71.531   9.311  37.484  1.00129.68           C  
ATOM    435  CD  LYS X  53      70.675  10.073  38.493  1.00129.68           C  
ATOM    436  CE  LYS X  53      69.987   9.146  39.495  1.00129.68           C  
ATOM    437  NZ  LYS X  53      69.274   8.074  38.769  1.00129.68           N1+
ATOM    440  N   GLU X  54      73.769  11.454  34.230  1.00 59.06           N  
ATOM    441  CA  GLU X  54      74.929  12.107  33.697  1.00 59.06           C  
ATOM    447  C   GLU X  54      74.510  13.414  33.113  1.00 59.06           C  
ATOM    448  O   GLU X  54      75.191  14.425  33.280  1.00 59.06           O  
ATOM    442  CB  GLU X  54      75.617  11.298  32.584  1.00 59.06           C  
ATOM    443  CG  GLU X  54      76.303  10.026  33.089  1.00 59.06           C  
ATOM    444  CD  GLU X  54      75.225   9.003  33.420  1.00 59.06           C  
ATOM    445  OE1 GLU X  54      74.131   9.073  32.798  1.00 59.06           O  
ATOM    446  OE2 GLU X  54      75.482   8.139  34.299  1.00 59.06           O1-
ATOM    449  N   HIS X  55      73.364  13.423  32.409  1.00 48.48           N  
ATOM    450  CA  HIS X  55      72.891  14.622  31.784  1.00 48.48           C  
ATOM    457  C   HIS X  55      72.593  15.654  32.830  1.00 48.48           C  
ATOM    458  O   HIS X  55      73.029  16.799  32.727  1.00 48.48           O  
ATOM    453  CB  HIS X  55      71.589  14.418  30.995  1.00 48.48           C  
ATOM    452  CG  HIS X  55      71.181  15.653  30.247  1.00 48.48           C  
ATOM    455  CD2 HIS X  55      71.091  15.879  28.908  1.00 48.48           C  
ATOM    451  ND1 HIS X  55      70.806  16.832  30.852  1.00 48.48           N  
ATOM    456  CE1 HIS X  55      70.510  17.706  29.858  1.00 48.48           C  
ATOM    454  NE2 HIS X  55      70.667  17.172  28.660  1.00 48.48           N  
ATOM    459  N   ILE X  56      71.866  15.256  33.892  1.00107.14           N  
ATOM    460  CA  ILE X  56      71.434  16.184  34.901  1.00107.14           C  
ATOM    465  C   ILE X  56      72.646  16.783  35.548  1.00107.14           C  
ATOM    466  O   ILE X  56      72.710  17.990  35.774  1.00107.14           O  
ATOM    461  CB  ILE X  56      70.678  15.522  36.020  1.00107.14           C  
ATOM    462  CG1 ILE X  56      69.461  14.735  35.506  1.00107.14           C  
ATOM    463  CG2 ILE X  56      70.294  16.622  37.026  1.00107.14           C  
ATOM    464  CD1 ILE X  56      68.359  15.608  34.921  1.00107.14           C  
ATOM    467  N   ALA X  57      73.651  15.943  35.862  1.00 34.13           N  
ATOM    468  CA  ALA X  57      74.816  16.404  36.563  1.00 34.13           C  
ATOM    470  C   ALA X  57      75.541  17.436  35.750  1.00 34.13           C  
ATOM    471  O   ALA X  57      75.957  18.466  36.279  1.00 34.13           O  
ATOM    469  CB  ALA X  57      75.813  15.272  36.865  1.00 34.13           C  
ATOM    472  N   GLU X  58      75.709  17.189  34.435  1.00108.04           N  
ATOM    473  CA  GLU X  58      76.423  18.107  33.588  1.00108.04           C  
ATOM    479  C   GLU X  58      75.677  19.392  33.478  1.00108.04           C  
ATOM    480  O   GLU X  58      76.275  20.466  33.442  1.00108.04           O  
ATOM    474  CB  GLU X  58      76.622  17.608  32.148  1.00108.04           C  
ATOM    475  CG  GLU X  58      77.817  16.675  32.006  1.00108.04           C  
ATOM    476  CD  GLU X  58      79.056  17.520  32.263  1.00108.04           C  
ATOM    477  OE1 GLU X  58      79.358  18.400  31.412  1.00108.04           O  
ATOM    478  OE2 GLU X  58      79.710  17.308  33.319  1.00108.04           O1-
ATOM    481  N   LEU X  59      74.342  19.320  33.393  1.00 47.31           N  
ATOM    482  CA  LEU X  59      73.595  20.530  33.262  1.00 47.31           C  
ATOM    487  C   LEU X  59      73.822  21.354  34.493  1.00 47.31           C  
ATOM    488  O   LEU X  59      74.040  22.562  34.411  1.00 47.31           O  
ATOM    483  CB  LEU X  59      72.086  20.273  33.140  1.00 47.31           C  
ATOM    484  CG  LEU X  59      71.244  21.553  33.001  1.00 47.31           C  
ATOM    485  CD1 LEU X  59      71.602  22.327  31.722  1.00 47.31           C  
ATOM    486  CD2 LEU X  59      69.744  21.234  33.108  1.00 47.31           C  
ATOM    489  N   MET X  60      73.798  20.704  35.673  1.00138.81           N  
ATOM    490  CA  MET X  60      73.936  21.385  36.931  1.00138.81           C  
ATOM    495  C   MET X  60      75.283  22.036  37.010  1.00138.81           C  
ATOM    496  O   MET X  60      75.404  23.172  37.464  1.00138.81           O  
ATOM    491  CB  MET X  60      73.890  20.415  38.129  1.00138.81           C  
ATOM    492  CG  MET X  60      72.602  19.596  38.258  1.00138.81           C  
ATOM    493  SD  MET X  60      71.136  20.503  38.826  1.00138.81           S  
ATOM    494  CE  MET X  60      71.734  20.766  40.518  1.00138.81           C  
ATOM    497  N   ARG X  61      76.340  21.314  36.595  1.00149.36           N  
ATOM    498  CA  ARG X  61      77.684  21.817  36.686  1.00149.36           C  
ATOM    506  C   ARG X  61      77.882  23.019  35.807  1.00149.36           C  
ATOM    507  O   ARG X  61      78.395  24.046  36.250  1.00149.36           O  
ATOM    499  CB  ARG X  61      78.712  20.749  36.261  1.00149.36           C  
ATOM    500  CG  ARG X  61      80.140  21.278  36.123  1.00149.36           C  
ATOM    501  CD  ARG X  61      81.186  20.206  35.813  1.00149.36           C  
ATOM    502  NE  ARG X  61      80.974  19.765  34.406  1.00149.36           N  
ATOM    503  CZ  ARG X  61      81.410  20.557  33.383  1.00149.36           C  
ATOM    504  NH1 ARG X  61      81.890  21.805  33.655  1.00149.36           N1+
ATOM    505  NH2 ARG X  61      81.348  20.116  32.093  1.00149.36           N  
ATOM    508  N   THR X  62      77.475  22.900  34.531  1.00 77.22           N  
ATOM    509  CA  THR X  62      77.704  23.880  33.506  1.00 77.22           C  
ATOM    513  C   THR X  62      76.827  25.098  33.586  1.00 77.22           C  
ATOM    514  O   THR X  62      77.260  26.181  33.198  1.00 77.22           O  
ATOM    510  CB  THR X  62      77.519  23.301  32.129  1.00 77.22           C  
ATOM    512  CG2 THR X  62      78.437  22.073  31.982  1.00 77.22           C  
ATOM    511  OG1 THR X  62      76.167  22.912  31.937  1.00 77.22           O  
ATOM    515  N   ARG X  63      75.565  24.985  34.046  1.00103.22           N  
ATOM    516  CA  ARG X  63      74.720  26.138  33.878  1.00103.22           C  
ATOM    524  C   ARG X  63      74.000  26.488  35.153  1.00103.22           C  
ATOM    525  O   ARG X  63      73.622  25.608  35.925  1.00103.22           O  
ATOM    517  CB  ARG X  63      73.668  25.881  32.781  1.00103.22           C  
ATOM    518  CG  ARG X  63      72.928  27.113  32.261  1.00103.22           C  
ATOM    519  CD  ARG X  63      71.916  26.776  31.160  1.00103.22           C  
ATOM    520  NE  ARG X  63      72.675  26.200  30.012  1.00103.22           N  
ATOM    521  CZ  ARG X  63      72.029  25.862  28.857  1.00103.22           C  
ATOM    522  NH1 ARG X  63      70.683  26.064  28.740  1.00103.22           N1+
ATOM    523  NH2 ARG X  63      72.727  25.321  27.816  1.00103.22           N  
ATOM    526  N   ARG X  64      73.794  27.807  35.404  1.00168.21           N  
ATOM    527  CA  ARG X  64      73.051  28.230  36.565  1.00168.21           C  
ATOM    535  C   ARG X  64      71.609  28.109  36.193  1.00168.21           C  
ATOM    536  O   ARG X  64      70.946  29.103  35.903  1.00168.21           O  
ATOM    528  CB  ARG X  64      73.169  29.724  36.916  1.00168.21           C  
ATOM    529  CG  ARG X  64      74.468  30.175  37.566  1.00168.21           C  
ATOM    530  CD  ARG X  64      74.435  31.648  37.984  1.00168.21           C  
ATOM    531  NE  ARG X  64      75.752  31.967  38.602  1.00168.21           N  
ATOM    532  CZ  ARG X  64      75.939  31.835  39.948  1.00168.21           C  
ATOM    533  NH1 ARG X  64      74.906  31.449  40.752  1.00168.21           N1+
ATOM    534  NH2 ARG X  64      77.167  32.090  40.488  1.00168.21           N  
ATOM    537  N   ILE X  65      71.072  26.884  36.272  1.00 86.01           N  
ATOM    538  CA  ILE X  65      69.740  26.596  35.834  1.00 86.01           C  
ATOM    543  C   ILE X  65      68.733  27.023  36.847  1.00 86.01           C  
ATOM    544  O   ILE X  65      69.040  27.259  38.016  1.00 86.01           O  
ATOM    539  CB  ILE X  65      69.499  25.136  35.569  1.00 86.01           C  
ATOM    540  CG1 ILE X  65      69.642  24.317  36.864  1.00 86.01           C  
ATOM    541  CG2 ILE X  65      70.455  24.691  34.450  1.00 86.01           C  
ATOM    542  CD1 ILE X  65      69.121  22.885  36.739  1.00 86.01           C  
ATOM    545  N   GLY X  66      67.494  27.229  36.360  1.00 36.90           N  
ATOM    546  CA  GLY X  66      66.396  27.500  37.232  1.00 36.90           C  
ATOM    547  C   GLY X  66      65.687  26.193  37.422  1.00 36.90           C  
ATOM    548  O   GLY X  66      65.675  25.344  36.530  1.00 36.90           O  
ATOM    549  N   ALA X  67      65.080  26.000  38.609  1.00 49.47           N  
ATOM    550  CA  ALA X  67      64.367  24.786  38.905  1.00 49.47           C  
ATOM    552  C   ALA X  67      63.113  25.177  39.633  1.00 49.47           C  
ATOM    553  O   ALA X  67      63.034  26.280  40.172  1.00 49.47           O  
ATOM    551  CB  ALA X  67      65.146  23.824  39.821  1.00 49.47           C  
ATOM    554  N   TYR X  68      62.066  24.314  39.615  1.00200.21           N  
ATOM    555  CA  TYR X  68      60.886  24.669  40.357  1.00200.21           C  
ATOM    564  C   TYR X  68      60.174  23.451  40.878  1.00200.21           C  
ATOM    565  O   TYR X  68      60.363  22.330  40.403  1.00200.21           O  
ATOM    556  CB  TYR X  68      59.873  25.519  39.561  1.00200.21           C  
ATOM    557  CG  TYR X  68      59.041  24.673  38.658  1.00200.21           C  
ATOM    558  CD1 TYR X  68      59.470  24.299  37.404  1.00200.21           C  
ATOM    559  CD2 TYR X  68      57.806  24.252  39.091  1.00200.21           C  
ATOM    560  CE1 TYR X  68      58.669  23.520  36.598  1.00200.21           C  
ATOM    561  CE2 TYR X  68      57.001  23.476  38.292  1.00200.21           C  
ATOM    562  CZ  TYR X  68      57.432  23.110  37.042  1.00200.21           C  
ATOM    563  OH  TYR X  68      56.605  22.314  36.221  1.00200.21           O  
ATOM    566  N   VAL X  69      59.355  23.673  41.931  1.00136.15           N  
ATOM    567  CA  VAL X  69      58.463  22.698  42.489  1.00136.15           C  
ATOM    571  C   VAL X  69      57.101  23.310  42.442  1.00136.15           C  
ATOM    572  O   VAL X  69      56.928  24.499  42.710  1.00136.15           O  
ATOM    568  CB  VAL X  69      58.739  22.327  43.918  1.00136.15           C  
ATOM    569  CG1 VAL X  69      59.952  21.396  43.970  1.00136.15           C  
ATOM    570  CG2 VAL X  69      58.980  23.622  44.704  1.00136.15           C  
ATOM    573  N   GLY X  70      56.083  22.508  42.084  1.00 40.93           N  
ATOM    574  CA  GLY X  70      54.766  23.058  42.010  1.00 40.93           C  
ATOM    575  C   GLY X  70      53.985  22.506  43.155  1.00 40.93           C  
ATOM    576  O   GLY X  70      54.159  21.352  43.545  1.00 40.93           O  
ATOM    577  N   ILE X  71      53.112  23.348  43.741  1.00 58.57           N  
ATOM    578  CA  ILE X  71      52.279  22.909  44.822  1.00 58.57           C  
ATOM    583  C   ILE X  71      50.873  23.374  44.544  1.00 58.57           C  
ATOM    584  O   ILE X  71      50.647  24.559  44.302  1.00 58.57           O  
ATOM    579  CB  ILE X  71      52.707  23.489  46.137  1.00 58.57           C  
ATOM    580  CG1 ILE X  71      54.157  23.068  46.438  1.00 58.57           C  
ATOM    581  CG2 ILE X  71      51.697  23.062  47.215  1.00 58.57           C  
ATOM    582  CD1 ILE X  71      54.806  23.855  47.574  1.00 58.57           C  
ATOM    585  N   ASP X  72      49.873  22.462  44.562  1.00158.59           N  
ATOM    586  CA  ASP X  72      48.535  22.953  44.346  1.00158.59           C  
ATOM    591  C   ASP X  72      47.814  23.110  45.658  1.00158.59           C  
ATOM    592  O   ASP X  72      47.697  22.190  46.465  1.00158.59           O  
ATOM    587  CB  ASP X  72      47.686  22.226  43.273  1.00158.59           C  
ATOM    588  CG  ASP X  72      47.608  20.727  43.490  1.00158.59           C  
ATOM    589  OD1 ASP X  72      48.551  20.172  44.110  1.00158.59           O  
ATOM    590  OD2 ASP X  72      46.619  20.113  43.007  1.00158.59           O1-
ATOM    593  N   PRO X  73      47.426  24.346  45.897  1.00120.72           N  
ATOM    594  CA  PRO X  73      46.755  24.766  47.106  1.00120.72           C  
ATOM    598  C   PRO X  73      45.466  24.052  47.347  1.00120.72           C  
ATOM    599  O   PRO X  73      44.409  24.647  47.141  1.00120.72           O  
ATOM    596  CB  PRO X  73      46.512  26.265  46.918  1.00120.72           C  
ATOM    597  CG  PRO X  73      46.376  26.417  45.392  1.00120.72           C  
ATOM    595  CD  PRO X  73      47.305  25.326  44.831  1.00120.72           C  
ATOM    600  N   THR X  74      45.539  22.813  47.846  1.00141.87           N  
ATOM    601  CA  THR X  74      44.404  21.995  48.142  1.00141.87           C  
ATOM    605  C   THR X  74      43.807  22.403  49.453  1.00141.87           C  
ATOM    606  O   THR X  74      42.629  22.151  49.707  1.00141.87           O  
ATOM    602  CB  THR X  74      44.780  20.552  48.237  1.00141.87           C  
ATOM    604  CG2 THR X  74      43.490  19.748  48.396  1.00141.87           C  
ATOM    603  OG1 THR X  74      45.437  20.142  47.048  1.00141.87           O  
ATOM    607  N   ALA X  75      44.632  22.977  50.356  1.00 50.62           N  
ATOM    608  CA  ALA X  75      44.168  23.326  51.669  1.00 50.62           C  
ATOM    610  C   ALA X  75      44.910  24.556  52.110  1.00 50.62           C  
ATOM    611  O   ALA X  75      45.897  24.954  51.495  1.00 50.62           O  
ATOM    609  CB  ALA X  75      44.442  22.214  52.697  1.00 50.62           C  
ATOM    612  N   PRO X  76      44.432  25.186  53.157  1.00 71.08           N  
ATOM    613  CA  PRO X  76      44.989  26.401  53.687  1.00 71.08           C  
ATOM    617  C   PRO X  76      46.397  26.257  54.179  1.00 71.08           C  
ATOM    618  O   PRO X  76      47.100  27.264  54.242  1.00 71.08           O  
ATOM    615  CB  PRO X  76      44.027  26.846  54.790  1.00 71.08           C  
ATOM    616  CG  PRO X  76      43.303  25.553  55.205  1.00 71.08           C  
ATOM    614  CD  PRO X  76      43.277  24.724  53.911  1.00 71.08           C  
ATOM    619  N   SER X  77      46.842  25.048  54.566  1.00 47.19           N  
ATOM    620  CA  SER X  77      48.183  24.982  55.067  1.00 47.19           C  
ATOM    623  C   SER X  77      48.910  23.875  54.381  1.00 47.19           C  
ATOM    624  O   SER X  77      48.319  22.886  53.947  1.00 47.19           O  
ATOM    621  CB  SER X  77      48.258  24.689  56.574  1.00 47.19           C  
ATOM    622  OG  SER X  77      49.614  24.644  56.995  1.00 47.19           O  
ATOM    625  N   LEU X  78      50.235  24.059  54.233  1.00 57.76           N  
ATOM    626  CA  LEU X  78      51.097  23.040  53.721  1.00 57.76           C  
ATOM    631  C   LEU X  78      51.402  22.149  54.885  1.00 57.76           C  
ATOM    632  O   LEU X  78      51.198  22.531  56.038  1.00 57.76           O  
ATOM    627  CB  LEU X  78      52.436  23.584  53.199  1.00 57.76           C  
ATOM    628  CG  LEU X  78      52.284  24.582  52.037  1.00 57.76           C  
ATOM    629  CD1 LEU X  78      53.653  25.091  51.561  1.00 57.76           C  
ATOM    630  CD2 LEU X  78      51.441  23.995  50.894  1.00 57.76           C  
ATOM    633  N   HIS X  79      51.865  20.916  54.605  1.00 61.99           N  
ATOM    634  CA  HIS X  79      52.221  19.997  55.646  1.00 61.99           C  
ATOM    641  C   HIS X  79      53.641  19.576  55.408  1.00 61.99           C  
ATOM    642  O   HIS X  79      54.258  19.957  54.414  1.00 61.99           O  
ATOM    637  CB  HIS X  79      51.307  18.755  55.708  1.00 61.99           C  
ATOM    636  CG  HIS X  79      50.964  18.180  54.364  1.00 61.99           C  
ATOM    639  CD2 HIS X  79      49.845  18.345  53.607  1.00 61.99           C  
ATOM    635  ND1 HIS X  79      51.783  17.337  53.645  1.00 61.99           N  
ATOM    640  CE1 HIS X  79      51.123  17.038  52.497  1.00 61.99           C  
ATOM    638  NE2 HIS X  79      49.942  17.626  52.429  1.00 61.99           N  
ATOM    643  N   VAL X  80      54.199  18.769  56.331  1.00 60.61           N  
ATOM    644  CA  VAL X  80      55.589  18.402  56.291  1.00 60.61           C  
ATOM    648  C   VAL X  80      55.906  17.613  55.057  1.00 60.61           C  
ATOM    649  O   VAL X  80      57.032  17.667  54.566  1.00 60.61           O  
ATOM    645  CB  VAL X  80      56.045  17.634  57.495  1.00 60.61           C  
ATOM    646  CG1 VAL X  80      55.896  18.537  58.731  1.00 60.61           C  
ATOM    647  CG2 VAL X  80      55.247  16.331  57.579  1.00 60.61           C  
ATOM    650  N   GLY X  81      54.934  16.849  54.527  1.00 38.95           N  
ATOM    651  CA  GLY X  81      55.160  16.044  53.359  1.00 38.95           C  
ATOM    652  C   GLY X  81      55.575  16.937  52.227  1.00 38.95           C  
ATOM    653  O   GLY X  81      56.328  16.531  51.342  1.00 38.95           O  
ATOM    654  N   HIS X  82      55.059  18.177  52.213  1.00 67.47           N  
ATOM    655  CA  HIS X  82      55.359  19.126  51.178  1.00 67.47           C  
ATOM    662  C   HIS X  82      56.817  19.469  51.186  1.00 67.47           C  
ATOM    663  O   HIS X  82      57.374  19.824  50.150  1.00 67.47           O  
ATOM    658  CB  HIS X  82      54.604  20.460  51.323  1.00 67.47           C  
ATOM    657  CG  HIS X  82      53.171  20.402  50.888  1.00 67.47           C  
ATOM    660  CD2 HIS X  82      52.644  20.517  49.639  1.00 67.47           C  
ATOM    656  ND1 HIS X  82      52.098  20.217  51.732  1.00 67.47           N  
ATOM    661  CE1 HIS X  82      50.984  20.229  50.956  1.00 67.47           C  
ATOM    659  NE2 HIS X  82      51.267  20.407  49.679  1.00 67.47           N  
ATOM    664  N   LEU X  83      57.468  19.396  52.358  1.00 72.32           N  
ATOM    665  CA  LEU X  83      58.838  19.802  52.527  1.00 72.32           C  
ATOM    670  C   LEU X  83      59.783  18.994  51.691  1.00 72.32           C  
ATOM    671  O   LEU X  83      60.815  19.503  51.257  1.00 72.32           O  
ATOM    666  CB  LEU X  83      59.328  19.672  53.981  1.00 72.32           C  
ATOM    667  CG  LEU X  83      58.629  20.631  54.963  1.00 72.32           C  
ATOM    668  CD1 LEU X  83      59.167  20.448  56.392  1.00 72.32           C  
ATOM    669  CD2 LEU X  83      58.725  22.087  54.480  1.00 72.32           C  
ATOM    672  N   LEU X  84      59.480  17.711  51.443  1.00 80.34           N  
ATOM    673  CA  LEU X  84      60.454  16.865  50.815  1.00 80.34           C  
ATOM    678  C   LEU X  84      60.902  17.381  49.466  1.00 80.34           C  
ATOM    679  O   LEU X  84      62.108  17.515  49.264  1.00 80.34           O  
ATOM    674  CB  LEU X  84      59.928  15.428  50.649  1.00 80.34           C  
ATOM    675  CG  LEU X  84      60.953  14.445  50.059  1.00 80.34           C  
ATOM    676  CD1 LEU X  84      62.195  14.341  50.960  1.00 80.34           C  
ATOM    677  CD2 LEU X  84      60.310  13.074  49.790  1.00 80.34           C  
ATOM    680  N   PRO X  85      60.050  17.699  48.525  1.00 87.53           N  
ATOM    681  CA  PRO X  85      60.512  18.173  47.240  1.00 87.53           C  
ATOM    685  C   PRO X  85      61.138  19.526  47.311  1.00 87.53           C  
ATOM    686  O   PRO X  85      61.950  19.864  46.451  1.00 87.53           O  
ATOM    683  CB  PRO X  85      59.309  18.086  46.298  1.00 87.53           C  
ATOM    684  CG  PRO X  85      58.104  17.825  47.223  1.00 87.53           C  
ATOM    682  CD  PRO X  85      58.719  17.129  48.448  1.00 87.53           C  
ATOM    687  N   LEU X  86      60.746  20.327  48.311  1.00 72.35           N  
ATOM    688  CA  LEU X  86      61.264  21.648  48.480  1.00 72.35           C  
ATOM    693  C   LEU X  86      62.704  21.585  48.887  1.00 72.35           C  
ATOM    694  O   LEU X  86      63.485  22.473  48.551  1.00 72.35           O  
ATOM    689  CB  LEU X  86      60.499  22.458  49.542  1.00 72.35           C  
ATOM    690  CG  LEU X  86      59.065  22.830  49.114  1.00 72.35           C  
ATOM    691  CD1 LEU X  86      58.343  23.637  50.206  1.00 72.35           C  
ATOM    692  CD2 LEU X  86      59.064  23.558  47.758  1.00 72.35           C  
ATOM    695  N   MET X  87      63.103  20.537  49.629  1.00167.39           N  
ATOM    696  CA  MET X  87      64.416  20.538  50.211  1.00167.39           C  
ATOM    701  C   MET X  87      65.506  20.616  49.171  1.00167.39           C  
ATOM    702  O   MET X  87      66.395  21.454  49.306  1.00167.39           O  
ATOM    697  CB  MET X  87      64.665  19.306  51.094  1.00167.39           C  
ATOM    698  CG  MET X  87      65.728  19.565  52.156  1.00167.39           C  
ATOM    699  SD  MET X  87      65.203  20.745  53.437  1.00167.39           S  
ATOM    700  CE  MET X  87      66.758  20.673  54.370  1.00167.39           C  
ATOM    703  N   PRO X  88      65.509  19.822  48.130  1.00 92.44           N  
ATOM    704  CA  PRO X  88      66.538  19.907  47.124  1.00 92.44           C  
ATOM    708  C   PRO X  88      66.452  21.223  46.422  1.00 92.44           C  
ATOM    709  O   PRO X  88      67.469  21.727  45.945  1.00 92.44           O  
ATOM    706  CB  PRO X  88      66.334  18.686  46.222  1.00 92.44           C  
ATOM    707  CG  PRO X  88      64.932  18.150  46.588  1.00 92.44           C  
ATOM    705  CD  PRO X  88      64.740  18.594  48.049  1.00 92.44           C  
ATOM    710  N   LEU X  89      65.235  21.781  46.341  1.00113.13           N  
ATOM    711  CA  LEU X  89      65.003  23.050  45.720  1.00113.13           C  
ATOM    716  C   LEU X  89      65.733  24.068  46.541  1.00113.13           C  
ATOM    717  O   LEU X  89      66.387  24.961  46.006  1.00113.13           O  
ATOM    712  CB  LEU X  89      63.496  23.394  45.748  1.00113.13           C  
ATOM    713  CG  LEU X  89      63.054  24.705  45.059  1.00113.13           C  
ATOM    714  CD1 LEU X  89      63.621  25.956  45.745  1.00113.13           C  
ATOM    715  CD2 LEU X  89      63.327  24.665  43.551  1.00113.13           C  
ATOM    718  N   PHE X  90      65.640  23.952  47.881  1.00139.59           N  
ATOM    719  CA  PHE X  90      66.290  24.894  48.749  1.00139.59           C  
ATOM    727  C   PHE X  90      67.776  24.746  48.630  1.00139.59           C  
ATOM    728  O   PHE X  90      68.505  25.737  48.665  1.00139.59           O  
ATOM    720  CB  PHE X  90      65.934  24.760  50.244  1.00139.59           C  
ATOM    721  CG  PHE X  90      64.493  25.108  50.397  1.00139.59           C  
ATOM    722  CD1 PHE X  90      64.057  26.396  50.182  1.00139.59           C  
ATOM    723  CD2 PHE X  90      63.570  24.143  50.718  1.00139.59           C  
ATOM    724  CE1 PHE X  90      62.726  26.717  50.311  1.00139.59           C  
ATOM    725  CE2 PHE X  90      62.239  24.457  50.850  1.00139.59           C  
ATOM    726  CZ  PHE X  90      61.813  25.748  50.648  1.00139.59           C  
ATOM    729  N   TRP X  91      68.273  23.500  48.503  1.00 67.89           N  
ATOM    730  CA  TRP X  91      69.691  23.293  48.413  1.00 67.89           C  
ATOM    741  C   TRP X  91      70.219  23.992  47.198  1.00 67.89           C  
ATOM    742  O   TRP X  91      71.280  24.611  47.253  1.00 67.89           O  
ATOM    731  CB  TRP X  91      70.109  21.814  48.366  1.00 67.89           C  
ATOM    732  CG  TRP X  91      70.055  21.141  49.718  1.00 67.89           C  
ATOM    734  CD1 TRP X  91      69.068  20.397  50.295  1.00 67.89           C  
ATOM    733  CD2 TRP X  91      71.124  21.210  50.673  1.00 67.89           C  
ATOM    736  CE2 TRP X  91      70.722  20.489  51.797  1.00 67.89           C  
ATOM    737  CE3 TRP X  91      72.342  21.827  50.620  1.00 67.89           C  
ATOM    735  NE1 TRP X  91      69.458  19.994  51.551  1.00 67.89           N  
ATOM    738  CZ2 TRP X  91      71.536  20.372  52.888  1.00 67.89           C  
ATOM    739  CZ3 TRP X  91      73.161  21.705  51.721  1.00 67.89           C  
ATOM    740  CH2 TRP X  91      72.765  20.992  52.833  1.00 67.89           C  
ATOM    743  N   MET X  92      69.491  23.924  46.069  1.00 36.36           N  
ATOM    744  CA  MET X  92      69.938  24.568  44.863  1.00 36.36           C  
ATOM    749  C   MET X  92      70.006  26.041  45.115  1.00 36.36           C  
ATOM    750  O   MET X  92      70.939  26.716  44.683  1.00 36.36           O  
ATOM    745  CB  MET X  92      68.986  24.333  43.679  1.00 36.36           C  
ATOM    746  CG  MET X  92      68.953  22.877  43.212  1.00 36.36           C  
ATOM    747  SD  MET X  92      67.810  22.545  41.840  1.00 36.36           S  
ATOM    748  CE  MET X  92      68.748  23.503  40.616  1.00 36.36           C  
ATOM    751  N   TYR X  93      69.018  26.576  45.851  1.00 67.69           N  
ATOM    752  CA  TYR X  93      68.961  27.978  46.143  1.00 67.69           C  
ATOM    761  C   TYR X  93      70.196  28.363  46.911  1.00 67.69           C  
ATOM    762  O   TYR X  93      70.839  29.362  46.594  1.00 67.69           O  
ATOM    753  CB  TYR X  93      67.715  28.315  46.986  1.00 67.69           C  
ATOM    754  CG  TYR X  93      67.730  29.748  47.397  1.00 67.69           C  
ATOM    755  CD1 TYR X  93      67.479  30.751  46.489  1.00 67.69           C  
ATOM    756  CD2 TYR X  93      67.968  30.083  48.710  1.00 67.69           C  
ATOM    757  CE1 TYR X  93      67.486  32.068  46.883  1.00 67.69           C  
ATOM    758  CE2 TYR X  93      67.974  31.398  49.111  1.00 67.69           C  
ATOM    759  CZ  TYR X  93      67.735  32.394  48.195  1.00 67.69           C  
ATOM    760  OH  TYR X  93      67.742  33.745  48.603  1.00 67.69           O  
ATOM    763  N   LEU X  94      70.589  27.556  47.916  1.00 52.30           N  
ATOM    764  CA  LEU X  94      71.745  27.861  48.714  1.00 52.30           C  
ATOM    769  C   LEU X  94      72.948  27.883  47.813  1.00 52.30           C  
ATOM    770  O   LEU X  94      73.850  28.702  47.984  1.00 52.30           O  
ATOM    765  CB  LEU X  94      72.028  26.805  49.796  1.00 52.30           C  
ATOM    766  CG  LEU X  94      70.920  26.676  50.856  1.00 52.30           C  
ATOM    767  CD1 LEU X  94      71.296  25.643  51.930  1.00 52.30           C  
ATOM    768  CD2 LEU X  94      70.548  28.044  51.449  1.00 52.30           C  
ATOM    771  N   GLU X  95      72.983  26.961  46.834  1.00137.46           N  
ATOM    772  CA  GLU X  95      74.046  26.786  45.877  1.00137.46           C  
ATOM    778  C   GLU X  95      74.149  27.945  44.927  1.00137.46           C  
ATOM    779  O   GLU X  95      75.195  28.116  44.302  1.00137.46           O  
ATOM    773  CB  GLU X  95      73.929  25.502  45.037  1.00137.46           C  
ATOM    774  CG  GLU X  95      74.365  24.254  45.804  1.00137.46           C  
ATOM    775  CD  GLU X  95      75.865  24.379  46.042  1.00137.46           C  
ATOM    776  OE1 GLU X  95      76.608  24.587  45.046  1.00137.46           O  
ATOM    777  OE2 GLU X  95      76.287  24.271  47.225  1.00137.46           O1-
ATOM    780  N   GLY X  96      73.071  28.737  44.732  1.00 47.88           N  
ATOM    781  CA  GLY X  96      73.198  29.875  43.859  1.00 47.88           C  
ATOM    782  C   GLY X  96      72.400  29.717  42.595  1.00 47.88           C  
ATOM    783  O   GLY X  96      72.526  30.520  41.672  1.00 47.88           O  
ATOM    784  N   TYR X  97      71.574  28.664  42.506  1.00 98.15           N  
ATOM    785  CA  TYR X  97      70.695  28.450  41.389  1.00 98.15           C  
ATOM    794  C   TYR X  97      69.487  29.329  41.563  1.00 98.15           C  
ATOM    795  O   TYR X  97      69.353  30.030  42.565  1.00 98.15           O  
ATOM    786  CB  TYR X  97      70.171  27.007  41.252  1.00 98.15           C  
ATOM    787  CG  TYR X  97      71.282  26.073  40.892  1.00 98.15           C  
ATOM    788  CD1 TYR X  97      72.055  25.485  41.868  1.00 98.15           C  
ATOM    789  CD2 TYR X  97      71.546  25.775  39.574  1.00 98.15           C  
ATOM    790  CE1 TYR X  97      73.071  24.619  41.535  1.00 98.15           C  
ATOM    791  CE2 TYR X  97      72.561  24.908  39.234  1.00 98.15           C  
ATOM    792  CZ  TYR X  97      73.326  24.327  40.217  1.00 98.15           C  
ATOM    793  OH  TYR X  97      74.367  23.436  39.875  1.00 98.15           O  
ATOM    796  N   LYS X  98      68.637  29.400  40.515  1.00104.29           N  
ATOM    797  CA  LYS X  98      67.394  30.121  40.592  1.00104.29           C  
ATOM    803  C   LYS X  98      66.328  29.099  40.912  1.00104.29           C  
ATOM    804  O   LYS X  98      66.202  28.089  40.220  1.00104.29           O  
ATOM    798  CB  LYS X  98      67.091  30.822  39.260  1.00104.29           C  
ATOM    799  CG  LYS X  98      68.277  31.711  38.868  1.00104.29           C  
ATOM    800  CD  LYS X  98      68.330  32.128  37.399  1.00104.29           C  
ATOM    801  CE  LYS X  98      69.733  32.547  36.944  1.00104.29           C  
ATOM    802  NZ  LYS X  98      70.287  33.576  37.854  1.00104.29           N1+
ATOM    805  N   ALA X  99      65.531  29.328  41.985  1.00 50.02           N  
ATOM    806  CA  ALA X  99      64.582  28.332  42.423  1.00 50.02           C  
ATOM    808  C   ALA X  99      63.225  28.945  42.601  1.00 50.02           C  
ATOM    809  O   ALA X  99      63.091  30.039  43.148  1.00 50.02           O  
ATOM    807  CB  ALA X  99      64.961  27.690  43.769  1.00 50.02           C  
ATOM    810  N   PHE X 100      62.164  28.223  42.170  1.00 66.96           N  
ATOM    811  CA  PHE X 100      60.848  28.793  42.264  1.00 66.96           C  
ATOM    819  C   PHE X 100      59.882  27.790  42.814  1.00 66.96           C  
ATOM    820  O   PHE X 100      59.975  26.590  42.553  1.00 66.96           O  
ATOM    812  CB  PHE X 100      60.266  29.189  40.895  1.00 66.96           C  
ATOM    813  CG  PHE X 100      61.174  30.184  40.262  1.00 66.96           C  
ATOM    814  CD1 PHE X 100      62.273  29.764  39.548  1.00 66.96           C  
ATOM    815  CD2 PHE X 100      60.928  31.534  40.375  1.00 66.96           C  
ATOM    816  CE1 PHE X 100      63.117  30.673  38.956  1.00 66.96           C  
ATOM    817  CE2 PHE X 100      61.770  32.447  39.786  1.00 66.96           C  
ATOM    818  CZ  PHE X 100      62.866  32.018  39.077  1.00 66.96           C  
ATOM    821  N   THR X 101      58.911  28.284  43.608  1.00 48.55           N  
ATOM    822  CA  THR X 101      57.840  27.463  44.086  1.00 48.55           C  
ATOM    826  C   THR X 101      56.624  27.963  43.372  1.00 48.55           C  
ATOM    827  O   THR X 101      56.237  29.122  43.519  1.00 48.55           O  
ATOM    823  CB  THR X 101      57.598  27.589  45.562  1.00 48.55           C  
ATOM    825  CG2 THR X 101      58.871  27.150  46.308  1.00 48.55           C  
ATOM    824  OG1 THR X 101      57.268  28.930  45.893  1.00 48.55           O  
ATOM    828  N   LEU X 102      55.993  27.090  42.564  1.00 64.95           N  
ATOM    829  CA  LEU X 102      54.866  27.489  41.764  1.00 64.95           C  
ATOM    834  C   LEU X 102      53.604  27.075  42.453  1.00 64.95           C  
ATOM    835  O   LEU X 102      53.430  25.911  42.809  1.00 64.95           O  
ATOM    830  CB  LEU X 102      54.869  26.826  40.372  1.00 64.95           C  
ATOM    831  CG  LEU X 102      53.679  27.208  39.472  1.00 64.95           C  
ATOM    832  CD1 LEU X 102      53.684  28.705  39.130  1.00 64.95           C  
ATOM    833  CD2 LEU X 102      53.626  26.311  38.224  1.00 64.95           C  
ATOM    836  N   ILE X 103      52.678  28.035  42.660  1.00 90.63           N  
ATOM    837  CA  ILE X 103      51.421  27.704  43.268  1.00 90.63           C  
ATOM    842  C   ILE X 103      50.476  27.414  42.149  1.00 90.63           C  
ATOM    843  O   ILE X 103      50.342  28.211  41.221  1.00 90.63           O  
ATOM    838  CB  ILE X 103      50.800  28.814  44.071  1.00 90.63           C  
ATOM    839  CG1 ILE X 103      51.666  29.178  45.289  1.00 90.63           C  
ATOM    840  CG2 ILE X 103      49.377  28.374  44.449  1.00 90.63           C  
ATOM    841  CD1 ILE X 103      52.967  29.889  44.928  1.00 90.63           C  
ATOM    844  N   GLY X 104      49.792  26.254  42.204  1.00 44.54           N  
ATOM    845  CA  GLY X 104      48.907  25.918  41.125  1.00 44.54           C  
ATOM    846  C   GLY X 104      47.543  26.426  41.457  1.00 44.54           C  
ATOM    847  O   GLY X 104      46.634  25.657  41.764  1.00 44.54           O  
ATOM    848  N   GLY X 105      47.357  27.753  41.340  1.00 36.54           N  
ATOM    849  CA  GLY X 105      46.101  28.351  41.684  1.00 36.54           C  
ATOM    850  C   GLY X 105      45.013  27.854  40.780  1.00 36.54           C  
ATOM    851  O   GLY X 105      43.917  27.545  41.241  1.00 36.54           O  
ATOM    852  N   SER X 106      45.271  27.816  39.459  1.00 54.94           N  
ATOM    853  CA  SER X 106      44.285  27.401  38.494  1.00 54.94           C  
ATOM    856  C   SER X 106      44.149  25.906  38.443  1.00 54.94           C  
ATOM    857  O   SER X 106      43.062  25.375  38.219  1.00 54.94           O  
ATOM    854  CB  SER X 106      44.631  27.876  37.073  1.00 54.94           C  
ATOM    855  OG  SER X 106      44.608  29.296  37.019  1.00 54.94           O  
ATOM    858  N   THR X 107      45.278  25.199  38.630  1.00142.02           N  
ATOM    859  CA  THR X 107      45.398  23.771  38.506  1.00142.02           C  
ATOM    863  C   THR X 107      44.669  23.071  39.610  1.00142.02           C  
ATOM    864  O   THR X 107      44.160  21.965  39.427  1.00142.02           O  
ATOM    860  CB  THR X 107      46.838  23.333  38.517  1.00142.02           C  
ATOM    862  CG2 THR X 107      47.423  23.515  39.928  1.00142.02           C  
ATOM    861  OG1 THR X 107      46.945  21.980  38.112  1.00142.02           O  
ATOM    865  N   ALA X 108      44.610  23.701  40.795  1.00 44.68           N  
ATOM    866  CA  ALA X 108      43.988  23.117  41.948  1.00 44.68           C  
ATOM    868  C   ALA X 108      42.553  22.848  41.626  1.00 44.68           C  
ATOM    869  O   ALA X 108      41.970  21.887  42.125  1.00 44.68           O  
ATOM    867  CB  ALA X 108      44.029  24.033  43.184  1.00 44.68           C  
ATOM    870  N   LYS X 109      41.938  23.703  40.788  1.00110.82           N  
ATOM    871  CA  LYS X 109      40.549  23.543  40.468  1.00110.82           C  
ATOM    877  C   LYS X 109      40.374  22.171  39.882  1.00110.82           C  
ATOM    878  O   LYS X 109      39.470  21.431  40.272  1.00110.82           O  
ATOM    872  CB  LYS X 109      40.094  24.493  39.345  1.00110.82           C  
ATOM    873  CG  LYS X 109      40.505  25.961  39.492  1.00110.82           C  
ATOM    874  CD  LYS X 109      39.897  26.715  40.673  1.00110.82           C  
ATOM    875  CE  LYS X 109      40.361  28.174  40.722  1.00110.82           C  
ATOM    876  NZ  LYS X 109      39.579  28.935  41.720  1.00110.82           N1+
ATOM    879  N   ILE X 110      41.226  21.805  38.902  1.00 99.58           N  
ATOM    880  CA  ILE X 110      41.107  20.518  38.275  1.00 99.58           C  
ATOM    885  C   ILE X 110      41.474  19.448  39.258  1.00 99.58           C  
ATOM    886  O   ILE X 110      40.718  18.501  39.467  1.00 99.58           O  
ATOM    881  CB  ILE X 110      42.018  20.370  37.094  1.00 99.58           C  
ATOM    882  CG1 ILE X 110      41.709  21.459  36.055  1.00 99.58           C  
ATOM    883  CG2 ILE X 110      41.864  18.938  36.551  1.00 99.58           C  
ATOM    884  CD1 ILE X 110      40.261  21.443  35.572  1.00 99.58           C  
ATOM    887  N   GLY X 111      42.654  19.583  39.896  1.00 36.33           N  
ATOM    888  CA  GLY X 111      43.098  18.644  40.891  1.00 36.33           C  
ATOM    889  C   GLY X 111      43.885  17.551  40.227  1.00 36.33           C  
ATOM    890  O   GLY X 111      43.458  16.993  39.216  1.00 36.33           O  
ATOM    891  N   ASP X 112      45.055  17.199  40.807  1.00 81.13           N  
ATOM    892  CA  ASP X 112      45.905  16.161  40.288  1.00 81.13           C  
ATOM    897  C   ASP X 112      45.301  14.843  40.664  1.00 81.13           C  
ATOM    898  O   ASP X 112      45.038  14.558  41.832  1.00 81.13           O  
ATOM    893  CB  ASP X 112      47.334  16.213  40.865  1.00 81.13           C  
ATOM    894  CG  ASP X 112      48.228  15.197  40.160  1.00 81.13           C  
ATOM    895  OD1 ASP X 112      47.693  14.330  39.420  1.00 81.13           O  
ATOM    896  OD2 ASP X 112      49.470  15.281  40.357  1.00 81.13           O1-
ATOM    899  N   PRO X 113      45.051  14.052  39.664  1.00 98.22           N  
ATOM    900  CA  PRO X 113      44.481  12.740  39.819  1.00 98.22           C  
ATOM    904  C   PRO X 113      45.449  11.696  40.282  1.00 98.22           C  
ATOM    905  O   PRO X 113      44.992  10.598  40.596  1.00 98.22           O  
ATOM    902  CB  PRO X 113      43.854  12.395  38.468  1.00 98.22           C  
ATOM    903  CG  PRO X 113      44.508  13.365  37.471  1.00 98.22           C  
ATOM    901  CD  PRO X 113      44.828  14.593  38.333  1.00 98.22           C  
ATOM    906  N   THR X 114      46.765  12.005  40.328  1.00131.22           N  
ATOM    907  CA  THR X 114      47.776  11.025  40.611  1.00131.22           C  
ATOM    911  C   THR X 114      47.402  10.242  41.819  1.00131.22           C  
ATOM    912  O   THR X 114      47.108  10.778  42.885  1.00131.22           O  
ATOM    908  CB  THR X 114      49.147  11.602  40.824  1.00131.22           C  
ATOM    910  CG2 THR X 114      49.146  12.444  42.110  1.00131.22           C  
ATOM    909  OG1 THR X 114      50.109  10.563  40.915  1.00131.22           O  
ATOM    913  N   GLY X 115      47.371   8.918  41.620  1.00 92.31           N  
ATOM    914  CA  GLY X 115      46.991   7.959  42.603  1.00 92.31           C  
ATOM    915  C   GLY X 115      45.613   7.577  42.200  1.00 92.31           C  
ATOM    916  O   GLY X 115      45.441   6.610  41.462  1.00 92.31           O  
ATOM    917  N   ARG X 116      44.619   8.400  42.611  1.00279.42           N  
ATOM    918  CA  ARG X 116      43.229   8.199  42.313  1.00279.42           C  
ATOM    926  C   ARG X 116      42.480   9.388  42.834  1.00279.42           C  
ATOM    927  O   ARG X 116      43.075  10.331  43.352  1.00279.42           O  
ATOM    919  CB  ARG X 116      42.601   6.950  42.956  1.00279.42           C  
ATOM    920  CG  ARG X 116      43.020   5.635  42.293  1.00279.42           C  
ATOM    921  CD  ARG X 116      42.167   4.432  42.704  1.00279.42           C  
ATOM    922  NE  ARG X 116      42.361   4.219  44.164  1.00279.42           N  
ATOM    923  CZ  ARG X 116      43.393   3.444  44.609  1.00279.42           C  
ATOM    924  NH1 ARG X 116      44.266   2.890  43.717  1.00279.42           N1+
ATOM    925  NH2 ARG X 116      43.553   3.224  45.947  1.00279.42           N  
ATOM    928  N   LEU X 117      41.137   9.372  42.694  1.00309.99           N  
ATOM    929  CA  LEU X 117      40.319  10.465  43.138  1.00309.99           C  
ATOM    934  C   LEU X 117      39.569  10.046  44.363  1.00309.99           C  
ATOM    935  O   LEU X 117      39.438   8.857  44.654  1.00309.99           O  
ATOM    930  CB  LEU X 117      39.271  10.910  42.102  1.00309.99           C  
ATOM    931  CG  LEU X 117      38.390  12.077  42.584  1.00309.99           C  
ATOM    932  CD1 LEU X 117      39.221  13.346  42.828  1.00309.99           C  
ATOM    933  CD2 LEU X 117      37.212  12.318  41.626  1.00309.99           C  
ATOM    936  N   LYS X 118      39.078  11.041  45.132  1.00220.30           N  
ATOM    937  CA  LYS X 118      38.329  10.787  46.331  1.00220.30           C  
ATOM    943  C   LYS X 118      36.899  10.577  45.963  1.00220.30           C  
ATOM    944  O   LYS X 118      36.491  10.776  44.819  1.00220.30           O  
ATOM    938  CB  LYS X 118      38.322  11.939  47.352  1.00220.30           C  
ATOM    939  CG  LYS X 118      39.608  12.109  48.161  1.00220.30           C  
ATOM    940  CD  LYS X 118      40.792  12.646  47.358  1.00220.30           C  
ATOM    941  CE  LYS X 118      41.698  11.554  46.787  1.00220.30           C  
ATOM    942  NZ  LYS X 118      42.816  12.172  46.038  1.00220.30           N1+
ATOM    945  N   SER X 119      36.105  10.140  46.959  1.00159.57           N  
ATOM    946  CA  SER X 119      34.700   9.928  46.788  1.00159.57           C  
ATOM    949  C   SER X 119      34.056  11.274  46.826  1.00159.57           C  
ATOM    950  O   SER X 119      34.734  12.299  46.808  1.00159.57           O  
ATOM    947  CB  SER X 119      34.062   9.076  47.901  1.00159.57           C  
ATOM    948  OG  SER X 119      34.610   7.766  47.892  1.00159.57           O  
ATOM    951  N   ARG X 120      32.712  11.302  46.858  1.00283.05           N  
ATOM    952  CA  ARG X 120      32.010  12.550  46.855  1.00283.05           C  
ATOM    960  C   ARG X 120      32.408  13.302  48.079  1.00283.05           C  
ATOM    961  O   ARG X 120      32.584  12.725  49.150  1.00283.05           O  
ATOM    953  CB  ARG X 120      30.481  12.387  46.906  1.00283.05           C  
ATOM    954  CG  ARG X 120      29.994  11.694  48.182  1.00283.05           C  
ATOM    955  CD  ARG X 120      28.546  11.209  48.102  1.00283.05           C  
ATOM    956  NE  ARG X 120      28.557   9.956  47.295  1.00283.05           N  
ATOM    957  CZ  ARG X 120      27.402   9.268  47.067  1.00283.05           C  
ATOM    958  NH1 ARG X 120      26.218   9.726  47.570  1.00283.05           N1+
ATOM    959  NH2 ARG X 120      27.433   8.120  46.330  1.00283.05           N  
ATOM    962  N   ASP X 121      32.582  14.630  47.933  1.00144.49           N  
ATOM    963  CA  ASP X 121      32.934  15.441  49.059  1.00144.49           C  
ATOM    968  C   ASP X 121      31.658  16.030  49.557  1.00144.49           C  
ATOM    969  O   ASP X 121      31.050  16.877  48.905  1.00144.49           O  
ATOM    964  CB  ASP X 121      33.886  16.596  48.709  1.00144.49           C  
ATOM    965  CG  ASP X 121      35.223  15.991  48.303  1.00144.49           C  
ATOM    966  OD1 ASP X 121      35.389  14.754  48.476  1.00144.49           O  
ATOM    967  OD2 ASP X 121      36.097  16.759  47.818  1.00144.49           O1-
ATOM    970  N   HIS X 122      31.212  15.568  50.737  1.00 65.66           N  
ATOM    971  CA  HIS X 122      29.972  16.010  51.298  1.00 65.66           C  
ATOM    978  C   HIS X 122      30.071  17.467  51.622  1.00 65.66           C  
ATOM    979  O   HIS X 122      29.170  18.246  51.312  1.00 65.66           O  
ATOM    974  CB  HIS X 122      29.630  15.279  52.607  1.00 65.66           C  
ATOM    973  CG  HIS X 122      29.566  13.789  52.447  1.00 65.66           C  
ATOM    976  CD2 HIS X 122      30.494  12.837  52.739  1.00 65.66           C  
ATOM    972  ND1 HIS X 122      28.481  13.111  51.937  1.00 65.66           N  
ATOM    977  CE1 HIS X 122      28.805  11.793  51.944  1.00 65.66           C  
ATOM    975  NE2 HIS X 122      30.016  11.578  52.423  1.00 65.66           N  
ATOM    980  N   LEU X 123      31.194  17.875  52.241  1.00218.97           N  
ATOM    981  CA  LEU X 123      31.341  19.230  52.689  1.00218.97           C  
ATOM    986  C   LEU X 123      31.543  20.137  51.524  1.00218.97           C  
ATOM    987  O   LEU X 123      32.083  19.747  50.491  1.00218.97           O  
ATOM    982  CB  LEU X 123      32.525  19.438  53.649  1.00218.97           C  
ATOM    983  CG  LEU X 123      32.371  18.675  54.975  1.00218.97           C  
ATOM    984  CD1 LEU X 123      31.159  19.184  55.772  1.00218.97           C  
ATOM    985  CD2 LEU X 123      32.342  17.155  54.749  1.00218.97           C  
ATOM    988  N   SER X 124      31.080  21.393  51.681  1.00162.11           N  
ATOM    989  CA  SER X 124      31.222  22.378  50.654  1.00162.11           C  
ATOM    992  C   SER X 124      32.669  22.728  50.596  1.00162.11           C  
ATOM    993  O   SER X 124      33.384  22.622  51.591  1.00162.11           O  
ATOM    990  CB  SER X 124      30.429  23.667  50.942  1.00162.11           C  
ATOM    991  OG  SER X 124      30.611  24.607  49.894  1.00162.11           O  
ATOM    994  N   SER X 125      33.140  23.155  49.411  1.00157.30           N  
ATOM    995  CA  SER X 125      34.529  23.470  49.269  1.00157.30           C  
ATOM    998  C   SER X 125      34.800  24.705  50.054  1.00157.30           C  
ATOM    999  O   SER X 125      33.934  25.562  50.215  1.00157.30           O  
ATOM    996  CB  SER X 125      34.952  23.767  47.820  1.00157.30           C  
ATOM    997  OG  SER X 125      34.739  22.628  46.999  1.00157.30           O  
ATOM   1000  N   SER X 126      36.028  24.808  50.596  1.00155.06           N  
ATOM   1001  CA  SER X 126      36.395  25.993  51.303  1.00155.06           C  
ATOM   1004  C   SER X 126      36.864  26.946  50.258  1.00155.06           C  
ATOM   1005  O   SER X 126      37.071  26.554  49.111  1.00155.06           O  
ATOM   1002  CB  SER X 126      37.537  25.780  52.310  1.00155.06           C  
ATOM   1003  OG  SER X 126      37.122  24.883  53.331  1.00155.06           O  
ATOM   1006  N   ASP X 127      37.028  28.235  50.610  1.00178.35           N  
ATOM   1007  CA  ASP X 127      37.465  29.127  49.584  1.00178.35           C  
ATOM   1012  C   ASP X 127      38.850  28.786  49.136  1.00178.35           C  
ATOM   1013  O   ASP X 127      39.806  28.720  49.910  1.00178.35           O  
ATOM   1008  CB  ASP X 127      37.358  30.621  49.946  1.00178.35           C  
ATOM   1009  CG  ASP X 127      38.181  30.902  51.187  1.00178.35           C  
ATOM   1010  OD1 ASP X 127      38.603  29.920  51.854  1.00178.35           O  
ATOM   1011  OD2 ASP X 127      38.385  32.106  51.492  1.00178.35           O1-
ATOM   1014  N   ALA X 128      38.945  28.528  47.820  1.00 47.68           N  
ATOM   1015  CA  ALA X 128      40.147  28.200  47.120  1.00 47.68           C  
ATOM   1017  C   ALA X 128      41.042  29.395  47.122  1.00 47.68           C  
ATOM   1018  O   ALA X 128      42.265  29.265  47.151  1.00 47.68           O  
ATOM   1016  CB  ALA X 128      39.890  27.818  45.653  1.00 47.68           C  
ATOM   1019  N   THR X 129      40.438  30.593  47.028  1.00 28.74           N  
ATOM   1020  CA  THR X 129      41.180  31.817  46.977  1.00 28.74           C  
ATOM   1024  C   THR X 129      41.921  32.011  48.262  1.00 28.74           C  
ATOM   1025  O   THR X 129      43.109  32.333  48.253  1.00 28.74           O  
ATOM   1021  CB  THR X 129      40.293  33.013  46.786  1.00 28.74           C  
ATOM   1023  CG2 THR X 129      41.168  34.276  46.726  1.00 28.74           C  
ATOM   1022  OG1 THR X 129      39.546  32.881  45.585  1.00 28.74           O  
ATOM   1026  N   MET X 130      41.247  31.806  49.412  1.00133.37           N  
ATOM   1027  CA  MET X 130      41.926  32.038  50.654  1.00133.37           C  
ATOM   1032  C   MET X 130      43.023  31.033  50.760  1.00133.37           C  
ATOM   1033  O   MET X 130      44.100  31.326  51.276  1.00133.37           O  
ATOM   1028  CB  MET X 130      41.080  31.862  51.924  1.00133.37           C  
ATOM   1029  CG  MET X 130      41.195  30.469  52.544  1.00133.37           C  
ATOM   1030  SD  MET X 130      40.479  30.342  54.210  1.00133.37           S  
ATOM   1031  CE  MET X 130      41.789  31.314  55.009  1.00133.37           C  
ATOM   1034  N   ASN X 131      42.775  29.805  50.274  1.00 27.35           N  
ATOM   1035  CA  ASN X 131      43.773  28.784  50.376  1.00 27.35           C  
ATOM   1040  C   ASN X 131      44.983  29.268  49.644  1.00 27.35           C  
ATOM   1041  O   ASN X 131      46.111  29.097  50.104  1.00 27.35           O  
ATOM   1036  CB  ASN X 131      43.344  27.454  49.730  1.00 27.35           C  
ATOM   1037  CG  ASN X 131      42.248  26.834  50.585  1.00 27.35           C  
ATOM   1039  ND2 ASN X 131      41.531  25.827  50.017  1.00 27.35           N  
ATOM   1038  OD1 ASN X 131      42.043  27.227  51.733  1.00 27.35           O  
ATOM   1042  N   MET X 132      44.766  29.908  48.483  1.00 77.64           N  
ATOM   1043  CA  MET X 132      45.835  30.390  47.661  1.00 77.64           C  
ATOM   1048  C   MET X 132      46.608  31.430  48.412  1.00 77.64           C  
ATOM   1049  O   MET X 132      47.837  31.467  48.354  1.00 77.64           O  
ATOM   1044  CB  MET X 132      45.313  31.063  46.381  1.00 77.64           C  
ATOM   1045  CG  MET X 132      46.409  31.479  45.400  1.00 77.64           C  
ATOM   1046  SD  MET X 132      45.827  32.587  44.081  1.00 77.64           S  
ATOM   1047  CE  MET X 132      44.695  31.377  43.342  1.00 77.64           C  
ATOM   1050  N   THR X 133      45.895  32.320  49.126  1.00 31.09           N  
ATOM   1051  CA  THR X 133      46.520  33.393  49.848  1.00 31.09           C  
ATOM   1055  C   THR X 133      47.356  32.848  50.966  1.00 31.09           C  
ATOM   1056  O   THR X 133      48.485  33.289  51.179  1.00 31.09           O  
ATOM   1052  CB  THR X 133      45.515  34.329  50.453  1.00 31.09           C  
ATOM   1054  CG2 THR X 133      46.266  35.464  51.172  1.00 31.09           C  
ATOM   1053  OG1 THR X 133      44.680  34.866  49.438  1.00 31.09           O  
ATOM   1057  N   LYS X 134      46.817  31.862  51.709  1.00122.09           N  
ATOM   1058  CA  LYS X 134      47.489  31.323  52.858  1.00122.09           C  
ATOM   1064  C   LYS X 134      48.760  30.654  52.434  1.00122.09           C  
ATOM   1065  O   LYS X 134      49.792  30.811  53.082  1.00122.09           O  
ATOM   1059  CB  LYS X 134      46.642  30.271  53.596  1.00122.09           C  
ATOM   1060  CG  LYS X 134      47.168  29.901  54.984  1.00122.09           C  
ATOM   1061  CD  LYS X 134      46.954  30.994  56.033  1.00122.09           C  
ATOM   1062  CE  LYS X 134      47.985  32.121  55.966  1.00122.09           C  
ATOM   1063  NZ  LYS X 134      47.629  33.184  56.934  1.00122.09           N1+
ATOM   1066  N   ILE X 135      48.715  29.883  51.330  1.00 51.62           N  
ATOM   1067  CA  ILE X 135      49.876  29.171  50.875  1.00 51.62           C  
ATOM   1072  C   ILE X 135      50.944  30.125  50.444  1.00 51.62           C  
ATOM   1073  O   ILE X 135      52.123  29.890  50.696  1.00 51.62           O  
ATOM   1068  CB  ILE X 135      49.593  28.194  49.777  1.00 51.62           C  
ATOM   1069  CG1 ILE X 135      48.723  27.059  50.341  1.00 51.62           C  
ATOM   1070  CG2 ILE X 135      50.931  27.706  49.197  1.00 51.62           C  
ATOM   1071  CD1 ILE X 135      48.346  26.003  49.311  1.00 51.62           C  
ATOM   1074  N   HIS X 136      50.569  31.226  49.770  1.00 37.52           N  
ATOM   1075  CA  HIS X 136      51.561  32.171  49.344  1.00 37.52           C  
ATOM   1082  C   HIS X 136      52.261  32.698  50.562  1.00 37.52           C  
ATOM   1083  O   HIS X 136      53.486  32.803  50.582  1.00 37.52           O  
ATOM   1078  CB  HIS X 136      50.959  33.371  48.595  1.00 37.52           C  
ATOM   1077  CG  HIS X 136      52.002  34.327  48.100  1.00 37.52           C  
ATOM   1080  CD2 HIS X 136      52.541  35.417  48.712  1.00 37.52           C  
ATOM   1076  ND1 HIS X 136      52.616  34.244  46.870  1.00 37.52           N  
ATOM   1081  CE1 HIS X 136      53.490  35.281  46.799  1.00 37.52           C  
ATOM   1079  NE2 HIS X 136      53.478  36.020  47.892  1.00 37.52           N  
ATOM   1084  N   TYR X 137      51.496  33.026  51.622  1.00104.55           N  
ATOM   1085  CA  TYR X 137      52.059  33.567  52.827  1.00104.55           C  
ATOM   1094  C   TYR X 137      52.992  32.571  53.439  1.00104.55           C  
ATOM   1095  O   TYR X 137      54.090  32.925  53.863  1.00104.55           O  
ATOM   1086  CB  TYR X 137      50.991  33.914  53.885  1.00104.55           C  
ATOM   1087  CG  TYR X 137      51.678  34.225  55.174  1.00104.55           C  
ATOM   1088  CD1 TYR X 137      52.097  35.504  55.466  1.00104.55           C  
ATOM   1089  CD2 TYR X 137      51.908  33.230  56.098  1.00104.55           C  
ATOM   1090  CE1 TYR X 137      52.729  35.783  56.656  1.00104.55           C  
ATOM   1091  CE2 TYR X 137      52.540  33.500  57.289  1.00104.55           C  
ATOM   1092  CZ  TYR X 137      52.951  34.781  57.572  1.00104.55           C  
ATOM   1093  OH  TYR X 137      53.600  35.064  58.793  1.00104.55           O  
ATOM   1096  N   GLN X 138      52.585  31.290  53.503  1.00 53.19           N  
ATOM   1097  CA  GLN X 138      53.402  30.298  54.141  1.00 53.19           C  
ATOM   1103  C   GLN X 138      54.679  30.102  53.387  1.00 53.19           C  
ATOM   1104  O   GLN X 138      55.730  29.904  53.994  1.00 53.19           O  
ATOM   1098  CB  GLN X 138      52.717  28.928  54.269  1.00 53.19           C  
ATOM   1099  CG  GLN X 138      51.537  28.939  55.241  1.00 53.19           C  
ATOM   1100  CD  GLN X 138      50.962  27.532  55.299  1.00 53.19           C  
ATOM   1102  NE2 GLN X 138      51.530  26.609  54.476  1.00 53.19           N  
ATOM   1101  OE1 GLN X 138      50.037  27.257  56.060  1.00 53.19           O  
ATOM   1105  N   LEU X 139      54.620  30.128  52.042  1.00 41.57           N  
ATOM   1106  CA  LEU X 139      55.785  29.924  51.226  1.00 41.57           C  
ATOM   1111  C   LEU X 139      56.749  31.045  51.445  1.00 41.57           C  
ATOM   1112  O   LEU X 139      57.959  30.834  51.495  1.00 41.57           O  
ATOM   1107  CB  LEU X 139      55.463  29.883  49.723  1.00 41.57           C  
ATOM   1108  CG  LEU X 139      54.634  28.658  49.297  1.00 41.57           C  
ATOM   1109  CD1 LEU X 139      54.351  28.680  47.786  1.00 41.57           C  
ATOM   1110  CD2 LEU X 139      55.300  27.348  49.745  1.00 41.57           C  
ATOM   1113  N   LYS X 140      56.226  32.277  51.563  1.00 61.70           N  
ATOM   1114  CA  LYS X 140      57.045  33.439  51.744  1.00 61.70           C  
ATOM   1120  C   LYS X 140      57.770  33.315  53.049  1.00 61.70           C  
ATOM   1121  O   LYS X 140      58.959  33.620  53.142  1.00 61.70           O  
ATOM   1115  CB  LYS X 140      56.196  34.724  51.777  1.00 61.70           C  
ATOM   1116  CG  LYS X 140      56.992  36.029  51.794  1.00 61.70           C  
ATOM   1117  CD  LYS X 140      56.131  37.250  51.456  1.00 61.70           C  
ATOM   1118  CE  LYS X 140      54.946  37.446  52.405  1.00 61.70           C  
ATOM   1119  NZ  LYS X 140      54.097  38.564  51.934  1.00 61.70           N1+
ATOM   1122  N   LYS X 141      57.058  32.849  54.094  1.00 59.22           N  
ATOM   1123  CA  LYS X 141      57.605  32.712  55.415  1.00 59.22           C  
ATOM   1129  C   LYS X 141      58.708  31.694  55.400  1.00 59.22           C  
ATOM   1130  O   LYS X 141      59.769  31.906  55.988  1.00 59.22           O  
ATOM   1124  CB  LYS X 141      56.539  32.247  56.424  1.00 59.22           C  
ATOM   1125  CG  LYS X 141      57.034  32.074  57.861  1.00 59.22           C  
ATOM   1126  CD  LYS X 141      55.887  31.980  58.874  1.00 59.22           C  
ATOM   1127  CE  LYS X 141      56.331  31.666  60.305  1.00 59.22           C  
ATOM   1128  NZ  LYS X 141      56.519  30.206  60.470  1.00 59.22           N1+
ATOM   1131  N   LEU X 142      58.483  30.557  54.717  1.00 42.71           N  
ATOM   1132  CA  LEU X 142      59.437  29.486  54.668  1.00 42.71           C  
ATOM   1137  C   LEU X 142      60.674  29.940  53.952  1.00 42.71           C  
ATOM   1138  O   LEU X 142      61.789  29.647  54.382  1.00 42.71           O  
ATOM   1133  CB  LEU X 142      58.885  28.254  53.929  1.00 42.71           C  
ATOM   1134  CG  LEU X 142      59.868  27.073  53.853  1.00 42.71           C  
ATOM   1135  CD1 LEU X 142      60.216  26.550  55.253  1.00 42.71           C  
ATOM   1136  CD2 LEU X 142      59.330  25.965  52.931  1.00 42.71           C  
ATOM   1139  N   TRP X 143      60.510  30.689  52.843  1.00 89.43           N  
ATOM   1140  CA  TRP X 143      61.637  31.140  52.075  1.00 89.43           C  
ATOM   1151  C   TRP X 143      62.498  32.012  52.925  1.00 89.43           C  
ATOM   1152  O   TRP X 143      63.722  31.975  52.811  1.00 89.43           O  
ATOM   1141  CB  TRP X 143      61.277  31.935  50.808  1.00 89.43           C  
ATOM   1142  CG  TRP X 143      60.894  31.068  49.634  1.00 89.43           C  
ATOM   1144  CD1 TRP X 143      59.676  30.779  49.094  1.00 89.43           C  
ATOM   1143  CD2 TRP X 143      61.865  30.346  48.862  1.00 89.43           C  
ATOM   1146  CE2 TRP X 143      61.173  29.648  47.875  1.00 89.43           C  
ATOM   1147  CE3 TRP X 143      63.225  30.269  48.973  1.00 89.43           C  
ATOM   1145  NE1 TRP X 143      59.829  29.925  48.026  1.00 89.43           N  
ATOM   1148  CZ2 TRP X 143      61.833  28.859  46.976  1.00 89.43           C  
ATOM   1149  CZ3 TRP X 143      63.889  29.475  48.064  1.00 89.43           C  
ATOM   1150  CH2 TRP X 143      63.205  28.783  47.085  1.00 89.43           C  
ATOM   1153  N   GLU X 144      61.883  32.839  53.788  1.00 24.98           N  
ATOM   1154  CA  GLU X 144      62.651  33.705  54.634  1.00 24.98           C  
ATOM   1160  C   GLU X 144      63.483  32.857  55.546  1.00 24.98           C  
ATOM   1161  O   GLU X 144      64.638  33.179  55.820  1.00 24.98           O  
ATOM   1155  CB  GLU X 144      61.779  34.614  55.515  1.00 24.98           C  
ATOM   1156  CG  GLU X 144      60.976  35.647  54.722  1.00 24.98           C  
ATOM   1157  CD  GLU X 144      60.166  36.472  55.712  1.00 24.98           C  
ATOM   1158  OE1 GLU X 144      60.458  36.387  56.934  1.00 24.98           O  
ATOM   1159  OE2 GLU X 144      59.242  37.200  55.257  1.00 24.98           O1-
ATOM   1162  N   ASN X 145      62.912  31.743  56.044  1.00 46.89           N  
ATOM   1163  CA  ASN X 145      63.606  30.866  56.945  1.00 46.89           C  
ATOM   1168  C   ASN X 145      64.774  30.268  56.225  1.00 46.89           C  
ATOM   1169  O   ASN X 145      65.838  30.071  56.809  1.00 46.89           O  
ATOM   1164  CB  ASN X 145      62.727  29.713  57.458  1.00 46.89           C  
ATOM   1165  CG  ASN X 145      61.711  30.310  58.419  1.00 46.89           C  
ATOM   1167  ND2 ASN X 145      62.209  31.105  59.403  1.00 46.89           N  
ATOM   1166  OD1 ASN X 145      60.509  30.078  58.300  1.00 46.89           O  
ATOM   1170  N   VAL X 146      64.603  29.952  54.927  1.00 41.40           N  
ATOM   1171  CA  VAL X 146      65.678  29.380  54.169  1.00 41.40           C  
ATOM   1175  C   VAL X 146      66.809  30.362  54.151  1.00 41.40           C  
ATOM   1176  O   VAL X 146      67.966  29.989  54.337  1.00 41.40           O  
ATOM   1172  CB  VAL X 146      65.300  29.080  52.747  1.00 41.40           C  
ATOM   1173  CG1 VAL X 146      66.555  28.615  51.989  1.00 41.40           C  
ATOM   1174  CG2 VAL X 146      64.167  28.039  52.758  1.00 41.40           C  
ATOM   1177  N   ASP X 147      66.504  31.659  53.956  1.00 57.32           N  
ATOM   1178  CA  ASP X 147      67.545  32.644  53.894  1.00 57.32           C  
ATOM   1183  C   ASP X 147      68.287  32.640  55.194  1.00 57.32           C  
ATOM   1184  O   ASP X 147      69.514  32.707  55.216  1.00 57.32           O  
ATOM   1179  CB  ASP X 147      67.019  34.074  53.663  1.00 57.32           C  
ATOM   1180  CG  ASP X 147      66.564  34.188  52.213  1.00 57.32           C  
ATOM   1181  OD1 ASP X 147      67.212  33.555  51.338  1.00 57.32           O  
ATOM   1182  OD2 ASP X 147      65.569  34.919  51.961  1.00 57.32           O1-
ATOM   1185  N   THR X 148      67.559  32.530  56.319  1.00 27.95           N  
ATOM   1186  CA  THR X 148      68.179  32.563  57.611  1.00 27.95           C  
ATOM   1190  C   THR X 148      69.131  31.412  57.714  1.00 27.95           C  
ATOM   1191  O   THR X 148      70.252  31.564  58.196  1.00 27.95           O  
ATOM   1187  CB  THR X 148      67.186  32.429  58.728  1.00 27.95           C  
ATOM   1189  CG2 THR X 148      67.940  32.491  60.067  1.00 27.95           C  
ATOM   1188  OG1 THR X 148      66.229  33.475  58.658  1.00 27.95           O  
ATOM   1192  N   GLN X 149      68.702  30.224  57.255  1.00 45.32           N  
ATOM   1193  CA  GLN X 149      69.512  29.046  57.334  1.00 45.32           C  
ATOM   1199  C   GLN X 149      70.702  29.181  56.438  1.00 45.32           C  
ATOM   1200  O   GLN X 149      71.793  28.723  56.773  1.00 45.32           O  
ATOM   1194  CB  GLN X 149      68.744  27.775  56.947  1.00 45.32           C  
ATOM   1195  CG  GLN X 149      67.585  27.502  57.905  1.00 45.32           C  
ATOM   1196  CD  GLN X 149      68.161  27.466  59.314  1.00 45.32           C  
ATOM   1198  NE2 GLN X 149      67.563  28.268  60.234  1.00 45.32           N  
ATOM   1197  OE1 GLN X 149      69.128  26.754  59.585  1.00 45.32           O  
ATOM   1201  N   MET X 150      70.524  29.824  55.272  1.00 42.65           N  
ATOM   1202  CA  MET X 150      71.591  29.963  54.324  1.00 42.65           C  
ATOM   1207  C   MET X 150      72.705  30.714  54.983  1.00 42.65           C  
ATOM   1208  O   MET X 150      73.874  30.355  54.841  1.00 42.65           O  
ATOM   1203  CB  MET X 150      71.148  30.748  53.080  1.00 42.65           C  
ATOM   1204  CG  MET X 150      72.199  30.812  51.974  1.00 42.65           C  
ATOM   1205  SD  MET X 150      71.602  31.594  50.446  1.00 42.65           S  
ATOM   1206  CE  MET X 150      71.458  33.255  51.163  1.00 42.65           C  
ATOM   1209  N   ARG X 151      72.370  31.781  55.730  1.00 32.64           N  
ATOM   1210  CA  ARG X 151      73.364  32.572  56.398  1.00 32.64           C  
ATOM   1218  C   ARG X 151      74.032  31.746  57.458  1.00 32.64           C  
ATOM   1219  O   ARG X 151      75.246  31.818  57.637  1.00 32.64           O  
ATOM   1211  CB  ARG X 151      72.783  33.825  57.073  1.00 32.64           C  
ATOM   1212  CG  ARG X 151      72.250  34.851  56.071  1.00 32.64           C  
ATOM   1213  CD  ARG X 151      71.883  36.196  56.699  1.00 32.64           C  
ATOM   1214  NE  ARG X 151      70.703  35.982  57.582  1.00 32.64           N  
ATOM   1215  CZ  ARG X 151      69.443  36.091  57.069  1.00 32.64           C  
ATOM   1216  NH1 ARG X 151      69.266  36.359  55.742  1.00 32.64           N1+
ATOM   1217  NH2 ARG X 151      68.357  35.935  57.882  1.00 32.64           N  
ATOM   1220  N   ALA X 152      73.248  30.932  58.190  1.00 32.68           N  
ATOM   1221  CA  ALA X 152      73.771  30.145  59.274  1.00 32.68           C  
ATOM   1223  C   ALA X 152      74.762  29.150  58.748  1.00 32.68           C  
ATOM   1224  O   ALA X 152      75.789  28.886  59.371  1.00 32.68           O  
ATOM   1222  CB  ALA X 152      72.679  29.355  60.015  1.00 32.68           C  
ATOM   1225  N   ARG X 153      74.456  28.562  57.581  1.00183.27           N  
ATOM   1226  CA  ARG X 153      75.238  27.536  56.954  1.00183.27           C  
ATOM   1234  C   ARG X 153      76.544  28.066  56.437  1.00183.27           C  
ATOM   1235  O   ARG X 153      77.462  27.285  56.201  1.00183.27           O  
ATOM   1227  CB  ARG X 153      74.479  26.822  55.828  1.00183.27           C  
ATOM   1228  CG  ARG X 153      73.207  26.147  56.350  1.00183.27           C  
ATOM   1229  CD  ARG X 153      73.399  24.730  56.900  1.00183.27           C  
ATOM   1230  NE  ARG X 153      74.278  24.783  58.106  1.00183.27           N  
ATOM   1231  CZ  ARG X 153      73.945  24.081  59.231  1.00183.27           C  
ATOM   1232  NH1 ARG X 153      72.734  23.458  59.321  1.00183.27           N1+
ATOM   1233  NH2 ARG X 153      74.828  23.992  60.269  1.00183.27           N  
ATOM   1236  N   GLY X 154      76.665  29.385  56.176  1.00 37.06           N  
ATOM   1237  CA  GLY X 154      77.946  29.892  55.753  1.00 37.06           C  
ATOM   1238  C   GLY X 154      77.974  30.166  54.278  1.00 37.06           C  
ATOM   1239  O   GLY X 154      79.044  30.379  53.709  1.00 37.06           O  
ATOM   1240  N   TYR X 155      76.806  30.165  53.609  1.00 60.19           N  
ATOM   1241  CA  TYR X 155      76.783  30.454  52.201  1.00 60.19           C  
ATOM   1250  C   TYR X 155      76.889  31.938  52.025  1.00 60.19           C  
ATOM   1251  O   TYR X 155      76.258  32.707  52.749  1.00 60.19           O  
ATOM   1242  CB  TYR X 155      75.493  30.002  51.499  1.00 60.19           C  
ATOM   1243  CG  TYR X 155      75.454  28.518  51.581  1.00 60.19           C  
ATOM   1244  CD1 TYR X 155      75.020  27.899  52.730  1.00 60.19           C  
ATOM   1245  CD2 TYR X 155      75.848  27.746  50.512  1.00 60.19           C  
ATOM   1246  CE1 TYR X 155      74.981  26.528  52.816  1.00 60.19           C  
ATOM   1247  CE2 TYR X 155      75.811  26.373  50.594  1.00 60.19           C  
ATOM   1248  CZ  TYR X 155      75.376  25.764  51.746  1.00 60.19           C  
ATOM   1249  OH  TYR X 155      75.335  24.356  51.834  1.00 60.19           O  
ATOM   1252  N   GLU X 156      77.723  32.365  51.055  1.00 86.69           N  
ATOM   1253  CA  GLU X 156      77.977  33.752  50.774  1.00 86.69           C  
ATOM   1259  C   GLU X 156      76.889  34.310  49.908  1.00 86.69           C  
ATOM   1260  O   GLU X 156      76.169  33.577  49.231  1.00 86.69           O  
ATOM   1254  CB  GLU X 156      79.303  33.984  50.030  1.00 86.69           C  
ATOM   1255  CG  GLU X 156      79.369  33.245  48.692  1.00 86.69           C  
ATOM   1256  CD  GLU X 156      80.608  33.706  47.938  1.00 86.69           C  
ATOM   1257  OE1 GLU X 156      81.735  33.514  48.469  1.00 86.69           O  
ATOM   1258  OE2 GLU X 156      80.442  34.260  46.818  1.00 86.69           O1-
ATOM   1261  N   ALA X 157      76.748  35.654  49.923  1.00 26.07           N  
ATOM   1262  CA  ALA X 157      75.751  36.318  49.135  1.00 26.07           C  
ATOM   1264  C   ALA X 157      76.110  36.160  47.695  1.00 26.07           C  
ATOM   1265  O   ALA X 157      77.284  36.173  47.328  1.00 26.07           O  
ATOM   1263  CB  ALA X 157      75.640  37.824  49.427  1.00 26.07           C  
ATOM   1266  N   ASP X 158      75.083  35.982  46.841  1.00 54.75           N  
ATOM   1267  CA  ASP X 158      75.296  35.807  45.436  1.00 54.75           C  
ATOM   1272  C   ASP X 158      74.196  36.545  44.741  1.00 54.75           C  
ATOM   1273  O   ASP X 158      73.015  36.278  44.960  1.00 54.75           O  
ATOM   1268  CB  ASP X 158      75.222  34.327  45.014  1.00 54.75           C  
ATOM   1269  CG  ASP X 158      75.692  34.182  43.575  1.00 54.75           C  
ATOM   1270  OD1 ASP X 158      75.619  35.186  42.817  1.00 54.75           O  
ATOM   1271  OD2 ASP X 158      76.132  33.058  43.214  1.00 54.75           O1-
ATOM   1274  N   TRP X 159      74.563  37.495  43.867  1.00 65.55           N  
ATOM   1275  CA  TRP X 159      73.605  38.310  43.179  1.00 65.55           C  
ATOM   1286  C   TRP X 159      72.731  37.450  42.303  1.00 65.55           C  
ATOM   1287  O   TRP X 159      71.530  37.687  42.195  1.00 65.55           O  
ATOM   1276  CB  TRP X 159      74.290  39.369  42.301  1.00 65.55           C  
ATOM   1277  CG  TRP X 159      73.341  40.270  41.558  1.00 65.55           C  
ATOM   1279  CD1 TRP X 159      72.708  41.405  41.973  1.00 65.55           C  
ATOM   1278  CD2 TRP X 159      72.957  40.065  40.191  1.00 65.55           C  
ATOM   1281  CE2 TRP X 159      72.097  41.105  39.846  1.00 65.55           C  
ATOM   1282  CE3 TRP X 159      73.298  39.091  39.298  1.00 65.55           C  
ATOM   1280  NE1 TRP X 159      71.952  41.921  40.948  1.00 65.55           N  
ATOM   1283  CZ2 TRP X 159      71.562  41.189  38.594  1.00 65.55           C  
ATOM   1284  CZ3 TRP X 159      72.752  39.174  38.037  1.00 65.55           C  
ATOM   1285  CH2 TRP X 159      71.901  40.203  37.693  1.00 65.55           C  
ATOM   1288  N   ALA X 160      73.328  36.441  41.641  1.00 59.92           N  
ATOM   1289  CA  ALA X 160      72.688  35.544  40.711  1.00 59.92           C  
ATOM   1291  C   ALA X 160      71.671  34.669  41.385  1.00 59.92           C  
ATOM   1292  O   ALA X 160      70.697  34.248  40.762  1.00 59.92           O  
ATOM   1290  CB  ALA X 160      73.685  34.615  39.995  1.00 59.92           C  
ATOM   1293  N   ARG X 161      71.905  34.314  42.660  1.00 87.23           N  
ATOM   1294  CA  ARG X 161      71.012  33.436  43.363  1.00 87.23           C  
ATOM   1302  C   ARG X 161      69.645  34.051  43.323  1.00 87.23           C  
ATOM   1303  O   ARG X 161      69.492  35.255  43.521  1.00 87.23           O  
ATOM   1295  CB  ARG X 161      71.440  33.257  44.830  1.00 87.23           C  
ATOM   1296  CG  ARG X 161      70.566  32.324  45.664  1.00 87.23           C  
ATOM   1297  CD  ARG X 161      71.061  32.203  47.107  1.00 87.23           C  
ATOM   1298  NE  ARG X 161      72.410  31.571  47.064  1.00 87.23           N  
ATOM   1299  CZ  ARG X 161      73.443  32.092  47.790  1.00 87.23           C  
ATOM   1300  NH1 ARG X 161      73.256  33.210  48.550  1.00 87.23           N1+
ATOM   1301  NH2 ARG X 161      74.670  31.497  47.754  1.00 87.23           N  
ATOM   1304  N   LYS X 162      68.606  33.234  43.039  1.00 53.58           N  
ATOM   1305  CA  LYS X 162      67.287  33.796  42.937  1.00 53.58           C  
ATOM   1311  C   LYS X 162      66.270  32.834  43.468  1.00 53.58           C  
ATOM   1312  O   LYS X 162      66.404  31.619  43.328  1.00 53.58           O  
ATOM   1306  CB  LYS X 162      66.883  34.099  41.485  1.00 53.58           C  
ATOM   1307  CG  LYS X 162      65.484  34.699  41.342  1.00 53.58           C  
ATOM   1308  CD  LYS X 162      65.178  35.186  39.925  1.00 53.58           C  
ATOM   1309  CE  LYS X 162      63.720  35.598  39.716  1.00 53.58           C  
ATOM   1310  NZ  LYS X 162      63.522  36.058  38.324  1.00 53.58           N1+
ATOM   1313  N   ARG X 163      65.213  33.377  44.106  1.00 98.94           N  
ATOM   1314  CA  ARG X 163      64.130  32.571  44.588  1.00 98.94           C  
ATOM   1322  C   ARG X 163      62.873  33.302  44.259  1.00 98.94           C  
ATOM   1323  O   ARG X 163      62.868  34.529  44.194  1.00 98.94           O  
ATOM   1315  CB  ARG X 163      64.161  32.312  46.105  1.00 98.94           C  
ATOM   1316  CG  ARG X 163      64.131  33.571  46.973  1.00 98.94           C  
ATOM   1317  CD  ARG X 163      64.163  33.250  48.469  1.00 98.94           C  
ATOM   1318  NE  ARG X 163      64.271  34.531  49.224  1.00 98.94           N  
ATOM   1319  CZ  ARG X 163      63.150  35.231  49.568  1.00 98.94           C  
ATOM   1320  NH1 ARG X 163      61.917  34.793  49.179  1.00 98.94           N1+
ATOM   1321  NH2 ARG X 163      63.266  36.370  50.312  1.00 98.94           N  
ATOM   1324  N   GLY X 164      61.766  32.570  44.016  1.00 25.91           N  
ATOM   1325  CA  GLY X 164      60.568  33.286  43.691  1.00 25.91           C  
ATOM   1326  C   GLY X 164      59.371  32.413  43.889  1.00 25.91           C  
ATOM   1327  O   GLY X 164      59.463  31.189  43.961  1.00 25.91           O  
ATOM   1328  N   ILE X 165      58.197  33.066  43.992  1.00 40.35           N  
ATOM   1329  CA  ILE X 165      56.944  32.390  44.133  1.00 40.35           C  
ATOM   1334  C   ILE X 165      56.108  32.838  42.976  1.00 40.35           C  
ATOM   1335  O   ILE X 165      55.935  34.036  42.757  1.00 40.35           O  
ATOM   1330  CB  ILE X 165      56.228  32.767  45.396  1.00 40.35           C  
ATOM   1331  CG1 ILE X 165      57.064  32.365  46.623  1.00 40.35           C  
ATOM   1332  CG2 ILE X 165      54.832  32.130  45.364  1.00 40.35           C  
ATOM   1333  CD1 ILE X 165      56.561  32.972  47.932  1.00 40.35           C  
ATOM   1336  N   VAL X 166      55.578  31.878  42.191  1.00 36.27           N  
ATOM   1337  CA  VAL X 166      54.802  32.222  41.033  1.00 36.27           C  
ATOM   1341  C   VAL X 166      53.503  31.486  41.122  1.00 36.27           C  
ATOM   1342  O   VAL X 166      53.432  30.389  41.672  1.00 36.27           O  
ATOM   1338  CB  VAL X 166      55.469  31.816  39.751  1.00 36.27           C  
ATOM   1339  CG1 VAL X 166      54.553  32.179  38.570  1.00 36.27           C  
ATOM   1340  CG2 VAL X 166      56.857  32.476  39.697  1.00 36.27           C  
ATOM   1343  N   ASN X 167      52.427  32.101  40.595  1.00 52.74           N  
ATOM   1344  CA  ASN X 167      51.144  31.468  40.597  1.00 52.74           C  
ATOM   1349  C   ASN X 167      50.804  31.220  39.158  1.00 52.74           C  
ATOM   1350  O   ASN X 167      50.972  32.080  38.298  1.00 52.74           O  
ATOM   1345  CB  ASN X 167      50.033  32.342  41.206  1.00 52.74           C  
ATOM   1346  CG  ASN X 167      48.824  31.460  41.477  1.00 52.74           C  
ATOM   1348  ND2 ASN X 167      48.274  31.556  42.716  1.00 52.74           N  
ATOM   1347  OD1 ASN X 167      48.385  30.699  40.616  1.00 52.74           O  
ATOM   1351  N   ASN X 168      50.298  30.010  38.888  1.00156.19           N  
ATOM   1352  CA  ASN X 168      49.944  29.478  37.603  1.00156.19           C  
ATOM   1357  C   ASN X 168      48.822  30.286  37.010  1.00156.19           C  
ATOM   1358  O   ASN X 168      48.678  30.372  35.790  1.00156.19           O  
ATOM   1353  CB  ASN X 168      49.453  28.037  37.803  1.00156.19           C  
ATOM   1354  CG  ASN X 168      49.335  27.385  36.462  1.00156.19           C  
ATOM   1356  ND2 ASN X 168      48.928  26.088  36.449  1.00156.19           N  
ATOM   1355  OD1 ASN X 168      49.600  28.027  35.450  1.00156.19           O  
ATOM   1359  N   ASN X 169      47.990  30.901  37.869  1.00 67.24           N  
ATOM   1360  CA  ASN X 169      46.847  31.658  37.435  1.00 67.24           C  
ATOM   1365  C   ASN X 169      47.309  32.774  36.561  1.00 67.24           C  
ATOM   1366  O   ASN X 169      46.526  33.314  35.778  1.00 67.24           O  
ATOM   1361  CB  ASN X 169      45.997  32.230  38.593  1.00 67.24           C  
ATOM   1362  CG  ASN X 169      46.797  33.237  39.409  1.00 67.24           C  
ATOM   1364  ND2 ASN X 169      46.107  33.918  40.363  1.00 67.24           N  
ATOM   1363  OD1 ASN X 169      48.000  33.406  39.221  1.00 67.24           O  
ATOM   1367  N   HIS X 170      48.595  33.156  36.681  1.00 68.22           N  
ATOM   1368  CA  HIS X 170      49.123  34.230  35.894  1.00 68.22           C  
ATOM   1375  C   HIS X 170      48.826  33.951  34.449  1.00 68.22           C  
ATOM   1376  O   HIS X 170      48.260  34.804  33.770  1.00 68.22           O  
ATOM   1371  CB  HIS X 170      50.651  34.343  36.053  1.00 68.22           C  
ATOM   1370  CG  HIS X 170      51.295  35.396  35.200  1.00 68.22           C  
ATOM   1373  CD2 HIS X 170      52.037  35.257  34.067  1.00 68.22           C  
ATOM   1369  ND1 HIS X 170      51.250  36.748  35.455  1.00 68.22           N  
ATOM   1374  CE1 HIS X 170      51.961  37.355  34.471  1.00 68.22           C  
ATOM   1372  NE2 HIS X 170      52.459  36.490  33.605  1.00 68.22           N  
ATOM   1377  N   TRP X 171      49.244  32.783  33.919  1.00112.89           N  
ATOM   1378  CA  TRP X 171      48.929  32.436  32.558  1.00112.89           C  
ATOM   1389  C   TRP X 171      47.571  31.819  32.342  1.00112.89           C  
ATOM   1390  O   TRP X 171      46.921  32.105  31.337  1.00112.89           O  
ATOM   1379  CB  TRP X 171      50.008  31.592  31.853  1.00112.89           C  
ATOM   1380  CG  TRP X 171      50.455  30.332  32.544  1.00112.89           C  
ATOM   1382  CD1 TRP X 171      50.054  29.041  32.368  1.00112.89           C  
ATOM   1381  CD2 TRP X 171      51.489  30.309  33.538  1.00112.89           C  
ATOM   1384  CE2 TRP X 171      51.671  28.979  33.910  1.00112.89           C  
ATOM   1385  CE3 TRP X 171      52.229  31.315  34.089  1.00112.89           C  
ATOM   1383  NE1 TRP X 171      50.790  28.209  33.178  1.00112.89           N  
ATOM   1386  CZ2 TRP X 171      52.603  28.633  34.846  1.00112.89           C  
ATOM   1387  CZ3 TRP X 171      53.164  30.964  35.037  1.00112.89           C  
ATOM   1388  CH2 TRP X 171      53.345  29.648  35.408  1.00112.89           C  
ATOM   1391  N   TRP X 172      47.093  30.956  33.264  1.00106.87           N  
ATOM   1392  CA  TRP X 172      45.888  30.207  33.005  1.00106.87           C  
ATOM   1403  C   TRP X 172      44.651  31.026  32.880  1.00106.87           C  
ATOM   1404  O   TRP X 172      43.736  30.608  32.174  1.00106.87           O  
ATOM   1393  CB  TRP X 172      45.591  29.031  33.950  1.00106.87           C  
ATOM   1394  CG  TRP X 172      46.382  27.796  33.593  1.00106.87           C  
ATOM   1396  CD1 TRP X 172      47.286  27.099  34.330  1.00106.87           C  
ATOM   1395  CD2 TRP X 172      46.330  27.155  32.308  1.00106.87           C  
ATOM   1398  CE2 TRP X 172      47.227  26.088  32.341  1.00106.87           C  
ATOM   1399  CE3 TRP X 172      45.599  27.436  31.190  1.00106.87           C  
ATOM   1397  NE1 TRP X 172      47.807  26.064  33.589  1.00106.87           N  
ATOM   1400  CZ2 TRP X 172      47.408  25.281  31.255  1.00106.87           C  
ATOM   1401  CZ3 TRP X 172      45.779  26.618  30.097  1.00106.87           C  
ATOM   1402  CH2 TRP X 172      46.667  25.561  30.128  1.00106.87           C  
ATOM   1405  N   ASN X 173      44.546  32.174  33.570  1.00 53.50           N  
ATOM   1406  CA  ASN X 173      43.313  32.902  33.465  1.00 53.50           C  
ATOM   1411  C   ASN X 173      43.041  33.235  32.014  1.00 53.50           C  
ATOM   1412  O   ASN X 173      41.948  32.979  31.515  1.00 53.50           O  
ATOM   1407  CB  ASN X 173      43.341  34.227  34.248  1.00 53.50           C  
ATOM   1408  CG  ASN X 173      43.451  33.910  35.735  1.00 53.50           C  
ATOM   1410  ND2 ASN X 173      44.231  34.744  36.475  1.00 53.50           N  
ATOM   1409  OD1 ASN X 173      42.863  32.948  36.226  1.00 53.50           O  
ATOM   1413  N   LYS X 174      44.026  33.836  31.317  1.00 99.81           N  
ATOM   1414  CA  LYS X 174      43.948  34.243  29.934  1.00 99.81           C  
ATOM   1420  C   LYS X 174      44.131  33.142  28.907  1.00 99.81           C  
ATOM   1421  O   LYS X 174      43.437  33.121  27.891  1.00 99.81           O  
ATOM   1415  CB  LYS X 174      44.991  35.321  29.612  1.00 99.81           C  
ATOM   1416  CG  LYS X 174      44.769  35.997  28.263  1.00 99.81           C  
ATOM   1417  CD  LYS X 174      45.591  37.274  28.096  1.00 99.81           C  
ATOM   1418  CE  LYS X 174      45.377  37.972  26.752  1.00 99.81           C  
ATOM   1419  NZ  LYS X 174      46.212  39.192  26.680  1.00 99.81           N1+
ATOM   1422  N   GLN X 175      45.056  32.191  29.152  1.00 85.07           N  
ATOM   1423  CA  GLN X 175      45.550  31.268  28.151  1.00 85.07           C  
ATOM   1429  C   GLN X 175      44.481  30.608  27.327  1.00 85.07           C  
ATOM   1430  O   GLN X 175      43.599  29.906  27.819  1.00 85.07           O  
ATOM   1424  CB  GLN X 175      46.426  30.153  28.746  1.00 85.07           C  
ATOM   1425  CG  GLN X 175      46.959  29.170  27.704  1.00 85.07           C  
ATOM   1426  CD  GLN X 175      47.926  29.918  26.797  1.00 85.07           C  
ATOM   1428  NE2 GLN X 175      48.871  30.678  27.411  1.00 85.07           N  
ATOM   1427  OE1 GLN X 175      47.845  29.821  25.574  1.00 85.07           O  
ATOM   1431  N   PRO X 176      44.601  30.826  26.036  1.00 71.01           N  
ATOM   1432  CA  PRO X 176      43.683  30.230  25.099  1.00 71.01           C  
ATOM   1436  C   PRO X 176      43.906  28.761  24.926  1.00 71.01           C  
ATOM   1437  O   PRO X 176      45.055  28.324  24.857  1.00 71.01           O  
ATOM   1434  CB  PRO X 176      43.825  31.024  23.802  1.00 71.01           C  
ATOM   1435  CG  PRO X 176      44.284  32.413  24.279  1.00 71.01           C  
ATOM   1433  CD  PRO X 176      45.058  32.130  25.577  1.00 71.01           C  
ATOM   1438  N   MET X 177      42.810  27.985  24.832  1.00 35.77           N  
ATOM   1439  CA  MET X 177      42.890  26.563  24.674  1.00 35.77           C  
ATOM   1444  C   MET X 177      43.461  26.228  23.334  1.00 35.77           C  
ATOM   1445  O   MET X 177      44.253  25.297  23.206  1.00 35.77           O  
ATOM   1440  CB  MET X 177      41.528  25.855  24.784  1.00 35.77           C  
ATOM   1441  CG  MET X 177      41.648  24.329  24.753  1.00 35.77           C  
ATOM   1442  SD  MET X 177      40.081  23.435  24.984  1.00 35.77           S  
ATOM   1443  CE  MET X 177      40.836  21.782  24.950  1.00 35.77           C  
ATOM   1446  N   LEU X 178      43.081  26.996  22.296  1.00 96.18           N  
ATOM   1447  CA  LEU X 178      43.475  26.679  20.953  1.00 96.18           C  
ATOM   1452  C   LEU X 178      44.968  26.724  20.849  1.00 96.18           C  
ATOM   1453  O   LEU X 178      45.575  25.836  20.252  1.00 96.18           O  
ATOM   1448  CB  LEU X 178      42.866  27.649  19.916  1.00 96.18           C  
ATOM   1449  CG  LEU X 178      43.238  27.379  18.438  1.00 96.18           C  
ATOM   1450  CD1 LEU X 178      44.690  27.770  18.113  1.00 96.18           C  
ATOM   1451  CD2 LEU X 178      42.915  25.932  18.038  1.00 96.18           C  
ATOM   1454  N   GLU X 179      45.608  27.744  21.447  1.00 40.66           N  
ATOM   1455  CA  GLU X 179      47.032  27.865  21.316  1.00 40.66           C  
ATOM   1461  C   GLU X 179      47.689  26.668  21.927  1.00 40.66           C  
ATOM   1462  O   GLU X 179      48.629  26.110  21.361  1.00 40.66           O  
ATOM   1456  CB  GLU X 179      47.599  29.095  22.042  1.00 40.66           C  
ATOM   1457  CG  GLU X 179      49.116  29.230  21.904  1.00 40.66           C  
ATOM   1458  CD  GLU X 179      49.552  30.439  22.716  1.00 40.66           C  
ATOM   1459  OE1 GLU X 179      48.666  31.086  23.335  1.00 40.66           O  
ATOM   1460  OE2 GLU X 179      50.778  30.728  22.733  1.00 40.66           O1-
ATOM   1463  N   VAL X 180      47.207  26.235  23.105  1.00 34.05           N  
ATOM   1464  CA  VAL X 180      47.833  25.126  23.766  1.00 34.05           C  
ATOM   1468  C   VAL X 180      47.709  23.915  22.902  1.00 34.05           C  
ATOM   1469  O   VAL X 180      48.670  23.172  22.713  1.00 34.05           O  
ATOM   1465  CB  VAL X 180      47.201  24.791  25.086  1.00 34.05           C  
ATOM   1466  CG1 VAL X 180      47.852  23.503  25.625  1.00 34.05           C  
ATOM   1467  CG2 VAL X 180      47.345  26.003  26.024  1.00 34.05           C  
ATOM   1470  N   LEU X 181      46.515  23.696  22.332  1.00123.36           N  
ATOM   1471  CA  LEU X 181      46.292  22.507  21.569  1.00123.36           C  
ATOM   1476  C   LEU X 181      47.203  22.506  20.383  1.00123.36           C  
ATOM   1477  O   LEU X 181      47.803  21.482  20.060  1.00123.36           O  
ATOM   1472  CB  LEU X 181      44.838  22.413  21.079  1.00123.36           C  
ATOM   1473  CG  LEU X 181      44.493  21.080  20.400  1.00123.36           C  
ATOM   1474  CD1 LEU X 181      44.576  19.912  21.396  1.00123.36           C  
ATOM   1475  CD2 LEU X 181      43.134  21.158  19.692  1.00123.36           C  
ATOM   1478  N   ARG X 182      47.336  23.655  19.695  1.00127.48           N  
ATOM   1479  CA  ARG X 182      48.149  23.693  18.512  1.00127.48           C  
ATOM   1487  C   ARG X 182      49.598  23.466  18.831  1.00127.48           C  
ATOM   1488  O   ARG X 182      50.279  22.727  18.122  1.00127.48           O  
ATOM   1480  CB  ARG X 182      48.034  25.019  17.740  1.00127.48           C  
ATOM   1481  CG  ARG X 182      46.706  25.157  16.994  1.00127.48           C  
ATOM   1482  CD  ARG X 182      46.582  26.446  16.181  1.00127.48           C  
ATOM   1483  NE  ARG X 182      47.757  26.513  15.267  1.00127.48           N  
ATOM   1484  CZ  ARG X 182      47.742  25.842  14.078  1.00127.48           C  
ATOM   1485  NH1 ARG X 182      46.672  25.063  13.742  1.00127.48           N1+
ATOM   1486  NH2 ARG X 182      48.803  25.947  13.226  1.00127.48           N  
ATOM   1489  N   ARG X 183      50.125  24.116  19.883  1.00107.00           N  
ATOM   1490  CA  ARG X 183      51.530  23.996  20.159  1.00107.00           C  
ATOM   1498  C   ARG X 183      51.932  22.622  20.624  1.00107.00           C  
ATOM   1499  O   ARG X 183      52.941  22.081  20.171  1.00107.00           O  
ATOM   1491  CB  ARG X 183      52.003  24.995  21.230  1.00107.00           C  
ATOM   1492  CG  ARG X 183      51.831  26.458  20.812  1.00107.00           C  
ATOM   1493  CD  ARG X 183      52.813  26.921  19.732  1.00107.00           C  
ATOM   1494  NE  ARG X 183      54.186  26.868  20.307  1.00107.00           N  
ATOM   1495  CZ  ARG X 183      54.728  27.963  20.912  1.00107.00           C  
ATOM   1496  NH1 ARG X 183      54.006  29.118  21.004  1.00107.00           N1+
ATOM   1497  NH2 ARG X 183      55.994  27.902  21.420  1.00107.00           N  
ATOM   1500  N   VAL X 184      51.244  22.102  21.660  1.00161.93           N  
ATOM   1501  CA  VAL X 184      51.509  20.807  22.237  1.00161.93           C  
ATOM   1505  C   VAL X 184      50.661  19.645  21.773  1.00161.93           C  
ATOM   1506  O   VAL X 184      51.134  18.511  21.721  1.00161.93           O  
ATOM   1502  CB  VAL X 184      51.467  20.862  23.736  1.00161.93           C  
ATOM   1503  CG1 VAL X 184      50.081  21.337  24.181  1.00161.93           C  
ATOM   1504  CG2 VAL X 184      51.851  19.486  24.290  1.00161.93           C  
ATOM   1507  N   GLY X 185      49.382  19.898  21.432  1.00 46.51           N  
ATOM   1508  CA  GLY X 185      48.381  18.867  21.288  1.00 46.51           C  
ATOM   1509  C   GLY X 185      48.706  17.821  20.267  1.00 46.51           C  
ATOM   1510  O   GLY X 185      48.403  16.646  20.472  1.00 46.51           O  
ATOM   1511  N   HIS X 186      49.282  18.206  19.121  1.00 46.26           N  
ATOM   1512  CA  HIS X 186      49.551  17.254  18.081  1.00 46.26           C  
ATOM   1519  C   HIS X 186      50.595  16.273  18.526  1.00 46.26           C  
ATOM   1520  O   HIS X 186      50.517  15.089  18.206  1.00 46.26           O  
ATOM   1515  CB  HIS X 186      50.069  17.927  16.801  1.00 46.26           C  
ATOM   1514  CG  HIS X 186      49.123  18.969  16.280  1.00 46.26           C  
ATOM   1517  CD2 HIS X 186      49.213  20.327  16.320  1.00 46.26           C  
ATOM   1513  ND1 HIS X 186      47.936  18.689  15.641  1.00 46.26           N  
ATOM   1518  CE1 HIS X 186      47.369  19.881  15.329  1.00 46.26           C  
ATOM   1516  NE2 HIS X 186      48.107  20.905  15.720  1.00 46.26           N  
ATOM   1521  N   ALA X 187      51.618  16.762  19.248  1.00 49.51           N  
ATOM   1522  CA  ALA X 187      52.762  16.012  19.691  1.00 49.51           C  
ATOM   1524  C   ALA X 187      52.433  14.950  20.700  1.00 49.51           C  
ATOM   1525  O   ALA X 187      53.053  13.889  20.690  1.00 49.51           O  
ATOM   1523  CB  ALA X 187      53.845  16.906  20.319  1.00 49.51           C  
ATOM   1526  N   LEU X 188      51.486  15.206  21.623  1.00 98.46           N  
ATOM   1527  CA  LEU X 188      51.230  14.268  22.684  1.00 98.46           C  
ATOM   1532  C   LEU X 188      50.214  13.247  22.278  1.00 98.46           C  
ATOM   1533  O   LEU X 188      49.125  13.571  21.811  1.00 98.46           O  
ATOM   1528  CB  LEU X 188      50.716  14.942  23.969  1.00 98.46           C  
ATOM   1529  CG  LEU X 188      51.797  15.726  24.735  1.00 98.46           C  
ATOM   1530  CD1 LEU X 188      52.739  14.775  25.486  1.00 98.46           C  
ATOM   1531  CD2 LEU X 188      52.567  16.671  23.801  1.00 98.46           C  
ATOM   1534  N   ARG X 189      50.571  11.956  22.452  1.00105.88           N  
ATOM   1535  CA  ARG X 189      49.653  10.902  22.145  1.00105.88           C  
ATOM   1543  C   ARG X 189      48.954  10.521  23.410  1.00105.88           C  
ATOM   1544  O   ARG X 189      49.523  10.578  24.497  1.00105.88           O  
ATOM   1536  CB  ARG X 189      50.301   9.627  21.594  1.00105.88           C  
ATOM   1537  CG  ARG X 189      50.834   9.777  20.174  1.00105.88           C  
ATOM   1538  CD  ARG X 189      50.888   8.439  19.443  1.00105.88           C  
ATOM   1539  NE  ARG X 189      49.475   7.998  19.259  1.00105.88           N  
ATOM   1540  CZ  ARG X 189      48.853   7.232  20.203  1.00105.88           C  
ATOM   1541  NH1 ARG X 189      49.515   6.879  21.343  1.00105.88           N1+
ATOM   1542  NH2 ARG X 189      47.570   6.813  20.001  1.00105.88           N  
ATOM   1545  N   ILE X 190      47.675  10.131  23.281  1.00136.44           N  
ATOM   1546  CA  ILE X 190      46.847   9.749  24.385  1.00136.44           C  
ATOM   1551  C   ILE X 190      47.316   8.462  24.990  1.00136.44           C  
ATOM   1552  O   ILE X 190      47.254   8.288  26.206  1.00136.44           O  
ATOM   1547  CB  ILE X 190      45.415   9.536  24.002  1.00136.44           C  
ATOM   1548  CG1 ILE X 190      44.808  10.815  23.412  1.00136.44           C  
ATOM   1549  CG2 ILE X 190      44.678   9.047  25.256  1.00136.44           C  
ATOM   1550  CD1 ILE X 190      43.455  10.584  22.741  1.00136.44           C  
ATOM   1553  N   GLY X 191      47.787   7.518  24.155  1.00 46.69           N  
ATOM   1554  CA  GLY X 191      48.084   6.190  24.612  1.00 46.69           C  
ATOM   1555  C   GLY X 191      49.095   6.190  25.715  1.00 46.69           C  
ATOM   1556  O   GLY X 191      48.885   5.495  26.703  1.00 46.69           O  
ATOM   1557  N   PRO X 192      50.184   6.892  25.628  1.00 70.91           N  
ATOM   1558  CA  PRO X 192      51.101   6.854  26.732  1.00 70.91           C  
ATOM   1562  C   PRO X 192      50.510   7.491  27.944  1.00 70.91           C  
ATOM   1563  O   PRO X 192      50.861   7.106  29.058  1.00 70.91           O  
ATOM   1560  CB  PRO X 192      52.386   7.496  26.222  1.00 70.91           C  
ATOM   1561  CG  PRO X 192      52.365   7.168  24.716  1.00 70.91           C  
ATOM   1559  CD  PRO X 192      50.870   7.068  24.359  1.00 70.91           C  
ATOM   1564  N   MET X 193      49.638   8.494  27.747  1.00 44.09           N  
ATOM   1565  CA  MET X 193      49.007   9.136  28.856  1.00 44.09           C  
ATOM   1570  C   MET X 193      48.108   8.129  29.500  1.00 44.09           C  
ATOM   1571  O   MET X 193      48.057   8.010  30.723  1.00 44.09           O  
ATOM   1566  CB  MET X 193      48.153  10.337  28.416  1.00 44.09           C  
ATOM   1567  CG  MET X 193      48.988  11.446  27.770  1.00 44.09           C  
ATOM   1568  SD  MET X 193      48.034  12.863  27.149  1.00 44.09           S  
ATOM   1569  CE  MET X 193      47.598  13.487  28.797  1.00 44.09           C  
ATOM   1572  N   LEU X 194      47.375   7.370  28.658  1.00 51.82           N  
ATOM   1573  CA  LEU X 194      46.436   6.373  29.091  1.00 51.82           C  
ATOM   1578  C   LEU X 194      47.167   5.247  29.743  1.00 51.82           C  
ATOM   1579  O   LEU X 194      46.758   4.756  30.793  1.00 51.82           O  
ATOM   1574  CB  LEU X 194      45.621   5.806  27.915  1.00 51.82           C  
ATOM   1575  CG  LEU X 194      44.698   6.852  27.257  1.00 51.82           C  
ATOM   1576  CD1 LEU X 194      43.905   6.255  26.083  1.00 51.82           C  
ATOM   1577  CD2 LEU X 194      43.782   7.513  28.300  1.00 51.82           C  
ATOM   1580  N   SER X 195      48.287   4.814  29.134  1.00102.41           N  
ATOM   1581  CA  SER X 195      49.037   3.726  29.673  1.00102.41           C  
ATOM   1584  C   SER X 195      49.957   4.326  30.678  1.00102.41           C  
ATOM   1585  O   SER X 195      51.137   4.554  30.412  1.00102.41           O  
ATOM   1582  CB  SER X 195      49.921   3.022  28.630  1.00102.41           C  
ATOM   1583  OG  SER X 195      49.122   2.511  27.573  1.00102.41           O  
ATOM   1586  N   ARG X 196      49.392   4.609  31.864  1.00 70.47           N  
ATOM   1587  CA  ARG X 196      50.097   5.100  33.009  1.00 70.47           C  
ATOM   1595  C   ARG X 196      49.263   4.611  34.156  1.00 70.47           C  
ATOM   1596  O   ARG X 196      48.048   4.489  34.026  1.00 70.47           O  
ATOM   1588  CB  ARG X 196      50.208   6.634  33.086  1.00 70.47           C  
ATOM   1589  CG  ARG X 196      51.094   7.227  31.984  1.00 70.47           C  
ATOM   1590  CD  ARG X 196      51.424   8.711  32.163  1.00 70.47           C  
ATOM   1591  NE  ARG X 196      52.269   9.123  31.005  1.00 70.47           N  
ATOM   1592  CZ  ARG X 196      53.631   9.038  31.062  1.00 70.47           C  
ATOM   1593  NH1 ARG X 196      54.248   8.592  32.196  1.00 70.47           N1+
ATOM   1594  NH2 ARG X 196      54.379   9.401  29.979  1.00 70.47           N  
ATOM   1597  N   ASP X 197      49.888   4.341  35.317  1.00 48.94           N  
ATOM   1598  CA  ASP X 197      49.230   3.689  36.419  1.00 48.94           C  
ATOM   1603  C   ASP X 197      48.052   4.460  36.940  1.00 48.94           C  
ATOM   1604  O   ASP X 197      46.999   3.877  37.187  1.00 48.94           O  
ATOM   1599  CB  ASP X 197      50.170   3.484  37.618  1.00 48.94           C  
ATOM   1600  CG  ASP X 197      51.240   2.475  37.229  1.00 48.94           C  
ATOM   1601  OD1 ASP X 197      50.985   1.667  36.296  1.00 48.94           O  
ATOM   1602  OD2 ASP X 197      52.329   2.499  37.861  1.00 48.94           O1-
ATOM   1605  N   THR X 198      48.183   5.785  37.134  1.00 40.97           N  
ATOM   1606  CA  THR X 198      47.122   6.560  37.715  1.00 40.97           C  
ATOM   1610  C   THR X 198      45.913   6.548  36.828  1.00 40.97           C  
ATOM   1611  O   THR X 198      44.785   6.387  37.292  1.00 40.97           O  
ATOM   1607  CB  THR X 198      47.503   7.998  37.919  1.00 40.97           C  
ATOM   1609  CG2 THR X 198      46.304   8.741  38.533  1.00 40.97           C  
ATOM   1608  OG1 THR X 198      48.632   8.094  38.775  1.00 40.97           O  
ATOM   1612  N   VAL X 199      46.118   6.727  35.514  1.00 57.39           N  
ATOM   1613  CA  VAL X 199      45.031   6.785  34.579  1.00 57.39           C  
ATOM   1617  C   VAL X 199      44.352   5.457  34.539  1.00 57.39           C  
ATOM   1618  O   VAL X 199      43.145   5.380  34.322  1.00 57.39           O  
ATOM   1614  CB  VAL X 199      45.471   7.109  33.178  1.00 57.39           C  
ATOM   1615  CG1 VAL X 199      44.242   7.049  32.254  1.00 57.39           C  
ATOM   1616  CG2 VAL X 199      46.172   8.479  33.186  1.00 57.39           C  
ATOM   1619  N   LYS X 200      45.135   4.368  34.645  1.00104.06           N  
ATOM   1620  CA  LYS X 200      44.596   3.040  34.645  1.00104.06           C  
ATOM   1626  C   LYS X 200      43.880   2.747  35.932  1.00104.06           C  
ATOM   1627  O   LYS X 200      42.767   2.223  35.926  1.00104.06           O  
ATOM   1621  CB  LYS X 200      45.690   1.970  34.500  1.00104.06           C  
ATOM   1622  CG  LYS X 200      46.470   2.062  33.188  1.00104.06           C  
ATOM   1623  CD  LYS X 200      45.608   1.860  31.941  1.00104.06           C  
ATOM   1624  CE  LYS X 200      46.395   1.959  30.634  1.00104.06           C  
ATOM   1625  NZ  LYS X 200      45.528   1.596  29.492  1.00104.06           N1+
ATOM   1628  N   ASN X 201      44.510   3.080  37.079  1.00122.22           N  
ATOM   1629  CA  ASN X 201      43.964   2.664  38.339  1.00122.22           C  
ATOM   1634  C   ASN X 201      42.657   3.310  38.687  1.00122.22           C  
ATOM   1635  O   ASN X 201      41.692   2.611  38.976  1.00122.22           O  
ATOM   1630  CB  ASN X 201      44.969   2.733  39.514  1.00122.22           C  
ATOM   1631  CG  ASN X 201      45.620   4.101  39.620  1.00122.22           C  
ATOM   1633  ND2 ASN X 201      46.954   4.115  39.881  1.00122.22           N  
ATOM   1632  OD1 ASN X 201      44.971   5.131  39.475  1.00122.22           O  
ATOM   1636  N   LYS X 202      42.558   4.645  38.611  1.00156.64           N  
ATOM   1637  CA  LYS X 202      41.375   5.354  38.998  1.00156.64           C  
ATOM   1643  C   LYS X 202      40.266   4.951  38.097  1.00156.64           C  
ATOM   1644  O   LYS X 202      39.114   4.932  38.516  1.00156.64           O  
ATOM   1638  CB  LYS X 202      41.552   6.873  38.844  1.00156.64           C  
ATOM   1639  CG  LYS X 202      41.958   7.269  37.421  1.00156.64           C  
ATOM   1640  CD  LYS X 202      41.897   8.769  37.144  1.00156.64           C  
ATOM   1641  CE  LYS X 202      42.812   9.581  38.057  1.00156.64           C  
ATOM   1642  NZ  LYS X 202      42.222   9.655  39.412  1.00156.64           N1+
ATOM   1645  N   MET X 203      40.569   4.710  36.813  1.00 94.04           N  
ATOM   1646  CA  MET X 203      39.560   4.316  35.877  1.00 94.04           C  
ATOM   1651  C   MET X 203      39.044   2.947  36.215  1.00 94.04           C  
ATOM   1652  O   MET X 203      37.832   2.736  36.249  1.00 94.04           O  
ATOM   1647  CB  MET X 203      40.095   4.312  34.434  1.00 94.04           C  
ATOM   1648  CG  MET X 203      39.020   4.177  33.356  1.00 94.04           C  
ATOM   1649  SD  MET X 203      39.645   4.403  31.662  1.00 94.04           S  
ATOM   1650  CE  MET X 203      38.055   4.073  30.850  1.00 94.04           C  
ATOM   1653  N   THR X 204      39.940   1.957  36.441  1.00138.21           N  
ATOM   1654  CA  THR X 204      39.424   0.655  36.762  1.00138.21           C  
ATOM   1658  C   THR X 204      38.818   0.636  38.137  1.00138.21           C  
ATOM   1659  O   THR X 204      37.603   0.523  38.283  1.00138.21           O  
ATOM   1655  CB  THR X 204      40.451  -0.442  36.631  1.00138.21           C  
ATOM   1657  CG2 THR X 204      41.680  -0.163  37.516  1.00138.21           C  
ATOM   1656  OG1 THR X 204      39.862  -1.690  36.956  1.00138.21           O  
ATOM   1660  N   GLN X 205      39.645   0.832  39.187  1.00 57.58           N  
ATOM   1661  CA  GLN X 205      39.169   0.860  40.539  1.00 57.58           C  
ATOM   1667  C   GLN X 205      38.901   2.300  40.803  1.00 57.58           C  
ATOM   1668  O   GLN X 205      39.595   3.167  40.278  1.00 57.58           O  
ATOM   1662  CB  GLN X 205      40.222   0.413  41.571  1.00 57.58           C  
ATOM   1663  CG  GLN X 205      40.700  -1.030  41.394  1.00 57.58           C  
ATOM   1664  CD  GLN X 205      39.595  -1.967  41.858  1.00 57.58           C  
ATOM   1666  NE2 GLN X 205      38.826  -2.526  40.885  1.00 57.58           N  
ATOM   1665  OE1 GLN X 205      39.420  -2.196  43.054  1.00 57.58           O  
ATOM   1669  N   GLY X 206      37.888   2.615  41.625  1.00 31.01           N  
ATOM   1670  CA  GLY X 206      37.653   4.010  41.831  1.00 31.01           C  
ATOM   1671  C   GLY X 206      36.750   4.474  40.735  1.00 31.01           C  
ATOM   1672  O   GLY X 206      36.367   3.696  39.863  1.00 31.01           O  
ATOM   1673  N   ASP X 207      36.449   5.789  40.725  1.00 54.11           N  
ATOM   1674  CA  ASP X 207      35.505   6.383  39.820  1.00 54.11           C  
ATOM   1679  C   ASP X 207      36.090   6.386  38.446  1.00 54.11           C  
ATOM   1680  O   ASP X 207      36.699   5.410  38.025  1.00 54.11           O  
ATOM   1675  CB  ASP X 207      35.159   7.836  40.184  1.00 54.11           C  
ATOM   1676  CG  ASP X 207      34.374   7.819  41.488  1.00 54.11           C  
ATOM   1677  OD1 ASP X 207      33.350   7.088  41.559  1.00 54.11           O  
ATOM   1678  OD2 ASP X 207      34.790   8.542  42.431  1.00 54.11           O1-
ATOM   1681  N   GLY X 208      35.814   7.433  37.648  1.00 38.09           N  
ATOM   1682  CA  GLY X 208      36.391   7.460  36.333  1.00 38.09           C  
ATOM   1683  C   GLY X 208      37.483   8.481  36.292  1.00 38.09           C  
ATOM   1684  O   GLY X 208      37.984   8.936  37.319  1.00 38.09           O  
ATOM   1685  N   VAL X 209      37.888   8.839  35.058  1.00114.36           N  
ATOM   1686  CA  VAL X 209      38.832   9.893  34.826  1.00114.36           C  
ATOM   1690  C   VAL X 209      38.113  10.945  34.040  1.00114.36           C  
ATOM   1691  O   VAL X 209      37.641  10.701  32.931  1.00114.36           O  
ATOM   1687  CB  VAL X 209      40.034   9.441  34.044  1.00114.36           C  
ATOM   1688  CG1 VAL X 209      39.556   8.744  32.759  1.00114.36           C  
ATOM   1689  CG2 VAL X 209      40.937  10.661  33.787  1.00114.36           C  
ATOM   1692  N   SER X 210      38.006  12.159  34.610  1.00 28.54           N  
ATOM   1693  CA  SER X 210      37.331  13.227  33.935  1.00 28.54           C  
ATOM   1696  C   SER X 210      38.262  13.775  32.906  1.00 28.54           C  
ATOM   1697  O   SER X 210      39.469  13.534  32.940  1.00 28.54           O  
ATOM   1694  CB  SER X 210      36.918  14.379  34.869  1.00 28.54           C  
ATOM   1695  OG  SER X 210      38.068  14.974  35.451  1.00 28.54           O  
ATOM   1698  N   PHE X 211      37.703  14.532  31.947  1.00 33.30           N  
ATOM   1699  CA  PHE X 211      38.497  15.111  30.909  1.00 33.30           C  
ATOM   1707  C   PHE X 211      39.447  16.053  31.564  1.00 33.30           C  
ATOM   1708  O   PHE X 211      40.612  16.142  31.180  1.00 33.30           O  
ATOM   1700  CB  PHE X 211      37.671  15.907  29.882  1.00 33.30           C  
ATOM   1701  CG  PHE X 211      38.622  16.446  28.866  1.00 33.30           C  
ATOM   1702  CD1 PHE X 211      39.117  15.637  27.871  1.00 33.30           C  
ATOM   1703  CD2 PHE X 211      39.013  17.766  28.906  1.00 33.30           C  
ATOM   1704  CE1 PHE X 211      39.992  16.132  26.932  1.00 33.30           C  
ATOM   1705  CE2 PHE X 211      39.887  18.266  27.970  1.00 33.30           C  
ATOM   1706  CZ  PHE X 211      40.380  17.450  26.982  1.00 33.30           C  
ATOM   1709  N   ALA X 212      38.963  16.784  32.586  1.00 28.62           N  
ATOM   1710  CA  ALA X 212      39.777  17.752  33.256  1.00 28.62           C  
ATOM   1712  C   ALA X 212      40.956  17.071  33.884  1.00 28.62           C  
ATOM   1713  O   ALA X 212      42.083  17.555  33.776  1.00 28.62           O  
ATOM   1711  CB  ALA X 212      39.020  18.483  34.378  1.00 28.62           C  
ATOM   1714  N   GLU X 213      40.738  15.920  34.553  1.00109.91           N  
ATOM   1715  CA  GLU X 213      41.832  15.259  35.209  1.00109.91           C  
ATOM   1721  C   GLU X 213      42.813  14.718  34.217  1.00109.91           C  
ATOM   1722  O   GLU X 213      44.018  14.716  34.466  1.00109.91           O  
ATOM   1716  CB  GLU X 213      41.418  14.199  36.251  1.00109.91           C  
ATOM   1717  CG  GLU X 213      40.488  13.079  35.797  1.00109.91           C  
ATOM   1718  CD  GLU X 213      40.107  12.346  37.079  1.00109.91           C  
ATOM   1719  OE1 GLU X 213      40.722  12.660  38.133  1.00109.91           O  
ATOM   1720  OE2 GLU X 213      39.200  11.474  37.032  1.00109.91           O1-
ATOM   1723  N   PHE X 214      42.323  14.260  33.053  1.00 76.84           N  
ATOM   1724  CA  PHE X 214      43.163  13.724  32.018  1.00 76.84           C  
ATOM   1732  C   PHE X 214      44.072  14.817  31.523  1.00 76.84           C  
ATOM   1733  O   PHE X 214      45.226  14.567  31.175  1.00 76.84           O  
ATOM   1725  CB  PHE X 214      42.327  13.196  30.837  1.00 76.84           C  
ATOM   1726  CG  PHE X 214      43.238  12.612  29.816  1.00 76.84           C  
ATOM   1727  CD1 PHE X 214      43.617  11.293  29.899  1.00 76.84           C  
ATOM   1728  CD2 PHE X 214      43.716  13.381  28.780  1.00 76.84           C  
ATOM   1729  CE1 PHE X 214      44.456  10.745  28.959  1.00 76.84           C  
ATOM   1730  CE2 PHE X 214      44.555  12.839  27.836  1.00 76.84           C  
ATOM   1731  CZ  PHE X 214      44.927  11.519  27.925  1.00 76.84           C  
ATOM   1734  N   THR X 215      43.543  16.054  31.448  1.00 63.34           N  
ATOM   1735  CA  THR X 215      44.193  17.247  30.964  1.00 63.34           C  
ATOM   1739  C   THR X 215      45.234  17.782  31.915  1.00 63.34           C  
ATOM   1740  O   THR X 215      46.147  18.491  31.494  1.00 63.34           O  
ATOM   1736  CB  THR X 215      43.223  18.361  30.707  1.00 63.34           C  
ATOM   1738  CG2 THR X 215      43.997  19.569  30.156  1.00 63.34           C  
ATOM   1737  OG1 THR X 215      42.245  17.943  29.765  1.00 63.34           O  
ATOM   1741  N   TYR X 216      45.133  17.456  33.216  1.00184.77           N  
ATOM   1742  CA  TYR X 216      45.923  18.049  34.268  1.00184.77           C  
ATOM   1751  C   TYR X 216      47.391  17.985  33.936  1.00184.77           C  
ATOM   1752  O   TYR X 216      48.073  19.001  34.072  1.00184.77           O  
ATOM   1743  CB  TYR X 216      45.708  17.272  35.586  1.00184.77           C  
ATOM   1744  CG  TYR X 216      46.404  17.881  36.763  1.00184.77           C  
ATOM   1745  CD1 TYR X 216      47.710  17.562  37.063  1.00184.77           C  
ATOM   1746  CD2 TYR X 216      45.737  18.763  37.584  1.00184.77           C  
ATOM   1747  CE1 TYR X 216      48.336  18.119  38.157  1.00184.77           C  
ATOM   1748  CE2 TYR X 216      46.357  19.321  38.678  1.00184.77           C  
ATOM   1749  CZ  TYR X 216      47.660  18.998  38.969  1.00184.77           C  
ATOM   1750  OH  TYR X 216      48.297  19.568  40.093  1.00184.77           O  
ATOM   1753  N   PRO X 217      47.940  16.885  33.506  1.00 84.75           N  
ATOM   1754  CA  PRO X 217      49.349  16.809  33.208  1.00 84.75           C  
ATOM   1758  C   PRO X 217      49.766  17.711  32.087  1.00 84.75           C  
ATOM   1759  O   PRO X 217      50.926  18.124  32.060  1.00 84.75           O  
ATOM   1756  CB  PRO X 217      49.642  15.325  32.970  1.00 84.75           C  
ATOM   1757  CG  PRO X 217      48.256  14.669  32.805  1.00 84.75           C  
ATOM   1755  CD  PRO X 217      47.318  15.579  33.615  1.00 84.75           C  
ATOM   1760  N   ILE X 218      48.861  17.994  31.134  1.00 88.96           N  
ATOM   1761  CA  ILE X 218      49.168  18.874  30.046  1.00 88.96           C  
ATOM   1766  C   ILE X 218      49.332  20.257  30.598  1.00 88.96           C  
ATOM   1767  O   ILE X 218      50.240  20.987  30.206  1.00 88.96           O  
ATOM   1762  CB  ILE X 218      48.089  18.912  29.004  1.00 88.96           C  
ATOM   1763  CG1 ILE X 218      47.901  17.518  28.379  1.00 88.96           C  
ATOM   1764  CG2 ILE X 218      48.464  19.992  27.974  1.00 88.96           C  
ATOM   1765  CD1 ILE X 218      49.150  16.991  27.674  1.00 88.96           C  
ATOM   1768  N   MET X 219      48.442  20.659  31.527  1.00 39.69           N  
ATOM   1769  CA  MET X 219      48.489  21.982  32.083  1.00 39.69           C  
ATOM   1774  C   MET X 219      49.765  22.159  32.839  1.00 39.69           C  
ATOM   1775  O   MET X 219      50.392  23.215  32.776  1.00 39.69           O  
ATOM   1770  CB  MET X 219      47.347  22.271  33.075  1.00 39.69           C  
ATOM   1771  CG  MET X 219      45.953  22.266  32.444  1.00 39.69           C  
ATOM   1772  SD  MET X 219      44.624  22.805  33.564  1.00 39.69           S  
ATOM   1773  CE  MET X 219      44.794  21.420  34.724  1.00 39.69           C  
ATOM   1776  N   GLN X 220      50.179  21.123  33.587  1.00 52.73           N  
ATOM   1777  CA  GLN X 220      51.372  21.206  34.377  1.00 52.73           C  
ATOM   1783  C   GLN X 220      52.543  21.335  33.450  1.00 52.73           C  
ATOM   1784  O   GLN X 220      53.520  22.014  33.761  1.00 52.73           O  
ATOM   1778  CB  GLN X 220      51.577  19.970  35.273  1.00 52.73           C  
ATOM   1779  CG  GLN X 220      52.790  20.064  36.200  1.00 52.73           C  
ATOM   1780  CD  GLN X 220      52.724  18.881  37.153  1.00 52.73           C  
ATOM   1782  NE2 GLN X 220      53.899  18.261  37.441  1.00 52.73           N  
ATOM   1781  OE1 GLN X 220      51.651  18.514  37.631  1.00 52.73           O  
ATOM   1785  N   GLY X 221      52.488  20.655  32.288  1.00 21.20           N  
ATOM   1786  CA  GLY X 221      53.558  20.717  31.331  1.00 21.20           C  
ATOM   1787  C   GLY X 221      53.672  22.114  30.803  1.00 21.20           C  
ATOM   1788  O   GLY X 221      54.773  22.630  30.614  1.00 21.20           O  
ATOM   1789  N   TRP X 222      52.519  22.753  30.535  1.00 80.43           N  
ATOM   1790  CA  TRP X 222      52.484  24.086  30.007  1.00 80.43           C  
ATOM   1801  C   TRP X 222      53.054  25.016  31.035  1.00 80.43           C  
ATOM   1802  O   TRP X 222      53.722  25.993  30.698  1.00 80.43           O  
ATOM   1791  CB  TRP X 222      51.061  24.553  29.647  1.00 80.43           C  
ATOM   1792  CG  TRP X 222      51.030  25.876  28.920  1.00 80.43           C  
ATOM   1794  CD1 TRP X 222      50.750  27.128  29.381  1.00 80.43           C  
ATOM   1793  CD2 TRP X 222      51.353  26.015  27.528  1.00 80.43           C  
ATOM   1796  CE2 TRP X 222      51.248  27.370  27.216  1.00 80.43           C  
ATOM   1797  CE3 TRP X 222      51.712  25.089  26.589  1.00 80.43           C  
ATOM   1795  NE1 TRP X 222      50.874  28.041  28.360  1.00 80.43           N  
ATOM   1798  CZ2 TRP X 222      51.500  27.820  25.952  1.00 80.43           C  
ATOM   1799  CZ3 TRP X 222      51.965  25.547  25.315  1.00 80.43           C  
ATOM   1800  CH2 TRP X 222      51.862  26.887  25.004  1.00 80.43           C  
ATOM   1803  N   ASP X 223      52.797  24.738  32.329  1.00 53.29           N  
ATOM   1804  CA  ASP X 223      53.303  25.566  33.388  1.00 53.29           C  
ATOM   1809  C   ASP X 223      54.798  25.587  33.280  1.00 53.29           C  
ATOM   1810  O   ASP X 223      55.427  26.639  33.375  1.00 53.29           O  
ATOM   1805  CB  ASP X 223      52.976  25.001  34.782  1.00 53.29           C  
ATOM   1806  CG  ASP X 223      51.475  25.092  35.017  1.00 53.29           C  
ATOM   1807  OD1 ASP X 223      50.781  25.778  34.219  1.00 53.29           O  
ATOM   1808  OD2 ASP X 223      51.001  24.476  36.010  1.00 53.29           O1-
ATOM   1811  N   TRP X 224      55.404  24.409  33.050  1.00 77.12           N  
ATOM   1812  CA  TRP X 224      56.832  24.303  32.965  1.00 77.12           C  
ATOM   1823  C   TRP X 224      57.302  25.102  31.785  1.00 77.12           C  
ATOM   1824  O   TRP X 224      58.322  25.783  31.859  1.00 77.12           O  
ATOM   1813  CB  TRP X 224      57.313  22.852  32.792  1.00 77.12           C  
ATOM   1814  CG  TRP X 224      58.806  22.676  32.940  1.00 77.12           C  
ATOM   1816  CD1 TRP X 224      59.800  23.609  32.996  1.00 77.12           C  
ATOM   1815  CD2 TRP X 224      59.436  21.396  33.095  1.00 77.12           C  
ATOM   1818  CE2 TRP X 224      60.804  21.626  33.244  1.00 77.12           C  
ATOM   1819  CE3 TRP X 224      58.915  20.135  33.120  1.00 77.12           C  
ATOM   1817  NE1 TRP X 224      61.014  22.989  33.181  1.00 77.12           N  
ATOM   1820  CZ2 TRP X 224      61.675  20.589  33.418  1.00 77.12           C  
ATOM   1821  CZ3 TRP X 224      59.797  19.091  33.291  1.00 77.12           C  
ATOM   1822  CH2 TRP X 224      61.150  19.315  33.439  1.00 77.12           C  
ATOM   1825  N   PHE X 225      56.561  25.052  30.660  1.00 61.33           N  
ATOM   1826  CA  PHE X 225      56.958  25.780  29.487  1.00 61.33           C  
ATOM   1834  C   PHE X 225      57.011  27.243  29.814  1.00 61.33           C  
ATOM   1835  O   PHE X 225      57.957  27.934  29.439  1.00 61.33           O  
ATOM   1827  CB  PHE X 225      55.978  25.573  28.315  1.00 61.33           C  
ATOM   1828  CG  PHE X 225      56.377  26.451  27.176  1.00 61.33           C  
ATOM   1829  CD1 PHE X 225      57.496  26.172  26.425  1.00 61.33           C  
ATOM   1830  CD2 PHE X 225      55.608  27.542  26.840  1.00 61.33           C  
ATOM   1831  CE1 PHE X 225      57.852  26.985  25.373  1.00 61.33           C  
ATOM   1832  CE2 PHE X 225      55.959  28.356  25.790  1.00 61.33           C  
ATOM   1833  CZ  PHE X 225      57.085  28.080  25.053  1.00 61.33           C  
ATOM   1836  N   GLU X 226      55.999  27.755  30.539  1.00 93.77           N  
ATOM   1837  CA  GLU X 226      55.947  29.157  30.851  1.00 93.77           C  
ATOM   1843  C   GLU X 226      57.130  29.537  31.690  1.00 93.77           C  
ATOM   1844  O   GLU X 226      57.750  30.575  31.467  1.00 93.77           O  
ATOM   1838  CB  GLU X 226      54.679  29.536  31.634  1.00 93.77           C  
ATOM   1839  CG  GLU X 226      53.401  29.410  30.805  1.00 93.77           C  
ATOM   1840  CD  GLU X 226      53.357  30.581  29.835  1.00 93.77           C  
ATOM   1841  OE1 GLU X 226      54.178  31.522  30.005  1.00 93.77           O  
ATOM   1842  OE2 GLU X 226      52.500  30.552  28.912  1.00 93.77           O1-
ATOM   1845  N   LEU X 227      57.468  28.696  32.684  1.00 61.66           N  
ATOM   1846  CA  LEU X 227      58.555  28.944  33.589  1.00 61.66           C  
ATOM   1851  C   LEU X 227      59.856  28.889  32.845  1.00 61.66           C  
ATOM   1852  O   LEU X 227      60.790  29.629  33.152  1.00 61.66           O  
ATOM   1847  CB  LEU X 227      58.553  27.933  34.750  1.00 61.66           C  
ATOM   1848  CG  LEU X 227      57.335  28.067  35.682  1.00 61.66           C  
ATOM   1849  CD1 LEU X 227      57.393  27.038  36.823  1.00 61.66           C  
ATOM   1850  CD2 LEU X 227      57.184  29.508  36.196  1.00 61.66           C  
ATOM   1853  N   PHE X 228      59.960  27.975  31.864  1.00 83.86           N  
ATOM   1854  CA  PHE X 228      61.137  27.859  31.053  1.00 83.86           C  
ATOM   1862  C   PHE X 228      61.302  29.123  30.271  1.00 83.86           C  
ATOM   1863  O   PHE X 228      62.369  29.735  30.275  1.00 83.86           O  
ATOM   1855  CB  PHE X 228      61.008  26.682  30.068  1.00 83.86           C  
ATOM   1856  CG  PHE X 228      62.171  26.665  29.139  1.00 83.86           C  
ATOM   1857  CD1 PHE X 228      63.333  26.016  29.483  1.00 83.86           C  
ATOM   1858  CD2 PHE X 228      62.093  27.299  27.921  1.00 83.86           C  
ATOM   1859  CE1 PHE X 228      64.404  26.000  28.621  1.00 83.86           C  
ATOM   1860  CE2 PHE X 228      63.160  27.286  27.054  1.00 83.86           C  
ATOM   1861  CZ  PHE X 228      64.318  26.635  27.406  1.00 83.86           C  
ATOM   1864  N   TYR X 229      60.224  29.571  29.600  1.00 73.20           N  
ATOM   1865  CA  TYR X 229      60.356  30.732  28.777  1.00 73.20           C  
ATOM   1874  C   TYR X 229      60.676  31.924  29.629  1.00 73.20           C  
ATOM   1875  O   TYR X 229      61.617  32.664  29.345  1.00 73.20           O  
ATOM   1866  CB  TYR X 229      59.084  31.071  27.983  1.00 73.20           C  
ATOM   1867  CG  TYR X 229      59.458  32.220  27.112  1.00 73.20           C  
ATOM   1868  CD1 TYR X 229      60.043  31.995  25.887  1.00 73.20           C  
ATOM   1869  CD2 TYR X 229      59.241  33.515  27.522  1.00 73.20           C  
ATOM   1870  CE1 TYR X 229      60.402  33.047  25.078  1.00 73.20           C  
ATOM   1871  CE2 TYR X 229      59.598  34.571  26.718  1.00 73.20           C  
ATOM   1872  CZ  TYR X 229      60.178  34.337  25.494  1.00 73.20           C  
ATOM   1873  OH  TYR X 229      60.545  35.420  24.668  1.00 73.20           O  
ATOM   1876  N   GLN X 230      59.896  32.148  30.705  1.00 84.91           N  
ATOM   1877  CA  GLN X 230      60.102  33.337  31.484  1.00 84.91           C  
ATOM   1883  C   GLN X 230      61.385  33.304  32.272  1.00 84.91           C  
ATOM   1884  O   GLN X 230      62.242  34.175  32.130  1.00 84.91           O  
ATOM   1878  CB  GLN X 230      58.959  33.550  32.493  1.00 84.91           C  
ATOM   1879  CG  GLN X 230      57.594  33.749  31.828  1.00 84.91           C  
ATOM   1880  CD  GLN X 230      56.512  33.717  32.900  1.00 84.91           C  
ATOM   1882  NE2 GLN X 230      55.452  32.898  32.664  1.00 84.91           N  
ATOM   1881  OE1 GLN X 230      56.605  34.396  33.922  1.00 84.91           O  
ATOM   1885  N   GLN X 231      61.502  32.284  33.144  1.00111.93           N  
ATOM   1886  CA  GLN X 231      62.538  32.086  34.126  1.00111.93           C  
ATOM   1892  C   GLN X 231      63.794  31.409  33.672  1.00111.93           C  
ATOM   1893  O   GLN X 231      64.843  31.588  34.291  1.00111.93           O  
ATOM   1887  CB  GLN X 231      62.010  31.328  35.351  1.00111.93           C  
ATOM   1888  CG  GLN X 231      60.809  32.038  35.978  1.00111.93           C  
ATOM   1889  CD  GLN X 231      61.207  33.482  36.249  1.00111.93           C  
ATOM   1891  NE2 GLN X 231      60.190  34.369  36.414  1.00111.93           N  
ATOM   1890  OE1 GLN X 231      62.390  33.815  36.308  1.00111.93           O  
ATOM   1894  N   GLY X 232      63.726  30.544  32.645  1.00 39.04           N  
ATOM   1895  CA  GLY X 232      64.912  29.818  32.296  1.00 39.04           C  
ATOM   1896  C   GLY X 232      64.934  28.553  33.105  1.00 39.04           C  
ATOM   1897  O   GLY X 232      65.992  27.950  33.284  1.00 39.04           O  
ATOM   1898  N   VAL X 233      63.765  28.108  33.622  1.00157.07           N  
ATOM   1899  CA  VAL X 233      63.759  26.908  34.416  1.00157.07           C  
ATOM   1903  C   VAL X 233      63.709  25.695  33.558  1.00157.07           C  
ATOM   1904  O   VAL X 233      62.753  25.438  32.826  1.00157.07           O  
ATOM   1900  CB  VAL X 233      62.641  26.766  35.397  1.00157.07           C  
ATOM   1901  CG1 VAL X 233      62.881  27.667  36.607  1.00157.07           C  
ATOM   1902  CG2 VAL X 233      61.356  27.097  34.647  1.00157.07           C  
ATOM   1905  N   GLN X 234      64.841  24.982  33.582  1.00118.51           N  
ATOM   1906  CA  GLN X 234      65.098  23.724  32.956  1.00118.51           C  
ATOM   1912  C   GLN X 234      64.693  22.548  33.793  1.00118.51           C  
ATOM   1913  O   GLN X 234      64.528  21.450  33.261  1.00118.51           O  
ATOM   1907  CB  GLN X 234      66.570  23.581  32.552  1.00118.51           C  
ATOM   1908  CG  GLN X 234      66.928  24.555  31.428  1.00118.51           C  
ATOM   1909  CD  GLN X 234      68.404  24.419  31.107  1.00118.51           C  
ATOM   1911  NE2 GLN X 234      68.724  23.670  30.017  1.00118.51           N  
ATOM   1910  OE1 GLN X 234      69.254  24.972  31.803  1.00118.51           O  
ATOM   1914  N   MET X 235      64.614  22.699  35.135  1.00121.43           N  
ATOM   1915  CA  MET X 235      64.394  21.507  35.908  1.00121.43           C  
ATOM   1920  C   MET X 235      63.168  21.597  36.755  1.00121.43           C  
ATOM   1921  O   MET X 235      62.815  22.651  37.284  1.00121.43           O  
ATOM   1916  CB  MET X 235      65.581  21.146  36.822  1.00121.43           C  
ATOM   1917  CG  MET X 235      65.404  19.811  37.548  1.00121.43           C  
ATOM   1918  SD  MET X 235      66.933  19.094  38.224  1.00121.43           S  
ATOM   1919  CE  MET X 235      67.194  20.327  39.526  1.00121.43           C  
ATOM   1922  N   GLN X 236      62.469  20.447  36.876  1.00 55.18           N  
ATOM   1923  CA  GLN X 236      61.318  20.359  37.718  1.00 55.18           C  
ATOM   1929  C   GLN X 236      61.598  19.294  38.729  1.00 55.18           C  
ATOM   1930  O   GLN X 236      62.089  18.215  38.397  1.00 55.18           O  
ATOM   1924  CB  GLN X 236      60.029  19.969  36.981  1.00 55.18           C  
ATOM   1925  CG  GLN X 236      58.826  19.892  37.919  1.00 55.18           C  
ATOM   1926  CD  GLN X 236      57.609  19.506  37.099  1.00 55.18           C  
ATOM   1928  NE2 GLN X 236      56.462  19.292  37.796  1.00 55.18           N  
ATOM   1927  OE1 GLN X 236      57.674  19.397  35.876  1.00 55.18           O  
ATOM   1931  N   ILE X 237      61.305  19.594  40.007  1.00 60.14           N  
ATOM   1932  CA  ILE X 237      61.493  18.653  41.072  1.00 60.14           C  
ATOM   1937  C   ILE X 237      60.119  18.279  41.517  1.00 60.14           C  
ATOM   1938  O   ILE X 237      59.288  19.150  41.777  1.00 60.14           O  
ATOM   1933  CB  ILE X 237      62.216  19.245  42.247  1.00 60.14           C  
ATOM   1934  CG1 ILE X 237      63.627  19.684  41.821  1.00 60.14           C  
ATOM   1935  CG2 ILE X 237      62.201  18.221  43.395  1.00 60.14           C  
ATOM   1936  CD1 ILE X 237      64.337  20.567  42.846  1.00 60.14           C  
ATOM   1939  N   GLY X 238      59.838  16.964  41.617  1.00 36.21           N  
ATOM   1940  CA  GLY X 238      58.489  16.592  41.919  1.00 36.21           C
[truncated: 95,669 more chars]
