# Supplementary material for: Structural Descriptors for Subunit Interface Regions in Homodimers: Effect of Lipid Membrane and Secondary Structure Type
Source: J Chem Inf Model. 2025 Mar 27;65(7):3117–26. doi: 10.1021/acs.jcim.4c01233 (PMC12004529; doi:10.1021/acs.jcim.4c01233)
Supplement: Supplementary file 3 — ci4c01233_si_003.tar [file ci4c01233_si_003.tar › database/alpha/3vgj_cytop.pdb]

ATOM      1  N   GLU A   1      46.752  -2.300  41.145  1.00146.73           N  
ATOM      2  CA  GLU A   1      45.882  -3.324  40.574  1.00144.46           C  
ATOM      3  C   GLU A   1      45.422  -4.318  41.638  1.00144.02           C  
ATOM      4  O   GLU A   1      44.222  -4.472  41.884  1.00141.18           O  
ATOM      5  CB  GLU A   1      46.599  -4.060  39.440  1.00144.24           C  
ATOM      6  N   GLU A   2      46.387  -4.992  42.260  1.00143.65           N  
ATOM      7  CA  GLU A   2      46.113  -5.952  43.328  1.00137.41           C  
ATOM      8  C   GLU A   2      45.327  -5.306  44.470  1.00136.13           C  
ATOM      9  O   GLU A   2      44.285  -5.811  44.886  1.00129.84           O  
ATOM     10  CB  GLU A   2      47.425  -6.523  43.869  1.00133.70           C  
ATOM     11  CG  GLU A   2      47.264  -7.489  45.034  1.00132.40           C  
ATOM     12  CD  GLU A   2      47.167  -8.937  44.591  1.00132.44           C  
ATOM     13  OE1 GLU A   2      47.343  -9.834  45.441  1.00131.13           O  
ATOM     14  OE2 GLU A   2      46.926  -9.180  43.394  1.00132.12           O1-
ATOM     15  N   SER A   3      45.841  -4.190  44.975  1.00137.24           N  
ATOM     16  CA  SER A   3      45.190  -3.474  46.061  1.00139.74           C  
ATOM     17  C   SER A   3      43.749  -3.127  45.701  1.00133.63           C  
ATOM     18  O   SER A   3      42.873  -3.117  46.564  1.00129.94           O  
ATOM     19  CB  SER A   3      45.977  -2.211  46.412  1.00146.60           C  
ATOM     20  OG  SER A   3      46.435  -1.566  45.237  1.00151.20           O  
ATOM     21  N   LYS A   4      43.506  -2.853  44.421  1.00129.90           N  
ATOM     22  CA  LYS A   4      42.154  -2.579  43.946  1.00122.91           C  
ATOM     23  C   LYS A   4      41.248  -3.783  44.184  1.00114.87           C  
ATOM     24  O   LYS A   4      40.174  -3.656  44.775  1.00101.18           O  
ATOM     25  CB  LYS A   4      42.163  -2.207  42.461  1.00123.52           C  
ATOM     26  N   ILE A   5      41.691  -4.952  43.724  1.00119.97           N  
ATOM     27  CA  ILE A   5      40.942  -6.190  43.920  1.00114.81           C  
ATOM     28  C   ILE A   5      40.819  -6.518  45.405  1.00122.37           C  
ATOM     29  O   ILE A   5      39.842  -7.131  45.835  1.00120.31           O  
ATOM     30  CB  ILE A   5      41.591  -7.375  43.187  1.00 99.25           C  
ATOM     31  N   GLU A   6      41.818  -6.111  46.183  1.00126.76           N  
ATOM     32  CA  GLU A   6      41.755  -6.235  47.634  1.00127.43           C  
ATOM     33  C   GLU A   6      40.692  -5.290  48.181  1.00120.89           C  
ATOM     34  O   GLU A   6      39.871  -5.674  49.010  1.00119.33           O  
ATOM     35  CB  GLU A   6      43.114  -5.924  48.267  1.00129.60           C  
ATOM     36  N   ASP A   7      40.707  -4.050  47.706  1.00120.29           N  
ATOM     37  CA  ASP A   7      39.706  -3.072  48.113  1.00120.56           C  
ATOM     38  C   ASP A   7      38.304  -3.623  47.866  1.00117.01           C  
ATOM     39  O   ASP A   7      37.522  -3.793  48.802  1.00118.80           O  
ATOM     40  CB  ASP A   7      39.905  -1.753  47.360  1.00120.35           C  
ATOM     41  N   VAL A   8      38.003  -3.915  46.602  1.00112.44           N  
ATOM     42  CA  VAL A   8      36.696  -4.434  46.206  1.00104.65           C  
ATOM     43  C   VAL A   8      36.313  -5.700  46.972  1.00 97.36           C  
ATOM     44  O   VAL A   8      35.139  -5.918  47.280  1.00 92.50           O  
ATOM     45  CB  VAL A   8      36.634  -4.700  44.687  1.00104.28           C  
ATOM     46  CG1 VAL A   8      35.558  -5.719  44.361  1.00103.34           C  
ATOM     47  CG2 VAL A   8      36.400  -3.401  43.931  1.00105.27           C  
ATOM     48  N   ASP A   9      37.310  -6.520  47.289  1.00 92.39           N  
ATOM     49  CA  ASP A   9      37.075  -7.773  47.995  1.00 94.17           C  
ATOM     50  C   ASP A   9      36.616  -7.507  49.417  1.00100.10           C  
ATOM     51  O   ASP A   9      35.558  -7.976  49.821  1.00111.04           O  
ATOM     52  CB  ASP A   9      38.333  -8.646  48.000  1.00105.59           C  
ATOM     53  N   LYS A  10      37.406  -6.747  50.170  1.00 95.98           N  
ATOM     54  CA  LYS A  10      37.025  -6.375  51.528  1.00100.77           C  
ATOM     55  C   LYS A  10      35.612  -5.799  51.544  1.00100.00           C  
ATOM     56  O   LYS A  10      34.738  -6.306  52.244  1.00 97.65           O  
ATOM     57  CB  LYS A  10      38.012  -5.364  52.112  1.00105.35           C  
ATOM     58  N   ILE A  11      35.402  -4.736  50.769  1.00 97.63           N  
ATOM     59  CA  ILE A  11      34.075  -4.159  50.578  1.00 89.39           C  
ATOM     60  C   ILE A  11      33.032  -5.264  50.414  1.00 88.27           C  
ATOM     61  O   ILE A  11      32.084  -5.347  51.192  1.00 84.80           O  
ATOM     62  CB  ILE A  11      34.033  -3.234  49.333  1.00 97.92           C  
ATOM     63  CG1 ILE A  11      35.041  -2.091  49.467  1.00101.77           C  
ATOM     64  CG2 ILE A  11      32.630  -2.689  49.106  1.00 90.90           C  
ATOM     65  CD1 ILE A  11      34.990  -1.095  48.324  1.00100.91           C  
ATOM     66  N   LEU A  12      33.226  -6.115  49.406  1.00 92.61           N  
ATOM     67  CA  LEU A  12      32.312  -7.225  49.124  1.00 90.32           C  
ATOM     68  C   LEU A  12      32.086  -8.100  50.354  1.00 93.43           C  
ATOM     69  O   LEU A  12      31.010  -8.663  50.543  1.00 94.26           O  
ATOM     70  CB  LEU A  12      32.836  -8.078  47.957  1.00 72.12           C  
ATOM     71  N   ASN A  13      33.110  -8.211  51.188  1.00 98.86           N  
ATOM     72  CA  ASN A  13      33.002  -8.981  52.415  1.00111.80           C  
ATOM     73  C   ASN A  13      32.201  -8.221  53.463  1.00111.95           C  
ATOM     74  O   ASN A  13      31.462  -8.817  54.244  1.00110.02           O  
ATOM     75  CB  ASN A  13      34.390  -9.314  52.960  1.00125.30           C  
ATOM     76  CG  ASN A  13      34.405 -10.595  53.767  1.00132.17           C  
ATOM     77  ND2 ASN A  13      33.987 -11.695  53.142  1.00129.48           N  
ATOM     78  OD1 ASN A  13      34.782 -10.597  54.941  1.00134.41           O  
ATOM     79  N   ASP A  14      32.362  -6.901  53.482  1.00115.41           N  
ATOM     80  CA  ASP A  14      31.585  -6.048  54.375  1.00121.48           C  
ATOM     81  C   ASP A  14      30.107  -6.158  54.016  1.00116.15           C  
ATOM     82  O   ASP A  14      29.275  -6.525  54.846  1.00120.53           O  
ATOM     83  CB  ASP A  14      32.040  -4.584  54.278  1.00126.24           C  
ATOM     84  CG  ASP A  14      33.170  -4.247  55.246  1.00128.96           C  
ATOM     85  OD1 ASP A  14      34.132  -5.042  55.355  1.00134.53           O  
ATOM     86  OD2 ASP A  14      33.098  -3.175  55.889  1.00120.47           O1-
ATOM     87  N   ILE A  15      29.792  -5.843  52.765  1.00103.08           N  
ATOM     88  CA  ILE A  15      28.427  -5.924  52.270  1.00 91.65           C  
ATOM     89  C   ILE A  15      27.781  -7.277  52.566  1.00 86.64           C  
ATOM     90  O   ILE A  15      26.680  -7.338  53.097  1.00 86.40           O  
ATOM     91  CB  ILE A  15      28.373  -5.641  50.752  1.00 89.93           C  
ATOM     92  CG1 ILE A  15      28.831  -4.206  50.468  1.00 91.31           C  
ATOM     93  CG2 ILE A  15      26.978  -5.880  50.211  1.00 84.78           C  
ATOM     94  CD1 ILE A  15      28.518  -3.716  49.069  1.00 88.73           C  
ATOM     95  N   LEU A  16      28.477  -8.357  52.235  1.00 94.82           N  
ATOM     96  CA  LEU A  16      27.911  -9.700  52.335  1.00 96.72           C  
ATOM     97  C   LEU A  16      27.642 -10.159  53.767  1.00 95.36           C  
ATOM     98  O   LEU A  16      26.688 -10.895  54.016  1.00 92.90           O  
ATOM     99  CB  LEU A  16      28.817 -10.713  51.625  1.00 98.49           C  
ATOM    100  N   SER A  17      28.486  -9.727  54.700  1.00100.77           N  
ATOM    101  CA  SER A  17      28.424 -10.191  56.087  1.00103.11           C  
ATOM    102  C   SER A  17      27.131  -9.786  56.791  1.00110.12           C  
ATOM    103  O   SER A  17      26.593 -10.535  57.610  1.00108.42           O  
ATOM    104  CB  SER A  17      29.622  -9.664  56.872  1.00 99.57           C  
ATOM    105  OG  SER A  17      29.625  -8.249  56.897  1.00 96.28           O  
ATOM    106  N   ILE A  18      26.655  -8.586  56.483  1.00115.05           N  
ATOM    107  CA  ILE A  18      25.378  -8.110  56.987  1.00119.73           C  
ATOM    108  C   ILE A  18      24.290  -9.100  56.623  1.00112.35           C  
ATOM    109  O   ILE A  18      23.602  -9.651  57.480  1.00114.89           O  
ATOM    110  CB  ILE A  18      24.989  -6.784  56.310  1.00129.62           C  
ATOM    111  CG1 ILE A  18      25.964  -5.668  56.683  1.00134.22           C  
ATOM    112  CG2 ILE A  18      23.560  -6.402  56.666  1.00133.36           C  
ATOM    113  CD1 ILE A  18      25.743  -4.400  55.886  1.00135.80           C  
ATOM    114  N   SER A  19      24.168  -9.323  55.323  1.00101.23           N  
ATOM    115  CA  SER A  19      23.024  -9.991  54.735  1.00 88.69           C  
ATOM    116  C   SER A  19      22.647 -11.340  55.333  1.00 83.66           C  
ATOM    117  O   SER A  19      23.497 -12.121  55.753  1.00 86.51           O  
ATOM    118  CB  SER A  19      23.249 -10.150  53.235  1.00 92.57           C  
ATOM    119  OG  SER A  19      22.066 -10.592  52.597  1.00 96.02           O  
ATOM    120  N   SER A  20      21.343 -11.590  55.348  1.00 79.43           N  
ATOM    121  CA  SER A  20      20.778 -12.908  55.587  1.00 82.85           C  
ATOM    122  C   SER A  20      20.904 -13.747  54.307  1.00 86.31           C  
ATOM    123  O   SER A  20      21.112 -14.963  54.355  1.00 88.76           O  
ATOM    124  CB  SER A  20      19.306 -12.760  55.997  1.00 81.43           C  
ATOM    125  OG  SER A  20      18.559 -13.948  55.802  1.00 79.96           O  
ATOM    126  N   GLU A  21      20.799 -13.080  53.162  1.00 81.02           N  
ATOM    127  CA  GLU A  21      20.823 -13.750  51.867  1.00 78.31           C  
ATOM    128  C   GLU A  21      21.072 -12.755  50.743  1.00 75.22           C  
ATOM    129  O   GLU A  21      20.381 -11.740  50.633  1.00 79.56           O  
ATOM    130  CB  GLU A  21      19.495 -14.458  51.621  1.00 80.68           C  
ATOM    131  CG  GLU A  21      19.326 -14.978  50.210  1.00 81.27           C  
ATOM    132  CD  GLU A  21      17.870 -15.094  49.818  1.00 84.85           C  
ATOM    133  OE1 GLU A  21      17.162 -14.064  49.859  1.00 89.36           O  
ATOM    134  OE2 GLU A  21      17.434 -16.210  49.466  1.00 84.76           O1-
ATOM    135  N   CYS A  22      22.053 -13.056  49.902  1.00 65.35           N  
ATOM    136  CA  CYS A  22      22.425 -12.161  48.815  1.00 69.13           C  
ATOM    137  C   CYS A  22      22.309 -12.848  47.461  1.00 64.53           C  
ATOM    138  O   CYS A  22      22.914 -13.897  47.225  1.00 60.97           O  
ATOM    139  CB  CYS A  22      23.849 -11.635  49.007  1.00 76.05           C  
ATOM    140  SG  CYS A  22      24.553 -10.834  47.543  1.00 66.59           S  
ATOM    141  N   ILE A  23      21.532 -12.239  46.574  1.00 53.32           N  
ATOM    142  CA  ILE A  23      21.339 -12.759  45.229  1.00 62.52           C  
ATOM    143  C   ILE A  23      21.773 -11.729  44.197  1.00 57.44           C  
ATOM    144  O   ILE A  23      21.061 -10.744  43.991  1.00 55.62           O  
ATOM    145  CB  ILE A  23      19.856 -13.087  44.984  1.00 68.12           C  
ATOM    146  CG1 ILE A  23      19.390 -14.182  45.947  1.00 75.05           C  
ATOM    147  CG2 ILE A  23      19.625 -13.494  43.531  1.00 62.64           C  
ATOM    148  CD1 ILE A  23      17.966 -14.615  45.719  1.00 79.43           C  
ATOM    149  N   GLN A  24      22.933 -11.928  43.560  1.00 55.18           N  
ATOM    150  CA  GLN A  24      23.880 -13.012  43.855  1.00 61.84           C  
ATOM    151  C   GLN A  24      25.257 -12.420  44.171  1.00 70.50           C  
ATOM    152  O   GLN A  24      25.616 -11.356  43.657  1.00 67.27           O  
ATOM    153  CB  GLN A  24      24.034 -13.949  42.646  1.00 65.60           C  
ATOM    154  CG  GLN A  24      22.756 -14.600  42.145  1.00 72.31           C  
ATOM    155  CD  GLN A  24      22.375 -15.847  42.926  1.00 77.22           C  
ATOM    156  NE2 GLN A  24      21.443 -16.621  42.376  1.00 80.36           N  
ATOM    157  OE1 GLN A  24      22.902 -16.108  44.009  1.00 70.95           O  
ATOM    158  N   PRO A  25      26.055 -13.126  44.985  1.00 77.23           N  
ATOM    159  CA  PRO A  25      27.329 -12.557  45.441  1.00 78.64           C  
ATOM    160  C   PRO A  25      28.221 -12.120  44.281  1.00 75.65           C  
ATOM    161  O   PRO A  25      28.783 -11.027  44.318  1.00 82.99           O  
ATOM    162  CB  PRO A  25      27.979 -13.721  46.196  1.00 80.83           C  
ATOM    163  CG  PRO A  25      26.844 -14.601  46.586  1.00 73.99           C  
ATOM    164  CD  PRO A  25      25.883 -14.515  45.439  1.00 70.86           C  
ATOM    165  N   ASP A  26      28.339 -12.958  43.260  1.00 68.17           N  
ATOM    166  CA  ASP A  26      29.192 -12.631  42.115  1.00 83.73           C  
ATOM    167  C   ASP A  26      28.770 -11.324  41.441  1.00 75.10           C  
ATOM    168  O   ASP A  26      29.608 -10.512  41.044  1.00 71.72           O  
ATOM    169  CB  ASP A  26      29.212 -13.777  41.095  1.00 96.81           C  
ATOM    170  CG  ASP A  26      27.843 -14.037  40.473  1.00108.08           C  
ATOM    171  OD1 ASP A  26      26.920 -14.455  41.207  1.00112.58           O  
ATOM    172  OD2 ASP A  26      27.695 -13.835  39.246  1.00108.45           O1-
ATOM    173  N   GLU A  27      27.465 -11.121  41.322  1.00 67.91           N  
ATOM    174  CA  GLU A  27      26.944  -9.937  40.659  1.00 61.08           C  
ATOM    175  C   GLU A  27      27.310  -8.701  41.454  1.00 66.61           C  
ATOM    176  O   GLU A  27      27.561  -7.634  40.891  1.00 66.55           O  
ATOM    177  CB  GLU A  27      25.426 -10.038  40.507  1.00 62.47           C  
ATOM    178  CG  GLU A  27      24.962 -11.197  39.602  1.00 68.55           C  
ATOM    179  CD  GLU A  27      23.441 -11.291  39.521  1.00 68.63           C  
ATOM    180  OE1 GLU A  27      22.913 -12.373  39.199  1.00 62.21           O  
ATOM    181  OE2 GLU A  27      22.773 -10.273  39.790  1.00 70.17           O1-
ATOM    182  N   LEU A  28      27.330  -8.856  42.772  1.00 68.98           N  
ATOM    183  CA  LEU A  28      27.696  -7.773  43.664  1.00 62.11           C  
ATOM    184  C   LEU A  28      29.123  -7.318  43.380  1.00 70.22           C  
ATOM    185  O   LEU A  28      29.388  -6.119  43.284  1.00 73.71           O  
ATOM    186  CB  LEU A  28      27.546  -8.215  45.117  1.00 65.53           C  
ATOM    187  CG  LEU A  28      27.680  -7.131  46.183  1.00 67.83           C  
ATOM    188  CD1 LEU A  28      26.671  -6.024  45.931  1.00 71.76           C  
ATOM    189  CD2 LEU A  28      27.483  -7.739  47.557  1.00 66.52           C  
ATOM    190  N   ARG A  29      30.042  -8.272  43.228  1.00 68.97           N  
ATOM    191  CA  ARG A  29      31.412  -7.920  42.880  1.00 72.84           C  
ATOM    192  C   ARG A  29      31.446  -7.135  41.574  1.00 81.92           C  
ATOM    193  O   ARG A  29      32.042  -6.058  41.507  1.00 92.73           O  
ATOM    194  CB  ARG A  29      32.325  -9.158  42.810  1.00 80.96           C  
ATOM    195  CG  ARG A  29      33.257  -9.172  41.603  1.00 85.00           C  
ATOM    196  CD  ARG A  29      34.718  -9.566  41.909  1.00101.96           C  
ATOM    197  NE  ARG A  29      34.929 -10.273  43.173  1.00103.60           N  
ATOM    198  CZ  ARG A  29      34.514 -11.509  43.433  1.00 93.48           C  
ATOM    199  NH1 ARG A  29      33.827 -12.191  42.526  1.00 86.87           N1+
ATOM    200  NH2 ARG A  29      34.770 -12.054  44.614  1.00 90.38           N  
ATOM    201  N   VAL A  30      30.792  -7.666  40.545  1.00 74.14           N  
ATOM    202  CA  VAL A  30      30.735  -6.993  39.249  1.00 70.73           C  
ATOM    203  C   VAL A  30      30.210  -5.577  39.380  1.00 78.94           C  
ATOM    204  O   VAL A  30      30.645  -4.673  38.665  1.00 82.67           O  
ATOM    205  CB  VAL A  30      29.831  -7.746  38.254  1.00 70.91           C  
ATOM    206  CG1 VAL A  30      29.474  -6.853  37.060  1.00 63.35           C  
ATOM    207  CG2 VAL A  30      30.497  -9.035  37.805  1.00 58.93           C  
ATOM    208  N   LYS A  31      29.264  -5.400  40.297  1.00 78.98           N  
ATOM    209  CA  LYS A  31      28.625  -4.116  40.512  1.00 83.46           C  
ATOM    210  C   LYS A  31      29.644  -3.123  41.067  1.00 90.35           C  
ATOM    211  O   LYS A  31      29.678  -1.960  40.657  1.00 86.52           O  
ATOM    212  CB  LYS A  31      27.456  -4.269  41.493  1.00 74.40           C  
ATOM    213  CG  LYS A  31      26.135  -3.669  41.028  1.00 70.52           C  
ATOM    214  CD  LYS A  31      25.315  -4.695  40.266  1.00 68.17           C  
ATOM    215  CE  LYS A  31      23.822  -4.447  40.405  1.00 62.15           C  
ATOM    216  NZ  LYS A  31      23.312  -3.432  39.450  1.00 56.13           N1+
ATOM    217  N   LEU A  32      30.470  -3.593  42.000  1.00 91.95           N  
ATOM    218  CA  LEU A  32      31.468  -2.747  42.660  1.00 90.73           C  
ATOM    219  C   LEU A  32      32.604  -2.348  41.718  1.00 83.27           C  
ATOM    220  O   LEU A  32      33.052  -1.204  41.705  1.00 81.69           O  
ATOM    221  CB  LEU A  32      32.044  -3.458  43.882  1.00 83.40           C  
ATOM    222  CG  LEU A  32      31.096  -3.675  45.056  1.00 65.08           C  
ATOM    223  CD1 LEU A  32      31.647  -4.711  46.021  1.00 68.72           C  
ATOM    224  CD2 LEU A  32      30.811  -2.366  45.780  1.00 65.23           C  
ATOM    225  N   LEU A  33      33.074  -3.297  40.929  1.00 85.85           N  
ATOM    226  CA  LEU A  33      34.106  -2.979  39.958  1.00 95.09           C  
ATOM    227  C   LEU A  33      33.593  -1.918  38.989  1.00101.65           C  
ATOM    228  O   LEU A  33      34.358  -1.093  38.499  1.00104.25           O  
ATOM    229  CB  LEU A  33      34.529  -4.233  39.193  1.00 91.50           C  
ATOM    230  CG  LEU A  33      35.050  -5.406  40.028  1.00 99.59           C  
ATOM    231  CD1 LEU A  33      35.435  -6.567  39.125  1.00 96.55           C  
ATOM    232  CD2 LEU A  33      36.231  -4.990  40.891  1.00107.14           C  
ATOM    233  N   LEU A  34      32.290  -1.937  38.725  1.00101.00           N  
ATOM    234  CA  LEU A  34      31.693  -1.080  37.704  1.00 99.64           C  
ATOM    235  C   LEU A  34      31.405   0.326  38.241  1.00101.69           C  
ATOM    236  O   LEU A  34      31.456   1.310  37.501  1.00103.71           O  
ATOM    237  CB  LEU A  34      30.414  -1.733  37.165  1.00 97.94           C  
ATOM    238  CG  LEU A  34      29.902  -1.436  35.752  1.00 97.96           C  
ATOM    239  CD1 LEU A  34      31.030  -1.284  34.742  1.00 89.52           C  
ATOM    240  CD2 LEU A  34      28.945  -2.535  35.308  1.00 99.55           C  
ATOM    241  N   LYS A  35      31.123   0.405  39.537  1.00 91.54           N  
ATOM    242  CA  LYS A  35      30.749   1.655  40.184  1.00 96.97           C  
ATOM    243  C   LYS A  35      31.059   1.523  41.667  1.00106.33           C  
ATOM    244  O   LYS A  35      30.744   0.504  42.283  1.00105.45           O  
ATOM    245  CB  LYS A  35      29.247   1.907  39.997  1.00 82.72           C  
ATOM    246  CG  LYS A  35      28.884   3.291  39.516  1.00 84.46           C  
ATOM    247  CD  LYS A  35      27.473   3.290  38.948  1.00 95.09           C  
ATOM    248  CE  LYS A  35      26.480   2.722  39.953  1.00 98.39           C  
ATOM    249  NZ  LYS A  35      25.459   1.888  39.267  1.00 99.86           N1+
ATOM    250  N   ARG A  36      31.688   2.536  42.248  1.00110.63           N  
ATOM    251  CA  ARG A  36      31.936   2.513  43.682  1.00110.89           C  
ATOM    252  C   ARG A  36      30.725   3.072  44.398  1.00103.16           C  
ATOM    253  O   ARG A  36      30.396   2.660  45.511  1.00108.39           O  
ATOM    254  CB  ARG A  36      33.187   3.310  44.032  1.00119.96           C  
ATOM    255  CG  ARG A  36      34.383   2.907  43.199  1.00127.48           C  
ATOM    256  CD  ARG A  36      34.407   1.400  42.985  1.00133.54           C  
ATOM    257  NE  ARG A  36      34.930   0.684  44.144  1.00139.54           N  
ATOM    258  CZ  ARG A  36      36.177   0.230  44.238  1.00142.08           C  
ATOM    259  NH1 ARG A  36      37.030   0.415  43.239  1.00142.85           N1+
ATOM    260  NH2 ARG A  36      36.574  -0.412  45.329  1.00142.23           N  
ATOM    261  N   LYS A  37      30.050   4.005  43.738  1.00 94.49           N  
ATOM    262  CA  LYS A  37      28.844   4.599  44.291  1.00 88.74           C  
ATOM    263  C   LYS A  37      27.607   3.830  43.843  1.00 80.09           C  
ATOM    264  O   LYS A  37      26.891   4.245  42.938  1.00 84.22           O  
ATOM    265  CB  LYS A  37      28.746   6.074  43.902  1.00 90.59           C  
ATOM    266  CG  LYS A  37      27.432   6.751  44.269  1.00 96.50           C  
ATOM    267  CD  LYS A  37      27.618   8.260  44.277  1.00106.17           C  
ATOM    268  CE  LYS A  37      26.341   8.992  43.932  1.00111.52           C  
ATOM    269  NZ  LYS A  37      26.606  10.447  43.755  1.00118.43           N1+
ATOM    270  N   LEU A  38      27.377   2.690  44.478  1.00 53.09           N  
ATOM    271  CA  LEU A  38      26.148   1.936  44.280  1.00 48.26           C  
ATOM    272  C   LEU A  38      24.975   2.635  44.947  1.00 47.02           C  
ATOM    273  O   LEU A  38      25.113   3.297  45.990  1.00 44.14           O  
ATOM    274  CB  LEU A  38      26.289   0.515  44.838  1.00 46.77           C  
ATOM    275  CG  LEU A  38      27.462  -0.257  44.229  1.00 48.27           C  
ATOM    276  CD1 LEU A  38      27.501  -1.684  44.749  1.00 50.86           C  
ATOM    277  CD2 LEU A  38      27.310  -0.242  42.734  1.00 44.76           C  
ATOM    278  N   ILE A  39      23.811   2.472  44.342  1.00 44.34           N  
ATOM    279  CA  ILE A  39      22.575   2.933  44.948  1.00 38.25           C  
ATOM    280  C   ILE A  39      21.895   1.779  45.661  1.00 41.75           C  
ATOM    281  O   ILE A  39      21.521   0.779  45.041  1.00 44.18           O  
ATOM    282  CB  ILE A  39      21.628   3.466  43.878  1.00 45.09           C  
ATOM    283  CG1 ILE A  39      22.260   4.666  43.175  1.00 47.37           C  
ATOM    284  CG2 ILE A  39      20.280   3.829  44.487  1.00 36.62           C  
ATOM    285  CD1 ILE A  39      21.432   5.154  42.017  1.00 50.77           C  
ATOM    286  N   CYS A  40      21.745   1.902  46.970  1.00 46.30           N  
ATOM    287  CA  CYS A  40      20.997   0.914  47.734  1.00 32.31           C  
ATOM    288  C   CYS A  40      19.698   1.560  48.188  1.00 36.67           C  
ATOM    289  O   CYS A  40      19.658   2.775  48.396  1.00 39.48           O  
ATOM    290  CB  CYS A  40      21.812   0.479  48.951  1.00 43.01           C  
ATOM    291  SG  CYS A  40      23.563   0.150  48.575  1.00 43.87           S  
ATOM    292  N   TYR A  41      18.630   0.777  48.336  1.00 38.28           N  
ATOM    293  CA  TYR A  41      17.432   1.339  48.955  1.00 35.05           C  
ATOM    294  C   TYR A  41      16.644   0.382  49.838  1.00 35.42           C  
ATOM    295  O   TYR A  41      16.731  -0.837  49.690  1.00 35.86           O  
ATOM    296  CB  TYR A  41      16.519   1.995  47.900  1.00 35.34           C  
ATOM    297  CG  TYR A  41      15.338   1.166  47.433  1.00 36.51           C  
ATOM    298  CD1 TYR A  41      15.516  -0.077  46.840  1.00 38.51           C  
ATOM    299  CD2 TYR A  41      14.039   1.650  47.556  1.00 38.54           C  
ATOM    300  CE1 TYR A  41      14.425  -0.827  46.407  1.00 41.81           C  
ATOM    301  CE2 TYR A  41      12.948   0.912  47.120  1.00 36.89           C  
ATOM    302  CZ  TYR A  41      13.146  -0.320  46.542  1.00 40.95           C  
ATOM    303  OH  TYR A  41      12.060  -1.048  46.108  1.00 37.57           O  
ATOM    304  N   ASP A  42      15.874   0.964  50.758  1.00 37.87           N  
ATOM    305  CA  ASP A  42      14.878   0.234  51.549  1.00 39.83           C  
ATOM    306  C   ASP A  42      13.664   1.167  51.554  1.00 36.33           C  
ATOM    307  O   ASP A  42      13.789   2.362  51.280  1.00 36.50           O  
ATOM    308  CB  ASP A  42      15.393  -0.036  52.980  1.00 43.28           C  
ATOM    309  CG  ASP A  42      14.577  -1.101  53.745  1.00 48.62           C  
ATOM    310  OD1 ASP A  42      13.499  -1.535  53.277  1.00 40.90           O  
ATOM    311  OD2 ASP A  42      15.026  -1.512  54.843  1.00 48.98           O1-
ATOM    312  N   GLY A  43      12.493   0.616  51.836  1.00 34.15           N  
ATOM    313  CA  GLY A  43      11.260   1.348  51.674  1.00 36.71           C  
ATOM    314  C   GLY A  43      10.346   1.048  52.826  1.00 36.95           C  
ATOM    315  O   GLY A  43      10.293  -0.081  53.325  1.00 34.90           O  
ATOM    316  N   PHE A  44       9.610   2.067  53.239  1.00 37.67           N  
ATOM    317  CA  PHE A  44       8.823   1.985  54.453  1.00 33.71           C  
ATOM    318  C   PHE A  44       7.435   2.554  54.266  1.00 35.49           C  
ATOM    319  O   PHE A  44       7.279   3.700  53.851  1.00 40.58           O  
ATOM    320  CB  PHE A  44       9.546   2.761  55.556  1.00 34.49           C  
ATOM    321  CG  PHE A  44      10.931   2.280  55.805  1.00 42.55           C  
ATOM    322  CD1 PHE A  44      11.985   2.713  55.003  1.00 42.56           C  
ATOM    323  CD2 PHE A  44      11.190   1.387  56.837  1.00 36.74           C  
ATOM    324  CE1 PHE A  44      13.273   2.268  55.230  1.00 39.93           C  
ATOM    325  CE2 PHE A  44      12.475   0.931  57.063  1.00 41.81           C  
ATOM    326  CZ  PHE A  44      13.518   1.370  56.260  1.00 38.53           C  
ATOM    327  N   GLU A  45       6.425   1.757  54.590  1.00 37.85           N  
ATOM    328  CA  GLU A  45       5.071   2.288  54.711  1.00 44.41           C  
ATOM    329  C   GLU A  45       4.956   3.103  55.986  1.00 43.22           C  
ATOM    330  O   GLU A  45       5.201   2.572  57.063  1.00 41.71           O  
ATOM    331  CB  GLU A  45       4.072   1.146  54.787  1.00 42.41           C  
ATOM    332  CG  GLU A  45       3.741   0.528  53.450  1.00 46.86           C  
ATOM    333  CD  GLU A  45       2.543  -0.385  53.557  1.00 52.01           C  
ATOM    334  OE1 GLU A  45       1.686  -0.125  54.424  1.00 63.75           O  
ATOM    335  OE2 GLU A  45       2.458  -1.363  52.796  1.00 50.06           O1-
ATOM    336  N   PRO A  46       4.594   4.396  55.877  1.00 43.87           N  
ATOM    337  CA  PRO A  46       4.396   5.190  57.094  1.00 42.03           C  
ATOM    338  C   PRO A  46       3.056   4.847  57.719  1.00 45.17           C  
ATOM    339  O   PRO A  46       2.091   5.588  57.572  1.00 38.37           O  
ATOM    340  CB  PRO A  46       4.403   6.635  56.586  1.00 38.13           C  
ATOM    341  CG  PRO A  46       4.997   6.554  55.203  1.00 41.09           C  
ATOM    342  CD  PRO A  46       4.572   5.237  54.674  1.00 35.58           C  
ATOM    343  N   SER A  47       3.008   3.722  58.419  1.00 52.10           N  
ATOM    344  CA  SER A  47       1.741   3.154  58.846  1.00 57.30           C  
ATOM    345  C   SER A  47       1.590   3.146  60.360  1.00 55.24           C  
ATOM    346  O   SER A  47       0.631   2.582  60.888  1.00 48.06           O  
ATOM    347  CB  SER A  47       1.631   1.731  58.321  1.00 57.14           C  
ATOM    348  OG  SER A  47       2.745   0.973  58.744  1.00 50.03           O  
ATOM    349  N   GLY A  48       2.538   3.772  61.050  1.00 51.50           N  
ATOM    350  CA  GLY A  48       2.518   3.844  62.503  1.00 50.09           C  
ATOM    351  C   GLY A  48       3.895   4.127  63.078  1.00 52.60           C  
ATOM    352  O   GLY A  48       4.837   4.432  62.342  1.00 48.72           O  
ATOM    353  N   ARG A  49       4.022   4.021  64.393  1.00 54.85           N  
ATOM    354  CA  ARG A  49       5.311   4.230  65.034  1.00 53.16           C  
ATOM    355  C   ARG A  49       6.324   3.260  64.454  1.00 47.56           C  
ATOM    356  O   ARG A  49       5.971   2.157  64.032  1.00 47.60           O  
ATOM    357  CB  ARG A  49       5.195   4.061  66.548  1.00 57.16           C  
ATOM    358  CG  ARG A  49       4.183   5.010  67.182  1.00 66.28           C  
ATOM    359  CD  ARG A  49       3.633   4.449  68.485  1.00 63.81           C  
ATOM    360  NE  ARG A  49       4.596   4.557  69.573  1.00 72.34           N  
ATOM    361  CZ  ARG A  49       4.580   3.789  70.659  1.00 82.93           C  
ATOM    362  NH1 ARG A  49       3.653   2.847  70.788  1.00 84.40           N1+
ATOM    363  NH2 ARG A  49       5.495   3.955  71.609  1.00 80.91           N  
ATOM    364  N   MET A  50       7.582   3.686  64.417  1.00 46.23           N  
ATOM    365  CA  MET A  50       8.661   2.866  63.875  1.00 41.23           C  
ATOM    366  C   MET A  50       9.207   1.941  64.963  1.00 39.30           C  
ATOM    367  O   MET A  50       9.592   2.404  66.025  1.00 41.31           O  
ATOM    368  CB  MET A  50       9.779   3.771  63.352  1.00 37.85           C  
ATOM    369  CG  MET A  50      10.987   3.042  62.794  1.00 31.13           C  
ATOM    370  SD  MET A  50      12.404   4.126  62.478  1.00 43.35           S  
ATOM    371  CE  MET A  50      11.660   5.521  61.633  1.00 36.53           C  
ATOM    372  N   HIS A  51       9.241   0.637  64.714  1.00 44.01           N  
ATOM    373  CA  HIS A  51       9.837  -0.265  65.699  1.00 42.27           C  
ATOM    374  C   HIS A  51      11.349  -0.413  65.516  1.00 40.32           C  
ATOM    375  O   HIS A  51      11.904   0.016  64.508  1.00 40.22           O  
ATOM    376  CB  HIS A  51       9.126  -1.619  65.760  1.00 46.53           C  
ATOM    377  CG  HIS A  51       9.029  -2.324  64.446  1.00 52.14           C  
ATOM    378  CD2 HIS A  51       7.989  -2.479  63.592  1.00 53.48           C  
ATOM    379  ND1 HIS A  51      10.083  -3.020  63.896  1.00 49.18           N  
ATOM    380  CE1 HIS A  51       9.704  -3.551  62.747  1.00 47.13           C  
ATOM    381  NE2 HIS A  51       8.436  -3.243  62.542  1.00 46.85           N  
ATOM    382  N   ILE A  52      12.011  -1.008  66.505  1.00 41.53           N  
ATOM    383  CA  ILE A  52      13.470  -0.970  66.556  1.00 46.90           C  
ATOM    384  C   ILE A  52      14.178  -1.632  65.374  1.00 48.45           C  
ATOM    385  O   ILE A  52      15.324  -1.298  65.083  1.00 47.43           O  
ATOM    386  CB  ILE A  52      14.044  -1.489  67.908  1.00 34.71           C  
ATOM    387  CG1 ILE A  52      13.587  -2.926  68.209  1.00 34.80           C  
ATOM    388  CG2 ILE A  52      13.661  -0.541  69.050  1.00 35.43           C  
ATOM    389  CD1 ILE A  52      14.400  -3.608  69.349  1.00 38.97           C  
ATOM    390  N   ALA A  53      13.516  -2.563  64.691  1.00 45.25           N  
ATOM    391  CA  ALA A  53      14.134  -3.165  63.507  1.00 39.41           C  
ATOM    392  C   ALA A  53      14.402  -2.117  62.428  1.00 42.42           C  
ATOM    393  O   ALA A  53      15.444  -2.143  61.765  1.00 42.13           O  
ATOM    394  CB  ALA A  53      13.281  -4.277  62.954  1.00 49.61           C  
ATOM    395  N   GLN A  54      13.474  -1.180  62.278  1.00 45.60           N  
ATOM    396  CA  GLN A  54      13.530  -0.194  61.204  1.00 40.36           C  
ATOM    397  C   GLN A  54      14.435   0.998  61.538  1.00 45.49           C  
ATOM    398  O   GLN A  54      14.741   1.834  60.675  1.00 38.37           O  
ATOM    399  CB  GLN A  54      12.105   0.268  60.877  1.00 38.84           C  
ATOM    400  CG  GLN A  54      11.190  -0.899  60.518  1.00 48.86           C  
ATOM    401  CD  GLN A  54       9.712  -0.558  60.563  1.00 60.35           C  
ATOM    402  NE2 GLN A  54       8.974  -0.999  59.546  1.00 62.84           N  
ATOM    403  OE1 GLN A  54       9.232   0.077  61.506  1.00 63.09           O  
ATOM    404  N   GLY A  55      14.863   1.066  62.794  1.00 42.03           N  
ATOM    405  CA  GLY A  55      15.749   2.121  63.254  1.00 38.06           C  
ATOM    406  C   GLY A  55      17.107   1.587  63.670  1.00 43.85           C  
ATOM    407  O   GLY A  55      18.092   1.743  62.948  1.00 46.35           O  
ATOM    408  N   LEU A  56      17.166   0.944  64.830  1.00 38.66           N  
ATOM    409  CA  LEU A  56      18.443   0.488  65.370  1.00 44.44           C  
ATOM    410  C   LEU A  56      19.088  -0.566  64.485  1.00 45.96           C  
ATOM    411  O   LEU A  56      20.284  -0.491  64.188  1.00 48.10           O  
ATOM    412  CB  LEU A  56      18.290  -0.049  66.799  1.00 43.90           C  
ATOM    413  CG  LEU A  56      17.688   0.931  67.813  1.00 52.45           C  
ATOM    414  CD1 LEU A  56      17.530   0.268  69.181  1.00 46.94           C  
ATOM    415  CD2 LEU A  56      18.538   2.185  67.900  1.00 46.25           C  
ATOM    416  N   LEU A  57      18.303  -1.556  64.068  1.00 36.97           N  
ATOM    417  CA  LEU A  57      18.836  -2.600  63.197  1.00 39.08           C  
ATOM    418  C   LEU A  57      19.186  -1.984  61.840  1.00 41.67           C  
ATOM    419  O   LEU A  57      20.259  -2.230  61.297  1.00 36.94           O  
ATOM    420  CB  LEU A  57      17.824  -3.729  63.020  1.00 48.46           C  
ATOM    421  CG  LEU A  57      18.293  -5.131  62.611  1.00 49.23           C  
ATOM    422  CD1 LEU A  57      17.413  -5.657  61.493  1.00 37.75           C  
ATOM    423  CD2 LEU A  57      19.734  -5.152  62.204  1.00 45.16           C  
ATOM    424  N   LYS A  58      18.284  -1.165  61.302  1.00 42.99           N  
ATOM    425  CA  LYS A  58      18.519  -0.542  60.001  1.00 42.57           C  
ATOM    426  C   LYS A  58      19.857   0.206  59.927  1.00 38.65           C  
ATOM    427  O   LYS A  58      20.595   0.081  58.954  1.00 42.55           O  
ATOM    428  CB  LYS A  58      17.389   0.418  59.665  1.00 38.13           C  
ATOM    429  CG  LYS A  58      17.463   0.961  58.263  1.00 38.09           C  
ATOM    430  CD  LYS A  58      16.979  -0.087  57.276  1.00 43.96           C  
ATOM    431  CE  LYS A  58      18.101  -0.721  56.507  1.00 36.33           C  
ATOM    432  NZ  LYS A  58      17.583  -1.926  55.807  1.00 47.04           N1+
ATOM    433  N   SER A  59      20.150   0.972  60.975  1.00 41.30           N  
ATOM    434  CA  SER A  59      21.348   1.803  61.067  1.00 38.35           C  
ATOM    435  C   SER A  59      22.646   1.012  60.884  1.00 36.37           C  
ATOM    436  O   SER A  59      23.595   1.470  60.236  1.00 35.28           O  
ATOM    437  CB  SER A  59      21.348   2.543  62.416  1.00 51.75           C  
ATOM    438  OG  SER A  59      22.656   2.942  62.794  1.00 71.48           O  
ATOM    439  N   ILE A  60      22.672  -0.193  61.434  1.00 45.08           N  
ATOM    440  CA  ILE A  60      23.863  -1.022  61.379  1.00 44.17           C  
ATOM    441  C   ILE A  60      24.233  -1.347  59.932  1.00 52.77           C  
ATOM    442  O   ILE A  60      25.380  -1.165  59.512  1.00 46.75           O  
ATOM    443  CB  ILE A  60      23.682  -2.307  62.217  1.00 44.79           C  
ATOM    444  CG1 ILE A  60      23.588  -1.945  63.706  1.00 45.87           C  
ATOM    445  CG2 ILE A  60      24.822  -3.299  61.944  1.00 41.29           C  
ATOM    446  CD1 ILE A  60      23.213  -3.117  64.621  1.00 45.52           C  
ATOM    447  N   ILE A  61      23.243  -1.796  59.169  1.00 52.54           N  
ATOM    448  CA  ILE A  61      23.414  -2.098  57.755  1.00 46.47           C  
ATOM    449  C   ILE A  61      23.720  -0.856  56.920  1.00 36.46           C  
ATOM    450  O   ILE A  61      24.612  -0.872  56.078  1.00 38.27           O  
ATOM    451  CB  ILE A  61      22.120  -2.725  57.173  1.00 61.21           C  
ATOM    452  CG1 ILE A  61      21.500  -3.706  58.177  1.00 63.24           C  
ATOM    453  CG2 ILE A  61      22.407  -3.369  55.830  1.00 62.18           C  
ATOM    454  CD1 ILE A  61      20.069  -4.096  57.858  1.00 70.34           C  
ATOM    455  N   VAL A  62      22.951   0.209  57.132  1.00 39.86           N  
ATOM    456  CA  VAL A  62      23.075   1.405  56.304  1.00 42.88           C  
ATOM    457  C   VAL A  62      24.487   1.982  56.419  1.00 44.25           C  
ATOM    458  O   VAL A  62      25.136   2.254  55.415  1.00 47.42           O  
ATOM    459  CB  VAL A  62      21.993   2.464  56.651  1.00 33.89           C  
ATOM    460  CG1 VAL A  62      22.317   3.805  56.022  1.00 36.07           C  
ATOM    461  CG2 VAL A  62      20.607   1.983  56.196  1.00 36.30           C  
ATOM    462  N   ASN A  63      24.970   2.131  57.646  1.00 44.61           N  
ATOM    463  CA  ASN A  63      26.285   2.718  57.879  1.00 44.98           C  
ATOM    464  C   ASN A  63      27.422   1.873  57.311  1.00 43.60           C  
ATOM    465  O   ASN A  63      28.411   2.405  56.794  1.00 44.23           O  
ATOM    466  CB  ASN A  63      26.497   3.023  59.367  1.00 40.49           C  
ATOM    467  CG  ASN A  63      25.846   4.333  59.785  1.00 45.87           C  
ATOM    468  ND2 ASN A  63      26.493   5.439  59.455  1.00 41.31           N  
ATOM    469  OD1 ASN A  63      24.763   4.351  60.374  1.00 46.56           O  
ATOM    470  N   LYS A  64      27.264   0.559  57.376  1.00 43.89           N  
ATOM    471  CA  LYS A  64      28.250  -0.327  56.782  1.00 44.09           C  
ATOM    472  C   LYS A  64      28.279  -0.123  55.268  1.00 47.36           C  
ATOM    473  O   LYS A  64      29.341  -0.147  54.659  1.00 45.34           O  
ATOM    474  CB  LYS A  64      27.947  -1.784  57.132  1.00 53.20           C  
ATOM    475  CG  LYS A  64      28.739  -2.802  56.325  1.00 62.83           C  
ATOM    476  CD  LYS A  64      30.211  -2.839  56.734  1.00 79.01           C  
ATOM    477  CE  LYS A  64      30.392  -3.501  58.094  1.00 94.70           C  
ATOM    478  NZ  LYS A  64      29.605  -4.766  58.207  1.00101.42           N1+
ATOM    479  N   LEU A  65      27.118   0.106  54.662  1.00 43.79           N  
ATOM    480  CA  LEU A  65      27.062   0.266  53.206  1.00 41.37           C  
ATOM    481  C   LEU A  65      27.543   1.640  52.736  1.00 44.97           C  
ATOM    482  O   LEU A  65      28.333   1.744  51.786  1.00 42.68           O  
ATOM    483  CB  LEU A  65      25.658  -0.041  52.672  1.00 45.51           C  
ATOM    484  CG  LEU A  65      25.310  -1.534  52.592  1.00 42.87           C  
ATOM    485  CD1 LEU A  65      23.803  -1.760  52.503  1.00 37.00           C  
ATOM    486  CD2 LEU A  65      26.010  -2.159  51.404  1.00 46.73           C  
ATOM    487  N   THR A  66      27.086   2.697  53.402  1.00 41.67           N  
ATOM    488  CA  THR A  66      27.469   4.043  52.990  1.00 43.78           C  
ATOM    489  C   THR A  66      28.950   4.334  53.240  1.00 50.77           C  
ATOM    490  O   THR A  66      29.565   5.090  52.488  1.00 42.89           O  
ATOM    491  CB  THR A  66      26.658   5.126  53.713  1.00 39.49           C  
ATOM    492  CG2 THR A  66      25.185   5.062  53.318  1.00 38.14           C  
ATOM    493  OG1 THR A  66      26.805   4.945  55.130  1.00 36.29           O  
ATOM    494  N   SER A  67      29.515   3.767  54.302  1.00 52.31           N  
ATOM    495  CA  SER A  67      30.917   4.048  54.629  1.00 56.07           C  
ATOM    496  C   SER A  67      31.835   3.578  53.507  1.00 59.99           C  
ATOM    497  O   SER A  67      32.986   3.997  53.421  1.00 60.15           O  
ATOM    498  CB  SER A  67      31.335   3.407  55.961  1.00 53.45           C  
ATOM    499  OG  SER A  67      31.509   2.007  55.819  1.00 54.75           O  
ATOM    500  N   ASN A  68      31.308   2.703  52.654  1.00 62.59           N  
ATOM    501  CA  ASN A  68      32.033   2.200  51.495  1.00 64.07           C  
ATOM    502  C   ASN A  68      31.765   3.018  50.229  1.00 60.31           C  
ATOM    503  O   ASN A  68      32.185   2.640  49.135  1.00 51.58           O  
ATOM    504  CB  ASN A  68      31.693   0.727  51.244  1.00 68.43           C  
ATOM    505  CG  ASN A  68      32.371  -0.211  52.234  1.00 70.77           C  
ATOM    506  ND2 ASN A  68      33.664  -0.004  52.460  1.00 70.28           N  
ATOM    507  OD1 ASN A  68      31.738  -1.109  52.786  1.00 73.24           O  
ATOM    508  N   GLY A  69      31.061   4.135  50.377  1.00 55.31           N  
ATOM    509  CA  GLY A  69      30.840   5.033  49.258  1.00 51.55           C  
ATOM    510  C   GLY A  69      29.491   4.848  48.598  1.00 49.03           C  
ATOM    511  O   GLY A  69      29.181   5.532  47.629  1.00 45.04           O  
ATOM    512  N   CYS A  70      28.684   3.924  49.120  1.00 45.66           N  
ATOM    513  CA  CYS A  70      27.332   3.720  48.615  1.00 42.52           C  
ATOM    514  C   CYS A  70      26.408   4.855  49.045  1.00 47.27           C  
ATOM    515  O   CYS A  70      26.589   5.471  50.100  1.00 44.54           O  
ATOM    516  CB  CYS A  70      26.738   2.406  49.133  1.00 49.95           C  
ATOM    517  SG  CYS A  70      27.603   0.913  48.654  1.00 62.33           S  
ATOM    518  N   THR A  71      25.407   5.117  48.222  1.00 38.34           N  
ATOM    519  CA  THR A  71      24.342   6.006  48.604  1.00 42.82           C  
ATOM    520  C   THR A  71      23.176   5.111  49.001  1.00 44.37           C  
ATOM    521  O   THR A  71      22.942   4.078  48.375  1.00 44.45           O  
ATOM    522  CB  THR A  71      23.961   6.952  47.452  1.00 50.75           C  
ATOM    523  CG2 THR A  71      23.818   6.181  46.178  1.00 60.78           C  
ATOM    524  OG1 THR A  71      22.710   7.584  47.752  1.00 62.52           O  
ATOM    525  N   PHE A  72      22.476   5.487  50.066  1.00 39.93           N  
ATOM    526  CA  PHE A  72      21.347   4.705  50.556  1.00 39.78           C  
ATOM    527  C   PHE A  72      20.094   5.565  50.577  1.00 41.91           C  
ATOM    528  O   PHE A  72      20.020   6.564  51.296  1.00 42.95           O  
ATOM    529  CB  PHE A  72      21.611   4.136  51.960  1.00 33.80           C  
ATOM    530  CG  PHE A  72      20.747   2.952  52.299  1.00 37.14           C  
ATOM    531  CD1 PHE A  72      21.261   1.660  52.254  1.00 35.88           C  
ATOM    532  CD2 PHE A  72      19.412   3.125  52.652  1.00 37.67           C  
ATOM    533  CE1 PHE A  72      20.450   0.553  52.564  1.00 37.43           C  
ATOM    534  CE2 PHE A  72      18.591   2.023  52.962  1.00 40.83           C  
ATOM    535  CZ  PHE A  72      19.110   0.741  52.910  1.00 33.62           C  
ATOM    536  N   ILE A  73      19.123   5.161  49.773  1.00 33.93           N  
ATOM    537  CA  ILE A  73      17.840   5.826  49.672  1.00 33.46           C  
ATOM    538  C   ILE A  73      16.854   5.230  50.674  1.00 38.35           C  
ATOM    539  O   ILE A  73      16.682   4.017  50.735  1.00 41.39           O  
ATOM    540  CB  ILE A  73      17.248   5.647  48.260  1.00 39.07           C  
ATOM    541  CG1 ILE A  73      18.139   6.331  47.224  1.00 36.07           C  
ATOM    542  CG2 ILE A  73      15.805   6.174  48.205  1.00 37.61           C  
ATOM    543  CD1 ILE A  73      17.805   5.973  45.774  1.00 39.60           C  
ATOM    544  N   PHE A  74      16.230   6.090  51.473  1.00 37.01           N  
ATOM    545  CA  PHE A  74      15.087   5.697  52.285  1.00 38.61           C  
ATOM    546  C   PHE A  74      13.831   6.126  51.529  1.00 38.47           C  
ATOM    547  O   PHE A  74      13.592   7.316  51.326  1.00 36.78           O  
ATOM    548  CB  PHE A  74      15.124   6.390  53.650  1.00 43.66           C  
ATOM    549  CG  PHE A  74      16.013   5.720  54.660  1.00 44.33           C  
ATOM    550  CD1 PHE A  74      15.464   5.049  55.748  1.00 46.27           C  
ATOM    551  CD2 PHE A  74      17.391   5.787  54.545  1.00 42.92           C  
ATOM    552  CE1 PHE A  74      16.282   4.441  56.702  1.00 47.68           C  
ATOM    553  CE2 PHE A  74      18.212   5.184  55.481  1.00 41.24           C  
ATOM    554  CZ  PHE A  74      17.653   4.512  56.574  1.00 44.77           C  
ATOM    555  N   TRP A  75      13.045   5.151  51.095  1.00 32.50           N  
ATOM    556  CA  TRP A  75      11.890   5.400  50.250  1.00 36.38           C  
ATOM    557  C   TRP A  75      10.686   5.464  51.161  1.00 41.12           C  
ATOM    558  O   TRP A  75      10.261   4.450  51.717  1.00 37.46           O  
ATOM    559  CB  TRP A  75      11.755   4.239  49.270  1.00 38.59           C  
ATOM    560  CG  TRP A  75      10.697   4.315  48.192  1.00 40.59           C  
ATOM    561  CD1 TRP A  75       9.694   3.409  47.985  1.00 38.16           C  
ATOM    562  CD2 TRP A  75      10.585   5.280  47.127  1.00 36.30           C  
ATOM    563  CE2 TRP A  75       9.487   4.893  46.331  1.00 35.55           C  
ATOM    564  CE3 TRP A  75      11.312   6.422  46.765  1.00 44.03           C  
ATOM    565  NE1 TRP A  75       8.958   3.758  46.886  1.00 40.12           N  
ATOM    566  CZ2 TRP A  75       9.081   5.620  45.199  1.00 38.77           C  
ATOM    567  CZ3 TRP A  75      10.905   7.147  45.638  1.00 45.07           C  
ATOM    568  CH2 TRP A  75       9.804   6.741  44.868  1.00 34.76           C  
ATOM    569  N   ILE A  76      10.166   6.670  51.352  1.00 38.25           N  
ATOM    570  CA  ILE A  76       9.034   6.859  52.230  1.00 40.09           C  
ATOM    571  C   ILE A  76       7.793   6.553  51.422  1.00 40.74           C  
ATOM    572  O   ILE A  76       7.318   7.375  50.645  1.00 38.30           O  
ATOM    573  CB  ILE A  76       9.017   8.279  52.794  1.00 43.80           C  
ATOM    574  CG1 ILE A  76      10.315   8.524  53.574  1.00 47.64           C  
ATOM    575  CG2 ILE A  76       7.814   8.482  53.693  1.00 39.48           C  
ATOM    576  CD1 ILE A  76      10.605   9.988  53.828  1.00 42.08           C  
ATOM    577  N   ALA A  77       7.289   5.343  51.600  1.00 39.89           N  
ATOM    578  CA  ALA A  77       6.301   4.784  50.695  1.00 37.68           C  
ATOM    579  C   ALA A  77       4.897   5.253  51.047  1.00 39.94           C  
ATOM    580  O   ALA A  77       4.043   4.443  51.416  1.00 39.37           O  
ATOM    581  CB  ALA A  77       6.391   3.250  50.708  1.00 29.79           C  
ATOM    582  N   ASP A  78       4.661   6.559  50.914  1.00 35.79           N  
ATOM    583  CA  ASP A  78       3.418   7.158  51.389  1.00 42.84           C  
ATOM    584  C   ASP A  78       2.183   6.676  50.612  1.00 47.85           C  
ATOM    585  O   ASP A  78       1.163   6.311  51.203  1.00 44.94           O  
ATOM    586  CB  ASP A  78       3.504   8.699  51.459  1.00 38.66           C  
ATOM    587  CG  ASP A  78       3.991   9.351  50.156  1.00 47.00           C  
ATOM    588  OD1 ASP A  78       4.134  10.588  50.141  1.00 48.54           O  
ATOM    589  OD2 ASP A  78       4.240   8.661  49.157  1.00 41.06           O1-
ATOM    590  N   TRP A  79       2.293   6.652  49.293  1.00 41.51           N  
ATOM    591  CA  TRP A  79       1.200   6.220  48.445  1.00 41.82           C  
ATOM    592  C   TRP A  79       0.957   4.722  48.653  1.00 39.09           C  
ATOM    593  O   TRP A  79      -0.166   4.236  48.564  1.00 42.22           O  
ATOM    594  CB  TRP A  79       1.557   6.483  46.984  1.00 42.43           C  
ATOM    595  CG  TRP A  79       0.432   6.988  46.151  1.00 60.28           C  
ATOM    596  CD1 TRP A  79      -0.902   6.888  46.421  1.00 76.10           C  
ATOM    597  CD2 TRP A  79       0.538   7.645  44.882  1.00 63.65           C  
ATOM    598  CE2 TRP A  79      -0.774   7.929  44.449  1.00 72.90           C  
ATOM    599  CE3 TRP A  79       1.614   8.027  44.075  1.00 57.43           C  
ATOM    600  NE1 TRP A  79      -1.635   7.462  45.408  1.00 80.59           N  
ATOM    601  CZ2 TRP A  79      -1.038   8.578  43.240  1.00 63.20           C  
ATOM    602  CZ3 TRP A  79       1.350   8.669  42.881  1.00 58.97           C  
ATOM    603  CH2 TRP A  79       0.033   8.941  42.476  1.00 61.16           C  
ATOM    604  N   PHE A  80       2.026   3.991  48.926  1.00 36.65           N  
ATOM    605  CA  PHE A  80       1.909   2.569  49.215  1.00 39.73           C  
ATOM    606  C   PHE A  80       1.155   2.337  50.518  1.00 42.39           C  
ATOM    607  O   PHE A  80       0.241   1.509  50.580  1.00 43.56           O  
ATOM    608  CB  PHE A  80       3.290   1.911  49.246  1.00 37.23           C  
ATOM    609  CG  PHE A  80       3.979   1.890  47.904  1.00 36.14           C  
ATOM    610  CD1 PHE A  80       4.625   3.022  47.426  1.00 36.14           C  
ATOM    611  CD2 PHE A  80       3.975   0.745  47.125  1.00 32.73           C  
ATOM    612  CE1 PHE A  80       5.271   3.019  46.190  1.00 30.18           C  
ATOM    613  CE2 PHE A  80       4.617   0.724  45.876  1.00 36.83           C  
ATOM    614  CZ  PHE A  80       5.264   1.866  45.407  1.00 27.95           C  
ATOM    615  N   ALA A  81       1.518   3.074  51.562  1.00 38.77           N  
ATOM    616  CA  ALA A  81       0.779   2.955  52.820  1.00 37.42           C  
ATOM    617  C   ALA A  81      -0.726   3.210  52.594  1.00 47.44           C  
ATOM    618  O   ALA A  81      -1.578   2.478  53.101  1.00 54.58           O  
ATOM    619  CB  ALA A  81       1.345   3.914  53.865  1.00 34.47           C  
ATOM    620  N   HIS A  82      -1.039   4.248  51.824  1.00 48.17           N  
ATOM    621  CA  HIS A  82      -2.418   4.595  51.508  1.00 50.48           C  
ATOM    622  C   HIS A  82      -3.103   3.495  50.701  1.00 44.36           C  
ATOM    623  O   HIS A  82      -4.228   3.094  51.002  1.00 42.32           O  
ATOM    624  CB  HIS A  82      -2.468   5.920  50.745  1.00 49.95           C  
ATOM    625  CG  HIS A  82      -3.825   6.265  50.213  1.00 51.56           C  
ATOM    626  CD2 HIS A  82      -4.895   6.846  50.809  1.00 50.33           C  
ATOM    627  ND1 HIS A  82      -4.195   6.030  48.905  1.00 52.84           N  
ATOM    628  CE1 HIS A  82      -5.438   6.444  48.721  1.00 55.53           C  
ATOM    629  NE2 HIS A  82      -5.885   6.943  49.862  1.00 51.18           N  
ATOM    630  N   LEU A  83      -2.413   3.002  49.680  1.00 46.14           N  
ATOM    631  CA  LEU A  83      -2.945   1.910  48.870  1.00 51.06           C  
ATOM    632  C   LEU A  83      -3.270   0.691  49.722  1.00 48.16           C  
ATOM    633  O   LEU A  83      -4.240  -0.017  49.465  1.00 50.69           O  
ATOM    634  CB  LEU A  83      -1.943   1.519  47.793  1.00 42.77           C  
ATOM    635  CG  LEU A  83      -2.454   0.506  46.778  1.00 41.13           C  
ATOM    636  CD1 LEU A  83      -3.736   1.016  46.149  1.00 29.86           C  
ATOM    637  CD2 LEU A  83      -1.375   0.312  45.739  1.00 36.83           C  
ATOM    638  N   ASN A  84      -2.448   0.466  50.743  1.00 45.45           N  
ATOM    639  CA  ASN A  84      -2.551  -0.706  51.601  1.00 39.88           C  
ATOM    640  C   ASN A  84      -3.422  -0.423  52.844  1.00 46.95           C  
ATOM    641  O   ASN A  84      -3.355  -1.145  53.842  1.00 46.84           O  
ATOM    642  CB  ASN A  84      -1.140  -1.145  51.999  1.00 38.74           C  
ATOM    643  CG  ASN A  84      -1.074  -2.578  52.492  1.00 49.12           C  
ATOM    644  ND2 ASN A  84       0.071  -2.945  53.066  1.00 42.51           N  
ATOM    645  OD1 ASN A  84      -2.025  -3.353  52.348  1.00 42.43           O  
ATOM    646  N   ASN A  85      -4.214   0.646  52.779  1.00 44.95           N  
ATOM    647  CA  ASN A  85      -5.196   0.984  53.827  1.00 53.04           C  
ATOM    648  C   ASN A  85      -4.645   1.297  55.226  1.00 52.30           C  
ATOM    649  O   ASN A  85      -5.322   1.076  56.227  1.00 56.64           O  
ATOM    650  CB  ASN A  85      -6.274  -0.103  53.941  1.00 54.67           C  
ATOM    651  CG  ASN A  85      -6.969  -0.389  52.613  1.00 63.37           C  
ATOM    652  ND2 ASN A  85      -7.224  -1.667  52.343  1.00 61.41           N  
ATOM    653  OD1 ASN A  85      -7.278   0.524  51.848  1.00 60.83           O  
ATOM    654  N   LYS A  86      -3.431   1.821  55.299  1.00 50.42           N  
ATOM    655  CA  LYS A  86      -2.826   2.131  56.588  1.00 47.39           C  
ATOM    656  C   LYS A  86      -3.289   3.500  57.066  1.00 47.40           C  
ATOM    657  O   LYS A  86      -3.677   4.338  56.257  1.00 46.70           O  
ATOM    658  CB  LYS A  86      -1.302   2.098  56.465  1.00 43.60           C  
ATOM    659  CG  LYS A  86      -0.782   0.750  56.037  1.00 34.61           C  
ATOM    660  CD  LYS A  86      -1.332  -0.328  56.944  1.00 39.65           C  
ATOM    661  CE  LYS A  86      -0.772  -1.685  56.595  1.00 52.34           C  
ATOM    662  NZ  LYS A  86       0.704  -1.688  56.731  1.00 60.96           N1+
ATOM    663  N   MET A  87      -3.250   3.722  58.377  1.00 56.56           N  
ATOM    664  CA  MET A  87      -3.666   4.996  58.961  1.00 55.79           C  
ATOM    665  C   MET A  87      -5.052   5.434  58.463  1.00 56.48           C  
ATOM    666  O   MET A  87      -5.284   6.618  58.218  1.00 51.21           O  
ATOM    667  CB  MET A  87      -2.633   6.080  58.643  1.00 64.84           C  
ATOM    668  CG  MET A  87      -2.134   6.856  59.860  1.00 70.91           C  
ATOM    669  SD  MET A  87      -1.029   5.835  60.845  1.00 67.03           S  
ATOM    670  CE  MET A  87      -0.375   7.007  62.010  1.00141.81           C  
ATOM    671  N   SER A  88      -5.966   4.479  58.303  1.00 59.12           N  
ATOM    672  CA  SER A  88      -7.307   4.773  57.794  1.00 67.11           C  
ATOM    673  C   SER A  88      -7.287   5.408  56.406  1.00 73.16           C  
ATOM    674  O   SER A  88      -8.243   6.080  56.018  1.00 75.30           O  
ATOM    675  CB  SER A  88      -8.062   5.703  58.753  1.00 82.15           C  
ATOM    676  OG  SER A  88      -8.066   5.196  60.073  1.00 88.63           O  
ATOM    677  N   GLY A  89      -6.197   5.204  55.667  1.00 74.41           N  
ATOM    678  CA  GLY A  89      -6.054   5.745  54.323  1.00 73.52           C  
ATOM    679  C   GLY A  89      -5.969   7.262  54.271  1.00 70.14           C  
ATOM    680  O   GLY A  89      -6.256   7.881  53.246  1.00 69.29           O  
ATOM    681  N   ASP A  90      -5.573   7.859  55.388  1.00 66.28           N  
ATOM    682  CA  ASP A  90      -5.488   9.305  55.515  1.00 55.54           C  
ATOM    683  C   ASP A  90      -4.092   9.782  55.111  1.00 51.38           C  
ATOM    684  O   ASP A  90      -3.118   9.633  55.868  1.00 49.34           O  
ATOM    685  CB  ASP A  90      -5.801   9.712  56.959  1.00 59.11           C  
ATOM    686  CG  ASP A  90      -5.941  11.210  57.136  1.00 64.77           C  
ATOM    687  OD1 ASP A  90      -6.650  11.626  58.079  1.00 76.54           O  
ATOM    688  OD2 ASP A  90      -5.352  11.975  56.345  1.00 70.50           O1-
ATOM    689  N   LEU A  91      -4.004  10.360  53.919  1.00 53.04           N  
ATOM    690  CA  LEU A  91      -2.725  10.812  53.379  1.00 58.93           C  
ATOM    691  C   LEU A  91      -2.042  11.804  54.301  1.00 52.46           C  
ATOM    692  O   LEU A  91      -0.819  11.815  54.411  1.00 51.09           O  
ATOM    693  CB  LEU A  91      -2.892  11.427  51.988  1.00 68.25           C  
ATOM    694  CG  LEU A  91      -2.219  10.672  50.838  1.00 71.22           C  
ATOM    695  CD1 LEU A  91      -0.819  10.210  51.243  1.00 63.57           C  
ATOM    696  CD2 LEU A  91      -3.065   9.490  50.416  1.00 78.98           C  
ATOM    697  N   LYS A  92      -2.832  12.631  54.972  1.00 50.06           N  
ATOM    698  CA  LYS A  92      -2.261  13.630  55.859  1.00 54.91           C  
ATOM    699  C   LYS A  92      -1.557  12.979  57.048  1.00 52.00           C  
ATOM    700  O   LYS A  92      -0.496  13.427  57.477  1.00 57.37           O  
ATOM    701  CB  LYS A  92      -3.333  14.606  56.334  1.00 52.25           C  
ATOM    702  CG  LYS A  92      -3.980  15.389  55.209  1.00 73.16           C  
ATOM    703  CD  LYS A  92      -4.803  16.555  55.752  1.00 90.14           C  
ATOM    704  CE  LYS A  92      -5.653  17.215  54.666  1.00103.17           C  
ATOM    705  NZ  LYS A  92      -6.918  16.470  54.390  1.00108.04           N1+
ATOM    706  N   LYS A  93      -2.153  11.919  57.576  1.00 51.90           N  
ATOM    707  CA  LYS A  93      -1.573  11.207  58.702  1.00 49.47           C  
ATOM    708  C   LYS A  93      -0.324  10.460  58.231  1.00 48.99           C  
ATOM    709  O   LYS A  93       0.708  10.442  58.902  1.00 49.82           O  
ATOM    710  CB  LYS A  93      -2.586  10.209  59.275  1.00 48.75           C  
ATOM    711  CG  LYS A  93      -3.835  10.816  59.911  1.00 51.98           C  
ATOM    712  CD  LYS A  93      -4.497   9.780  60.827  1.00 63.95           C  
ATOM    713  CE  LYS A  93      -5.854  10.237  61.344  1.00 75.63           C  
ATOM    714  NZ  LYS A  93      -6.296   9.409  62.513  1.00 83.58           N1+
ATOM    715  N   ILE A  94      -0.430   9.840  57.064  1.00 45.66           N  
ATOM    716  CA  ILE A  94       0.683   9.093  56.511  1.00 45.65           C  
ATOM    717  C   ILE A  94       1.896  10.008  56.360  1.00 43.74           C  
ATOM    718  O   ILE A  94       2.999   9.662  56.776  1.00 44.74           O  
ATOM    719  CB  ILE A  94       0.298   8.469  55.175  1.00 41.61           C  
ATOM    720  CG1 ILE A  94      -0.674   7.313  55.418  1.00 47.33           C  
ATOM    721  CG2 ILE A  94       1.544   7.997  54.430  1.00 41.80           C  
ATOM    722  CD1 ILE A  94      -1.438   6.881  54.171  1.00 43.23           C  
ATOM    723  N   LYS A  95       1.670  11.192  55.802  1.00 42.38           N  
ATOM    724  CA  LYS A  95       2.728  12.182  55.637  1.00 50.80           C  
ATOM    725  C   LYS A  95       3.360  12.571  56.973  1.00 49.42           C  
ATOM    726  O   LYS A  95       4.581  12.688  57.093  1.00 47.75           O  
ATOM    727  CB  LYS A  95       2.172  13.433  54.965  1.00 64.49           C  
ATOM    728  CG  LYS A  95       3.222  14.496  54.695  1.00 81.71           C  
ATOM    729  CD  LYS A  95       2.671  15.890  54.963  1.00 94.60           C  
ATOM    730  CE  LYS A  95       3.465  16.961  54.227  1.00106.21           C  
ATOM    731  NZ  LYS A  95       3.158  16.987  52.765  1.00111.28           N1+
ATOM    732  N   LYS A  96       2.520  12.771  57.981  1.00 45.25           N  
ATOM    733  CA  LYS A  96       3.009  13.146  59.301  1.00 49.74           C  
ATOM    734  C   LYS A  96       3.900  12.040  59.863  1.00 39.74           C  
ATOM    735  O   LYS A  96       4.961  12.297  60.427  1.00 45.46           O  
ATOM    736  CB  LYS A  96       1.842  13.412  60.242  1.00 53.81           C  
ATOM    737  CG  LYS A  96       1.936  14.725  60.983  1.00 68.70           C  
ATOM    738  CD  LYS A  96       1.419  15.852  60.118  1.00 77.18           C  
ATOM    739  CE  LYS A  96       0.960  17.034  60.957  1.00 85.48           C  
ATOM    740  NZ  LYS A  96       2.078  17.628  61.745  1.00 93.33           N1+
ATOM    741  N   VAL A  97       3.462  10.802  59.708  1.00 40.43           N  
ATOM    742  CA  VAL A  97       4.279   9.670  60.106  1.00 43.65           C  
ATOM    743  C   VAL A  97       5.598   9.663  59.328  1.00 48.18           C  
ATOM    744  O   VAL A  97       6.662   9.414  59.898  1.00 51.01           O  
ATOM    745  CB  VAL A  97       3.527   8.354  59.908  1.00 43.21           C  
ATOM    746  CG1 VAL A  97       4.432   7.155  60.174  1.00 36.37           C  
ATOM    747  CG2 VAL A  97       2.313   8.332  60.828  1.00 41.16           C  
ATOM    748  N   GLY A  98       5.533   9.958  58.032  1.00 46.17           N  
ATOM    749  CA  GLY A  98       6.731   9.970  57.214  1.00 44.08           C  
ATOM    750  C   GLY A  98       7.743  10.967  57.752  1.00 38.84           C  
ATOM    751  O   GLY A  98       8.948  10.683  57.853  1.00 34.20           O  
ATOM    752  N   SER A  99       7.239  12.140  58.118  1.00 35.82           N  
ATOM    753  CA  SER A  99       8.084  13.179  58.671  1.00 40.82           C  
ATOM    754  C   SER A  99       8.696  12.742  59.995  1.00 43.80           C  
ATOM    755  O   SER A  99       9.855  13.040  60.277  1.00 40.72           O  
ATOM    756  CB  SER A  99       7.296  14.474  58.845  1.00 35.31           C  
ATOM    757  OG  SER A  99       6.895  14.957  57.582  1.00 48.01           O  
ATOM    758  N   TYR A 100       7.915  12.044  60.811  1.00 42.61           N  
ATOM    759  CA  TYR A 100       8.432  11.535  62.070  1.00 38.99           C  
ATOM    760  C   TYR A 100       9.521  10.459  61.817  1.00 39.10           C  
ATOM    761  O   TYR A 100      10.514  10.398  62.532  1.00 42.34           O  
ATOM    762  CB  TYR A 100       7.276  11.056  62.971  1.00 39.21           C  
ATOM    763  CG  TYR A 100       7.568   9.828  63.812  1.00 42.69           C  
ATOM    764  CD1 TYR A 100       7.349   8.561  63.294  1.00 48.56           C  
ATOM    765  CD2 TYR A 100       8.064   9.929  65.109  1.00 44.44           C  
ATOM    766  CE1 TYR A 100       7.601   7.431  64.029  1.00 49.82           C  
ATOM    767  CE2 TYR A 100       8.335   8.775  65.866  1.00 44.55           C  
ATOM    768  CZ  TYR A 100       8.093   7.533  65.303  1.00 45.03           C  
ATOM    769  OH  TYR A 100       8.330   6.365  65.980  1.00 50.12           O  
ATOM    770  N   PHE A 101       9.340   9.632  60.788  1.00 42.20           N  
ATOM    771  CA  PHE A 101      10.341   8.608  60.437  1.00 45.36           C  
ATOM    772  C   PHE A 101      11.696   9.245  60.201  1.00 40.94           C  
ATOM    773  O   PHE A 101      12.716   8.795  60.710  1.00 44.40           O  
ATOM    774  CB  PHE A 101       9.939   7.879  59.157  1.00 41.67           C  
ATOM    775  CG  PHE A 101       8.983   6.745  59.374  1.00 39.78           C  
ATOM    776  CD1 PHE A 101       8.711   5.851  58.348  1.00 41.62           C  
ATOM    777  CD2 PHE A 101       8.383   6.553  60.593  1.00 36.59           C  
ATOM    778  CE1 PHE A 101       7.840   4.796  58.538  1.00 42.22           C  
ATOM    779  CE2 PHE A 101       7.511   5.493  60.795  1.00 44.48           C  
ATOM    780  CZ  PHE A 101       7.241   4.612  59.766  1.00 41.07           C  
ATOM    781  N   ILE A 102      11.698  10.297  59.398  1.00 37.03           N  
ATOM    782  CA  ILE A 102      12.925  11.014  59.087  1.00 43.69           C  
ATOM    783  C   ILE A 102      13.605  11.581  60.341  1.00 42.57           C  
ATOM    784  O   ILE A 102      14.826  11.571  60.445  1.00 40.96           O  
ATOM    785  CB  ILE A 102      12.639  12.154  58.094  1.00 44.53           C  
ATOM    786  CG1 ILE A 102      12.198  11.592  56.740  1.00 38.38           C  
ATOM    787  CG2 ILE A 102      13.859  13.031  57.905  1.00 40.56           C  
ATOM    788  CD1 ILE A 102      11.663  12.689  55.811  1.00 41.99           C  
ATOM    789  N   GLU A 103      12.815  12.087  61.287  1.00 39.88           N  
ATOM    790  CA  GLU A 103      13.375  12.609  62.528  1.00 40.28           C  
ATOM    791  C   GLU A 103      14.005  11.488  63.333  1.00 44.41           C  
ATOM    792  O   GLU A 103      15.065  11.661  63.916  1.00 43.40           O  
ATOM    793  CB  GLU A 103      12.313  13.313  63.367  1.00 41.79           C  
ATOM    794  CG  GLU A 103      11.721  14.544  62.706  1.00 54.78           C  
ATOM    795  CD  GLU A 103      12.749  15.638  62.453  1.00 67.31           C  
ATOM    796  OE1 GLU A 103      12.766  16.185  61.326  1.00 76.59           O  
ATOM    797  OE2 GLU A 103      13.534  15.959  63.374  1.00 63.99           O1-
ATOM    798  N   VAL A 104      13.352  10.331  63.360  1.00 42.87           N  
ATOM    799  CA  VAL A 104      13.927   9.184  64.042  1.00 41.31           C  
ATOM    800  C   VAL A 104      15.244   8.778  63.378  1.00 45.75           C  
ATOM    801  O   VAL A 104      16.274   8.609  64.047  1.00 45.66           O  
ATOM    802  CB  VAL A 104      12.940   8.006  64.099  1.00 39.23           C  
ATOM    803  CG1 VAL A 104      13.635   6.756  64.575  1.00 37.81           C  
ATOM    804  CG2 VAL A 104      11.781   8.345  65.045  1.00 32.24           C  
ATOM    805  N   TRP A 105      15.225   8.662  62.054  1.00 37.26           N  
ATOM    806  CA  TRP A 105      16.397   8.176  61.339  1.00 31.12           C  
ATOM    807  C   TRP A 105      17.585   9.120  61.479  1.00 33.98           C  
ATOM    808  O   TRP A 105      18.703   8.675  61.704  1.00 42.49           O  
ATOM    809  CB  TRP A 105      16.074   7.954  59.864  1.00 33.39           C  
ATOM    810  CG  TRP A 105      15.278   6.694  59.603  1.00 37.12           C  
ATOM    811  CD1 TRP A 105      15.442   5.462  60.206  1.00 35.46           C  
ATOM    812  CD2 TRP A 105      14.218   6.536  58.651  1.00 32.62           C  
ATOM    813  CE2 TRP A 105      13.787   5.191  58.723  1.00 41.13           C  
ATOM    814  CE3 TRP A 105      13.584   7.406  57.750  1.00 35.56           C  
ATOM    815  NE1 TRP A 105      14.551   4.559  59.676  1.00 40.57           N  
ATOM    816  CZ2 TRP A 105      12.749   4.693  57.921  1.00 39.63           C  
ATOM    817  CZ3 TRP A 105      12.548   6.910  56.960  1.00 42.04           C  
ATOM    818  CH2 TRP A 105      12.140   5.566  57.054  1.00 39.08           C  
ATOM    819  N   LYS A 106      17.351  10.423  61.356  1.00 38.68           N  
ATOM    820  CA  LYS A 106      18.446  11.372  61.511  1.00 42.56           C  
ATOM    821  C   LYS A 106      19.045  11.339  62.917  1.00 47.59           C  
ATOM    822  O   LYS A 106      20.207  11.692  63.105  1.00 53.54           O  
ATOM    823  CB  LYS A 106      18.013  12.793  61.149  1.00 40.38           C  
ATOM    824  CG  LYS A 106      17.747  12.985  59.656  1.00 45.71           C  
ATOM    825  CD  LYS A 106      16.955  14.265  59.385  1.00 58.08           C  
ATOM    826  CE  LYS A 106      17.846  15.458  59.047  1.00 72.37           C  
ATOM    827  NZ  LYS A 106      18.051  15.592  57.563  1.00 82.80           N1+
ATOM    828  N   SER A 107      18.272  10.903  63.906  1.00 40.09           N  
ATOM    829  CA  SER A 107      18.787  10.924  65.278  1.00 40.29           C  
ATOM    830  C   SER A 107      19.359   9.578  65.740  1.00 44.24           C  
ATOM    831  O   SER A 107      19.980   9.483  66.796  1.00 47.54           O  
ATOM    832  CB  SER A 107      17.725  11.452  66.242  1.00 44.40           C  
ATOM    833  OG  SER A 107      16.585  10.619  66.254  1.00 58.49           O  
ATOM    834  N   CYS A 108      19.165   8.532  64.945  1.00 39.57           N  
ATOM    835  CA  CYS A 108      19.699   7.238  65.334  1.00 41.80           C  
ATOM    836  C   CYS A 108      20.815   6.740  64.399  1.00 43.53           C  
ATOM    837  O   CYS A 108      21.073   5.544  64.311  1.00 48.86           O  
ATOM    838  CB  CYS A 108      18.581   6.202  65.468  1.00 44.99           C  
ATOM    839  SG  CYS A 108      17.932   5.585  63.897  1.00 50.82           S  
ATOM    840  N   GLY A 109      21.489   7.660  63.721  1.00 45.24           N  
ATOM    841  CA  GLY A 109      22.736   7.317  63.054  1.00 46.46           C  
ATOM    842  C   GLY A 109      22.712   7.497  61.553  1.00 46.69           C  
ATOM    843  O   GLY A 109      23.556   6.954  60.840  1.00 47.24           O  
ATOM    844  N   MET A 110      21.746   8.263  61.058  1.00 39.11           N  
ATOM    845  CA  MET A 110      21.600   8.390  59.616  1.00 44.39           C  
ATOM    846  C   MET A 110      21.318   9.815  59.182  1.00 47.90           C  
ATOM    847  O   MET A 110      20.626  10.069  58.201  1.00 45.05           O  
ATOM    848  CB  MET A 110      20.609   7.351  59.105  1.00 42.31           C  
ATOM    849  CG  MET A 110      21.090   5.981  59.607  1.00 35.63           C  
ATOM    850  SD  MET A 110      20.202   4.580  59.101  1.00 59.66           S  
ATOM    851  CE  MET A 110      18.713   4.726  60.096  1.00 46.10           C  
ATOM    852  N   ASN A 111      21.872  10.744  59.956  1.00 44.21           N  
ATOM    853  CA  ASN A 111      22.039  12.110  59.502  1.00 42.50           C  
ATOM    854  C   ASN A 111      23.391  12.168  58.816  1.00 40.27           C  
ATOM    855  O   ASN A 111      24.420  12.337  59.470  1.00 39.78           O  
ATOM    856  CB  ASN A 111      22.017  13.085  60.674  1.00 43.38           C  
ATOM    857  CG  ASN A 111      21.876  14.515  60.221  1.00 49.90           C  
ATOM    858  ND2 ASN A 111      21.723  15.424  61.168  1.00 52.02           N  
ATOM    859  OD1 ASN A 111      21.902  14.801  59.024  1.00 61.76           O  
ATOM    860  N   MET A 112      23.385  11.995  57.501  1.00 36.07           N  
ATOM    861  CA  MET A 112      24.612  11.882  56.744  1.00 41.40           C  
ATOM    862  C   MET A 112      24.393  12.186  55.263  1.00 44.76           C  
ATOM    863  O   MET A 112      23.291  12.054  54.733  1.00 37.11           O  
ATOM    864  CB  MET A 112      25.268  10.506  56.953  1.00 51.79           C  
ATOM    865  CG  MET A 112      24.313   9.330  57.032  1.00 58.98           C  
ATOM    866  SD  MET A 112      25.101   7.786  57.586  1.00 49.32           S  
ATOM    867  CE  MET A 112      26.288   7.521  56.290  1.00 36.25           C  
ATOM    868  N   GLU A 113      25.463  12.606  54.606  1.00 46.40           N  
ATOM    869  CA  GLU A 113      25.414  12.987  53.206  1.00 41.57           C  
ATOM    870  C   GLU A 113      24.975  11.847  52.296  1.00 44.72           C  
ATOM    871  O   GLU A 113      24.256  12.052  51.316  1.00 43.87           O  
ATOM    872  CB  GLU A 113      26.793  13.466  52.772  1.00 43.29           C  
ATOM    873  CG  GLU A 113      26.905  13.792  51.302  1.00 45.24           C  
ATOM    874  CD  GLU A 113      28.309  14.212  50.946  1.00 51.45           C  
ATOM    875  OE1 GLU A 113      28.566  14.501  49.765  1.00 53.29           O  
ATOM    876  OE2 GLU A 113      29.155  14.240  51.862  1.00 50.13           O1-
ATOM    877  N   ASN A 114      25.423  10.642  52.600  1.00 35.32           N  
ATOM    878  CA  ASN A 114      25.179   9.536  51.683  1.00 37.48           C  
ATOM    879  C   ASN A 114      23.810   8.866  51.846  1.00 38.41           C  
ATOM    880  O   ASN A 114      23.543   7.847  51.219  1.00 40.66           O  
ATOM    881  CB  ASN A 114      26.300   8.498  51.779  1.00 36.66           C  
ATOM    882  CG  ASN A 114      27.606   8.981  51.144  1.00 43.26           C  
ATOM    883  ND2 ASN A 114      28.464   8.038  50.781  1.00 34.17           N  
ATOM    884  OD1 ASN A 114      27.845  10.184  51.005  1.00 48.05           O  
ATOM    885  N   VAL A 115      22.960   9.416  52.709  1.00 37.94           N  
ATOM    886  CA  VAL A 115      21.610   8.886  52.880  1.00 41.27           C  
ATOM    887  C   VAL A 115      20.602   9.856  52.273  1.00 42.44           C  
ATOM    888  O   VAL A 115      20.727  11.061  52.447  1.00 35.50           O  
ATOM    889  CB  VAL A 115      21.264   8.672  54.363  1.00 44.92           C  
ATOM    890  CG1 VAL A 115      19.750   8.526  54.542  1.00 43.36           C  
ATOM    891  CG2 VAL A 115      22.013   7.453  54.921  1.00 41.23           C  
ATOM    892  N   GLN A 116      19.618   9.346  51.546  1.00 39.33           N  
ATOM    893  CA  GLN A 116      18.605  10.234  50.988  1.00 42.04           C  
ATOM    894  C   GLN A 116      17.244   9.793  51.478  1.00 39.52           C  
ATOM    895  O   GLN A 116      16.945   8.596  51.515  1.00 38.67           O  
ATOM    896  CB  GLN A 116      18.614  10.229  49.452  1.00 40.42           C  
ATOM    897  CG  GLN A 116      19.991  10.343  48.818  1.00 41.62           C  
ATOM    898  CD  GLN A 116      19.934  10.325  47.299  1.00 48.03           C  
ATOM    899  NE2 GLN A 116      21.091  10.227  46.665  1.00 54.78           N  
ATOM    900  OE1 GLN A 116      18.861  10.407  46.707  1.00 61.42           O  
ATOM    901  N   PHE A 117      16.431  10.765  51.868  1.00 30.72           N  
ATOM    902  CA  PHE A 117      15.037  10.504  52.213  1.00 40.51           C  
ATOM    903  C   PHE A 117      14.141  10.935  51.053  1.00 46.10           C  
ATOM    904  O   PHE A 117      14.008  12.123  50.783  1.00 45.34           O  
ATOM    905  CB  PHE A 117      14.670  11.225  53.516  1.00 38.08           C  
ATOM    906  CG  PHE A 117      15.586  10.890  54.662  1.00 35.91           C  
ATOM    907  CD1 PHE A 117      16.489  11.827  55.149  1.00 43.78           C  
ATOM    908  CD2 PHE A 117      15.578   9.617  55.219  1.00 33.86           C  
ATOM    909  CE1 PHE A 117      17.350  11.507  56.204  1.00 37.54           C  
ATOM    910  CE2 PHE A 117      16.432   9.286  56.269  1.00 33.46           C  
ATOM    911  CZ  PHE A 117      17.315  10.230  56.759  1.00 36.35           C  
ATOM    912  N   LEU A 118      13.565   9.960  50.350  1.00 43.78           N  
ATOM    913  CA  LEU A 118      12.741  10.235  49.174  1.00 42.17           C  
ATOM    914  C   LEU A 118      11.290   9.834  49.370  1.00 39.03           C  
ATOM    915  O   LEU A 118      11.000   8.735  49.833  1.00 44.37           O  
ATOM    916  CB  LEU A 118      13.299   9.520  47.945  1.00 38.93           C  
ATOM    917  CG  LEU A 118      14.700   9.943  47.517  1.00 38.51           C  
ATOM    918  CD1 LEU A 118      15.098   9.246  46.239  1.00 40.74           C  
ATOM    919  CD2 LEU A 118      14.748  11.447  47.342  1.00 47.88           C  
ATOM    920  N   TRP A 119      10.375  10.729  49.011  1.00 37.29           N  
ATOM    921  CA  TRP A 119       8.950  10.443  49.155  1.00 42.04           C  
ATOM    922  C   TRP A 119       8.409   9.858  47.857  1.00 41.93           C  
ATOM    923  O   TRP A 119       8.653  10.399  46.779  1.00 40.48           O  
ATOM    924  CB  TRP A 119       8.183  11.707  49.508  1.00 33.86           C  
ATOM    925  CG  TRP A 119       8.541  12.274  50.823  1.00 44.98           C  
ATOM    926  CD1 TRP A 119       9.659  12.999  51.129  1.00 43.39           C  
ATOM    927  CD2 TRP A 119       7.771  12.189  52.032  1.00 40.84           C  
ATOM    928  CE2 TRP A 119       8.485  12.883  53.029  1.00 47.88           C  
ATOM    929  CE3 TRP A 119       6.552  11.593  52.365  1.00 42.61           C  
ATOM    930  NE1 TRP A 119       9.633  13.363  52.457  1.00 46.89           N  
ATOM    931  CZ2 TRP A 119       8.012  13.002  54.339  1.00 51.01           C  
ATOM    932  CZ3 TRP A 119       6.082  11.714  53.681  1.00 43.28           C  
ATOM    933  CH2 TRP A 119       6.811  12.413  54.641  1.00 45.79           C  
ATOM    934  N   ALA A 120       7.680   8.752  47.956  1.00 42.48           N  
ATOM    935  CA  ALA A 120       7.176   8.096  46.753  1.00 47.28           C  
ATOM    936  C   ALA A 120       6.273   9.046  45.970  1.00 45.01           C  
ATOM    937  O   ALA A 120       6.504   9.292  44.791  1.00 43.15           O  
ATOM    938  CB  ALA A 120       6.451   6.826  47.094  1.00 36.64           C  
ATOM    939  N   SER A 121       5.265   9.601  46.636  1.00 40.67           N  
ATOM    940  CA  SER A 121       4.366  10.556  45.979  1.00 43.19           C  
ATOM    941  C   SER A 121       5.117  11.635  45.188  1.00 38.71           C  
ATOM    942  O   SER A 121       4.792  11.883  44.027  1.00 40.99           O  
ATOM    943  CB  SER A 121       3.410  11.211  46.984  1.00 43.78           C  
ATOM    944  OG  SER A 121       4.123  11.953  47.964  1.00 46.98           O  
ATOM    945  N   GLU A 122       6.105  12.273  45.815  1.00 38.23           N  
ATOM    946  CA  GLU A 122       6.859  13.365  45.183  1.00 41.30           C  
ATOM    947  C   GLU A 122       7.625  12.886  43.960  1.00 42.19           C  
ATOM    948  O   GLU A 122       7.561  13.482  42.894  1.00 44.07           O  
ATOM    949  CB  GLU A 122       7.885  13.967  46.149  1.00 48.63           C  
ATOM    950  CG  GLU A 122       7.315  14.544  47.436  1.00 68.21           C  
ATOM    951  CD  GLU A 122       8.336  15.369  48.226  1.00 79.26           C  
ATOM    952  OE1 GLU A 122       9.483  15.534  47.737  1.00 77.89           O  
ATOM    953  OE2 GLU A 122       7.982  15.858  49.331  1.00 78.51           O1-
ATOM    954  N   GLU A 123       8.384  11.817  44.145  1.00 39.33           N  
ATOM    955  CA  GLU A 123       9.261  11.327  43.106  1.00 41.71           C  
ATOM    956  C   GLU A 123       8.468  10.770  41.929  1.00 44.27           C  
ATOM    957  O   GLU A 123       8.802  11.031  40.777  1.00 40.56           O  
ATOM    958  CB  GLU A 123      10.210  10.285  43.676  1.00 39.76           C  
ATOM    959  CG  GLU A 123      11.072  10.828  44.793  1.00 44.39           C  
ATOM    960  CD  GLU A 123      11.938  11.978  44.329  1.00 53.52           C  
ATOM    961  OE1 GLU A 123      12.381  11.932  43.161  1.00 55.35           O  
ATOM    962  OE2 GLU A 123      12.168  12.926  45.117  1.00 51.17           O1-
ATOM    963  N   ILE A 124       7.418  10.008  42.213  1.00 41.00           N  
ATOM    964  CA  ILE A 124       6.588   9.515  41.132  1.00 44.67           C  
ATOM    965  C   ILE A 124       6.072  10.700  40.326  1.00 50.63           C  
ATOM    966  O   ILE A 124       6.051  10.666  39.096  1.00 42.94           O  
ATOM    967  CB  ILE A 124       5.401   8.694  41.644  1.00 43.20           C  
ATOM    968  CG1 ILE A 124       5.878   7.303  42.083  1.00 39.12           C  
ATOM    969  CG2 ILE A 124       4.344   8.565  40.553  1.00 38.42           C  
ATOM    970  CD1 ILE A 124       5.020   6.676  43.161  1.00 38.31           C  
ATOM    971  N   ASN A 125       5.683  11.764  41.020  1.00 40.62           N  
ATOM    972  CA  ASN A 125       5.045  12.879  40.335  1.00 48.66           C  
ATOM    973  C   ASN A 125       5.982  13.836  39.591  1.00 48.96           C  
ATOM    974  O   ASN A 125       5.523  14.674  38.819  1.00 43.85           O  
ATOM    975  CB  ASN A 125       4.061  13.603  41.260  1.00 41.50           C  
ATOM    976  CG  ASN A 125       2.744  12.847  41.386  1.00 50.10           C  
ATOM    977  ND2 ASN A 125       2.407  12.430  42.602  1.00 53.27           N  
ATOM    978  OD1 ASN A 125       2.052  12.620  40.391  1.00 46.63           O  
ATOM    979  N   LYS A 126       7.287  13.688  39.797  1.00 43.17           N  
ATOM    980  CA  LYS A 126       8.255  14.387  38.962  1.00 41.35           C  
ATOM    981  C   LYS A 126       8.336  13.758  37.570  1.00 44.88           C  
ATOM    982  O   LYS A 126       8.539  14.458  36.589  1.00 52.70           O  
ATOM    983  CB  LYS A 126       9.634  14.405  39.627  1.00 45.25           C  
ATOM    984  CG  LYS A 126       9.691  15.246  40.899  1.00 55.20           C  
ATOM    985  CD  LYS A 126      10.973  15.001  41.693  1.00 63.87           C  
ATOM    986  CE  LYS A 126      10.908  15.692  43.049  1.00 68.14           C  
ATOM    987  NZ  LYS A 126      12.227  15.711  43.748  1.00 68.81           N1+
ATOM    988  N   LYS A 127       8.181  12.438  37.473  1.00 52.01           N  
ATOM    989  CA  LYS A 127       8.214  11.778  36.157  1.00 51.97           C  
ATOM    990  C   LYS A 127       7.119  10.725  36.008  1.00 48.12           C  
ATOM    991  O   LYS A 127       7.410   9.549  35.809  1.00 47.69           O  
ATOM    992  CB  LYS A 127       9.587  11.146  35.895  1.00 50.14           C  
ATOM    993  CG  LYS A 127      10.726  12.150  35.931  1.00 57.54           C  
ATOM    994  CD  LYS A 127      12.077  11.491  35.749  1.00 58.81           C  
ATOM    995  CE  LYS A 127      12.386  10.550  36.889  1.00 62.96           C  
ATOM    996  NZ  LYS A 127      13.730   9.946  36.704  1.00 77.13           N1+
ATOM    997  N   PRO A 128       5.852  11.159  36.070  1.00 40.88           N  
ATOM    998  CA  PRO A 128       4.706  10.245  36.120  1.00 40.98           C  
ATOM    999  C   PRO A 128       4.572   9.383  34.864  1.00 44.76           C  
ATOM   1000  O   PRO A 128       4.178   8.217  34.968  1.00 49.06           O  
ATOM   1001  CB  PRO A 128       3.497  11.186  36.211  1.00 48.75           C  
ATOM   1002  CG  PRO A 128       4.038  12.588  36.222  1.00 49.98           C  
ATOM   1003  CD  PRO A 128       5.454  12.551  35.800  1.00 42.26           C  
ATOM   1004  N   ASN A 129       4.872   9.945  33.695  1.00 41.00           N  
ATOM   1005  CA  ASN A 129       4.730   9.177  32.461  1.00 44.92           C  
ATOM   1006  C   ASN A 129       5.667   7.984  32.471  1.00 48.76           C  
ATOM   1007  O   ASN A 129       5.255   6.844  32.219  1.00 43.78           O  
ATOM   1008  CB  ASN A 129       4.982  10.031  31.217  1.00 43.10           C  
ATOM   1009  CG  ASN A 129       4.792   9.241  29.934  1.00 48.36           C  
ATOM   1010  ND2 ASN A 129       5.876   8.705  29.399  1.00 55.79           N  
ATOM   1011  OD1 ASN A 129       3.682   9.110  29.438  1.00 58.66           O  
ATOM   1012  N   GLU A 130       6.932   8.257  32.767  1.00 46.83           N  
ATOM   1013  CA  GLU A 130       7.922   7.200  32.917  1.00 48.14           C  
ATOM   1014  C   GLU A 130       7.553   6.195  34.029  1.00 44.38           C  
ATOM   1015  O   GLU A 130       7.609   4.981  33.823  1.00 42.92           O  
ATOM   1016  CB  GLU A 130       9.309   7.806  33.165  1.00 44.48           C  
ATOM   1017  CG  GLU A 130      10.377   6.778  33.503  1.00 52.95           C  
ATOM   1018  CD  GLU A 130      11.684   7.419  33.950  1.00 52.97           C  
ATOM   1019  OE1 GLU A 130      12.485   6.734  34.623  1.00 54.22           O  
ATOM   1020  OE2 GLU A 130      11.912   8.604  33.623  1.00 57.58           O1-
ATOM   1021  N   TYR A 131       7.178   6.681  35.204  1.00 39.35           N  
ATOM   1022  CA  TYR A 131       6.874   5.752  36.294  1.00 39.29           C  
ATOM   1023  C   TYR A 131       5.727   4.812  35.922  1.00 39.90           C  
ATOM   1024  O   TYR A 131       5.852   3.580  35.997  1.00 41.35           O  
ATOM   1025  CB  TYR A 131       6.529   6.493  37.582  1.00 40.62           C  
ATOM   1026  CG  TYR A 131       6.263   5.557  38.746  1.00 36.48           C  
ATOM   1027  CD1 TYR A 131       7.314   4.918  39.401  1.00 39.44           C  
ATOM   1028  CD2 TYR A 131       4.965   5.291  39.168  1.00 35.26           C  
ATOM   1029  CE1 TYR A 131       7.085   4.059  40.450  1.00 34.50           C  
ATOM   1030  CE2 TYR A 131       4.725   4.433  40.227  1.00 33.88           C  
ATOM   1031  CZ  TYR A 131       5.790   3.823  40.866  1.00 38.40           C  
ATOM   1032  OH  TYR A 131       5.564   2.960  41.917  1.00 36.50           O  
ATOM   1033  N   TRP A 132       4.622   5.406  35.492  1.00 34.03           N  
ATOM   1034  CA  TRP A 132       3.403   4.650  35.232  1.00 38.50           C  
ATOM   1035  C   TRP A 132       3.528   3.785  33.992  1.00 38.45           C  
ATOM   1036  O   TRP A 132       3.023   2.660  33.959  1.00 37.37           O  
ATOM   1037  CB  TRP A 132       2.181   5.575  35.187  1.00 41.22           C  
ATOM   1038  CG  TRP A 132       1.894   6.146  36.561  1.00 39.42           C  
ATOM   1039  CD1 TRP A 132       2.032   7.446  36.959  1.00 39.30           C  
ATOM   1040  CD2 TRP A 132       1.481   5.416  37.719  1.00 35.72           C  
ATOM   1041  CE2 TRP A 132       1.381   6.341  38.779  1.00 34.85           C  
ATOM   1042  CE3 TRP A 132       1.188   4.072  37.962  1.00 36.75           C  
ATOM   1043  NE1 TRP A 132       1.710   7.573  38.286  1.00 38.34           N  
ATOM   1044  CZ2 TRP A 132       0.980   5.963  40.062  1.00 35.97           C  
ATOM   1045  CZ3 TRP A 132       0.788   3.699  39.228  1.00 35.30           C  
ATOM   1046  CH2 TRP A 132       0.685   4.642  40.267  1.00 37.65           C  
ATOM   1047  N   SER A 133       4.248   4.279  32.990  1.00 40.24           N  
ATOM   1048  CA  SER A 133       4.534   3.444  31.826  1.00 42.13           C  
ATOM   1049  C   SER A 133       5.212   2.152  32.262  1.00 34.25           C  
ATOM   1050  O   SER A 133       4.888   1.082  31.764  1.00 39.28           O  
ATOM   1051  CB  SER A 133       5.386   4.187  30.800  1.00 37.98           C  
ATOM   1052  OG  SER A 133       4.599   5.164  30.153  1.00 47.11           O  
ATOM   1053  N   LEU A 134       6.125   2.258  33.226  1.00 40.82           N  
ATOM   1054  CA  LEU A 134       6.849   1.098  33.751  1.00 39.84           C  
ATOM   1055  C   LEU A 134       5.900   0.163  34.507  1.00 42.37           C  
ATOM   1056  O   LEU A 134       5.925  -1.056  34.330  1.00 38.87           O  
ATOM   1057  CB  LEU A 134       7.938   1.567  34.710  1.00 44.54           C  
ATOM   1058  CG  LEU A 134       9.371   1.059  34.602  1.00 52.44           C  
ATOM   1059  CD1 LEU A 134      10.095   1.358  35.901  1.00 47.79           C  
ATOM   1060  CD2 LEU A 134       9.451  -0.418  34.241  1.00 51.00           C  
ATOM   1061  N   VAL A 135       5.075   0.743  35.374  1.00 37.17           N  
ATOM   1062  CA  VAL A 135       4.109  -0.038  36.120  1.00 37.08           C  
ATOM   1063  C   VAL A 135       3.212  -0.828  35.173  1.00 40.84           C  
ATOM   1064  O   VAL A 135       2.981  -2.018  35.386  1.00 37.89           O  
ATOM   1065  CB  VAL A 135       3.230   0.848  37.018  1.00 39.91           C  
ATOM   1066  CG1 VAL A 135       2.120   0.023  37.617  1.00 30.49           C  
ATOM   1067  CG2 VAL A 135       4.076   1.518  38.111  1.00 36.90           C  
ATOM   1068  N   LEU A 136       2.705  -0.161  34.133  1.00 37.07           N  
ATOM   1069  CA  LEU A 136       1.889  -0.829  33.120  1.00 41.00           C  
ATOM   1070  C   LEU A 136       2.642  -1.970  32.421  1.00 42.46           C  
ATOM   1071  O   LEU A 136       2.121  -3.072  32.281  1.00 44.02           O  
ATOM   1072  CB  LEU A 136       1.371   0.164  32.070  1.00 39.92           C  
ATOM   1073  CG  LEU A 136       0.369   1.225  32.544  1.00 54.48           C  
ATOM   1074  CD1 LEU A 136      -0.679   1.549  31.486  1.00 45.54           C  
ATOM   1075  CD2 LEU A 136      -0.316   0.794  33.821  1.00 51.58           C  
ATOM   1076  N   ASP A 137       3.863  -1.698  31.979  1.00 38.25           N  
ATOM   1077  CA  ASP A 137       4.644  -2.706  31.261  1.00 39.71           C  
ATOM   1078  C   ASP A 137       4.955  -3.924  32.131  1.00 46.21           C  
ATOM   1079  O   ASP A 137       4.913  -5.058  31.660  1.00 39.48           O  
ATOM   1080  CB  ASP A 137       5.904  -2.087  30.657  1.00 40.19           C  
ATOM   1081  CG  ASP A 137       5.595  -1.219  29.447  1.00 61.06           C  
ATOM   1082  OD1 ASP A 137       6.447  -0.375  29.086  1.00 62.64           O  
ATOM   1083  OD2 ASP A 137       4.491  -1.372  28.861  1.00 62.86           O1-
ATOM   1084  N   ILE A 138       5.225  -3.692  33.413  1.00 42.31           N  
ATOM   1085  CA  ILE A 138       5.368  -4.793  34.360  1.00 38.33           C  
ATOM   1086  C   ILE A 138       4.085  -5.613  34.499  1.00 43.67           C  
ATOM   1087  O   ILE A 138       4.132  -6.840  34.636  1.00 36.37           O  
ATOM   1088  CB  ILE A 138       5.799  -4.290  35.759  1.00 34.83           C  
ATOM   1089  CG1 ILE A 138       7.196  -3.654  35.685  1.00 39.67           C  
ATOM   1090  CG2 ILE A 138       5.794  -5.438  36.767  1.00 40.35           C  
ATOM   1091  CD1 ILE A 138       7.599  -2.925  36.970  1.00 41.95           C  
ATOM   1092  N   SER A 139       2.936  -4.940  34.469  1.00 37.33           N  
ATOM   1093  CA  SER A 139       1.676  -5.643  34.661  1.00 37.75           C  
ATOM   1094  C   SER A 139       1.383  -6.580  33.496  1.00 43.99           C  
ATOM   1095  O   SER A 139       0.752  -7.634  33.671  1.00 43.76           O  
ATOM   1096  CB  SER A 139       0.516  -4.661  34.831  1.00 36.64           C  
ATOM   1097  OG  SER A 139       0.114  -4.125  33.577  1.00 40.87           O  
ATOM   1098  N   ARG A 140       1.824  -6.198  32.303  1.00 36.52           N  
ATOM   1099  CA  ARG A 140       1.534  -7.022  31.140  1.00 52.18           C  
ATOM   1100  C   ARG A 140       2.530  -8.164  31.002  1.00 48.51           C  
ATOM   1101  O   ARG A 140       2.387  -9.013  30.130  1.00 55.08           O  
ATOM   1102  CB  ARG A 140       1.380  -6.193  29.854  1.00 53.28           C  
ATOM   1103  CG  ARG A 140       2.437  -5.156  29.602  1.00 56.96           C  
ATOM   1104  CD  ARG A 140       1.946  -4.096  28.607  1.00 45.30           C  
ATOM   1105  NE  ARG A 140       1.799  -4.607  27.244  1.00 40.80           N  
ATOM   1106  CZ  ARG A 140       2.756  -4.541  26.319  1.00 48.42           C  
ATOM   1107  NH1 ARG A 140       3.926  -4.006  26.625  1.00 50.78           N1+
ATOM   1108  NH2 ARG A 140       2.552  -5.006  25.089  1.00 43.54           N  
ATOM   1109  N   SER A 141       3.502  -8.206  31.911  1.00 49.02           N  
ATOM   1110  CA  SER A 141       4.548  -9.232  31.883  1.00 46.23           C  
ATOM   1111  C   SER A 141       4.311 -10.420  32.827  1.00 44.17           C  
ATOM   1112  O   SER A 141       4.968 -11.441  32.702  1.00 41.26           O  
ATOM   1113  CB  SER A 141       5.915  -8.611  32.201  1.00 46.41           C  
ATOM   1114  OG  SER A 141       6.308  -7.687  31.205  1.00 54.88           O  
ATOM   1115  N   PHE A 142       3.402 -10.287  33.783  1.00 46.12           N  
ATOM   1116  CA  PHE A 142       3.189 -11.360  34.762  1.00 46.46           C  
ATOM   1117  C   PHE A 142       1.706 -11.622  34.930  1.00 44.99           C  
ATOM   1118  O   PHE A 142       0.902 -10.693  34.887  1.00 48.87           O  
ATOM   1119  CB  PHE A 142       3.786 -10.996  36.131  1.00 41.09           C  
ATOM   1120  CG  PHE A 142       5.264 -10.740  36.102  1.00 47.86           C  
ATOM   1121  CD1 PHE A 142       6.166 -11.798  36.120  1.00 44.26           C  
ATOM   1122  CD2 PHE A 142       5.755  -9.441  36.060  1.00 44.38           C  
ATOM   1123  CE1 PHE A 142       7.536 -11.565  36.088  1.00 48.90           C  
ATOM   1124  CE2 PHE A 142       7.120  -9.201  36.026  1.00 43.50           C  
ATOM   1125  CZ  PHE A 142       8.013 -10.263  36.042  1.00 43.40           C  
ATOM   1126  N   ASN A 143       1.346 -12.883  35.132  1.00 43.07           N  
ATOM   1127  CA  ASN A 143      -0.046 -13.225  35.356  1.00 48.01           C  
ATOM   1128  C   ASN A 143      -0.433 -13.037  36.820  1.00 42.97           C  
ATOM   1129  O   ASN A 143       0.430 -12.889  37.695  1.00 39.73           O  
ATOM   1130  CB  ASN A 143      -0.386 -14.636  34.831  1.00 47.48           C  
ATOM   1131  CG  ASN A 143       0.291 -15.740  35.615  1.00 54.63           C  
ATOM   1132  ND2 ASN A 143       0.693 -16.793  34.918  1.00 52.49           N  
ATOM   1133  OD1 ASN A 143       0.441 -15.655  36.831  1.00 58.98           O  
ATOM   1134  N   ILE A 144      -1.737 -13.021  37.071  1.00 49.54           N  
ATOM   1135  CA  ILE A 144      -2.273 -12.751  38.399  1.00 49.39           C  
ATOM   1136  C   ILE A 144      -1.705 -13.676  39.480  1.00 53.32           C  
ATOM   1137  O   ILE A 144      -1.303 -13.205  40.551  1.00 48.73           O  
ATOM   1138  CB  ILE A 144      -3.814 -12.785  38.378  1.00 51.28           C  
ATOM   1139  CG1 ILE A 144      -4.341 -11.622  37.525  1.00 48.80           C  
ATOM   1140  CG2 ILE A 144      -4.370 -12.729  39.790  1.00 51.89           C  
ATOM   1141  CD1 ILE A 144      -5.798 -11.769  37.082  1.00 53.90           C  
ATOM   1142  N   ASN A 145      -1.660 -14.979  39.201  1.00 55.35           N  
ATOM   1143  CA  ASN A 145      -1.139 -15.964  40.153  0.50 54.52           C  
ATOM   1145  C   ASN A 145       0.308 -15.680  40.541  1.00 51.38           C  
ATOM   1146  O   ASN A 145       0.695 -15.790  41.701  1.00 53.29           O  
ATOM   1147  CB  ASN A 145      -1.230 -17.373  39.567  0.50 53.98           C  
ATOM   1149  CG  ASN A 145      -2.615 -17.971  39.687  0.50 54.29           C  
ATOM   1151  ND2 ASN A 145      -3.018 -18.730  38.673  0.50 48.55           N  
ATOM   1153  OD1 ASN A 145      -3.311 -17.768  40.684  0.50 51.91           O  
ATOM   1155  N   ARG A 146       1.113 -15.326  39.547  1.00 49.41           N  
ATOM   1156  CA  ARG A 146       2.510 -15.031  39.792  1.00 50.45           C  
ATOM   1157  C   ARG A 146       2.590 -13.835  40.719  1.00 52.80           C  
ATOM   1158  O   ARG A 146       3.370 -13.822  41.670  1.00 52.42           O  
ATOM   1159  CB  ARG A 146       3.242 -14.733  38.481  1.00 57.62           C  
ATOM   1160  CG  ARG A 146       4.680 -14.259  38.674  1.00 58.45           C  
ATOM   1161  CD  ARG A 146       5.468 -15.222  39.546  1.00 60.67           C  
ATOM   1162  NE  ARG A 146       6.855 -14.805  39.747  1.00 66.79           N  
ATOM   1163  CZ  ARG A 146       7.296 -14.115  40.798  1.00 70.29           C  
ATOM   1164  NH1 ARG A 146       6.462 -13.745  41.765  1.00 67.21           N1+
ATOM   1165  NH2 ARG A 146       8.580 -13.789  40.883  1.00 76.84           N  
ATOM   1166  N   MET A 147       1.756 -12.837  40.447  1.00 46.10           N  
ATOM   1167  CA  MET A 147       1.788 -11.602  41.209  1.00 43.27           C  
ATOM   1168  C   MET A 147       1.272 -11.781  42.642  1.00 49.83           C  
ATOM   1169  O   MET A 147       1.796 -11.169  43.582  1.00 51.53           O  
ATOM   1170  CB  MET A 147       0.992 -10.503  40.493  1.00 41.62           C  
ATOM   1171  CG  MET A 147       1.271  -9.118  41.041  1.00 38.00           C  
ATOM   1172  SD  MET A 147       3.011  -8.696  40.786  1.00 51.60           S  
ATOM   1173  CE  MET A 147       3.052  -8.639  38.991  1.00 43.12           C  
ATOM   1174  N   LYS A 148       0.250 -12.616  42.807  1.00 47.31           N  
ATOM   1175  CA  LYS A 148      -0.279 -12.900  44.138  1.00 49.80           C  
ATOM   1176  C   LYS A 148       0.746 -13.632  45.004  1.00 50.43           C  
ATOM   1177  O   LYS A 148       0.609 -13.698  46.226  1.00 51.49           O  
ATOM   1178  CB  LYS A 148      -1.580 -13.692  44.060  1.00 46.49           C  
ATOM   1179  CG  LYS A 148      -2.601 -13.065  43.147  1.00 53.97           C  
ATOM   1180  CD  LYS A 148      -3.962 -12.967  43.803  1.00 65.16           C  
ATOM   1181  CE  LYS A 148      -4.481 -14.305  44.261  1.00 71.90           C  
ATOM   1182  NZ  LYS A 148      -5.787 -14.143  44.972  1.00 77.56           N1+
ATOM   1183  N   ARG A 149       1.779 -14.172  44.366  1.00 45.26           N  
ATOM   1184  CA  ARG A 149       2.916 -14.696  45.109  1.00 54.36           C  
ATOM   1185  C   ARG A 149       3.671 -13.603  45.875  1.00 57.50           C  
ATOM   1186  O   ARG A 149       4.456 -13.918  46.755  1.00 60.03           O  
ATOM   1187  CB  ARG A 149       3.874 -15.450  44.181  1.00 62.72           C  
ATOM   1188  CG  ARG A 149       3.666 -16.955  44.167  1.00 67.35           C  
ATOM   1189  CD  ARG A 149       4.590 -17.641  43.171  1.00 75.15           C  
ATOM   1190  NE  ARG A 149       3.905 -17.919  41.912  1.00 83.02           N  
ATOM   1191  CZ  ARG A 149       4.512 -18.301  40.792  1.00 91.87           C  
ATOM   1192  NH1 ARG A 149       5.833 -18.449  40.767  1.00 88.85           N1+
ATOM   1193  NH2 ARG A 149       3.798 -18.531  39.695  1.00 97.13           N  
ATOM   1194  N   CYS A 150       3.437 -12.329  45.555  1.00 53.58           N  
ATOM   1195  CA  CYS A 150       4.124 -11.235  46.266  1.00 50.64           C  
ATOM   1196  C   CYS A 150       3.326 -10.643  47.419  1.00 47.93           C  
ATOM   1197  O   CYS A 150       3.663  -9.570  47.919  1.00 53.70           O  
ATOM   1198  CB  CYS A 150       4.471 -10.086  45.313  1.00 44.12           C  
ATOM   1199  SG  CYS A 150       5.459 -10.535  43.915  1.00 53.35           S  
ATOM   1200  N   LEU A 151       2.266 -11.328  47.835  1.00 45.80           N  
ATOM   1201  CA  LEU A 151       1.312 -10.756  48.785  1.00 44.22           C  
ATOM   1202  C   LEU A 151       1.916 -10.411  50.148  1.00 48.30           C  
ATOM   1203  O   LEU A 151       1.441  -9.499  50.840  1.00 45.15           O  
ATOM   1204  CB  LEU A 151       0.115 -11.692  48.964  1.00 45.13           C  
ATOM   1205  CG  LEU A 151      -1.003 -11.598  47.923  1.00 56.39           C  
ATOM   1206  CD1 LEU A 151      -2.068 -12.658  48.178  1.00 60.49           C  
ATOM   1207  CD2 LEU A 151      -1.627 -10.213  47.943  1.00 56.43           C  
ATOM   1208  N   LYS A 152       2.959 -11.144  50.521  1.00 43.03           N  
ATOM   1209  CA  LYS A 152       3.621 -10.977  51.809  1.00 45.80           C  
ATOM   1210  C   LYS A 152       4.361  -9.660  51.913  1.00 43.97           C  
ATOM   1211  O   LYS A 152       4.566  -9.148  53.014  1.00 46.57           O  
ATOM   1212  CB  LYS A 152       4.604 -12.123  52.060  1.00 58.29           C  
ATOM   1213  CG  LYS A 152       5.435 -11.949  53.318  1.00 61.55           C  
ATOM   1214  CD  LYS A 152       6.596 -12.939  53.351  1.00 78.12           C  
ATOM   1215  CE  LYS A 152       6.111 -14.380  53.340  1.00 87.69           C  
ATOM   1216  NZ  LYS A 152       5.358 -14.717  54.579  1.00 94.66           N1+
ATOM   1217  N   ILE A 153       4.764  -9.100  50.775  1.00 39.19           N  
ATOM   1218  CA  ILE A 153       5.464  -7.818  50.813  1.00 41.15           C  
ATOM   1219  C   ILE A 153       4.589  -6.709  51.405  1.00 47.43           C  
ATOM   1220  O   ILE A 153       5.101  -5.676  51.829  1.00 45.53           O  
ATOM   1221  CB  ILE A 153       5.989  -7.379  49.430  1.00 40.48           C  
ATOM   1222  CG1 ILE A 153       4.863  -6.772  48.592  1.00 39.27           C  
ATOM   1223  CG2 ILE A 153       6.695  -8.549  48.718  1.00 38.83           C  
ATOM   1224  CD1 ILE A 153       5.344  -6.049  47.331  1.00 45.44           C  
ATOM   1225  N   MET A 154       3.273  -6.922  51.446  1.00 44.47           N  
ATOM   1226  CA  MET A 154       2.389  -5.936  52.058  1.00 44.48           C  
ATOM   1227  C   MET A 154       1.653  -6.491  53.278  1.00 47.62           C  
ATOM   1228  O   MET A 154       0.657  -5.928  53.728  1.00 48.04           O  
ATOM   1229  CB  MET A 154       1.420  -5.331  51.036  1.00 50.18           C  
ATOM   1230  CG  MET A 154       0.834  -6.323  50.063  1.00 56.20           C  
ATOM   1231  SD  MET A 154      -0.030  -5.592  48.650  1.00 52.62           S  
ATOM   1232  CE  MET A 154      -0.097  -7.036  47.604  1.00 77.71           C  
ATOM   1233  N   GLY A 155       2.174  -7.584  53.823  1.00 48.56           N  
ATOM   1234  CA  GLY A 155       1.610  -8.194  55.013  1.00 42.00           C  
ATOM   1235  C   GLY A 155       0.261  -8.850  54.766  1.00 47.33           C  
ATOM   1236  O   GLY A 155      -0.528  -8.998  55.687  1.00 54.36           O  
ATOM   1237  N   ARG A 156      -0.015  -9.231  53.524  1.00 48.07           N  
ATOM   1238  CA  ARG A 156      -1.294  -9.858  53.195  1.00 56.34           C  
ATOM   1239  C   ARG A 156      -1.108 -11.327  52.803  1.00 58.30           C  
ATOM   1240  O   ARG A 156       0.017 -11.781  52.574  1.00 50.47           O  
ATOM   1241  CB  ARG A 156      -1.970  -9.099  52.054  1.00 57.47           C  
ATOM   1242  CG  ARG A 156      -2.026  -7.602  52.259  1.00 58.52           C  
ATOM   1243  CD  ARG A 156      -3.196  -7.215  53.138  1.00 58.81           C  
ATOM   1244  NE  ARG A 156      -3.264  -5.773  53.354  1.00 62.14           N  
ATOM   1245  CZ  ARG A 156      -4.262  -5.164  53.988  1.00 68.04           C  
ATOM   1246  NH1 ARG A 156      -5.278  -5.872  54.465  1.00 70.05           N1+
ATOM   1247  NH2 ARG A 156      -4.249  -3.849  54.143  1.00 65.78           N  
ATOM   1248  N   SER A 157      -2.211 -12.066  52.710  1.00 54.69           N  
ATOM   1249  CA  SER A 157      -2.142 -13.471  52.331  1.00 62.95           C  
ATOM   1250  C   SER A 157      -3.239 -13.893  51.344  1.00 68.54           C  
ATOM   1251  O   SER A 157      -4.232 -13.182  51.137  1.00 60.46           O  
ATOM   1252  CB  SER A 157      -2.175 -14.366  53.583  1.00 69.45           C  
ATOM   1253  OG  SER A 157      -3.289 -14.059  54.411  1.00 70.93           O  
ATOM   1254  N   GLU A 158      -3.046 -15.063  50.743  1.00 68.07           N  
ATOM   1255  CA  GLU A 158      -4.034 -15.645  49.850  1.00 76.64           C  
ATOM   1256  C   GLU A 158      -5.345 -15.838  50.598  1.00 77.39           C  
ATOM   1257  O   GLU A 158      -6.435 -15.676  50.034  1.00 73.15           O  
ATOM   1258  CB  GLU A 158      -3.537 -16.998  49.347  1.00 86.19           C  
ATOM   1259  CG  GLU A 158      -4.371 -17.573  48.229  1.00 97.04           C  
ATOM   1260  CD  GLU A 158      -4.207 -16.797  46.944  1.00101.65           C  
ATOM   1261  OE1 GLU A 158      -3.081 -16.318  46.681  1.00100.82           O  
ATOM   1262  OE2 GLU A 158      -5.201 -16.670  46.200  1.00105.09           O1-
ATOM   1263  N   GLY A 159      -5.219 -16.178  51.879  1.00 76.22           N  
ATOM   1264  CA  GLY A 159      -6.357 -16.498  52.718  1.00 78.61           C  
ATOM   1265  C   GLY A 159      -7.434 -15.437  52.741  1.00 79.62           C  
ATOM   1266  O   GLY A 159      -8.622 -15.748  52.698  1.00 88.10           O  
ATOM   1267  N   GLU A 160      -7.023 -14.179  52.808  1.00 75.39           N  
ATOM   1268  CA  GLU A 160      -7.979 -13.090  52.930  1.00 70.01           C  
ATOM   1269  C   GLU A 160      -8.531 -12.641  51.585  1.00 67.63           C  
ATOM   1270  O   GLU A 160      -8.046 -13.039  50.516  1.00 63.00           O  
ATOM   1271  CB  GLU A 160      -7.352 -11.899  53.655  1.00 69.69           C  
ATOM   1272  CG  GLU A 160      -6.051 -11.409  53.032  1.00 74.41           C  
ATOM   1273  CD  GLU A 160      -5.589 -10.095  53.628  1.00 69.57           C  
ATOM   1274  OE1 GLU A 160      -4.495 -10.068  54.229  1.00 57.22           O  
ATOM   1275  OE2 GLU A 160      -6.338  -9.099  53.511  1.00 73.18           O1-
ATOM   1276  N   GLU A 161      -9.563 -11.810  51.653  1.00 67.30           N  
ATOM   1277  CA  GLU A 161     -10.132 -11.230  50.456  1.00 66.94           C  
ATOM   1278  C   GLU A 161      -9.032 -10.430  49.760  1.00 59.43           C  
ATOM   1279  O   GLU A 161      -8.338  -9.626  50.384  1.00 58.50           O  
ATOM   1280  CB  GLU A 161     -11.328 -10.345  50.799  1.00 61.48           C  
ATOM   1281  CG  GLU A 161     -12.109  -9.879  49.584  1.00 69.72           C  
ATOM   1282  CD  GLU A 161     -13.311  -9.028  49.953  1.00 77.29           C  
ATOM   1283  OE1 GLU A 161     -14.136  -8.739  49.058  1.00 72.85           O  
ATOM   1284  OE2 GLU A 161     -13.431  -8.651  51.140  1.00 84.28           O1-
ATOM   1285  N   ASN A 162      -8.867 -10.676  48.468  1.00 49.43           N  
ATOM   1286  CA  ASN A 162      -7.805 -10.045  47.713  1.00 50.55           C  
ATOM   1287  C   ASN A 162      -8.319  -8.928  46.798  1.00 48.50           C  
ATOM   1288  O   ASN A 162      -8.934  -9.190  45.768  1.00 56.26           O  
ATOM   1289  CB  ASN A 162      -7.019 -11.121  46.965  1.00 55.57           C  
ATOM   1290  CG  ASN A 162      -6.337 -12.103  47.922  1.00 63.40           C  
ATOM   1291  ND2 ASN A 162      -6.377 -13.390  47.593  1.00 53.61           N  
ATOM   1292  OD1 ASN A 162      -5.784 -11.697  48.949  1.00 62.32           O  
ATOM   1293  N   TYR A 163      -8.087  -7.680  47.203  1.00 47.54           N  
ATOM   1294  CA  TYR A 163      -8.502  -6.518  46.414  1.00 43.84           C  
ATOM   1295  C   TYR A 163      -7.504  -6.244  45.300  1.00 46.65           C  
ATOM   1296  O   TYR A 163      -6.348  -6.659  45.382  1.00 42.60           O  
ATOM   1297  CB  TYR A 163      -8.636  -5.277  47.288  1.00 39.58           C  
ATOM   1298  CG  TYR A 163      -9.785  -5.336  48.278  1.00 51.34           C  
ATOM   1299  CD1 TYR A 163     -10.992  -4.713  48.006  1.00 51.55           C  
ATOM   1300  CD2 TYR A 163      -9.658  -6.019  49.484  1.00 59.96           C  
ATOM   1301  CE1 TYR A 163     -12.051  -4.760  48.915  1.00 60.51           C  
ATOM   1302  CE2 TYR A 163     -10.711  -6.079  50.398  1.00 66.41           C  
ATOM   1303  CZ  TYR A 163     -11.904  -5.446  50.107  1.00 67.45           C  
ATOM   1304  OH  TYR A 163     -12.951  -5.500  51.004  1.00 77.13           O  
ATOM   1305  N   CYS A 164      -7.942  -5.527  44.270  1.00 43.78           N  
ATOM   1306  CA  CYS A 164      -7.090  -5.268  43.114  1.00 46.25           C  
ATOM   1307  C   CYS A 164      -5.866  -4.453  43.468  1.00 41.90           C  
ATOM   1308  O   CYS A 164      -4.848  -4.522  42.785  1.00 42.52           O  
ATOM   1309  CB  CYS A 164      -7.885  -4.593  42.006  1.00 45.93           C  
ATOM   1310  SG  CYS A 164      -9.115  -5.694  41.348  1.00 45.73           S  
ATOM   1311  N   SER A 165      -5.982  -3.688  44.546  1.00 38.56           N  
ATOM   1312  CA  SER A 165      -4.878  -2.924  45.092  1.00 37.23           C  
ATOM   1313  C   SER A 165      -3.671  -3.815  45.382  1.00 47.54           C  
ATOM   1314  O   SER A 165      -2.528  -3.357  45.374  1.00 51.82           O  
ATOM   1315  CB  SER A 165      -5.331  -2.270  46.385  1.00 40.55           C  
ATOM   1316  OG  SER A 165      -5.781  -3.268  47.289  1.00 43.91           O  
ATOM   1317  N   GLN A 166      -3.943  -5.086  45.658  1.00 44.97           N  
ATOM   1318  CA  GLN A 166      -2.911  -6.044  46.025  1.00 38.57           C  
ATOM   1319  C   GLN A 166      -2.173  -6.571  44.793  1.00 44.96           C  
ATOM   1320  O   GLN A 166      -1.116  -7.191  44.913  1.00 42.50           O  
ATOM   1321  CB  GLN A 166      -3.520  -7.186  46.859  1.00 43.97           C  
ATOM   1322  CG  GLN A 166      -4.164  -6.692  48.160  1.00 44.15           C  
ATOM   1323  CD  GLN A 166      -5.024  -7.730  48.885  1.00 56.68           C  
ATOM   1324  NE2 GLN A 166      -5.876  -7.252  49.791  1.00 59.20           N  
ATOM   1325  OE1 GLN A 166      -4.926  -8.934  48.642  1.00 61.13           O  
ATOM   1326  N   ILE A 167      -2.733  -6.309  43.614  1.00 46.94           N  
ATOM   1327  CA  ILE A 167      -2.041  -6.561  42.350  1.00 43.81           C  
ATOM   1328  C   ILE A 167      -1.226  -5.323  41.958  1.00 47.94           C  
ATOM   1329  O   ILE A 167      -0.070  -5.440  41.538  1.00 42.98           O  
ATOM   1330  CB  ILE A 167      -3.042  -6.885  41.197  1.00 49.25           C  
ATOM   1331  CG1 ILE A 167      -3.831  -8.166  41.488  1.00 44.21           C  
ATOM   1332  CG2 ILE A 167      -2.333  -6.954  39.839  1.00 51.70           C  
ATOM   1333  CD1 ILE A 167      -2.973  -9.389  41.728  1.00 49.05           C  
ATOM   1334  N   LEU A 168      -1.817  -4.135  42.099  1.00 46.25           N  
ATOM   1335  CA  LEU A 168      -1.120  -2.920  41.669  1.00 48.08           C  
ATOM   1336  C   LEU A 168       0.112  -2.637  42.514  1.00 39.15           C  
ATOM   1337  O   LEU A 168       1.138  -2.225  41.995  1.00 42.34           O  
ATOM   1338  CB  LEU A 168      -2.015  -1.681  41.715  1.00 52.09           C  
ATOM   1339  CG  LEU A 168      -3.489  -1.658  41.311  1.00 67.56           C  
ATOM   1340  CD1 LEU A 168      -3.825  -0.274  40.766  1.00 63.21           C  
ATOM   1341  CD2 LEU A 168      -3.850  -2.727  40.300  1.00 70.80           C  
ATOM   1342  N   TYR A 169      -0.020  -2.823  43.823  1.00 37.23           N  
ATOM   1343  CA  TYR A 169       1.027  -2.479  44.780  1.00 33.60           C  
ATOM   1344  C   TYR A 169       2.379  -3.123  44.410  1.00 35.46           C  
ATOM   1345  O   TYR A 169       3.383  -2.424  44.274  1.00 41.34           O  
ATOM   1346  CB  TYR A 169       0.549  -2.849  46.200  1.00 36.32           C  
ATOM   1347  CG  TYR A 169       1.461  -2.510  47.374  1.00 39.19           C  
ATOM   1348  CD1 TYR A 169       1.006  -1.690  48.413  1.00 41.29           C  
ATOM   1349  CD2 TYR A 169       2.750  -3.041  47.474  1.00 32.24           C  
ATOM   1350  CE1 TYR A 169       1.816  -1.397  49.518  1.00 38.45           C  
ATOM   1351  CE2 TYR A 169       3.568  -2.755  48.575  1.00 38.05           C  
ATOM   1352  CZ  TYR A 169       3.087  -1.928  49.593  1.00 37.98           C  
ATOM   1353  OH  TYR A 169       3.873  -1.634  50.682  1.00 35.00           O  
ATOM   1354  N   PRO A 170       2.400  -4.453  44.192  1.00 41.09           N  
ATOM   1355  CA  PRO A 170       3.639  -5.121  43.766  1.00 39.56           C  
ATOM   1356  C   PRO A 170       4.141  -4.643  42.410  1.00 44.60           C  
ATOM   1357  O   PRO A 170       5.352  -4.602  42.201  1.00 46.41           O  
ATOM   1358  CB  PRO A 170       3.251  -6.604  43.659  1.00 40.80           C  
ATOM   1359  CG  PRO A 170       1.905  -6.733  44.218  1.00 37.15           C  
ATOM   1360  CD  PRO A 170       1.265  -5.382  44.299  1.00 38.84           C  
ATOM   1361  N   CYS A 171       3.240  -4.310  41.492  1.00 43.38           N  
ATOM   1362  CA  CYS A 171       3.685  -3.747  40.221  1.00 39.65           C  
ATOM   1363  C   CYS A 171       4.441  -2.455  40.506  1.00 33.66           C  
ATOM   1364  O   CYS A 171       5.513  -2.220  39.955  1.00 38.33           O  
ATOM   1365  CB  CYS A 171       2.507  -3.488  39.264  1.00 34.95           C  
ATOM   1366  SG  CYS A 171       1.715  -5.009  38.651  1.00 45.71           S  
ATOM   1367  N   MET A 172       3.877  -1.619  41.372  1.00 38.74           N  
ATOM   1368  CA  MET A 172       4.507  -0.343  41.719  1.00 35.14           C  
ATOM   1369  C   MET A 172       5.817  -0.537  42.484  1.00 36.96           C  
ATOM   1370  O   MET A 172       6.803   0.130  42.181  1.00 34.39           O  
ATOM   1371  CB  MET A 172       3.553   0.542  42.510  1.00 33.53           C  
ATOM   1372  CG  MET A 172       2.315   0.947  41.718  1.00 30.19           C  
ATOM   1373  SD  MET A 172       1.058   1.635  42.802  1.00 38.23           S  
ATOM   1374  CE  MET A 172       1.934   3.072  43.410  1.00 34.81           C  
ATOM   1375  N   GLN A 173       5.845  -1.455  43.452  1.00 35.81           N  
ATOM   1376  CA  GLN A 173       7.091  -1.681  44.184  1.00 32.35           C  
ATOM   1377  C   GLN A 173       8.172  -2.203  43.231  1.00 43.11           C  
ATOM   1378  O   GLN A 173       9.346  -1.823  43.328  1.00 41.99           O  
ATOM   1379  CB  GLN A 173       6.902  -2.614  45.383  1.00 38.58           C  
ATOM   1380  CG  GLN A 173       8.214  -2.925  46.137  1.00 38.92           C  
ATOM   1381  CD  GLN A 173       7.972  -3.419  47.553  1.00 41.21           C  
ATOM   1382  NE2 GLN A 173       9.003  -4.000  48.179  1.00 35.91           N  
ATOM   1383  OE1 GLN A 173       6.868  -3.286  48.076  1.00 36.73           O  
ATOM   1384  N   CYS A 174       7.780  -3.060  42.294  1.00 33.71           N  
ATOM   1385  CA  CYS A 174       8.733  -3.543  41.292  1.00 35.59           C  
ATOM   1386  C   CYS A 174       9.203  -2.393  40.385  1.00 36.40           C  
ATOM   1387  O   CYS A 174      10.398  -2.251  40.104  1.00 38.04           O  
ATOM   1388  CB  CYS A 174       8.120  -4.689  40.482  1.00 44.93           C  
ATOM   1389  SG  CYS A 174       9.210  -5.403  39.221  1.00 44.19           S  
ATOM   1390  N   ALA A 175       8.269  -1.549  39.953  1.00 32.79           N  
ATOM   1391  CA  ALA A 175       8.639  -0.369  39.164  1.00 37.65           C  
ATOM   1392  C   ALA A 175       9.654   0.521  39.888  1.00 38.94           C  
ATOM   1393  O   ALA A 175      10.523   1.110  39.260  1.00 42.67           O  
ATOM   1394  CB  ALA A 175       7.405   0.449  38.834  1.00 27.34           C  
ATOM   1395  N   ASP A 176       9.503   0.652  41.205  1.00 43.66           N  
ATOM   1396  CA  ASP A 176      10.363   1.537  41.994  1.00 43.54           C  
ATOM   1397  C   ASP A 176      11.826   1.162  41.831  1.00 42.22           C  
ATOM   1398  O   ASP A 176      12.686   2.020  41.765  1.00 35.96           O  
ATOM   1399  CB  ASP A 176      10.021   1.444  43.477  1.00 40.54           C  
ATOM   1400  CG  ASP A 176       8.648   1.989  43.805  1.00 46.03           C  
ATOM   1401  OD1 ASP A 176       8.066   2.728  42.986  1.00 43.11           O  
ATOM   1402  OD2 ASP A 176       8.155   1.682  44.905  1.00 43.78           O1-
ATOM   1403  N   ILE A 177      12.090  -0.138  41.804  1.00 38.93           N  
ATOM   1404  CA  ILE A 177      13.441  -0.648  41.723  1.00 37.58           C  
ATOM   1405  C   ILE A 177      14.164  -0.060  40.506  1.00 37.65           C  
ATOM   1406  O   ILE A 177      15.287   0.429  40.629  1.00 37.28           O  
ATOM   1407  CB  ILE A 177      13.434  -2.186  41.709  1.00 41.94           C  
ATOM   1408  CG1 ILE A 177      13.038  -2.710  43.090  1.00 34.66           C  
ATOM   1409  CG2 ILE A 177      14.784  -2.745  41.315  1.00 33.92           C  
ATOM   1410  CD1 ILE A 177      12.392  -4.063  43.065  1.00 34.85           C  
ATOM   1411  N   PHE A 178      13.509  -0.076  39.349  1.00 37.68           N  
ATOM   1412  CA  PHE A 178      14.086   0.511  38.138  1.00 39.58           C  
ATOM   1413  C   PHE A 178      14.016   2.032  38.145  1.00 41.85           C  
ATOM   1414  O   PHE A 178      14.985   2.703  37.803  1.00 38.92           O  
ATOM   1415  CB  PHE A 178      13.396  -0.058  36.903  1.00 37.80           C  
ATOM   1416  CG  PHE A 178      13.406  -1.550  36.874  1.00 41.67           C  
ATOM   1417  CD1 PHE A 178      12.314  -2.276  37.332  1.00 36.65           C  
ATOM   1418  CD2 PHE A 178      14.541  -2.233  36.462  1.00 44.55           C  
ATOM   1419  CE1 PHE A 178      12.334  -3.664  37.348  1.00 45.48           C  
ATOM   1420  CE2 PHE A 178      14.572  -3.627  36.472  1.00 51.44           C  
ATOM   1421  CZ  PHE A 178      13.469  -4.344  36.912  1.00 46.67           C  
ATOM   1422  N   PHE A 179      12.866   2.570  38.541  1.00 38.44           N  
ATOM   1423  CA  PHE A 179      12.648   4.014  38.557  1.00 38.26           C  
ATOM   1424  C   PHE A 179      13.718   4.752  39.377  1.00 43.22           C  
ATOM   1425  O   PHE A 179      14.155   5.822  38.990  1.00 38.84           O  
ATOM   1426  CB  PHE A 179      11.251   4.305  39.108  1.00 39.88           C  
ATOM   1427  CG  PHE A 179      10.860   5.759  39.087  1.00 34.97           C  
ATOM   1428  CD1 PHE A 179      10.667   6.422  37.894  1.00 36.13           C  
ATOM   1429  CD2 PHE A 179      10.628   6.438  40.271  1.00 36.70           C  
ATOM   1430  CE1 PHE A 179      10.269   7.756  37.872  1.00 43.84           C  
ATOM   1431  CE2 PHE A 179      10.237   7.757  40.266  1.00 36.51           C  
ATOM   1432  CZ  PHE A 179      10.055   8.424  39.062  1.00 45.32           C  
ATOM   1433  N   LEU A 180      14.146   4.172  40.500  1.00 40.76           N  
ATOM   1434  CA  LEU A 180      15.202   4.777  41.315  1.00 39.02           C  
ATOM   1435  C   LEU A 180      16.624   4.346  40.900  1.00 47.21           C  
ATOM   1436  O   LEU A 180      17.615   4.705  41.555  1.00 47.64           O  
ATOM   1437  CB  LEU A 180      14.974   4.462  42.795  1.00 35.89           C  
ATOM   1438  CG  LEU A 180      13.627   4.921  43.377  1.00 46.06           C  
ATOM   1439  CD1 LEU A 180      13.370   4.343  44.768  1.00 40.29           C  
ATOM   1440  CD2 LEU A 180      13.564   6.419  43.425  1.00 42.28           C  
ATOM   1441  N   ASN A 181      16.722   3.576  39.822  1.00 47.76           N  
ATOM   1442  CA  ASN A 181      18.018   3.075  39.361  1.00 48.53           C  
ATOM   1443  C   ASN A 181      18.776   2.357  40.469  1.00 48.15           C  
ATOM   1444  O   ASN A 181      19.977   2.538  40.632  1.00 41.37           O  
ATOM   1445  CB  ASN A 181      18.868   4.216  38.801  1.00 52.31           C  
ATOM   1446  CG  ASN A 181      18.221   4.885  37.602  1.00 65.69           C  
ATOM   1447  ND2 ASN A 181      18.050   6.204  37.678  1.00 59.93           N  
ATOM   1448  OD1 ASN A 181      17.876   4.224  36.615  1.00 81.79           O  
ATOM   1449  N   VAL A 182      18.053   1.546  41.232  1.00 44.04           N  
ATOM   1450  CA  VAL A 182      18.632   0.772  42.317  1.00 43.15           C  
ATOM   1451  C   VAL A 182      19.669  -0.272  41.853  1.00 44.47           C  
ATOM   1452  O   VAL A 182      19.431  -1.028  40.903  1.00 43.28           O  
ATOM   1453  CB  VAL A 182      17.516   0.056  43.090  1.00 47.21           C  
ATOM   1454  CG1 VAL A 182      18.104  -0.914  44.111  1.00 46.98           C  
ATOM   1455  CG2 VAL A 182      16.599   1.088  43.763  1.00 47.30           C  
ATOM   1456  N   ASP A 183      20.810  -0.308  42.539  1.00 34.29           N  
ATOM   1457  CA  ASP A 183      21.834  -1.340  42.341  1.00 30.08           C  
ATOM   1458  C   ASP A 183      21.635  -2.502  43.303  1.00 48.77           C  
ATOM   1459  O   ASP A 183      21.846  -3.667  42.951  1.00 42.75           O  
ATOM   1460  CB  ASP A 183      23.226  -0.743  42.563  1.00 34.28           C  
ATOM   1461  CG  ASP A 183      23.628   0.208  41.456  1.00 45.63           C  
ATOM   1462  OD1 ASP A 183      23.654  -0.235  40.294  1.00 53.33           O  
ATOM   1463  OD2 ASP A 183      23.917   1.387  41.743  1.00 52.48           O1-
ATOM   1464  N   ILE A 184      21.240  -2.171  44.531  1.00 40.29           N  
ATOM   1465  CA  ILE A 184      21.046  -3.169  45.566  1.00 39.47           C  
ATOM   1466  C   ILE A 184      19.734  -2.931  46.296  1.00 39.34           C  
ATOM   1467  O   ILE A 184      19.568  -1.906  46.955  1.00 41.45           O  
ATOM   1468  CB  ILE A 184      22.140  -3.085  46.636  1.00 39.13           C  
ATOM   1469  CG1 ILE A 184      23.529  -3.321  46.033  1.00 44.68           C  
ATOM   1470  CG2 ILE A 184      21.845  -4.065  47.761  1.00 38.58           C  
ATOM   1471  CD1 ILE A 184      24.664  -2.996  46.997  1.00 43.38           C  
ATOM   1472  N   CYS A 185      18.814  -3.882  46.193  1.00 37.99           N  
ATOM   1473  CA  CYS A 185      17.625  -3.856  47.025  1.00 39.97           C  
ATOM   1474  C   CYS A 185      18.014  -4.385  48.407  1.00 45.20           C  
ATOM   1475  O   CYS A 185      18.345  -5.556  48.556  1.00 42.84           O  
ATOM   1476  CB  CYS A 185      16.531  -4.711  46.406  1.00 39.67           C  
ATOM   1477  SG  CYS A 185      16.084  -4.216  44.713  1.00 43.04           S  
ATOM   1478  N   GLN A 186      18.001  -3.506  49.406  1.00 45.66           N  
ATOM   1479  CA  GLN A 186      18.352  -3.887  50.773  1.00 44.09           C  
ATOM   1480  C   GLN A 186      17.143  -3.839  51.709  1.00 40.82           C  
ATOM   1481  O   GLN A 186      16.989  -2.913  52.518  1.00 38.50           O  
ATOM   1482  CB  GLN A 186      19.486  -3.015  51.309  1.00 43.69           C  
ATOM   1483  CG  GLN A 186      20.350  -3.729  52.325  1.00 47.28           C  
ATOM   1484  CD  GLN A 186      19.656  -3.869  53.658  1.00 46.98           C  
ATOM   1485  NE2 GLN A 186      19.053  -5.040  53.912  1.00 42.62           N  
ATOM   1486  OE1 GLN A 186      19.647  -2.931  54.449  1.00 43.64           O  
ATOM   1487  N   LEU A 187      16.312  -4.873  51.608  1.00 34.47           N  
ATOM   1488  CA  LEU A 187      15.040  -4.956  52.323  1.00 35.40           C  
ATOM   1489  C   LEU A 187      15.031  -6.209  53.191  1.00 36.38           C  
ATOM   1490  O   LEU A 187      15.902  -7.068  53.060  1.00 45.60           O  
ATOM   1491  CB  LEU A 187      13.876  -5.047  51.326  1.00 29.00           C  
ATOM   1492  CG  LEU A 187      13.518  -4.003  50.237  1.00 50.91           C  
ATOM   1493  CD1 LEU A 187      12.458  -2.985  50.678  1.00 33.44           C  
ATOM   1494  CD2 LEU A 187      14.704  -3.308  49.593  1.00 48.78           C  
ATOM   1495  N   GLY A 188      14.040  -6.327  54.067  1.00 38.49           N  
ATOM   1496  CA  GLY A 188      13.876  -7.545  54.842  1.00 38.84           C  
ATOM   1497  C   GLY A 188      13.566  -8.730  53.934  1.00 48.21           C  
ATOM   1498  O   GLY A 188      13.124  -8.562  52.792  1.00 51.18           O  
ATOM   1499  N   ILE A 189      13.789  -9.938  54.430  1.00 45.17           N  
ATOM   1500  CA  ILE A 189      13.527 -11.125  53.627  1.00 43.37           C  
ATOM   1501  C   ILE A 189      12.041 -11.227  53.241  1.00 46.29           C  
ATOM   1502  O   ILE A 189      11.685 -11.890  52.271  1.00 49.58           O  
ATOM   1503  CB  ILE A 189      14.007 -12.409  54.349  1.00 53.36           C  
ATOM   1504  CG1 ILE A 189      14.119 -13.574  53.371  1.00 65.03           C  
ATOM   1505  CG2 ILE A 189      13.094 -12.762  55.511  1.00 58.57           C  
ATOM   1506  CD1 ILE A 189      15.405 -13.560  52.565  1.00 73.01           C  
ATOM   1507  N   ASP A 190      11.178 -10.569  54.009  1.00 44.71           N  
ATOM   1508  CA  ASP A 190       9.745 -10.617  53.768  1.00 46.19           C  
ATOM   1509  C   ASP A 190       9.368  -9.878  52.483  1.00 46.58           C  
ATOM   1510  O   ASP A 190       8.229  -9.969  52.019  1.00 46.84           O  
ATOM   1511  CB  ASP A 190       8.984 -10.012  54.953  1.00 46.14           C  
ATOM   1512  CG  ASP A 190       9.357  -8.550  55.204  1.00 50.92           C  
ATOM   1513  OD1 ASP A 190       8.435  -7.719  55.315  1.00 50.92           O  
ATOM   1514  OD2 ASP A 190      10.570  -8.235  55.295  1.00 48.65           O1-
ATOM   1515  N   GLN A 191      10.321  -9.141  51.920  1.00 39.23           N  
ATOM   1516  CA  GLN A 191      10.080  -8.373  50.702  1.00 42.81           C  
ATOM   1517  C   GLN A 191      10.691  -9.051  49.485  1.00 45.31           C  
ATOM   1518  O   GLN A 191      10.737  -8.465  48.400  1.00 42.46           O  
ATOM   1519  CB  GLN A 191      10.711  -6.990  50.827  1.00 41.39           C  
ATOM   1520  CG  GLN A 191      10.189  -6.180  51.990  1.00 37.04           C  
ATOM   1521  CD  GLN A 191       8.749  -5.786  51.786  1.00 39.82           C  
ATOM   1522  NE2 GLN A 191       7.878  -6.174  52.728  1.00 37.87           N  
ATOM   1523  OE1 GLN A 191       8.414  -5.139  50.795  1.00 40.35           O  
ATOM   1524  N   ARG A 192      11.190 -10.268  49.663  1.00 34.10           N  
ATOM   1525  CA  ARG A 192      12.082 -10.829  48.660  1.00 39.32           C  
ATOM   1526  C   ARG A 192      11.374 -11.191  47.354  1.00 34.64           C  
ATOM   1527  O   ARG A 192      11.963 -11.096  46.288  1.00 43.67           O  
ATOM   1528  CB  ARG A 192      12.861 -12.024  49.220  1.00 40.00           C  
ATOM   1529  CG  ARG A 192      12.108 -13.335  49.201  1.00 51.85           C  
ATOM   1530  CD  ARG A 192      12.976 -14.456  49.787  1.00 65.19           C  
ATOM   1531  NE  ARG A 192      14.216 -14.636  49.033  1.00 70.47           N  
ATOM   1532  CZ  ARG A 192      14.377 -15.534  48.064  1.00 77.66           C  
ATOM   1533  NH1 ARG A 192      15.537 -15.634  47.425  1.00 76.08           N1+
ATOM   1534  NH2 ARG A 192      13.376 -16.338  47.734  1.00 78.33           N  
ATOM   1535  N   LYS A 193      10.109 -11.584  47.443  1.00 36.98           N  
ATOM   1536  CA  LYS A 193       9.384 -12.051  46.270  1.00 40.64           C  
ATOM   1537  C   LYS A 193       9.234 -10.985  45.212  1.00 44.23           C  
ATOM   1538  O   LYS A 193       9.267 -11.284  44.031  1.00 49.82           O  
ATOM   1539  CB  LYS A 193       8.017 -12.599  46.653  1.00 47.09           C  
ATOM   1540  CG  LYS A 193       8.015 -14.090  46.926  1.00 61.53           C  
ATOM   1541  CD  LYS A 193       6.966 -14.427  47.970  1.00 86.11           C  
ATOM   1542  CE  LYS A 193       6.795 -15.929  48.164  1.00 97.59           C  
ATOM   1543  NZ  LYS A 193       5.822 -16.221  49.263  1.00100.33           N1+
ATOM   1544  N   VAL A 194       9.066  -9.736  45.619  1.00 41.47           N  
ATOM   1545  CA  VAL A 194       8.877  -8.699  44.613  1.00 40.44           C  
ATOM   1546  C   VAL A 194      10.243  -8.320  44.060  1.00 46.03           C  
ATOM   1547  O   VAL A 194      10.373  -7.949  42.894  1.00 49.78           O  
ATOM   1548  CB  VAL A 194       8.099  -7.465  45.147  1.00 45.92           C  
ATOM   1549  CG1 VAL A 194       8.904  -6.727  46.215  1.00 38.36           C  
ATOM   1550  CG2 VAL A 194       7.735  -6.545  43.997  1.00 46.06           C  
ATOM   1551  N   ASN A 195      11.270  -8.453  44.893  1.00 42.55           N  
ATOM   1552  CA  ASN A 195      12.638  -8.275  44.425  1.00 41.48           C  
ATOM   1553  C   ASN A 195      13.048  -9.354  43.402  1.00 42.42           C  
ATOM   1554  O   ASN A 195      13.759  -9.067  42.445  1.00 44.02           O  
ATOM   1555  CB  ASN A 195      13.608  -8.264  45.605  1.00 36.50           C  
ATOM   1556  CG  ASN A 195      13.530  -6.981  46.410  1.00 45.84           C  
ATOM   1557  ND2 ASN A 195      13.726  -7.090  47.724  1.00 39.90           N  
ATOM   1558  OD1 ASN A 195      13.308  -5.904  45.859  1.00 44.84           O  
ATOM   1559  N   MET A 196      12.603 -10.590  43.612  1.00 38.77           N  
ATOM   1560  CA  MET A 196      12.859 -11.654  42.640  1.00 45.77           C  
ATOM   1561  C   MET A 196      12.076 -11.346  41.376  1.00 47.81           C  
ATOM   1562  O   MET A 196      12.509 -11.660  40.272  1.00 48.08           O  
ATOM   1563  CB  MET A 196      12.435 -13.027  43.181  1.00 43.88           C  
ATOM   1564  CG  MET A 196      13.242 -13.528  44.378  1.00 45.71           C  
ATOM   1565  SD  MET A 196      15.015 -13.659  44.043  1.00 93.14           S  
ATOM   1566  CE  MET A 196      15.078 -15.077  42.943  1.00 68.85           C  
ATOM   1567  N   LEU A 197      10.912 -10.727  41.545  1.00 51.12           N  
ATOM   1568  CA  LEU A 197      10.062 -10.399  40.405  1.00 49.90           C  
ATOM   1569  C   LEU A 197      10.801  -9.450  39.464  1.00 44.25           C  
ATOM   1570  O   LEU A 197      10.773  -9.602  38.243  1.00 47.21           O  
ATOM   1571  CB  LEU A 197       8.752  -9.762  40.874  1.00 46.52           C  
ATOM   1572  CG  LEU A 197       7.725  -9.558  39.764  1.00 50.40           C  
ATOM   1573  CD1 LEU A 197       7.087 -10.906  39.417  1.00 56.08           C  
ATOM   1574  CD2 LEU A 197       6.669  -8.528  40.165  1.00 50.82           C  
ATOM   1575  N   ALA A 198      11.476  -8.475  40.052  1.00 42.63           N  
ATOM   1576  CA  ALA A 198      12.209  -7.494  39.281  1.00 39.09           C  
ATOM   1577  C   ALA A 198      13.313  -8.166  38.474  1.00 42.46           C  
ATOM   1578  O   ALA A 198      13.563  -7.795  37.331  1.00 50.55           O  
ATOM   1579  CB  ALA A 198      12.793  -6.429  40.192  1.00 40.02           C  
ATOM   1580  N   ARG A 199      13.983  -9.141  39.077  1.00 39.25           N  
ATOM   1581  CA  ARG A 199      15.072  -9.814  38.393  1.00 47.48           C  
ATOM   1582  C   ARG A 199      14.525 -10.625  37.220  1.00 49.18           C  
ATOM   1583  O   ARG A 199      15.134 -10.681  36.157  1.00 49.39           O  
ATOM   1584  CB  ARG A 199      15.884 -10.671  39.372  1.00 46.92           C  
ATOM   1585  CG  ARG A 199      16.838  -9.831  40.222  1.00 43.12           C  
ATOM   1586  CD  ARG A 199      17.549 -10.658  41.270  1.00 39.86           C  
ATOM   1587  NE  ARG A 199      18.344 -11.736  40.680  1.00 49.34           N  
ATOM   1588  CZ  ARG A 199      19.613 -11.598  40.302  1.00 49.31           C  
ATOM   1589  NH1 ARG A 199      20.222 -10.425  40.449  1.00 38.84           N1+
ATOM   1590  NH2 ARG A 199      20.272 -12.628  39.780  1.00 44.54           N  
ATOM   1591  N   GLU A 200      13.353 -11.214  37.430  1.00 49.99           N  
ATOM   1592  CA  GLU A 200      12.612 -11.941  36.404  1.00 53.99           C  
ATOM   1593  C   GLU A 200      12.169 -11.004  35.282  1.00 51.31           C  
ATOM   1594  O   GLU A 200      12.182 -11.372  34.108  1.00 45.20           O  
ATOM   1595  CB  GLU A 200      11.389 -12.593  37.048  1.00 60.50           C  
ATOM   1596  CG  GLU A 200      10.709 -13.667  36.230  1.00 77.39           C  
ATOM   1597  CD  GLU A 200       9.618 -14.380  37.018  1.00 90.21           C  
ATOM   1598  OE1 GLU A 200       8.712 -14.977  36.390  1.00 95.09           O  
ATOM   1599  OE2 GLU A 200       9.665 -14.333  38.269  1.00 88.97           O1-
ATOM   1600  N   TYR A 201      11.782  -9.785  35.645  1.00 48.52           N  
ATOM   1601  CA  TYR A 201      11.393  -8.793  34.643  1.00 41.88           C  
ATOM   1602  C   TYR A 201      12.579  -8.415  33.743  1.00 44.97           C  
ATOM   1603  O   TYR A 201      12.416  -8.259  32.535  1.00 41.69           O  
ATOM   1604  CB  TYR A 201      10.784  -7.555  35.311  1.00 38.81           C  
ATOM   1605  CG  TYR A 201      10.272  -6.504  34.350  1.00 38.82           C  
ATOM   1606  CD1 TYR A 201       9.132  -6.722  33.592  1.00 41.62           C  
ATOM   1607  CD2 TYR A 201      10.914  -5.280  34.227  1.00 44.70           C  
ATOM   1608  CE1 TYR A 201       8.653  -5.752  32.720  1.00 40.92           C  
ATOM   1609  CE2 TYR A 201      10.454  -4.312  33.366  1.00 42.07           C  
ATOM   1610  CZ  TYR A 201       9.318  -4.546  32.613  1.00 45.30           C  
ATOM   1611  OH  TYR A 201       8.859  -3.566  31.752  1.00 48.93           O  
ATOM   1612  N   CYS A 202      13.767  -8.271  34.333  1.00 46.08           N  
ATOM   1613  CA  CYS A 202      14.976  -7.990  33.555  1.00 43.09           C  
ATOM   1614  C   CYS A 202      15.210  -9.055  32.505  1.00 45.64           C  
ATOM   1615  O   CYS A 202      15.454  -8.736  31.352  1.00 50.99           O  
ATOM   1616  CB  CYS A 202      16.211  -7.918  34.448  1.00 45.88           C  
ATOM   1617  SG  CYS A 202      16.244  -6.503  35.581  1.00 48.35           S  
ATOM   1618  N   ASP A 203      15.164 -10.321  32.908  1.00 45.65           N  
ATOM   1619  CA  ASP A 203      15.373 -11.413  31.954  1.00 50.51           C  
ATOM   1620  C   ASP A 203      14.344 -11.355  30.834  1.00 55.70           C  
ATOM   1621  O   ASP A 203      14.689 -11.462  29.663  1.00 57.85           O  
ATOM   1622  CB  ASP A 203      15.314 -12.771  32.650  1.00 54.07           C  
ATOM   1623  CG  ASP A 203      16.467 -12.979  33.613  1.00 62.24           C  
ATOM   1624  OD1 ASP A 203      17.488 -12.264  33.486  1.00 60.43           O  
ATOM   1625  OD2 ASP A 203      16.350 -13.855  34.499  1.00 68.22           O1-
ATOM   1626  N   ILE A 204      13.081 -11.166  31.200  1.00 52.30           N  
ATOM   1627  CA  ILE A 204      12.010 -11.057  30.216  1.00 49.65           C  
ATOM   1628  C   ILE A 204      12.268  -9.925  29.238  1.00 51.12           C  
ATOM   1629  O   ILE A 204      12.022 -10.050  28.041  1.00 54.23           O  
ATOM   1630  CB  ILE A 204      10.640 -10.827  30.901  1.00 48.27           C  
ATOM   1631  CG1 ILE A 204      10.285 -12.035  31.769  1.00 46.62           C  
ATOM   1632  CG2 ILE A 204       9.559 -10.598  29.854  1.00 49.44           C  
ATOM   1633  CD1 ILE A 204       9.085 -11.853  32.673  1.00 44.88           C  
ATOM   1634  N   LYS A 205      12.785  -8.817  29.746  1.00 52.80           N  
ATOM   1635  CA  LYS A 205      12.948  -7.630  28.924  1.00 52.18           C  
ATOM   1636  C   LYS A 205      14.346  -7.546  28.328  1.00 59.37           C  
ATOM   1637  O   LYS A 205      14.639  -6.642  27.547  1.00 63.91           O  
ATOM   1638  CB  LYS A 205      12.647  -6.387  29.764  1.00 51.41           C  
ATOM   1639  CG  LYS A 205      11.178  -6.269  30.138  1.00 47.79           C  
ATOM   1640  CD  LYS A 205      10.355  -5.968  28.897  1.00 54.57           C  
ATOM   1641  CE  LYS A 205       8.886  -5.744  29.221  1.00 64.42           C  
ATOM   1642  NZ  LYS A 205       8.132  -5.298  28.018  1.00 67.97           N1+
ATOM   1643  N   LYS A 206      15.195  -8.506  28.689  1.00 54.34           N  
ATOM   1644  CA  LYS A 206      16.592  -8.525  28.269  1.00 55.88           C  
ATOM   1645  C   LYS A 206      17.323  -7.306  28.800  1.00 58.46           C  
ATOM   1646  O   LYS A 206      18.133  -6.707  28.099  1.00 62.84           O  
ATOM   1647  CB  LYS A 206      16.723  -8.573  26.743  1.00 63.63           C  
ATOM   1648  CG  LYS A 206      15.875  -9.628  26.067  1.00 68.59           C  
ATOM   1649  CD  LYS A 206      16.402 -11.027  26.327  1.00 78.15           C  
ATOM   1650  CE  LYS A 206      15.374 -12.072  25.913  1.00 83.45           C  
ATOM   1651  NZ  LYS A 206      14.681 -11.708  24.639  1.00 78.93           N1+
ATOM   1652  N   ILE A 207      17.020  -6.931  30.036  1.00 59.12           N  
ATOM   1653  CA  ILE A 207      17.734  -5.852  30.695  1.00 52.71           C  
ATOM   1654  C   ILE A 207      18.967  -6.444  31.371  1.00 56.24           C  
ATOM   1655  O   ILE A 207      18.856  -7.323  32.226  1.00 57.72           O  
ATOM   1656  CB  ILE A 207      16.830  -5.142  31.718  1.00 50.96           C  
ATOM   1657  CG1 ILE A 207      15.635  -4.518  30.994  1.00 51.14           C  
ATOM   1658  CG2 ILE A 207      17.619  -4.106  32.517  1.00 46.87           C  
ATOM   1659  CD1 ILE A 207      14.562  -3.990  31.908  1.00 54.90           C  
ATOM   1660  N   LYS A 208      20.146  -5.983  30.973  1.00 60.83           N  
ATOM   1661  CA  LYS A 208      21.382  -6.538  31.518  1.00 71.33           C  
ATOM   1662  C   LYS A 208      21.722  -5.982  32.896  1.00 63.60           C  
ATOM   1663  O   LYS A 208      22.291  -6.694  33.716  1.00 61.03           O  
ATOM   1664  CB  LYS A 208      22.555  -6.343  30.550  1.00 81.40           C  
ATOM   1665  CG  LYS A 208      22.295  -6.897  29.158  1.00 79.92           C  
ATOM   1666  CD  LYS A 208      21.991  -8.383  29.201  1.00 85.07           C  
ATOM   1667  CE  LYS A 208      20.958  -8.758  28.143  1.00 97.04           C  
ATOM   1668  NZ  LYS A 208      21.174  -8.038  26.855  1.00102.18           N1+
ATOM   1669  N   LYS A 209      21.378  -4.718  33.146  1.00 58.90           N  
ATOM   1670  CA  LYS A 209      21.581  -4.124  34.470  1.00 58.05           C  
ATOM   1671  C   LYS A 209      20.473  -4.590  35.403  1.00 55.40           C  
ATOM   1672  O   LYS A 209      19.310  -4.232  35.244  1.00 61.49           O  
ATOM   1673  CB  LYS A 209      21.625  -2.597  34.404  1.00 58.47           C  
ATOM   1674  CG  LYS A 209      21.844  -1.911  35.751  1.00 53.06           C  
ATOM   1675  CD  LYS A 209      22.017  -0.404  35.566  1.00 56.57           C  
ATOM   1676  CE  LYS A 209      21.726   0.389  36.838  1.00 65.82           C  
ATOM   1677  NZ  LYS A 209      22.572  -0.037  37.971  1.00 69.72           N1+
ATOM   1678  N   LYS A 210      20.862  -5.390  36.384  1.00 48.14           N  
ATOM   1679  CA  LYS A 210      19.943  -6.209  37.151  1.00 40.89           C  
ATOM   1680  C   LYS A 210      20.225  -5.981  38.620  1.00 45.61           C  
ATOM   1681  O   LYS A 210      21.385  -5.957  39.022  1.00 47.85           O  
ATOM   1682  CB  LYS A 210      20.230  -7.664  36.799  1.00 50.74           C  
ATOM   1683  CG  LYS A 210      19.107  -8.627  37.008  1.00 60.17           C  
ATOM   1684  CD  LYS A 210      19.379  -9.886  36.201  1.00 58.82           C  
ATOM   1685  CE  LYS A 210      18.488 -11.014  36.645  1.00 61.52           C  
ATOM   1686  NZ  LYS A 210      18.837 -12.267  35.945  1.00 59.70           N1+
ATOM   1687  N   PRO A 211      19.174  -5.819  39.443  1.00 48.35           N  
ATOM   1688  CA  PRO A 211      19.498  -5.468  40.821  1.00 47.20           C  
ATOM   1689  C   PRO A 211      19.964  -6.666  41.643  1.00 47.28           C  
ATOM   1690  O   PRO A 211      19.545  -7.803  41.417  1.00 49.58           O  
ATOM   1691  CB  PRO A 211      18.163  -4.933  41.346  1.00 42.31           C  
ATOM   1692  CG  PRO A 211      17.157  -5.807  40.665  1.00 40.74           C  
ATOM   1693  CD  PRO A 211      17.727  -6.058  39.270  1.00 44.91           C  
ATOM   1694  N   VAL A 212      20.843  -6.395  42.596  1.00 47.10           N  
ATOM   1695  CA  VAL A 212      21.229  -7.396  43.577  1.00 47.46           C  
ATOM   1696  C   VAL A 212      20.288  -7.323  44.773  1.00 44.85           C  
ATOM   1697  O   VAL A 212      19.943  -6.240  45.244  1.00 45.14           O  
ATOM   1698  CB  VAL A 212      22.682  -7.204  44.027  1.00 44.75           C  
ATOM   1699  CG1 VAL A 212      22.961  -7.993  45.297  1.00 40.46           C  
ATOM   1700  CG2 VAL A 212      23.631  -7.634  42.903  1.00 48.62           C  
ATOM   1701  N   ILE A 213      19.845  -8.476  45.251  1.00 49.86           N  
ATOM   1702  CA  ILE A 213      18.980  -8.488  46.417  1.00 47.20           C  
ATOM   1703  C   ILE A 213      19.783  -8.856  47.644  1.00 54.42           C  
ATOM   1704  O   ILE A 213      20.283  -9.973  47.759  1.00 53.01           O  
ATOM   1705  CB  ILE A 213      17.812  -9.466  46.261  1.00 44.16           C  
ATOM   1706  CG1 ILE A 213      17.112  -9.236  44.919  1.00 43.39           C  
ATOM   1707  CG2 ILE A 213      16.837  -9.303  47.447  1.00 37.90           C  
ATOM   1708  CD1 ILE A 213      16.262 -10.398  44.478  1.00 48.34           C  
ATOM   1709  N   LEU A 214      19.907  -7.902  48.556  1.00 49.87           N  
ATOM   1710  CA  LEU A 214      20.638  -8.108  49.794  1.00 42.00           C  
ATOM   1711  C   LEU A 214      19.628  -7.979  50.915  1.00 39.35           C  
ATOM   1712  O   LEU A 214      19.402  -6.884  51.420  1.00 46.23           O  
ATOM   1713  CB  LEU A 214      21.711  -7.032  49.937  1.00 50.37           C  
ATOM   1714  CG  LEU A 214      22.813  -7.221  50.978  1.00 52.85           C  
ATOM   1715  CD1 LEU A 214      23.701  -8.374  50.565  1.00 43.44           C  
ATOM   1716  CD2 LEU A 214      23.634  -5.933  51.137  1.00 39.22           C  
ATOM   1717  N   SER A 215      19.009  -9.097  51.277  1.00 39.39           N  
ATOM   1718  CA  SER A 215      17.910  -9.116  52.225  1.00 49.08           C  
ATOM   1719  C   SER A 215      18.454  -9.335  53.617  1.00 52.26           C  
ATOM   1720  O   SER A 215      19.327 -10.167  53.804  1.00 47.88           O  
ATOM   1721  CB  SER A 215      16.945 -10.261  51.901  1.00 48.72           C  
ATOM   1722  OG  SER A 215      16.552 -10.251  50.544  1.00 54.42           O  
ATOM   1723  N   HIS A 216      17.929  -8.604  54.597  1.00 47.44           N  
ATOM   1724  CA  HIS A 216      18.312  -8.836  55.985  1.00 45.97           C  
ATOM   1725  C   HIS A 216      17.274  -9.712  56.680  1.00 43.18           C  
ATOM   1726  O   HIS A 216      16.127  -9.817  56.232  1.00 41.27           O  
ATOM   1727  CB  HIS A 216      18.516  -7.513  56.736  1.00 40.58           C  
ATOM   1728  CG  HIS A 216      17.290  -6.663  56.805  1.00 42.38           C  
ATOM   1729  CD2 HIS A 216      16.218  -6.712  57.631  1.00 42.75           C  
ATOM   1730  ND1 HIS A 216      17.057  -5.617  55.936  1.00 44.02           N  
ATOM   1731  CE1 HIS A 216      15.899  -5.055  56.228  1.00 38.07           C  
ATOM   1732  NE2 HIS A 216      15.367  -5.704  57.250  1.00 47.09           N  
ATOM   1733  N   GLY A 217      17.684 -10.347  57.775  1.00 43.21           N  
ATOM   1734  CA  GLY A 217      16.811 -11.246  58.508  1.00 40.16           C  
ATOM   1735  C   GLY A 217      15.772 -10.488  59.311  1.00 49.16           C  
ATOM   1736  O   GLY A 217      15.962  -9.314  59.644  1.00 52.42           O  
ATOM   1737  N   MET A 218      14.664 -11.158  59.606  1.00 44.16           N  
ATOM   1738  CA  MET A 218      13.607 -10.568  60.404  1.00 45.61           C  
ATOM   1739  C   MET A 218      14.005 -10.566  61.875  1.00 48.41           C  
ATOM   1740  O   MET A 218      14.572 -11.530  62.378  1.00 40.78           O  
ATOM   1741  CB  MET A 218      12.291 -11.326  60.190  1.00 39.84           C  
ATOM   1742  CG  MET A 218      11.834 -11.339  58.738  1.00 44.00           C  
ATOM   1743  SD  MET A 218      12.008  -9.719  57.948  1.00 66.47           S  
ATOM   1744  CE  MET A 218      10.505  -8.992  58.525  1.00 41.07           C  
ATOM   1745  N   LEU A 219      13.738  -9.453  62.546  1.00 48.02           N  
ATOM   1746  CA  LEU A 219      13.913  -9.359  63.984  1.00 45.83           C  
ATOM   1747  C   LEU A 219      12.617  -9.876  64.574  1.00 45.63           C  
ATOM   1748  O   LEU A 219      11.547  -9.398  64.204  1.00 48.49           O  
ATOM   1749  CB  LEU A 219      14.136  -7.901  64.391  1.00 40.98           C  
ATOM   1750  CG  LEU A 219      14.862  -7.656  65.713  1.00 47.06           C  
ATOM   1751  CD1 LEU A 219      16.379  -7.805  65.544  1.00 39.20           C  
ATOM   1752  CD2 LEU A 219      14.518  -6.279  66.244  1.00 52.68           C  
ATOM   1753  N   PRO A 220      12.702 -10.872  65.474  1.00 44.75           N  
ATOM   1754  CA  PRO A 220      11.522 -11.485  66.104  1.00 45.78           C  
ATOM   1755  C   PRO A 220      10.752 -10.491  66.963  1.00 51.86           C  
ATOM   1756  O   PRO A 220      11.314  -9.479  67.369  1.00 53.64           O  
ATOM   1757  CB  PRO A 220      12.117 -12.567  67.009  1.00 47.16           C  
ATOM   1758  CG  PRO A 220      13.516 -12.754  66.567  1.00 45.04           C  
ATOM   1759  CD  PRO A 220      13.960 -11.470  65.944  1.00 38.80           C  
ATOM   1760  N   GLY A 221       9.482 -10.775  67.234  1.00 51.55           N  
ATOM   1761  CA  GLY A 221       8.705  -9.955  68.147  1.00 42.22           C  
ATOM   1762  C   GLY A 221       8.891 -10.411  69.582  1.00 41.18           C  
ATOM   1763  O   GLY A 221       9.422 -11.493  69.844  1.00 47.25           O  
ATOM   1764  N   LEU A 222       8.440  -9.588  70.523  1.00 44.82           N  
ATOM   1765  CA  LEU A 222       8.643  -9.850  71.954  1.00 44.52           C  
ATOM   1766  C   LEU A 222       8.091 -11.183  72.466  1.00 57.08           C  
ATOM   1767  O   LEU A 222       8.653 -11.778  73.387  1.00 58.78           O  
ATOM   1768  CB  LEU A 222       8.027  -8.721  72.770  1.00 47.94           C  
ATOM   1769  CG  LEU A 222       8.683  -7.361  72.583  1.00 48.67           C  
ATOM   1770  CD1 LEU A 222       7.710  -6.272  72.969  1.00 54.98           C  
ATOM   1771  CD2 LEU A 222       9.960  -7.285  73.405  1.00 49.56           C  
ATOM   1772  N   LEU A 223       6.988 -11.643  71.881  1.00 59.49           N  
ATOM   1773  CA  LEU A 223       6.251 -12.782  72.432  1.00 63.30           C  
ATOM   1774  C   LEU A 223       6.433 -14.082  71.649  1.00 64.63           C  
ATOM   1775  O   LEU A 223       6.744 -14.067  70.459  1.00 59.83           O  
ATOM   1776  CB  LEU A 223       4.773 -12.423  72.548  1.00 60.18           C  
ATOM   1777  CG  LEU A 223       4.609 -11.089  73.278  1.00 69.12           C  
ATOM   1778  CD1 LEU A 223       3.186 -10.579  73.181  1.00 80.12           C  
ATOM   1779  CD2 LEU A 223       5.057 -11.206  74.745  1.00 67.44           C  
ATOM   1780  N   GLU A 224       6.225 -15.202  72.334  1.00 66.61           N  
ATOM   1781  CA  GLU A 224       6.487 -16.533  71.783  1.00 72.73           C  
ATOM   1782  C   GLU A 224       5.803 -16.804  70.445  1.00 71.84           C  
ATOM   1783  O   GLU A 224       4.615 -16.526  70.276  1.00 73.72           O  
ATOM   1784  CB  GLU A 224       6.080 -17.608  72.796  1.00 80.58           C  
ATOM   1785  CG  GLU A 224       6.273 -19.045  72.326  1.00 83.18           C  
ATOM   1786  CD  GLU A 224       6.070 -20.054  73.450  1.00 91.38           C  
ATOM   1787  OE1 GLU A 224       6.660 -21.157  73.380  1.00 88.76           O  
ATOM   1788  OE2 GLU A 224       5.331 -19.739  74.410  1.00 95.20           O1-
ATOM   1789  N   GLY A 225       6.566 -17.353  69.501  1.00 72.85           N  
ATOM   1790  CA  GLY A 225       6.040 -17.711  68.196  1.00 78.53           C  
ATOM   1791  C   GLY A 225       5.921 -16.570  67.195  1.00 83.20           C  
ATOM   1792  O   GLY A 225       5.622 -16.800  66.020  1.00 84.13           O  
ATOM   1793  N   GLN A 226       6.143 -15.338  67.649  1.00 77.69           N  
ATOM   1794  CA  GLN A 226       6.118 -14.189  66.753  1.00 72.60           C  
ATOM   1795  C   GLN A 226       7.466 -14.062  66.075  1.00 76.95           C  
ATOM   1796  O   GLN A 226       8.406 -13.530  66.665  1.00 82.71           O  
ATOM   1797  CB  GLN A 226       5.857 -12.903  67.521  1.00 68.69           C  
ATOM   1798  CG  GLN A 226       4.566 -12.847  68.294  1.00 69.54           C  
ATOM   1799  CD  GLN A 226       4.439 -11.537  69.038  1.00 71.67           C  
ATOM   1800  NE2 GLN A 226       3.216 -11.041  69.165  1.00 71.32           N  
ATOM   1801  OE1 GLN A 226       5.438 -10.970  69.488  1.00 72.54           O  
ATOM   1802  N   GLU A 227       7.566 -14.532  64.838  1.00 78.72           N  
ATOM   1803  CA  GLU A 227       8.859 -14.561  64.156  1.00 80.94           C  
ATOM   1804  C   GLU A 227       9.279 -13.216  63.555  1.00 64.11           C  
ATOM   1805  O   GLU A 227      10.415 -13.066  63.108  1.00 52.81           O  
ATOM   1806  CB  GLU A 227       8.894 -15.680  63.110  1.00 90.78           C  
ATOM   1807  CG  GLU A 227       8.895 -17.072  63.735  1.00103.59           C  
ATOM   1808  CD  GLU A 227       8.693 -18.186  62.725  1.00114.02           C  
ATOM   1809  OE1 GLU A 227       8.625 -19.359  63.150  1.00118.84           O  
ATOM   1810  OE2 GLU A 227       8.601 -17.893  61.512  1.00115.10           O1-
ATOM   1811  N   LYS A 228       8.384 -12.241  63.596  1.00 63.37           N  
ATOM   1812  CA  LYS A 228       8.643 -10.933  63.032  1.00 63.12           C  
ATOM   1813  C   LYS A 228       8.080  -9.785  63.840  1.00 57.96           C  
ATOM   1814  O   LYS A 228       6.894  -9.634  63.931  1.00 59.23           O  
ATOM   1815  CB  LYS A 228       8.065 -10.861  61.633  1.00 62.82           C  
ATOM   1816  CG  LYS A 228       8.191  -9.511  60.997  1.00 62.58           C  
ATOM   1817  CD  LYS A 228       7.294  -9.389  59.803  1.00 61.87           C  
ATOM   1818  CE  LYS A 228       7.633  -8.201  58.943  1.00 61.70           C  
ATOM   1819  NZ  LYS A 228       7.092  -6.931  59.442  1.00 61.37           N1+
ATOM   1820  N   MET A 229       8.939  -8.946  64.393  1.00 49.32           N  
ATOM   1821  CA  MET A 229       8.462  -7.750  65.071  1.00 53.87           C  
ATOM   1822  C   MET A 229       7.663  -6.935  64.068  1.00 59.59           C  
ATOM   1823  O   MET A 229       8.098  -6.730  62.922  1.00 49.41           O  
ATOM   1824  CB  MET A 229       9.633  -6.923  65.606  1.00 50.10           C  
ATOM   1825  CG  MET A 229       9.226  -5.647  66.327  1.00 51.93           C  
ATOM   1826  SD  MET A 229      10.630  -4.862  67.169  1.00 48.23           S  
ATOM   1827  CE  MET A 229      11.034  -6.109  68.400  1.00 52.74           C  
ATOM   1828  N   SER A 230       6.486  -6.482  64.477  1.00 59.29           N  
ATOM   1829  CA  SER A 230       5.688  -5.653  63.590  1.00 64.58           C  
ATOM   1830  C   SER A 230       4.539  -4.976  64.302  1.00 65.06           C  
ATOM   1831  O   SER A 230       4.155  -5.363  65.403  1.00 66.45           O  
ATOM   1832  CB  SER A 230       5.148  -6.475  62.415  1.00 72.63           C  
ATOM   1833  OG  SER A 230       4.126  -7.355  62.834  1.00 69.79           O  
ATOM   1834  N   LYS A 231       3.987  -3.966  63.667  1.00 71.36           N  
ATOM   1835  CA  LYS A 231       2.780  -3.318  64.130  1.00 72.83           C  
ATOM   1836  C   LYS A 231       1.585  -4.270  64.072  1.00 78.89           C  
ATOM   1837  O   LYS A 231       0.651  -4.148  64.831  1.00 77.03           O  
ATOM   1838  CB  LYS A 231       2.498  -2.099  63.273  1.00 56.18           C  
ATOM   1839  CG  LYS A 231       3.578  -1.078  63.323  1.00 68.08           C  
ATOM   1840  CD  LYS A 231       3.612  -0.244  62.064  1.00 72.64           C  
ATOM   1841  CE  LYS A 231       4.880  -0.471  61.266  1.00 73.03           C  
ATOM   1842  NZ  LYS A 231       5.975   0.451  61.658  1.00 65.85           N1+
ATOM   1843  N   SER A 232       1.629  -5.219  63.157  1.00 89.71           N  
ATOM   1844  CA  SER A 232       0.512  -6.151  62.963  1.00100.55           C  
ATOM   1845  C   SER A 232       0.452  -7.285  63.997  1.00106.15           C  
ATOM   1846  O   SER A 232      -0.631  -7.657  64.449  1.00110.50           O  
ATOM   1847  CB  SER A 232       0.503  -6.718  61.532  1.00102.29           C  
ATOM   1848  OG  SER A 232       1.577  -7.619  61.312  1.00105.39           O  
ATOM   1849  N   ASP A 233       1.607  -7.840  64.356  1.00104.63           N  
ATOM   1850  CA  ASP A 233       1.679  -8.810  65.447  1.00105.62           C  
ATOM   1851  C   ASP A 233       1.493  -8.084  66.780  1.00101.59           C  
ATOM   1852  O   ASP A 233       2.278  -7.204  67.136  1.00102.95           O  
ATOM   1853  CB  ASP A 233       3.015  -9.559  65.424  1.00112.24           C  
ATOM   1854  CG  ASP A 233       3.052 -10.658  64.377  1.00117.77           C  
ATOM   1855  OD1 ASP A 233       2.331 -11.667  64.540  1.00116.51           O  
ATOM   1856  OD2 ASP A 233       3.814 -10.518  63.395  1.00122.11           O1-
ATOM   1857  N   GLU A 234       0.451  -8.453  67.513  1.00105.18           N  
ATOM   1858  CA  GLU A 234       0.060  -7.719  68.714  1.00106.87           C  
ATOM   1859  C   GLU A 234       1.147  -7.695  69.791  1.00 95.95           C  
ATOM   1860  O   GLU A 234       1.743  -8.726  70.109  1.00 86.34           O  
ATOM   1861  CB  GLU A 234      -1.238  -8.292  69.290  1.00119.18           C  
ATOM   1862  CG  GLU A 234      -2.023  -7.302  70.133  1.00128.64           C  
ATOM   1863  CD  GLU A 234      -2.458  -6.083  69.339  1.00132.56           C  
ATOM   1864  OE1 GLU A 234      -2.593  -4.995  69.940  1.00134.31           O  
ATOM   1865  OE2 GLU A 234      -2.660  -6.211  68.111  1.00131.88           O1-
ATOM   1866  N   ASN A 235       1.395  -6.510  70.345  1.00 94.60           N  
ATOM   1867  CA  ASN A 235       2.356  -6.349  71.432  1.00 88.92           C  
ATOM   1868  C   ASN A 235       3.660  -7.085  71.149  1.00 76.39           C  
ATOM   1869  O   ASN A 235       4.258  -7.685  72.039  1.00 71.88           O  
ATOM   1870  CB  ASN A 235       1.750  -6.832  72.755  1.00 98.30           C  
ATOM   1871  CG  ASN A 235       0.456  -6.105  73.109  1.00108.44           C  
ATOM   1872  ND2 ASN A 235      -0.466  -6.815  73.750  1.00108.28           N  
ATOM   1873  OD1 ASN A 235       0.291  -4.919  72.811  1.00113.82           O  
ATOM   1874  N   SER A 236       4.094  -7.042  69.896  1.00 70.27           N  
ATOM   1875  CA  SER A 236       5.309  -7.733  69.504  1.00 61.98           C  
ATOM   1876  C   SER A 236       6.497  -6.776  69.465  1.00 56.31           C  
ATOM   1877  O   SER A 236       7.646  -7.214  69.400  1.00 51.72           O  
ATOM   1878  CB  SER A 236       5.138  -8.374  68.126  1.00 66.07           C  
ATOM   1879  OG  SER A 236       5.356  -7.425  67.089  1.00 60.47           O  
ATOM   1880  N   ALA A 237       6.231  -5.474  69.517  1.00 55.68           N  
ATOM   1881  CA  ALA A 237       7.264  -4.503  69.150  1.00 58.03           C  
ATOM   1882  C   ALA A 237       7.796  -3.591  70.257  1.00 54.21           C  
ATOM   1883  O   ALA A 237       7.072  -3.207  71.169  1.00 54.74           O  
ATOM   1884  CB  ALA A 237       6.792  -3.663  67.963  1.00 52.41           C  
ATOM   1885  N   ILE A 238       9.081  -3.258  70.158  1.00 53.25           N  
ATOM   1886  CA  ILE A 238       9.638  -2.123  70.884  1.00 49.82           C  
ATOM   1887  C   ILE A 238       9.766  -0.989  69.877  1.00 47.58           C  
ATOM   1888  O   ILE A 238      10.342  -1.170  68.797  1.00 42.37           O  
ATOM   1889  CB  ILE A 238      11.027  -2.438  71.482  1.00 49.32           C  
ATOM   1890  CG1 ILE A 238      10.926  -3.587  72.487  1.00 53.90           C  
ATOM   1891  CG2 ILE A 238      11.622  -1.193  72.145  1.00 38.01           C  
ATOM   1892  CD1 ILE A 238      12.268  -4.127  72.923  1.00 54.94           C  
ATOM   1893  N   PHE A 239       9.216   0.171  70.223  1.00 48.28           N  
ATOM   1894  CA  PHE A 239       9.228   1.334  69.334  1.00 42.32           C  
ATOM   1895  C   PHE A 239      10.378   2.290  69.622  1.00 45.33           C  
ATOM   1896  O   PHE A 239      10.848   2.387  70.762  1.00 47.43           O  
ATOM   1897  CB  PHE A 239       7.888   2.066  69.409  1.00 43.41           C  
ATOM   1898  CG  PHE A 239       6.729   1.241  68.930  1.00 47.91           C  
ATOM   1899  CD1 PHE A 239       6.523   1.035  67.574  1.00 49.64           C  
ATOM   1900  CD2 PHE A 239       5.857   0.658  69.828  1.00 49.40           C  
ATOM   1901  CE1 PHE A 239       5.462   0.271  67.126  1.00 52.42           C  
ATOM   1902  CE2 PHE A 239       4.790  -0.104  69.386  1.00 57.61           C  
ATOM   1903  CZ  PHE A 239       4.595  -0.300  68.029  1.00 56.50           C  
ATOM   1904  N   MET A 240      10.828   2.989  68.579  1.00 42.87           N  
ATOM   1905  CA  MET A 240      11.990   3.869  68.676  1.00 48.08           C  
ATOM   1906  C   MET A 240      11.749   5.043  69.618  1.00 49.59           C  
ATOM   1907  O   MET A 240      12.697   5.698  70.048  1.00 52.46           O  
ATOM   1908  CB  MET A 240      12.383   4.417  67.300  1.00 44.56           C  
ATOM   1909  CG  MET A 240      12.861   3.377  66.307  1.00 46.95           C  
ATOM   1910  SD  MET A 240      14.468   2.717  66.741  1.00 45.07           S  
ATOM   1911  CE  MET A 240      15.497   4.180  66.737  1.00 52.39           C  
ATOM   1912  N   ASP A 241      10.482   5.320  69.903  1.00 43.92           N  
ATOM   1913  CA  ASP A 241      10.097   6.416  70.796  1.00 57.31           C  
ATOM   1914  C   ASP A 241       9.706   5.931  72.192  1.00 61.54           C  
ATOM   1915  O   ASP A 241       9.419   6.741  73.076  1.00 65.81           O  
ATOM   1916  CB  ASP A 241       8.935   7.214  70.199  1.00 60.37           C  
ATOM   1917  CG  ASP A 241       7.820   6.323  69.688  1.00 67.51           C  
ATOM   1918  OD1 ASP A 241       6.819   6.155  70.419  1.00 64.78           O  
ATOM   1919  OD2 ASP A 241       7.955   5.778  68.563  1.00 72.26           O1-
ATOM   1920  N   ASP A 242       9.677   4.614  72.386  1.00 54.62           N  
ATOM   1921  CA  ASP A 242       9.460   4.051  73.715  1.00 45.48           C  
ATOM   1922  C   ASP A 242      10.390   4.675  74.763  1.00 49.53           C  
ATOM   1923  O   ASP A 242      11.573   4.910  74.514  1.00 52.06           O  
ATOM   1924  CB  ASP A 242       9.644   2.539  73.690  1.00 52.89           C  
ATOM   1925  CG  ASP A 242       8.371   1.814  73.336  1.00 58.54           C  
ATOM   1926  OD1 ASP A 242       7.329   2.484  73.211  1.00 57.33           O  
ATOM   1927  OD2 ASP A 242       8.405   0.576  73.191  1.00 64.34           O1-
ATOM   1928  N   SER A 243       9.838   4.954  75.933  1.00 58.32           N  
ATOM   1929  CA  SER A 243      10.606   5.535  77.014  1.00 55.63           C  
ATOM   1930  C   SER A 243      11.406   4.429  77.657  1.00 55.63           C  
ATOM   1931  O   SER A 243      11.216   3.251  77.346  1.00 58.85           O  
ATOM   1932  CB  SER A 243       9.668   6.126  78.065  1.00 56.24           C  
ATOM   1933  OG  SER A 243       8.920   5.095  78.690  1.00 55.62           O  
ATOM   1934  N   GLU A 244      12.276   4.811  78.582  1.00 50.48           N  
ATOM   1935  CA  GLU A 244      13.094   3.847  79.302  1.00 57.87           C  
ATOM   1936  C   GLU A 244      12.241   2.799  80.006  1.00 55.16           C  
ATOM   1937  O   GLU A 244      12.503   1.601  79.894  1.00 53.02           O  
ATOM   1938  CB  GLU A 244      13.998   4.566  80.300  1.00 68.69           C  
ATOM   1939  CG  GLU A 244      14.737   3.644  81.241  1.00 85.24           C  
ATOM   1940  CD  GLU A 244      16.093   4.196  81.642  1.00 99.10           C  
ATOM   1941  OE1 GLU A 244      16.529   3.922  82.783  1.00101.80           O  
ATOM   1942  OE2 GLU A 244      16.717   4.904  80.815  1.00 99.43           O1-
ATOM   1943  N   SER A 245      11.207   3.250  80.714  1.00 57.40           N  
ATOM   1944  CA  SER A 245      10.329   2.329  81.424  1.00 57.15           C  
ATOM   1945  C   SER A 245       9.478   1.479  80.478  1.00 56.10           C  
ATOM   1946  O   SER A 245       9.175   0.323  80.781  1.00 57.53           O  
ATOM   1947  CB  SER A 245       9.456   3.065  82.456  1.00 64.30           C  
ATOM   1948  OG  SER A 245       8.690   4.096  81.859  1.00 69.96           O  
ATOM   1949  N   ASP A 246       9.088   2.044  79.339  1.00 56.54           N  
ATOM   1950  CA  ASP A 246       8.395   1.252  78.325  1.00 57.90           C  
ATOM   1951  C   ASP A 246       9.316   0.114  77.871  1.00 53.94           C  
ATOM   1952  O   ASP A 246       8.893  -1.039  77.741  1.00 47.56           O  
ATOM   1953  CB  ASP A 246       7.997   2.115  77.117  1.00 64.58           C  
ATOM   1954  CG  ASP A 246       6.915   3.130  77.444  1.00 68.98           C  
ATOM   1955  OD1 ASP A 246       6.054   2.835  78.297  1.00 74.57           O  
ATOM   1956  OD2 ASP A 246       6.920   4.222  76.834  1.00 68.85           O1-
ATOM   1957  N   VAL A 247      10.581   0.439  77.624  1.00 46.54           N  
ATOM   1958  CA  VAL A 247      11.534  -0.582  77.183  1.00 43.78           C  
ATOM   1959  C   VAL A 247      11.679  -1.674  78.244  1.00 49.38           C  
ATOM   1960  O   VAL A 247      11.498  -2.860  77.947  1.00 46.21           O  
ATOM   1961  CB  VAL A 247      12.916   0.020  76.782  1.00 43.60           C  
ATOM   1962  CG1 VAL A 247      13.949  -1.097  76.564  1.00 40.77           C  
ATOM   1963  CG2 VAL A 247      12.780   0.862  75.514  1.00 39.95           C  
ATOM   1964  N   ASN A 248      11.978  -1.264  79.480  1.00 48.63           N  
ATOM   1965  CA  ASN A 248      12.055  -2.195  80.614  1.00 54.69           C  
ATOM   1966  C   ASN A 248      10.801  -3.055  80.732  1.00 55.17           C  
ATOM   1967  O   ASN A 248      10.881  -4.279  80.838  1.00 55.29           O  
ATOM   1968  CB  ASN A 248      12.282  -1.444  81.936  1.00 49.80           C  
ATOM   1969  CG  ASN A 248      13.620  -0.726  81.980  1.00 54.61           C  
ATOM   1970  ND2 ASN A 248      13.861   0.029  83.046  1.00 51.04           N  
ATOM   1971  OD1 ASN A 248      14.424  -0.849  81.067  1.00 47.94           O  
ATOM   1972  N   ARG A 249       9.645  -2.401  80.708  1.00 55.08           N  
ATOM   1973  CA  ARG A 249       8.355  -3.087  80.776  1.00 61.03           C  
ATOM   1974  C   ARG A 249       8.271  -4.199  79.739  1.00 61.79           C  
ATOM   1975  O   ARG A 249       7.993  -5.350  80.075  1.00 57.76           O  
ATOM   1976  CB  ARG A 249       7.217  -2.093  80.531  1.00 67.53           C  
ATOM   1977  CG  ARG A 249       5.951  -2.350  81.333  1.00 70.94           C  
ATOM   1978  CD  ARG A 249       4.719  -2.034  80.508  1.00 75.07           C  
ATOM   1979  NE  ARG A 249       4.874  -0.822  79.711  1.00 77.80           N  
ATOM   1980  CZ  ARG A 249       4.451  -0.707  78.454  1.00 80.14           C  
ATOM   1981  NH1 ARG A 249       3.857  -1.738  77.855  1.00 72.14           N1+
ATOM   1982  NH2 ARG A 249       4.630   0.430  77.791  1.00 76.72           N  
ATOM   1983  N   LYS A 250       8.517  -3.850  78.475  1.00 57.29           N  
ATOM   1984  CA  LYS A 250       8.358  -4.799  77.377  1.00 54.01           C  
ATOM   1985  C   LYS A 250       9.386  -5.935  77.387  1.00 51.03           C  
ATOM   1986  O   LYS A 250       9.055  -7.082  77.097  1.00 56.41           O  
ATOM   1987  CB  LYS A 250       8.383  -4.072  76.028  1.00 51.96           C  
ATOM   1988  CG  LYS A 250       7.204  -3.143  75.815  1.00 55.94           C  
ATOM   1989  CD  LYS A 250       7.350  -2.335  74.527  1.00 55.82           C  
ATOM   1990  CE  LYS A 250       6.143  -1.427  74.313  1.00 64.28           C  
ATOM   1991  NZ  LYS A 250       6.059  -0.902  72.918  1.00 56.61           N1+
ATOM   1992  N   ILE A 251      10.633  -5.622  77.702  1.00 51.61           N  
ATOM   1993  CA  ILE A 251      11.657  -6.665  77.763  1.00 55.95           C  
ATOM   1994  C   ILE A 251      11.344  -7.659  78.885  1.00 58.98           C  
ATOM   1995  O   ILE A 251      11.521  -8.872  78.731  1.00 54.51           O  
ATOM   1996  CB  ILE A 251      13.056  -6.072  77.979  1.00 51.62           C  
ATOM   1997  CG1 ILE A 251      13.449  -5.212  76.778  1.00 54.66           C  
ATOM   1998  CG2 ILE A 251      14.080  -7.186  78.197  1.00 50.35           C  
ATOM   1999  CD1 ILE A 251      13.797  -6.021  75.532  1.00 53.55           C  
ATOM   2000  N   LYS A 252      10.866  -7.132  80.010  1.00 56.89           N  
ATOM   2001  CA  LYS A 252      10.553  -7.955  81.167  1.00 64.15           C  
ATOM   2002  C   LYS A 252       9.481  -8.978  80.816  1.00 70.29           C  
ATOM   2003  O   LYS A 252       9.571 -10.140  81.216  1.00 69.71           O  
ATOM   2004  CB  LYS A 252      10.096  -7.077  82.334  1.00 74.53           C  
ATOM   2005  CG  LYS A 252      10.169  -7.751  83.698  1.00 83.55           C  
ATOM   2006  CD  LYS A 252      10.186  -6.712  84.817  1.00 83.68           C  
ATOM   2007  CE  LYS A 252       8.792  -6.400  85.331  1.00 86.66           C  
ATOM   2008  NZ  LYS A 252       8.427  -7.275  86.484  1.00 85.13           N1+
ATOM   2009  N   LYS A 253       8.479  -8.544  80.053  1.00 70.73           N  
ATOM   2010  CA  LYS A 253       7.351  -9.404  79.677  1.00 76.85           C  
ATOM   2011  C   LYS A 253       7.658 -10.299  78.477  1.00 70.89           C  
ATOM   2012  O   LYS A 253       6.884 -11.203  78.150  1.00 67.36           O  
ATOM   2013  CB  LYS A 253       6.102  -8.565  79.372  1.00 83.77           C  
ATOM   2014  CG  LYS A 253       5.529  -7.810  80.566  1.00 96.94           C  
ATOM   2015  CD  LYS A 253       4.329  -6.953  80.161  1.00108.77           C  
ATOM   2016  CE  LYS A 253       4.665  -6.044  78.978  1.00113.22           C  
ATOM   2017  NZ  LYS A 253       3.604  -5.027  78.703  1.00116.87           N1+
ATOM   2018  N   ALA A 254       8.790 -10.048  77.827  1.00 62.59           N  
ATOM   2019  CA  ALA A 254       9.125 -10.734  76.587  1.00 55.01           C  
ATOM   2020  C   ALA A 254       9.423 -12.220  76.776  1.00 58.20           C  
ATOM   2021  O   ALA A 254       9.714 -12.679  77.884  1.00 55.49           O  
ATOM   2022  CB  ALA A 254      10.294 -10.036  75.894  1.00 50.74           C  
ATOM   2023  N   TYR A 255       9.338 -12.958  75.670  1.00 51.81           N  
ATOM   2024  CA  TYR A 255       9.674 -14.378  75.616  1.00 54.52           C  
ATOM   2025  C   TYR A 255      11.191 -14.593  75.641  1.00 55.00           C  
ATOM   2026  O   TYR A 255      11.903 -14.065  74.802  1.00 58.75           O  
ATOM   2027  CB  TYR A 255       9.091 -14.965  74.323  1.00 64.36           C  
ATOM   2028  CG  TYR A 255       9.327 -16.444  74.121  1.00 65.34           C  
ATOM   2029  CD1 TYR A 255       8.889 -17.369  75.061  1.00 63.82           C  
ATOM   2030  CD2 TYR A 255       9.967 -16.918  72.978  1.00 61.63           C  
ATOM   2031  CE1 TYR A 255       9.093 -18.724  74.880  1.00 72.48           C  
ATOM   2032  CE2 TYR A 255      10.177 -18.272  72.783  1.00 64.82           C  
ATOM   2033  CZ  TYR A 255       9.734 -19.175  73.741  1.00 73.63           C  
ATOM   2034  OH  TYR A 255       9.930 -20.533  73.574  1.00 68.49           O  
ATOM   2035  N   CYS A 256      11.689 -15.368  76.596  1.00 57.40           N  
ATOM   2036  CA  CYS A 256      13.118 -15.668  76.652  1.00 58.60           C  
ATOM   2037  C   CYS A 256      13.364 -17.033  77.278  1.00 63.72           C  
ATOM   2038  O   CYS A 256      13.757 -17.123  78.440  1.00 63.99           O  
ATOM   2039  CB  CYS A 256      13.866 -14.595  77.449  1.00 66.52           C  
ATOM   2040  SG  CYS A 256      15.684 -14.694  77.343  1.00 51.98           S  
ATOM   2041  N   PRO A 257      13.138 -18.106  76.505  1.00 64.69           N  
ATOM   2042  CA  PRO A 257      13.245 -19.485  77.004  1.00 62.77           C  
ATOM   2043  C   PRO A 257      14.676 -19.819  77.422  1.00 61.48           C  
ATOM   2044  O   PRO A 257      15.599 -19.545  76.663  1.00 61.75           O  
ATOM   2045  CB  PRO A 257      12.865 -20.317  75.774  1.00 66.14           C  
ATOM   2046  CG  PRO A 257      13.214 -19.408  74.605  1.00 61.76           C  
ATOM   2047  CD  PRO A 257      12.743 -18.075  75.087  1.00 54.55           C  
ATOM   2048  N   PRO A 258      14.855 -20.415  78.610  1.00 63.54           N  
ATOM   2049  CA  PRO A 258      16.193 -20.778  79.086  1.00 60.86           C  
ATOM   2050  C   PRO A 258      16.855 -21.730  78.111  1.00 64.76           C  
ATOM   2051  O   PRO A 258      16.168 -22.580  77.541  1.00 71.83           O  
ATOM   2052  CB  PRO A 258      15.919 -21.513  80.403  1.00 58.91           C  
ATOM   2053  CG  PRO A 258      14.548 -21.104  80.806  1.00 70.24           C  
ATOM   2054  CD  PRO A 258      13.797 -20.837  79.542  1.00 67.06           C  
ATOM   2055  N   ASN A 259      18.159 -21.574  77.906  1.00 64.78           N  
ATOM   2056  CA  ASN A 259      18.934 -22.535  77.130  1.00 60.99           C  
ATOM   2057  C   ASN A 259      18.725 -22.476  75.627  1.00 61.09           C  
ATOM   2058  O   ASN A 259      19.507 -23.046  74.872  1.00 71.17           O  
ATOM   2059  CB  ASN A 259      18.631 -23.953  77.614  1.00 56.76           C  
ATOM   2060  CG  ASN A 259      19.085 -24.182  79.029  1.00 66.02           C  
ATOM   2061  ND2 ASN A 259      18.149 -24.534  79.906  1.00 75.47           N  
ATOM   2062  OD1 ASN A 259      20.267 -24.039  79.340  1.00 64.71           O  
ATOM   2063  N   VAL A 260      17.675 -21.793  75.189  1.00 59.36           N  
ATOM   2064  CA  VAL A 260      17.270 -21.854  73.786  1.00 60.37           C  
ATOM   2065  C   VAL A 260      17.525 -20.541  73.067  1.00 60.84           C  
ATOM   2066  O   VAL A 260      17.103 -19.476  73.517  1.00 63.51           O  
ATOM   2067  CB  VAL A 260      15.782 -22.266  73.643  1.00 60.45           C  
ATOM   2068  CG1 VAL A 260      15.427 -22.478  72.194  1.00 59.72           C  
ATOM   2069  CG2 VAL A 260      15.513 -23.538  74.443  1.00 62.76           C  
ATOM   2070  N   ILE A 261      18.232 -20.631  71.949  1.00 59.44           N  
ATOM   2071  CA  ILE A 261      18.626 -19.460  71.183  1.00 64.72           C  
ATOM   2072  C   ILE A 261      17.624 -19.247  70.067  1.00 68.30           C  
ATOM   2073  O   ILE A 261      17.198 -18.123  69.792  1.00 63.10           O  
ATOM   2074  CB  ILE A 261      20.034 -19.650  70.577  1.00 73.94           C  
ATOM   2075  CG1 ILE A 261      21.090 -18.995  71.464  1.00 75.13           C  
ATOM   2076  CG2 ILE A 261      20.113 -19.052  69.182  1.00 77.24           C  
ATOM   2077  CD1 ILE A 261      21.053 -19.456  72.883  1.00 81.98           C  
ATOM   2078  N   GLU A 262      17.247 -20.352  69.432  1.00 74.37           N  
ATOM   2079  CA  GLU A 262      16.335 -20.325  68.307  1.00 75.41           C  
ATOM   2080  C   GLU A 262      14.984 -19.787  68.749  1.00 68.50           C  
ATOM   2081  O   GLU A 262      14.410 -20.256  69.738  1.00 67.75           O  
ATOM   2082  CB  GLU A 262      16.189 -21.730  67.723  1.00 95.36           C  
ATOM   2083  CG  GLU A 262      15.904 -21.763  66.230  1.00111.34           C  
ATOM   2084  CD  GLU A 262      16.024 -23.160  65.646  1.00124.98           C  
ATOM   2085  OE1 GLU A 262      15.599 -23.359  64.487  1.00127.46           O  
ATOM   2086  OE2 GLU A 262      16.543 -24.058  66.348  1.00131.31           O1-
ATOM   2087  N   ASN A 263      14.492 -18.786  68.025  1.00 63.87           N  
ATOM   2088  CA  ASN A 263      13.198 -18.185  68.323  1.00 77.97           C  
ATOM   2089  C   ASN A 263      13.194 -17.387  69.626  1.00 78.77           C  
ATOM   2090  O   ASN A 263      12.144 -16.933  70.076  1.00 82.93           O  
ATOM   2091  CB  ASN A 263      12.102 -19.252  68.350  1.00 85.42           C  
ATOM   2092  CG  ASN A 263      11.892 -19.904  66.997  1.00 91.82           C  
ATOM   2093  ND2 ASN A 263      12.079 -21.218  66.943  1.00 92.95           N  
ATOM   2094  OD1 ASN A 263      11.559 -19.236  66.012  1.00 89.72           O  
ATOM   2095  N   ASN A 264      14.371 -17.219  70.222  1.00 69.19           N  
ATOM   2096  CA  ASN A 264      14.528 -16.338  71.375  1.00 62.02           C  
ATOM   2097  C   ASN A 264      14.740 -14.875  70.951  1.00 56.58           C  
ATOM   2098  O   ASN A 264      15.821 -14.509  70.487  1.00 60.52           O  
ATOM   2099  CB  ASN A 264      15.679 -16.821  72.267  1.00 57.67           C  
ATOM   2100  CG  ASN A 264      15.731 -16.091  73.602  1.00 53.50           C  
ATOM   2101  ND2 ASN A 264      16.232 -16.771  74.633  1.00 48.88           N  
ATOM   2102  OD1 ASN A 264      15.331 -14.930  73.703  1.00 51.83           O  
ATOM   2103  N   PRO A 265      13.704 -14.037  71.127  1.00 56.79           N  
ATOM   2104  CA  PRO A 265      13.680 -12.606  70.783  1.00 53.65           C  
ATOM   2105  C   PRO A 265      14.765 -11.824  71.518  1.00 64.55           C  
ATOM   2106  O   PRO A 265      15.436 -10.962  70.935  1.00 63.07           O  
ATOM   2107  CB  PRO A 265      12.326 -12.123  71.311  1.00 54.44           C  
ATOM   2108  CG  PRO A 265      11.601 -13.313  71.805  1.00 57.96           C  
ATOM   2109  CD  PRO A 265      12.540 -14.453  71.925  1.00 54.69           C  
ATOM   2110  N   ILE A 266      14.913 -12.108  72.809  1.00 60.83           N  
ATOM   2111  CA  ILE A 266      15.873 -11.376  73.629  1.00 54.92           C  
ATOM   2112  C   ILE A 266      17.300 -11.642  73.168  1.00 49.84           C  
ATOM   2113  O   ILE A 266      18.097 -10.714  73.034  1.00 43.68           O  
ATOM   2114  CB  ILE A 266      15.726 -11.715  75.115  1.00 48.36           C  
ATOM   2115  CG1 ILE A 266      14.312 -11.370  75.572  1.00 46.91           C  
ATOM   2116  CG2 ILE A 266      16.741 -10.943  75.934  1.00 41.48           C  
ATOM   2117  CD1 ILE A 266      13.932  -9.942  75.238  1.00 46.83           C  
ATOM   2118  N   TYR A 267      17.618 -12.907  72.915  1.00 43.48           N  
ATOM   2119  CA  TYR A 267      18.946 -13.236  72.422  1.00 40.10           C  
ATOM   2120  C   TYR A 267      19.163 -12.586  71.060  1.00 49.44           C  
ATOM   2121  O   TYR A 267      20.231 -12.027  70.797  1.00 46.98           O  
ATOM   2122  CB  TYR A 267      19.134 -14.743  72.318  1.00 43.67           C  
ATOM   2123  CG  TYR A 267      20.512 -15.122  71.847  1.00 47.08           C  
ATOM   2124  CD1 TYR A 267      21.551 -15.314  72.751  1.00 52.83           C  
ATOM   2125  CD2 TYR A 267      20.783 -15.265  70.496  1.00 53.89           C  
ATOM   2126  CE1 TYR A 267      22.817 -15.646  72.316  1.00 58.42           C  
ATOM   2127  CE2 TYR A 267      22.042 -15.593  70.052  1.00 56.46           C  
ATOM   2128  CZ  TYR A 267      23.058 -15.782  70.965  1.00 58.54           C  
ATOM   2129  OH  TYR A 267      24.316 -16.111  70.513  1.00 70.69           O  
ATOM   2130  N   ALA A 268      18.143 -12.653  70.205  1.00 49.87           N  
ATOM   2131  CA  ALA A 268      18.194 -12.026  68.882  1.00 47.91           C  
ATOM   2132  C   ALA A 268      18.584 -10.549  68.955  1.00 47.70           C  
ATOM   2133  O   ALA A 268      19.413 -10.078  68.164  1.00 47.84           O  
ATOM   2134  CB  ALA A 268      16.866 -12.184  68.162  1.00 51.34           C  
ATOM   2135  N   TYR A 269      17.980  -9.812  69.886  1.00 45.58           N  
ATOM   2136  CA  TYR A 269      18.309  -8.394  70.031  1.00 44.78           C  
ATOM   2137  C   TYR A 269      19.778  -8.229  70.406  1.00 46.69           C  
ATOM   2138  O   TYR A 269      20.471  -7.388  69.841  1.00 44.91           O  
ATOM   2139  CB  TYR A 269      17.400  -7.695  71.043  1.00 45.53           C  
ATOM   2140  CG  TYR A 269      15.920  -7.961  70.801  1.00 55.54           C  
ATOM   2141  CD1 TYR A 269      15.453  -8.295  69.532  1.00 47.68           C  
ATOM   2142  CD2 TYR A 269      14.993  -7.853  71.831  1.00 51.69           C  
ATOM   2143  CE1 TYR A 269      14.106  -8.544  69.299  1.00 43.93           C  
ATOM   2144  CE2 TYR A 269      13.642  -8.099  71.608  1.00 51.28           C  
ATOM   2145  CZ  TYR A 269      13.205  -8.447  70.345  1.00 49.04           C  
ATOM   2146  OH  TYR A 269      11.864  -8.705  70.129  1.00 46.28           O  
ATOM   2147  N   ALA A 270      20.245  -9.048  71.349  1.00 45.08           N  
ATOM   2148  CA  ALA A 270      21.644  -9.058  71.748  1.00 43.11           C  
ATOM   2149  C   ALA A 270      22.532  -9.304  70.539  1.00 43.13           C  
ATOM   2150  O   ALA A 270      23.550  -8.639  70.340  1.00 43.47           O  
ATOM   2151  CB  ALA A 270      21.886 -10.130  72.804  1.00 40.15           C  
ATOM   2152  N   LYS A 271      22.122 -10.254  69.715  1.00 46.34           N  
ATOM   2153  CA  LYS A 271      22.946 -10.710  68.604  1.00 41.25           C  
ATOM   2154  C   LYS A 271      22.937  -9.758  67.428  1.00 50.34           C  
ATOM   2155  O   LYS A 271      23.992  -9.424  66.881  1.00 44.23           O  
ATOM   2156  CB  LYS A 271      22.458 -12.070  68.123  1.00 42.09           C  
ATOM   2157  CG  LYS A 271      23.167 -12.581  66.880  1.00 51.31           C  
ATOM   2158  CD  LYS A 271      22.483 -13.854  66.370  1.00 61.99           C  
ATOM   2159  CE  LYS A 271      23.371 -14.655  65.424  1.00 68.78           C  
ATOM   2160  NZ  LYS A 271      23.331 -14.174  64.013  1.00 79.19           N1+
ATOM   2161  N   SER A 272      21.742  -9.340  67.025  1.00 47.93           N  
ATOM   2162  CA  SER A 272      21.587  -8.629  65.758  1.00 47.24           C  
ATOM   2163  C   SER A 272      21.733  -7.117  65.905  1.00 44.43           C  
ATOM   2164  O   SER A 272      22.018  -6.425  64.939  1.00 41.09           O  
ATOM   2165  CB  SER A 272      20.237  -8.963  65.119  1.00 40.21           C  
ATOM   2166  OG  SER A 272      20.077 -10.361  64.985  1.00 46.80           O  
ATOM   2167  N   ILE A 273      21.537  -6.609  67.114  1.00 47.01           N  
ATOM   2168  CA  ILE A 273      21.572  -5.173  67.327  1.00 43.77           C  
ATOM   2169  C   ILE A 273      22.690  -4.728  68.252  1.00 38.21           C  
ATOM   2170  O   ILE A 273      23.512  -3.889  67.903  1.00 38.97           O  
ATOM   2171  CB  ILE A 273      20.248  -4.674  67.912  1.00 45.58           C  
ATOM   2172  CG1 ILE A 273      19.123  -4.815  66.871  1.00 44.45           C  
ATOM   2173  CG2 ILE A 273      20.412  -3.238  68.381  1.00 40.19           C  
ATOM   2174  CD1 ILE A 273      17.739  -4.432  67.380  1.00 37.69           C  
ATOM   2175  N   ILE A 274      22.702  -5.284  69.450  1.00 45.34           N  
ATOM   2176  CA  ILE A 274      23.606  -4.810  70.477  1.00 41.57           C  
ATOM   2177  C   ILE A 274      25.039  -5.182  70.160  1.00 41.27           C  
ATOM   2178  O   ILE A 274      25.918  -4.326  70.113  1.00 39.92           O  
ATOM   2179  CB  ILE A 274      23.232  -5.363  71.858  1.00 39.07           C  
ATOM   2180  CG1 ILE A 274      21.868  -4.816  72.290  1.00 43.21           C  
ATOM   2181  CG2 ILE A 274      24.308  -4.988  72.881  1.00 43.71           C  
ATOM   2182  CD1 ILE A 274      21.263  -5.531  73.483  1.00 47.08           C  
ATOM   2183  N   PHE A 275      25.275  -6.466  69.938  1.00 38.90           N  
ATOM   2184  CA  PHE A 275      26.636  -6.921  69.731  1.00 37.73           C  
ATOM   2185  C   PHE A 275      27.311  -6.227  68.547  1.00 38.73           C  
ATOM   2186  O   PHE A 275      28.463  -5.822  68.648  1.00 53.65           O  
ATOM   2187  CB  PHE A 275      26.703  -8.448  69.585  1.00 43.55           C  
ATOM   2188  CG  PHE A 275      28.079  -9.001  69.786  1.00 45.02           C  
ATOM   2189  CD1 PHE A 275      28.463  -9.510  71.014  1.00 48.13           C  
ATOM   2190  CD2 PHE A 275      29.001  -8.983  68.758  1.00 55.79           C  
ATOM   2191  CE1 PHE A 275      29.730 -10.005  71.214  1.00 49.73           C  
ATOM   2192  CE2 PHE A 275      30.281  -9.475  68.952  1.00 60.26           C  
ATOM   2193  CZ  PHE A 275      30.646  -9.985  70.182  1.00 53.28           C  
ATOM   2194  N   PRO A 276      26.606  -6.096  67.411  1.00 39.38           N  
ATOM   2195  CA  PRO A 276      27.247  -5.367  66.310  1.00 45.35           C  
ATOM   2196  C   PRO A 276      27.481  -3.888  66.620  1.00 46.02           C  
ATOM   2197  O   PRO A 276      28.414  -3.305  66.085  1.00 48.81           O  
ATOM   2198  CB  PRO A 276      26.241  -5.503  65.160  1.00 40.56           C  
ATOM   2199  CG  PRO A 276      25.416  -6.697  65.509  1.00 47.65           C  
ATOM   2200  CD  PRO A 276      25.323  -6.696  67.003  1.00 40.78           C  
ATOM   2201  N   SER A 277      26.646  -3.281  67.456  1.00 47.77           N  
ATOM   2202  CA  SER A 277      26.805  -1.858  67.748  1.00 40.64           C  
ATOM   2203  C   SER A 277      27.992  -1.574  68.670  1.00 46.60           C  
ATOM   2204  O   SER A 277      28.688  -0.582  68.494  1.00 53.69           O  
ATOM   2205  CB  SER A 277      25.518  -1.261  68.335  1.00 42.93           C  
ATOM   2206  OG  SER A 277      24.430  -1.397  67.431  1.00 49.24           O  
ATOM   2207  N   TYR A 278      28.220  -2.450  69.642  1.00 47.18           N  
ATOM   2208  CA  TYR A 278      29.271  -2.261  70.640  1.00 40.37           C  
ATOM   2209  C   TYR A 278      30.515  -3.130  70.411  1.00 44.66           C  
ATOM   2210  O   TYR A 278      31.514  -2.987  71.115  1.00 46.76           O  
ATOM   2211  CB  TYR A 278      28.709  -2.554  72.033  1.00 44.31           C  
ATOM   2212  CG  TYR A 278      27.676  -1.548  72.472  1.00 47.11           C  
ATOM   2213  CD1 TYR A 278      28.047  -0.411  73.178  1.00 41.01           C  
ATOM   2214  CD2 TYR A 278      26.341  -1.717  72.154  1.00 43.04           C  
ATOM   2215  CE1 TYR A 278      27.113   0.522  73.574  1.00 46.57           C  
ATOM   2216  CE2 TYR A 278      25.393  -0.789  72.552  1.00 48.50           C  
ATOM   2217  CZ  TYR A 278      25.782   0.326  73.260  1.00 50.87           C  
ATOM   2218  OH  TYR A 278      24.846   1.261  73.647  1.00 49.75           O  
ATOM   2219  N   ASN A 279      30.447  -4.022  69.425  1.00 41.14           N  
ATOM   2220  CA  ASN A 279      31.502  -5.020  69.183  1.00 43.88           C  
ATOM   2221  C   ASN A 279      31.923  -5.767  70.432  1.00 43.49           C  
ATOM   2222  O   ASN A 279      33.057  -6.229  70.546  1.00 41.94           O  
ATOM   2223  CB  ASN A 279      32.707  -4.403  68.488  1.00 44.86           C  
ATOM   2224  CG  ASN A 279      32.379  -3.960  67.086  1.00 57.11           C  
ATOM   2225  ND2 ASN A 279      32.355  -4.905  66.157  1.00 58.08           N  
ATOM   2226  OD1 ASN A 279      32.097  -2.788  66.850  1.00 66.61           O  
ATOM   2227  N   GLU A 280      30.987  -5.880  71.361  1.00 37.27           N  
ATOM   2228  CA  GLU A 280      31.160  -6.695  72.547  1.00 42.74           C  
ATOM   2229  C   GLU A 280      29.797  -6.776  73.227  1.00 44.97           C  
ATOM   2230  O   GLU A 280      28.863  -6.077  72.833  1.00 46.18           O  
ATOM   2231  CB  GLU A 280      32.186  -6.052  73.487  1.00 43.91           C  
ATOM   2232  CG  GLU A 280      31.743  -4.710  74.048  1.00 47.23           C  
ATOM   2233  CD  GLU A 280      32.769  -4.092  74.999  1.00 64.58           C  
ATOM   2234  OE1 GLU A 280      32.378  -3.216  75.800  1.00 73.81           O  
ATOM   2235  OE2 GLU A 280      33.960  -4.478  74.950  1.00 66.53           O1-
ATOM   2236  N   PHE A 281      29.674  -7.629  74.236  1.00 44.68           N  
ATOM   2237  CA  PHE A 281      28.489  -7.612  75.085  1.00 43.38           C  
ATOM   2238  C   PHE A 281      28.909  -7.697  76.544  1.00 44.04           C  
ATOM   2239  O   PHE A 281      29.423  -8.722  76.995  1.00 38.53           O  
ATOM   2240  CB  PHE A 281      27.537  -8.761  74.745  1.00 43.48           C  
ATOM   2241  CG  PHE A 281      26.173  -8.623  75.375  1.00 44.08           C  
ATOM   2242  CD1 PHE A 281      25.099  -8.158  74.641  1.00 39.36           C  
ATOM   2243  CD2 PHE A 281      25.973  -8.946  76.703  1.00 42.66           C  
ATOM   2244  CE1 PHE A 281      23.856  -8.020  75.222  1.00 37.80           C  
ATOM   2245  CE2 PHE A 281      24.725  -8.811  77.283  1.00 46.69           C  
ATOM   2246  CZ  PHE A 281      23.669  -8.344  76.540  1.00 40.05           C  
ATOM   2247  N   ASN A 282      28.694  -6.617  77.281  1.00 36.27           N  
ATOM   2248  CA  ASN A 282      29.035  -6.620  78.689  1.00 47.74           C  
ATOM   2249  C   ASN A 282      27.828  -7.011  79.521  1.00 46.86           C  
ATOM   2250  O   ASN A 282      26.849  -6.265  79.613  1.00 47.18           O  
ATOM   2251  CB  ASN A 282      29.582  -5.267  79.140  1.00 55.90           C  
ATOM   2252  CG  ASN A 282      29.877  -5.234  80.633  1.00 69.16           C  
ATOM   2253  ND2 ASN A 282      30.343  -6.360  81.170  1.00 69.01           N  
ATOM   2254  OD1 ASN A 282      29.676  -4.214  81.298  1.00 74.86           O  
ATOM   2255  N   LEU A 283      27.914  -8.198  80.112  1.00 36.36           N  
ATOM   2256  CA  LEU A 283      26.852  -8.778  80.926  1.00 40.22           C  
ATOM   2257  C   LEU A 283      27.070  -8.388  82.399  1.00 41.93           C  
ATOM   2258  O   LEU A 283      27.932  -8.961  83.079  1.00 43.11           O  
ATOM   2259  CB  LEU A 283      26.901 -10.306  80.787  1.00 37.72           C  
ATOM   2260  CG  LEU A 283      25.666 -11.208  80.822  1.00 52.40           C  
ATOM   2261  CD1 LEU A 283      25.933 -12.371  81.754  1.00 59.83           C  
ATOM   2262  CD2 LEU A 283      24.424 -10.499  81.250  1.00 55.10           C  
ATOM   2263  N   VAL A 284      26.307  -7.409  82.885  1.00 39.60           N  
ATOM   2264  CA  VAL A 284      26.323  -7.046  84.302  1.00 34.27           C  
ATOM   2265  C   VAL A 284      25.431  -7.982  85.125  1.00 38.86           C  
ATOM   2266  O   VAL A 284      24.305  -8.255  84.741  1.00 46.34           O  
ATOM   2267  CB  VAL A 284      25.839  -5.599  84.528  1.00 45.26           C  
ATOM   2268  CG1 VAL A 284      25.935  -5.231  86.019  1.00 40.53           C  
ATOM   2269  CG2 VAL A 284      26.652  -4.639  83.693  1.00 43.63           C  
ATOM   2270  N   ARG A 285      25.943  -8.473  86.253  1.00 40.35           N  
ATOM   2271  CA  ARG A 285      25.160  -9.335  87.137  1.00 46.20           C  
ATOM   2272  C   ARG A 285      25.854  -9.631  88.468  1.00 49.21           C  
ATOM   2273  O   ARG A 285      27.054  -9.389  88.632  1.00 47.46           O  
ATOM   2274  CB  ARG A 285      24.761 -10.641  86.445  1.00 53.09           C  
ATOM   2275  CG  ARG A 285      25.805 -11.705  86.529  1.00 65.82           C  
ATOM   2276  CD  ARG A 285      26.311 -12.052  85.159  1.00 67.73           C  
ATOM   2277  NE  ARG A 285      25.734 -13.301  84.696  1.00 64.29           N  
ATOM   2278  CZ  ARG A 285      26.439 -14.353  84.291  1.00 55.81           C  
ATOM   2279  NH1 ARG A 285      27.772 -14.320  84.267  1.00 46.18           N1+
ATOM   2280  NH2 ARG A 285      25.798 -15.438  83.884  1.00 48.24           N  
ATOM   2281  N   LYS A 286      25.081 -10.142  89.421  1.00 45.95           N  
ATOM   2282  CA  LYS A 286      25.580 -10.360  90.772  1.00 52.85           C  
ATOM   2283  C   LYS A 286      26.594 -11.490  90.762  1.00 48.98           C  
ATOM   2284  O   LYS A 286      26.502 -12.389  89.935  1.00 51.30           O  
ATOM   2285  CB  LYS A 286      24.426 -10.689  91.731  1.00 58.00           C  
ATOM   2286  CG  LYS A 286      23.396  -9.572  91.877  1.00 56.90           C  
ATOM   2287  CD  LYS A 286      22.141 -10.063  92.584  1.00 63.28           C  
ATOM   2288  CE  LYS A 286      21.112  -8.941  92.720  1.00 76.96           C  
ATOM   2289  NZ  LYS A 286      19.865  -9.362  93.432  1.00 88.34           N1+
ATOM   2290  N   GLU A 287      27.564 -11.428  91.670  1.00 48.13           N  
ATOM   2291  CA  GLU A 287      28.573 -12.467  91.785  1.00 50.46           C  
ATOM   2292  C   GLU A 287      27.910 -13.824  91.888  1.00 53.47           C  
ATOM   2293  O   GLU A 287      28.303 -14.774  91.205  1.00 51.87           O  
ATOM   2294  CB  GLU A 287      29.419 -12.256  93.033  1.00 53.68           C  
ATOM   2295  CG  GLU A 287      30.417 -11.121  92.953  1.00 72.18           C  
ATOM   2296  CD  GLU A 287      31.222 -10.991  94.242  1.00 89.10           C  
ATOM   2297  OE1 GLU A 287      31.462 -12.028  94.905  1.00 85.08           O  
ATOM   2298  OE2 GLU A 287      31.608  -9.854  94.597  1.00 99.91           O1-
ATOM   2299  N   LYS A 288      26.905 -13.905  92.758  1.00 54.90           N  
ATOM   2300  CA  LYS A 288      26.235 -15.166  93.045  1.00 57.65           C  
ATOM   2301  C   LYS A 288      25.581 -15.743  91.799  1.00 45.37           C  
ATOM   2302  O   LYS A 288      25.380 -16.955  91.700  1.00 43.83           O  
ATOM   2303  CB  LYS A 288      25.195 -15.004  94.165  1.00 61.41           C  
ATOM   2304  CG  LYS A 288      23.836 -14.498  93.697  1.00 66.63           C  
ATOM   2305  CD  LYS A 288      22.935 -14.177  94.883  1.00 76.94           C  
ATOM   2306  CE  LYS A 288      21.672 -13.444  94.453  1.00 83.24           C  
ATOM   2307  NZ  LYS A 288      20.981 -12.795  95.612  1.00 90.62           N1+
ATOM   2308  N   ASN A 289      25.244 -14.874  90.849  1.00 40.15           N  
ATOM   2309  CA  ASN A 289      24.663 -15.332  89.587  1.00 43.59           C  
ATOM   2310  C   ASN A 289      25.686 -15.549  88.486  1.00 48.53           C  
ATOM   2311  O   ASN A 289      25.315 -15.924  87.374  1.00 46.20           O  
ATOM   2312  CB  ASN A 289      23.569 -14.380  89.103  1.00 45.71           C  
ATOM   2313  CG  ASN A 289      22.366 -14.364  90.035  1.00 56.67           C  
ATOM   2314  ND2 ASN A 289      21.786 -13.185  90.238  1.00 57.65           N  
ATOM   2315  OD1 ASN A 289      21.974 -15.402  90.574  1.00 50.86           O  
ATOM   2316  N   GLY A 290      26.964 -15.321  88.794  1.00 48.62           N  
ATOM   2317  CA  GLY A 290      28.026 -15.516  87.810  1.00 50.08           C  
ATOM   2318  C   GLY A 290      28.930 -14.309  87.600  1.00 47.63           C  
ATOM   2319  O   GLY A 290      29.970 -14.402  86.948  1.00 45.08           O  
ATOM   2320  N   GLY A 291      28.528 -13.168  88.151  1.00 44.35           N  
ATOM   2321  CA  GLY A 291      29.301 -11.946  88.042  1.00 37.73           C  
ATOM   2322  C   GLY A 291      29.322 -11.321  86.659  1.00 43.84           C  
ATOM   2323  O   GLY A 291      28.948 -11.948  85.649  1.00 39.58           O  
ATOM   2324  N   ASP A 292      29.767 -10.069  86.606  1.00 33.51           N  
ATOM   2325  CA  ASP A 292      29.971  -9.402  85.318  1.00 43.16           C  
ATOM   2326  C   ASP A 292      30.931 -10.202  84.435  1.00 37.77           C  
ATOM   2327  O   ASP A 292      31.890 -10.810  84.929  1.00 36.08           O  
ATOM   2328  CB  ASP A 292      30.524  -7.976  85.491  1.00 39.89           C  
ATOM   2329  CG  ASP A 292      29.641  -7.104  86.358  1.00 49.17           C  
ATOM   2330  OD1 ASP A 292      28.510  -7.521  86.696  1.00 53.03           O  
ATOM   2331  OD2 ASP A 292      30.091  -5.993  86.707  1.00 58.36           O1-
ATOM   2332  N   LYS A 293      30.655 -10.180  83.132  1.00 39.26           N  
ATOM   2333  CA  LYS A 293      31.495 -10.815  82.126  1.00 44.29           C  
ATOM   2334  C   LYS A 293      31.378 -10.047  80.817  1.00 42.45           C  
ATOM   2335  O   LYS A 293      30.280  -9.712  80.373  1.00 40.72           O  
ATOM   2336  CB  LYS A 293      31.070 -12.266  81.898  1.00 43.55           C  
ATOM   2337  CG  LYS A 293      31.874 -13.015  80.833  1.00 43.17           C  
ATOM   2338  CD  LYS A 293      31.383 -14.461  80.733  1.00 49.93           C  
ATOM   2339  CE  LYS A 293      32.051 -15.216  79.599  1.00 54.96           C  
ATOM   2340  NZ  LYS A 293      33.409 -15.658  79.979  1.00 52.98           N1+
ATOM   2341  N   THR A 294      32.514  -9.765  80.198  1.00 41.29           N  
ATOM   2342  CA  THR A 294      32.500  -9.140  78.887  1.00 42.11           C  
ATOM   2343  C   THR A 294      32.669 -10.213  77.823  1.00 37.26           C  
ATOM   2344  O   THR A 294      33.605 -11.008  77.887  1.00 39.88           O  
ATOM   2345  CB  THR A 294      33.601  -8.086  78.762  1.00 45.46           C  
ATOM   2346  CG2 THR A 294      33.487  -7.335  77.428  1.00 51.75           C  
ATOM   2347  OG1 THR A 294      33.468  -7.159  79.840  1.00 44.89           O  
ATOM   2348  N   TYR A 295      31.728 -10.258  76.881  1.00 41.67           N  
ATOM   2349  CA  TYR A 295      31.796 -11.171  75.748  1.00 43.11           C  
ATOM   2350  C   TYR A 295      32.415 -10.465  74.554  1.00 48.59           C  
ATOM   2351  O   TYR A 295      32.002  -9.364  74.175  1.00 44.08           O  
ATOM   2352  CB  TYR A 295      30.400 -11.694  75.392  1.00 43.53           C  
ATOM   2353  CG  TYR A 295      29.839 -12.618  76.449  1.00 42.89           C  
ATOM   2354  CD1 TYR A 295      29.219 -12.108  77.585  1.00 34.60           C  
ATOM   2355  CD2 TYR A 295      29.942 -13.996  76.318  1.00 39.49           C  
ATOM   2356  CE1 TYR A 295      28.724 -12.950  78.578  1.00 38.39           C  
ATOM   2357  CE2 TYR A 295      29.451 -14.850  77.303  1.00 40.59           C  
ATOM   2358  CZ  TYR A 295      28.844 -14.318  78.427  1.00 41.35           C  
ATOM   2359  OH  TYR A 295      28.346 -15.148  79.395  1.00 42.69           O  
ATOM   2360  N   TYR A 296      33.418 -11.096  73.964  1.00 46.42           N  
ATOM   2361  CA  TYR A 296      34.039 -10.546  72.773  1.00 40.95           C  
ATOM   2362  C   TYR A 296      33.599 -11.265  71.493  1.00 44.21           C  
ATOM   2363  O   TYR A 296      33.886 -10.804  70.390  1.00 48.86           O  
ATOM   2364  CB  TYR A 296      35.562 -10.575  72.913  1.00 43.63           C  
ATOM   2365  CG  TYR A 296      36.052  -9.720  74.045  1.00 45.60           C  
ATOM   2366  CD1 TYR A 296      35.821  -8.348  74.053  1.00 44.72           C  
ATOM   2367  CD2 TYR A 296      36.733 -10.281  75.116  1.00 53.22           C  
ATOM   2368  CE1 TYR A 296      36.268  -7.562  75.096  1.00 50.67           C  
ATOM   2369  CE2 TYR A 296      37.183  -9.504  76.160  1.00 54.53           C  
ATOM   2370  CZ  TYR A 296      36.951  -8.149  76.148  1.00 56.97           C  
ATOM   2371  OH  TYR A 296      37.399  -7.381  77.197  1.00 58.97           O  
ATOM   2372  N   THR A 297      32.907 -12.390  71.638  1.00 38.86           N  
ATOM   2373  CA  THR A 297      32.371 -13.091  70.479  1.00 40.50           C  
ATOM   2374  C   THR A 297      30.950 -13.580  70.728  1.00 48.94           C  
ATOM   2375  O   THR A 297      30.558 -13.836  71.871  1.00 47.39           O  
ATOM   2376  CB  THR A 297      33.236 -14.315  70.100  1.00 46.77           C  
ATOM   2377  CG2 THR A 297      34.694 -13.918  69.963  1.00 43.70           C  
ATOM   2378  OG1 THR A 297      33.112 -15.324  71.114  1.00 41.80           O  
ATOM   2379  N   LEU A 298      30.227 -13.771  69.652  1.00 43.51           N  
ATOM   2380  CA  LEU A 298      28.915 -14.318  69.705  1.00 46.91           C  
ATOM   2381  C   LEU A 298      28.988 -15.761  70.037  1.00 48.79           C  
ATOM   2382  O   LEU A 298      28.077 -16.288  70.594  1.00 53.64           O  
ATOM   2383  CB  LEU A 298      28.243 -14.141  68.379  1.00 54.01           C  
ATOM   2384  CG  LEU A 298      27.789 -12.710  68.194  1.00 56.71           C  
ATOM   2385  CD1 LEU A 298      27.021 -12.585  66.934  1.00 50.07           C  
ATOM   2386  CD2 LEU A 298      26.946 -12.353  69.350  1.00 54.66           C  
ATOM   2387  N   GLN A 299      30.091 -16.402  69.717  1.00 47.64           N  
ATOM   2388  CA  GLN A 299      30.230 -17.807  70.025  1.00 47.16           C  
ATOM   2389  C   GLN A 299      30.261 -18.048  71.515  1.00 39.11           C  
ATOM   2390  O   GLN A 299      29.629 -18.941  71.989  1.00 42.70           O  
ATOM   2391  CB  GLN A 299      31.407 -18.434  69.278  1.00 20.00           C  
ATOM   2392  CG  GLN A 299      32.512 -19.050  70.089  1.00 20.00           C  
ATOM   2393  CD  GLN A 299      32.102 -20.239  70.894  1.00 20.00           C  
ATOM   2394  NE2 GLN A 299      32.669 -20.364  72.065  1.00 20.00           N  
ATOM   2395  OE1 GLN A 299      31.292 -21.028  70.481  1.00 20.00           O  
ATOM   2396  N   GLU A 300      30.955 -17.206  72.249  1.00 45.12           N  
ATOM   2397  CA  GLU A 300      30.997 -17.335  73.683  1.00 46.25           C  
ATOM   2398  C   GLU A 300      29.657 -16.974  74.304  1.00 56.74           C  
ATOM   2399  O   GLU A 300      29.198 -17.640  75.189  1.00 52.33           O  
ATOM   2400  CB  GLU A 300      32.152 -16.538  74.269  1.00 46.15           C  
ATOM   2401  CG  GLU A 300      32.181 -16.464  75.775  1.00 53.52           C  
ATOM   2402  CD  GLU A 300      33.431 -17.002  76.396  1.00 66.13           C  
ATOM   2403  OE1 GLU A 300      34.223 -17.673  75.721  1.00 84.61           O  
ATOM   2404  OE2 GLU A 300      33.627 -16.784  77.583  1.00 51.98           O1-
ATOM   2405  N   LEU A 301      29.010 -15.949  73.802  1.00 50.28           N  
ATOM   2406  CA  LEU A 301      27.700 -15.569  74.297  1.00 45.67           C  
ATOM   2407  C   LEU A 301      26.699 -16.708  74.114  1.00 48.35           C  
ATOM   2408  O   LEU A 301      26.005 -17.097  75.062  1.00 45.03           O  
ATOM   2409  CB  LEU A 301      27.212 -14.299  73.595  1.00 47.50           C  
ATOM   2410  CG  LEU A 301      26.124 -13.516  74.339  1.00 54.32           C  
ATOM   2411  CD1 LEU A 301      25.738 -12.267  73.570  1.00 57.61           C  
ATOM   2412  CD2 LEU A 301      24.918 -14.368  74.542  1.00 66.86           C  
ATOM   2413  N   GLU A 302      26.633 -17.236  72.893  1.00 45.23           N  
ATOM   2414  CA  GLU A 302      25.743 -18.344  72.562  1.00 42.87           C  
ATOM   2415  C   GLU A 302      26.059 -19.600  73.364  1.00 49.05           C  
ATOM   2416  O   GLU A 302      25.152 -20.242  73.907  1.00 53.08           O  
ATOM   2417  CB  GLU A 302      25.795 -18.655  71.059  1.00 50.72           C  
ATOM   2418  CG  GLU A 302      24.940 -19.852  70.648  1.00 53.76           C  
ATOM   2419  CD  GLU A 302      25.139 -20.274  69.191  1.00 65.80           C  
ATOM   2420  OE1 GLU A 302      25.104 -21.498  68.918  1.00 70.19           O  
ATOM   2421  OE2 GLU A 302      25.331 -19.390  68.323  1.00 67.92           O1-
ATOM   2422  N   HIS A 303      27.334 -19.965  73.447  1.00 49.01           N  
ATOM   2423  CA  HIS A 303      27.707 -21.096  74.306  1.00 46.43           C  
ATOM   2424  C   HIS A 303      27.168 -20.956  75.741  1.00 46.57           C  
ATOM   2425  O   HIS A 303      26.538 -21.871  76.276  1.00 51.15           O  
ATOM   2426  CB  HIS A 303      29.222 -21.270  74.361  1.00 51.20           C  
ATOM   2427  CG  HIS A 303      29.684 -22.146  75.487  1.00 59.04           C  
ATOM   2428  CD2 HIS A 303      30.026 -21.850  76.764  1.00 54.56           C  
ATOM   2429  ND1 HIS A 303      29.829 -23.512  75.360  1.00 57.33           N  
ATOM   2430  CE1 HIS A 303      30.247 -24.018  76.507  1.00 52.36           C  
ATOM   2431  NE2 HIS A 303      30.372 -23.031  77.376  1.00 56.47           N  
ATOM   2432  N   ASP A 304      27.443 -19.816  76.365  1.00 46.93           N  
ATOM   2433  CA  ASP A 304      27.022 -19.581  77.742  1.00 41.87           C  
ATOM   2434  C   ASP A 304      25.505 -19.620  77.902  1.00 47.97           C  
ATOM   2435  O   ASP A 304      24.994 -20.192  78.865  1.00 54.43           O  
ATOM   2436  CB  ASP A 304      27.590 -18.258  78.255  1.00 45.73           C  
ATOM   2437  CG  ASP A 304      29.073 -18.348  78.552  1.00 49.52           C  
ATOM   2438  OD1 ASP A 304      29.678 -19.378  78.186  1.00 50.15           O  
ATOM   2439  OD2 ASP A 304      29.633 -17.410  79.155  1.00 55.06           O1-
ATOM   2440  N   TYR A 305      24.777 -19.039  76.954  1.00 43.65           N  
ATOM   2441  CA  TYR A 305      23.334 -19.031  77.081  1.00 54.07           C  
ATOM   2442  C   TYR A 305      22.764 -20.432  76.889  1.00 56.08           C  
ATOM   2443  O   TYR A 305      21.892 -20.866  77.643  1.00 58.80           O  
ATOM   2444  CB  TYR A 305      22.661 -18.044  76.125  1.00 52.83           C  
ATOM   2445  CG  TYR A 305      21.211 -17.879  76.496  1.00 52.59           C  
ATOM   2446  CD1 TYR A 305      20.838 -17.037  77.538  1.00 52.12           C  
ATOM   2447  CD2 TYR A 305      20.220 -18.611  75.852  1.00 53.64           C  
ATOM   2448  CE1 TYR A 305      19.511 -16.906  77.914  1.00 48.86           C  
ATOM   2449  CE2 TYR A 305      18.890 -18.487  76.215  1.00 60.19           C  
ATOM   2450  CZ  TYR A 305      18.540 -17.633  77.247  1.00 55.62           C  
ATOM   2451  OH  TYR A 305      17.220 -17.510  77.613  1.00 54.50           O  
ATOM   2452  N   VAL A 306      23.269 -21.129  75.877  1.00 60.59           N  
ATOM   2453  CA  VAL A 306      22.828 -22.484  75.573  1.00 61.46           C  
ATOM   2454  C   VAL A 306      23.063 -23.416  76.754  1.00 61.35           C  
ATOM   2455  O   VAL A 306      22.218 -24.255  77.058  1.00 63.81           O  
ATOM   2456  CB  VAL A 306      23.538 -23.050  74.323  1.00 58.98           C  
ATOM   2457  CG1 VAL A 306      23.300 -24.549  74.220  1.00 61.37           C  
ATOM   2458  CG2 VAL A 306      23.045 -22.333  73.070  1.00 51.64           C  
ATOM   2459  N   ASN A 307      24.201 -23.250  77.428  1.00 60.48           N  
ATOM   2460  CA  ASN A 307      24.535 -24.087  78.584  1.00 57.95           C  
ATOM   2461  C   ASN A 307      23.913 -23.628  79.915  1.00 56.73           C  
ATOM   2462  O   ASN A 307      24.085 -24.285  80.938  1.00 61.20           O  
ATOM   2463  CB  ASN A 307      26.058 -24.265  78.715  1.00 56.68           C  
ATOM   2464  CG  ASN A 307      26.653 -25.100  77.571  1.00 67.04           C  
ATOM   2465  ND2 ASN A 307      26.032 -26.242  77.272  1.00 62.60           N  
ATOM   2466  OD1 ASN A 307      27.649 -24.710  76.961  1.00 72.36           O  
ATOM   2467  N   GLY A 308      23.184 -22.513  79.894  1.00 52.33           N  
ATOM   2468  CA  GLY A 308      22.470 -22.041  81.073  1.00 48.33           C  
ATOM   2469  C   GLY A 308      23.336 -21.237  82.025  1.00 56.32           C  
ATOM   2470  O   GLY A 308      22.994 -21.070  83.198  1.00 56.86           O  
ATOM   2471  N   PHE A 309      24.468 -20.755  81.517  1.00 55.38           N  
ATOM   2472  CA  PHE A 309      25.380 -19.911  82.285  1.00 50.43           C  
ATOM   2473  C   PHE A 309      24.769 -18.531  82.465  1.00 50.70           C  
ATOM   2474  O   PHE A 309      24.978 -17.875  83.474  1.00 58.58           O  
ATOM   2475  CB  PHE A 309      26.729 -19.789  81.572  1.00 42.23           C  
ATOM   2476  CG  PHE A 309      27.536 -21.060  81.573  1.00 53.50           C  
ATOM   2477  CD1 PHE A 309      26.963 -22.265  81.952  1.00 54.53           C  
ATOM   2478  CD2 PHE A 309      28.868 -21.054  81.172  1.00 55.27           C  
ATOM   2479  CE1 PHE A 309      27.704 -23.440  81.955  1.00 56.17           C  
ATOM   2480  CE2 PHE A 309      29.614 -22.225  81.167  1.00 51.72           C  
ATOM   2481  CZ  PHE A 309      29.033 -23.419  81.558  1.00 52.69           C  
ATOM   2482  N   ILE A 310      24.009 -18.099  81.473  1.00 55.11           N  
ATOM   2483  CA  ILE A 310      23.272 -16.858  81.576  1.00 54.53           C  
ATOM   2484  C   ILE A 310      21.784 -17.141  81.757  1.00 54.42           C  
ATOM   2485  O   ILE A 310      21.141 -17.711  80.877  1.00 52.70           O  
ATOM   2486  CB  ILE A 310      23.475 -16.013  80.329  1.00 50.54           C  
ATOM   2487  CG1 ILE A 310      24.962 -15.907  80.007  1.00 48.53           C  
ATOM   2488  CG2 ILE A 310      22.861 -14.640  80.509  1.00 51.20           C  
ATOM   2489  CD1 ILE A 310      25.233 -15.329  78.645  1.00 46.36           C  
ATOM   2490  N   HIS A 311      21.249 -16.750  82.907  1.00 57.71           N  
ATOM   2491  CA  HIS A 311      19.816 -16.856  83.168  1.00 60.17           C  
ATOM   2492  C   HIS A 311      19.057 -15.813  82.370  1.00 56.45           C  
ATOM   2493  O   HIS A 311      19.558 -14.710  82.148  1.00 50.89           O  
ATOM   2494  CB  HIS A 311      19.517 -16.673  84.655  1.00 67.54           C  
ATOM   2495  CG  HIS A 311      20.218 -17.659  85.535  1.00 84.60           C  
ATOM   2496  CD2 HIS A 311      20.370 -19.001  85.424  1.00 88.62           C  
ATOM   2497  ND1 HIS A 311      20.887 -17.290  86.683  1.00 90.46           N  
ATOM   2498  CE1 HIS A 311      21.410 -18.364  87.248  1.00 92.61           C  
ATOM   2499  NE2 HIS A 311      21.113 -19.414  86.503  1.00 91.86           N  
ATOM   2500  N   PRO A 312      17.842 -16.163  81.926  1.00 56.41           N  
ATOM   2501  CA  PRO A 312      17.035 -15.256  81.103  1.00 54.37           C  
ATOM   2502  C   PRO A 312      16.871 -13.878  81.737  1.00 49.07           C  
ATOM   2503  O   PRO A 312      16.839 -12.883  81.016  1.00 53.84           O  
ATOM   2504  CB  PRO A 312      15.694 -15.987  81.000  1.00 53.02           C  
ATOM   2505  CG  PRO A 312      16.083 -17.431  81.049  1.00 54.01           C  
ATOM   2506  CD  PRO A 312      17.228 -17.497  82.042  1.00 52.56           C  
ATOM   2507  N   LEU A 313      16.803 -13.816  83.063  1.00 48.57           N  
ATOM   2508  CA  LEU A 313      16.616 -12.543  83.759  1.00 48.88           C  
ATOM   2509  C   LEU A 313      17.836 -11.630  83.640  1.00 52.83           C  
ATOM   2510  O   LEU A 313      17.702 -10.412  83.501  1.00 51.00           O  
ATOM   2511  CB  LEU A 313      16.270 -12.771  85.229  1.00 49.50           C  
ATOM   2512  CG  LEU A 313      14.929 -13.474  85.440  1.00 74.90           C  
ATOM   2513  CD1 LEU A 313      14.507 -13.428  86.908  1.00 76.18           C  
ATOM   2514  CD2 LEU A 313      13.851 -12.866  84.543  1.00 79.58           C  
ATOM   2515  N   ASP A 314      19.024 -12.216  83.695  1.00 45.66           N  
ATOM   2516  CA  ASP A 314      20.238 -11.434  83.508  1.00 48.93           C  
ATOM   2517  C   ASP A 314      20.375 -10.947  82.057  1.00 47.40           C  
ATOM   2518  O   ASP A 314      20.780  -9.811  81.812  1.00 48.56           O  
ATOM   2519  CB  ASP A 314      21.464 -12.233  83.964  1.00 44.49           C  
ATOM   2520  CG  ASP A 314      21.537 -12.352  85.481  1.00 50.37           C  
ATOM   2521  OD1 ASP A 314      21.320 -11.328  86.165  1.00 48.51           O  
ATOM   2522  OD2 ASP A 314      21.797 -13.466  85.992  1.00 52.88           O1-
ATOM   2523  N   LEU A 315      20.031 -11.801  81.097  1.00 46.66           N  
ATOM   2524  CA  LEU A 315      20.074 -11.396  79.691  1.00 45.28           C  
ATOM   2525  C   LEU A 315      19.105 -10.238  79.428  1.00 49.02           C  
ATOM   2526  O   LEU A 315      19.455  -9.263  78.762  1.00 51.53           O  
ATOM   2527  CB  LEU A 315      19.757 -12.573  78.771  1.00 38.81           C  
ATOM   2528  CG  LEU A 315      19.967 -12.269  77.281  1.00 50.29           C  
ATOM   2529  CD1 LEU A 315      21.363 -11.727  77.043  1.00 43.21           C  
ATOM   2530  CD2 LEU A 315      19.730 -13.488  76.410  1.00 47.65           C  
ATOM   2531  N   LYS A 316      17.895 -10.354  79.979  1.00 42.23           N  
ATOM   2532  CA  LYS A 316      16.860  -9.343  79.824  1.00 45.66           C  
ATOM   2533  C   LYS A 316      17.277  -8.007  80.414  1.00 49.92           C  
ATOM   2534  O   LYS A 316      17.155  -6.979  79.755  1.00 44.26           O  
ATOM   2535  CB  LYS A 316      15.565  -9.793  80.500  1.00 50.48           C  
ATOM   2536  CG  LYS A 316      14.801 -10.887  79.765  1.00 55.98           C  
ATOM   2537  CD  LYS A 316      13.424 -11.044  80.376  1.00 60.18           C  
ATOM   2538  CE  LYS A 316      12.586 -12.063  79.630  1.00 66.58           C  
ATOM   2539  NZ  LYS A 316      11.296 -12.298  80.345  1.00 67.41           N1+
ATOM   2540  N   ASP A 317      17.741  -8.018  81.663  1.00 40.88           N  
ATOM   2541  CA  ASP A 317      18.203  -6.791  82.291  1.00 40.25           C  
ATOM   2542  C   ASP A 317      19.255  -6.118  81.416  1.00 48.02           C  
ATOM   2543  O   ASP A 317      19.198  -4.908  81.183  1.00 50.86           O  
ATOM   2544  CB  ASP A 317      18.778  -7.044  83.689  1.00 40.65           C  
ATOM   2545  CG  ASP A 317      17.700  -7.373  84.716  1.00 61.82           C  
ATOM   2546  OD1 ASP A 317      16.508  -7.099  84.437  1.00 66.20           O  
ATOM   2547  OD2 ASP A 317      18.048  -7.904  85.799  1.00 66.36           O1-
ATOM   2548  N   ASN A 318      20.215  -6.895  80.924  1.00 39.34           N  
ATOM   2549  CA  ASN A 318      21.283  -6.291  80.144  1.00 42.21           C  
ATOM   2550  C   ASN A 318      20.827  -5.820  78.759  1.00 46.83           C  
ATOM   2551  O   ASN A 318      21.234  -4.755  78.289  1.00 40.06           O  
ATOM   2552  CB  ASN A 318      22.504  -7.207  80.092  1.00 39.36           C  
ATOM   2553  CG  ASN A 318      23.310  -7.169  81.385  1.00 44.69           C  
ATOM   2554  ND2 ASN A 318      23.047  -8.120  82.290  1.00 37.49           N  
ATOM   2555  OD1 ASN A 318      24.151  -6.290  81.570  1.00 43.41           O  
ATOM   2556  N   VAL A 319      19.956  -6.593  78.121  1.00 45.75           N  
ATOM   2557  CA  VAL A 319      19.446  -6.196  76.817  1.00 41.80           C  
ATOM   2558  C   VAL A 319      18.641  -4.907  76.935  1.00 45.60           C  
ATOM   2559  O   VAL A 319      18.801  -3.984  76.128  1.00 40.42           O  
ATOM   2560  CB  VAL A 319      18.618  -7.303  76.189  1.00 46.73           C  
ATOM   2561  CG1 VAL A 319      17.749  -6.748  75.066  1.00 47.00           C  
ATOM   2562  CG2 VAL A 319      19.550  -8.394  75.684  1.00 43.09           C  
ATOM   2563  N   ALA A 320      17.803  -4.825  77.965  1.00 37.29           N  
ATOM   2564  CA  ALA A 320      17.027  -3.615  78.204  1.00 40.52           C  
ATOM   2565  C   ALA A 320      17.934  -2.392  78.389  1.00 49.04           C  
ATOM   2566  O   ALA A 320      17.671  -1.313  77.868  1.00 51.69           O  
ATOM   2567  CB  ALA A 320      16.112  -3.798  79.436  1.00 39.48           C  
ATOM   2568  N   MET A 321      18.998  -2.567  79.158  1.00 46.81           N  
ATOM   2569  CA  MET A 321      19.934  -1.493  79.416  1.00 45.10           C  
ATOM   2570  C   MET A 321      20.559  -1.011  78.108  1.00 47.05           C  
ATOM   2571  O   MET A 321      20.622   0.184  77.834  1.00 50.58           O  
ATOM   2572  CB  MET A 321      21.020  -1.996  80.358  1.00 50.82           C  
ATOM   2573  CG  MET A 321      21.937  -0.921  80.882  1.00 62.69           C  
ATOM   2574  SD  MET A 321      23.097  -1.619  82.079  1.00138.23           S  
ATOM   2575  CE  MET A 321      22.044  -2.767  82.962  1.00 58.11           C  
ATOM   2576  N   TYR A 322      21.017  -1.952  77.296  1.00 45.71           N  
ATOM   2577  CA  TYR A 322      21.655  -1.602  76.031  1.00 46.86           C  
ATOM   2578  C   TYR A 322      20.689  -0.943  75.059  1.00 48.40           C  
ATOM   2579  O   TYR A 322      21.027   0.055  74.424  1.00 47.55           O  
ATOM   2580  CB  TYR A 322      22.248  -2.835  75.376  1.00 37.90           C  
ATOM   2581  CG  TYR A 322      23.677  -3.148  75.766  1.00 41.66           C  
ATOM   2582  CD1 TYR A 322      23.993  -4.322  76.448  1.00 41.62           C  
ATOM   2583  CD2 TYR A 322      24.717  -2.296  75.412  1.00 48.38           C  
ATOM   2584  CE1 TYR A 322      25.305  -4.635  76.773  1.00 41.74           C  
ATOM   2585  CE2 TYR A 322      26.031  -2.597  75.731  1.00 47.82           C  
ATOM   2586  CZ  TYR A 322      26.318  -3.768  76.416  1.00 51.24           C  
ATOM   2587  OH  TYR A 322      27.619  -4.076  76.736  1.00 57.41           O  
ATOM   2588  N   ILE A 323      19.492  -1.510  74.927  1.00 44.31           N  
ATOM   2589  CA  ILE A 323      18.496  -0.919  74.047  1.00 42.15           C  
ATOM   2590  C   ILE A 323      18.236   0.520  74.460  1.00 46.76           C  
ATOM   2591  O   ILE A 323      18.154   1.414  73.615  1.00 46.05           O  
ATOM   2592  CB  ILE A 323      17.179  -1.703  74.043  1.00 41.21           C  
ATOM   2593  CG1 ILE A 323      17.364  -3.017  73.292  1.00 45.07           C  
ATOM   2594  CG2 ILE A 323      16.088  -0.892  73.365  1.00 43.24           C  
ATOM   2595  CD1 ILE A 323      16.159  -3.900  73.344  1.00 51.34           C  
ATOM   2596  N   ASN A 324      18.129   0.740  75.770  1.00 39.98           N  
ATOM   2597  CA  ASN A 324      17.917   2.083  76.289  1.00 44.10           C  
ATOM   2598  C   ASN A 324      19.085   3.005  75.982  1.00 43.83           C  
ATOM   2599  O   ASN A 324      18.890   4.157  75.623  1.00 47.57           O  
ATOM   2600  CB  ASN A 324      17.618   2.055  77.794  1.00 43.49           C  
ATOM   2601  CG  ASN A 324      16.166   1.737  78.082  1.00 47.33           C  
ATOM   2602  ND2 ASN A 324      15.917   0.978  79.147  1.00 46.24           N  
ATOM   2603  OD1 ASN A 324      15.279   2.158  77.346  1.00 44.58           O  
ATOM   2604  N   LYS A 325      20.299   2.490  76.118  1.00 38.16           N  
ATOM   2605  CA  LYS A 325      21.476   3.265  75.771  1.00 48.27           C  
ATOM   2606  C   LYS A 325      21.422   3.697  74.305  1.00 51.79           C  
ATOM   2607  O   LYS A 325      21.672   4.860  73.977  1.00 57.26           O  
ATOM   2608  CB  LYS A 325      22.744   2.453  76.048  1.00 50.60           C  
ATOM   2609  CG  LYS A 325      23.055   2.277  77.548  1.00 47.71           C  
ATOM   2610  CD  LYS A 325      24.351   1.500  77.753  1.00 48.42           C  
ATOM   2611  CE  LYS A 325      24.693   1.386  79.235  1.00 61.48           C  
ATOM   2612  NZ  LYS A 325      25.923   0.574  79.462  1.00 67.68           N1+
ATOM   2613  N   LEU A 326      21.079   2.757  73.431  1.00 43.24           N  
ATOM   2614  CA  LEU A 326      21.030   3.019  71.995  1.00 44.42           C  
ATOM   2615  C   LEU A 326      19.913   3.999  71.634  1.00 45.95           C  
ATOM   2616  O   LEU A 326      20.061   4.777  70.708  1.00 43.91           O  
ATOM   2617  CB  LEU A 326      20.891   1.714  71.192  1.00 39.90           C  
ATOM   2618  CG  LEU A 326      22.140   0.815  71.160  1.00 48.48           C  
ATOM   2619  CD1 LEU A 326      21.870  -0.588  70.597  1.00 35.91           C  
ATOM   2620  CD2 LEU A 326      23.272   1.486  70.377  1.00 54.24           C  
ATOM   2621  N   LEU A 327      18.806   3.986  72.371  1.00 46.00           N  
ATOM   2622  CA  LEU A 327      17.716   4.911  72.049  1.00 45.79           C  
ATOM   2623  C   LEU A 327      17.938   6.335  72.567  1.00 44.01           C  
ATOM   2624  O   LEU A 327      17.159   7.235  72.267  1.00 45.30           O  
ATOM   2625  CB  LEU A 327      16.376   4.374  72.542  1.00 44.56           C  
ATOM   2626  CG  LEU A 327      15.859   3.112  71.853  1.00 43.05           C  
ATOM   2627  CD1 LEU A 327      14.521   2.702  72.461  1.00 37.98           C  
ATOM   2628  CD2 LEU A 327      15.713   3.348  70.366  1.00 44.47           C  
ATOM   2629  N   GLN A 328      19.005   6.546  73.329  1.00 51.25           N  
ATOM   2630  CA  GLN A 328      19.202   7.834  74.006  1.00 53.18           C  
ATOM   2631  C   GLN A 328      19.254   9.079  73.098  1.00 49.12           C  
ATOM   2632  O   GLN A 328      18.620  10.088  73.409  1.00 46.26           O  
ATOM   2633  CB  GLN A 328      20.412   7.793  74.948  1.00 60.01           C  
ATOM   2634  CG  GLN A 328      20.271   8.732  76.144  1.00 75.25           C  
ATOM   2635  CD  GLN A 328      18.885   8.655  76.811  1.00 83.30           C  
ATOM   2636  NE2 GLN A 328      18.361   9.813  77.205  1.00 84.25           N  
ATOM   2637  OE1 GLN A 328      18.299   7.573  76.966  1.00 77.28           O  
ATOM   2638  N   PRO A 329      20.013   9.021  71.986  1.00 46.13           N  
ATOM   2639  CA  PRO A 329      20.017  10.174  71.071  1.00 40.89           C  
ATOM   2640  C   PRO A 329      18.624  10.453  70.499  1.00 43.34           C  
ATOM   2641  O   PRO A 329      18.291  11.609  70.237  1.00 43.87           O  
ATOM   2642  CB  PRO A 329      20.964   9.757  69.931  1.00 40.87           C  
ATOM   2643  CG  PRO A 329      21.403   8.362  70.203  1.00 37.57           C  
ATOM   2644  CD  PRO A 329      20.894   7.920  71.548  1.00 47.99           C  
ATOM   2645  N   VAL A 330      17.832   9.402  70.294  1.00 46.73           N  
ATOM   2646  CA  VAL A 330      16.475   9.549  69.756  1.00 44.91           C  
ATOM   2647  C   VAL A 330      15.599  10.169  70.820  1.00 40.47           C  
ATOM   2648  O   VAL A 330      14.824  11.085  70.567  1.00 47.01           O  
ATOM   2649  CB  VAL A 330      15.868   8.188  69.360  1.00 48.72           C  
ATOM   2650  CG1 VAL A 330      14.473   8.379  68.763  1.00 48.13           C  
ATOM   2651  CG2 VAL A 330      16.784   7.457  68.388  1.00 45.04           C  
ATOM   2652  N   ARG A 331      15.750   9.660  72.029  1.00 42.61           N  
ATOM   2653  CA  ARG A 331      15.030  10.171  73.183  1.00 49.94           C  
ATOM   2654  C   ARG A 331      15.333  11.665  73.370  1.00 55.26           C  
ATOM   2655  O   ARG A 331      14.417  12.485  73.503  1.00 51.58           O  
ATOM   2656  CB  ARG A 331      15.468   9.376  74.409  1.00 62.15           C  
ATOM   2657  CG  ARG A 331      14.382   9.039  75.386  1.00 73.77           C  
ATOM   2658  CD  ARG A 331      14.840   7.916  76.294  1.00 79.17           C  
ATOM   2659  NE  ARG A 331      14.228   6.635  75.947  1.00 79.56           N  
ATOM   2660  CZ  ARG A 331      14.853   5.464  76.027  1.00 68.22           C  
ATOM   2661  NH1 ARG A 331      16.127   5.421  76.411  1.00 62.75           N1+
ATOM   2662  NH2 ARG A 331      14.213   4.343  75.704  1.00 51.72           N  
ATOM   2663  N   ASP A 332      16.619  12.018  73.359  1.00 49.59           N  
ATOM   2664  CA  ASP A 332      17.021  13.410  73.538  1.00 46.37           C  
ATOM   2665  C   ASP A 332      16.461  14.289  72.437  1.00 51.54           C  
ATOM   2666  O   ASP A 332      15.986  15.390  72.688  1.00 57.25           O  
ATOM   2667  CB  ASP A 332      18.546  13.545  73.575  1.00 47.06           C  
ATOM   2668  CG  ASP A 332      19.172  12.826  74.768  1.00 57.06           C  
ATOM   2669  OD1 ASP A 332      18.480  12.662  75.795  1.00 56.97           O  
ATOM   2670  OD2 ASP A 332      20.354  12.420  74.675  1.00 65.73           O1-
ATOM   2671  N   HIS A 333      16.524  13.801  71.207  1.00 56.22           N  
ATOM   2672  CA  HIS A 333      16.113  14.613  70.079  1.00 53.90           C  
ATOM   2673  C   HIS A 333      14.638  14.948  70.184  1.00 52.41           C  
ATOM   2674  O   HIS A 333      14.228  16.058  69.857  1.00 61.53           O  
ATOM   2675  CB  HIS A 333      16.434  13.927  68.745  1.00 53.28           C  
ATOM   2676  CG  HIS A 333      15.851  14.626  67.559  1.00 63.26           C  
ATOM   2677  CD2 HIS A 333      14.798  14.311  66.768  1.00 65.13           C  
ATOM   2678  ND1 HIS A 333      16.351  15.816  67.076  1.00 65.95           N  
ATOM   2679  CE1 HIS A 333      15.635  16.202  66.037  1.00 68.02           C  
ATOM   2680  NE2 HIS A 333      14.689  15.304  65.826  1.00 68.85           N  
ATOM   2681  N   PHE A 334      13.842  13.993  70.655  1.00 51.13           N  
ATOM   2682  CA  PHE A 334      12.400  14.205  70.773  1.00 56.04           C  
ATOM   2683  C   PHE A 334      11.983  14.918  72.052  1.00 68.54           C  
ATOM   2684  O   PHE A 334      10.876  15.438  72.139  1.00 73.17           O  
ATOM   2685  CB  PHE A 334      11.635  12.890  70.623  1.00 50.10           C  
ATOM   2686  CG  PHE A 334      11.527  12.433  69.211  1.00 50.75           C  
ATOM   2687  CD1 PHE A 334      12.442  11.533  68.691  1.00 49.51           C  
ATOM   2688  CD2 PHE A 334      10.537  12.935  68.384  1.00 45.27           C  
ATOM   2689  CE1 PHE A 334      12.358  11.130  67.372  1.00 52.63           C  
ATOM   2690  CE2 PHE A 334      10.444  12.530  67.064  1.00 50.04           C  
ATOM   2691  CZ  PHE A 334      11.357  11.625  66.557  1.00 48.74           C  
ATOM   2692  N   GLN A 335      12.860  14.940  73.045  1.00 76.83           N  
ATOM   2693  CA  GLN A 335      12.568  15.695  74.253  1.00 93.19           C  
ATOM   2694  C   GLN A 335      12.977  17.151  74.065  1.00 94.98           C  
ATOM   2695  O   GLN A 335      12.404  18.047  74.682  1.00103.97           O  
ATOM   2696  CB  GLN A 335      13.258  15.079  75.474  1.00103.51           C  
ATOM   2697  CG  GLN A 335      13.231  15.947  76.733  1.00121.78           C  
ATOM   2698  CD  GLN A 335      11.835  16.126  77.328  1.00135.68           C  
ATOM   2699  NE2 GLN A 335      10.836  16.298  76.468  1.00139.81           N  
ATOM   2700  OE1 GLN A 335      11.664  16.114  78.551  1.00138.80           O  
ATOM   2701  N   ASN A 336      13.944  17.387  73.182  1.00 85.64           N  
ATOM   2702  CA  ASN A 336      14.505  18.726  73.006  1.00 83.76           C  
ATOM   2703  C   ASN A 336      14.000  19.501  71.787  1.00 84.23           C  
ATOM   2704  O   ASN A 336      13.531  20.630  71.923  1.00 97.94           O  
ATOM   2705  CB  ASN A 336      16.031  18.661  73.004  1.00 81.48           C  
ATOM   2706  CG  ASN A 336      16.579  18.002  74.254  1.00 79.98           C  
ATOM   2707  ND2 ASN A 336      17.840  17.595  74.203  1.00 84.50           N  
ATOM   2708  OD1 ASN A 336      15.872  17.853  75.253  1.00 76.65           O  
ATOM   2709  N   ASN A 337      14.105  18.907  70.602  1.00 71.67           N  
ATOM   2710  CA  ASN A 337      13.598  19.541  69.386  1.00 68.89           C  
ATOM   2711  C   ASN A 337      12.080  19.613  69.436  1.00 80.82           C  
ATOM   2712  O   ASN A 337      11.390  18.653  69.086  1.00 78.17           O  
ATOM   2713  CB  ASN A 337      14.040  18.775  68.142  1.00 63.97           C  
ATOM   2714  CG  ASN A 337      13.782  19.547  66.857  1.00 76.94           C  
ATOM   2715  ND2 ASN A 337      14.654  20.505  66.569  1.00 85.18           N  
ATOM   2716  OD1 ASN A 337      12.814  19.286  66.131  1.00 69.51           O  
ATOM   2717  N   ILE A 338      11.564  20.757  69.875  1.00 89.18           N  
ATOM   2718  CA  ILE A 338      10.135  20.902  70.124  1.00 90.73           C  
ATOM   2719  C   ILE A 338       9.296  20.553  68.896  1.00 79.63           C  
ATOM   2720  O   ILE A 338       8.201  20.014  69.024  1.00 78.39           O  
ATOM   2721  CB  ILE A 338       9.775  22.314  70.637  1.00 98.76           C  
ATOM   2722  CG1 ILE A 338      10.664  22.699  71.823  1.00101.64           C  
ATOM   2723  CG2 ILE A 338       8.313  22.376  71.037  1.00104.54           C  
ATOM   2724  CD1 ILE A 338      11.997  23.307  71.431  1.00106.35           C  
ATOM   2725  N   GLU A 339       9.812  20.840  67.707  1.00 74.55           N  
ATOM   2726  CA  GLU A 339       9.099  20.480  66.487  1.00 81.00           C  
ATOM   2727  C   GLU A 339       8.932  18.966  66.375  1.00 75.30           C  
ATOM   2728  O   GLU A 339       7.841  18.468  66.096  1.00 73.94           O  
ATOM   2729  CB  GLU A 339       9.802  21.045  65.250  1.00 96.30           C  
ATOM   2730  CG  GLU A 339       9.689  22.563  65.123  1.00112.22           C  
ATOM   2731  CD  GLU A 339       9.727  23.046  63.682  1.00119.76           C  
ATOM   2732  OE1 GLU A 339      10.187  22.283  62.804  1.00121.11           O  
ATOM   2733  OE2 GLU A 339       9.291  24.191  63.430  1.00122.61           O1-
ATOM   2734  N   ALA A 340      10.018  18.239  66.604  1.00 67.85           N  
ATOM   2735  CA  ALA A 340       9.981  16.784  66.556  1.00 59.23           C  
ATOM   2736  C   ALA A 340       9.063  16.240  67.645  1.00 54.18           C  
ATOM   2737  O   ALA A 340       8.301  15.299  67.416  1.00 49.63           O  
ATOM   2738  CB  ALA A 340      11.393  16.207  66.700  1.00 63.71           C  
ATOM   2739  N   LYS A 341       9.138  16.846  68.827  1.00 54.06           N  
ATOM   2740  CA  LYS A 341       8.304  16.448  69.953  1.00 58.28           C  
ATOM   2741  C   LYS A 341       6.806  16.516  69.628  1.00 66.95           C  
ATOM   2742  O   LYS A 341       6.052  15.588  69.944  1.00 61.61           O  
ATOM   2743  CB  LYS A 341       8.613  17.321  71.169  1.00 68.65           C  
ATOM   2744  CG  LYS A 341       7.870  16.917  72.426  1.00 85.37           C  
ATOM   2745  CD  LYS A 341       7.870  18.046  73.452  1.00104.59           C  
ATOM   2746  CE  LYS A 341       9.287  18.466  73.828  1.00111.66           C  
ATOM   2747  NZ  LYS A 341       9.300  19.462  74.940  1.00113.62           N1+
ATOM   2748  N   ASN A 342       6.385  17.617  69.003  1.00 70.66           N  
ATOM   2749  CA  ASN A 342       4.980  17.839  68.661  1.00 71.40           C  
ATOM   2750  C   ASN A 342       4.515  16.824  67.644  1.00 65.77           C  
ATOM   2751  O   ASN A 342       3.380  16.353  67.681  1.00 61.67           O  
ATOM   2752  CB  ASN A 342       4.775  19.244  68.086  1.00 79.13           C  
ATOM   2753  CG  ASN A 342       4.985  20.340  69.116  1.00 87.58           C  
ATOM   2754  ND2 ASN A 342       5.320  21.533  68.641  1.00 89.19           N  
ATOM   2755  OD1 ASN A 342       4.845  20.121  70.322  1.00 90.73           O  
ATOM   2756  N   LEU A 343       5.416  16.509  66.724  1.00 63.77           N  
ATOM   2757  CA  LEU A 343       5.187  15.512  65.701  1.00 60.01           C  
ATOM   2758  C   LEU A 343       4.888  14.166  66.355  1.00 59.94           C  
ATOM   2759  O   LEU A 343       3.866  13.541  66.072  1.00 57.75           O  
ATOM   2760  CB  LEU A 343       6.439  15.399  64.837  1.00 50.66           C  
ATOM   2761  CG  LEU A 343       6.273  14.784  63.459  1.00 52.16           C  
ATOM   2762  CD1 LEU A 343       5.095  15.402  62.715  1.00 51.87           C  
ATOM   2763  CD2 LEU A 343       7.577  14.965  62.673  1.00 56.45           C  
ATOM   2764  N   LEU A 344       5.796  13.728  67.224  1.00 51.92           N  
ATOM   2765  CA  LEU A 344       5.604  12.506  67.992  1.00 50.55           C  
ATOM   2766  C   LEU A 344       4.247  12.476  68.713  1.00 54.89           C  
ATOM   2767  O   LEU A 344       3.463  11.548  68.535  1.00 56.49           O  
ATOM   2768  CB  LEU A 344       6.729  12.345  69.010  1.00 53.42           C  
ATOM   2769  CG  LEU A 344       6.622  11.097  69.888  1.00 54.27           C  
ATOM   2770  CD1 LEU A 344       6.500   9.862  69.003  1.00 47.82           C  
ATOM   2771  CD2 LEU A 344       7.833  10.984  70.808  1.00 55.65           C  
ATOM   2772  N   ASN A 345       3.976  13.495  69.522  1.00 51.00           N  
ATOM   2773  CA  ASN A 345       2.737  13.547  70.302  1.00 59.31           C  
ATOM   2774  C   ASN A 345       1.523  13.340  69.424  1.00 66.02           C  
ATOM   2775  O   ASN A 345       0.629  12.552  69.738  1.00 66.57           O  
ATOM   2776  CB  ASN A 345       2.604  14.887  71.027  1.00 69.21           C  
ATOM   2777  CG  ASN A 345       3.528  15.000  72.220  1.00 88.09           C  
ATOM   2778  ND2 ASN A 345       3.392  16.093  72.964  1.00 99.48           N  
ATOM   2779  OD1 ASN A 345       4.356  14.117  72.474  1.00 90.41           O  
ATOM   2780  N   GLU A 346       1.508  14.072  68.320  1.00 60.39           N  
ATOM   2781  CA  GLU A 346       0.471  13.967  67.317  1.00 59.57           C  
ATOM   2782  C   GLU A 346       0.410  12.566  66.724  1.00 61.01           C  
ATOM   2783  O   GLU A 346      -0.660  11.967  66.609  1.00 64.18           O  
ATOM   2784  CB  GLU A 346       0.782  14.956  66.205  1.00 68.56           C  
ATOM   2785  CG  GLU A 346      -0.157  14.862  65.045  1.00 84.40           C  
ATOM   2786  CD  GLU A 346      -0.387  16.207  64.416  1.00 94.28           C  
ATOM   2787  OE1 GLU A 346       0.597  16.976  64.303  1.00 92.97           O  
ATOM   2788  OE2 GLU A 346      -1.549  16.493  64.050  1.00 93.30           O1-
ATOM   2789  N   ILE A 347       1.576  12.061  66.341  1.00 51.11           N  
ATOM   2790  CA  ILE A 347       1.691  10.767  65.685  1.00 60.72           C  
ATOM   2791  C   ILE A 347       1.178   9.634  66.571  1.00 68.60           C  
ATOM   2792  O   ILE A 347       0.601   8.668  66.076  1.00 69.29           O  
ATOM   2793  CB  ILE A 347       3.156  10.521  65.204  1.00 61.66           C  
ATOM   2794  CG1 ILE A 347       3.263  10.803  63.707  1.00 65.70           C  
ATOM   2795  CG2 ILE A 347       3.632   9.098  65.491  1.00 53.42           C  
ATOM   2796  CD1 ILE A 347       2.488  12.010  63.241  1.00 58.55           C  
ATOM   2797  N   LYS A 348       1.362   9.771  67.880  1.00 69.83           N  
ATOM   2798  CA  LYS A 348       0.949   8.735  68.822  1.00 76.11           C  
ATOM   2799  C   LYS A 348      -0.570   8.608  68.930  1.00 85.90           C  
ATOM   2800  O   LYS A 348      -1.085   7.546  69.274  1.00 89.89           O  
ATOM   2801  CB  LYS A 348       1.573   8.971  70.203  1.00 76.64           C  
ATOM   2802  CG  LYS A 348       2.947   8.336  70.366  1.00 85.82           C  
ATOM   2803  CD  LYS A 348       3.498   8.507  71.771  1.00 88.83           C  
ATOM   2804  CE  LYS A 348       3.759   9.970  72.074  1.00 91.52           C  
ATOM   2805  NZ  LYS A 348       4.667  10.142  73.242  1.00 93.89           N1+
ATOM   2806  N   LYS A 349      -1.279   9.694  68.632  1.00 86.15           N  
ATOM   2807  CA  LYS A 349      -2.736   9.696  68.668  1.00 84.14           C  
ATOM   2808  C   LYS A 349      -3.321   8.756  67.625  1.00 79.92           C  
ATOM   2809  O   LYS A 349      -4.302   8.060  67.885  1.00 78.13           O  
ATOM   2810  CB  LYS A 349      -3.285  11.094  68.378  1.00 94.25           C  
ATOM   2811  CG  LYS A 349      -2.635  12.238  69.127  1.00 99.96           C  
ATOM   2812  CD  LYS A 349      -2.994  13.556  68.440  1.00105.11           C  
ATOM   2813  CE  LYS A 349      -2.463  14.761  69.199  1.00106.38           C  
ATOM   2814  NZ  LYS A 349      -3.039  14.852  70.567  1.00105.98           N1+
ATOM   2815  N   TYR A 350      -2.733   8.755  66.431  1.00 72.03           N  
ATOM   2816  CA  TYR A 350      -3.353   8.075  65.297  1.00 75.11           C  
ATOM   2817  C   TYR A 350      -3.630   6.606  65.566  1.00 80.68           C  
ATOM   2818  O   TYR A 350      -2.819   5.909  66.188  1.00 67.77           O  
ATOM   2819  CB  TYR A 350      -2.494   8.186  64.041  1.00 70.61           C  
ATOM   2820  CG  TYR A 350      -2.217   9.588  63.569  1.00 66.10           C  
ATOM   2821  CD1 TYR A 350      -3.066  10.640  63.882  1.00 60.07           C  
ATOM   2822  CD2 TYR A 350      -1.112   9.852  62.775  1.00 61.16           C  
ATOM   2823  CE1 TYR A 350      -2.797  11.918  63.426  1.00 67.03           C  
ATOM   2824  CE2 TYR A 350      -0.840  11.110  62.318  1.00 58.62           C  
ATOM   2825  CZ  TYR A 350      -1.674  12.140  62.643  1.00 67.68           C  
ATOM   2826  OH  TYR A 350      -1.367  13.389  62.165  1.00 76.34           O  
ATOM   2827  N   LYS A 351      -4.778   6.142  65.077  1.00 55.22           N  
ATOM   2828  CA  LYS A 351      -5.125   4.725  65.136  1.00 67.01           C  
ATOM   2829  C   LYS A 351      -4.490   3.973  63.971  1.00 70.41           C  
ATOM   2830  O   LYS A 351      -4.624   4.379  62.808  1.00 70.13           O  
ATOM   2831  CB  LYS A 351      -6.639   4.537  65.124  1.00 65.47           C  
ATOM   2832  N   VAL A 352      -3.801   2.879  64.288  1.00 70.98           N  
ATOM   2833  CA  VAL A 352      -3.197   2.027  63.270  1.00 74.40           C  
ATOM   2834  C   VAL A 352      -4.249   1.170  62.556  1.00 76.89           C  
ATOM   2835  O   VAL A 352      -4.989   0.423  63.196  1.00 77.32           O  
ATOM   2836  CB  VAL A 352      -2.113   1.149  63.892  1.00 72.72           C  
ATOM   2837  N   THR A 353      -4.314   1.293  61.231  1.00 78.43           N  
ATOM   2838  CA  THR A 353      -5.254   0.525  60.412  1.00 76.34           C  
ATOM   2839  C   THR A 353      -4.520  -0.454  59.487  1.00 77.01           C  
ATOM   2840  O   THR A 353      -5.130  -1.367  58.919  1.00 75.12           O  
ATOM   2841  CB  THR A 353      -6.151   1.464  59.596  1.00 65.15           C  
TER
ATOM   2842  N   ALA B   1     -47.129  30.912  34.405  1.00159.66           N  
ATOM   2843  CA  ALA B   1     -46.267  30.558  33.284  1.00155.74           C  
ATOM   2844  C   ALA B   1     -46.737  29.275  32.607  1.00156.03           C  
ATOM   2845  O   ALA B   1     -47.460  28.473  33.199  1.00154.81           O  
ATOM   2846  CB  ALA B   1     -44.821  30.419  33.747  1.00149.42           C  
ATOM   2847  N   GLN B   2     -46.326  29.095  31.357  1.00154.50           N  
ATOM   2848  CA  GLN B   2     -46.634  27.883  30.615  1.00150.26           C  
ATOM   2849  C   GLN B   2     -45.344  27.193  30.197  1.00147.35           C  
ATOM   2850  O   GLN B   2     -45.180  26.813  29.037  1.00146.29           O  
ATOM   2851  CB  GLN B   2     -47.487  28.200  29.401  1.00150.14           C  
ATOM   2852  N   GLU B   3     -44.426  27.051  31.151  1.00143.11           N  
ATOM   2853  CA  GLU B   3     -43.178  26.328  30.935  1.00130.23           C  
ATOM   2854  C   GLU B   3     -43.387  24.829  31.148  1.00125.92           C  
ATOM   2855  O   GLU B   3     -42.464  24.104  31.523  1.00125.11           O  
ATOM   2856  CB  GLU B   3     -42.081  26.851  31.864  1.00126.24           C  
ATOM   2857  N   GLU B   4     -44.621  24.383  30.922  1.00122.22           N  
ATOM   2858  CA  GLU B   4     -44.953  22.964  30.859  1.00110.49           C  
ATOM   2859  C   GLU B   4     -44.397  22.422  29.551  1.00103.86           C  
ATOM   2860  O   GLU B   4     -44.270  21.212  29.355  1.00100.68           O  
ATOM   2861  CB  GLU B   4     -46.474  22.770  30.918  1.00108.89           C  
ATOM   2862  CG  GLU B   4     -46.960  21.431  30.385  1.00106.34           C  
ATOM   2863  CD  GLU B   4     -48.180  20.907  31.116  1.00108.56           C  
ATOM   2864  OE1 GLU B   4     -48.432  19.689  31.039  1.00102.37           O  
ATOM   2865  OE2 GLU B   4     -48.886  21.705  31.774  1.00119.04           O1-
ATOM   2866  N   SER B   5     -44.065  23.349  28.659  1.00102.90           N  
ATOM   2867  CA  SER B   5     -43.431  23.021  27.395  1.00105.91           C  
ATOM   2868  C   SER B   5     -42.003  22.526  27.605  1.00 92.78           C  
ATOM   2869  O   SER B   5     -41.420  21.930  26.704  1.00 90.93           O  
ATOM   2870  CB  SER B   5     -43.449  24.232  26.456  1.00115.58           C  
ATOM   2871  OG  SER B   5     -43.079  25.418  27.139  1.00119.01           O  
ATOM   2872  N   LYS B   6     -41.450  22.768  28.795  1.00 86.02           N  
ATOM   2873  CA  LYS B   6     -40.108  22.285  29.141  1.00 76.64           C  
ATOM   2874  C   LYS B   6     -40.137  20.805  29.506  1.00 74.12           C  
ATOM   2875  O   LYS B   6     -39.284  20.029  29.068  1.00 66.45           O  
ATOM   2876  CB  LYS B   6     -39.508  23.096  30.293  1.00 77.60           C  
ATOM   2877  N   ILE B   7     -41.124  20.419  30.309  1.00 83.39           N  
ATOM   2878  CA  ILE B   7     -41.324  19.013  30.640  1.00 84.53           C  
ATOM   2879  C   ILE B   7     -41.643  18.218  29.376  1.00 82.74           C  
ATOM   2880  O   ILE B   7     -41.109  17.135  29.164  1.00 91.50           O  
ATOM   2881  CB  ILE B   7     -42.451  18.823  31.679  1.00 86.13           C  
ATOM   2882  CG1 ILE B   7     -41.951  19.193  33.075  1.00 84.89           C  
ATOM   2883  CG2 ILE B   7     -42.943  17.386  31.672  1.00 82.86           C  
ATOM   2884  CD1 ILE B   7     -42.982  18.968  34.167  1.00 93.77           C  
ATOM   2885  N   GLU B   8     -42.513  18.767  28.535  1.00 87.02           N  
ATOM   2886  CA  GLU B   8     -42.848  18.137  27.266  1.00 86.53           C  
ATOM   2887  C   GLU B   8     -41.581  17.983  26.418  1.00 84.76           C  
ATOM   2888  O   GLU B   8     -41.346  16.929  25.820  1.00 80.32           O  
ATOM   2889  CB  GLU B   8     -43.909  18.962  26.531  1.00 95.84           C  
ATOM   2890  CG  GLU B   8     -45.004  18.137  25.860  1.00108.79           C  
ATOM   2891  CD  GLU B   8     -46.378  18.797  25.947  1.00120.72           C  
ATOM   2892  OE1 GLU B   8     -46.450  20.017  26.208  1.00120.57           O  
ATOM   2893  OE2 GLU B   8     -47.392  18.090  25.761  1.00128.42           O1-
ATOM   2894  N   ASP B   9     -40.752  19.025  26.384  1.00 85.47           N  
ATOM   2895  CA  ASP B   9     -39.500  18.974  25.621  1.00 87.63           C  
ATOM   2896  C   ASP B   9     -38.523  17.935  26.163  1.00 76.22           C  
ATOM   2897  O   ASP B   9     -37.928  17.190  25.392  1.00 82.28           O  
ATOM   2898  CB  ASP B   9     -38.826  20.351  25.550  1.00100.74           C  
ATOM   2899  CG  ASP B   9     -39.460  21.260  24.504  1.00125.90           C  
ATOM   2900  OD1 ASP B   9     -40.299  20.773  23.713  1.00135.39           O  
ATOM   2901  OD2 ASP B   9     -39.120  22.465  24.470  1.00132.26           O1-
ATOM   2902  N   VAL B  10     -38.347  17.892  27.481  1.00 67.05           N  
ATOM   2903  CA  VAL B  10     -37.423  16.930  28.079  1.00 69.68           C  
ATOM   2904  C   VAL B  10     -37.858  15.515  27.738  1.00 66.09           C  
ATOM   2905  O   VAL B  10     -37.033  14.684  27.358  1.00 67.37           O  
ATOM   2906  CB  VAL B  10     -37.320  17.086  29.609  1.00 81.38           C  
ATOM   2907  CG1 VAL B  10     -36.690  15.850  30.224  1.00 81.59           C  
ATOM   2908  CG2 VAL B  10     -36.507  18.320  29.959  1.00 85.37           C  
ATOM   2909  N   ASP B  11     -39.158  15.250  27.855  1.00 65.67           N  
ATOM   2910  CA  ASP B  11     -39.687  13.917  27.583  1.00 64.96           C  
ATOM   2911  C   ASP B  11     -39.530  13.554  26.111  1.00 73.03           C  
ATOM   2912  O   ASP B  11     -39.241  12.405  25.767  1.00 72.85           O  
ATOM   2913  CB  ASP B  11     -41.154  13.825  28.008  1.00 79.98           C  
ATOM   2914  CG  ASP B  11     -41.320  13.680  29.520  1.00 88.22           C  
ATOM   2915  OD1 ASP B  11     -40.300  13.557  30.243  1.00 87.48           O  
ATOM   2916  OD2 ASP B  11     -42.478  13.684  29.987  1.00 98.97           O1-
ATOM   2917  N   LYS B  12     -39.724  14.543  25.246  1.00 74.95           N  
ATOM   2918  CA  LYS B  12     -39.438  14.394  23.827  1.00 74.96           C  
ATOM   2919  C   LYS B  12     -37.960  14.034  23.620  1.00 70.65           C  
ATOM   2920  O   LYS B  12     -37.627  13.105  22.879  1.00 62.65           O  
ATOM   2921  CB  LYS B  12     -39.784  15.693  23.094  1.00 74.41           C  
ATOM   2922  CG  LYS B  12     -39.105  15.866  21.750  1.00 82.88           C  
ATOM   2923  CD  LYS B  12     -39.008  17.342  21.357  1.00 92.46           C  
ATOM   2924  CE  LYS B  12     -40.382  18.010  21.291  1.00 97.37           C  
ATOM   2925  NZ  LYS B  12     -40.291  19.430  20.834  1.00 97.39           N1+
ATOM   2926  N   ILE B  13     -37.080  14.775  24.289  1.00 69.57           N  
ATOM   2927  CA  ILE B  13     -35.639  14.539  24.216  1.00 65.16           C  
ATOM   2928  C   ILE B  13     -35.255  13.172  24.780  1.00 59.48           C  
ATOM   2929  O   ILE B  13     -34.456  12.447  24.182  1.00 59.79           O  
ATOM   2930  CB  ILE B  13     -34.865  15.628  24.985  1.00 74.62           C  
ATOM   2931  CG1 ILE B  13     -34.994  16.976  24.273  1.00 85.68           C  
ATOM   2932  CG2 ILE B  13     -33.404  15.251  25.130  1.00 76.93           C  
ATOM   2933  CD1 ILE B  13     -34.359  18.127  25.025  1.00 90.93           C  
ATOM   2934  N   LEU B  14     -35.815  12.830  25.937  1.00 61.04           N  
ATOM   2935  CA  LEU B  14     -35.490  11.567  26.601  1.00 65.52           C  
ATOM   2936  C   LEU B  14     -35.870  10.381  25.726  1.00 57.40           C  
ATOM   2937  O   LEU B  14     -35.107   9.432  25.594  1.00 56.46           O  
ATOM   2938  CB  LEU B  14     -36.191  11.464  27.965  1.00 57.28           C  
ATOM   2939  CG  LEU B  14     -36.060  10.137  28.724  1.00 68.09           C  
ATOM   2940  CD1 LEU B  14     -34.639   9.903  29.210  1.00 67.96           C  
ATOM   2941  CD2 LEU B  14     -37.018  10.099  29.901  1.00 77.12           C  
ATOM   2942  N   ASN B  15     -37.050  10.449  25.121  1.00 67.91           N  
ATOM   2943  CA  ASN B  15     -37.536   9.359  24.287  1.00 78.51           C  
ATOM   2944  C   ASN B  15     -36.724   9.223  23.009  1.00 78.59           C  
ATOM   2945  O   ASN B  15     -36.592   8.131  22.458  1.00 77.29           O  
ATOM   2946  CB  ASN B  15     -39.023   9.546  23.966  1.00 86.59           C  
ATOM   2947  CG  ASN B  15     -39.927   9.047  25.084  1.00100.15           C  
ATOM   2948  ND2 ASN B  15     -40.758   9.937  25.623  1.00 94.61           N  
ATOM   2949  OD1 ASN B  15     -39.879   7.873  25.457  1.00108.25           O  
ATOM   2950  N   ASP B  16     -36.176  10.343  22.552  1.00 82.40           N  
ATOM   2951  CA  ASP B  16     -35.394  10.375  21.326  1.00 88.47           C  
ATOM   2952  C   ASP B  16     -34.015   9.771  21.577  1.00 79.23           C  
ATOM   2953  O   ASP B  16     -33.529   8.942  20.802  1.00 72.97           O  
ATOM   2954  CB  ASP B  16     -35.260  11.817  20.837  1.00105.55           C  
ATOM   2955  CG  ASP B  16     -35.349  11.931  19.332  1.00117.66           C  
ATOM   2956  OD1 ASP B  16     -36.064  11.109  18.721  1.00122.95           O  
ATOM   2957  OD2 ASP B  16     -34.711  12.845  18.763  1.00120.14           O1-
ATOM   2958  N   ILE B  17     -33.393  10.190  22.672  1.00 71.78           N  
ATOM   2959  CA  ILE B  17     -32.102   9.651  23.080  1.00 61.78           C  
ATOM   2960  C   ILE B  17     -32.194   8.150  23.352  1.00 66.74           C  
ATOM   2961  O   ILE B  17     -31.282   7.396  23.027  1.00 68.37           O  
ATOM   2962  CB  ILE B  17     -31.583  10.370  24.343  1.00 62.91           C  
ATOM   2963  CG1 ILE B  17     -31.290  11.839  24.029  1.00 62.62           C  
ATOM   2964  CG2 ILE B  17     -30.344   9.684  24.877  1.00 62.85           C  
ATOM   2965  CD1 ILE B  17     -30.736  12.624  25.193  1.00 55.84           C  
ATOM   2966  N   LEU B  18     -33.304   7.715  23.939  1.00 64.71           N  
ATOM   2967  CA  LEU B  18     -33.448   6.323  24.346  1.00 62.38           C  
ATOM   2968  C   LEU B  18     -33.730   5.412  23.156  1.00 63.90           C  
ATOM   2969  O   LEU B  18     -33.481   4.201  23.206  1.00 63.41           O  
ATOM   2970  CB  LEU B  18     -34.575   6.187  25.375  1.00 62.85           C  
ATOM   2971  CG  LEU B  18     -34.380   6.729  26.796  1.00 63.14           C  
ATOM   2972  CD1 LEU B  18     -35.702   6.699  27.575  1.00 56.32           C  
ATOM   2973  CD2 LEU B  18     -33.305   5.954  27.543  1.00 59.83           C  
ATOM   2974  N   SER B  19     -34.265   6.000  22.091  1.00 60.58           N  
ATOM   2975  CA  SER B  19     -34.643   5.244  20.900  1.00 67.26           C  
ATOM   2976  C   SER B  19     -33.404   4.699  20.211  1.00 68.65           C  
ATOM   2977  O   SER B  19     -33.478   3.850  19.321  1.00 72.79           O  
ATOM   2978  CB  SER B  19     -35.399   6.148  19.924  1.00 77.98           C  
ATOM   2979  OG  SER B  19     -34.527   7.116  19.357  1.00 77.25           O  
ATOM   2980  N   ILE B  20     -32.258   5.201  20.638  1.00 64.70           N  
ATOM   2981  CA  ILE B  20     -31.003   4.903  19.988  1.00 68.00           C  
ATOM   2982  C   ILE B  20     -30.212   3.949  20.885  1.00 68.61           C  
ATOM   2983  O   ILE B  20     -29.140   3.465  20.524  1.00 65.02           O  
ATOM   2984  CB  ILE B  20     -30.244   6.224  19.744  1.00 77.20           C  
ATOM   2985  CG1 ILE B  20     -29.971   6.413  18.252  1.00 89.34           C  
ATOM   2986  CG2 ILE B  20     -28.993   6.330  20.632  1.00 69.58           C  
ATOM   2987  CD1 ILE B  20     -30.152   7.838  17.791  1.00 94.04           C  
ATOM   2988  N   SER B  21     -30.781   3.665  22.054  1.00 62.17           N  
ATOM   2989  CA  SER B  21     -30.108   2.902  23.092  1.00 55.38           C  
ATOM   2990  C   SER B  21     -30.620   1.461  23.171  1.00 61.38           C  
ATOM   2991  O   SER B  21     -31.715   1.147  22.711  1.00 63.55           O  
ATOM   2992  CB  SER B  21     -30.296   3.604  24.440  1.00 61.21           C  
ATOM   2993  OG  SER B  21     -29.943   2.765  25.526  1.00 73.43           O  
ATOM   2994  N   SER B  22     -29.810   0.593  23.763  1.00 54.50           N  
ATOM   2995  CA  SER B  22     -30.166  -0.807  23.954  1.00 59.62           C  
ATOM   2996  C   SER B  22     -30.591  -1.010  25.407  1.00 60.54           C  
ATOM   2997  O   SER B  22     -31.354  -1.910  25.738  1.00 57.01           O  
ATOM   2998  CB  SER B  22     -28.959  -1.688  23.613  1.00 62.18           C  
ATOM   2999  OG  SER B  22     -29.099  -3.007  24.115  1.00 72.48           O  
ATOM   3000  N   GLU B  23     -30.095  -0.140  26.271  1.00 56.32           N  
ATOM   3001  CA  GLU B  23     -30.308  -0.262  27.693  1.00 53.06           C  
ATOM   3002  C   GLU B  23     -29.833   1.024  28.318  1.00 55.70           C  
ATOM   3003  O   GLU B  23     -28.711   1.472  28.070  1.00 59.00           O  
ATOM   3004  CB  GLU B  23     -29.494  -1.430  28.246  1.00 56.92           C  
ATOM   3005  CG  GLU B  23     -29.553  -1.591  29.751  1.00 67.85           C  
ATOM   3006  CD  GLU B  23     -28.509  -2.575  30.265  1.00 75.83           C  
ATOM   3007  OE1 GLU B  23     -28.895  -3.676  30.711  1.00 76.54           O  
ATOM   3008  OE2 GLU B  23     -27.301  -2.255  30.209  1.00 77.94           O1-
ATOM   3009  N   CYS B  24     -30.696   1.629  29.119  1.00 47.06           N  
ATOM   3010  CA  CYS B  24     -30.317   2.803  29.873  1.00 52.13           C  
ATOM   3011  C   CYS B  24     -30.351   2.490  31.358  1.00 56.40           C  
ATOM   3012  O   CYS B  24     -31.334   1.945  31.871  1.00 52.74           O  
ATOM   3013  CB  CYS B  24     -31.252   3.974  29.571  1.00 46.76           C  
ATOM   3014  SG  CYS B  24     -30.827   5.498  30.449  1.00 60.52           S  
ATOM   3015  N   ILE B  25     -29.270   2.843  32.042  1.00 51.27           N  
ATOM   3016  CA  ILE B  25     -29.206   2.731  33.489  1.00 50.51           C  
ATOM   3017  C   ILE B  25     -28.886   4.086  34.120  1.00 53.16           C  
ATOM   3018  O   ILE B  25     -27.734   4.531  34.058  1.00 55.29           O  
ATOM   3019  CB  ILE B  25     -28.127   1.722  33.890  1.00 55.27           C  
ATOM   3020  CG1 ILE B  25     -28.423   0.377  33.227  1.00 60.19           C  
ATOM   3021  CG2 ILE B  25     -28.050   1.594  35.418  1.00 60.35           C  
ATOM   3022  CD1 ILE B  25     -27.350  -0.651  33.412  1.00 62.73           C  
ATOM   3023  N   GLN B  26     -29.885   4.776  34.678  1.00 51.67           N  
ATOM   3024  CA  GLN B  26     -31.307   4.439  34.569  1.00 60.13           C  
ATOM   3025  C   GLN B  26     -32.040   5.563  33.828  1.00 62.25           C  
ATOM   3026  O   GLN B  26     -31.582   6.706  33.835  1.00 68.07           O  
ATOM   3027  CB  GLN B  26     -31.940   4.288  35.961  1.00 58.50           C  
ATOM   3028  CG  GLN B  26     -31.504   3.067  36.754  1.00 58.29           C  
ATOM   3029  CD  GLN B  26     -31.976   1.764  36.143  1.00 66.21           C  
ATOM   3030  NE2 GLN B  26     -31.670   0.654  36.809  1.00 64.55           N  
ATOM   3031  OE1 GLN B  26     -32.608   1.750  35.085  1.00 72.76           O  
ATOM   3032  N   PRO B  27     -33.191   5.251  33.203  1.00 58.01           N  
ATOM   3033  CA  PRO B  27     -33.948   6.249  32.431  1.00 56.67           C  
ATOM   3034  C   PRO B  27     -34.343   7.460  33.267  1.00 58.07           C  
ATOM   3035  O   PRO B  27     -34.329   8.583  32.755  1.00 52.40           O  
ATOM   3036  CB  PRO B  27     -35.201   5.486  31.997  1.00 59.07           C  
ATOM   3037  CG  PRO B  27     -34.804   4.053  32.027  1.00 64.58           C  
ATOM   3038  CD  PRO B  27     -33.823   3.922  33.156  1.00 61.70           C  
ATOM   3039  N   ASP B  28     -34.684   7.231  34.536  1.00 61.17           N  
ATOM   3040  CA  ASP B  28     -35.098   8.307  35.439  1.00 65.89           C  
ATOM   3041  C   ASP B  28     -33.953   9.264  35.770  1.00 66.81           C  
ATOM   3042  O   ASP B  28     -34.153  10.477  35.841  1.00 71.47           O  
ATOM   3043  CB  ASP B  28     -35.675   7.729  36.734  1.00 83.55           C  
ATOM   3044  CG  ASP B  28     -36.442   6.441  36.504  1.00 99.59           C  
ATOM   3045  OD1 ASP B  28     -37.695   6.483  36.527  1.00104.36           O  
ATOM   3046  OD2 ASP B  28     -35.791   5.390  36.285  1.00 97.85           O1-
ATOM   3047  N   GLU B  29     -32.758   8.713  35.975  1.00 64.39           N  
ATOM   3048  CA  GLU B  29     -31.566   9.520  36.217  1.00 63.95           C  
ATOM   3049  C   GLU B  29     -31.228  10.325  34.987  1.00 58.93           C  
ATOM   3050  O   GLU B  29     -30.670  11.415  35.078  1.00 65.71           O  
ATOM   3051  CB  GLU B  29     -30.367   8.638  36.561  1.00 63.45           C  
ATOM   3052  CG  GLU B  29     -30.529   7.807  37.822  1.00 66.88           C  
ATOM   3053  CD  GLU B  29     -29.422   6.774  37.961  1.00 69.79           C  
ATOM   3054  OE1 GLU B  29     -29.690   5.688  38.512  1.00 61.65           O  
ATOM   3055  OE2 GLU B  29     -28.290   7.046  37.498  1.00 71.07           O1-
ATOM   3056  N   LEU B  30     -31.544   9.770  33.824  1.00 58.16           N  
ATOM   3057  CA  LEU B  30     -31.283  10.470  32.566  1.00 59.80           C  
ATOM   3058  C   LEU B  30     -32.196  11.690  32.416  1.00 61.39           C  
ATOM   3059  O   LEU B  30     -31.736  12.758  32.028  1.00 61.36           O  
ATOM   3060  CB  LEU B  30     -31.431   9.527  31.370  1.00 52.54           C  
ATOM   3061  CG  LEU B  30     -31.259  10.151  29.986  1.00 48.53           C  
ATOM   3062  CD1 LEU B  30     -30.070  11.094  29.943  1.00 53.75           C  
ATOM   3063  CD2 LEU B  30     -31.129   9.068  28.929  1.00 48.38           C  
ATOM   3064  N   ARG B  31     -33.483  11.527  32.730  1.00 61.27           N  
ATOM   3065  CA  ARG B  31     -34.406  12.663  32.738  1.00 70.65           C  
ATOM   3066  C   ARG B  31     -33.909  13.727  33.710  1.00 74.13           C  
ATOM   3067  O   ARG B  31     -33.792  14.902  33.359  1.00 70.29           O  
ATOM   3068  CB  ARG B  31     -35.826  12.236  33.129  1.00 68.55           C  
ATOM   3069  CG  ARG B  31     -36.791  13.421  33.267  1.00 77.61           C  
ATOM   3070  CD  ARG B  31     -38.157  13.025  33.821  1.00 80.61           C  
ATOM   3071  NE  ARG B  31     -38.848  12.090  32.943  1.00 82.69           N  
ATOM   3072  CZ  ARG B  31     -39.011  10.799  33.212  1.00 91.43           C  
ATOM   3073  NH1 ARG B  31     -38.550  10.288  34.349  1.00 93.58           N1+
ATOM   3074  NH2 ARG B  31     -39.646  10.020  32.348  1.00 96.47           N  
ATOM   3075  N   VAL B  32     -33.626  13.303  34.938  1.00 73.32           N  
ATOM   3076  CA  VAL B  32     -33.029  14.178  35.941  1.00 75.42           C  
ATOM   3077  C   VAL B  32     -31.822  14.921  35.364  1.00 71.50           C  
ATOM   3078  O   VAL B  32     -31.708  16.137  35.488  1.00 82.27           O  
ATOM   3079  CB  VAL B  32     -32.569  13.371  37.180  1.00 74.49           C  
ATOM   3080  CG1 VAL B  32     -31.581  14.175  38.024  1.00 74.75           C  
ATOM   3081  CG2 VAL B  32     -33.766  12.917  38.006  1.00 63.13           C  
ATOM   3082  N   LYS B  33     -30.927  14.176  34.728  1.00 60.37           N  
ATOM   3083  CA  LYS B  33     -29.695  14.745  34.184  1.00 68.54           C  
ATOM   3084  C   LYS B  33     -30.015  15.773  33.097  1.00 72.21           C  
ATOM   3085  O   LYS B  33     -29.300  16.764  32.947  1.00 69.97           O  
ATOM   3086  CB  LYS B  33     -28.811  13.638  33.599  1.00 70.34           C  
ATOM   3087  CG  LYS B  33     -27.358  13.621  34.076  1.00 69.03           C  
ATOM   3088  CD  LYS B  33     -27.192  12.685  35.259  1.00 68.98           C  
ATOM   3089  CE  LYS B  33     -25.818  12.031  35.281  1.00 61.56           C  
ATOM   3090  NZ  LYS B  33     -24.759  12.930  35.808  1.00 60.56           N1+
ATOM   3091  N   LEU B  34     -31.084  15.525  32.338  1.00 69.72           N  
ATOM   3092  CA  LEU B  34     -31.482  16.401  31.234  1.00 66.62           C  
ATOM   3093  C   LEU B  34     -32.092  17.707  31.733  1.00 74.11           C  
ATOM   3094  O   LEU B  34     -32.076  18.723  31.036  1.00 81.45           O  
ATOM   3095  CB  LEU B  34     -32.472  15.696  30.309  1.00 61.04           C  
ATOM   3096  CG  LEU B  34     -31.956  14.642  29.334  1.00 65.67           C  
ATOM   3097  CD1 LEU B  34     -33.127  13.906  28.710  1.00 69.94           C  
ATOM   3098  CD2 LEU B  34     -31.067  15.265  28.261  1.00 60.13           C  
ATOM   3099  N   LEU B  35     -32.630  17.679  32.943  1.00 74.90           N  
ATOM   3100  CA  LEU B  35     -33.200  18.877  33.532  1.00 86.16           C  
ATOM   3101  C   LEU B  35     -32.109  19.734  34.156  1.00 93.54           C  
ATOM   3102  O   LEU B  35     -32.389  20.727  34.828  1.00 93.67           O  
ATOM   3103  CB  LEU B  35     -34.237  18.502  34.584  1.00 85.33           C  
ATOM   3104  CG  LEU B  35     -35.487  17.827  34.026  1.00 84.66           C  
ATOM   3105  CD1 LEU B  35     -36.218  17.099  35.134  1.00 82.18           C  
ATOM   3106  CD2 LEU B  35     -36.383  18.854  33.352  1.00 84.10           C  
ATOM   3107  N   LEU B  36     -30.860  19.349  33.922  1.00 94.31           N  
ATOM   3108  CA  LEU B  36     -29.730  20.039  34.534  1.00 98.40           C  
ATOM   3109  C   LEU B  36     -29.372  21.372  33.883  1.00101.44           C  
ATOM   3110  O   LEU B  36     -28.380  21.995  34.254  1.00105.46           O  
ATOM   3111  CB  LEU B  36     -28.510  19.123  34.612  1.00 91.86           C  
ATOM   3112  CG  LEU B  36     -28.292  18.540  36.008  1.00 92.60           C  
ATOM   3113  CD1 LEU B  36     -27.268  19.367  36.761  1.00 94.79           C  
ATOM   3114  CD2 LEU B  36     -29.606  18.464  36.793  1.00 89.26           C  
ATOM   3115  N   LYS B  37     -30.189  21.814  32.931  1.00101.82           N  
ATOM   3116  CA  LYS B  37     -30.019  23.136  32.337  1.00107.34           C  
ATOM   3117  C   LYS B  37     -28.542  23.392  32.082  1.00101.63           C  
ATOM   3118  O   LYS B  37     -27.968  24.365  32.569  1.00 98.21           O  
ATOM   3119  CB  LYS B  37     -30.587  24.211  33.270  1.00118.08           C  
ATOM   3120  CG  LYS B  37     -31.246  25.388  32.558  1.00126.00           C  
ATOM   3121  CD  LYS B  37     -30.244  26.216  31.766  1.00130.33           C  
ATOM   3122  CE  LYS B  37     -30.938  27.343  31.010  1.00134.35           C  
ATOM   3123  NZ  LYS B  37     -31.788  28.187  31.904  1.00133.85           N1+
ATOM   3124  N   ARG B  38     -27.936  22.496  31.315  1.00 99.28           N  
ATOM   3125  CA  ARG B  38     -26.496  22.492  31.115  1.00 91.44           C  
ATOM   3126  C   ARG B  38     -26.166  21.381  30.124  1.00 76.23           C  
ATOM   3127  O   ARG B  38     -26.952  20.448  29.947  1.00 77.33           O  
ATOM   3128  CB  ARG B  38     -25.805  22.280  32.467  1.00 93.52           C  
ATOM   3129  CG  ARG B  38     -24.582  21.383  32.469  1.00 93.24           C  
ATOM   3130  CD  ARG B  38     -24.146  21.098  33.903  1.00 89.99           C  
ATOM   3131  NE  ARG B  38     -23.334  19.888  34.030  1.00 89.74           N  
ATOM   3132  CZ  ARG B  38     -23.802  18.718  34.448  1.00 88.19           C  
ATOM   3133  NH1 ARG B  38     -25.079  18.588  34.780  1.00 99.25           N1+
ATOM   3134  NH2 ARG B  38     -22.997  17.679  34.540  1.00 82.53           N  
ATOM   3135  N   LYS B  39     -25.025  21.478  29.455  1.00 71.22           N  
ATOM   3136  CA  LYS B  39     -24.643  20.417  28.530  1.00 64.33           C  
ATOM   3137  C   LYS B  39     -24.136  19.205  29.294  1.00 52.78           C  
ATOM   3138  O   LYS B  39     -23.328  19.332  30.217  1.00 49.84           O  
ATOM   3139  CB  LYS B  39     -23.610  20.899  27.513  1.00 71.76           C  
ATOM   3140  CG  LYS B  39     -24.054  22.125  26.740  1.00 85.43           C  
ATOM   3141  CD  LYS B  39     -23.331  22.242  25.413  1.00 94.77           C  
ATOM   3142  CE  LYS B  39     -23.917  21.282  24.399  1.00100.32           C  
ATOM   3143  NZ  LYS B  39     -25.370  21.527  24.201  1.00103.63           N1+
ATOM   3144  N   LEU B  40     -24.640  18.036  28.913  1.00 51.60           N  
ATOM   3145  CA  LEU B  40     -24.222  16.777  29.507  1.00 49.86           C  
ATOM   3146  C   LEU B  40     -23.007  16.231  28.773  1.00 52.11           C  
ATOM   3147  O   LEU B  40     -22.960  16.233  27.540  1.00 55.86           O  
ATOM   3148  CB  LEU B  40     -25.364  15.766  29.448  1.00 48.03           C  
ATOM   3149  CG  LEU B  40     -26.637  16.264  30.139  1.00 54.97           C  
ATOM   3150  CD1 LEU B  40     -27.788  15.306  29.899  1.00 57.88           C  
ATOM   3151  CD2 LEU B  40     -26.395  16.473  31.641  1.00 43.14           C  
ATOM   3152  N   ILE B  41     -22.027  15.762  29.532  1.00 45.93           N  
ATOM   3153  CA  ILE B  41     -20.819  15.200  28.936  1.00 44.06           C  
ATOM   3154  C   ILE B  41     -20.959  13.701  28.680  1.00 42.09           C  
ATOM   3155  O   ILE B  41     -21.133  12.904  29.606  1.00 44.39           O  
ATOM   3156  CB  ILE B  41     -19.587  15.506  29.808  1.00 48.18           C  
ATOM   3157  CG1 ILE B  41     -19.343  17.018  29.813  1.00 46.53           C  
ATOM   3158  CG2 ILE B  41     -18.358  14.750  29.301  1.00 44.36           C  
ATOM   3159  CD1 ILE B  41     -18.463  17.491  30.939  1.00 55.82           C  
ATOM   3160  N   CYS B  42     -20.902  13.328  27.410  1.00 45.00           N  
ATOM   3161  CA  CYS B  42     -20.992  11.932  27.009  1.00 35.33           C  
ATOM   3162  C   CYS B  42     -19.646  11.489  26.474  1.00 39.69           C  
ATOM   3163  O   CYS B  42     -18.871  12.315  26.009  1.00 40.31           O  
ATOM   3164  CB  CYS B  42     -22.036  11.783  25.911  1.00 44.13           C  
ATOM   3165  SG  CYS B  42     -23.633  12.505  26.344  1.00 53.11           S  
ATOM   3166  N   TYR B  43     -19.360  10.190  26.537  1.00 40.98           N  
ATOM   3167  CA  TYR B  43     -18.152   9.681  25.910  1.00 36.83           C  
ATOM   3168  C   TYR B  43     -18.246   8.221  25.470  1.00 35.68           C  
ATOM   3169  O   TYR B  43     -19.078   7.446  25.953  1.00 38.93           O  
ATOM   3170  CB  TYR B  43     -16.924   9.906  26.808  1.00 36.59           C  
ATOM   3171  CG  TYR B  43     -16.444   8.698  27.602  1.00 33.42           C  
ATOM   3172  CD1 TYR B  43     -17.256   8.098  28.561  1.00 32.97           C  
ATOM   3173  CD2 TYR B  43     -15.165   8.195  27.426  1.00 28.81           C  
ATOM   3174  CE1 TYR B  43     -16.814   7.019  29.305  1.00 33.48           C  
ATOM   3175  CE2 TYR B  43     -14.703   7.112  28.174  1.00 34.44           C  
ATOM   3176  CZ  TYR B  43     -15.531   6.527  29.115  1.00 42.92           C  
ATOM   3177  OH  TYR B  43     -15.084   5.443  29.858  1.00 35.88           O  
ATOM   3178  N   ASP B  44     -17.383   7.880  24.527  1.00 32.74           N  
ATOM   3179  CA  ASP B  44     -17.172   6.512  24.099  1.00 40.24           C  
ATOM   3180  C   ASP B  44     -15.672   6.408  23.927  1.00 36.62           C  
ATOM   3181  O   ASP B  44     -15.023   7.408  23.613  1.00 34.49           O  
ATOM   3182  CB  ASP B  44     -17.876   6.242  22.768  1.00 35.87           C  
ATOM   3183  CG  ASP B  44     -17.976   4.740  22.445  1.00 44.91           C  
ATOM   3184  OD1 ASP B  44     -17.323   3.936  23.139  1.00 36.50           O  
ATOM   3185  OD2 ASP B  44     -18.701   4.355  21.496  1.00 35.99           O1-
ATOM   3186  N   GLY B  45     -15.112   5.218  24.135  1.00 33.30           N  
ATOM   3187  CA  GLY B  45     -13.673   5.054  24.046  1.00 31.74           C  
ATOM   3188  C   GLY B  45     -13.271   3.980  23.062  1.00 32.55           C  
ATOM   3189  O   GLY B  45     -13.977   2.989  22.918  1.00 34.53           O  
ATOM   3190  N   PHE B  46     -12.139   4.170  22.385  1.00 29.85           N  
ATOM   3191  CA  PHE B  46     -11.732   3.254  21.317  1.00 28.27           C  
ATOM   3192  C   PHE B  46     -10.273   2.871  21.403  1.00 35.89           C  
ATOM   3193  O   PHE B  46      -9.407   3.736  21.478  1.00 32.84           O  
ATOM   3194  CB  PHE B  46     -11.980   3.886  19.940  1.00 31.12           C  
ATOM   3195  CG  PHE B  46     -13.380   4.334  19.739  1.00 30.79           C  
ATOM   3196  CD1 PHE B  46     -13.828   5.513  20.323  1.00 32.61           C  
ATOM   3197  CD2 PHE B  46     -14.259   3.585  18.971  1.00 32.45           C  
ATOM   3198  CE1 PHE B  46     -15.135   5.934  20.153  1.00 38.86           C  
ATOM   3199  CE2 PHE B  46     -15.591   4.010  18.794  1.00 30.80           C  
ATOM   3200  CZ  PHE B  46     -16.018   5.178  19.385  1.00 37.63           C  
ATOM   3201  N   GLU B  47     -10.011   1.571  21.378  1.00 33.06           N  
ATOM   3202  CA  GLU B  47      -8.657   1.078  21.197  1.00 41.30           C  
ATOM   3203  C   GLU B  47      -8.221   1.251  19.738  1.00 43.75           C  
ATOM   3204  O   GLU B  47      -8.838   0.693  18.843  1.00 37.82           O  
ATOM   3205  CB  GLU B  47      -8.580  -0.397  21.582  1.00 35.17           C  
ATOM   3206  CG  GLU B  47      -8.603  -0.658  23.094  1.00 41.69           C  
ATOM   3207  CD  GLU B  47      -8.168  -2.079  23.423  1.00 46.95           C  
ATOM   3208  OE1 GLU B  47      -7.615  -2.752  22.526  1.00 49.78           O  
ATOM   3209  OE2 GLU B  47      -8.371  -2.533  24.561  1.00 44.89           O1-
ATOM   3210  N   PRO B  48      -7.156   2.032  19.491  1.00 41.70           N  
ATOM   3211  CA  PRO B  48      -6.692   2.161  18.101  1.00 37.74           C  
ATOM   3212  C   PRO B  48      -5.905   0.922  17.697  1.00 45.01           C  
ATOM   3213  O   PRO B  48      -4.681   0.902  17.806  1.00 46.41           O  
ATOM   3214  CB  PRO B  48      -5.799   3.401  18.142  1.00 33.91           C  
ATOM   3215  CG  PRO B  48      -6.213   4.143  19.436  1.00 38.74           C  
ATOM   3216  CD  PRO B  48      -6.508   3.005  20.378  1.00 42.12           C  
ATOM   3217  N   SER B  49      -6.619  -0.099  17.234  1.00 39.90           N  
ATOM   3218  CA  SER B  49      -6.055  -1.442  17.110  1.00 47.39           C  
ATOM   3219  C   SER B  49      -6.212  -2.079  15.734  1.00 49.85           C  
ATOM   3220  O   SER B  49      -6.038  -3.285  15.595  1.00 51.17           O  
ATOM   3221  CB  SER B  49      -6.697  -2.363  18.151  1.00 47.75           C  
ATOM   3222  OG  SER B  49      -8.113  -2.272  18.105  1.00 45.23           O  
ATOM   3223  N   GLY B  50      -6.540  -1.279  14.725  1.00 42.97           N  
ATOM   3224  CA  GLY B  50      -6.669  -1.780  13.361  1.00 45.73           C  
ATOM   3225  C   GLY B  50      -7.618  -0.912  12.548  1.00 51.15           C  
ATOM   3226  O   GLY B  50      -7.921   0.211  12.938  1.00 50.40           O  
ATOM   3227  N   ARG B  51      -8.100  -1.425  11.423  1.00 58.31           N  
ATOM   3228  CA  ARG B  51      -9.064  -0.680  10.613  1.00 51.38           C  
ATOM   3229  C   ARG B  51     -10.364  -0.426  11.371  1.00 47.14           C  
ATOM   3230  O   ARG B  51     -10.746  -1.199  12.262  1.00 40.83           O  
ATOM   3231  CB  ARG B  51      -9.350  -1.406   9.304  1.00 54.82           C  
ATOM   3232  CG  ARG B  51      -8.238  -1.259   8.280  1.00 63.33           C  
ATOM   3233  CD  ARG B  51      -8.722  -1.644   6.891  1.00 66.26           C  
ATOM   3234  NE  ARG B  51      -8.827  -3.088   6.727  1.00 67.51           N  
ATOM   3235  CZ  ARG B  51      -9.592  -3.681   5.814  1.00 68.48           C  
ATOM   3236  NH1 ARG B  51     -10.335  -2.947   4.984  1.00 61.63           N1+
ATOM   3237  NH2 ARG B  51      -9.617  -5.008   5.735  1.00 64.28           N  
ATOM   3238  N   MET B  52     -11.031   0.671  11.035  1.00 43.82           N  
ATOM   3239  CA  MET B  52     -12.322   0.961  11.641  1.00 45.37           C  
ATOM   3240  C   MET B  52     -13.426   0.257  10.859  1.00 38.11           C  
ATOM   3241  O   MET B  52     -13.440   0.295   9.634  1.00 42.93           O  
ATOM   3242  CB  MET B  52     -12.597   2.465  11.676  1.00 31.46           C  
ATOM   3243  CG  MET B  52     -13.837   2.805  12.533  1.00 33.20           C  
ATOM   3244  SD  MET B  52     -14.332   4.545  12.497  1.00 45.92           S  
ATOM   3245  CE  MET B  52     -12.798   5.338  12.961  1.00 39.75           C  
ATOM   3246  N   HIS B  53     -14.337  -0.395  11.562  1.00 38.59           N  
ATOM   3247  CA  HIS B  53     -15.492  -0.993  10.895  1.00 48.03           C  
ATOM   3248  C   HIS B  53     -16.723  -0.107  11.102  1.00 47.54           C  
ATOM   3249  O   HIS B  53     -16.691   0.838  11.903  1.00 43.65           O  
ATOM   3250  CB  HIS B  53     -15.732  -2.441  11.347  1.00 42.84           C  
ATOM   3251  CG  HIS B  53     -15.931  -2.600  12.822  1.00 37.88           C  
ATOM   3252  CD2 HIS B  53     -15.152  -3.176  13.772  1.00 41.90           C  
ATOM   3253  ND1 HIS B  53     -17.068  -2.173  13.471  1.00 36.35           N  
ATOM   3254  CE1 HIS B  53     -16.976  -2.460  14.759  1.00 42.47           C  
ATOM   3255  NE2 HIS B  53     -15.826  -3.076  14.966  1.00 40.70           N  
ATOM   3256  N   ILE B  54     -17.802  -0.393  10.383  1.00 42.05           N  
ATOM   3257  CA  ILE B  54     -18.885   0.595  10.270  1.00 37.63           C  
ATOM   3258  C   ILE B  54     -19.675   0.830  11.554  1.00 36.46           C  
ATOM   3259  O   ILE B  54     -20.417   1.808  11.646  1.00 33.00           O  
ATOM   3260  CB  ILE B  54     -19.872   0.296   9.102  1.00 37.48           C  
ATOM   3261  CG1 ILE B  54     -20.550  -1.065   9.297  1.00 29.49           C  
ATOM   3262  CG2 ILE B  54     -19.172   0.405   7.739  1.00 32.00           C  
ATOM   3263  CD1 ILE B  54     -21.749  -1.286   8.348  1.00 30.68           C  
ATOM   3264  N   ALA B  55     -19.550  -0.060  12.535  1.00 33.45           N  
ATOM   3265  CA  ALA B  55     -20.205   0.199  13.824  1.00 39.34           C  
ATOM   3266  C   ALA B  55     -19.563   1.417  14.497  1.00 39.75           C  
ATOM   3267  O   ALA B  55     -20.253   2.256  15.080  1.00 42.86           O  
ATOM   3268  CB  ALA B  55     -20.126  -1.013  14.737  1.00 34.70           C  
ATOM   3269  N   GLN B  56     -18.240   1.511  14.386  1.00 43.07           N  
ATOM   3270  CA  GLN B  56     -17.464   2.563  15.041  1.00 46.98           C  
ATOM   3271  C   GLN B  56     -17.461   3.874  14.256  1.00 45.34           C  
ATOM   3272  O   GLN B  56     -17.131   4.936  14.796  1.00 37.64           O  
ATOM   3273  CB  GLN B  56     -16.033   2.074  15.250  1.00 43.42           C  
ATOM   3274  CG  GLN B  56     -15.985   0.704  15.914  1.00 44.98           C  
ATOM   3275  CD  GLN B  56     -14.577   0.188  16.104  1.00 58.50           C  
ATOM   3276  NE2 GLN B  56     -14.294  -0.291  17.310  1.00 61.05           N  
ATOM   3277  OE1 GLN B  56     -13.750   0.206  15.178  1.00 56.51           O  
ATOM   3278  N   GLY B  57     -17.832   3.786  12.981  1.00 43.56           N  
ATOM   3279  CA  GLY B  57     -17.893   4.941  12.105  1.00 35.80           C  
ATOM   3280  C   GLY B  57     -19.314   5.409  11.842  1.00 42.94           C  
ATOM   3281  O   GLY B  57     -19.749   6.423  12.392  1.00 51.45           O  
ATOM   3282  N   LEU B  58     -20.047   4.663  11.015  1.00 38.49           N  
ATOM   3283  CA  LEU B  58     -21.407   5.052  10.626  1.00 39.05           C  
ATOM   3284  C   LEU B  58     -22.433   5.007  11.756  1.00 42.15           C  
ATOM   3285  O   LEU B  58     -23.233   5.928  11.911  1.00 43.53           O  
ATOM   3286  CB  LEU B  58     -21.904   4.202   9.459  1.00 37.52           C  
ATOM   3287  CG  LEU B  58     -21.058   4.219   8.202  1.00 41.63           C  
ATOM   3288  CD1 LEU B  58     -21.739   3.357   7.162  1.00 38.41           C  
ATOM   3289  CD2 LEU B  58     -20.875   5.662   7.712  1.00 39.09           C  
ATOM   3290  N   LEU B  59     -22.416   3.937  12.544  1.00 41.50           N  
ATOM   3291  CA  LEU B  59     -23.401   3.776  13.607  1.00 40.71           C  
ATOM   3292  C   LEU B  59     -23.140   4.789  14.727  1.00 46.00           C  
ATOM   3293  O   LEU B  59     -24.062   5.460  15.194  1.00 45.35           O  
ATOM   3294  CB  LEU B  59     -23.382   2.333  14.116  1.00 43.07           C  
ATOM   3295  CG  LEU B  59     -24.353   1.790  15.174  1.00 47.80           C  
ATOM   3296  CD1 LEU B  59     -23.795   2.000  16.526  1.00 45.47           C  
ATOM   3297  CD2 LEU B  59     -25.761   2.344  15.082  1.00 36.04           C  
ATOM   3298  N   LYS B  60     -21.879   4.921  15.129  1.00 37.83           N  
ATOM   3299  CA  LYS B  60     -21.496   5.863  16.184  1.00 43.78           C  
ATOM   3300  C   LYS B  60     -22.023   7.267  15.853  1.00 42.35           C  
ATOM   3301  O   LYS B  60     -22.611   7.960  16.687  1.00 47.86           O  
ATOM   3302  CB  LYS B  60     -19.962   5.884  16.330  1.00 41.15           C  
ATOM   3303  CG  LYS B  60     -19.414   6.751  17.457  1.00 35.27           C  
ATOM   3304  CD  LYS B  60     -19.496   6.054  18.805  1.00 38.38           C  
ATOM   3305  CE  LYS B  60     -20.885   6.216  19.425  1.00 40.60           C  
ATOM   3306  NZ  LYS B  60     -21.026   5.423  20.658  1.00 42.62           N1+
ATOM   3307  N   SER B  61     -21.828   7.653  14.605  1.00 43.00           N  
ATOM   3308  CA  SER B  61     -22.155   8.986  14.127  1.00 45.67           C  
ATOM   3309  C   SER B  61     -23.646   9.294  14.246  1.00 48.28           C  
ATOM   3310  O   SER B  61     -24.032  10.405  14.616  1.00 53.87           O  
ATOM   3311  CB  SER B  61     -21.644   9.136  12.684  1.00 52.42           C  
ATOM   3312  OG  SER B  61     -22.364  10.109  11.963  1.00 71.16           O  
ATOM   3313  N   ILE B  62     -24.490   8.307  13.961  1.00 54.61           N  
ATOM   3314  CA  ILE B  62     -25.934   8.470  14.142  1.00 50.50           C  
ATOM   3315  C   ILE B  62     -26.241   8.808  15.595  1.00 52.09           C  
ATOM   3316  O   ILE B  62     -27.030   9.705  15.905  1.00 50.00           O  
ATOM   3317  CB  ILE B  62     -26.698   7.175  13.777  1.00 47.86           C  
ATOM   3318  CG1 ILE B  62     -26.621   6.902  12.281  1.00 49.13           C  
ATOM   3319  CG2 ILE B  62     -28.140   7.275  14.193  1.00 44.04           C  
ATOM   3320  CD1 ILE B  62     -26.936   5.464  11.937  1.00 49.24           C  
ATOM   3321  N   ILE B  63     -25.609   8.070  16.496  1.00 51.89           N  
ATOM   3322  CA  ILE B  63     -25.879   8.216  17.917  1.00 40.25           C  
ATOM   3323  C   ILE B  63     -25.364   9.558  18.461  1.00 37.86           C  
ATOM   3324  O   ILE B  63     -26.035  10.218  19.256  1.00 46.77           O  
ATOM   3325  CB  ILE B  63     -25.238   7.070  18.695  1.00 45.72           C  
ATOM   3326  CG1 ILE B  63     -25.623   5.729  18.043  1.00 46.24           C  
ATOM   3327  CG2 ILE B  63     -25.649   7.153  20.172  1.00 50.92           C  
ATOM   3328  CD1 ILE B  63     -24.766   4.554  18.460  1.00 47.83           C  
ATOM   3329  N   VAL B  64     -24.164   9.940  18.031  1.00 36.66           N  
ATOM   3330  CA  VAL B  64     -23.535  11.179  18.468  1.00 40.99           C  
ATOM   3331  C   VAL B  64     -24.329  12.400  17.965  1.00 39.15           C  
ATOM   3332  O   VAL B  64     -24.504  13.378  18.684  1.00 44.86           O  
ATOM   3333  CB  VAL B  64     -22.035  11.227  18.019  1.00 45.09           C  
ATOM   3334  CG1 VAL B  64     -21.430  12.605  18.234  1.00 41.78           C  
ATOM   3335  CG2 VAL B  64     -21.223  10.171  18.773  1.00 40.21           C  
ATOM   3336  N   ASN B  65     -24.812  12.334  16.727  1.00 42.83           N  
ATOM   3337  CA  ASN B  65     -25.631  13.413  16.180  1.00 47.70           C  
ATOM   3338  C   ASN B  65     -26.895  13.604  17.002  1.00 52.42           C  
ATOM   3339  O   ASN B  65     -27.265  14.736  17.345  1.00 49.50           O  
ATOM   3340  CB  ASN B  65     -25.980  13.162  14.712  1.00 42.87           C  
ATOM   3341  CG  ASN B  65     -24.842  13.511  13.775  1.00 42.86           C  
ATOM   3342  ND2 ASN B  65     -23.868  14.250  14.274  1.00 42.49           N  
ATOM   3343  OD1 ASN B  65     -24.844  13.122  12.611  1.00 54.97           O  
ATOM   3344  N   LYS B  66     -27.549  12.496  17.338  1.00 53.03           N  
ATOM   3345  CA  LYS B  66     -28.741  12.554  18.181  1.00 47.33           C  
ATOM   3346  C   LYS B  66     -28.425  13.230  19.515  1.00 53.80           C  
ATOM   3347  O   LYS B  66     -29.180  14.086  19.976  1.00 58.32           O  
ATOM   3348  CB  LYS B  66     -29.320  11.153  18.407  1.00 56.47           C  
ATOM   3349  CG  LYS B  66     -30.557  11.112  19.312  1.00 64.97           C  
ATOM   3350  CD  LYS B  66     -31.798  11.656  18.608  1.00 79.04           C  
ATOM   3351  CE  LYS B  66     -32.318  10.675  17.561  1.00 83.76           C  
ATOM   3352  NZ  LYS B  66     -33.399  11.269  16.723  1.00 89.05           N1+
ATOM   3353  N   LEU B  67     -27.297  12.869  20.125  1.00 45.24           N  
ATOM   3354  CA  LEU B  67     -26.932  13.451  21.420  1.00 42.26           C  
ATOM   3355  C   LEU B  67     -26.580  14.933  21.368  1.00 41.54           C  
ATOM   3356  O   LEU B  67     -27.053  15.718  22.188  1.00 42.03           O  
ATOM   3357  CB  LEU B  67     -25.788  12.671  22.069  1.00 41.87           C  
ATOM   3358  CG  LEU B  67     -26.163  11.275  22.566  1.00 46.02           C  
ATOM   3359  CD1 LEU B  67     -24.917  10.458  22.875  1.00 45.32           C  
ATOM   3360  CD2 LEU B  67     -27.063  11.379  23.790  1.00 48.87           C  
ATOM   3361  N   THR B  68     -25.729  15.313  20.423  1.00 41.52           N  
ATOM   3362  CA  THR B  68     -25.255  16.689  20.363  1.00 39.07           C  
ATOM   3363  C   THR B  68     -26.336  17.646  19.862  1.00 53.15           C  
ATOM   3364  O   THR B  68     -26.254  18.854  20.083  1.00 58.92           O  
ATOM   3365  CB  THR B  68     -24.037  16.817  19.444  1.00 39.15           C  
ATOM   3366  CG2 THR B  68     -22.904  15.918  19.926  1.00 40.28           C  
ATOM   3367  OG1 THR B  68     -24.413  16.429  18.120  1.00 41.75           O  
ATOM   3368  N   SER B  69     -27.345  17.120  19.180  1.00 52.39           N  
ATOM   3369  CA  SER B  69     -28.454  17.973  18.769  1.00 60.29           C  
ATOM   3370  C   SER B  69     -29.486  18.074  19.898  1.00 68.51           C  
ATOM   3371  O   SER B  69     -30.555  18.665  19.726  1.00 70.06           O  
ATOM   3372  CB  SER B  69     -29.081  17.500  17.443  1.00 55.54           C  
ATOM   3373  OG  SER B  69     -29.708  16.231  17.567  1.00 58.63           O  
ATOM   3374  N   ASN B  70     -29.144  17.508  21.057  1.00 62.72           N  
ATOM   3375  CA  ASN B  70     -30.004  17.561  22.240  1.00 55.29           C  
ATOM   3376  C   ASN B  70     -29.256  17.962  23.496  1.00 58.26           C  
ATOM   3377  O   ASN B  70     -29.462  17.374  24.554  1.00 65.95           O  
ATOM   3378  CB  ASN B  70     -30.693  16.219  22.477  1.00 60.41           C  
ATOM   3379  CG  ASN B  70     -31.800  15.952  21.476  1.00 67.92           C  
ATOM   3380  ND2 ASN B  70     -32.866  16.746  21.543  1.00 70.37           N  
ATOM   3381  OD1 ASN B  70     -31.695  15.049  20.643  1.00 69.09           O  
ATOM   3382  N   GLY B  71     -28.377  18.950  23.365  1.00 60.19           N  
ATOM   3383  CA  GLY B  71     -27.691  19.541  24.501  1.00 58.18           C  
ATOM   3384  C   GLY B  71     -26.526  18.770  25.105  1.00 58.14           C  
ATOM   3385  O   GLY B  71     -26.094  19.063  26.221  1.00 66.07           O  
ATOM   3386  N   CYS B  72     -26.002  17.791  24.386  1.00 52.71           N  
ATOM   3387  CA  CYS B  72     -24.882  17.023  24.922  1.00 50.39           C  
ATOM   3388  C   CYS B  72     -23.571  17.372  24.252  1.00 49.33           C  
ATOM   3389  O   CYS B  72     -23.532  17.736  23.075  1.00 52.83           O  
ATOM   3390  CB  CYS B  72     -25.125  15.519  24.788  1.00 50.07           C  
ATOM   3391  SG  CYS B  72     -26.520  14.915  25.746  1.00 65.63           S  
ATOM   3392  N   THR B  73     -22.504  17.259  25.027  1.00 50.08           N  
ATOM   3393  CA  THR B  73     -21.148  17.315  24.515  1.00 49.74           C  
ATOM   3394  C   THR B  73     -20.632  15.886  24.394  1.00 48.59           C  
ATOM   3395  O   THR B  73     -20.907  15.048  25.261  1.00 43.96           O  
ATOM   3396  CB  THR B  73     -20.245  18.106  25.461  1.00 52.72           C  
ATOM   3397  CG2 THR B  73     -18.838  17.511  25.500  1.00 66.75           C  
ATOM   3398  OG1 THR B  73     -20.166  19.454  25.001  1.00 62.94           O  
ATOM   3399  N   PHE B  74     -19.880  15.602  23.332  1.00 42.86           N  
ATOM   3400  CA  PHE B  74     -19.413  14.231  23.114  1.00 38.87           C  
ATOM   3401  C   PHE B  74     -17.905  14.087  23.004  1.00 36.51           C  
ATOM   3402  O   PHE B  74     -17.250  14.736  22.191  1.00 36.91           O  
ATOM   3403  CB  PHE B  74     -20.086  13.589  21.902  1.00 36.02           C  
ATOM   3404  CG  PHE B  74     -20.151  12.090  21.989  1.00 37.89           C  
ATOM   3405  CD1 PHE B  74     -21.286  11.462  22.473  1.00 42.23           C  
ATOM   3406  CD2 PHE B  74     -19.063  11.313  21.633  1.00 44.36           C  
ATOM   3407  CE1 PHE B  74     -21.349  10.082  22.584  1.00 39.30           C  
ATOM   3408  CE2 PHE B  74     -19.114   9.929  21.745  1.00 41.31           C  
ATOM   3409  CZ  PHE B  74     -20.260   9.316  22.216  1.00 44.19           C  
ATOM   3410  N   ILE B  75     -17.355  13.218  23.833  1.00 41.73           N  
ATOM   3411  CA  ILE B  75     -15.923  12.983  23.821  1.00 40.04           C  
ATOM   3412  C   ILE B  75     -15.621  11.630  23.201  1.00 41.93           C  
ATOM   3413  O   ILE B  75     -16.132  10.606  23.659  1.00 37.11           O  
ATOM   3414  CB  ILE B  75     -15.351  12.961  25.239  1.00 38.53           C  
ATOM   3415  CG1 ILE B  75     -15.468  14.340  25.886  1.00 36.76           C  
ATOM   3416  CG2 ILE B  75     -13.890  12.446  25.217  1.00 36.56           C  
ATOM   3417  CD1 ILE B  75     -15.230  14.328  27.413  1.00 44.27           C  
ATOM   3418  N   PHE B  76     -14.799  11.640  22.156  1.00 36.65           N  
ATOM   3419  CA  PHE B  76     -14.177  10.430  21.659  1.00 38.57           C  
ATOM   3420  C   PHE B  76     -12.850  10.282  22.382  1.00 40.81           C  
ATOM   3421  O   PHE B  76     -11.955  11.109  22.215  1.00 35.74           O  
ATOM   3422  CB  PHE B  76     -13.919  10.520  20.152  1.00 40.96           C  
ATOM   3423  CG  PHE B  76     -15.148  10.344  19.295  1.00 36.19           C  
ATOM   3424  CD1 PHE B  76     -15.380   9.147  18.637  1.00 37.08           C  
ATOM   3425  CD2 PHE B  76     -16.042  11.385  19.110  1.00 38.64           C  
ATOM   3426  CE1 PHE B  76     -16.488   8.982  17.835  1.00 34.40           C  
ATOM   3427  CE2 PHE B  76     -17.160  11.225  18.306  1.00 37.06           C  
ATOM   3428  CZ  PHE B  76     -17.376  10.019  17.664  1.00 32.82           C  
ATOM   3429  N   TRP B  77     -12.727   9.231  23.185  1.00 38.07           N  
ATOM   3430  CA  TRP B  77     -11.517   8.968  23.966  1.00 27.49           C  
ATOM   3431  C   TRP B  77     -10.638   8.009  23.165  1.00 30.09           C  
ATOM   3432  O   TRP B  77     -10.981   6.845  22.990  1.00 32.68           O  
ATOM   3433  CB  TRP B  77     -11.950   8.336  25.284  1.00 32.73           C  
ATOM   3434  CG  TRP B  77     -10.929   8.040  26.380  1.00 35.56           C  
ATOM   3435  CD1 TRP B  77     -10.648   6.806  26.916  1.00 34.05           C  
ATOM   3436  CD2 TRP B  77     -10.152   8.986  27.137  1.00 33.64           C  
ATOM   3437  CE2 TRP B  77      -9.419   8.253  28.096  1.00 31.54           C  
ATOM   3438  CE3 TRP B  77     -10.006  10.378  27.098  1.00 38.58           C  
ATOM   3439  NE1 TRP B  77      -9.733   6.928  27.934  1.00 37.92           N  
ATOM   3440  CZ2 TRP B  77      -8.549   8.862  28.993  1.00 35.89           C  
ATOM   3441  CZ3 TRP B  77      -9.135  10.984  27.999  1.00 40.48           C  
ATOM   3442  CH2 TRP B  77      -8.421  10.226  28.933  1.00 35.77           C  
ATOM   3443  N   ILE B  78      -9.522   8.511  22.657  1.00 31.34           N  
ATOM   3444  CA  ILE B  78      -8.609   7.694  21.865  1.00 35.30           C  
ATOM   3445  C   ILE B  78      -7.748   6.973  22.860  1.00 37.67           C  
ATOM   3446  O   ILE B  78      -6.805   7.528  23.402  1.00 36.05           O  
ATOM   3447  CB  ILE B  78      -7.795   8.559  20.889  1.00 40.06           C  
ATOM   3448  CG1 ILE B  78      -8.770   9.328  19.987  1.00 40.14           C  
ATOM   3449  CG2 ILE B  78      -6.802   7.699  20.055  1.00 28.23           C  
ATOM   3450  CD1 ILE B  78      -8.300  10.694  19.641  1.00 57.41           C  
ATOM   3451  N   ALA B  79      -8.125   5.732  23.136  1.00 40.50           N  
ATOM   3452  CA  ALA B  79      -7.557   4.988  24.242  1.00 32.97           C  
ATOM   3453  C   ALA B  79      -6.241   4.337  23.826  1.00 37.09           C  
ATOM   3454  O   ALA B  79      -6.143   3.115  23.797  1.00 33.68           O  
ATOM   3455  CB  ALA B  79      -8.556   3.939  24.727  1.00 27.73           C  
ATOM   3456  N   ASP B  80      -5.236   5.160  23.505  1.00 32.81           N  
ATOM   3457  CA  ASP B  80      -3.949   4.650  23.039  1.00 32.41           C  
ATOM   3458  C   ASP B  80      -3.226   3.782  24.083  1.00 39.88           C  
ATOM   3459  O   ASP B  80      -2.844   2.650  23.780  1.00 36.14           O  
ATOM   3460  CB  ASP B  80      -3.022   5.773  22.515  1.00 33.61           C  
ATOM   3461  CG  ASP B  80      -2.910   6.966  23.483  1.00 40.19           C  
ATOM   3462  OD1 ASP B  80      -2.219   7.933  23.124  1.00 39.51           O  
ATOM   3463  OD2 ASP B  80      -3.495   6.941  24.591  1.00 40.40           O1-
ATOM   3464  N   TRP B  81      -3.041   4.304  25.298  1.00 33.17           N  
ATOM   3465  CA  TRP B  81      -2.371   3.573  26.376  0.50 35.96           C  
ATOM   3467  C   TRP B  81      -3.096   2.260  26.657  1.00 38.45           C  
ATOM   3468  O   TRP B  81      -2.492   1.269  27.070  1.00 37.80           O  
ATOM   3469  CB  TRP B  81      -2.375   4.417  27.654  0.50 39.05           C  
ATOM   3471  CG  TRP B  81      -1.143   4.306  28.512  0.50 38.73           C  
ATOM   3473  CD1 TRP B  81      -0.266   3.264  28.569  0.50 45.62           C  
ATOM   3475  CD2 TRP B  81      -0.672   5.278  29.461  0.50 40.11           C  
ATOM   3477  CE2 TRP B  81       0.504   4.761  30.043  0.50 40.15           C  
ATOM   3479  CE3 TRP B  81      -1.128   6.537  29.867  0.50 40.38           C  
ATOM   3481  NE1 TRP B  81       0.735   3.534  29.479  0.50 43.17           N  
ATOM   3483  CZ2 TRP B  81       1.233   5.461  31.008  0.50 32.37           C  
ATOM   3485  CZ3 TRP B  81      -0.406   7.229  30.826  0.50 43.07           C  
ATOM   3487  CH2 TRP B  81       0.760   6.686  31.387  0.50 43.01           C  
ATOM   3489  N   PHE B  82      -4.411   2.279  26.472  1.00 38.58           N  
ATOM   3490  CA  PHE B  82      -5.227   1.088  26.703  1.00 34.16           C  
ATOM   3491  C   PHE B  82      -4.930   0.017  25.673  1.00 37.35           C  
ATOM   3492  O   PHE B  82      -4.756  -1.155  26.011  1.00 41.44           O  
ATOM   3493  CB  PHE B  82      -6.715   1.459  26.695  1.00 34.61           C  
ATOM   3494  CG  PHE B  82      -7.151   2.217  27.924  1.00 38.36           C  
ATOM   3495  CD1 PHE B  82      -7.067   3.596  27.968  1.00 38.29           C  
ATOM   3496  CD2 PHE B  82      -7.614   1.542  29.044  1.00 34.71           C  
ATOM   3497  CE1 PHE B  82      -7.450   4.290  29.094  1.00 37.65           C  
ATOM   3498  CE2 PHE B  82      -8.002   2.229  30.176  1.00 33.62           C  
ATOM   3499  CZ  PHE B  82      -7.916   3.603  30.201  1.00 39.49           C  
ATOM   3500  N   ALA B  83      -4.867   0.428  24.409  1.00 42.38           N  
ATOM   3501  CA  ALA B  83      -4.461  -0.470  23.337  1.00 41.53           C  
ATOM   3502  C   ALA B  83      -3.094  -1.074  23.632  1.00 38.53           C  
ATOM   3503  O   ALA B  83      -2.873  -2.278  23.444  1.00 34.40           O  
ATOM   3504  CB  ALA B  83      -4.437   0.270  22.004  1.00 35.41           C  
ATOM   3505  N   HIS B  84      -2.166  -0.231  24.075  1.00 32.41           N  
ATOM   3506  CA  HIS B  84      -0.822  -0.712  24.386  1.00 40.07           C  
ATOM   3507  C   HIS B  84      -0.923  -1.747  25.501  1.00 35.19           C  
ATOM   3508  O   HIS B  84      -0.377  -2.840  25.411  1.00 35.84           O  
ATOM   3509  CB  HIS B  84       0.074   0.457  24.799  1.00 41.36           C  
ATOM   3510  CG  HIS B  84       1.338   0.043  25.481  1.00 43.62           C  
ATOM   3511  CD2 HIS B  84       1.660  -0.032  26.795  1.00 51.90           C  
ATOM   3512  ND1 HIS B  84       2.467  -0.332  24.787  1.00 47.76           N  
ATOM   3513  CE1 HIS B  84       3.427  -0.634  25.643  1.00 55.81           C  
ATOM   3514  NE2 HIS B  84       2.963  -0.466  26.868  1.00 53.56           N  
ATOM   3515  N   LEU B  85      -1.664  -1.394  26.543  1.00 38.78           N  
ATOM   3516  CA  LEU B  85      -1.839  -2.258  27.704  1.00 40.06           C  
ATOM   3517  C   LEU B  85      -2.477  -3.578  27.292  1.00 40.91           C  
ATOM   3518  O   LEU B  85      -2.172  -4.622  27.852  1.00 40.78           O  
ATOM   3519  CB  LEU B  85      -2.699  -1.549  28.757  1.00 32.24           C  
ATOM   3520  CG  LEU B  85      -2.755  -2.115  30.181  1.00 39.76           C  
ATOM   3521  CD1 LEU B  85      -1.354  -2.275  30.785  1.00 30.31           C  
ATOM   3522  CD2 LEU B  85      -3.654  -1.256  31.073  1.00 30.08           C  
ATOM   3523  N   ASN B  86      -3.346  -3.528  26.288  1.00 38.20           N  
ATOM   3524  CA  ASN B  86      -4.027  -4.728  25.790  1.00 34.85           C  
ATOM   3525  C   ASN B  86      -3.249  -5.454  24.660  1.00 47.92           C  
ATOM   3526  O   ASN B  86      -3.778  -6.348  24.001  1.00 43.23           O  
ATOM   3527  CB  ASN B  86      -5.450  -4.354  25.339  1.00 33.82           C  
ATOM   3528  CG  ASN B  86      -6.424  -5.521  25.391  1.00 44.37           C  
ATOM   3529  ND2 ASN B  86      -7.641  -5.284  24.909  1.00 38.48           N  
ATOM   3530  OD1 ASN B  86      -6.098  -6.616  25.862  1.00 40.23           O  
ATOM   3531  N   ASN B  87      -1.996  -5.059  24.440  1.00 39.32           N  
ATOM   3532  CA  ASN B  87      -1.123  -5.728  23.463  1.00 45.56           C  
ATOM   3533  C   ASN B  87      -1.541  -5.602  22.000  1.00 49.65           C  
ATOM   3534  O   ASN B  87      -1.275  -6.504  21.206  1.00 41.94           O  
ATOM   3535  CB  ASN B  87      -0.968  -7.220  23.786  1.00 44.33           C  
ATOM   3536  CG  ASN B  87      -0.355  -7.464  25.154  1.00 55.85           C  
ATOM   3537  ND2 ASN B  87      -0.836  -8.496  25.847  1.00 57.39           N  
ATOM   3538  OD1 ASN B  87       0.544  -6.741  25.582  1.00 54.69           O  
ATOM   3539  N   LYS B  88      -2.184  -4.497  21.634  1.00 50.24           N  
ATOM   3540  CA  LYS B  88      -2.587  -4.311  20.241  1.00 45.70           C  
ATOM   3541  C   LYS B  88      -1.418  -3.795  19.412  1.00 45.52           C  
ATOM   3542  O   LYS B  88      -0.572  -3.058  19.916  1.00 41.15           O  
ATOM   3543  CB  LYS B  88      -3.799  -3.387  20.143  1.00 43.91           C  
ATOM   3544  CG  LYS B  88      -5.013  -3.929  20.863  1.00 43.23           C  
ATOM   3545  CD  LYS B  88      -5.336  -5.346  20.371  1.00 47.94           C  
ATOM   3546  CE  LYS B  88      -6.331  -6.054  21.289  1.00 50.72           C  
ATOM   3547  NZ  LYS B  88      -7.553  -5.232  21.488  1.00 42.29           N1+
ATOM   3548  N   MET B  89      -1.351  -4.197  18.148  1.00 54.17           N  
ATOM   3549  CA  MET B  89      -0.193  -3.852  17.330  1.00 57.86           C  
ATOM   3550  C   MET B  89       1.109  -4.198  18.036  1.00 53.95           C  
ATOM   3551  O   MET B  89       2.041  -3.399  18.023  1.00 57.15           O  
ATOM   3552  CB  MET B  89      -0.172  -2.357  17.056  1.00 66.70           C  
ATOM   3553  CG  MET B  89      -0.557  -1.992  15.668  1.00 71.91           C  
ATOM   3554  SD  MET B  89      -2.292  -1.639  15.579  1.00 74.88           S  
ATOM   3555  CE  MET B  89      -2.386  -1.411  13.834  1.00 40.53           C  
ATOM   3556  N   SER B  90       1.156  -5.360  18.680  1.00 60.25           N  
ATOM   3557  CA  SER B  90       2.296  -5.753  19.511  1.00 75.16           C  
ATOM   3558  C   SER B  90       2.616  -4.745  20.632  1.00 74.20           C  
ATOM   3559  O   SER B  90       3.702  -4.765  21.210  1.00 73.70           O  
ATOM   3560  CB  SER B  90       3.530  -5.999  18.639  1.00 87.51           C  
ATOM   3561  OG  SER B  90       3.188  -6.766  17.492  1.00 94.88           O  
ATOM   3562  N   GLY B  91       1.662  -3.876  20.947  1.00 74.04           N  
ATOM   3563  CA  GLY B  91       1.869  -2.870  21.973  1.00 69.02           C  
ATOM   3564  C   GLY B  91       2.690  -1.679  21.498  1.00 69.19           C  
ATOM   3565  O   GLY B  91       2.950  -0.756  22.278  1.00 74.44           O  
ATOM   3566  N   ASP B  92       3.088  -1.695  20.223  1.00 49.07           N  
ATOM   3567  CA  ASP B  92       3.839  -0.593  19.619  1.00 46.16           C  
ATOM   3568  C   ASP B  92       3.040   0.717  19.579  1.00 43.76           C  
ATOM   3569  O   ASP B  92       2.088   0.862  18.816  1.00 45.56           O  
ATOM   3570  CB  ASP B  92       4.318  -0.968  18.211  1.00 53.35           C  
ATOM   3571  CG  ASP B  92       5.164   0.123  17.570  1.00 67.28           C  
ATOM   3572  OD1 ASP B  92       6.024  -0.212  16.723  1.00 68.38           O  
ATOM   3573  OD2 ASP B  92       4.974   1.315  17.913  1.00 70.87           O1-
ATOM   3574  N   LEU B  93       3.477   1.678  20.385  1.00 45.15           N  
ATOM   3575  CA  LEU B  93       2.739   2.909  20.629  1.00 46.12           C  
ATOM   3576  C   LEU B  93       2.738   3.833  19.415  1.00 44.47           C  
ATOM   3577  O   LEU B  93       1.757   4.530  19.171  1.00 41.92           O  
ATOM   3578  CB  LEU B  93       3.321   3.621  21.853  1.00 53.13           C  
ATOM   3579  CG  LEU B  93       2.396   4.137  22.957  1.00 64.91           C  
ATOM   3580  CD1 LEU B  93       0.975   3.596  22.856  1.00 67.48           C  
ATOM   3581  CD2 LEU B  93       3.004   3.820  24.317  1.00 66.45           C  
ATOM   3582  N   LYS B  94       3.828   3.826  18.650  1.00 40.97           N  
ATOM   3583  CA  LYS B  94       3.885   4.587  17.406  1.00 41.50           C  
ATOM   3584  C   LYS B  94       2.837   4.133  16.389  1.00 40.63           C  
ATOM   3585  O   LYS B  94       2.264   4.958  15.692  1.00 44.16           O  
ATOM   3586  CB  LYS B  94       5.278   4.513  16.774  1.00 55.50           C  
ATOM   3587  CG  LYS B  94       6.326   5.365  17.473  1.00 69.16           C  
ATOM   3588  CD  LYS B  94       7.668   5.269  16.764  1.00 80.99           C  
ATOM   3589  CE  LYS B  94       8.676   6.261  17.328  1.00 89.88           C  
ATOM   3590  NZ  LYS B  94       9.993   6.186  16.617  1.00 92.16           N1+
ATOM   3591  N   LYS B  95       2.589   2.827  16.299  1.00 41.45           N  
ATOM   3592  CA  LYS B  95       1.572   2.325  15.376  1.00 37.90           C  
ATOM   3593  C   LYS B  95       0.173   2.659  15.895  1.00 39.93           C  
ATOM   3594  O   LYS B  95      -0.691   3.123  15.158  1.00 45.95           O  
ATOM   3595  CB  LYS B  95       1.713   0.816  15.203  1.00 36.27           C  
ATOM   3596  CG  LYS B  95       2.995   0.369  14.506  1.00 38.41           C  
ATOM   3597  CD  LYS B  95       2.966  -1.149  14.267  1.00 42.38           C  
ATOM   3598  CE  LYS B  95       4.129  -1.603  13.373  1.00 55.63           C  
ATOM   3599  NZ  LYS B  95       4.054  -3.070  13.093  1.00 63.56           N1+
ATOM   3600  N   ILE B  96      -0.042   2.406  17.180  1.00 36.51           N  
ATOM   3601  CA  ILE B  96      -1.295   2.767  17.843  1.00 39.21           C  
ATOM   3602  C   ILE B  96      -1.678   4.239  17.611  1.00 34.26           C  
ATOM   3603  O   ILE B  96      -2.821   4.538  17.253  1.00 39.10           O  
ATOM   3604  CB  ILE B  96      -1.233   2.445  19.350  1.00 39.28           C  
ATOM   3605  CG1 ILE B  96      -1.164   0.924  19.552  1.00 43.51           C  
ATOM   3606  CG2 ILE B  96      -2.427   3.043  20.090  1.00 35.29           C  
ATOM   3607  CD1 ILE B  96      -0.666   0.513  20.941  1.00 41.53           C  
ATOM   3608  N   LYS B  97      -0.720   5.143  17.783  1.00 36.00           N  
ATOM   3609  CA  LYS B  97      -0.968   6.571  17.587  1.00 32.84           C  
ATOM   3610  C   LYS B  97      -1.314   6.892  16.139  1.00 42.60           C  
ATOM   3611  O   LYS B  97      -2.158   7.741  15.875  1.00 37.26           O  
ATOM   3612  CB  LYS B  97       0.254   7.383  17.982  1.00 40.24           C  
ATOM   3613  CG  LYS B  97       0.794   7.079  19.362  1.00 62.08           C  
ATOM   3614  CD  LYS B  97       0.179   7.952  20.430  1.00 65.04           C  
ATOM   3615  CE  LYS B  97       1.190   8.211  21.537  1.00 76.91           C  
ATOM   3616  NZ  LYS B  97       0.693   9.230  22.498  1.00 90.37           N1+
ATOM   3617  N   LYS B  98      -0.634   6.239  15.199  1.00 34.60           N  
ATOM   3618  CA  LYS B  98      -0.980   6.422  13.801  1.00 40.80           C  
ATOM   3619  C   LYS B  98      -2.401   5.941  13.525  1.00 41.12           C  
ATOM   3620  O   LYS B  98      -3.155   6.610  12.819  1.00 37.41           O  
ATOM   3621  CB  LYS B  98       0.017   5.712  12.876  1.00 37.89           C  
ATOM   3622  CG  LYS B  98       0.420   6.557  11.675  1.00 56.46           C  
ATOM   3623  CD  LYS B  98       1.916   6.432  11.392  1.00 69.35           C  
ATOM   3624  CE  LYS B  98       2.386   7.523  10.441  1.00 83.11           C  
ATOM   3625  NZ  LYS B  98       1.779   8.848  10.775  1.00 90.99           N1+
ATOM   3626  N   VAL B  99      -2.773   4.791  14.082  1.00 35.91           N  
ATOM   3627  CA  VAL B  99      -4.141   4.301  13.890  1.00 38.08           C  
ATOM   3628  C   VAL B  99      -5.125   5.284  14.507  1.00 35.76           C  
ATOM   3629  O   VAL B  99      -6.198   5.529  13.958  1.00 35.80           O  
ATOM   3630  CB  VAL B  99      -4.351   2.917  14.511  1.00 31.01           C  
ATOM   3631  CG1 VAL B  99      -5.817   2.486  14.397  1.00 33.33           C  
ATOM   3632  CG2 VAL B  99      -3.422   1.902  13.837  1.00 30.86           C  
ATOM   3633  N   GLY B 100      -4.750   5.847  15.651  1.00 37.16           N  
ATOM   3634  CA  GLY B 100      -5.583   6.822  16.345  1.00 34.58           C  
ATOM   3635  C   GLY B 100      -5.824   8.064  15.503  1.00 35.35           C  
ATOM   3636  O   GLY B 100      -6.942   8.572  15.398  1.00 37.62           O  
ATOM   3637  N   SER B 101      -4.762   8.531  14.863  1.00 36.12           N  
ATOM   3638  CA  SER B 101      -4.862   9.655  13.940  1.00 37.91           C  
ATOM   3639  C   SER B 101      -5.759   9.296  12.771  1.00 39.09           C  
ATOM   3640  O   SER B 101      -6.522  10.124  12.291  1.00 39.55           O  
ATOM   3641  CB  SER B 101      -3.478  10.061  13.428  1.00 35.11           C  
ATOM   3642  OG  SER B 101      -2.718  10.652  14.459  1.00 48.23           O  
ATOM   3643  N   TYR B 102      -5.659   8.058  12.306  1.00 36.42           N  
ATOM   3644  CA  TYR B 102      -6.509   7.609  11.213  1.00 34.58           C  
ATOM   3645  C   TYR B 102      -7.997   7.623  11.634  1.00 38.49           C  
ATOM   3646  O   TYR B 102      -8.869   8.047  10.867  1.00 39.00           O  
ATOM   3647  CB  TYR B 102      -6.070   6.219  10.738  1.00 31.48           C  
ATOM   3648  CG  TYR B 102      -7.114   5.510   9.897  1.00 39.85           C  
ATOM   3649  CD1 TYR B 102      -7.789   4.390  10.373  1.00 37.47           C  
ATOM   3650  CD2 TYR B 102      -7.418   5.963   8.624  1.00 51.33           C  
ATOM   3651  CE1 TYR B 102      -8.744   3.739   9.586  1.00 43.13           C  
ATOM   3652  CE2 TYR B 102      -8.366   5.333   7.845  1.00 51.90           C  
ATOM   3653  CZ  TYR B 102      -9.025   4.225   8.324  1.00 51.33           C  
ATOM   3654  OH  TYR B 102      -9.967   3.626   7.515  1.00 59.48           O  
ATOM   3655  N   PHE B 103      -8.286   7.165  12.850  1.00 32.86           N  
ATOM   3656  CA  PHE B 103      -9.669   7.123  13.327  1.00 28.74           C  
ATOM   3657  C   PHE B 103     -10.278   8.518  13.281  1.00 35.50           C  
ATOM   3658  O   PHE B 103     -11.395   8.700  12.826  1.00 36.17           O  
ATOM   3659  CB  PHE B 103      -9.736   6.594  14.767  1.00 34.04           C  
ATOM   3660  CG  PHE B 103      -9.709   5.096  14.872  1.00 32.18           C  
ATOM   3661  CD1 PHE B 103     -10.101   4.465  16.033  1.00 38.37           C  
ATOM   3662  CD2 PHE B 103      -9.317   4.322  13.804  1.00 32.11           C  
ATOM   3663  CE1 PHE B 103     -10.076   3.085  16.134  1.00 37.00           C  
ATOM   3664  CE2 PHE B 103      -9.302   2.941  13.897  1.00 36.69           C  
ATOM   3665  CZ  PHE B 103      -9.679   2.329  15.062  1.00 38.53           C  
ATOM   3666  N   ILE B 104      -9.527   9.505  13.757  1.00 35.79           N  
ATOM   3667  CA  ILE B 104     -10.018  10.868  13.834  1.00 36.20           C  
ATOM   3668  C   ILE B 104     -10.332  11.381  12.430  1.00 34.27           C  
ATOM   3669  O   ILE B 104     -11.383  11.969  12.200  1.00 37.02           O  
ATOM   3670  CB  ILE B 104      -8.986  11.767  14.537  1.00 43.91           C  
ATOM   3671  CG1 ILE B 104      -8.893  11.400  16.021  1.00 39.81           C  
ATOM   3672  CG2 ILE B 104      -9.311  13.245  14.358  1.00 35.97           C  
ATOM   3673  CD1 ILE B 104      -7.713  12.062  16.715  1.00 46.28           C  
ATOM   3674  N   GLU B 105      -9.428  11.131  11.492  1.00 35.81           N  
ATOM   3675  CA  GLU B 105      -9.666  11.506  10.107  1.00 41.48           C  
ATOM   3676  C   GLU B 105     -10.970  10.926   9.577  1.00 38.43           C  
ATOM   3677  O   GLU B 105     -11.699  11.603   8.866  1.00 34.21           O  
ATOM   3678  CB  GLU B 105      -8.507  11.076   9.211  1.00 43.54           C  
ATOM   3679  CG  GLU B 105      -7.255  11.890   9.403  1.00 56.44           C  
ATOM   3680  CD  GLU B 105      -7.428  13.330   8.971  1.00 62.36           C  
ATOM   3681  OE1 GLU B 105      -7.398  14.209   9.852  1.00 72.87           O  
ATOM   3682  OE2 GLU B 105      -7.605  13.583   7.759  1.00 53.10           O1-
ATOM   3683  N   VAL B 106     -11.260   9.670   9.912  1.00 35.77           N  
ATOM   3684  CA  VAL B 106     -12.526   9.054   9.507  1.00 32.40           C  
ATOM   3685  C   VAL B 106     -13.713   9.761  10.150  1.00 39.14           C  
ATOM   3686  O   VAL B 106     -14.695  10.105   9.475  1.00 38.09           O  
ATOM   3687  CB  VAL B 106     -12.595   7.536   9.873  1.00 34.08           C  
ATOM   3688  CG1 VAL B 106     -13.986   7.009   9.667  1.00 39.90           C  
ATOM   3689  CG2 VAL B 106     -11.598   6.737   9.056  1.00 37.65           C  
ATOM   3690  N   TRP B 107     -13.625   9.970  11.461  1.00 35.45           N  
ATOM   3691  CA  TRP B 107     -14.760  10.496  12.206  1.00 34.17           C  
ATOM   3692  C   TRP B 107     -15.035  11.908  11.741  1.00 38.78           C  
ATOM   3693  O   TRP B 107     -16.186  12.347  11.700  1.00 36.57           O  
ATOM   3694  CB  TRP B 107     -14.482  10.482  13.709  1.00 37.57           C  
ATOM   3695  CG  TRP B 107     -14.601   9.119  14.362  1.00 34.54           C  
ATOM   3696  CD1 TRP B 107     -15.569   8.160  14.137  1.00 31.36           C  
ATOM   3697  CD2 TRP B 107     -13.736   8.584  15.368  1.00 30.32           C  
ATOM   3698  CE2 TRP B 107     -14.224   7.301  15.706  1.00 38.07           C  
ATOM   3699  CE3 TRP B 107     -12.598   9.074  16.030  1.00 35.72           C  
ATOM   3700  NE1 TRP B 107     -15.340   7.062  14.938  1.00 38.20           N  
ATOM   3701  CZ2 TRP B 107     -13.607   6.498  16.675  1.00 32.11           C  
ATOM   3702  CZ3 TRP B 107     -11.985   8.275  16.980  1.00 33.12           C  
ATOM   3703  CH2 TRP B 107     -12.492   7.002  17.294  1.00 33.81           C  
ATOM   3704  N   LYS B 108     -13.973  12.619  11.366  1.00 37.32           N  
ATOM   3705  CA  LYS B 108     -14.131  13.993  10.882  1.00 44.29           C  
ATOM   3706  C   LYS B 108     -14.812  14.069   9.518  1.00 41.39           C  
ATOM   3707  O   LYS B 108     -15.281  15.124   9.133  1.00 46.66           O  
ATOM   3708  CB  LYS B 108     -12.797  14.755  10.884  1.00 40.92           C  
ATOM   3709  CG  LYS B 108     -12.476  15.341  12.268  1.00 47.15           C  
ATOM   3710  CD  LYS B 108     -10.989  15.580  12.475  1.00 55.31           C  
ATOM   3711  CE  LYS B 108     -10.359  16.255  11.261  1.00 77.60           C  
ATOM   3712  NZ  LYS B 108      -8.864  16.333  11.345  1.00 87.04           N1+
ATOM   3713  N   SER B 109     -14.888  12.945   8.809  1.00 38.63           N  
ATOM   3714  CA  SER B 109     -15.564  12.901   7.509  1.00 50.54           C  
ATOM   3715  C   SER B 109     -16.862  12.088   7.545  1.00 51.63           C  
ATOM   3716  O   SER B 109     -17.398  11.727   6.502  1.00 55.07           O  
ATOM   3717  CB  SER B 109     -14.626  12.329   6.440  1.00 50.40           C  
ATOM   3718  OG  SER B 109     -13.386  13.011   6.447  1.00 60.81           O  
ATOM   3719  N   CYS B 110     -17.369  11.814   8.742  1.00 49.46           N  
ATOM   3720  CA  CYS B 110     -18.585  11.006   8.901  1.00 54.74           C  
ATOM   3721  C   CYS B 110     -19.893  11.781   8.966  1.00 62.69           C  
ATOM   3722  O   CYS B 110     -20.907  11.240   9.405  1.00 59.61           O  
ATOM   3723  CB  CYS B 110     -18.499  10.161  10.171  1.00 42.39           C  
ATOM   3724  SG  CYS B 110     -17.612   8.660   9.905  1.00 53.81           S  
ATOM   3725  N   GLY B 111     -19.877  13.042   8.558  1.00 70.20           N  
ATOM   3726  CA  GLY B 111     -21.073  13.853   8.656  1.00 67.57           C  
ATOM   3727  C   GLY B 111     -21.569  13.954  10.085  1.00 68.54           C  
ATOM   3728  O   GLY B 111     -22.775  13.995  10.338  1.00 69.06           O  
ATOM   3729  N   MET B 112     -20.634  13.966  11.027  1.00 64.21           N  
ATOM   3730  CA  MET B 112     -20.951  14.300  12.403  1.00 61.96           C  
ATOM   3731  C   MET B 112     -20.848  15.797  12.565  1.00 67.24           C  
ATOM   3732  O   MET B 112     -20.037  16.442  11.913  1.00 69.49           O  
ATOM   3733  CB  MET B 112     -19.981  13.629  13.371  1.00 50.75           C  
ATOM   3734  CG  MET B 112     -20.514  12.377  14.012  1.00 48.44           C  
ATOM   3735  SD  MET B 112     -19.412  11.779  15.309  1.00 47.18           S  
ATOM   3736  CE  MET B 112     -17.889  11.541  14.396  1.00 46.27           C  
ATOM   3737  N   ASN B 113     -21.672  16.358  13.437  1.00 75.82           N  
ATOM   3738  CA  ASN B 113     -21.540  17.761  13.778  1.00 75.83           C  
ATOM   3739  C   ASN B 113     -20.419  17.853  14.790  1.00 66.21           C  
ATOM   3740  O   ASN B 113     -20.407  17.101  15.753  1.00 74.19           O  
ATOM   3741  CB  ASN B 113     -22.853  18.292  14.345  1.00 90.31           C  
ATOM   3742  CG  ASN B 113     -24.042  17.969  13.452  1.00103.87           C  
ATOM   3743  ND2 ASN B 113     -25.190  17.691  14.066  1.00105.16           N  
ATOM   3744  OD1 ASN B 113     -23.928  17.966  12.223  1.00110.12           O  
ATOM   3745  N   MET B 114     -19.465  18.750  14.558  1.00 59.44           N  
ATOM   3746  CA  MET B 114     -18.228  18.767  15.331  1.00 53.05           C  
ATOM   3747  C   MET B 114     -18.208  19.873  16.368  1.00 58.78           C  
ATOM   3748  O   MET B 114     -17.311  19.926  17.217  1.00 61.07           O  
ATOM   3749  CB  MET B 114     -17.023  18.921  14.399  1.00 53.73           C  
ATOM   3750  CG  MET B 114     -16.973  17.890  13.283  1.00 60.62           C  
ATOM   3751  SD  MET B 114     -16.878  16.197  13.902  1.00 71.09           S  
ATOM   3752  CE  MET B 114     -15.355  16.337  14.806  1.00 37.92           C  
ATOM   3753  N   GLU B 115     -19.185  20.767  16.289  1.00 66.18           N  
ATOM   3754  CA  GLU B 115     -19.250  21.895  17.208  1.00 69.12           C  
ATOM   3755  C   GLU B 115     -19.168  21.389  18.640  1.00 51.89           C  
ATOM   3756  O   GLU B 115     -18.495  21.983  19.475  1.00 57.29           O  
ATOM   3757  CB  GLU B 115     -20.542  22.694  17.008  1.00 88.12           C  
ATOM   3758  CG  GLU B 115     -21.069  22.682  15.580  1.00106.07           C  
ATOM   3759  CD  GLU B 115     -21.760  21.373  15.225  1.00117.13           C  
ATOM   3760  OE1 GLU B 115     -22.074  20.591  16.151  1.00121.36           O  
ATOM   3761  OE2 GLU B 115     -21.991  21.128  14.021  1.00119.10           O1-
ATOM   3762  N   ASN B 116     -19.850  20.281  18.916  1.00 42.32           N  
ATOM   3763  CA  ASN B 116     -19.870  19.722  20.258  1.00 44.61           C  
ATOM   3764  C   ASN B 116     -19.165  18.365  20.377  1.00 46.90           C  
ATOM   3765  O   ASN B 116     -19.464  17.564  21.270  1.00 47.69           O  
ATOM   3766  CB  ASN B 116     -21.311  19.656  20.761  1.00 45.47           C  
ATOM   3767  CG  ASN B 116     -21.983  21.022  20.747  1.00 55.39           C  
ATOM   3768  ND2 ASN B 116     -23.001  21.184  19.894  1.00 50.60           N  
ATOM   3769  OD1 ASN B 116     -21.576  21.929  21.480  1.00 49.16           O  
ATOM   3770  N   VAL B 117     -18.221  18.106  19.481  1.00 51.02           N  
ATOM   3771  CA  VAL B 117     -17.454  16.869  19.571  1.00 48.15           C  
ATOM   3772  C   VAL B 117     -15.994  17.138  19.925  1.00 49.91           C  
ATOM   3773  O   VAL B 117     -15.406  18.116  19.478  1.00 46.01           O  
ATOM   3774  CB  VAL B 117     -17.538  16.049  18.285  1.00 43.44           C  
ATOM   3775  CG1 VAL B 117     -16.711  14.749  18.414  1.00 40.36           C  
ATOM   3776  CG2 VAL B 117     -18.969  15.720  17.979  1.00 38.52           C  
ATOM   3777  N   GLN B 118     -15.422  16.264  20.744  1.00 44.07           N  
ATOM   3778  CA  GLN B 118     -14.041  16.388  21.145  1.00 45.50           C  
ATOM   3779  C   GLN B 118     -13.314  15.074  20.962  1.00 44.10           C  
ATOM   3780  O   GLN B 118     -13.844  14.011  21.300  1.00 40.39           O  
ATOM   3781  CB  GLN B 118     -13.962  16.768  22.616  1.00 46.47           C  
ATOM   3782  CG  GLN B 118     -13.953  18.248  22.876  1.00 60.10           C  
ATOM   3783  CD  GLN B 118     -13.480  18.557  24.280  1.00 66.48           C  
ATOM   3784  NE2 GLN B 118     -14.359  18.358  25.256  1.00 51.84           N  
ATOM   3785  OE1 GLN B 118     -12.324  18.940  24.488  1.00 70.91           O  
ATOM   3786  N   PHE B 119     -12.092  15.146  20.449  1.00 38.23           N  
ATOM   3787  CA  PHE B 119     -11.232  13.969  20.408  1.00 39.77           C  
ATOM   3788  C   PHE B 119     -10.145  14.170  21.445  1.00 42.19           C  
ATOM   3789  O   PHE B 119      -9.363  15.121  21.366  1.00 44.39           O  
ATOM   3790  CB  PHE B 119     -10.624  13.776  19.024  1.00 38.11           C  
ATOM   3791  CG  PHE B 119     -11.634  13.760  17.908  1.00 39.95           C  
ATOM   3792  CD1 PHE B 119     -11.851  14.893  17.141  1.00 41.18           C  
ATOM   3793  CD2 PHE B 119     -12.349  12.609  17.616  1.00 39.26           C  
ATOM   3794  CE1 PHE B 119     -12.772  14.883  16.106  1.00 43.12           C  
ATOM   3795  CE2 PHE B 119     -13.272  12.583  16.586  1.00 42.29           C  
ATOM   3796  CZ  PHE B 119     -13.488  13.728  15.824  1.00 40.62           C  
ATOM   3797  N   LEU B 120     -10.114  13.285  22.431  1.00 35.86           N  
ATOM   3798  CA  LEU B 120      -9.120  13.359  23.493  1.00 37.06           C  
ATOM   3799  C   LEU B 120      -8.284  12.094  23.519  1.00 37.39           C  
ATOM   3800  O   LEU B 120      -8.812  10.985  23.417  1.00 37.33           O  
ATOM   3801  CB  LEU B 120      -9.809  13.544  24.852  1.00 36.27           C  
ATOM   3802  CG  LEU B 120     -10.669  14.802  25.018  1.00 42.91           C  
ATOM   3803  CD1 LEU B 120     -11.271  14.839  26.407  1.00 42.12           C  
ATOM   3804  CD2 LEU B 120      -9.861  16.062  24.745  1.00 45.89           C  
ATOM   3805  N   TRP B 121      -6.978  12.263  23.664  1.00 38.94           N  
ATOM   3806  CA  TRP B 121      -6.079  11.121  23.762  1.00 39.42           C  
ATOM   3807  C   TRP B 121      -5.821  10.759  25.228  1.00 43.09           C  
ATOM   3808  O   TRP B 121      -5.491  11.628  26.051  1.00 43.04           O  
ATOM   3809  CB  TRP B 121      -4.756  11.437  23.080  1.00 40.16           C  
ATOM   3810  CG  TRP B 121      -4.857  11.702  21.615  1.00 40.59           C  
ATOM   3811  CD1 TRP B 121      -5.362  12.822  21.010  1.00 39.77           C  
ATOM   3812  CD2 TRP B 121      -4.420  10.834  20.559  1.00 32.77           C  
ATOM   3813  CE2 TRP B 121      -4.690  11.490  19.337  1.00 40.24           C  
ATOM   3814  CE3 TRP B 121      -3.836   9.561  20.530  1.00 34.63           C  
ATOM   3815  NE1 TRP B 121      -5.261  12.700  19.636  1.00 44.83           N  
ATOM   3816  CZ2 TRP B 121      -4.381  10.920  18.095  1.00 42.82           C  
ATOM   3817  CZ3 TRP B 121      -3.522   8.998  19.290  1.00 36.76           C  
ATOM   3818  CH2 TRP B 121      -3.798   9.679  18.094  1.00 35.15           C  
ATOM   3819  N   ALA B 122      -5.951   9.476  25.548  1.00 35.37           N  
ATOM   3820  CA  ALA B 122      -5.809   9.033  26.926  1.00 40.50           C  
ATOM   3821  C   ALA B 122      -4.444   9.449  27.464  1.00 34.49           C  
ATOM   3822  O   ALA B 122      -4.345  10.017  28.542  1.00 43.54           O  
ATOM   3823  CB  ALA B 122      -6.001   7.517  27.037  1.00 35.98           C  
ATOM   3824  N   SER B 123      -3.395   9.171  26.702  1.00 32.13           N  
ATOM   3825  CA  SER B 123      -2.042   9.453  27.162  1.00 39.66           C  
ATOM   3826  C   SER B 123      -1.822  10.942  27.418  1.00 39.51           C  
ATOM   3827  O   SER B 123      -1.210  11.308  28.416  1.00 40.27           O  
ATOM   3828  CB  SER B 123      -0.996   8.925  26.171  1.00 44.31           C  
ATOM   3829  OG  SER B 123      -1.108   9.564  24.911  1.00 40.92           O  
ATOM   3830  N   GLU B 124      -2.329  11.792  26.523  1.00 36.25           N  
ATOM   3831  CA  GLU B 124      -2.184  13.241  26.673  1.00 42.21           C  
ATOM   3832  C   GLU B 124      -2.913  13.749  27.921  1.00 43.28           C  
ATOM   3833  O   GLU B 124      -2.352  14.499  28.720  1.00 49.70           O  
ATOM   3834  CB  GLU B 124      -2.685  13.977  25.420  1.00 41.74           C  
ATOM   3835  CG  GLU B 124      -1.829  13.736  24.173  1.00 56.60           C  
ATOM   3836  CD  GLU B 124      -2.321  14.476  22.930  1.00 64.05           C  
ATOM   3837  OE1 GLU B 124      -3.245  15.321  23.028  1.00 57.15           O  
ATOM   3838  OE2 GLU B 124      -1.766  14.208  21.843  1.00 72.16           O1-
ATOM   3839  N   GLU B 125      -4.165  13.335  28.070  1.00 35.81           N  
ATOM   3840  CA  GLU B 125      -5.028  13.819  29.151  1.00 40.91           C  
ATOM   3841  C   GLU B 125      -4.576  13.334  30.519  1.00 41.10           C  
ATOM   3842  O   GLU B 125      -4.513  14.110  31.464  1.00 42.16           O  
ATOM   3843  CB  GLU B 125      -6.479  13.392  28.902  1.00 33.67           C  
ATOM   3844  CG  GLU B 125      -7.042  13.977  27.628  1.00 43.04           C  
ATOM   3845  CD  GLU B 125      -6.823  15.481  27.559  1.00 51.72           C  
ATOM   3846  OE1 GLU B 125      -7.138  16.171  28.545  1.00 56.18           O  
ATOM   3847  OE2 GLU B 125      -6.334  15.975  26.522  1.00 51.60           O1-
ATOM   3848  N   ILE B 126      -4.281  12.042  30.621  1.00 31.51           N  
ATOM   3849  CA  ILE B 126      -3.785  11.479  31.866  1.00 36.33           C  
ATOM   3850  C   ILE B 126      -2.523  12.191  32.308  1.00 37.43           C  
ATOM   3851  O   ILE B 126      -2.367  12.516  33.475  1.00 46.71           O  
ATOM   3852  CB  ILE B 126      -3.474   9.969  31.716  1.00 42.93           C  
ATOM   3853  CG1 ILE B 126      -4.773   9.175  31.546  1.00 35.89           C  
ATOM   3854  CG2 ILE B 126      -2.661   9.461  32.913  1.00 37.66           C  
ATOM   3855  CD1 ILE B 126      -4.553   7.792  30.966  1.00 33.58           C  
ATOM   3856  N   ASN B 127      -1.617  12.440  31.367  1.00 37.60           N  
ATOM   3857  CA  ASN B 127      -0.355  13.084  31.707  1.00 39.59           C  
ATOM   3858  C   ASN B 127      -0.471  14.596  31.952  1.00 42.88           C  
ATOM   3859  O   ASN B 127       0.489  15.229  32.388  1.00 43.42           O  
ATOM   3860  CB  ASN B 127       0.731  12.769  30.662  1.00 45.53           C  
ATOM   3861  CG  ASN B 127       1.342  11.384  30.857  1.00 53.06           C  
ATOM   3862  ND2 ASN B 127       1.408  10.608  29.781  1.00 50.70           N  
ATOM   3863  OD1 ASN B 127       1.744  11.016  31.964  1.00 55.81           O  
ATOM   3864  N   LYS B 128      -1.642  15.168  31.686  1.00 48.49           N  
ATOM   3865  CA  LYS B 128      -1.896  16.552  32.081  1.00 53.87           C  
ATOM   3866  C   LYS B 128      -2.189  16.604  33.573  1.00 52.13           C  
ATOM   3867  O   LYS B 128      -1.848  17.569  34.249  1.00 53.07           O  
ATOM   3868  CB  LYS B 128      -3.066  17.157  31.296  1.00 47.86           C  
ATOM   3869  CG  LYS B 128      -2.693  17.721  29.941  1.00 45.11           C  
ATOM   3870  CD  LYS B 128      -3.932  17.880  29.061  1.00 49.79           C  
ATOM   3871  CE  LYS B 128      -3.560  18.197  27.615  1.00 56.68           C  
ATOM   3872  NZ  LYS B 128      -4.771  18.396  26.764  1.00 60.14           N1+
ATOM   3873  N   LYS B 129      -2.830  15.559  34.080  1.00 49.90           N  
ATOM   3874  CA  LYS B 129      -3.144  15.478  35.502  1.00 50.73           C  
ATOM   3875  C   LYS B 129      -2.875  14.064  36.042  1.00 51.74           C  
ATOM   3876  O   LYS B 129      -3.801  13.362  36.454  1.00 42.01           O  
ATOM   3877  CB  LYS B 129      -4.599  15.895  35.750  1.00 50.54           C  
ATOM   3878  CG  LYS B 129      -4.889  17.353  35.396  1.00 55.19           C  
ATOM   3879  CD  LYS B 129      -6.294  17.776  35.795  1.00 58.13           C  
ATOM   3880  CE  LYS B 129      -7.343  17.154  34.887  1.00 65.61           C  
ATOM   3881  NZ  LYS B 129      -8.725  17.318  35.426  1.00 72.61           N1+
ATOM   3882  N   PRO B 130      -1.595  13.655  36.062  1.00 35.22           N  
ATOM   3883  CA  PRO B 130      -1.258  12.282  36.438  1.00 36.66           C  
ATOM   3884  C   PRO B 130      -1.537  12.004  37.925  1.00 39.19           C  
ATOM   3885  O   PRO B 130      -1.868  10.874  38.287  1.00 38.10           O  
ATOM   3886  CB  PRO B 130       0.251  12.194  36.169  1.00 41.11           C  
ATOM   3887  CG  PRO B 130       0.730  13.609  35.896  1.00 36.14           C  
ATOM   3888  CD  PRO B 130      -0.423  14.545  36.090  1.00 41.25           C  
ATOM   3889  N   ASN B 131      -1.384  13.004  38.783  1.00 36.75           N  
ATOM   3890  CA  ASN B 131      -1.599  12.741  40.206  1.00 42.89           C  
ATOM   3891  C   ASN B 131      -3.050  12.386  40.470  1.00 42.05           C  
ATOM   3892  O   ASN B 131      -3.336  11.362  41.090  1.00 44.02           O  
ATOM   3893  CB  ASN B 131      -1.159  13.903  41.100  1.00 42.90           C  
ATOM   3894  CG  ASN B 131      -1.325  13.581  42.587  1.00 56.21           C  
ATOM   3895  ND2 ASN B 131      -2.412  14.059  43.176  1.00 58.11           N  
ATOM   3896  OD1 ASN B 131      -0.497  12.894  43.187  1.00 63.80           O  
ATOM   3897  N   GLU B 132      -3.959  13.224  39.972  1.00 49.27           N  
ATOM   3898  CA  GLU B 132      -5.393  12.984  40.104  1.00 44.65           C  
ATOM   3899  C   GLU B 132      -5.783  11.664  39.450  1.00 40.15           C  
ATOM   3900  O   GLU B 132      -6.448  10.830  40.062  1.00 45.80           O  
ATOM   3901  CB  GLU B 132      -6.215  14.113  39.463  1.00 41.90           C  
ATOM   3902  CG  GLU B 132      -7.721  13.793  39.395  1.00 48.88           C  
ATOM   3903  CD  GLU B 132      -8.567  14.910  38.774  1.00 57.67           C  
ATOM   3904  OE1 GLU B 132      -9.760  14.654  38.450  1.00 51.57           O  
ATOM   3905  OE2 GLU B 132      -8.047  16.039  38.610  1.00 52.46           O1-
ATOM   3906  N   TYR B 133      -5.381  11.475  38.199  1.00 40.30           N  
ATOM   3907  CA  TYR B 133      -5.759  10.255  37.488  1.00 37.47           C  
ATOM   3908  C   TYR B 133      -5.311   8.995  38.224  1.00 40.09           C  
ATOM   3909  O   TYR B 133      -6.110   8.100  38.500  1.00 40.00           O  
ATOM   3910  CB  TYR B 133      -5.192  10.231  36.075  1.00 34.89           C  
ATOM   3911  CG  TYR B 133      -5.652   9.013  35.295  1.00 37.98           C  
ATOM   3912  CD1 TYR B 133      -6.891   8.999  34.670  1.00 41.41           C  
ATOM   3913  CD2 TYR B 133      -4.852   7.874  35.196  1.00 35.63           C  
ATOM   3914  CE1 TYR B 133      -7.325   7.896  33.961  1.00 37.51           C  
ATOM   3915  CE2 TYR B 133      -5.284   6.758  34.489  1.00 32.74           C  
ATOM   3916  CZ  TYR B 133      -6.526   6.776  33.871  1.00 34.99           C  
ATOM   3917  OH  TYR B 133      -6.988   5.679  33.161  1.00 32.07           O  
ATOM   3918  N   TRP B 134      -4.023   8.915  38.528  1.00 40.53           N  
ATOM   3919  CA  TRP B 134      -3.507   7.701  39.149  1.00 41.07           C  
ATOM   3920  C   TRP B 134      -4.027   7.505  40.586  1.00 39.26           C  
ATOM   3921  O   TRP B 134      -4.238   6.368  41.033  1.00 44.61           O  
ATOM   3922  CB  TRP B 134      -1.976   7.627  39.005  1.00 43.62           C  
ATOM   3923  CG  TRP B 134      -1.579   7.479  37.533  1.00 37.15           C  
ATOM   3924  CD1 TRP B 134      -1.016   8.435  36.719  1.00 37.41           C  
ATOM   3925  CD2 TRP B 134      -1.776   6.324  36.711  1.00 31.91           C  
ATOM   3926  CE2 TRP B 134      -1.299   6.641  35.416  1.00 33.41           C  
ATOM   3927  CE3 TRP B 134      -2.304   5.047  36.945  1.00 40.07           C  
ATOM   3928  NE1 TRP B 134      -0.841   7.932  35.445  1.00 35.75           N  
ATOM   3929  CZ2 TRP B 134      -1.329   5.727  34.370  1.00 36.95           C  
ATOM   3930  CZ3 TRP B 134      -2.328   4.142  35.915  1.00 34.30           C  
ATOM   3931  CH2 TRP B 134      -1.848   4.484  34.632  1.00 42.63           C  
ATOM   3932  N   SER B 135      -4.292   8.604  41.287  1.00 38.34           N  
ATOM   3933  CA  SER B 135      -4.875   8.509  42.629  1.00 43.86           C  
ATOM   3934  C   SER B 135      -6.236   7.847  42.540  1.00 39.33           C  
ATOM   3935  O   SER B 135      -6.596   7.005  43.362  1.00 39.72           O  
ATOM   3936  CB  SER B 135      -4.993   9.887  43.288  1.00 43.37           C  
ATOM   3937  OG  SER B 135      -3.705  10.399  43.591  1.00 46.47           O  
ATOM   3938  N   LEU B 136      -6.969   8.218  41.503  1.00 36.58           N  
ATOM   3939  CA  LEU B 136      -8.278   7.660  41.225  1.00 35.83           C  
ATOM   3940  C   LEU B 136      -8.158   6.157  40.932  1.00 43.32           C  
ATOM   3941  O   LEU B 136      -8.902   5.333  41.476  1.00 41.09           O  
ATOM   3942  CB  LEU B 136      -8.843   8.361  39.997  1.00 36.87           C  
ATOM   3943  CG  LEU B 136     -10.219   9.008  40.063  1.00 55.87           C  
ATOM   3944  CD1 LEU B 136     -10.627   9.474  38.671  1.00 54.31           C  
ATOM   3945  CD2 LEU B 136     -11.237   8.043  40.640  1.00 53.66           C  
ATOM   3946  N   VAL B 137      -7.224   5.803  40.052  1.00 37.40           N  
ATOM   3947  CA  VAL B 137      -7.040   4.405  39.679  1.00 31.96           C  
ATOM   3948  C   VAL B 137      -6.733   3.560  40.919  1.00 38.47           C  
ATOM   3949  O   VAL B 137      -7.333   2.512  41.121  1.00 42.60           O  
ATOM   3950  CB  VAL B 137      -5.939   4.250  38.624  1.00 34.24           C  
ATOM   3951  CG1 VAL B 137      -5.581   2.789  38.443  1.00 34.46           C  
ATOM   3952  CG2 VAL B 137      -6.401   4.856  37.304  1.00 33.40           C  
ATOM   3953  N   LEU B 138      -5.819   4.043  41.760  1.00 38.67           N  
ATOM   3954  CA  LEU B 138      -5.483   3.366  43.008  1.00 40.13           C  
ATOM   3955  C   LEU B 138      -6.702   3.236  43.921  1.00 42.97           C  
ATOM   3956  O   LEU B 138      -6.994   2.152  44.438  1.00 38.30           O  
ATOM   3957  CB  LEU B 138      -4.375   4.112  43.741  1.00 45.64           C  
ATOM   3958  CG  LEU B 138      -3.010   4.057  43.059  1.00 48.62           C  
ATOM   3959  CD1 LEU B 138      -1.909   4.273  44.072  1.00 41.14           C  
ATOM   3960  CD2 LEU B 138      -2.842   2.719  42.364  1.00 54.96           C  
ATOM   3961  N   ASP B 139      -7.421   4.339  44.106  1.00 36.89           N  
ATOM   3962  CA  ASP B 139      -8.612   4.302  44.953  1.00 46.07           C  
ATOM   3963  C   ASP B 139      -9.651   3.302  44.466  1.00 45.20           C  
ATOM   3964  O   ASP B 139     -10.237   2.590  45.263  1.00 39.04           O  
ATOM   3965  CB  ASP B 139      -9.199   5.697  45.171  1.00 46.09           C  
ATOM   3966  CG  ASP B 139      -8.457   6.465  46.263  1.00 66.95           C  
ATOM   3967  OD1 ASP B 139      -8.575   7.710  46.319  1.00 77.07           O  
ATOM   3968  OD2 ASP B 139      -7.739   5.813  47.062  1.00 68.38           O1-
ATOM   3969  N   ILE B 140      -9.842   3.228  43.153  1.00 47.68           N  
ATOM   3970  CA  ILE B 140     -10.709   2.213  42.566  1.00 39.17           C  
ATOM   3971  C   ILE B 140     -10.202   0.789  42.861  1.00 41.57           C  
ATOM   3972  O   ILE B 140     -10.985  -0.091  43.210  1.00 41.88           O  
ATOM   3973  CB  ILE B 140     -10.894   2.463  41.038  1.00 48.62           C  
ATOM   3974  CG1 ILE B 140     -11.779   3.700  40.807  1.00 45.81           C  
ATOM   3975  CG2 ILE B 140     -11.486   1.243  40.334  1.00 40.07           C  
ATOM   3976  CD1 ILE B 140     -11.653   4.295  39.418  1.00 44.62           C  
ATOM   3977  N   SER B 141      -8.895   0.566  42.742  1.00 40.77           N  
ATOM   3978  CA  SER B 141      -8.339  -0.776  42.950  1.00 42.49           C  
ATOM   3979  C   SER B 141      -8.508  -1.278  44.387  1.00 40.11           C  
ATOM   3980  O   SER B 141      -8.614  -2.483  44.624  1.00 39.04           O  
ATOM   3981  CB  SER B 141      -6.854  -0.827  42.577  1.00 42.84           C  
ATOM   3982  OG  SER B 141      -6.033  -0.308  43.615  1.00 43.74           O  
ATOM   3983  N   ARG B 142      -8.494  -0.366  45.348  1.00 38.35           N  
ATOM   3984  CA  ARG B 142      -8.670  -0.782  46.734  1.00 49.88           C  
ATOM   3985  C   ARG B 142     -10.139  -1.041  47.082  1.00 46.37           C  
ATOM   3986  O   ARG B 142     -10.439  -1.543  48.156  1.00 51.57           O  
ATOM   3987  CB  ARG B 142      -7.986   0.178  47.729  1.00 52.60           C  
ATOM   3988  CG  ARG B 142      -8.177   1.656  47.484  1.00 62.35           C  
ATOM   3989  CD  ARG B 142      -7.113   2.486  48.227  1.00 57.84           C  
ATOM   3990  NE  ARG B 142      -7.218   2.394  49.687  1.00 58.15           N  
ATOM   3991  CZ  ARG B 142      -7.825   3.293  50.470  1.00 53.70           C  
ATOM   3992  NH1 ARG B 142      -8.387   4.366  49.938  1.00 53.34           N1+
ATOM   3993  NH2 ARG B 142      -7.858   3.129  51.796  1.00 44.22           N  
ATOM   3994  N   SER B 143     -11.039  -0.740  46.150  1.00 50.02           N  
ATOM   3995  CA  SER B 143     -12.482  -0.845  46.396  1.00 46.28           C  
ATOM   3996  C   SER B 143     -13.129  -2.139  45.895  1.00 50.59           C  
ATOM   3997  O   SER B 143     -14.245  -2.448  46.286  1.00 49.44           O  
ATOM   3998  CB  SER B 143     -13.217   0.336  45.757  1.00 43.43           C  
ATOM   3999  OG  SER B 143     -12.839   1.568  46.339  1.00 56.58           O  
ATOM   4000  N   PHE B 144     -12.459  -2.871  45.004  1.00 43.65           N  
ATOM   4001  CA  PHE B 144     -13.036  -4.090  44.442  1.00 42.21           C  
ATOM   4002  C   PHE B 144     -12.042  -5.234  44.514  1.00 48.47           C  
ATOM   4003  O   PHE B 144     -10.837  -5.028  44.363  1.00 51.13           O  
ATOM   4004  CB  PHE B 144     -13.457  -3.874  42.985  1.00 42.14           C  
ATOM   4005  CG  PHE B 144     -14.405  -2.737  42.801  1.00 48.42           C  
ATOM   4006  CD1 PHE B 144     -15.740  -2.872  43.160  1.00 46.85           C  
ATOM   4007  CD2 PHE B 144     -13.963  -1.521  42.286  1.00 39.78           C  
ATOM   4008  CE1 PHE B 144     -16.626  -1.816  43.007  1.00 45.02           C  
ATOM   4009  CE2 PHE B 144     -14.841  -0.462  42.135  1.00 43.48           C  
ATOM   4010  CZ  PHE B 144     -16.179  -0.612  42.495  1.00 42.26           C  
ATOM   4011  N   ASN B 145     -12.535  -6.445  44.729  1.00 44.95           N  
ATOM   4012  CA  ASN B 145     -11.628  -7.586  44.783  1.00 48.32           C  
ATOM   4013  C   ASN B 145     -11.319  -8.125  43.386  1.00 49.89           C  
ATOM   4014  O   ASN B 145     -11.922  -7.706  42.389  1.00 47.27           O  
ATOM   4015  CB  ASN B 145     -12.131  -8.674  45.734  1.00 48.12           C  
ATOM   4016  CG  ASN B 145     -13.409  -9.337  45.259  1.00 54.53           C  
ATOM   4017  ND2 ASN B 145     -14.175  -9.859  46.207  1.00 54.02           N  
ATOM   4018  OD1 ASN B 145     -13.702  -9.394  44.062  1.00 51.78           O  
ATOM   4019  N   ILE B 146     -10.354  -9.028  43.312  1.00 45.81           N  
ATOM   4020  CA  ILE B 146      -9.849  -9.483  42.021  1.00 46.94           C  
ATOM   4021  C   ILE B 146     -10.943 -10.141  41.174  1.00 46.67           C  
ATOM   4022  O   ILE B 146     -11.075  -9.856  39.989  1.00 56.94           O  
ATOM   4023  CB  ILE B 146      -8.647 -10.421  42.204  1.00 47.12           C  
ATOM   4024  CG1 ILE B 146      -7.457  -9.623  42.736  1.00 46.13           C  
ATOM   4025  CG2 ILE B 146      -8.290 -11.091  40.894  1.00 44.64           C  
ATOM   4026  CD1 ILE B 146      -6.312 -10.475  43.208  1.00 49.95           C  
ATOM   4027  N   ASN B 147     -11.729 -11.010  41.793  1.00 51.25           N  
ATOM   4028  CA  ASN B 147     -12.805 -11.700  41.090  1.00 55.74           C  
ATOM   4029  C   ASN B 147     -13.852 -10.756  40.523  1.00 54.48           C  
ATOM   4030  O   ASN B 147     -14.293 -10.919  39.389  1.00 54.16           O  
ATOM   4031  CB  ASN B 147     -13.450 -12.743  41.999  1.00 59.34           C  
ATOM   4032  CG  ASN B 147     -12.513 -13.899  42.300  1.00 70.78           C  
ATOM   4033  ND2 ASN B 147     -12.359 -14.225  43.581  1.00 74.42           N  
ATOM   4034  OD1 ASN B 147     -11.925 -14.485  41.390  1.00 76.84           O  
ATOM   4035  N   ARG B 148     -14.244  -9.762  41.309  1.00 52.76           N  
ATOM   4036  CA  ARG B 148     -15.139  -8.721  40.816  1.00 54.68           C  
ATOM   4037  C   ARG B 148     -14.561  -8.063  39.555  1.00 55.07           C  
ATOM   4038  O   ARG B 148     -15.249  -7.881  38.547  1.00 53.22           O  
ATOM   4039  CB  ARG B 148     -15.350  -7.670  41.905  1.00 61.93           C  
ATOM   4040  CG  ARG B 148     -16.251  -6.522  41.504  1.00 68.47           C  
ATOM   4041  CD  ARG B 148     -17.700  -6.974  41.375  1.00 72.65           C  
ATOM   4042  NE  ARG B 148     -18.553  -5.860  40.983  1.00 80.83           N  
ATOM   4043  CZ  ARG B 148     -18.685  -5.425  39.734  1.00 87.89           C  
ATOM   4044  NH1 ARG B 148     -18.026  -6.019  38.748  1.00 89.52           N1+
ATOM   4045  NH2 ARG B 148     -19.477  -4.396  39.467  1.00 95.32           N  
ATOM   4046  N   MET B 149     -13.288  -7.704  39.611  1.00 48.51           N  
ATOM   4047  CA  MET B 149     -12.664  -7.019  38.488  1.00 45.28           C  
ATOM   4048  C   MET B 149     -12.545  -7.954  37.287  1.00 47.53           C  
ATOM   4049  O   MET B 149     -12.766  -7.554  36.148  1.00 48.24           O  
ATOM   4050  CB  MET B 149     -11.294  -6.467  38.892  1.00 41.15           C  
ATOM   4051  CG  MET B 149     -10.779  -5.351  37.981  1.00 45.73           C  
ATOM   4052  SD  MET B 149     -11.872  -3.901  37.922  1.00 50.91           S  
ATOM   4053  CE  MET B 149     -11.998  -3.549  39.671  1.00 45.77           C  
ATOM   4054  N   LYS B 150     -12.203  -9.209  37.555  1.00 52.04           N  
ATOM   4055  CA  LYS B 150     -12.094 -10.204  36.503  1.00 50.41           C  
ATOM   4056  C   LYS B 150     -13.393 -10.351  35.710  1.00 55.81           C  
ATOM   4057  O   LYS B 150     -13.382 -10.822  34.574  1.00 52.71           O  
ATOM   4058  CB  LYS B 150     -11.688 -11.555  37.081  1.00 56.41           C  
ATOM   4059  CG  LYS B 150     -10.191 -11.772  37.186  1.00 62.89           C  
ATOM   4060  CD  LYS B 150      -9.906 -13.106  37.851  1.00 70.41           C  
ATOM   4061  CE  LYS B 150      -8.748 -13.832  37.192  1.00 80.44           C  
ATOM   4062  NZ  LYS B 150      -8.492 -15.157  37.836  1.00 88.57           N1+
ATOM   4063  N   ARG B 151     -14.523  -9.963  36.290  1.00 49.85           N  
ATOM   4064  CA  ARG B 151     -15.739 -10.038  35.497  1.00 52.51           C  
ATOM   4065  C   ARG B 151     -15.901  -8.872  34.514  1.00 55.75           C  
ATOM   4066  O   ARG B 151     -16.861  -8.842  33.755  1.00 57.56           O  
ATOM   4067  CB  ARG B 151     -16.998 -10.338  36.330  1.00 64.24           C  
ATOM   4068  CG  ARG B 151     -17.448  -9.288  37.304  1.00 75.46           C  
ATOM   4069  CD  ARG B 151     -18.636  -9.825  38.098  1.00 89.56           C  
ATOM   4070  NE  ARG B 151     -18.261 -10.968  38.926  1.00 96.33           N  
ATOM   4071  CZ  ARG B 151     -18.267 -10.962  40.257  1.00103.41           C  
ATOM   4072  NH1 ARG B 151     -18.648  -9.876  40.920  1.00100.83           N1+
ATOM   4073  NH2 ARG B 151     -17.903 -12.047  40.930  1.00109.00           N  
ATOM   4074  N   CYS B 152     -14.934  -7.950  34.490  1.00 43.69           N  
ATOM   4075  CA  CYS B 152     -14.886  -6.940  33.432  1.00 44.29           C  
ATOM   4076  C   CYS B 152     -14.044  -7.379  32.230  1.00 52.38           C  
ATOM   4077  O   CYS B 152     -13.825  -6.590  31.311  1.00 50.07           O  
ATOM   4078  CB  CYS B 152     -14.313  -5.625  33.959  1.00 43.46           C  
ATOM   4079  SG  CYS B 152     -15.275  -4.834  35.245  1.00 53.46           S  
ATOM   4080  N   LEU B 153     -13.558  -8.621  32.235  1.00 45.82           N  
ATOM   4081  CA  LEU B 153     -12.644  -9.058  31.181  1.00 50.99           C  
ATOM   4082  C   LEU B 153     -13.170  -8.772  29.767  1.00 48.31           C  
ATOM   4083  O   LEU B 153     -12.408  -8.395  28.877  1.00 42.74           O  
ATOM   4084  CB  LEU B 153     -12.289 -10.530  31.346  1.00 47.60           C  
ATOM   4085  CG  LEU B 153     -11.204 -10.802  32.388  1.00 55.26           C  
ATOM   4086  CD1 LEU B 153     -11.080 -12.300  32.663  1.00 53.79           C  
ATOM   4087  CD2 LEU B 153      -9.877 -10.226  31.922  1.00 59.48           C  
ATOM   4088  N   LYS B 154     -14.477  -8.930  29.579  1.00 44.88           N  
ATOM   4089  CA  LYS B 154     -15.116  -8.700  28.287  1.00 44.51           C  
ATOM   4090  C   LYS B 154     -14.844  -7.296  27.710  1.00 46.32           C  
ATOM   4091  O   LYS B 154     -14.757  -7.144  26.492  1.00 41.27           O  
ATOM   4092  CB  LYS B 154     -16.623  -8.974  28.386  1.00 44.66           C  
ATOM   4093  CG  LYS B 154     -17.416  -8.672  27.123  1.00 57.05           C  
ATOM   4094  CD  LYS B 154     -18.886  -9.078  27.274  1.00 56.67           C  
ATOM   4095  N   ILE B 155     -14.697  -6.279  28.562  1.00 40.62           N  
ATOM   4096  CA  ILE B 155     -14.474  -4.911  28.053  1.00 38.53           C  
ATOM   4097  C   ILE B 155     -13.172  -4.795  27.244  1.00 40.50           C  
ATOM   4098  O   ILE B 155     -12.965  -3.827  26.511  1.00 37.56           O  
ATOM   4099  CB  ILE B 155     -14.459  -3.838  29.186  1.00 45.10           C  
ATOM   4100  CG1 ILE B 155     -13.097  -3.831  29.891  1.00 41.94           C  
ATOM   4101  CG2 ILE B 155     -15.637  -4.046  30.188  1.00 37.24           C  
ATOM   4102  CD1 ILE B 155     -12.941  -2.753  30.965  1.00 47.18           C  
ATOM   4103  N   MET B 156     -12.283  -5.773  27.391  1.00 43.00           N  
ATOM   4104  CA  MET B 156     -11.045  -5.773  26.615  1.00 44.70           C  
ATOM   4105  C   MET B 156     -10.957  -6.957  25.654  1.00 40.96           C  
ATOM   4106  O   MET B 156      -9.879  -7.312  25.192  1.00 45.02           O  
ATOM   4107  CB  MET B 156      -9.794  -5.680  27.513  1.00 40.34           C  
ATOM   4108  CG  MET B 156      -9.836  -6.486  28.786  1.00 50.06           C  
ATOM   4109  SD  MET B 156      -8.584  -5.954  29.989  1.00 46.13           S  
ATOM   4110  CE  MET B 156      -9.381  -6.471  31.500  1.00140.62           C  
ATOM   4111  N   GLY B 157     -12.100  -7.559  25.348  1.00 45.26           N  
ATOM   4112  CA  GLY B 157     -12.134  -8.720  24.468  1.00 40.60           C  
ATOM   4113  C   GLY B 157     -11.380  -9.918  25.017  1.00 42.39           C  
ATOM   4114  O   GLY B 157     -10.833 -10.710  24.252  1.00 52.19           O  
ATOM   4115  N   ARG B 158     -11.340 -10.047  26.341  1.00 46.14           N  
ATOM   4116  CA  ARG B 158     -10.665 -11.168  26.998  1.00 51.76           C  
ATOM   4117  C   ARG B 158     -11.637 -12.026  27.817  1.00 57.75           C  
ATOM   4118  O   ARG B 158     -12.759 -11.603  28.107  1.00 53.62           O  
ATOM   4119  CB  ARG B 158      -9.567 -10.659  27.935  1.00 53.65           C  
ATOM   4120  CG  ARG B 158      -8.575  -9.707  27.303  1.00 58.13           C  
ATOM   4121  CD  ARG B 158      -7.478 -10.453  26.581  1.00 51.87           C  
ATOM   4122  NE  ARG B 158      -6.462  -9.544  26.056  1.00 61.66           N  
ATOM   4123  CZ  ARG B 158      -5.464  -9.918  25.259  1.00 68.43           C  
ATOM   4124  NH1 ARG B 158      -5.350 -11.188  24.886  1.00 75.51           N1+
ATOM   4125  NH2 ARG B 158      -4.581  -9.025  24.832  1.00 57.61           N  
ATOM   4126  N   SER B 159     -11.184 -13.217  28.209  1.00 56.06           N  
ATOM   4127  CA  SER B 159     -11.993 -14.138  29.010  1.00 66.94           C  
ATOM   4128  C   SER B 159     -11.195 -14.817  30.127  1.00 62.42           C  
ATOM   4129  O   SER B 159      -9.967 -14.804  30.126  1.00 57.35           O  
ATOM   4130  CB  SER B 159     -12.625 -15.206  28.112  1.00 68.16           C  
ATOM   4131  OG  SER B 159     -11.648 -15.787  27.265  1.00 72.08           O  
ATOM   4132  N   GLU B 160     -11.902 -15.414  31.080  1.00 67.03           N  
ATOM   4133  CA  GLU B 160     -11.246 -16.145  32.157  1.00 76.41           C  
ATOM   4134  C   GLU B 160     -10.464 -17.325  31.576  1.00 72.09           C  
ATOM   4135  O   GLU B 160      -9.466 -17.768  32.145  1.00 73.75           O  
ATOM   4136  CB  GLU B 160     -12.279 -16.636  33.177  1.00 86.44           C  
ATOM   4137  CG  GLU B 160     -11.686 -17.310  34.415  1.00 98.60           C  
ATOM   4138  CD  GLU B 160     -11.391 -16.333  35.543  1.00108.83           C  
ATOM   4139  OE1 GLU B 160     -12.003 -15.242  35.563  1.00111.78           O  
ATOM   4140  OE2 GLU B 160     -10.554 -16.663  36.414  1.00111.74           O1-
ATOM   4141  N   GLY B 161     -10.923 -17.815  30.428  1.00 70.44           N  
ATOM   4142  CA  GLY B 161     -10.322 -18.961  29.770  1.00 70.25           C  
ATOM   4143  C   GLY B 161      -8.851 -18.791  29.452  1.00 72.02           C  
ATOM   4144  O   GLY B 161      -8.067 -19.725  29.621  1.00 82.61           O  
ATOM   4145  N   GLU B 162      -8.467 -17.604  28.991  1.00 59.35           N  
ATOM   4146  CA  GLU B 162      -7.073 -17.352  28.639  1.00 55.83           C  
ATOM   4147  C   GLU B 162      -6.216 -16.988  29.855  1.00 58.77           C  
ATOM   4148  O   GLU B 162      -6.733 -16.801  30.967  1.00 52.28           O  
ATOM   4149  CB  GLU B 162      -6.975 -16.265  27.576  1.00 61.05           C  
ATOM   4150  CG  GLU B 162      -7.499 -14.912  28.025  1.00 68.98           C  
ATOM   4151  CD  GLU B 162      -7.417 -13.883  26.921  1.00 71.41           C  
ATOM   4152  OE1 GLU B 162      -6.312 -13.345  26.691  1.00 73.83           O  
ATOM   4153  OE2 GLU B 162      -8.459 -13.623  26.280  1.00 65.23           O1-
ATOM   4154  N   GLU B 163      -4.902 -16.916  29.644  1.00 64.36           N  
ATOM   4155  CA  GLU B 163      -3.988 -16.538  30.716  1.00 66.64           C  
ATOM   4156  C   GLU B 163      -4.278 -15.087  31.070  1.00 59.19           C  
ATOM   4157  O   GLU B 163      -4.325 -14.229  30.197  1.00 53.16           O  
ATOM   4158  CB  GLU B 163      -2.523 -16.714  30.304  1.00 64.65           C  
ATOM   4159  CG  GLU B 163      -1.555 -16.668  31.485  1.00 75.69           C  
ATOM   4160  CD  GLU B 163      -0.087 -16.800  31.087  1.00 77.74           C  
ATOM   4161  OE1 GLU B 163       0.768 -16.803  31.996  1.00 72.63           O  
ATOM   4162  OE2 GLU B 163       0.214 -16.898  29.878  1.00 82.43           O1-
ATOM   4163  N   ASN B 164      -4.488 -14.833  32.354  1.00 53.34           N  
ATOM   4164  CA  ASN B 164      -4.929 -13.527  32.814  1.00 54.00           C  
ATOM   4165  C   ASN B 164      -3.774 -12.716  33.397  1.00 56.86           C  
ATOM   4166  O   ASN B 164      -3.286 -12.992  34.498  1.00 52.53           O  
ATOM   4167  CB  ASN B 164      -6.067 -13.690  33.820  1.00 43.96           C  
ATOM   4168  CG  ASN B 164      -7.298 -14.342  33.205  1.00 45.10           C  
ATOM   4169  ND2 ASN B 164      -7.618 -13.974  31.967  1.00 39.73           N  
ATOM   4170  OD1 ASN B 164      -7.957 -15.159  33.841  1.00 58.32           O  
ATOM   4171  N   TYR B 165      -3.322 -11.730  32.636  1.00 51.62           N  
ATOM   4172  CA  TYR B 165      -2.179 -10.934  33.049  1.00 47.46           C  
ATOM   4173  C   TYR B 165      -2.658  -9.828  33.964  1.00 42.62           C  
ATOM   4174  O   TYR B 165      -3.825  -9.426  33.896  1.00 43.28           O  
ATOM   4175  CB  TYR B 165      -1.452 -10.362  31.831  1.00 40.96           C  
ATOM   4176  CG  TYR B 165      -0.670 -11.407  31.063  1.00 51.09           C  
ATOM   4177  CD1 TYR B 165       0.644 -11.704  31.405  1.00 47.19           C  
ATOM   4178  CD2 TYR B 165      -1.247 -12.102  30.003  1.00 51.50           C  
ATOM   4179  CE1 TYR B 165       1.369 -12.656  30.709  1.00 51.73           C  
ATOM   4180  CE2 TYR B 165      -0.531 -13.057  29.303  1.00 60.59           C  
ATOM   4181  CZ  TYR B 165       0.778 -13.331  29.661  1.00 59.43           C  
ATOM   4182  OH  TYR B 165       1.495 -14.283  28.968  1.00 72.46           O  
ATOM   4183  N   CYS B 166      -1.769  -9.353  34.833  1.00 38.12           N  
ATOM   4184  CA  CYS B 166      -2.127  -8.288  35.773  1.00 41.38           C  
ATOM   4185  C   CYS B 166      -2.634  -7.051  35.039  1.00 36.82           C  
ATOM   4186  O   CYS B 166      -3.465  -6.299  35.560  1.00 39.18           O  
ATOM   4187  CB  CYS B 166      -0.934  -7.933  36.663  1.00 39.84           C  
ATOM   4188  SG  CYS B 166      -0.466  -9.286  37.746  1.00 49.01           S  
ATOM   4189  N   SER B 167      -2.132  -6.842  33.826  1.00 36.84           N  
ATOM   4190  CA  SER B 167      -2.609  -5.736  32.989  1.00 35.46           C  
ATOM   4191  C   SER B 167      -4.130  -5.801  32.829  1.00 37.80           C  
ATOM   4192  O   SER B 167      -4.785  -4.780  32.675  1.00 39.67           O  
ATOM   4193  CB  SER B 167      -1.923  -5.781  31.621  1.00 42.63           C  
ATOM   4194  OG  SER B 167      -2.007  -7.085  31.067  1.00 43.37           O  
ATOM   4195  N   GLN B 168      -4.684  -7.011  32.889  1.00 43.43           N  
ATOM   4196  CA  GLN B 168      -6.133  -7.214  32.767  1.00 42.79           C  
ATOM   4197  C   GLN B 168      -6.865  -6.833  34.054  1.00 46.91           C  
ATOM   4198  O   GLN B 168      -8.095  -6.753  34.089  1.00 45.14           O  
ATOM   4199  CB  GLN B 168      -6.461  -8.665  32.351  1.00 36.15           C  
ATOM   4200  CG  GLN B 168      -6.039  -9.020  30.913  1.00 42.38           C  
ATOM   4201  CD  GLN B 168      -5.976 -10.536  30.653  1.00 51.57           C  
ATOM   4202  NE2 GLN B 168      -5.135 -10.937  29.709  1.00 44.39           N  
ATOM   4203  OE1 GLN B 168      -6.668 -11.326  31.300  1.00 54.26           O  
ATOM   4204  N   ILE B 169      -6.107  -6.598  35.117  1.00 43.87           N  
ATOM   4205  CA  ILE B 169      -6.682  -6.002  36.311  1.00 43.84           C  
ATOM   4206  C   ILE B 169      -6.527  -4.476  36.280  1.00 43.66           C  
ATOM   4207  O   ILE B 169      -7.433  -3.758  36.666  1.00 44.05           O  
ATOM   4208  CB  ILE B 169      -6.045  -6.560  37.594  1.00 45.14           C  
ATOM   4209  CG1 ILE B 169      -6.305  -8.065  37.715  1.00 39.00           C  
ATOM   4210  CG2 ILE B 169      -6.589  -5.828  38.817  1.00 42.26           C  
ATOM   4211  CD1 ILE B 169      -7.768  -8.412  37.992  1.00 40.05           C  
ATOM   4212  N   LEU B 170      -5.382  -3.978  35.820  1.00 43.15           N  
ATOM   4213  CA  LEU B 170      -5.182  -2.532  35.750  1.00 42.65           C  
ATOM   4214  C   LEU B 170      -6.106  -1.856  34.746  1.00 37.68           C  
ATOM   4215  O   LEU B 170      -6.560  -0.748  34.969  1.00 38.82           O  
ATOM   4216  CB  LEU B 170      -3.762  -2.179  35.324  1.00 39.77           C  
ATOM   4217  CG  LEU B 170      -2.486  -2.649  36.018  1.00 59.04           C  
ATOM   4218  CD1 LEU B 170      -1.559  -1.442  36.064  1.00 53.76           C  
ATOM   4219  CD2 LEU B 170      -2.704  -3.227  37.412  1.00 54.60           C  
ATOM   4220  N   TYR B 171      -6.308  -2.501  33.602  1.00 39.64           N  
ATOM   4221  CA  TYR B 171      -7.048  -1.901  32.504  1.00 35.43           C  
ATOM   4222  C   TYR B 171      -8.457  -1.465  32.957  1.00 32.41           C  
ATOM   4223  O   TYR B 171      -8.812  -0.294  32.840  1.00 33.60           O  
ATOM   4224  CB  TYR B 171      -7.064  -2.886  31.323  1.00 34.50           C  
ATOM   4225  CG  TYR B 171      -7.731  -2.420  30.039  1.00 35.67           C  
ATOM   4226  CD1 TYR B 171      -7.029  -2.406  28.837  1.00 28.95           C  
ATOM   4227  CD2 TYR B 171      -9.069  -2.045  30.018  1.00 30.81           C  
ATOM   4228  CE1 TYR B 171      -7.635  -2.008  27.660  1.00 34.67           C  
ATOM   4229  CE2 TYR B 171      -9.688  -1.657  28.841  1.00 32.18           C  
ATOM   4230  CZ  TYR B 171      -8.959  -1.642  27.663  1.00 38.34           C  
ATOM   4231  OH  TYR B 171      -9.556  -1.240  26.492  1.00 34.66           O  
ATOM   4232  N   PRO B 172      -9.251  -2.393  33.514  1.00 35.16           N  
ATOM   4233  CA  PRO B 172     -10.585  -2.010  34.005  1.00 32.82           C  
ATOM   4234  C   PRO B 172     -10.524  -0.920  35.067  1.00 40.88           C  
ATOM   4235  O   PRO B 172     -11.413  -0.070  35.133  1.00 42.05           O  
ATOM   4236  CB  PRO B 172     -11.117  -3.291  34.663  1.00 38.08           C  
ATOM   4237  CG  PRO B 172     -10.132  -4.349  34.398  1.00 36.64           C  
ATOM   4238  CD  PRO B 172      -8.853  -3.735  33.958  1.00 35.32           C  
ATOM   4239  N   CYS B 173      -9.499  -0.951  35.913  1.00 35.62           N  
ATOM   4240  CA  CYS B 173      -9.406   0.058  36.958  1.00 38.71           C  
ATOM   4241  C   CYS B 173      -9.250   1.407  36.290  1.00 41.44           C  
ATOM   4242  O   CYS B 173      -9.830   2.399  36.731  1.00 35.70           O  
ATOM   4243  CB  CYS B 173      -8.227  -0.211  37.894  1.00 36.98           C  
ATOM   4244  SG  CYS B 173      -8.497  -1.571  39.041  1.00 41.20           S  
ATOM   4245  N   MET B 174      -8.462   1.424  35.213  1.00 36.04           N  
ATOM   4246  CA  MET B 174      -8.189   2.647  34.472  1.00 41.49           C  
ATOM   4247  C   MET B 174      -9.401   3.106  33.682  1.00 38.64           C  
ATOM   4248  O   MET B 174      -9.661   4.294  33.606  1.00 36.55           O  
ATOM   4249  CB  MET B 174      -6.991   2.460  33.541  1.00 35.63           C  
ATOM   4250  CG  MET B 174      -5.657   2.393  34.266  1.00 29.94           C  
ATOM   4251  SD  MET B 174      -4.348   1.804  33.166  1.00 36.16           S  
ATOM   4252  CE  MET B 174      -4.295   3.207  32.060  1.00 32.10           C  
ATOM   4253  N   GLN B 175     -10.146   2.168  33.098  1.00 34.36           N  
ATOM   4254  CA  GLN B 175     -11.315   2.558  32.338  1.00 31.97           C  
ATOM   4255  C   GLN B 175     -12.354   3.176  33.283  1.00 40.36           C  
ATOM   4256  O   GLN B 175     -12.939   4.202  32.966  1.00 37.06           O  
ATOM   4257  CB  GLN B 175     -11.901   1.389  31.531  1.00 32.36           C  
ATOM   4258  CG  GLN B 175     -13.208   1.736  30.807  1.00 34.91           C  
ATOM   4259  CD  GLN B 175     -13.472   0.866  29.561  1.00 41.76           C  
ATOM   4260  NE2 GLN B 175     -14.692   0.942  29.033  1.00 29.43           N  
ATOM   4261  OE1 GLN B 175     -12.590   0.149  29.082  1.00 37.08           O  
ATOM   4262  N   CYS B 176     -12.553   2.557  34.447  1.00 38.85           N  
ATOM   4263  CA  CYS B 176     -13.451   3.086  35.464  1.00 39.78           C  
ATOM   4264  C   CYS B 176     -13.010   4.494  35.868  1.00 45.57           C  
ATOM   4265  O   CYS B 176     -13.827   5.401  35.958  1.00 40.84           O  
ATOM   4266  CB  CYS B 176     -13.490   2.158  36.690  1.00 43.58           C  
ATOM   4267  SG  CYS B 176     -14.761   2.559  37.951  1.00 42.16           S  
ATOM   4268  N   ALA B 177     -11.714   4.679  36.089  1.00 37.37           N  
ATOM   4269  CA  ALA B 177     -11.200   5.996  36.461  1.00 33.29           C  
ATOM   4270  C   ALA B 177     -11.499   7.057  35.400  1.00 36.02           C  
ATOM   4271  O   ALA B 177     -11.765   8.210  35.734  1.00 41.62           O  
ATOM   4272  CB  ALA B 177      -9.692   5.923  36.735  1.00 33.58           C  
ATOM   4273  N   ASP B 178     -11.430   6.668  34.126  1.00 37.85           N  
ATOM   4274  CA  ASP B 178     -11.718   7.583  33.017  1.00 41.88           C  
ATOM   4275  C   ASP B 178     -13.062   8.277  33.181  1.00 39.34           C  
ATOM   4276  O   ASP B 178     -13.199   9.475  32.918  1.00 41.01           O  
ATOM   4277  CB  ASP B 178     -11.764   6.825  31.690  1.00 41.52           C  
ATOM   4278  CG  ASP B 178     -10.418   6.322  31.257  1.00 43.31           C  
ATOM   4279  OD1 ASP B 178      -9.395   6.803  31.794  1.00 50.13           O  
ATOM   4280  OD2 ASP B 178     -10.386   5.445  30.364  1.00 36.39           O1-
ATOM   4281  N   ILE B 179     -14.063   7.502  33.581  1.00 38.42           N  
ATOM   4282  CA  ILE B 179     -15.427   8.004  33.688  1.00 37.51           C  
ATOM   4283  C   ILE B 179     -15.500   9.227  34.608  1.00 40.73           C  
ATOM   4284  O   ILE B 179     -16.163  10.206  34.288  1.00 42.90           O  
ATOM   4285  CB  ILE B 179     -16.372   6.895  34.175  1.00 38.47           C  
ATOM   4286  CG1 ILE B 179     -16.383   5.753  33.149  1.00 36.62           C  
ATOM   4287  CG2 ILE B 179     -17.780   7.445  34.421  1.00 37.13           C  
ATOM   4288  CD1 ILE B 179     -16.825   4.414  33.718  1.00 41.32           C  
ATOM   4289  N   PHE B 180     -14.795   9.170  35.736  1.00 33.79           N  
ATOM   4290  CA  PHE B 180     -14.769  10.287  36.669  1.00 40.43           C  
ATOM   4291  C   PHE B 180     -13.778  11.350  36.214  1.00 43.99           C  
ATOM   4292  O   PHE B 180     -14.073  12.535  36.257  1.00 37.36           O  
ATOM   4293  CB  PHE B 180     -14.413   9.786  38.072  1.00 43.08           C  
ATOM   4294  CG  PHE B 180     -15.309   8.686  38.542  1.00 47.31           C  
ATOM   4295  CD1 PHE B 180     -14.952   7.361  38.361  1.00 40.49           C  
ATOM   4296  CD2 PHE B 180     -16.539   8.977  39.116  1.00 48.34           C  
ATOM   4297  CE1 PHE B 180     -15.787   6.350  38.769  1.00 39.97           C  
ATOM   4298  CE2 PHE B 180     -17.381   7.966  39.523  1.00 46.37           C  
ATOM   4299  CZ  PHE B 180     -17.004   6.652  39.354  1.00 46.00           C  
ATOM   4300  N   PHE B 181     -12.610  10.908  35.759  1.00 39.50           N  
ATOM   4301  CA  PHE B 181     -11.555  11.817  35.335  1.00 45.69           C  
ATOM   4302  C   PHE B 181     -12.085  12.779  34.273  1.00 38.40           C  
ATOM   4303  O   PHE B 181     -11.764  13.963  34.276  1.00 42.65           O  
ATOM   4304  CB  PHE B 181     -10.386  10.990  34.793  1.00 38.33           C  
ATOM   4305  CG  PHE B 181      -9.153  11.790  34.460  1.00 43.54           C  
ATOM   4306  CD1 PHE B 181      -8.427  12.432  35.455  1.00 37.82           C  
ATOM   4307  CD2 PHE B 181      -8.687  11.850  33.150  1.00 43.72           C  
ATOM   4308  CE1 PHE B 181      -7.266  13.138  35.148  1.00 36.02           C  
ATOM   4309  CE2 PHE B 181      -7.534  12.563  32.831  1.00 40.28           C  
ATOM   4310  CZ  PHE B 181      -6.822  13.208  33.830  1.00 38.08           C  
ATOM   4311  N   LEU B 182     -12.901  12.253  33.366  1.00 34.15           N  
ATOM   4312  CA  LEU B 182     -13.472  13.041  32.279  1.00 39.47           C  
ATOM   4313  C   LEU B 182     -14.799  13.700  32.669  1.00 44.63           C  
ATOM   4314  O   LEU B 182     -15.419  14.394  31.863  1.00 47.59           O  
ATOM   4315  CB  LEU B 182     -13.663  12.158  31.041  1.00 36.27           C  
ATOM   4316  CG  LEU B 182     -12.350  11.614  30.477  1.00 41.90           C  
ATOM   4317  CD1 LEU B 182     -12.587  10.633  29.333  1.00 41.92           C  
ATOM   4318  CD2 LEU B 182     -11.488  12.770  30.031  1.00 36.69           C  
ATOM   4319  N   ASN B 183     -15.230  13.479  33.904  1.00 44.45           N  
ATOM   4320  CA  ASN B 183     -16.474  14.080  34.395  1.00 50.92           C  
ATOM   4321  C   ASN B 183     -17.681  13.709  33.548  1.00 42.74           C  
ATOM   4322  O   ASN B 183     -18.562  14.524  33.308  1.00 46.68           O  
ATOM   4323  CB  ASN B 183     -16.351  15.596  34.457  1.00 48.45           C  
ATOM   4324  CG  ASN B 183     -15.249  16.047  35.383  1.00 59.98           C  
ATOM   4325  ND2 ASN B 183     -14.405  16.951  34.898  1.00 55.98           N  
ATOM   4326  OD1 ASN B 183     -15.146  15.579  36.522  1.00 73.72           O  
ATOM   4327  N   VAL B 184     -17.711  12.463  33.107  1.00 42.34           N  
ATOM   4328  CA  VAL B 184     -18.780  11.975  32.251  1.00 41.71           C  
ATOM   4329  C   VAL B 184     -20.143  12.008  32.955  1.00 39.65           C  
ATOM   4330  O   VAL B 184     -20.269  11.562  34.091  1.00 39.72           O  
ATOM   4331  CB  VAL B 184     -18.458  10.544  31.782  1.00 38.62           C  
ATOM   4332  CG1 VAL B 184     -19.631   9.960  30.996  1.00 41.42           C  
ATOM   4333  CG2 VAL B 184     -17.187  10.550  30.927  1.00 39.56           C  
ATOM   4334  N   ASP B 185     -21.152  12.553  32.285  1.00 39.44           N  
ATOM   4335  CA  ASP B 185     -22.535  12.426  32.757  1.00 46.52           C  
ATOM   4336  C   ASP B 185     -23.168  11.135  32.243  1.00 47.52           C  
ATOM   4337  O   ASP B 185     -23.939  10.494  32.947  1.00 43.83           O  
ATOM   4338  CB  ASP B 185     -23.375  13.622  32.315  1.00 39.60           C  
ATOM   4339  CG  ASP B 185     -22.946  14.902  32.986  1.00 48.19           C  
ATOM   4340  OD1 ASP B 185     -23.029  14.963  34.232  1.00 50.07           O  
ATOM   4341  OD2 ASP B 185     -22.521  15.832  32.270  1.00 47.03           O1-
ATOM   4342  N   ILE B 186     -22.817  10.763  31.014  1.00 42.18           N  
ATOM   4343  CA  ILE B 186     -23.406   9.612  30.335  1.00 38.56           C  
ATOM   4344  C   ILE B 186     -22.317   8.758  29.691  1.00 43.56           C  
ATOM   4345  O   ILE B 186     -21.642   9.224  28.773  1.00 40.66           O  
ATOM   4346  CB  ILE B 186     -24.327  10.071  29.185  1.00 40.18           C  
ATOM   4347  CG1 ILE B 186     -25.495  10.912  29.716  1.00 51.36           C  
ATOM   4348  CG2 ILE B 186     -24.856   8.878  28.398  1.00 33.30           C  
ATOM   4349  CD1 ILE B 186     -26.270  11.616  28.596  1.00 47.34           C  
ATOM   4350  N   CYS B 187     -22.134   7.523  30.165  1.00 37.39           N  
ATOM   4351  CA  CYS B 187     -21.267   6.585  29.458  1.00 38.72           C  
ATOM   4352  C   CYS B 187     -22.053   6.009  28.285  1.00 36.72           C  
ATOM   4353  O   CYS B 187     -23.050   5.330  28.482  1.00 40.78           O  
ATOM   4354  CB  CYS B 187     -20.761   5.462  30.379  1.00 37.62           C  
ATOM   4355  SG  CYS B 187     -19.995   6.079  31.898  1.00 43.52           S  
ATOM   4356  N   GLN B 188     -21.598   6.296  27.068  1.00 38.02           N  
ATOM   4357  CA  GLN B 188     -22.295   5.888  25.858  1.00 33.54           C  
ATOM   4358  C   GLN B 188     -21.375   4.984  25.038  1.00 35.01           C  
ATOM   4359  O   GLN B 188     -20.781   5.395  24.035  1.00 34.16           O  
ATOM   4360  CB  GLN B 188     -22.720   7.123  25.057  1.00 34.43           C  
ATOM   4361  CG  GLN B 188     -23.870   6.912  24.102  1.00 32.53           C  
ATOM   4362  CD  GLN B 188     -23.565   5.874  23.042  1.00 45.88           C  
ATOM   4363  NE2 GLN B 188     -23.874   4.612  23.339  1.00 43.19           N  
ATOM   4364  OE1 GLN B 188     -23.051   6.199  21.968  1.00 41.72           O  
ATOM   4365  N   LEU B 189     -21.269   3.742  25.489  1.00 29.14           N  
ATOM   4366  CA  LEU B 189     -20.419   2.748  24.875  1.00 37.98           C  
ATOM   4367  C   LEU B 189     -21.308   1.583  24.439  1.00 33.68           C  
ATOM   4368  O   LEU B 189     -22.477   1.539  24.773  1.00 37.76           O  
ATOM   4369  CB  LEU B 189     -19.395   2.216  25.890  1.00 31.20           C  
ATOM   4370  CG  LEU B 189     -18.338   3.000  26.693  1.00 37.25           C  
ATOM   4371  CD1 LEU B 189     -16.987   3.119  25.992  1.00 35.02           C  
ATOM   4372  CD2 LEU B 189     -18.800   4.318  27.274  1.00 36.76           C  
ATOM   4373  N   GLY B 190     -20.735   0.627  23.720  1.00 39.63           N  
ATOM   4374  CA  GLY B 190     -21.458  -0.577  23.365  1.00 37.78           C  
ATOM   4375  C   GLY B 190     -21.785  -1.414  24.594  1.00 43.45           C  
ATOM   4376  O   GLY B 190     -21.166  -1.264  25.651  1.00 41.08           O  
ATOM   4377  N   ILE B 191     -22.768  -2.294  24.449  1.00 43.56           N  
ATOM   4378  CA  ILE B 191     -23.262  -3.120  25.557  1.00 41.36           C  
ATOM   4379  C   ILE B 191     -22.186  -4.066  26.129  1.00 44.17           C  
ATOM   4380  O   ILE B 191     -22.257  -4.462  27.290  1.00 43.38           O  
ATOM   4381  CB  ILE B 191     -24.540  -3.901  25.142  1.00 49.90           C  
ATOM   4382  CG1 ILE B 191     -25.331  -4.362  26.369  1.00 55.23           C  
ATOM   4383  CG2 ILE B 191     -24.191  -5.069  24.262  1.00 49.62           C  
ATOM   4384  CD1 ILE B 191     -25.756  -3.232  27.281  1.00 55.99           C  
ATOM   4385  N   ASP B 192     -21.188  -4.403  25.309  1.00 42.01           N  
ATOM   4386  CA  ASP B 192     -20.040  -5.210  25.739  1.00 40.94           C  
ATOM   4387  C   ASP B 192     -19.177  -4.514  26.807  1.00 40.70           C  
ATOM   4388  O   ASP B 192     -18.426  -5.163  27.536  1.00 43.56           O  
ATOM   4389  CB  ASP B 192     -19.165  -5.606  24.525  1.00 37.87           C  
ATOM   4390  CG  ASP B 192     -18.549  -4.395  23.813  1.00 41.29           C  
ATOM   4391  OD1 ASP B 192     -17.305  -4.331  23.670  1.00 50.30           O  
ATOM   4392  OD2 ASP B 192     -19.304  -3.506  23.376  1.00 42.18           O1-
ATOM   4393  N   GLN B 193     -19.281  -3.195  26.898  1.00 35.38           N  
ATOM   4394  CA  GLN B 193     -18.513  -2.432  27.884  1.00 39.58           C  
ATOM   4395  C   GLN B 193     -19.246  -2.247  29.213  1.00 39.56           C  
ATOM   4396  O   GLN B 193     -18.689  -1.679  30.162  1.00 39.76           O  
ATOM   4397  CB  GLN B 193     -18.165  -1.051  27.314  1.00 41.80           C  
ATOM   4398  CG  GLN B 193     -17.395  -1.115  25.998  1.00 40.07           C  
ATOM   4399  CD  GLN B 193     -16.020  -1.717  26.184  1.00 38.71           C  
ATOM   4400  NE2 GLN B 193     -15.761  -2.835  25.508  1.00 37.49           N  
ATOM   4401  OE1 GLN B 193     -15.202  -1.192  26.945  1.00 38.89           O  
ATOM   4402  N   ARG B 194     -20.483  -2.726  29.293  1.00 36.71           N  
ATOM   4403  CA  ARG B 194     -21.343  -2.366  30.426  1.00 45.68           C  
ATOM   4404  C   ARG B 194     -20.795  -2.747  31.808  1.00 41.91           C  
ATOM   4405  O   ARG B 194     -20.980  -2.007  32.763  1.00 38.78           O  
ATOM   4406  CB  ARG B 194     -22.768  -2.906  30.250  1.00 49.21           C  
ATOM   4407  CG  ARG B 194     -22.878  -4.404  30.423  1.00 57.46           C  
ATOM   4408  CD  ARG B 194     -24.319  -4.873  30.266  1.00 62.60           C  
ATOM   4409  NE  ARG B 194     -25.235  -4.176  31.161  1.00 57.63           N  
ATOM   4410  CZ  ARG B 194     -25.646  -4.661  32.329  1.00 68.61           C  
ATOM   4411  NH1 ARG B 194     -26.484  -3.959  33.082  1.00 65.35           N1+
ATOM   4412  NH2 ARG B 194     -25.219  -5.850  32.743  1.00 72.52           N  
ATOM   4413  N   LYS B 195     -20.115  -3.881  31.924  1.00 41.36           N  
ATOM   4414  CA  LYS B 195     -19.680  -4.320  33.253  1.00 42.23           C  
ATOM   4415  C   LYS B 195     -18.798  -3.304  33.974  1.00 42.85           C  
ATOM   4416  O   LYS B 195     -18.953  -3.095  35.179  1.00 47.41           O  
ATOM   4417  CB  LYS B 195     -19.045  -5.716  33.219  1.00 52.50           C  
ATOM   4418  CG  LYS B 195     -20.042  -6.794  32.793  1.00 66.95           C  
ATOM   4419  CD  LYS B 195     -19.650  -8.175  33.281  1.00 84.38           C  
ATOM   4420  CE  LYS B 195     -19.843  -8.309  34.791  1.00 95.05           C  
ATOM   4421  NZ  LYS B 195     -21.270  -8.179  35.207  1.00 95.27           N1+
ATOM   4422  N   VAL B 196     -17.896  -2.653  33.243  1.00 41.49           N  
ATOM   4423  CA  VAL B 196     -17.050  -1.619  33.848  1.00 40.10           C  
ATOM   4424  C   VAL B 196     -17.846  -0.331  34.097  1.00 44.32           C  
ATOM   4425  O   VAL B 196     -17.546   0.430  35.019  1.00 43.41           O  
ATOM   4426  CB  VAL B 196     -15.758  -1.317  33.025  1.00 38.67           C  
ATOM   4427  CG1 VAL B 196     -16.084  -0.541  31.742  1.00 36.41           C  
ATOM   4428  CG2 VAL B 196     -14.752  -0.540  33.876  1.00 42.59           C  
ATOM   4429  N   ASN B 197     -18.869  -0.087  33.286  1.00 41.59           N  
ATOM   4430  CA  ASN B 197     -19.748   1.041  33.558  1.00 46.89           C  
ATOM   4431  C   ASN B 197     -20.570   0.807  34.834  1.00 43.39           C  
ATOM   4432  O   ASN B 197     -20.733   1.711  35.653  1.00 39.95           O  
ATOM   4433  CB  ASN B 197     -20.644   1.340  32.357  1.00 46.36           C  
ATOM   4434  CG  ASN B 197     -19.858   1.867  31.159  1.00 42.90           C  
ATOM   4435  ND2 ASN B 197     -20.240   1.435  29.960  1.00 43.60           N  
ATOM   4436  OD1 ASN B 197     -18.937   2.669  31.311  1.00 41.47           O  
ATOM   4437  N   MET B 198     -21.063  -0.413  35.010  1.00 45.00           N  
ATOM   4438  CA  MET B 198     -21.724  -0.790  36.253  1.00 44.33           C  
ATOM   4439  C   MET B 198     -20.758  -0.693  37.432  1.00 41.68           C  
ATOM   4440  O   MET B 198     -21.147  -0.327  38.534  1.00 44.64           O  
ATOM   4441  CB  MET B 198     -22.274  -2.214  36.161  1.00 46.05           C  
ATOM   4442  CG  MET B 198     -23.382  -2.399  35.142  1.00 40.47           C  
ATOM   4443  SD  MET B 198     -24.764  -1.294  35.476  1.00 73.29           S  
ATOM   4444  CE  MET B 198     -25.169  -1.723  37.175  1.00 64.98           C  
ATOM   4445  N   LEU B 199     -19.491  -1.032  37.210  1.00 43.06           N  
ATOM   4446  CA  LEU B 199     -18.512  -0.988  38.298  1.00 43.16           C  
ATOM   4447  C   LEU B 199     -18.336   0.444  38.813  1.00 44.69           C  
ATOM   4448  O   LEU B 199     -18.185   0.675  40.012  1.00 47.45           O  
ATOM   4449  CB  LEU B 199     -17.164  -1.546  37.835  1.00 42.95           C  
ATOM   4450  CG  LEU B 199     -16.109  -1.739  38.911  1.00 49.77           C  
ATOM   4451  CD1 LEU B 199     -16.261  -3.133  39.517  1.00 41.82           C  
ATOM   4452  CD2 LEU B 199     -14.712  -1.554  38.310  1.00 61.19           C  
ATOM   4453  N   ALA B 200     -18.375   1.403  37.896  1.00 44.12           N  
ATOM   4454  CA  ALA B 200     -18.271   2.819  38.241  1.00 44.73           C  
ATOM   4455  C   ALA B 200     -19.471   3.308  39.064  1.00 46.37           C  
ATOM   4456  O   ALA B 200     -19.327   4.135  39.963  1.00 44.23           O  
ATOM   4457  CB  ALA B 200     -18.115   3.663  36.964  1.00 40.09           C  
ATOM   4458  N   ARG B 201     -20.660   2.811  38.749  1.00 44.35           N  
ATOM   4459  CA  ARG B 201     -21.843   3.179  39.525  1.00 51.38           C  
ATOM   4460  C   ARG B 201     -21.701   2.638  40.946  1.00 51.97           C  
ATOM   4461  O   ARG B 201     -21.994   3.327  41.918  1.00 51.42           O  
ATOM   4462  CB  ARG B 201     -23.124   2.656  38.863  1.00 47.00           C  
ATOM   4463  CG  ARG B 201     -23.486   3.379  37.571  1.00 51.47           C  
ATOM   4464  CD  ARG B 201     -24.745   2.819  36.923  1.00 47.65           C  
ATOM   4465  NE  ARG B 201     -25.926   2.890  37.784  1.00 49.43           N  
ATOM   4466  CZ  ARG B 201     -26.713   3.958  37.925  1.00 41.26           C  
ATOM   4467  NH1 ARG B 201     -26.452   5.093  37.290  1.00 40.04           N1+
ATOM   4468  NH2 ARG B 201     -27.768   3.891  38.719  1.00 44.30           N  
ATOM   4469  N   GLU B 202     -21.223   1.401  41.043  1.00 43.37           N  
ATOM   4470  CA  GLU B 202     -20.951   0.763  42.317  1.00 43.65           C  
ATOM   4471  C   GLU B 202     -19.923   1.562  43.117  1.00 49.01           C  
ATOM   4472  O   GLU B 202     -20.066   1.748  44.327  1.00 51.53           O  
ATOM   4473  CB  GLU B 202     -20.462  -0.665  42.074  1.00 45.05           C  
ATOM   4474  CG  GLU B 202     -20.421  -1.544  43.302  1.00 69.42           C  
ATOM   4475  CD  GLU B 202     -20.218  -3.004  42.951  1.00 79.63           C  
ATOM   4476  OE1 GLU B 202     -19.771  -3.773  43.831  1.00 80.75           O  
ATOM   4477  OE2 GLU B 202     -20.500  -3.376  41.790  1.00 75.41           O1-
ATOM   4478  N   TYR B 203     -18.885   2.039  42.442  1.00 46.47           N  
ATOM   4479  CA  TYR B 203     -17.887   2.859  43.111  1.00 48.60           C  
ATOM   4480  C   TYR B 203     -18.527   4.099  43.762  1.00 50.45           C  
ATOM   4481  O   TYR B 203     -18.159   4.479  44.880  1.00 49.32           O  
ATOM   4482  CB  TYR B 203     -16.776   3.248  42.133  1.00 43.89           C  
ATOM   4483  CG  TYR B 203     -15.631   4.022  42.745  1.00 43.26           C  
ATOM   4484  CD1 TYR B 203     -14.746   3.414  43.619  1.00 44.02           C  
ATOM   4485  CD2 TYR B 203     -15.424   5.360  42.434  1.00 44.89           C  
ATOM   4486  CE1 TYR B 203     -13.693   4.112  44.173  1.00 44.39           C  
ATOM   4487  CE2 TYR B 203     -14.373   6.070  42.984  1.00 43.30           C  
ATOM   4488  CZ  TYR B 203     -13.508   5.439  43.858  1.00 48.22           C  
ATOM   4489  OH  TYR B 203     -12.448   6.130  44.414  1.00 52.18           O  
ATOM   4490  N   CYS B 204     -19.481   4.716  43.067  1.00 46.25           N  
ATOM   4491  CA  CYS B 204     -20.187   5.893  43.587  1.00 49.19           C  
ATOM   4492  C   CYS B 204     -20.900   5.569  44.897  1.00 54.11           C  
ATOM   4493  O   CYS B 204     -20.789   6.302  45.884  1.00 48.82           O  
ATOM   4494  CB  CYS B 204     -21.202   6.419  42.568  1.00 50.19           C  
ATOM   4495  SG  CYS B 204     -20.470   7.251  41.127  1.00 52.55           S  
ATOM   4496  N   ASP B 205     -21.626   4.459  44.907  1.00 54.48           N  
ATOM   4497  CA  ASP B 205     -22.304   4.023  46.118  1.00 63.75           C  
ATOM   4498  C   ASP B 205     -21.321   3.790  47.258  1.00 61.19           C  
ATOM   4499  O   ASP B 205     -21.550   4.231  48.384  1.00 64.02           O  
ATOM   4500  CB  ASP B 205     -23.127   2.765  45.847  1.00 65.38           C  
ATOM   4501  CG  ASP B 205     -24.280   3.028  44.904  1.00 71.19           C  
ATOM   4502  OD1 ASP B 205     -24.606   4.221  44.690  1.00 66.82           O  
ATOM   4503  OD2 ASP B 205     -24.847   2.048  44.371  1.00 74.63           O1-
ATOM   4504  N   ILE B 206     -20.226   3.102  46.962  1.00 59.38           N  
ATOM   4505  CA  ILE B 206     -19.215   2.813  47.973  1.00 59.92           C  
ATOM   4506  C   ILE B 206     -18.622   4.099  48.546  1.00 55.05           C  
ATOM   4507  O   ILE B 206     -18.454   4.230  49.755  1.00 57.21           O  
ATOM   4508  CB  ILE B 206     -18.086   1.928  47.408  1.00 58.94           C  
ATOM   4509  CG1 ILE B 206     -18.625   0.542  47.053  1.00 51.89           C  
ATOM   4510  CG2 ILE B 206     -16.947   1.815  48.418  1.00 55.41           C  
ATOM   4511  CD1 ILE B 206     -17.634  -0.328  46.294  1.00 49.45           C  
ATOM   4512  N   LYS B 207     -18.328   5.051  47.669  1.00 55.67           N  
ATOM   4513  CA  LYS B 207     -17.719   6.311  48.075  1.00 58.80           C  
ATOM   4514  C   LYS B 207     -18.767   7.362  48.416  1.00 68.98           C  
ATOM   4515  O   LYS B 207     -18.435   8.531  48.621  1.00 71.27           O  
ATOM   4516  CB  LYS B 207     -16.826   6.852  46.955  1.00 57.83           C  
ATOM   4517  CG  LYS B 207     -15.536   6.067  46.734  1.00 63.82           C  
ATOM   4518  CD  LYS B 207     -14.652   6.072  47.980  1.00 64.32           C  
ATOM   4519  CE  LYS B 207     -13.265   5.511  47.676  1.00 71.13           C  
ATOM   4520  NZ  LYS B 207     -12.369   5.472  48.872  1.00 75.64           N1+
ATOM   4521  N   LYS B 208     -20.031   6.949  48.471  1.00 69.44           N  
ATOM   4522  CA  LYS B 208     -21.138   7.884  48.684  1.00 73.15           C  
ATOM   4523  C   LYS B 208     -21.014   9.117  47.786  1.00 66.94           C  
ATOM   4524  O   LYS B 208     -21.142  10.252  48.242  1.00 66.35           O  
ATOM   4525  CB  LYS B 208     -21.250   8.291  50.158  1.00 76.94           C  
ATOM   4526  CG  LYS B 208     -22.029   7.306  51.019  1.00 81.99           C  
ATOM   4527  CD  LYS B 208     -21.253   6.023  51.265  1.00 84.96           C  
ATOM   4528  CE  LYS B 208     -22.194   4.854  51.540  1.00 89.61           C  
ATOM   4529  NZ  LYS B 208     -23.376   5.255  52.364  1.00 94.01           N1+
ATOM   4530  N   ILE B 209     -20.752   8.881  46.506  1.00 63.95           N  
ATOM   4531  CA  ILE B 209     -20.724   9.950  45.525  1.00 64.62           C  
ATOM   4532  C   ILE B 209     -22.102  10.069  44.893  1.00 69.83           C  
ATOM   4533  O   ILE B 209     -22.619   9.103  44.332  1.00 74.56           O  
ATOM   4534  CB  ILE B 209     -19.691   9.668  44.433  1.00 66.84           C  
ATOM   4535  CG1 ILE B 209     -18.306   9.497  45.054  1.00 67.12           C  
ATOM   4536  CG2 ILE B 209     -19.697  10.781  43.395  1.00 63.62           C  
ATOM   4537  CD1 ILE B 209     -17.270   8.935  44.096  1.00 61.31           C  
ATOM   4538  N   LYS B 210     -22.692  11.256  44.990  1.00 71.31           N  
ATOM   4539  CA  LYS B 210     -24.056  11.487  44.522  1.00 71.24           C  
ATOM   4540  C   LYS B 210     -24.156  11.625  43.010  1.00 72.87           C  
ATOM   4541  O   LYS B 210     -25.149  11.213  42.413  1.00 76.15           O  
ATOM   4542  CB  LYS B 210     -24.654  12.720  45.201  1.00 76.18           C  
ATOM   4543  CG  LYS B 210     -25.482  12.404  46.436  1.00 76.27           C  
ATOM   4544  CD  LYS B 210     -24.747  11.472  47.369  1.00 86.42           C  
ATOM   4545  CE  LYS B 210     -25.705  10.799  48.336  1.00 99.78           C  
ATOM   4546  NZ  LYS B 210     -25.017   9.731  49.117  1.00103.82           N1+
ATOM   4547  N   LYS B 211     -23.138  12.218  42.395  1.00 68.47           N  
ATOM   4548  CA  LYS B 211     -23.105  12.347  40.948  1.00 63.29           C  
ATOM   4549  C   LYS B 211     -22.719  11.007  40.324  1.00 70.23           C  
ATOM   4550  O   LYS B 211     -21.564  10.580  40.387  1.00 77.64           O  
ATOM   4551  CB  LYS B 211     -22.137  13.447  40.510  1.00 57.43           C  
ATOM   4552  CG  LYS B 211     -22.130  13.679  38.997  1.00 69.77           C  
ATOM   4553  CD  LYS B 211     -21.342  14.926  38.614  1.00 72.36           C  
ATOM   4554  CE  LYS B 211     -21.252  15.083  37.101  1.00 71.69           C  
ATOM   4555  NZ  LYS B 211     -20.592  16.362  36.711  1.00 71.69           N1+
ATOM   4556  N   LYS B 212     -23.704  10.353  39.720  1.00 61.35           N  
ATOM   4557  CA  LYS B 212     -23.567   8.992  39.236  1.00 54.19           C  
ATOM   4558  C   LYS B 212     -23.740   9.044  37.735  1.00 54.90           C  
ATOM   4559  O   LYS B 212     -24.652   9.700  37.246  1.00 54.21           O  
ATOM   4560  CB  LYS B 212     -24.675   8.142  39.842  1.00 61.62           C  
ATOM   4561  CG  LYS B 212     -24.238   6.812  40.427  1.00 72.04           C  
ATOM   4562  CD  LYS B 212     -25.377   6.200  41.238  1.00 66.82           C  
ATOM   4563  CE  LYS B 212     -25.068   4.777  41.652  1.00 67.67           C  
ATOM   4564  NZ  LYS B 212     -26.314   4.001  41.918  1.00 65.45           N1+
ATOM   4565  N   PRO B 213     -22.869   8.352  36.989  1.00 49.19           N  
ATOM   4566  CA  PRO B 213     -23.024   8.403  35.537  1.00 50.34           C  
ATOM   4567  C   PRO B 213     -24.187   7.534  35.080  1.00 44.23           C  
ATOM   4568  O   PRO B 213     -24.441   6.466  35.645  1.00 43.42           O  
ATOM   4569  CB  PRO B 213     -21.705   7.812  35.013  1.00 49.87           C  
ATOM   4570  CG  PRO B 213     -20.891   7.437  36.248  1.00 50.93           C  
ATOM   4571  CD  PRO B 213     -21.819   7.408  37.400  1.00 45.62           C  
ATOM   4572  N   VAL B 214     -24.879   7.993  34.047  1.00 41.32           N  
ATOM   4573  CA  VAL B 214     -25.916   7.201  33.413  1.00 42.81           C  
ATOM   4574  C   VAL B 214     -25.264   6.315  32.371  1.00 41.34           C  
ATOM   4575  O   VAL B 214     -24.448   6.786  31.569  1.00 43.07           O  
ATOM   4576  CB  VAL B 214     -26.935   8.089  32.680  1.00 43.82           C  
ATOM   4577  CG1 VAL B 214     -27.777   7.253  31.728  1.00 46.62           C  
ATOM   4578  CG2 VAL B 214     -27.813   8.829  33.667  1.00 42.92           C  
ATOM   4579  N   ILE B 215     -25.619   5.036  32.366  1.00 41.33           N  
ATOM   4580  CA  ILE B 215     -25.122   4.154  31.320  1.00 48.07           C  
ATOM   4581  C   ILE B 215     -26.094   4.030  30.157  1.00 49.55           C  
ATOM   4582  O   ILE B 215     -27.157   3.412  30.277  1.00 46.79           O  
ATOM   4583  CB  ILE B 215     -24.803   2.765  31.838  1.00 47.93           C  
ATOM   4584  CG1 ILE B 215     -24.076   2.880  33.173  1.00 47.03           C  
ATOM   4585  CG2 ILE B 215     -23.975   2.019  30.788  1.00 35.92           C  
ATOM   4586  CD1 ILE B 215     -23.797   1.560  33.809  1.00 61.83           C  
ATOM   4587  N   LEU B 216     -25.706   4.616  29.031  1.00 39.09           N  
ATOM   4588  CA  LEU B 216     -26.528   4.607  27.830  1.00 40.53           C  
ATOM   4589  C   LEU B 216     -25.865   3.713  26.785  1.00 42.04           C  
ATOM   4590  O   LEU B 216     -25.184   4.199  25.887  1.00 42.09           O  
ATOM   4591  CB  LEU B 216     -26.682   6.041  27.305  1.00 36.14           C  
ATOM   4592  CG  LEU B 216     -27.733   6.273  26.224  1.00 43.63           C  
ATOM   4593  CD1 LEU B 216     -29.125   5.937  26.742  1.00 38.34           C  
ATOM   4594  CD2 LEU B 216     -27.665   7.708  25.720  1.00 44.73           C  
ATOM   4595  N   SER B 217     -26.059   2.403  26.921  1.00 43.50           N  
ATOM   4596  CA  SER B 217     -25.424   1.424  26.040  1.00 45.88           C  
ATOM   4597  C   SER B 217     -26.162   1.271  24.714  1.00 46.81           C  
ATOM   4598  O   SER B 217     -27.378   1.176  24.690  1.00 43.82           O  
ATOM   4599  CB  SER B 217     -25.368   0.063  26.730  1.00 53.49           C  
ATOM   4600  OG  SER B 217     -24.599   0.111  27.917  1.00 45.04           O  
ATOM   4601  N   HIS B 218     -25.426   1.250  23.609  1.00 45.28           N  
ATOM   4602  CA  HIS B 218     -26.029   0.909  22.324  1.00 50.29           C  
ATOM   4603  C   HIS B 218     -25.811  -0.583  22.056  1.00 46.87           C  
ATOM   4604  O   HIS B 218     -24.910  -1.207  22.636  1.00 37.81           O  
ATOM   4605  CB  HIS B 218     -25.453   1.772  21.188  1.00 45.55           C  
ATOM   4606  CG  HIS B 218     -23.974   1.621  21.001  1.00 37.38           C  
ATOM   4607  CD2 HIS B 218     -23.250   0.668  20.370  1.00 29.66           C  
ATOM   4608  ND1 HIS B 218     -23.060   2.520  21.510  1.00 38.03           N  
ATOM   4609  CE1 HIS B 218     -21.840   2.129  21.193  1.00 37.23           C  
ATOM   4610  NE2 HIS B 218     -21.928   1.003  20.505  1.00 32.74           N  
ATOM   4611  N   GLY B 219     -26.645  -1.155  21.194  1.00 45.67           N  
ATOM   4612  CA  GLY B 219     -26.543  -2.568  20.863  1.00 46.44           C  
ATOM   4613  C   GLY B 219     -25.381  -2.876  19.932  1.00 43.82           C  
ATOM   4614  O   GLY B 219     -24.855  -1.982  19.267  1.00 46.15           O  
ATOM   4615  N   MET B 220     -24.973  -4.142  19.887  1.00 39.62           N  
ATOM   4616  CA  MET B 220     -23.901  -4.558  18.993  1.00 39.97           C  
ATOM   4617  C   MET B 220     -24.441  -4.641  17.562  1.00 43.92           C  
ATOM   4618  O   MET B 220     -25.472  -5.254  17.317  1.00 39.89           O  
ATOM   4619  CB  MET B 220     -23.322  -5.914  19.422  1.00 43.39           C  
ATOM   4620  CG  MET B 220     -22.648  -5.948  20.799  1.00 43.84           C  
ATOM   4621  SD  MET B 220     -21.518  -4.591  21.179  1.00 56.53           S  
ATOM   4622  CE  MET B 220     -20.269  -4.857  19.952  1.00 76.06           C  
ATOM   4623  N   LEU B 221     -23.776  -3.978  16.626  1.00 42.23           N  
ATOM   4624  CA  LEU B 221     -24.057  -4.208  15.226  1.00 39.43           C  
ATOM   4625  C   LEU B 221     -23.500  -5.601  14.955  1.00 39.96           C  
ATOM   4626  O   LEU B 221     -22.349  -5.873  15.288  1.00 42.97           O  
ATOM   4627  CB  LEU B 221     -23.357  -3.162  14.363  1.00 38.42           C  
ATOM   4628  CG  LEU B 221     -23.846  -3.014  12.918  1.00 39.76           C  
ATOM   4629  CD1 LEU B 221     -25.181  -2.240  12.849  1.00 33.26           C  
ATOM   4630  CD2 LEU B 221     -22.791  -2.337  12.080  1.00 42.36           C  
ATOM   4631  N   PRO B 222     -24.323  -6.499  14.384  1.00 38.13           N  
ATOM   4632  CA  PRO B 222     -23.906  -7.894  14.156  1.00 37.19           C  
ATOM   4633  C   PRO B 222     -22.979  -8.024  12.953  1.00 38.58           C  
ATOM   4634  O   PRO B 222     -22.946  -7.132  12.093  1.00 34.82           O  
ATOM   4635  CB  PRO B 222     -25.223  -8.630  13.858  1.00 34.00           C  
ATOM   4636  CG  PRO B 222     -26.275  -7.580  13.692  1.00 39.85           C  
ATOM   4637  CD  PRO B 222     -25.662  -6.217  13.845  1.00 34.28           C  
ATOM   4638  N   GLY B 223     -22.225  -9.119  12.901  1.00 43.74           N  
ATOM   4639  CA  GLY B 223     -21.370  -9.396  11.759  1.00 44.14           C  
ATOM   4640  C   GLY B 223     -22.145  -9.959  10.577  1.00 40.11           C  
ATOM   4641  O   GLY B 223     -23.303 -10.369  10.706  1.00 40.62           O  
ATOM   4642  N   LEU B 224     -21.482  -9.994   9.427  1.00 37.02           N  
ATOM   4643  CA  LEU B 224     -22.103 -10.350   8.157  1.00 40.27           C  
ATOM   4644  C   LEU B 224     -22.632 -11.772   8.079  1.00 44.50           C  
ATOM   4645  O   LEU B 224     -23.586 -12.046   7.352  1.00 51.85           O  
ATOM   4646  CB  LEU B 224     -21.102 -10.138   7.023  1.00 40.64           C  
ATOM   4647  CG  LEU B 224     -20.754  -8.670   6.758  1.00 43.74           C  
ATOM   4648  CD1 LEU B 224     -19.449  -8.581   5.967  1.00 47.58           C  
ATOM   4649  CD2 LEU B 224     -21.902  -7.989   6.004  1.00 33.93           C  
ATOM   4650  N   LEU B 225     -21.999 -12.683   8.808  1.00 39.62           N  
ATOM   4651  CA  LEU B 225     -22.342 -14.087   8.697  1.00 47.23           C  
ATOM   4652  C   LEU B 225     -23.199 -14.550   9.858  1.00 44.23           C  
ATOM   4653  O   LEU B 225     -23.168 -13.969  10.934  1.00 46.33           O  
ATOM   4654  CB  LEU B 225     -21.080 -14.935   8.604  1.00 51.35           C  
ATOM   4655  CG  LEU B 225     -20.119 -14.472   7.514  1.00 55.69           C  
ATOM   4656  CD1 LEU B 225     -18.834 -15.278   7.571  1.00 52.39           C  
ATOM   4657  CD2 LEU B 225     -20.783 -14.593   6.143  1.00 58.22           C  
ATOM   4658  N   GLU B 226     -23.950 -15.620   9.625  1.00 42.11           N  
ATOM   4659  CA  GLU B 226     -24.870 -16.139  10.614  1.00 47.82           C  
ATOM   4660  C   GLU B 226     -24.143 -16.526  11.896  1.00 50.26           C  
ATOM   4661  O   GLU B 226     -23.056 -17.113  11.860  1.00 43.28           O  
ATOM   4662  CB  GLU B 226     -25.599 -17.346  10.050  1.00 41.65           C  
ATOM   4663  CG  GLU B 226     -26.601 -17.948  10.990  1.00 49.65           C  
ATOM   4664  CD  GLU B 226     -27.276 -19.151  10.376  1.00 51.01           C  
ATOM   4665  OE1 GLU B 226     -28.288 -19.635  10.926  1.00 54.68           O  
ATOM   4666  OE2 GLU B 226     -26.794 -19.598   9.319  1.00 52.43           O1-
ATOM   4667  N   GLY B 227     -24.753 -16.202  13.031  1.00 49.01           N  
ATOM   4668  CA  GLY B 227     -24.147 -16.497  14.314  1.00 49.10           C  
ATOM   4669  C   GLY B 227     -23.142 -15.456  14.778  1.00 53.13           C  
ATOM   4670  O   GLY B 227     -22.705 -15.522  15.921  1.00 56.37           O  
ATOM   4671  N   GLN B 228     -22.768 -14.502  13.917  1.00 45.08           N  
ATOM   4672  CA  GLN B 228     -21.864 -13.433  14.355  1.00 48.69           C  
ATOM   4673  C   GLN B 228     -22.613 -12.298  15.065  1.00 52.64           C  
ATOM   4674  O   GLN B 228     -23.128 -11.383  14.423  1.00 51.08           O  
ATOM   4675  CB  GLN B 228     -21.029 -12.889  13.190  1.00 41.67           C  
ATOM   4676  CG  GLN B 228     -20.116 -13.938  12.555  1.00 41.97           C  
ATOM   4677  CD  GLN B 228     -19.345 -13.397  11.370  1.00 49.38           C  
ATOM   4678  NE2 GLN B 228     -18.186 -13.983  11.102  1.00 53.92           N  
ATOM   4679  OE1 GLN B 228     -19.779 -12.452  10.709  1.00 54.07           O  
ATOM   4680  N   GLU B 229     -22.665 -12.361  16.394  1.00 52.69           N  
ATOM   4681  CA  GLU B 229     -23.433 -11.391  17.176  1.00 48.77           C  
ATOM   4682  C   GLU B 229     -22.790 -10.013  17.173  1.00 44.90           C  
ATOM   4683  O   GLU B 229     -23.456  -9.007  17.416  1.00 43.67           O  
ATOM   4684  CB  GLU B 229     -23.608 -11.863  18.622  1.00 63.20           C  
ATOM   4685  CG  GLU B 229     -24.602 -13.005  18.811  1.00 81.38           C  
ATOM   4686  CD  GLU B 229     -25.120 -13.099  20.242  1.00 89.74           C  
ATOM   4687  OE1 GLU B 229     -25.226 -12.044  20.911  1.00 94.34           O  
ATOM   4688  OE2 GLU B 229     -25.423 -14.224  20.696  1.00 83.99           O1-
ATOM   4689  N   LYS B 230     -21.495  -9.969  16.881  1.00 43.26           N  
ATOM   4690  CA  LYS B 230     -20.730  -8.735  17.021  1.00 45.39           C  
ATOM   4691  C   LYS B 230     -19.794  -8.538  15.846  1.00 41.47           C  
ATOM   4692  O   LYS B 230     -18.815  -9.266  15.702  1.00 43.95           O  
ATOM   4693  CB  LYS B 230     -19.929  -8.785  18.325  1.00 49.10           C  
ATOM   4694  CG  LYS B 230     -19.042  -7.575  18.616  1.00 47.90           C  
ATOM   4695  CD  LYS B 230     -18.458  -7.699  20.036  1.00 52.23           C  
ATOM   4696  CE  LYS B 230     -17.737  -6.431  20.492  1.00 51.25           C  
ATOM   4697  NZ  LYS B 230     -16.791  -5.918  19.443  1.00 58.57           N1+
ATOM   4698  N   MET B 231     -20.101  -7.568  14.993  1.00 38.29           N  
ATOM   4699  CA  MET B 231     -19.147  -7.174  13.971  1.00 40.41           C  
ATOM   4700  C   MET B 231     -17.852  -6.772  14.662  1.00 40.93           C  
ATOM   4701  O   MET B 231     -17.865  -5.984  15.615  1.00 42.29           O  
ATOM   4702  CB  MET B 231     -19.671  -6.001  13.133  1.00 38.53           C  
ATOM   4703  CG  MET B 231     -18.693  -5.569  12.023  1.00 35.20           C  
ATOM   4704  SD  MET B 231     -19.229  -4.148  11.017  1.00 40.19           S  
ATOM   4705  CE  MET B 231     -20.602  -4.898  10.119  1.00 33.99           C  
ATOM   4706  N   SER B 232     -16.734  -7.307  14.190  1.00 42.00           N  
ATOM   4707  CA  SER B 232     -15.442  -6.908  14.728  1.00 55.09           C  
ATOM   4708  C   SER B 232     -14.284  -7.484  13.940  1.00 54.44           C  
ATOM   4709  O   SER B 232     -14.456  -8.392  13.131  1.00 55.41           O  
ATOM   4710  CB  SER B 232     -15.313  -7.326  16.194  1.00 64.54           C  
ATOM   4711  OG  SER B 232     -15.081  -8.713  16.294  1.00 63.86           O  
ATOM   4712  N   LYS B 233     -13.104  -6.936  14.200  1.00 61.06           N  
ATOM   4713  CA  LYS B 233     -11.856  -7.385  13.593  1.00 65.76           C  
ATOM   4714  C   LYS B 233     -11.447  -8.799  14.030  1.00 61.62           C  
ATOM   4715  O   LYS B 233     -10.727  -9.485  13.312  1.00 70.69           O  
ATOM   4716  CB  LYS B 233     -10.733  -6.398  13.944  1.00 62.37           C  
ATOM   4717  CG  LYS B 233     -11.075  -4.940  13.685  1.00 59.42           C  
ATOM   4718  CD  LYS B 233      -9.899  -4.037  14.025  1.00 67.44           C  
ATOM   4719  CE  LYS B 233      -9.520  -4.143  15.501  1.00 75.05           C  
ATOM   4720  NZ  LYS B 233     -10.558  -3.572  16.425  1.00 71.90           N1+
ATOM   4721  N   SER B 234     -11.892  -9.226  15.208  1.00 64.02           N  
ATOM   4722  CA  SER B 234     -11.478 -10.520  15.752  1.00 71.09           C  
ATOM   4723  C   SER B 234     -12.405 -11.661  15.322  1.00 78.42           C  
ATOM   4724  O   SER B 234     -12.132 -12.830  15.591  1.00 79.50           O  
ATOM   4725  CB  SER B 234     -11.381 -10.456  17.276  1.00 68.51           C  
ATOM   4726  OG  SER B 234     -12.632 -10.141  17.852  1.00 68.08           O  
ATOM   4727  N   ASP B 235     -13.506 -11.305  14.668  1.00 79.43           N  
ATOM   4728  CA  ASP B 235     -14.386 -12.274  14.023  1.00 75.03           C  
ATOM   4729  C   ASP B 235     -14.122 -12.245  12.523  1.00 68.72           C  
ATOM   4730  O   ASP B 235     -14.576 -11.345  11.819  1.00 72.28           O  
ATOM   4731  CB  ASP B 235     -15.852 -11.932  14.285  1.00 88.78           C  
ATOM   4732  CG  ASP B 235     -16.341 -12.444  15.618  1.00100.12           C  
ATOM   4733  OD1 ASP B 235     -16.421 -13.682  15.781  1.00108.41           O  
ATOM   4734  OD2 ASP B 235     -16.661 -11.608  16.494  1.00 96.86           O1-
ATOM   4735  N   GLU B 236     -13.372 -13.225  12.043  1.00 64.31           N  
ATOM   4736  CA  GLU B 236     -13.004 -13.307  10.639  1.00 66.60           C  
ATOM   4737  C   GLU B 236     -14.221 -13.099   9.737  1.00 57.82           C  
ATOM   4738  O   GLU B 236     -15.255 -13.746   9.922  1.00 60.32           O  
ATOM   4739  CB  GLU B 236     -12.368 -14.678  10.369  1.00 82.37           C  
ATOM   4740  CG  GLU B 236     -11.716 -14.844   9.002  1.00 96.38           C  
ATOM   4741  CD  GLU B 236     -11.248 -16.275   8.743  1.00107.42           C  
ATOM   4742  OE1 GLU B 236     -11.591 -17.179   9.541  1.00104.85           O  
ATOM   4743  OE2 GLU B 236     -10.537 -16.495   7.737  1.00112.56           O1-
ATOM   4744  N   ASN B 237     -14.102 -12.192   8.769  1.00 56.64           N  
ATOM   4745  CA  ASN B 237     -15.140 -12.020   7.748  1.00 54.79           C  
ATOM   4746  C   ASN B 237     -16.475 -11.463   8.262  1.00 42.76           C  
ATOM   4747  O   ASN B 237     -17.522 -11.669   7.635  1.00 47.33           O  
ATOM   4748  CB  ASN B 237     -15.407 -13.359   7.044  1.00 57.00           C  
ATOM   4749  CG  ASN B 237     -14.157 -13.958   6.429  1.00 70.09           C  
ATOM   4750  ND2 ASN B 237     -13.976 -15.261   6.612  1.00 67.69           N  
ATOM   4751  OD1 ASN B 237     -13.364 -13.260   5.794  1.00 79.99           O  
ATOM   4752  N   SER B 238     -16.457 -10.780   9.400  1.00 42.16           N  
ATOM   4753  CA  SER B 238     -17.710 -10.291   9.975  1.00 43.31           C  
ATOM   4754  C   SER B 238     -17.996  -8.838   9.600  1.00 45.62           C  
ATOM   4755  O   SER B 238     -19.144  -8.399   9.643  1.00 45.30           O  
ATOM   4756  CB  SER B 238     -17.701 -10.419  11.493  1.00 37.89           C  
ATOM   4757  OG  SER B 238     -16.861  -9.428  12.064  1.00 40.60           O  
ATOM   4758  N   ALA B 239     -16.951  -8.107   9.224  1.00 41.27           N  
ATOM   4759  CA  ALA B 239     -17.003  -6.645   9.209  1.00 40.80           C  
ATOM   4760  C   ALA B 239     -16.994  -5.972   7.836  1.00 44.01           C  
ATOM   4761  O   ALA B 239     -16.337  -6.416   6.896  1.00 44.17           O  
ATOM   4762  CB  ALA B 239     -15.867  -6.073  10.065  1.00 31.25           C  
ATOM   4763  N   ILE B 240     -17.721  -4.870   7.743  1.00 40.31           N  
ATOM   4764  CA  ILE B 240     -17.533  -3.940   6.646  1.00 39.95           C  
ATOM   4765  C   ILE B 240     -16.686  -2.812   7.222  1.00 37.46           C  
ATOM   4766  O   ILE B 240     -17.010  -2.273   8.274  1.00 40.28           O  
ATOM   4767  CB  ILE B 240     -18.891  -3.389   6.170  1.00 38.85           C  
ATOM   4768  CG1 ILE B 240     -19.756  -4.533   5.626  1.00 41.52           C  
ATOM   4769  CG2 ILE B 240     -18.707  -2.283   5.149  1.00 36.90           C  
ATOM   4770  CD1 ILE B 240     -20.987  -4.052   4.871  1.00 36.05           C  
ATOM   4771  N   PHE B 241     -15.602  -2.459   6.550  1.00 36.06           N  
ATOM   4772  CA  PHE B 241     -14.718  -1.417   7.060  1.00 38.65           C  
ATOM   4773  C   PHE B 241     -14.962  -0.070   6.391  1.00 37.48           C  
ATOM   4774  O   PHE B 241     -15.476  -0.004   5.277  1.00 39.06           O  
ATOM   4775  CB  PHE B 241     -13.259  -1.838   6.888  1.00 42.41           C  
ATOM   4776  CG  PHE B 241     -12.896  -3.061   7.672  1.00 41.96           C  
ATOM   4777  CD1 PHE B 241     -12.683  -2.980   9.040  1.00 41.64           C  
ATOM   4778  CD2 PHE B 241     -12.787  -4.295   7.052  1.00 43.48           C  
ATOM   4779  CE1 PHE B 241     -12.350  -4.110   9.776  1.00 48.99           C  
ATOM   4780  CE2 PHE B 241     -12.452  -5.431   7.781  1.00 42.29           C  
ATOM   4781  CZ  PHE B 241     -12.235  -5.338   9.141  1.00 43.76           C  
ATOM   4782  N   MET B 242     -14.567   0.997   7.077  1.00 34.95           N  
ATOM   4783  CA  MET B 242     -14.816   2.364   6.620  1.00 39.03           C  
ATOM   4784  C   MET B 242     -14.080   2.690   5.327  1.00 43.99           C  
ATOM   4785  O   MET B 242     -14.440   3.640   4.620  1.00 38.57           O  
ATOM   4786  CB  MET B 242     -14.420   3.369   7.701  1.00 36.42           C  
ATOM   4787  CG  MET B 242     -15.227   3.259   8.984  1.00 32.16           C  
ATOM   4788  SD  MET B 242     -16.980   3.561   8.727  1.00 39.20           S  
ATOM   4789  CE  MET B 242     -16.972   5.269   8.164  1.00 35.99           C  
ATOM   4790  N   ASP B 243     -13.056   1.896   5.020  1.00 43.81           N  
ATOM   4791  CA  ASP B 243     -12.282   2.076   3.795  1.00 47.72           C  
ATOM   4792  C   ASP B 243     -12.647   1.080   2.700  1.00 50.35           C  
ATOM   4793  O   ASP B 243     -12.005   1.060   1.652  1.00 50.18           O  
ATOM   4794  CB  ASP B 243     -10.785   1.967   4.085  1.00 49.56           C  
ATOM   4795  CG  ASP B 243     -10.393   0.588   4.588  1.00 51.46           C  
ATOM   4796  OD1 ASP B 243      -9.561  -0.069   3.944  1.00 62.59           O  
ATOM   4797  OD2 ASP B 243     -10.926   0.150   5.620  1.00 53.67           O1-
ATOM   4798  N   ASP B 244     -13.666   0.255   2.932  1.00 48.78           N  
ATOM   4799  CA  ASP B 244     -14.101  -0.689   1.909  1.00 44.93           C  
ATOM   4800  C   ASP B 244     -14.634   0.033   0.693  1.00 40.53           C  
ATOM   4801  O   ASP B 244     -15.407   0.974   0.816  1.00 42.90           O  
ATOM   4802  CB  ASP B 244     -15.167  -1.647   2.439  1.00 46.84           C  
ATOM   4803  CG  ASP B 244     -14.569  -2.838   3.156  1.00 47.66           C  
ATOM   4804  OD1 ASP B 244     -13.386  -3.155   2.894  1.00 41.42           O  
ATOM   4805  OD2 ASP B 244     -15.280  -3.449   3.985  1.00 40.28           O1-
ATOM   4806  N   SER B 245     -14.232  -0.429  -0.487  1.00 44.91           N  
ATOM   4807  CA  SER B 245     -14.697   0.178  -1.728  1.00 50.90           C  
ATOM   4808  C   SER B 245     -16.139  -0.221  -1.999  1.00 51.44           C  
ATOM   4809  O   SER B 245     -16.684  -1.107  -1.344  1.00 51.45           O  
ATOM   4810  CB  SER B 245     -13.824  -0.246  -2.913  1.00 45.83           C  
ATOM   4811  OG  SER B 245     -14.036  -1.616  -3.239  1.00 47.61           O  
ATOM   4812  N   GLU B 246     -16.740   0.435  -2.983  1.00 42.11           N  
ATOM   4813  CA  GLU B 246     -18.117   0.171  -3.357  1.00 47.14           C  
ATOM   4814  C   GLU B 246     -18.310  -1.305  -3.699  1.00 52.51           C  
ATOM   4815  O   GLU B 246     -19.261  -1.940  -3.228  1.00 49.25           O  
ATOM   4816  CB  GLU B 246     -18.515   1.072  -4.526  1.00 48.36           C  
ATOM   4817  CG  GLU B 246     -19.830   0.732  -5.188  1.00 65.44           C  
ATOM   4818  CD  GLU B 246     -20.192   1.735  -6.273  1.00 85.25           C  
ATOM   4819  OE1 GLU B 246     -20.405   1.311  -7.434  1.00 95.90           O  
ATOM   4820  OE2 GLU B 246     -20.241   2.950  -5.966  1.00 84.72           O1-
ATOM   4821  N   SER B 247     -17.402  -1.857  -4.497  1.00 49.99           N  
ATOM   4822  CA  SER B 247     -17.521  -3.259  -4.895  1.00 57.94           C  
ATOM   4823  C   SER B 247     -17.241  -4.198  -3.714  1.00 54.49           C  
ATOM   4824  O   SER B 247     -17.834  -5.275  -3.620  1.00 52.57           O  
ATOM   4825  CB  SER B 247     -16.646  -3.585  -6.122  1.00 63.66           C  
ATOM   4826  OG  SER B 247     -15.382  -4.110  -5.754  1.00 65.83           O  
ATOM   4827  N   ASP B 248     -16.354  -3.780  -2.814  1.00 48.41           N  
ATOM   4828  CA  ASP B 248     -16.134  -4.489  -1.552  1.00 54.50           C  
ATOM   4829  C   ASP B 248     -17.432  -4.646  -0.750  1.00 52.08           C  
ATOM   4830  O   ASP B 248     -17.787  -5.748  -0.344  1.00 51.92           O  
ATOM   4831  CB  ASP B 248     -15.102  -3.751  -0.690  1.00 64.02           C  
ATOM   4832  CG  ASP B 248     -13.677  -4.007  -1.140  1.00 71.32           C  
ATOM   4833  OD1 ASP B 248     -13.423  -5.103  -1.676  1.00 64.71           O  
ATOM   4834  OD2 ASP B 248     -12.813  -3.121  -0.948  1.00 76.56           O1-
ATOM   4835  N   VAL B 249     -18.118  -3.531  -0.515  1.00 45.83           N  
ATOM   4836  CA  VAL B 249     -19.379  -3.515   0.230  1.00 44.44           C  
ATOM   4837  C   VAL B 249     -20.433  -4.398  -0.466  1.00 49.82           C  
ATOM   4838  O   VAL B 249     -21.085  -5.227   0.178  1.00 53.12           O  
ATOM   4839  CB  VAL B 249     -19.881  -2.049   0.431  1.00 39.60           C  
ATOM   4840  CG1 VAL B 249     -21.336  -1.992   0.925  1.00 37.21           C  
ATOM   4841  CG2 VAL B 249     -18.960  -1.308   1.409  1.00 35.44           C  
ATOM   4842  N   ASN B 250     -20.572  -4.237  -1.781  1.00 40.57           N  
ATOM   4843  CA  ASN B 250     -21.497  -5.056  -2.566  1.00 46.32           C  
ATOM   4844  C   ASN B 250     -21.192  -6.533  -2.399  1.00 45.21           C  
ATOM   4845  O   ASN B 250     -22.094  -7.342  -2.221  1.00 48.71           O  
ATOM   4846  CB  ASN B 250     -21.450  -4.694  -4.054  1.00 40.73           C  
ATOM   4847  CG  ASN B 250     -21.962  -3.296  -4.334  1.00 50.30           C  
ATOM   4848  ND2 ASN B 250     -21.732  -2.813  -5.549  1.00 48.41           N  
ATOM   4849  OD1 ASN B 250     -22.557  -2.654  -3.469  1.00 50.10           O  
ATOM   4850  N   ARG B 251     -19.910  -6.874  -2.444  1.00 45.08           N  
ATOM   4851  CA  ARG B 251     -19.484  -8.264  -2.336  1.00 47.78           C  
ATOM   4852  C   ARG B 251     -19.751  -8.839  -0.951  1.00 50.20           C  
ATOM   4853  O   ARG B 251     -20.215  -9.971  -0.825  1.00 54.32           O  
ATOM   4854  CB  ARG B 251     -18.001  -8.409  -2.685  1.00 54.85           C  
ATOM   4855  CG  ARG B 251     -17.417  -9.779  -2.341  1.00 63.31           C  
ATOM   4856  CD  ARG B 251     -15.918  -9.843  -2.625  1.00 67.58           C  
ATOM   4857  NE  ARG B 251     -15.177  -8.677  -2.129  1.00 69.72           N  
ATOM   4858  CZ  ARG B 251     -14.583  -8.606  -0.938  1.00 68.40           C  
ATOM   4859  NH1 ARG B 251     -14.638  -9.626  -0.089  1.00 68.97           N1+
ATOM   4860  NH2 ARG B 251     -13.933  -7.505  -0.588  1.00 61.27           N  
ATOM   4861  N   LYS B 252     -19.457  -8.069   0.092  1.00 47.58           N  
ATOM   4862  CA  LYS B 252     -19.695  -8.555   1.447  1.00 46.85           C  
ATOM   4863  C   LYS B 252     -21.188  -8.639   1.758  1.00 47.02           C  
ATOM   4864  O   LYS B 252     -21.634  -9.578   2.410  1.00 41.58           O  
ATOM   4865  CB  LYS B 252     -18.976  -7.693   2.485  1.00 47.71           C  
ATOM   4866  CG  LYS B 252     -17.460  -7.772   2.408  1.00 42.83           C  
ATOM   4867  CD  LYS B 252     -16.819  -6.792   3.364  1.00 42.95           C  
ATOM   4868  CE  LYS B 252     -15.302  -6.860   3.285  1.00 42.65           C  
ATOM   4869  NZ  LYS B 252     -14.699  -6.050   4.367  1.00 40.02           N1+
ATOM   4870  N   ILE B 253     -21.963  -7.663   1.298  1.00 45.90           N  
ATOM   4871  CA  ILE B 253     -23.406  -7.732   1.495  1.00 49.27           C  
ATOM   4872  C   ILE B 253     -24.020  -8.952   0.795  1.00 52.00           C  
ATOM   4873  O   ILE B 253     -24.797  -9.702   1.400  1.00 52.21           O  
ATOM   4874  CB  ILE B 253     -24.129  -6.456   1.041  1.00 54.98           C  
ATOM   4875  CG1 ILE B 253     -23.706  -5.257   1.906  1.00 54.66           C  
ATOM   4876  CG2 ILE B 253     -25.651  -6.667   1.088  1.00 49.69           C  
ATOM   4877  CD1 ILE B 253     -24.120  -5.354   3.360  1.00 48.83           C  
ATOM   4878  N   LYS B 254     -23.664  -9.158  -0.469  1.00 54.68           N  
ATOM   4879  CA  LYS B 254     -24.189 -10.294  -1.231  1.00 57.24           C  
ATOM   4880  C   LYS B 254     -23.909 -11.632  -0.540  1.00 62.17           C  
ATOM   4881  O   LYS B 254     -24.656 -12.591  -0.687  1.00 73.19           O  
ATOM   4882  CB  LYS B 254     -23.605 -10.298  -2.643  1.00 60.35           C  
ATOM   4883  CG  LYS B 254     -23.874 -11.565  -3.435  1.00 58.39           C  
ATOM   4884  CD  LYS B 254     -23.091 -11.582  -4.735  1.00 68.22           C  
ATOM   4885  CE  LYS B 254     -23.113 -12.974  -5.357  1.00 83.89           C  
ATOM   4886  NZ  LYS B 254     -22.256 -13.077  -6.573  1.00 90.12           N1+
ATOM   4887  N   LYS B 255     -22.832 -11.684   0.226  1.00 62.28           N  
ATOM   4888  CA  LYS B 255     -22.409 -12.920   0.858  1.00 69.95           C  
ATOM   4889  C   LYS B 255     -22.954 -13.013   2.285  1.00 61.10           C  
ATOM   4890  O   LYS B 255     -22.720 -13.992   2.988  1.00 54.02           O  
ATOM   4891  CB  LYS B 255     -20.877 -12.976   0.851  1.00 84.42           C  
ATOM   4892  CG  LYS B 255     -20.254 -14.067   1.698  1.00 99.46           C  
ATOM   4893  CD  LYS B 255     -18.757 -13.844   1.834  1.00108.37           C  
ATOM   4894  CE  LYS B 255     -18.109 -13.667   0.470  1.00118.06           C  
ATOM   4895  NZ  LYS B 255     -16.625 -13.560   0.562  1.00123.11           N1+
ATOM   4896  N   ALA B 256     -23.695 -11.994   2.707  1.00 54.65           N  
ATOM   4897  CA  ALA B 256     -24.140 -11.919   4.091  1.00 47.20           C  
ATOM   4898  C   ALA B 256     -25.359 -12.786   4.366  1.00 49.19           C  
ATOM   4899  O   ALA B 256     -26.111 -13.144   3.460  1.00 49.75           O  
ATOM   4900  CB  ALA B 256     -24.425 -10.474   4.483  1.00 41.61           C  
ATOM   4901  N   TYR B 257     -25.547 -13.107   5.637  1.00 41.19           N  
ATOM   4902  CA  TYR B 257     -26.688 -13.878   6.076  1.00 43.28           C  
ATOM   4903  C   TYR B 257     -27.933 -12.986   6.085  1.00 38.47           C  
ATOM   4904  O   TYR B 257     -27.972 -11.973   6.762  1.00 39.08           O  
ATOM   4905  CB  TYR B 257     -26.416 -14.422   7.477  1.00 46.10           C  
ATOM   4906  CG  TYR B 257     -27.553 -15.213   8.085  1.00 41.99           C  
ATOM   4907  CD1 TYR B 257     -28.007 -16.379   7.488  1.00 40.44           C  
ATOM   4908  CD2 TYR B 257     -28.157 -14.801   9.274  1.00 43.15           C  
ATOM   4909  CE1 TYR B 257     -29.050 -17.120   8.047  1.00 48.81           C  
ATOM   4910  CE2 TYR B 257     -29.197 -15.533   9.848  1.00 44.71           C  
ATOM   4911  CZ  TYR B 257     -29.635 -16.693   9.228  1.00 50.55           C  
ATOM   4912  OH  TYR B 257     -30.661 -17.423   9.783  1.00 47.37           O  
ATOM   4913  N   CYS B 258     -28.945 -13.373   5.324  1.00 42.45           N  
ATOM   4914  CA  CYS B 258     -30.198 -12.638   5.272  1.00 39.17           C  
ATOM   4915  C   CYS B 258     -31.318 -13.639   4.996  1.00 51.99           C  
ATOM   4916  O   CYS B 258     -31.744 -13.809   3.857  1.00 60.11           O  
ATOM   4917  CB  CYS B 258     -30.131 -11.551   4.189  1.00 37.79           C  
ATOM   4918  SG  CYS B 258     -31.562 -10.440   4.139  1.00 48.55           S  
ATOM   4919  N   PRO B 259     -31.771 -14.337   6.048  1.00 55.77           N  
ATOM   4920  CA  PRO B 259     -32.766 -15.414   5.947  1.00 52.63           C  
ATOM   4921  C   PRO B 259     -34.115 -14.871   5.496  1.00 47.32           C  
ATOM   4922  O   PRO B 259     -34.504 -13.818   5.973  1.00 42.98           O  
ATOM   4923  CB  PRO B 259     -32.876 -15.917   7.396  1.00 54.05           C  
ATOM   4924  CG  PRO B 259     -32.392 -14.729   8.234  1.00 48.72           C  
ATOM   4925  CD  PRO B 259     -31.270 -14.184   7.426  1.00 49.18           C  
ATOM   4926  N   PRO B 260     -34.818 -15.596   4.607  1.00 45.34           N  
ATOM   4927  CA  PRO B 260     -36.124 -15.181   4.065  1.00 54.31           C  
ATOM   4928  C   PRO B 260     -37.172 -15.000   5.163  1.00 60.83           C  
ATOM   4929  O   PRO B 260     -37.321 -15.874   6.021  1.00 68.59           O  
ATOM   4930  CB  PRO B 260     -36.536 -16.350   3.154  1.00 55.37           C  
ATOM   4931  CG  PRO B 260     -35.339 -17.248   3.036  1.00 52.51           C  
ATOM   4932  CD  PRO B 260     -34.437 -16.961   4.199  1.00 46.35           C  
ATOM   4933  N   ASN B 261     -37.883 -13.877   5.121  1.00 68.01           N  
ATOM   4934  CA  ASN B 261     -38.967 -13.560   6.061  1.00 68.73           C  
ATOM   4935  C   ASN B 261     -38.687 -13.813   7.547  1.00 54.34           C  
ATOM   4936  O   ASN B 261     -39.587 -14.140   8.314  1.00 73.41           O  
ATOM   4937  CB  ASN B 261     -40.316 -14.170   5.614  1.00 74.67           C  
ATOM   4938  CG  ASN B 261     -40.187 -15.590   5.082  1.00 72.11           C  
ATOM   4939  ND2 ASN B 261     -39.994 -16.545   5.980  1.00 68.33           N  
ATOM   4940  OD1 ASN B 261     -40.277 -15.822   3.875  1.00 77.78           O  
ATOM   4941  N   VAL B 262     -37.435 -13.645   7.942  1.00 54.09           N  
ATOM   4942  CA  VAL B 262     -37.043 -13.733   9.342  1.00 51.25           C  
ATOM   4943  C   VAL B 262     -36.112 -12.575   9.682  1.00 58.18           C  
ATOM   4944  O   VAL B 262     -35.162 -12.287   8.947  1.00 54.19           O  
ATOM   4945  CB  VAL B 262     -36.318 -15.050   9.646  1.00 57.45           C  
ATOM   4946  CG1 VAL B 262     -35.559 -14.939  10.950  1.00 57.34           C  
ATOM   4947  CG2 VAL B 262     -37.314 -16.215   9.685  1.00 54.75           C  
ATOM   4948  N   ILE B 263     -36.381 -11.921  10.807  1.00 61.82           N  
ATOM   4949  CA  ILE B 263     -35.619 -10.746  11.222  1.00 60.07           C  
ATOM   4950  C   ILE B 263     -34.609 -11.032  12.331  1.00 57.40           C  
ATOM   4951  O   ILE B 263     -33.569 -10.379  12.419  1.00 53.10           O  
ATOM   4952  CB  ILE B 263     -36.569  -9.640  11.694  1.00 63.99           C  
ATOM   4953  CG1 ILE B 263     -37.127  -8.903  10.487  1.00 62.01           C  
ATOM   4954  CG2 ILE B 263     -35.855  -8.669  12.607  1.00 69.35           C
[truncated: 61,804 more chars]
