# Supplementary material for: Structural Descriptors for Subunit Interface Regions in Homodimers: Effect of Lipid Membrane and Secondary Structure Type
Source: J Chem Inf Model. 2025 Mar 27;65(7):3117–26. doi: 10.1021/acs.jcim.4c01233 (PMC12004529; doi:10.1021/acs.jcim.4c01233)
Supplement: Supplementary file 3 — ci4c01233_si_003.tar [file ci4c01233_si_003.tar › database/alpha/2bwj_cytop.pdb]

ATOM      1  N   GLY A   1      67.253  -2.871   9.028  1.00 97.64           N  
ATOM      2  CA  GLY A   1      67.955  -4.117   9.470  1.00 96.98           C  
ATOM      3  C   GLY A   1      69.330  -3.767  10.000  1.00 95.89           C  
ATOM      4  O   GLY A   1      69.517  -3.648  11.206  1.00 89.74           O  
ATOM      5  N   PHE A   2      70.287  -3.593   9.085  1.00 98.03           N  
ATOM      6  CA  PHE A   2      71.585  -2.970   9.408  1.00 95.03           C  
ATOM      7  C   PHE A   2      71.376  -1.509   9.818  1.00 86.78           C  
ATOM      8  O   PHE A   2      71.992  -1.041  10.771  1.00 88.35           O  
ATOM      9  CB  PHE A   2      72.570  -3.031   8.220  1.00 96.84           C  
ATOM     10  CG  PHE A   2      73.123  -4.416   7.932  1.00103.44           C  
ATOM     11  CD1 PHE A   2      73.100  -4.934   6.633  1.00103.98           C  
ATOM     12  CD2 PHE A   2      73.683  -5.194   8.952  1.00100.63           C  
ATOM     13  CE1 PHE A   2      73.616  -6.207   6.357  1.00100.09           C  
ATOM     14  CE2 PHE A   2      74.200  -6.464   8.687  1.00 98.39           C  
ATOM     15  CZ  PHE A   2      74.163  -6.974   7.385  1.00 96.10           C  
ATOM     16  N   MET A   3      70.498  -0.807   9.093  1.00 76.57           N  
ATOM     17  CA  MET A   3      70.172   0.610   9.351  1.00 74.23           C  
ATOM     18  C   MET A   3      69.820   0.834  10.839  1.00 72.76           C  
ATOM     19  O   MET A   3      70.523   1.551  11.553  1.00 66.85           O  
ATOM     20  CB  MET A   3      69.021   1.064   8.422  1.00 75.52           C  
ATOM     21  CG  MET A   3      69.022   2.544   8.061  1.00 78.97           C  
ATOM     22  N   GLU A   4      68.758   0.185  11.308  1.00 72.09           N  
ATOM     23  CA  GLU A   4      68.350   0.296  12.701  1.00 69.63           C  
ATOM     24  C   GLU A   4      69.381  -0.347  13.636  1.00 67.22           C  
ATOM     25  O   GLU A   4      69.501   0.074  14.782  1.00 63.36           O  
ATOM     26  CB  GLU A   4      66.969  -0.338  12.905  1.00 74.54           C  
ATOM     27  CG  GLU A   4      66.477  -0.367  14.366  1.00 85.60           C  
ATOM     28  N   ASP A   5      70.108  -1.366  13.162  1.00 66.04           N  
ATOM     29  CA  ASP A   5      71.181  -1.997  13.964  1.00 67.12           C  
ATOM     30  C   ASP A   5      72.322  -1.014  14.197  1.00 64.53           C  
ATOM     31  O   ASP A   5      72.776  -0.847  15.326  1.00 61.15           O  
ATOM     32  CB  ASP A   5      71.757  -3.254  13.280  1.00 71.40           C  
ATOM     33  CG  ASP A   5      70.996  -4.545  13.625  1.00 81.91           C  
ATOM     34  OD1 ASP A   5      70.362  -4.640  14.702  1.00 83.01           O  
ATOM     35  OD2 ASP A   5      71.067  -5.483  12.803  1.00 75.32           O1-
ATOM     36  N   LEU A   6      72.778  -0.392  13.110  1.00 65.07           N  
ATOM     37  CA  LEU A   6      73.844   0.607  13.160  1.00 67.39           C  
ATOM     38  C   LEU A   6      73.470   1.802  14.008  1.00 63.43           C  
ATOM     39  O   LEU A   6      74.321   2.341  14.690  1.00 62.28           O  
ATOM     40  CB  LEU A   6      74.213   1.102  11.760  1.00 65.61           C  
ATOM     41  CG  LEU A   6      75.182   0.260  10.939  1.00 74.29           C  
ATOM     42  CD1 LEU A   6      75.310   0.865   9.530  1.00 74.44           C  
ATOM     43  CD2 LEU A   6      76.529   0.159  11.633  1.00 70.68           C  
ATOM     44  N   ARG A   7      72.202   2.206  13.958  1.00 62.73           N  
ATOM     45  CA  ARG A   7      71.729   3.360  14.714  1.00 66.57           C  
ATOM     46  C   ARG A   7      71.670   3.092  16.227  1.00 68.15           C  
ATOM     47  O   ARG A   7      71.737   4.036  17.010  1.00 69.06           O  
ATOM     48  CB  ARG A   7      70.338   3.810  14.254  1.00 64.07           C  
ATOM     49  CG  ARG A   7      70.277   4.482  12.898  1.00 72.73           C  
ATOM     50  CD  ARG A   7      69.242   5.594  12.888  1.00 71.97           C  
ATOM     51  NE  ARG A   7      69.677   6.707  13.735  1.00 77.69           N  
ATOM     52  CZ  ARG A   7      70.466   7.706  13.345  1.00 78.22           C  
ATOM     53  NH1 ARG A   7      70.925   7.772  12.100  1.00 60.00           N1+
ATOM     54  NH2 ARG A   7      70.791   8.656  14.214  1.00 83.29           N  
ATOM     55  N   LYS A   8      71.544   1.826  16.621  1.00 63.95           N  
ATOM     56  CA  LYS A   8      71.389   1.470  18.019  1.00 66.17           C  
ATOM     57  C   LYS A   8      72.648   0.836  18.645  1.00 68.80           C  
ATOM     58  O   LYS A   8      72.631   0.473  19.816  1.00 71.20           O  
ATOM     59  CB  LYS A   8      70.171   0.554  18.193  1.00 65.58           C  
ATOM     60  CG  LYS A   8      70.365  -0.892  17.724  1.00 71.83           C  
ATOM     61  N   CYS A   9      73.746   0.732  17.903  1.00 68.61           N  
ATOM     62  CA  CYS A   9      74.966   0.133  18.455  1.00 65.69           C  
ATOM     63  C   CYS A   9      75.825   1.158  19.226  1.00 62.53           C  
ATOM     64  O   CYS A   9      75.611   2.369  19.099  1.00 60.08           O  
ATOM     65  CB  CYS A   9      75.760  -0.514  17.325  1.00 65.95           C  
ATOM     66  SG  CYS A   9      76.610   0.642  16.278  1.00 74.10           S  
ATOM     67  N   LYS A  10      76.791   0.687  20.023  1.00 57.76           N  
ATOM     68  CA  LYS A  10      77.656   1.599  20.781  1.00 55.25           C  
ATOM     69  C   LYS A  10      78.660   2.251  19.851  1.00 57.51           C  
ATOM     70  O   LYS A  10      79.407   1.552  19.158  1.00 54.71           O  
ATOM     71  CB  LYS A  10      78.423   0.893  21.902  1.00 58.40           C  
ATOM     72  CG  LYS A  10      77.581   0.018  22.783  1.00 51.10           C  
ATOM     73  CD  LYS A  10      78.339  -0.427  24.026  1.00 59.63           C  
ATOM     74  CE  LYS A  10      77.569  -1.508  24.750  1.00 52.46           C  
ATOM     75  NZ  LYS A  10      77.610  -2.816  23.955  1.00 60.79           N1+
ATOM     76  N   ILE A  11      78.647   3.584  19.840  1.00 52.12           N  
ATOM     77  CA  ILE A  11      79.542   4.388  19.050  1.00 54.73           C  
ATOM     78  C   ILE A  11      80.237   5.411  19.951  1.00 53.56           C  
ATOM     79  O   ILE A  11      79.597   6.264  20.595  1.00 50.82           O  
ATOM     80  CB  ILE A  11      78.815   5.089  17.880  1.00 60.67           C  
ATOM     81  CG1 ILE A  11      78.106   4.050  17.021  1.00 54.56           C  
ATOM     82  CG2 ILE A  11      79.810   5.849  17.006  1.00 55.92           C  
ATOM     83  CD1 ILE A  11      77.302   4.633  15.867  1.00 58.71           C  
ATOM     84  N   ILE A  12      81.559   5.268  20.019  1.00 53.22           N  
ATOM     85  CA  ILE A  12      82.404   6.149  20.794  1.00 55.84           C  
ATOM     86  C   ILE A  12      83.396   6.800  19.827  1.00 52.35           C  
ATOM     87  O   ILE A  12      84.010   6.122  19.018  1.00 52.22           O  
ATOM     88  CB  ILE A  12      83.171   5.380  21.867  1.00 56.75           C  
ATOM     89  CG1 ILE A  12      82.194   4.660  22.797  1.00 62.26           C  
ATOM     90  CG2 ILE A  12      84.088   6.341  22.694  1.00 57.84           C  
ATOM     91  CD1 ILE A  12      82.879   3.631  23.653  1.00 61.76           C  
ATOM     92  N   PHE A  13      83.501   8.116  19.877  1.00 54.48           N  
ATOM     93  CA  PHE A  13      84.542   8.809  19.122  1.00 56.22           C  
ATOM     94  C   PHE A  13      85.652   9.160  20.124  1.00 55.85           C  
ATOM     95  O   PHE A  13      85.382   9.586  21.240  1.00 54.42           O  
ATOM     96  CB  PHE A  13      84.024  10.095  18.517  1.00 54.59           C  
ATOM     97  CG  PHE A  13      83.076   9.933  17.381  1.00 56.45           C  
ATOM     98  CD1 PHE A  13      82.463  11.061  16.856  1.00 59.90           C  
ATOM     99  CD2 PHE A  13      82.798   8.695  16.807  1.00 67.39           C  
ATOM    100  CE1 PHE A  13      81.583  10.961  15.787  1.00 65.98           C  
ATOM    101  CE2 PHE A  13      81.916   8.589  15.744  1.00 62.98           C  
ATOM    102  CZ  PHE A  13      81.313   9.727  15.225  1.00 65.49           C  
ATOM    103  N   ILE A  14      86.893   8.973  19.720  1.00 57.25           N  
ATOM    104  CA  ILE A  14      88.012   9.311  20.577  1.00 57.02           C  
ATOM    105  C   ILE A  14      88.966  10.219  19.793  1.00 58.22           C  
ATOM    106  O   ILE A  14      89.415   9.883  18.700  1.00 61.69           O  
ATOM    107  CB  ILE A  14      88.694   8.055  21.190  1.00 59.40           C  
ATOM    108  CG1 ILE A  14      89.884   8.489  22.070  1.00 65.56           C  
ATOM    109  CG2 ILE A  14      89.117   7.055  20.108  1.00 66.45           C  
ATOM    110  CD1 ILE A  14      90.124   7.567  23.219  1.00 64.07           C  
ATOM    111  N   ILE A  15      89.212  11.392  20.366  1.00 58.99           N  
ATOM    112  CA  ILE A  15      89.964  12.467  19.766  1.00 59.85           C  
ATOM    113  C   ILE A  15      91.131  12.880  20.689  1.00 59.06           C  
ATOM    114  O   ILE A  15      90.984  13.004  21.892  1.00 57.16           O  
ATOM    115  CB  ILE A  15      89.026  13.668  19.553  1.00 64.30           C  
ATOM    116  CG1 ILE A  15      88.021  13.346  18.446  1.00 67.94           C  
ATOM    117  CG2 ILE A  15      89.799  14.926  19.162  1.00 71.43           C  
ATOM    118  CD1 ILE A  15      86.755  14.126  18.582  1.00 79.50           C  
ATOM    119  N   GLY A  16      92.302  13.078  20.108  1.00 56.10           N  
ATOM    120  CA  GLY A  16      93.489  13.314  20.901  1.00 56.69           C  
ATOM    121  C   GLY A  16      94.616  13.707  19.969  1.00 54.89           C  
ATOM    122  O   GLY A  16      94.681  13.241  18.849  1.00 55.14           O  
ATOM    123  N   GLY A  17      95.502  14.563  20.443  1.00 53.27           N  
ATOM    124  CA  GLY A  17      96.611  15.043  19.653  1.00 54.36           C  
ATOM    125  C   GLY A  17      97.741  14.051  19.568  1.00 52.35           C  
ATOM    126  O   GLY A  17      97.773  13.096  20.333  1.00 54.43           O  
ATOM    127  N   PRO A  18      98.657  14.246  18.599  1.00 55.00           N  
ATOM    128  CA  PRO A  18      99.815  13.335  18.506  1.00 56.37           C  
ATOM    129  C   PRO A  18     100.660  13.436  19.792  1.00 54.15           C  
ATOM    130  O   PRO A  18     100.927  14.522  20.264  1.00 54.27           O  
ATOM    131  CB  PRO A  18     100.587  13.866  17.286  1.00 55.49           C  
ATOM    132  CG  PRO A  18     100.202  15.330  17.221  1.00 56.82           C  
ATOM    133  CD  PRO A  18      98.719  15.311  17.578  1.00 53.59           C  
ATOM    134  N   GLY A  19     101.035  12.306  20.364  1.00 54.55           N  
ATOM    135  CA  GLY A  19     101.707  12.302  21.645  1.00 56.54           C  
ATOM    136  C   GLY A  19     100.793  12.213  22.854  1.00 60.03           C  
ATOM    137  O   GLY A  19     101.286  12.142  23.972  1.00 59.52           O  
ATOM    138  N   SER A  20      99.477  12.198  22.646  1.00 59.47           N  
ATOM    139  CA  SER A  20      98.519  12.166  23.760  1.00 58.20           C  
ATOM    140  C   SER A  20      98.405  10.759  24.363  1.00 60.54           C  
ATOM    141  O   SER A  20      98.034  10.598  25.529  1.00 66.72           O  
ATOM    142  CB  SER A  20      97.141  12.661  23.321  1.00 52.59           C  
ATOM    143  OG  SER A  20      96.589  11.854  22.281  1.00 57.36           O  
ATOM    144  N   GLY A  21      98.756   9.754  23.564  1.00 58.71           N  
ATOM    145  CA  GLY A  21      98.735   8.375  23.983  1.00 56.97           C  
ATOM    146  C   GLY A  21      97.512   7.663  23.458  1.00 59.63           C  
ATOM    147  O   GLY A  21      97.189   6.563  23.901  1.00 60.80           O  
ATOM    148  N   LYS A  22      96.844   8.282  22.498  1.00 56.78           N  
ATOM    149  CA  LYS A  22      95.546   7.799  22.049  1.00 59.64           C  
ATOM    150  C   LYS A  22      95.656   6.404  21.454  1.00 58.97           C  
ATOM    151  O   LYS A  22      94.856   5.541  21.769  1.00 59.16           O  
ATOM    152  CB  LYS A  22      94.898   8.804  21.072  1.00 57.75           C  
ATOM    153  CG  LYS A  22      93.717   8.273  20.289  1.00 62.00           C  
ATOM    154  CD  LYS A  22      92.900   9.381  19.614  1.00 62.06           C  
ATOM    155  CE  LYS A  22      93.668  10.135  18.530  1.00 62.11           C  
ATOM    156  NZ  LYS A  22      94.395   9.318  17.553  1.00 63.70           N1+
ATOM    157  N   GLY A  23      96.661   6.180  20.614  1.00 62.39           N  
ATOM    158  CA  GLY A  23      96.832   4.899  19.930  1.00 59.50           C  
ATOM    159  C   GLY A  23      96.938   3.720  20.870  1.00 62.99           C  
ATOM    160  O   GLY A  23      96.253   2.708  20.708  1.00 63.62           O  
ATOM    161  N   THR A  24      97.800   3.838  21.870  1.00 64.91           N  
ATOM    162  CA  THR A  24      98.009   2.732  22.779  1.00 63.58           C  
ATOM    163  C   THR A  24      96.786   2.524  23.709  1.00 63.51           C  
ATOM    164  O   THR A  24      96.470   1.389  24.110  1.00 61.60           O  
ATOM    165  CB  THR A  24      99.324   2.895  23.586  1.00 71.77           C  
ATOM    166  CG2 THR A  24     100.537   2.858  22.655  1.00 75.96           C  
ATOM    167  OG1 THR A  24      99.310   4.137  24.293  1.00 91.21           O  
ATOM    168  N   GLN A  25      96.091   3.608  24.036  1.00 59.63           N  
ATOM    169  CA  GLN A  25      94.873   3.493  24.817  1.00 59.11           C  
ATOM    170  C   GLN A  25      93.755   2.737  24.078  1.00 55.27           C  
ATOM    171  O   GLN A  25      92.984   2.000  24.680  1.00 57.57           O  
ATOM    172  CB  GLN A  25      94.403   4.890  25.244  1.00 59.83           C  
ATOM    173  CG  GLN A  25      95.332   5.561  26.296  1.00 55.87           C  
ATOM    174  CD  GLN A  25      95.528   4.769  27.580  1.00 55.42           C  
ATOM    175  NE2 GLN A  25      96.660   4.989  28.240  1.00 58.98           N  
ATOM    176  OE1 GLN A  25      94.681   3.980  27.978  1.00 66.57           O  
ATOM    177  N   CYS A  26      93.676   2.929  22.774  1.00 57.59           N  
ATOM    178  CA  CYS A  26      92.666   2.289  21.945  1.00 56.58           C  
ATOM    179  C   CYS A  26      92.848   0.774  21.879  1.00 56.31           C  
ATOM    180  O   CYS A  26      91.868   0.034  21.899  1.00 56.91           O  
ATOM    181  CB  CYS A  26      92.682   2.894  20.549  1.00 61.60           C  
ATOM    182  SG  CYS A  26      91.863   4.519  20.405  1.00 63.03           S  
ATOM    183  N   GLU A  27      94.102   0.324  21.813  1.00 58.08           N  
ATOM    184  CA  GLU A  27      94.455  -1.107  21.799  1.00 62.08           C  
ATOM    185  C   GLU A  27      94.017  -1.800  23.097  1.00 61.50           C  
ATOM    186  O   GLU A  27      93.540  -2.940  23.068  1.00 58.67           O  
ATOM    187  CB  GLU A  27      95.970  -1.313  21.604  1.00 61.14           C  
ATOM    188  CG  GLU A  27      96.500  -0.864  20.231  1.00 77.50           C  
ATOM    189  CD  GLU A  27      98.041  -0.614  20.175  1.00 81.47           C  
ATOM    190  OE1 GLU A  27      98.741  -0.781  21.203  1.00 88.34           O  
ATOM    191  OE2 GLU A  27      98.546  -0.243  19.078  1.00 95.09           O1-
ATOM    192  N   LYS A  28      94.187  -1.098  24.214  1.00 57.93           N  
ATOM    193  CA  LYS A  28      93.761  -1.585  25.524  1.00 57.90           C  
ATOM    194  C   LYS A  28      92.249  -1.577  25.699  1.00 54.63           C  
ATOM    195  O   LYS A  28      91.686  -2.485  26.276  1.00 60.65           O  
ATOM    196  CB  LYS A  28      94.410  -0.727  26.621  1.00 57.88           C  
ATOM    197  CG  LYS A  28      95.921  -0.893  26.655  1.00 66.72           C  
ATOM    198  CD  LYS A  28      96.626   0.331  27.187  1.00 83.99           C  
ATOM    199  CE  LYS A  28      96.399   0.541  28.653  1.00 76.34           C  
ATOM    200  NZ  LYS A  28      97.292   1.621  29.170  1.00 84.51           N1+
ATOM    201  N   LEU A  29      91.599  -0.518  25.250  1.00 56.42           N  
ATOM    202  CA  LEU A  29      90.135  -0.472  25.228  1.00 56.33           C  
ATOM    203  C   LEU A  29      89.513  -1.601  24.394  1.00 54.89           C  
ATOM    204  O   LEU A  29      88.531  -2.186  24.788  1.00 57.68           O  
ATOM    205  CB  LEU A  29      89.661   0.877  24.691  1.00 55.44           C  
ATOM    206  CG  LEU A  29      89.854   2.085  25.613  1.00 52.46           C  
ATOM    207  CD1 LEU A  29      89.430   3.365  24.863  1.00 63.00           C  
ATOM    208  CD2 LEU A  29      89.101   1.943  26.937  1.00 57.44           C  
ATOM    209  N   VAL A  30      90.081  -1.887  23.234  1.00 58.18           N  
ATOM    210  CA  VAL A  30      89.596  -2.970  22.380  1.00 56.61           C  
ATOM    211  C   VAL A  30      89.643  -4.277  23.119  1.00 55.71           C  
ATOM    212  O   VAL A  30      88.643  -4.988  23.211  1.00 58.38           O  
ATOM    213  CB  VAL A  30      90.451  -3.061  21.085  1.00 64.26           C  
ATOM    214  CG1 VAL A  30      90.309  -4.424  20.378  1.00 64.05           C  
ATOM    215  CG2 VAL A  30      90.073  -1.956  20.169  1.00 60.52           C  
ATOM    216  N   GLU A  31      90.805  -4.547  23.690  1.00 53.83           N  
ATOM    217  CA  GLU A  31      91.062  -5.761  24.413  1.00 56.76           C  
ATOM    218  C   GLU A  31      90.129  -5.955  25.624  1.00 59.06           C  
ATOM    219  O   GLU A  31      89.667  -7.060  25.858  1.00 59.43           O  
ATOM    220  CB  GLU A  31      92.534  -5.781  24.857  1.00 57.69           C  
ATOM    221  CG  GLU A  31      92.980  -7.132  25.435  1.00 77.36           C  
ATOM    222  N   LYS A  32      89.857  -4.888  26.374  1.00 56.15           N  
ATOM    223  CA  LYS A  32      89.063  -4.957  27.595  1.00 55.04           C  
ATOM    224  C   LYS A  32      87.570  -5.064  27.316  1.00 53.71           C  
ATOM    225  O   LYS A  32      86.873  -5.869  27.936  1.00 52.05           O  
ATOM    226  CB  LYS A  32      89.310  -3.707  28.469  1.00 53.28           C  
ATOM    227  CG  LYS A  32      88.440  -3.666  29.718  1.00 60.49           C  
ATOM    228  CD  LYS A  32      88.993  -2.775  30.777  1.00 55.14           C  
ATOM    229  CE  LYS A  32      87.920  -2.041  31.584  1.00 51.93           C  
ATOM    230  NZ  LYS A  32      86.849  -2.773  32.164  1.00 51.59           N1+
ATOM    231  N   TYR A  33      87.097  -4.219  26.413  1.00 50.77           N  
ATOM    232  CA  TYR A  33      85.666  -4.055  26.125  1.00 50.68           C  
ATOM    233  C   TYR A  33      85.146  -4.889  24.953  1.00 52.52           C  
ATOM    234  O   TYR A  33      83.921  -5.006  24.774  1.00 51.98           O  
ATOM    235  CB  TYR A  33      85.368  -2.569  25.837  1.00 49.37           C  
ATOM    236  CG  TYR A  33      85.443  -1.726  27.073  1.00 52.00           C  
ATOM    237  CD1 TYR A  33      86.504  -0.849  27.302  1.00 53.14           C  
ATOM    238  CD2 TYR A  33      84.474  -1.856  28.056  1.00 55.17           C  
ATOM    239  CE1 TYR A  33      86.566  -0.095  28.490  1.00 45.73           C  
ATOM    240  CE2 TYR A  33      84.526  -1.130  29.230  1.00 49.56           C  
ATOM    241  CZ  TYR A  33      85.538  -0.245  29.434  1.00 57.28           C  
ATOM    242  OH  TYR A  33      85.493   0.441  30.596  1.00 50.18           O  
ATOM    243  N   GLY A  34      86.057  -5.451  24.158  1.00 51.22           N  
ATOM    244  CA  GLY A  34      85.682  -6.116  22.922  1.00 53.88           C  
ATOM    245  C   GLY A  34      85.050  -5.149  21.912  1.00 56.20           C  
ATOM    246  O   GLY A  34      84.086  -5.490  21.244  1.00 52.93           O  
ATOM    247  N   PHE A  35      85.568  -3.924  21.837  1.00 58.35           N  
ATOM    248  CA  PHE A  35      85.125  -2.987  20.827  1.00 54.54           C  
ATOM    249  C   PHE A  35      85.928  -3.221  19.552  1.00 57.04           C  
ATOM    250  O   PHE A  35      87.040  -3.764  19.560  1.00 56.05           O  
ATOM    251  CB  PHE A  35      85.337  -1.524  21.237  1.00 62.57           C  
ATOM    252  CG  PHE A  35      84.508  -1.073  22.384  1.00 62.00           C  
ATOM    253  CD1 PHE A  35      85.022  -0.136  23.280  1.00 75.15           C  
ATOM    254  CD2 PHE A  35      83.230  -1.585  22.602  1.00 66.96           C  
ATOM    255  CE1 PHE A  35      84.259   0.297  24.369  1.00 69.83           C  
ATOM    256  CE2 PHE A  35      82.463  -1.160  23.668  1.00 57.61           C  
ATOM    257  CZ  PHE A  35      82.970  -0.223  24.557  1.00 68.19           C  
ATOM    258  N   THR A  36      85.358  -2.767  18.455  1.00 54.36           N  
ATOM    259  CA  THR A  36      86.071  -2.709  17.185  1.00 58.16           C  
ATOM    260  C   THR A  36      86.666  -1.306  17.055  1.00 54.89           C  
ATOM    261  O   THR A  36      85.945  -0.328  17.064  1.00 53.55           O  
ATOM    262  CB  THR A  36      85.088  -3.021  16.044  1.00 57.02           C  
ATOM    263  CG2 THR A  36      85.762  -2.984  14.687  1.00 52.31           C  
ATOM    264  OG1 THR A  36      84.537  -4.334  16.273  1.00 52.41           O  
ATOM    265  N   HIS A  37      87.989  -1.229  16.941  1.00 58.02           N  
ATOM    266  CA  HIS A  37      88.697   0.036  16.695  1.00 56.12           C  
ATOM    267  C   HIS A  37      88.793   0.397  15.189  1.00 59.49           C  
ATOM    268  O   HIS A  37      89.424  -0.314  14.419  1.00 58.61           O  
ATOM    269  CB  HIS A  37      90.098  -0.060  17.305  1.00 55.94           C  
ATOM    270  CG  HIS A  37      90.919   1.181  17.141  1.00 66.26           C  
ATOM    271  CD2 HIS A  37      90.563   2.472  16.945  1.00 65.71           C  
ATOM    272  ND1 HIS A  37      92.296   1.168  17.201  1.00 63.35           N  
ATOM    273  CE1 HIS A  37      92.751   2.395  17.037  1.00 61.20           C  
ATOM    274  NE2 HIS A  37      91.722   3.201  16.851  1.00 66.34           N  
ATOM    275  N   LEU A  38      88.178   1.515  14.790  1.00 57.64           N  
ATOM    276  CA  LEU A  38      88.190   1.971  13.412  1.00 57.62           C  
ATOM    277  C   LEU A  38      88.868   3.339  13.311  1.00 59.17           C  
ATOM    278  O   LEU A  38      88.635   4.190  14.139  1.00 62.01           O  
ATOM    279  CB  LEU A  38      86.763   2.062  12.867  1.00 59.79           C  
ATOM    280  CG  LEU A  38      85.960   0.752  12.865  1.00 54.27           C  
ATOM    281  CD1 LEU A  38      84.548   1.017  12.447  1.00 55.51           C  
ATOM    282  CD2 LEU A  38      86.607  -0.273  11.979  1.00 54.38           C  
ATOM    283  N   SER A  39      89.758   3.513  12.342  1.00 57.00           N  
ATOM    284  CA  SER A  39      90.304   4.830  12.041  1.00 60.53           C  
ATOM    285  C   SER A  39      90.382   5.021  10.541  1.00 55.87           C  
ATOM    286  O   SER A  39      90.491   4.075   9.783  1.00 56.21           O  
ATOM    287  CB  SER A  39      91.683   5.021  12.682  1.00 56.50           C  
ATOM    288  OG  SER A  39      92.599   4.131  12.094  1.00 61.16           O  
ATOM    289  N   THR A  40      90.333   6.268  10.131  1.00 56.48           N  
ATOM    290  CA  THR A  40      90.424   6.632   8.730  1.00 59.38           C  
ATOM    291  C   THR A  40      91.732   6.112   8.110  1.00 55.03           C  
ATOM    292  O   THR A  40      91.728   5.569   7.023  1.00 53.82           O  
ATOM    293  CB  THR A  40      90.336   8.176   8.583  1.00 62.85           C  
ATOM    294  CG2 THR A  40      90.570   8.612   7.133  1.00 74.80           C  
ATOM    295  OG1 THR A  40      89.043   8.624   8.986  1.00 60.15           O  
ATOM    296  N   GLY A  41      92.845   6.322   8.794  1.00 52.14           N  
ATOM    297  CA  GLY A  41      94.137   5.871   8.305  1.00 55.85           C  
ATOM    298  C   GLY A  41      94.110   4.382   7.997  1.00 56.51           C  
ATOM    299  O   GLY A  41      94.488   3.934   6.913  1.00 57.63           O  
ATOM    300  N   GLU A  42      93.627   3.607   8.952  1.00 56.53           N  
ATOM    301  CA  GLU A  42      93.629   2.175   8.797  1.00 56.67           C  
ATOM    302  C   GLU A  42      92.639   1.708   7.709  1.00 53.50           C  
ATOM    303  O   GLU A  42      92.942   0.811   6.948  1.00 52.89           O  
ATOM    304  CB  GLU A  42      93.362   1.534  10.155  1.00 55.58           C  
ATOM    305  CG  GLU A  42      93.327   0.010  10.148  1.00 73.43           C  
ATOM    306  CD  GLU A  42      94.590  -0.629   9.564  1.00 87.17           C  
ATOM    307  OE1 GLU A  42      95.692  -0.016   9.640  1.00 84.64           O  
ATOM    308  OE2 GLU A  42      94.463  -1.757   9.043  1.00 88.87           O1-
ATOM    309  N   LEU A  43      91.460   2.316   7.660  1.00 54.73           N  
ATOM    310  CA  LEU A  43      90.475   2.044   6.614  1.00 55.69           C  
ATOM    311  C   LEU A  43      90.999   2.317   5.215  1.00 55.61           C  
ATOM    312  O   LEU A  43      90.753   1.525   4.284  1.00 53.93           O  
ATOM    313  CB  LEU A  43      89.208   2.869   6.846  1.00 60.86           C  
ATOM    314  CG  LEU A  43      88.326   2.412   8.032  1.00 54.29           C  
ATOM    315  CD1 LEU A  43      87.295   3.480   8.286  1.00 65.01           C  
ATOM    316  CD2 LEU A  43      87.670   1.084   7.792  1.00 62.94           C  
ATOM    317  N   LEU A  44      91.705   3.442   5.073  1.00 53.68           N  
ATOM    318  CA  LEU A  44      92.322   3.828   3.808  1.00 56.10           C  
ATOM    319  C   LEU A  44      93.415   2.831   3.436  1.00 57.07           C  
ATOM    320  O   LEU A  44      93.417   2.311   2.351  1.00 57.33           O  
ATOM    321  CB  LEU A  44      92.899   5.252   3.883  1.00 55.87           C  
ATOM    322  CG  LEU A  44      91.865   6.387   3.898  1.00 54.82           C  
ATOM    323  CD1 LEU A  44      92.522   7.720   4.168  1.00 51.65           C  
ATOM    324  CD2 LEU A  44      91.067   6.402   2.582  1.00 57.20           C  
ATOM    325  N   ARG A  45      94.321   2.555   4.369  1.00 57.80           N  
ATOM    326  CA  ARG A  45      95.369   1.555   4.161  1.00 58.86           C  
ATOM    327  C   ARG A  45      94.767   0.228   3.662  1.00 57.29           C  
ATOM    328  O   ARG A  45      95.221  -0.338   2.668  1.00 61.21           O  
ATOM    329  CB  ARG A  45      96.169   1.363   5.467  1.00 64.19           C  
ATOM    330  CG  ARG A  45      97.561   0.721   5.293  1.00 64.96           C  
ATOM    331  CD  ARG A  45      97.976  -0.156   6.490  1.00 77.81           C  
ATOM    332  NE  ARG A  45      96.927  -1.136   6.812  1.00 95.66           N  
ATOM    333  CZ  ARG A  45      96.641  -2.244   6.114  1.00 92.56           C  
ATOM    334  NH1 ARG A  45      97.331  -2.592   5.025  1.00 88.29           N1+
ATOM    335  NH2 ARG A  45      95.635  -3.016   6.506  1.00 83.68           N  
ATOM    336  N   GLU A  46      93.708  -0.228   4.326  1.00 60.53           N  
ATOM    337  CA  GLU A  46      93.062  -1.503   4.002  1.00 61.38           C  
ATOM    338  C   GLU A  46      92.396  -1.551   2.627  1.00 58.44           C  
ATOM    339  O   GLU A  46      92.517  -2.539   1.899  1.00 57.20           O  
ATOM    340  CB  GLU A  46      92.024  -1.838   5.082  1.00 66.38           C  
ATOM    341  CG  GLU A  46      91.320  -3.203   4.885  1.00 73.91           C  
ATOM    342  CD  GLU A  46      90.248  -3.490   5.934  1.00 82.01           C  
ATOM    343  OE1 GLU A  46      89.900  -2.574   6.729  1.00 79.46           O  
ATOM    344  OE2 GLU A  46      89.758  -4.644   5.950  1.00 97.72           O1-
ATOM    345  N   GLU A  47      91.676  -0.493   2.281  1.00 59.85           N  
ATOM    346  CA  GLU A  47      91.087  -0.353   0.955  1.00 59.37           C  
ATOM    347  C   GLU A  47      92.155  -0.422  -0.147  1.00 57.61           C  
ATOM    348  O   GLU A  47      92.003  -1.124  -1.176  1.00 53.61           O  
ATOM    349  CB  GLU A  47      90.316   0.974   0.889  1.00 61.87           C  
ATOM    350  CG  GLU A  47      89.717   1.336  -0.469  1.00 66.88           C  
ATOM    351  CD  GLU A  47      88.524   0.482  -0.891  1.00 72.56           C  
ATOM    352  OE1 GLU A  47      87.887   0.866  -1.891  1.00 69.45           O  
ATOM    353  OE2 GLU A  47      88.212  -0.540  -0.241  1.00 67.33           O1-
ATOM    354  N   LEU A  48      93.238   0.310   0.079  1.00 57.60           N  
ATOM    355  CA  LEU A  48      94.346   0.356  -0.871  1.00 60.70           C  
ATOM    356  C   LEU A  48      94.995  -1.015  -1.076  1.00 57.77           C  
ATOM    357  O   LEU A  48      95.252  -1.423  -2.197  1.00 63.97           O  
ATOM    358  CB  LEU A  48      95.387   1.395  -0.419  1.00 65.01           C  
ATOM    359  CG  LEU A  48      95.014   2.884  -0.520  1.00 68.94           C  
ATOM    360  CD1 LEU A  48      96.116   3.720   0.081  1.00 69.02           C  
ATOM    361  CD2 LEU A  48      94.746   3.322  -1.960  1.00 64.61           C  
ATOM    362  N   ALA A  49      95.228  -1.726   0.021  1.00 59.24           N  
ATOM    363  CA  ALA A  49      95.802  -3.081  -0.004  1.00 56.91           C  
ATOM    364  C   ALA A  49      94.894  -4.106  -0.698  1.00 59.08           C  
ATOM    365  O   ALA A  49      95.381  -5.122  -1.201  1.00 60.75           O  
ATOM    366  CB  ALA A  49      96.082  -3.540   1.444  1.00 60.68           C  
ATOM    367  N   SER A  50      93.581  -3.846  -0.691  1.00 60.72           N  
ATOM    368  CA  SER A  50      92.595  -4.734  -1.300  1.00 60.16           C  
ATOM    369  C   SER A  50      92.799  -4.822  -2.794  1.00 62.47           C  
ATOM    370  O   SER A  50      92.391  -5.803  -3.392  1.00 67.18           O  
ATOM    371  CB  SER A  50      91.152  -4.280  -1.026  1.00 62.91           C  
ATOM    372  OG  SER A  50      90.730  -3.259  -1.932  1.00 62.55           O  
ATOM    373  N   GLU A  51      93.398  -3.794  -3.401  1.00 63.26           N  
ATOM    374  CA  GLU A  51      93.593  -3.749  -4.866  1.00 64.51           C  
ATOM    375  C   GLU A  51      92.274  -3.747  -5.674  1.00 61.56           C  
ATOM    376  O   GLU A  51      92.295  -3.944  -6.911  1.00 58.49           O  
ATOM    377  CB  GLU A  51      94.486  -4.915  -5.349  1.00 68.19           C  
ATOM    378  CG  GLU A  51      95.933  -4.861  -4.868  1.00 81.20           C  
ATOM    379  CD  GLU A  51      96.707  -3.690  -5.451  1.00 93.26           C  
ATOM    380  OE1 GLU A  51      96.867  -3.605  -6.694  1.00107.43           O  
ATOM    381  OE2 GLU A  51      97.164  -2.851  -4.655  1.00 77.83           O1-
ATOM    382  N   SER A  52      91.144  -3.505  -5.001  1.00 58.38           N  
ATOM    383  CA  SER A  52      89.851  -3.376  -5.678  1.00 55.50           C  
ATOM    384  C   SER A  52      89.934  -2.259  -6.705  1.00 53.85           C  
ATOM    385  O   SER A  52      90.803  -1.384  -6.598  1.00 55.24           O  
ATOM    386  CB  SER A  52      88.748  -3.059  -4.674  1.00 52.52           C  
ATOM    387  OG  SER A  52      88.928  -1.757  -4.102  1.00 58.64           O  
ATOM    388  N   GLU A  53      89.051  -2.295  -7.700  1.00 51.53           N  
ATOM    389  CA  GLU A  53      88.973  -1.231  -8.702  1.00 52.03           C  
ATOM    390  C   GLU A  53      88.568   0.078  -8.072  1.00 49.37           C  
ATOM    391  O   GLU A  53      89.072   1.139  -8.451  1.00 57.53           O  
ATOM    392  CB  GLU A  53      87.967  -1.582  -9.798  1.00 58.58           C  
ATOM    393  CG  GLU A  53      88.390  -2.739 -10.647  1.00 63.63           C  
ATOM    394  CD  GLU A  53      89.538  -2.382 -11.526  1.00 59.20           C  
ATOM    395  OE1 GLU A  53      89.544  -1.255 -12.029  1.00 64.23           O  
ATOM    396  OE2 GLU A  53      90.435  -3.224 -11.700  1.00 69.38           O1-
ATOM    397  N   ARG A  54      87.673  -0.005  -7.087  1.00 54.40           N  
ATOM    398  CA  ARG A  54      87.233   1.150  -6.317  1.00 53.10           C  
ATOM    399  C   ARG A  54      88.410   1.811  -5.607  1.00 51.89           C  
ATOM    400  O   ARG A  54      88.494   3.024  -5.563  1.00 56.72           O  
ATOM    401  CB  ARG A  54      86.167   0.704  -5.306  1.00 58.36           C  
ATOM    402  CG  ARG A  54      85.612   1.829  -4.465  1.00 62.58           C  
ATOM    403  CD  ARG A  54      84.562   1.366  -3.503  1.00 71.48           C  
ATOM    404  NE  ARG A  54      85.169   0.748  -2.330  1.00 69.36           N  
ATOM    405  CZ  ARG A  54      84.482   0.210  -1.329  1.00 60.61           C  
ATOM    406  NH1 ARG A  54      83.162   0.207  -1.348  1.00 72.63           N1+
ATOM    407  NH2 ARG A  54      85.125  -0.346  -0.312  1.00 63.72           N  
ATOM    408  N   SER A  55      89.312   0.999  -5.048  1.00 52.16           N  
ATOM    409  CA  SER A  55      90.516   1.494  -4.372  1.00 51.11           C  
ATOM    410  C   SER A  55      91.410   2.375  -5.249  1.00 53.64           C  
ATOM    411  O   SER A  55      92.129   3.216  -4.729  1.00 54.47           O  
ATOM    412  CB  SER A  55      91.358   0.323  -3.813  1.00 56.86           C  
ATOM    413  OG  SER A  55      92.179  -0.312  -4.802  1.00 52.38           O  
ATOM    414  N   LYS A  56      91.383   2.182  -6.567  1.00 53.86           N  
ATOM    415  CA  LYS A  56      92.291   2.921  -7.466  1.00 51.95           C  
ATOM    416  C   LYS A  56      91.961   4.418  -7.548  1.00 53.08           C  
ATOM    417  O   LYS A  56      92.842   5.242  -7.769  1.00 53.99           O  
ATOM    418  CB  LYS A  56      92.325   2.268  -8.838  1.00 53.55           C  
ATOM    419  CG  LYS A  56      92.950   0.879  -8.779  1.00 52.88           C  
ATOM    420  CD  LYS A  56      92.824   0.126 -10.070  1.00 66.75           C  
ATOM    421  CE  LYS A  56      93.413  -1.248  -9.904  1.00 61.27           C  
ATOM    422  NZ  LYS A  56      93.128  -2.051 -11.071  1.00 62.07           N1+
ATOM    423  N   LEU A  57      90.699   4.763  -7.315  1.00 52.43           N  
ATOM    424  CA  LEU A  57      90.292   6.153  -7.245  1.00 54.80           C  
ATOM    425  C   LEU A  57      90.948   6.863  -6.047  1.00 51.74           C  
ATOM    426  O   LEU A  57      91.459   7.950  -6.178  1.00 57.59           O  
ATOM    427  CB  LEU A  57      88.765   6.237  -7.159  1.00 54.62           C  
ATOM    428  CG  LEU A  57      88.178   7.645  -7.044  1.00 65.87           C  
ATOM    429  CD1 LEU A  57      88.927   8.742  -7.888  1.00 68.79           C  
ATOM    430  CD2 LEU A  57      86.727   7.583  -7.435  1.00 77.11           C  
ATOM    431  N   ILE A  58      90.965   6.204  -4.903  1.00 54.18           N  
ATOM    432  CA  ILE A  58      91.653   6.704  -3.722  1.00 57.33           C  
ATOM    433  C   ILE A  58      93.170   6.766  -3.941  1.00 55.73           C  
ATOM    434  O   ILE A  58      93.831   7.690  -3.493  1.00 53.99           O  
ATOM    435  CB  ILE A  58      91.340   5.808  -2.489  1.00 63.11           C  
ATOM    436  CG1 ILE A  58      89.873   5.940  -2.109  1.00 67.24           C  
ATOM    437  CG2 ILE A  58      92.198   6.188  -1.266  1.00 76.14           C  
ATOM    438  CD1 ILE A  58      89.389   4.806  -1.200  1.00 74.93           C  
ATOM    439  N   ARG A  59      93.726   5.755  -4.592  1.00 55.27           N  
ATOM    440  CA  ARG A  59      95.136   5.778  -4.916  1.00 58.43           C  
ATOM    441  C   ARG A  59      95.478   6.997  -5.807  1.00 54.97           C  
ATOM    442  O   ARG A  59      96.435   7.692  -5.537  1.00 57.64           O  
ATOM    443  CB  ARG A  59      95.567   4.454  -5.549  1.00 57.96           C  
ATOM    444  CG  ARG A  59      97.068   4.346  -5.796  1.00 67.40           C  
ATOM    445  CD  ARG A  59      97.486   2.919  -6.168  1.00 65.96           C  
ATOM    446  N   ASP A  60      94.662   7.294  -6.811  1.00 52.77           N  
ATOM    447  CA  ASP A  60      94.868   8.501  -7.629  1.00 55.90           C  
ATOM    448  C   ASP A  60      94.896   9.779  -6.796  1.00 57.76           C  
ATOM    449  O   ASP A  60      95.735  10.652  -6.984  1.00 59.63           O  
ATOM    450  CB  ASP A  60      93.750   8.646  -8.629  1.00 53.22           C  
ATOM    451  CG  ASP A  60      93.754   7.566  -9.709  1.00 65.39           C  
ATOM    452  OD1 ASP A  60      94.754   6.803  -9.844  1.00 60.71           O  
ATOM    453  OD2 ASP A  60      92.734   7.513 -10.439  1.00 57.12           O1-
ATOM    454  N   ILE A  61      93.939   9.890  -5.894  1.00 56.99           N  
ATOM    455  CA  ILE A  61      93.808  11.056  -5.024  1.00 59.61           C  
ATOM    456  C   ILE A  61      95.020  11.213  -4.111  1.00 59.88           C  
ATOM    457  O   ILE A  61      95.605  12.271  -3.999  1.00 61.03           O  
ATOM    458  CB  ILE A  61      92.539  10.908  -4.149  1.00 61.14           C  
ATOM    459  CG1 ILE A  61      91.283  11.085  -5.010  1.00 56.68           C  
ATOM    460  CG2 ILE A  61      92.535  11.901  -2.987  1.00 60.42           C  
ATOM    461  CD1 ILE A  61      90.007  10.515  -4.340  1.00 62.96           C  
ATOM    462  N   MET A  62      95.383  10.140  -3.448  1.00 59.71           N  
ATOM    463  CA  MET A  62      96.444  10.184  -2.472  1.00 62.05           C  
ATOM    464  C   MET A  62      97.842  10.339  -3.049  1.00 59.84           C  
ATOM    465  O   MET A  62      98.735  10.830  -2.367  1.00 65.06           O  
ATOM    466  CB  MET A  62      96.369   8.934  -1.604  1.00 56.84           C  
ATOM    467  CG  MET A  62      95.137   8.964  -0.723  1.00 73.04           C  
ATOM    468  SD  MET A  62      95.095   7.550   0.365  1.00 74.82           S  
ATOM    469  CE  MET A  62      96.330   8.000   1.588  1.00 96.42           C  
ATOM    470  N   GLU A  63      98.033   9.905  -4.280  1.00 57.51           N  
ATOM    471  CA  GLU A  63      99.278  10.120  -4.990  1.00 63.19           C  
ATOM    472  C   GLU A  63      99.530  11.598  -5.356  1.00 64.40           C  
ATOM    473  O   GLU A  63     100.667  11.991  -5.586  1.00 62.49           O  
ATOM    474  CB  GLU A  63      99.277   9.296  -6.273  1.00 64.87           C  
ATOM    475  CG  GLU A  63      99.494   7.816  -6.013  1.00 80.19           C  
ATOM    476  CD  GLU A  63      99.517   6.999  -7.288  1.00 91.67           C  
ATOM    477  OE1 GLU A  63      99.027   7.492  -8.333  1.00 92.57           O  
ATOM    478  OE2 GLU A  63     100.024   5.858  -7.230  1.00103.94           O1-
ATOM    479  N   ARG A  64      98.466  12.391  -5.451  1.00 61.53           N  
ATOM    480  CA  ARG A  64      98.607  13.818  -5.644  1.00 58.29           C  
ATOM    481  C   ARG A  64      98.662  14.524  -4.297  1.00 56.61           C  
ATOM    482  O   ARG A  64      98.845  15.720  -4.254  1.00 59.54           O  
ATOM    483  CB  ARG A  64      97.421  14.371  -6.395  1.00 54.42           C  
ATOM    484  CG  ARG A  64      97.141  13.767  -7.753  1.00 54.32           C  
ATOM    485  CD  ARG A  64      95.850  14.389  -8.249  1.00 60.33           C  
ATOM    486  NE  ARG A  64      95.016  13.468  -9.014  1.00 87.33           N  
ATOM    487  CZ  ARG A  64      93.759  13.134  -8.715  1.00 95.17           C  
ATOM    488  NH1 ARG A  64      93.145  13.656  -7.636  1.00 76.77           N1+
ATOM    489  NH2 ARG A  64      93.104  12.274  -9.518  1.00 89.49           N  
ATOM    490  N   GLY A  65      98.471  13.803  -3.201  1.00 53.10           N  
ATOM    491  CA  GLY A  65      98.365  14.429  -1.895  1.00 54.60           C  
ATOM    492  C   GLY A  65      97.055  15.171  -1.753  1.00 59.24           C  
ATOM    493  O   GLY A  65      96.923  16.062  -0.907  1.00 60.08           O  
ATOM    494  N   ASP A  66      96.091  14.827  -2.611  1.00 61.15           N  
ATOM    495  CA  ASP A  66      94.795  15.492  -2.611  1.00 59.34           C  
ATOM    496  C   ASP A  66      93.931  14.939  -1.458  1.00 62.24           C  
ATOM    497  O   ASP A  66      94.224  13.903  -0.848  1.00 58.54           O  
ATOM    498  CB  ASP A  66      94.075  15.308  -3.968  1.00 60.08           C  
ATOM    499  CG  ASP A  66      94.335  16.450  -4.961  1.00 62.23           C  
ATOM    500  OD1 ASP A  66      94.619  17.594  -4.544  1.00 78.88           O  
ATOM    501  OD2 ASP A  66      94.234  16.201  -6.177  1.00 90.07           O1-
ATOM    502  N   LEU A  67      92.858  15.658  -1.189  1.00 60.73           N  
ATOM    503  CA  LEU A  67      91.926  15.337  -0.139  1.00 62.25           C  
ATOM    504  C   LEU A  67      91.047  14.162  -0.566  1.00 62.31           C  
ATOM    505  O   LEU A  67      90.499  14.156  -1.666  1.00 58.32           O  
ATOM    506  CB  LEU A  67      91.043  16.561   0.073  1.00 62.30           C  
ATOM    507  CG  LEU A  67      89.742  16.407   0.830  1.00 65.19           C  
ATOM    508  CD1 LEU A  67      90.025  16.347   2.295  1.00 62.37           C  
ATOM    509  CD2 LEU A  67      88.892  17.612   0.503  1.00 73.66           C  
ATOM    510  N   VAL A  68      90.861  13.203   0.326  1.00 62.16           N  
ATOM    511  CA  VAL A  68      89.934  12.112   0.064  1.00 62.60           C  
ATOM    512  C   VAL A  68      88.547  12.593   0.455  1.00 61.29           C  
ATOM    513  O   VAL A  68      88.350  12.973   1.600  1.00 54.89           O  
ATOM    514  CB  VAL A  68      90.296  10.857   0.853  1.00 55.44           C  
ATOM    515  CG1 VAL A  68      89.324   9.726   0.514  1.00 59.79           C  
ATOM    516  CG2 VAL A  68      91.737  10.459   0.555  1.00 58.75           C  
ATOM    517  N   PRO A  69      87.593  12.615  -0.502  1.00 58.28           N  
ATOM    518  CA  PRO A  69      86.242  13.049  -0.147  1.00 58.88           C  
ATOM    519  C   PRO A  69      85.633  12.308   1.033  1.00 59.02           C  
ATOM    520  O   PRO A  69      85.892  11.124   1.238  1.00 58.85           O  
ATOM    521  CB  PRO A  69      85.442  12.793  -1.426  1.00 56.80           C  
ATOM    522  CG  PRO A  69      86.459  12.888  -2.526  1.00 59.22           C  
ATOM    523  CD  PRO A  69      87.701  12.286  -1.940  1.00 62.29           C  
ATOM    524  N   SER A  70      84.820  13.022   1.798  1.00 61.20           N  
ATOM    525  CA  SER A  70      84.230  12.493   3.022  1.00 62.30           C  
ATOM    526  C   SER A  70      83.332  11.307   2.767  1.00 59.44           C  
ATOM    527  O   SER A  70      83.254  10.408   3.610  1.00 57.75           O  
ATOM    528  CB  SER A  70      83.393  13.568   3.717  1.00 62.38           C  
ATOM    529  OG  SER A  70      84.208  14.629   4.126  1.00 88.58           O  
ATOM    530  N   GLY A  71      82.632  11.328   1.626  1.00 57.59           N  
ATOM    531  CA  GLY A  71      81.722  10.250   1.245  1.00 55.71           C  
ATOM    532  C   GLY A  71      82.445   8.925   1.092  1.00 55.75           C  
ATOM    533  O   GLY A  71      81.913   7.866   1.399  1.00 57.81           O  
ATOM    534  N   ILE A  72      83.676   8.991   0.623  1.00 57.21           N  
ATOM    535  CA  ILE A  72      84.461   7.783   0.389  1.00 60.73           C  
ATOM    536  C   ILE A  72      84.856   7.222   1.730  1.00 57.26           C  
ATOM    537  O   ILE A  72      84.740   6.035   1.970  1.00 60.97           O  
ATOM    538  CB  ILE A  72      85.733   8.066  -0.495  1.00 62.93           C  
ATOM    539  CG1 ILE A  72      85.382   8.190  -1.985  1.00 73.11           C  
ATOM    540  CG2 ILE A  72      86.755   6.946  -0.372  1.00 65.44           C  
ATOM    541  CD1 ILE A  72      84.323   9.213  -2.291  1.00 83.51           C  
ATOM    542  N   VAL A  73      85.314   8.087   2.630  1.00 60.10           N  
ATOM    543  CA  VAL A  73      85.704   7.628   3.955  1.00 57.67           C  
ATOM    544  C   VAL A  73      84.502   7.050   4.698  1.00 57.61           C  
ATOM    545  O   VAL A  73      84.612   6.020   5.359  1.00 56.51           O  
ATOM    546  CB  VAL A  73      86.338   8.786   4.813  1.00 61.66           C  
ATOM    547  CG1 VAL A  73      86.676   8.282   6.214  1.00 57.13           C  
ATOM    548  CG2 VAL A  73      87.587   9.393   4.112  1.00 53.79           C  
ATOM    549  N   LEU A  74      83.372   7.750   4.634  1.00 54.87           N  
ATOM    550  CA  LEU A  74      82.156   7.298   5.279  1.00 57.97           C  
ATOM    551  C   LEU A  74      81.718   5.945   4.752  1.00 59.99           C  
ATOM    552  O   LEU A  74      81.307   5.076   5.527  1.00 60.78           O  
ATOM    553  CB  LEU A  74      81.028   8.294   5.055  1.00 61.46           C  
ATOM    554  CG  LEU A  74      79.740   8.083   5.854  1.00 65.34           C  
ATOM    555  CD1 LEU A  74      79.954   8.283   7.344  1.00 69.46           C  
ATOM    556  CD2 LEU A  74      78.676   9.029   5.370  1.00 77.90           C  
ATOM    557  N   GLU A  75      81.819   5.762   3.442  1.00 56.70           N  
ATOM    558  CA  GLU A  75      81.437   4.498   2.816  1.00 62.08           C  
ATOM    559  C   GLU A  75      82.282   3.407   3.457  1.00 55.86           C  
ATOM    560  O   GLU A  75      81.749   2.431   3.937  1.00 57.51           O  
ATOM    561  CB  GLU A  75      81.625   4.595   1.298  1.00 57.12           C  
ATOM    562  CG  GLU A  75      81.380   3.360   0.420  1.00 72.41           C  
ATOM    563  CD  GLU A  75      81.591   3.661  -1.112  1.00 77.80           C  
ATOM    564  OE1 GLU A  75      82.075   4.773  -1.483  1.00 94.98           O  
ATOM    565  OE2 GLU A  75      81.264   2.790  -1.958  1.00100.00           O1-
ATOM    566  N   LEU A  76      83.595   3.612   3.521  1.00 56.04           N  
ATOM    567  CA  LEU A  76      84.505   2.600   4.078  1.00 57.12           C  
ATOM    568  C   LEU A  76      84.219   2.305   5.550  1.00 57.28           C  
ATOM    569  O   LEU A  76      84.302   1.158   5.989  1.00 59.53           O  
ATOM    570  CB  LEU A  76      85.957   3.040   3.941  1.00 62.45           C  
ATOM    571  CG  LEU A  76      86.540   3.248   2.552  1.00 56.52           C  
ATOM    572  CD1 LEU A  76      87.919   3.787   2.717  1.00 60.32           C  
ATOM    573  CD2 LEU A  76      86.557   1.955   1.771  1.00 62.35           C  
ATOM    574  N   LEU A  77      83.888   3.350   6.292  1.00 55.65           N  
ATOM    575  CA  LEU A  77      83.505   3.256   7.695  1.00 56.88           C  
ATOM    576  C   LEU A  77      82.234   2.413   7.898  1.00 59.73           C  
ATOM    577  O   LEU A  77      82.209   1.474   8.722  1.00 57.70           O  
ATOM    578  CB  LEU A  77      83.275   4.665   8.220  1.00 63.86           C  
ATOM    579  CG  LEU A  77      83.437   5.046   9.684  1.00 71.88           C  
ATOM    580  CD1 LEU A  77      84.641   4.424  10.355  1.00 81.44           C  
ATOM    581  CD2 LEU A  77      83.546   6.552   9.722  1.00 80.69           C  
ATOM    582  N   LYS A  78      81.200   2.729   7.119  1.00 54.72           N  
ATOM    583  CA  LYS A  78      79.946   2.009   7.185  1.00 56.70           C  
ATOM    584  C   LYS A  78      80.126   0.524   6.884  1.00 56.36           C  
ATOM    585  O   LYS A  78      79.530  -0.320   7.537  1.00 57.93           O  
ATOM    586  CB  LYS A  78      78.926   2.618   6.225  1.00 65.20           C  
ATOM    587  CG  LYS A  78      77.514   2.072   6.381  1.00 67.63           C  
ATOM    588  CD  LYS A  78      76.578   2.798   5.430  1.00 81.01           C  
ATOM    589  CE  LYS A  78      75.128   2.295   5.554  1.00 89.15           C  
ATOM    590  NZ  LYS A  78      74.173   3.251   4.890  1.00 82.19           N1+
ATOM    591  N   GLU A  79      80.948   0.228   5.891  1.00 54.46           N  
ATOM    592  CA  GLU A  79      81.247  -1.133   5.526  1.00 55.79           C  
ATOM    593  C   GLU A  79      81.993  -1.907   6.616  1.00 55.33           C  
ATOM    594  O   GLU A  79      81.705  -3.087   6.859  1.00 55.63           O  
ATOM    595  CB  GLU A  79      82.019  -1.158   4.217  1.00 53.68           C  
ATOM    596  CG  GLU A  79      81.137  -0.746   3.067  1.00 67.60           C  
ATOM    597  CD  GLU A  79      81.835  -0.767   1.736  1.00 72.67           C  
ATOM    598  OE1 GLU A  79      83.057  -1.015   1.750  1.00 63.01           O  
ATOM    599  OE2 GLU A  79      81.146  -0.548   0.699  1.00 68.82           O1-
ATOM    600  N   ALA A  80      82.927  -1.236   7.276  1.00 58.44           N  
ATOM    601  CA  ALA A  80      83.683  -1.847   8.370  1.00 59.20           C  
ATOM    602  C   ALA A  80      82.778  -2.174   9.563  1.00 58.52           C  
ATOM    603  O   ALA A  80      82.935  -3.218  10.204  1.00 60.29           O  
ATOM    604  CB  ALA A  80      84.816  -0.946   8.788  1.00 55.57           C  
ATOM    605  N   MET A  81      81.828  -1.282   9.817  1.00 56.30           N  
ATOM    606  CA  MET A  81      80.879  -1.409  10.904  1.00 56.83           C  
ATOM    607  C   MET A  81      79.829  -2.460  10.617  1.00 57.00           C  
ATOM    608  O   MET A  81      79.458  -3.210  11.511  1.00 59.65           O  
ATOM    609  CB  MET A  81      80.202  -0.055  11.214  1.00 47.71           C  
ATOM    610  CG  MET A  81      81.169   1.010  11.690  1.00 57.14           C  
ATOM    611  SD  MET A  81      80.369   2.619  11.873  1.00 57.90           S  
ATOM    612  CE  MET A  81      79.338   2.346  13.317  1.00 61.38           C  
ATOM    613  N   VAL A  82      79.346  -2.509   9.379  1.00 61.79           N  
ATOM    614  CA  VAL A  82      78.408  -3.543   8.954  1.00 57.46           C  
ATOM    615  C   VAL A  82      79.087  -4.923   9.036  1.00 60.71           C  
ATOM    616  O   VAL A  82      78.499  -5.870   9.555  1.00 61.08           O  
ATOM    617  CB  VAL A  82      77.872  -3.250   7.561  1.00 59.96           C  
ATOM    618  CG1 VAL A  82      77.128  -4.456   6.974  1.00 60.12           C  
ATOM    619  CG2 VAL A  82      76.969  -2.027   7.585  1.00 60.89           C  
ATOM    620  N   ALA A  83      80.330  -5.032   8.568  1.00 61.30           N  
ATOM    621  CA  ALA A  83      81.072  -6.304   8.637  1.00 59.50           C  
ATOM    622  C   ALA A  83      81.368  -6.780  10.057  1.00 59.62           C  
ATOM    623  O   ALA A  83      81.556  -7.959  10.265  1.00 61.19           O  
ATOM    624  CB  ALA A  83      82.385  -6.200   7.863  1.00 59.80           C  
ATOM    625  N   SER A  84      81.439  -5.875  11.028  1.00 64.02           N  
ATOM    626  CA  SER A  84      81.763  -6.252  12.425  1.00 63.18           C  
ATOM    627  C   SER A  84      80.533  -6.411  13.292  1.00 59.70           C  
ATOM    628  O   SER A  84      80.613  -6.946  14.372  1.00 60.11           O  
ATOM    629  CB  SER A  84      82.664  -5.206  13.074  1.00 57.93           C  
ATOM    630  OG  SER A  84      83.835  -5.000  12.312  1.00 83.09           O  
ATOM    631  N   LEU A  85      79.408  -5.903  12.825  1.00 64.12           N  
ATOM    632  CA  LEU A  85      78.161  -5.970  13.560  1.00 71.45           C  
ATOM    633  C   LEU A  85      77.844  -7.435  13.872  1.00 73.93           C  
ATOM    634  O   LEU A  85      77.924  -8.293  12.997  1.00 75.94           O  
ATOM    635  CB  LEU A  85      77.048  -5.367  12.706  1.00 74.00           C  
ATOM    636  CG  LEU A  85      76.032  -4.423  13.337  1.00 76.10           C  
ATOM    637  CD1 LEU A  85      76.700  -3.327  14.155  1.00 83.56           C  
ATOM    638  CD2 LEU A  85      75.179  -3.838  12.206  1.00 78.18           C  
ATOM    639  N   GLY A  86      77.519  -7.732  15.118  1.00 73.80           N  
ATOM    640  CA  GLY A  86      77.170  -9.106  15.491  1.00 77.32           C  
ATOM    641  C   GLY A  86      78.334  -9.936  16.004  1.00 77.04           C  
ATOM    642  O   GLY A  86      78.121 -10.985  16.584  1.00 78.77           O  
ATOM    643  N   ASP A  87      79.565  -9.494  15.768  1.00 76.12           N  
ATOM    644  CA  ASP A  87      80.707 -10.056  16.468  1.00 75.61           C  
ATOM    645  C   ASP A  87      81.502  -8.924  17.100  1.00 74.44           C  
ATOM    646  O   ASP A  87      82.724  -8.968  17.120  1.00 77.16           O  
ATOM    647  CB  ASP A  87      81.584 -10.886  15.526  1.00 75.19           C  
ATOM    648  N   THR A  88      80.806  -7.901  17.604  1.00 70.73           N  
ATOM    649  CA  THR A  88      81.457  -6.807  18.328  1.00 65.70           C  
ATOM    650  C   THR A  88      80.553  -6.251  19.394  1.00 59.20           C  
ATOM    651  O   THR A  88      79.353  -6.337  19.266  1.00 58.89           O  
ATOM    652  CB  THR A  88      81.909  -5.627  17.395  1.00 72.00           C  
ATOM    653  CG2 THR A  88      80.745  -4.664  17.038  1.00 59.43           C  
ATOM    654  OG1 THR A  88      82.926  -4.879  18.062  1.00 64.42           O  
ATOM    655  N   ARG A  89      81.142  -5.655  20.433  1.00 57.58           N  
ATOM    656  CA  ARG A  89      80.381  -4.991  21.475  1.00 56.93           C  
ATOM    657  C   ARG A  89      80.226  -3.462  21.287  1.00 56.39           C  
ATOM    658  O   ARG A  89      79.492  -2.816  22.016  1.00 59.83           O  
ATOM    659  CB  ARG A  89      80.983  -5.360  22.840  1.00 58.08           C  
ATOM    660  CG  ARG A  89      80.607  -6.808  23.280  1.00 58.54           C  
ATOM    661  CD  ARG A  89      81.534  -7.316  24.370  1.00 84.34           C  
ATOM    662  NE  ARG A  89      81.579  -8.774  24.476  1.00 91.92           N  
ATOM    663  N   GLY A  90      80.904  -2.891  20.299  1.00 56.53           N  
ATOM    664  CA  GLY A  90      80.865  -1.465  20.081  1.00 54.35           C  
ATOM    665  C   GLY A  90      81.984  -0.999  19.192  1.00 54.23           C  
ATOM    666  O   GLY A  90      82.920  -1.737  18.889  1.00 55.59           O  
ATOM    667  N   PHE A  91      81.864   0.239  18.759  1.00 53.66           N  
ATOM    668  CA  PHE A  91      82.845   0.849  17.870  1.00 56.89           C  
ATOM    669  C   PHE A  91      83.562   1.972  18.542  1.00 55.16           C  
ATOM    670  O   PHE A  91      82.934   2.833  19.143  1.00 53.63           O  
ATOM    671  CB  PHE A  91      82.175   1.348  16.595  1.00 57.23           C  
ATOM    672  CG  PHE A  91      81.572   0.247  15.824  1.00 53.43           C  
ATOM    673  CD1 PHE A  91      82.378  -0.591  15.082  1.00 54.90           C  
ATOM    674  CD2 PHE A  91      80.235  -0.047  15.946  1.00 57.93           C  
ATOM    675  CE1 PHE A  91      81.854  -1.653  14.402  1.00 52.03           C  
ATOM    676  CE2 PHE A  91      79.707  -1.136  15.281  1.00 53.43           C  
ATOM    677  CZ  PHE A  91      80.519  -1.932  14.503  1.00 61.78           C  
ATOM    678  N   LEU A  92      84.886   1.924  18.443  1.00 53.16           N  
ATOM    679  CA  LEU A  92      85.752   2.997  18.878  1.00 55.67           C  
ATOM    680  C   LEU A  92      86.335   3.645  17.622  1.00 56.48           C  
ATOM    681  O   LEU A  92      87.198   3.079  16.941  1.00 52.63           O  
ATOM    682  CB  LEU A  92      86.846   2.424  19.762  1.00 55.05           C  
ATOM    683  CG  LEU A  92      87.760   3.366  20.501  1.00 56.59           C  
ATOM    684  CD1 LEU A  92      86.942   4.335  21.353  1.00 65.83           C  
ATOM    685  CD2 LEU A  92      88.705   2.553  21.334  1.00 67.68           C  
ATOM    686  N   ILE A  93      85.827   4.826  17.302  1.00 56.84           N  
ATOM    687  CA  ILE A  93      86.216   5.521  16.088  1.00 58.12           C  
ATOM    688  C   ILE A  93      87.230   6.605  16.434  1.00 55.85           C  
ATOM    689  O   ILE A  93      86.925   7.585  17.074  1.00 55.61           O  
ATOM    690  CB  ILE A  93      84.978   6.020  15.304  1.00 57.27           C  
ATOM    691  CG1 ILE A  93      84.104   4.800  14.924  1.00 58.76           C  
ATOM    692  CG2 ILE A  93      85.407   6.711  14.045  1.00 65.96           C  
ATOM    693  CD1 ILE A  93      82.694   5.113  14.591  1.00 69.95           C  
ATOM    694  N   ASP A  94      88.444   6.393  15.961  1.00 56.29           N  
ATOM    695  CA  ASP A  94      89.626   7.046  16.466  1.00 57.59           C  
ATOM    696  C   ASP A  94      89.956   8.158  15.501  1.00 59.03           C  
ATOM    697  O   ASP A  94      89.994   7.943  14.294  1.00 58.11           O  
ATOM    698  CB  ASP A  94      90.715   5.968  16.625  1.00 60.59           C  
ATOM    699  CG  ASP A  94      92.124   6.506  16.707  1.00 63.00           C  
ATOM    700  OD1 ASP A  94      92.284   7.730  16.758  1.00 58.74           O  
ATOM    701  OD2 ASP A  94      93.084   5.664  16.719  1.00 59.06           O1-
ATOM    702  N   GLY A  95      90.097   9.364  16.069  1.00 61.50           N  
ATOM    703  CA  GLY A  95      90.472  10.578  15.357  1.00 59.58           C  
ATOM    704  C   GLY A  95      89.469  10.996  14.301  1.00 62.68           C  
ATOM    705  O   GLY A  95      89.834  11.548  13.276  1.00 65.10           O  
ATOM    706  N   TYR A  96      88.196  10.742  14.564  1.00 65.82           N  
ATOM    707  CA  TYR A  96      87.131  11.021  13.608  1.00 68.24           C  
ATOM    708  C   TYR A  96      85.908  11.617  14.328  1.00 68.89           C  
ATOM    709  O   TYR A  96      85.694  11.297  15.534  1.00 68.61           O  
ATOM    710  CB  TYR A  96      86.761   9.748  12.907  1.00 67.03           C  
ATOM    711  CG  TYR A  96      85.673   9.903  11.916  1.00 68.60           C  
ATOM    712  CD1 TYR A  96      84.338   9.906  12.313  1.00 74.80           C  
ATOM    713  CD2 TYR A  96      85.957  10.028  10.582  1.00 46.65           C  
ATOM    714  CE1 TYR A  96      83.309  10.037  11.380  1.00 65.42           C  
ATOM    715  CE2 TYR A  96      84.937  10.164   9.641  1.00 68.28           C  
ATOM    716  CZ  TYR A  96      83.615  10.158  10.054  1.00 55.08           C  
ATOM    717  OH  TYR A  96      82.599  10.311   9.143  1.00 69.37           O  
ATOM    718  N   PRO A  97      85.167  12.539  13.633  1.00 65.77           N  
ATOM    719  CA  PRO A  97      85.439  13.147  12.279  1.00 63.37           C  
ATOM    720  C   PRO A  97      86.497  14.278  12.317  1.00 57.41           C  
ATOM    721  O   PRO A  97      86.923  14.662  13.387  1.00 59.42           O  
ATOM    722  CB  PRO A  97      84.091  13.725  11.896  1.00 64.79           C  
ATOM    723  CG  PRO A  97      83.552  14.190  13.206  1.00 70.31           C  
ATOM    724  CD  PRO A  97      83.956  13.131  14.224  1.00 69.36           C  
ATOM    725  N   ARG A  98      86.915  14.769  11.161  1.00 60.60           N  
ATOM    726  CA  ARG A  98      87.942  15.833  11.050  1.00 62.45           C  
ATOM    727  C   ARG A  98      87.329  17.232  10.873  1.00 58.15           C  
ATOM    728  O   ARG A  98      88.043  18.249  10.935  1.00 57.72           O  
ATOM    729  CB  ARG A  98      88.889  15.555   9.866  1.00 69.53           C  
ATOM    730  CG  ARG A  98      88.174  15.374   8.489  1.00 66.05           C  
ATOM    731  CD  ARG A  98      89.099  15.481   7.312  1.00 67.33           C  
ATOM    732  NE  ARG A  98      88.840  14.514   6.222  1.00 84.12           N  
ATOM    733  CZ  ARG A  98      88.239  14.773   5.051  1.00 86.09           C  
ATOM    734  NH1 ARG A  98      87.743  15.977   4.775  1.00 96.42           N1+
ATOM    735  NH2 ARG A  98      88.112  13.805   4.138  1.00 51.01           N  
ATOM    736  N   GLU A  99      86.031  17.272  10.583  1.00 57.18           N  
ATOM    737  CA  GLU A  99      85.264  18.514  10.580  1.00 61.10           C  
ATOM    738  C   GLU A  99      83.802  18.222  10.928  1.00 54.10           C  
ATOM    739  O   GLU A  99      83.378  17.087  10.924  1.00 53.51           O  
ATOM    740  CB  GLU A  99      85.375  19.220   9.228  1.00 64.96           C  
ATOM    741  CG  GLU A  99      84.598  18.515   8.142  1.00 80.47           C  
ATOM    742  CD  GLU A  99      85.299  18.555   6.810  1.00 81.45           C  
ATOM    743  OE1 GLU A  99      85.361  17.493   6.138  1.00 99.95           O  
ATOM    744  OE2 GLU A  99      85.797  19.639   6.458  1.00 84.28           O1-
ATOM    745  N   VAL A 100      83.047  19.272  11.231  1.00 55.00           N  
ATOM    746  CA  VAL A 100      81.698  19.149  11.774  1.00 53.86           C  
ATOM    747  C   VAL A 100      80.675  18.581  10.800  1.00 55.32           C  
ATOM    748  O   VAL A 100      79.902  17.686  11.165  1.00 54.28           O  
ATOM    749  CB  VAL A 100      81.196  20.500  12.284  1.00 50.68           C  
ATOM    750  CG1 VAL A 100      79.711  20.418  12.611  1.00 54.52           C  
ATOM    751  CG2 VAL A 100      82.020  20.943  13.501  1.00 54.79           C  
ATOM    752  N   LYS A 101      80.644  19.098   9.573  1.00 55.51           N  
ATOM    753  CA  LYS A 101      79.706  18.578   8.573  1.00 56.62           C  
ATOM    754  C   LYS A 101      79.883  17.057   8.344  1.00 55.17           C  
ATOM    755  O   LYS A 101      78.915  16.338   8.106  1.00 54.83           O  
ATOM    756  CB  LYS A 101      79.823  19.361   7.261  1.00 60.96           C  
ATOM    757  CG  LYS A 101      81.092  19.113   6.479  1.00 78.28           C  
ATOM    758  N   GLN A 102      81.119  16.579   8.446  1.00 55.94           N  
ATOM    759  CA  GLN A 102      81.430  15.171   8.303  1.00 58.27           C  
ATOM    760  C   GLN A 102      80.844  14.371   9.494  1.00 61.38           C  
ATOM    761  O   GLN A 102      80.339  13.256   9.326  1.00 62.68           O  
ATOM    762  CB  GLN A 102      82.951  15.015   8.180  1.00 55.39           C  
ATOM    763  CG  GLN A 102      83.442  13.607   7.909  1.00 79.27           C  
ATOM    764  CD  GLN A 102      84.950  13.451   8.049  1.00 77.00           C  
ATOM    765  NE2 GLN A 102      85.513  12.430   7.382  1.00 89.91           N  
ATOM    766  OE1 GLN A 102      85.597  14.218   8.762  1.00 76.48           O  
ATOM    767  N   GLY A 103      80.898  14.950  10.695  1.00 61.77           N  
ATOM    768  CA  GLY A 103      80.208  14.396  11.855  1.00 59.09           C  
ATOM    769  C   GLY A 103      78.697  14.405  11.766  1.00 58.81           C  
ATOM    770  O   GLY A 103      78.053  13.430  12.141  1.00 63.39           O  
ATOM    771  N   GLU A 104      78.127  15.486  11.254  1.00 56.57           N  
ATOM    772  CA  GLU A 104      76.691  15.555  10.999  1.00 56.00           C  
ATOM    773  C   GLU A 104      76.236  14.493  10.010  1.00 55.09           C  
ATOM    774  O   GLU A 104      75.230  13.828  10.245  1.00 55.77           O  
ATOM    775  CB  GLU A 104      76.296  16.937  10.505  1.00 56.20           C  
ATOM    776  CG  GLU A 104      76.562  18.037  11.564  1.00 68.38           C  
ATOM    777  CD  GLU A 104      76.201  19.447  11.094  1.00 63.47           C  
ATOM    778  OE1 GLU A 104      75.448  20.116  11.827  1.00 78.24           O  
ATOM    779  OE2 GLU A 104      76.661  19.883  10.012  1.00 66.32           O1-
ATOM    780  N   GLU A 105      77.012  14.314   8.943  1.00 55.37           N  
ATOM    781  CA  GLU A 105      76.766  13.292   7.926  1.00 55.44           C  
ATOM    782  C   GLU A 105      76.831  11.876   8.517  1.00 55.39           C  
ATOM    783  O   GLU A 105      75.995  11.040   8.231  1.00 58.30           O  
ATOM    784  CB  GLU A 105      77.754  13.460   6.758  1.00 51.82           C  
ATOM    785  CG  GLU A 105      77.478  12.603   5.520  1.00 64.91           C  
ATOM    786  N   PHE A 106      77.824  11.602   9.338  1.00 55.91           N  
ATOM    787  CA  PHE A 106      77.912  10.321  10.031  1.00 54.47           C  
ATOM    788  C   PHE A 106      76.642  10.038  10.846  1.00 56.09           C  
ATOM    789  O   PHE A 106      76.115   8.905  10.855  1.00 54.26           O  
ATOM    790  CB  PHE A 106      79.123  10.331  10.959  1.00 50.98           C  
ATOM    791  CG  PHE A 106      79.330   9.049  11.686  1.00 54.39           C  
ATOM    792  CD1 PHE A 106      80.221   8.106  11.203  1.00 54.17           C  
ATOM    793  CD2 PHE A 106      78.640   8.785  12.850  1.00 50.55           C  
ATOM    794  CE1 PHE A 106      80.394   6.926  11.848  1.00 62.94           C  
ATOM    795  CE2 PHE A 106      78.823   7.604  13.507  1.00 58.16           C  
ATOM    796  CZ  PHE A 106      79.693   6.668  13.000  1.00 53.30           C  
ATOM    797  N   GLY A 107      76.157  11.084  11.510  1.00 56.71           N  
ATOM    798  CA  GLY A 107      75.021  10.994  12.404  1.00 57.76           C  
ATOM    799  C   GLY A 107      73.749  10.661  11.670  1.00 58.68           C  
ATOM    800  O   GLY A 107      72.937   9.873  12.152  1.00 61.75           O  
ATOM    801  N   ARG A 108      73.591  11.258  10.495  1.00 58.09           N  
ATOM    802  CA  ARG A 108      72.441  11.015   9.650  1.00 60.48           C  
ATOM    803  C   ARG A 108      72.514   9.653   8.971  1.00 58.98           C  
ATOM    804  O   ARG A 108      71.513   8.937   8.902  1.00 59.48           O  
ATOM    805  CB  ARG A 108      72.341  12.096   8.579  1.00 67.16           C  
ATOM    806  CG  ARG A 108      71.962  13.475   9.103  1.00 75.55           C  
ATOM    807  CD  ARG A 108      71.819  14.494   7.948  1.00 75.60           C  
ATOM    808  NE  ARG A 108      72.802  15.587   8.049  1.00 91.03           N  
ATOM    809  CZ  ARG A 108      73.826  15.803   7.216  1.00 81.52           C  
ATOM    810  NH1 ARG A 108      74.624  16.841   7.431  1.00 74.56           N1+
ATOM    811  NH2 ARG A 108      74.058  15.009   6.165  1.00 74.08           N  
ATOM    812  N   ARG A 109      73.699   9.297   8.479  1.00 56.65           N  
ATOM    813  CA  ARG A 109      73.853   8.106   7.654  1.00 56.03           C  
ATOM    814  C   ARG A 109      74.130   6.830   8.437  1.00 55.44           C  
ATOM    815  O   ARG A 109      73.901   5.755   7.932  1.00 57.11           O  
ATOM    816  CB  ARG A 109      74.956   8.331   6.624  1.00 51.62           C  
ATOM    817  CG  ARG A 109      74.601   9.362   5.553  1.00 63.37           C  
ATOM    818  CD  ARG A 109      74.227   8.719   4.208  1.00 70.94           C  
ATOM    819  N   ILE A 110      74.642   6.929   9.657  1.00 58.05           N  
ATOM    820  CA  ILE A 110      75.054   5.735  10.394  1.00 57.26           C  
ATOM    821  C   ILE A 110      74.445   5.771  11.793  1.00 59.84           C  
ATOM    822  O   ILE A 110      73.582   4.962  12.117  1.00 60.88           O  
ATOM    823  CB  ILE A 110      76.607   5.615  10.438  1.00 57.93           C  
ATOM    824  CG1 ILE A 110      77.159   5.357   9.026  1.00 62.86           C  
ATOM    825  CG2 ILE A 110      77.050   4.493  11.348  1.00 53.09           C  
ATOM    826  CD1 ILE A 110      78.676   5.117   8.978  1.00 58.12           C  
ATOM    827  N   GLY A 111      74.885   6.720  12.605  1.00 56.90           N  
ATOM    828  CA  GLY A 111      74.349   6.871  13.926  1.00 60.60           C  
ATOM    829  C   GLY A 111      75.038   7.936  14.749  1.00 58.90           C  
ATOM    830  O   GLY A 111      76.095   8.426  14.400  1.00 63.64           O  
ATOM    831  N   ASP A 112      74.426   8.257  15.869  1.00 57.86           N  
ATOM    832  CA  ASP A 112      74.930   9.268  16.792  1.00 59.08           C  
ATOM    833  C   ASP A 112      75.837   8.643  17.852  1.00 57.74           C  
ATOM    834  O   ASP A 112      75.417   7.716  18.530  1.00 56.12           O  
ATOM    835  CB  ASP A 112      73.743   9.921  17.481  1.00 57.61           C  
ATOM    836  CG  ASP A 112      72.832  10.624  16.506  1.00 71.10           C  
ATOM    837  OD1 ASP A 112      73.358  11.380  15.656  1.00 76.90           O  
ATOM    838  OD2 ASP A 112      71.601  10.409  16.584  1.00 72.70           O1-
ATOM    839  N   PRO A 113      77.073   9.159  18.015  1.00 58.82           N  
ATOM    840  CA  PRO A 113      77.929   8.635  19.104  1.00 58.42           C  
ATOM    841  C   PRO A 113      77.311   8.907  20.478  1.00 55.93           C  
ATOM    842  O   PRO A 113      76.845  10.009  20.747  1.00 54.53           O  
ATOM    843  CB  PRO A 113      79.242   9.439  18.961  1.00 54.91           C  
ATOM    844  CG  PRO A 113      78.823  10.706  18.262  1.00 64.83           C  
ATOM    845  CD  PRO A 113      77.723  10.272  17.294  1.00 56.95           C  
ATOM    846  N   GLN A 114      77.328   7.926  21.361  1.00 55.61           N  
ATOM    847  CA  GLN A 114      76.825   8.167  22.725  1.00 55.58           C  
ATOM    848  C   GLN A 114      77.880   8.831  23.638  1.00 55.84           C  
ATOM    849  O   GLN A 114      77.549   9.361  24.687  1.00 58.94           O  
ATOM    850  CB  GLN A 114      76.325   6.863  23.334  1.00 50.34           C  
ATOM    851  CG  GLN A 114      75.211   6.203  22.531  1.00 48.59           C  
ATOM    852  CD  GLN A 114      75.711   5.072  21.631  1.00 54.35           C  
ATOM    853  NE2 GLN A 114      74.828   4.139  21.323  1.00 59.10           N  
ATOM    854  OE1 GLN A 114      76.877   5.017  21.264  1.00 53.21           O  
ATOM    855  N   LEU A 115      79.137   8.792  23.216  1.00 53.03           N  
ATOM    856  CA  LEU A 115      80.250   9.300  23.974  1.00 52.09           C  
ATOM    857  C   LEU A 115      81.339   9.789  23.014  1.00 55.29           C  
ATOM    858  O   LEU A 115      81.705   9.085  22.067  1.00 54.85           O  
ATOM    859  CB  LEU A 115      80.808   8.204  24.842  1.00 51.54           C  
ATOM    860  CG  LEU A 115      82.045   8.516  25.697  1.00 62.20           C  
ATOM    861  CD1 LEU A 115      81.806   9.682  26.660  1.00 48.28           C  
ATOM    862  CD2 LEU A 115      82.479   7.272  26.452  1.00 57.57           C  
ATOM    863  N   VAL A 116      81.803  11.015  23.240  1.00 55.94           N  
ATOM    864  CA  VAL A 116      83.034  11.529  22.649  1.00 56.07           C  
ATOM    865  C   VAL A 116      84.078  11.739  23.746  1.00 54.70           C  
ATOM    866  O   VAL A 116      83.875  12.460  24.692  1.00 52.60           O  
ATOM    867  CB  VAL A 116      82.814  12.853  21.877  1.00 60.18           C  
ATOM    868  CG1 VAL A 116      84.135  13.316  21.198  1.00 57.39           C  
ATOM    869  CG2 VAL A 116      81.694  12.691  20.856  1.00 54.22           C  
ATOM    870  N   ILE A 117      85.188  11.052  23.609  1.00 59.75           N  
ATOM    871  CA  ILE A 117      86.294  11.180  24.522  1.00 58.01           C  
ATOM    872  C   ILE A 117      87.352  12.094  23.892  1.00 61.68           C  
ATOM    873  O   ILE A 117      87.764  11.885  22.736  1.00 63.37           O  
ATOM    874  CB  ILE A 117      86.902   9.817  24.759  1.00 58.39           C  
ATOM    875  CG1 ILE A 117      85.894   8.891  25.414  1.00 56.90           C  
ATOM    876  CG2 ILE A 117      88.168   9.922  25.597  1.00 61.05           C  
ATOM    877  CD1 ILE A 117      86.348   7.441  25.409  1.00 66.84           C  
ATOM    878  N   CYS A 118      87.763  13.104  24.640  1.00 60.05           N  
ATOM    879  CA  CYS A 118      88.861  13.983  24.257  1.00 63.68           C  
ATOM    880  C   CYS A 118      90.023  13.797  25.222  1.00 62.44           C  
ATOM    881  O   CYS A 118      89.897  14.032  26.417  1.00 60.00           O  
ATOM    882  CB  CYS A 118      88.441  15.450  24.297  1.00 63.97           C  
ATOM    883  SG  CYS A 118      86.925  15.646  23.500  1.00 82.04           S  
ATOM    884  N   MET A 119      91.153  13.386  24.674  1.00 58.58           N  
ATOM    885  CA  MET A 119      92.353  13.243  25.441  1.00 64.00           C  
ATOM    886  C   MET A 119      93.141  14.529  25.451  1.00 63.90           C  
ATOM    887  O   MET A 119      93.846  14.859  24.497  1.00 70.87           O  
ATOM    888  CB  MET A 119      93.144  12.076  24.907  1.00 69.46           C  
ATOM    889  CG  MET A 119      92.503  10.763  25.411  1.00 73.66           C  
ATOM    890  SD  MET A 119      93.311   9.375  24.705  1.00 73.38           S  
ATOM    891  CE  MET A 119      94.921   9.486  25.477  1.00 66.34           C  
ATOM    892  N   ASP A 120      92.950  15.268  26.535  1.00 62.71           N  
ATOM    893  CA  ASP A 120      93.505  16.598  26.748  1.00 64.51           C  
ATOM    894  C   ASP A 120      94.948  16.430  27.151  1.00 62.93           C  
ATOM    895  O   ASP A 120      95.261  15.705  28.108  1.00 59.89           O  
ATOM    896  CB  ASP A 120      92.819  17.317  27.932  1.00 72.45           C  
ATOM    897  CG  ASP A 120      91.872  18.408  27.518  1.00 85.38           C  
ATOM    898  OD1 ASP A 120      92.104  19.084  26.490  1.00 97.77           O  
ATOM    899  OD2 ASP A 120      90.899  18.624  28.281  1.00100.39           O1-
ATOM    900  N   CYS A 121      95.801  17.186  26.487  1.00 60.64           N  
ATOM    901  CA  CYS A 121      97.193  17.192  26.777  1.00 62.04           C  
ATOM    902  C   CYS A 121      97.720  18.572  26.388  1.00 57.48           C  
ATOM    903  O   CYS A 121      97.295  19.122  25.391  1.00 64.01           O  
ATOM    904  CB  CYS A 121      97.842  16.087  25.940  1.00 64.36           C  
ATOM    905  SG  CYS A 121      99.452  15.638  26.502  1.00 74.82           S  
ATOM    906  N   SER A 122      98.659  19.118  27.143  1.00 54.67           N  
ATOM    907  CA  SER A 122      99.259  20.411  26.793  1.00 56.61           C  
ATOM    908  C   SER A 122     100.184  20.301  25.582  1.00 55.91           C  
ATOM    909  O   SER A 122     100.701  19.235  25.249  1.00 59.46           O  
ATOM    910  CB  SER A 122     100.034  21.009  27.963  1.00 51.02           C  
ATOM    911  OG  SER A 122     101.148  20.204  28.314  1.00 62.37           O  
ATOM    912  N   ALA A 123     100.384  21.423  24.923  1.00 59.77           N  
ATOM    913  CA  ALA A 123     101.260  21.486  23.782  1.00 57.77           C  
ATOM    914  C   ALA A 123     102.689  21.162  24.208  1.00 58.09           C  
ATOM    915  O   ALA A 123     103.409  20.462  23.483  1.00 58.90           O  
ATOM    916  CB  ALA A 123     101.182  22.858  23.149  1.00 61.70           C  
ATOM    917  N   ASP A 124     103.095  21.675  25.369  1.00 56.13           N  
ATOM    918  CA  ASP A 124     104.424  21.387  25.913  1.00 60.49           C  
ATOM    919  C   ASP A 124     104.646  19.895  26.129  1.00 58.78           C  
ATOM    920  O   ASP A 124     105.739  19.378  25.885  1.00 61.18           O  
ATOM    921  CB  ASP A 124     104.632  22.086  27.270  1.00 62.70           C  
ATOM    922  CG  ASP A 124     104.854  23.603  27.152  1.00 88.17           C  
ATOM    923  OD1 ASP A 124     105.006  24.138  26.024  1.00 81.76           O  
ATOM    924  OD2 ASP A 124     104.876  24.269  28.225  1.00105.86           O1-
ATOM    925  N   THR A 125     103.634  19.214  26.666  1.00 59.04           N  
ATOM    926  CA  THR A 125     103.750  17.776  26.964  1.00 58.22           C  
ATOM    927  C   THR A 125     103.709  16.943  25.687  1.00 55.00           C  
ATOM    928  O   THR A 125     104.487  16.023  25.535  1.00 60.42           O  
ATOM    929  CB  THR A 125     102.679  17.329  27.941  1.00 55.74           C  
ATOM    930  CG2 THR A 125     102.673  15.827  28.108  1.00 62.72           C  
ATOM    931  OG1 THR A 125     102.941  17.929  29.208  1.00 61.98           O  
ATOM    932  N   MET A 126     102.821  17.272  24.764  1.00 54.59           N  
ATOM    933  CA  MET A 126     102.812  16.590  23.466  1.00 57.23           C  
ATOM    934  C   MET A 126     104.135  16.772  22.724  1.00 54.64           C  
ATOM    935  O   MET A 126     104.706  15.834  22.219  1.00 57.71           O  
ATOM    936  CB  MET A 126     101.676  17.115  22.609  1.00 56.82           C  
ATOM    937  CG  MET A 126     100.287  16.694  23.111  1.00 57.57           C  
ATOM    938  SD  MET A 126      98.959  16.907  21.886  1.00 65.74           S  
ATOM    939  CE  MET A 126      98.580  18.616  22.114  1.00 61.60           C  
ATOM    940  N   THR A 127     104.620  17.995  22.668  1.00 55.78           N  
ATOM    941  CA  THR A 127     105.927  18.318  22.087  1.00 55.74           C  
ATOM    942  C   THR A 127     107.066  17.492  22.667  1.00 55.32           C  
ATOM    943  O   THR A 127     107.847  16.904  21.940  1.00 59.19           O  
ATOM    944  CB  THR A 127     106.195  19.833  22.273  1.00 58.64           C  
ATOM    945  CG2 THR A 127     107.538  20.250  21.703  1.00 56.63           C  
ATOM    946  OG1 THR A 127     105.142  20.549  21.614  1.00 58.45           O  
ATOM    947  N   ASN A 128     107.164  17.459  23.989  1.00 56.02           N  
ATOM    948  CA  ASN A 128     108.206  16.694  24.662  1.00 56.00           C  
ATOM    949  C   ASN A 128     108.123  15.178  24.404  1.00 55.41           C  
ATOM    950  O   ASN A 128     109.130  14.534  24.164  1.00 56.09           O  
ATOM    951  CB  ASN A 128     108.156  16.980  26.177  1.00 55.00           C  
ATOM    952  CG  ASN A 128     109.097  16.106  26.950  1.00 58.15           C  
ATOM    953  ND2 ASN A 128     110.347  16.549  27.091  1.00 47.59           N  
ATOM    954  OD1 ASN A 128     108.716  15.026  27.405  1.00 55.35           O  
ATOM    955  N   ARG A 129     106.919  14.611  24.463  1.00 53.69           N  
ATOM    956  CA  ARG A 129     106.721  13.209  24.102  1.00 56.77           C  
ATOM    957  C   ARG A 129     107.109  12.855  22.676  1.00 51.52           C  
ATOM    958  O   ARG A 129     107.717  11.831  22.414  1.00 56.36           O  
ATOM    959  CB  ARG A 129     105.268  12.802  24.356  1.00 55.66           C  
ATOM    960  CG  ARG A 129     104.967  12.669  25.869  1.00 50.56           C  
ATOM    961  CD  ARG A 129     103.463  12.479  26.059  1.00 61.20           C  
ATOM    962  NE  ARG A 129     103.059  12.361  27.451  1.00 59.18           N  
ATOM    963  CZ  ARG A 129     101.796  12.234  27.849  1.00 55.78           C  
ATOM    964  NH1 ARG A 129     100.814  12.218  26.968  1.00 58.91           N1+
ATOM    965  NH2 ARG A 129     101.513  12.147  29.142  1.00 60.49           N  
ATOM    966  N   LEU A 130     106.693  13.690  21.750  1.00 56.99           N  
ATOM    967  CA  LEU A 130     107.015  13.522  20.365  1.00 55.20           C  
ATOM    968  C   LEU A 130     108.540  13.674  20.128  1.00 55.29           C  
ATOM    969  O   LEU A 130     109.111  12.948  19.329  1.00 59.23           O  
ATOM    970  CB  LEU A 130     106.188  14.493  19.500  1.00 60.51           C  
ATOM    971  CG  LEU A 130     104.685  14.184  19.365  1.00 52.88           C  
ATOM    972  CD1 LEU A 130     104.012  15.222  18.524  1.00 55.05           C  
ATOM    973  CD2 LEU A 130     104.434  12.828  18.796  1.00 54.97           C  
ATOM    974  N   LEU A 131     109.207  14.571  20.829  1.00 56.18           N  
ATOM    975  CA  LEU A 131     110.680  14.565  20.798  1.00 54.98           C  
ATOM    976  C   LEU A 131     111.305  13.275  21.332  1.00 51.98           C  
ATOM    977  O   LEU A 131     112.297  12.767  20.805  1.00 54.11           O  
ATOM    978  CB  LEU A 131     111.235  15.750  21.559  1.00 54.82           C  
ATOM    979  CG  LEU A 131     110.991  17.121  20.936  1.00 49.80           C  
ATOM    980  CD1 LEU A 131     111.411  18.178  21.958  1.00 59.04           C  
ATOM    981  CD2 LEU A 131     111.748  17.329  19.626  1.00 59.06           C  
ATOM    982  N   GLN A 132     110.723  12.723  22.376  1.00 56.95           N  
ATOM    983  CA  GLN A 132     111.205  11.450  22.899  1.00 53.76           C  
ATOM    984  C   GLN A 132     111.044  10.292  21.933  1.00 54.32           C  
ATOM    985  O   GLN A 132     111.757   9.303  22.026  1.00 58.74           O  
ATOM    986  CB  GLN A 132     110.501  11.116  24.202  1.00 54.34           C  
ATOM    987  CG  GLN A 132     110.950  11.958  25.394  1.00 53.69           C  
ATOM    988  CD  GLN A 132     110.291  11.479  26.671  1.00 49.05           C  
ATOM    989  NE2 GLN A 132     109.588  12.363  27.355  1.00 61.83           N  
ATOM    990  OE1 GLN A 132     110.402  10.331  27.016  1.00 58.98           O  
ATOM    991  N   MET A 133     110.070  10.398  21.043  1.00 57.54           N  
ATOM    992  CA  MET A 133     109.807   9.392  20.012  1.00 61.54           C  
ATOM    993  C   MET A 133     110.411   9.784  18.668  1.00 58.77           C  
ATOM    994  O   MET A 133     110.202   9.115  17.679  1.00 62.69           O  
ATOM    995  CB  MET A 133     108.303   9.270  19.812  1.00 54.38           C  
ATOM    996  CG  MET A 133     107.537   8.549  20.932  1.00 83.84           C  
ATOM    997  SD  MET A 133     105.771   9.009  20.834  1.00 95.71           S  
ATOM    998  CE  MET A 133     105.306   8.391  19.208  1.00116.23           C  
ATOM    999  N   SER A 134     111.143  10.882  18.614  1.00 57.71           N  
ATOM   1000  CA  SER A 134     111.697  11.349  17.361  1.00 58.62           C  
ATOM   1001  C   SER A 134     112.842  10.470  16.850  1.00 58.69           C  
ATOM   1002  O   SER A 134     113.631   9.911  17.638  1.00 58.08           O  
ATOM   1003  CB  SER A 134     112.208  12.773  17.515  1.00 60.56           C  
ATOM   1004  OG  SER A 134     112.428  13.324  16.245  1.00 61.49           O  
ATOM   1005  N   ARG A 135     112.891  10.359  15.520  1.00 60.21           N  
ATOM   1006  CA  ARG A 135     114.022   9.802  14.783  1.00 59.11           C  
ATOM   1007  C   ARG A 135     114.613  10.862  13.811  1.00 57.83           C  
ATOM   1008  O   ARG A 135     115.261  10.548  12.827  1.00 61.18           O  
ATOM   1009  CB  ARG A 135     113.573   8.544  14.065  1.00 57.80           C  
ATOM   1010  CG  ARG A 135     113.306   7.319  15.002  1.00 64.70           C  
ATOM   1011  CD  ARG A 135     114.588   6.799  15.660  1.00 85.42           C  
ATOM   1012  NE  ARG A 135     115.590   6.432  14.653  1.00105.45           N  
ATOM   1013  CZ  ARG A 135     116.900   6.278  14.869  1.00101.99           C  
ATOM   1014  NH1 ARG A 135     117.434   6.446  16.082  1.00 98.77           N1+
ATOM   1015  NH2 ARG A 135     117.686   5.949  13.848  1.00 97.18           N  
ATOM   1016  N   SER A 136     114.388  12.124  14.144  1.00 57.20           N  
ATOM   1017  CA  SER A 136     114.923  13.238  13.422  1.00 58.63           C  
ATOM   1018  C   SER A 136     116.448  13.260  13.440  1.00 56.63           C  
ATOM   1019  O   SER A 136     117.057  13.122  14.472  1.00 60.35           O  
ATOM   1020  CB  SER A 136     114.377  14.547  13.990  1.00 52.34           C  
ATOM   1021  OG  SER A 136     114.811  15.650  13.207  1.00 57.76           O  
ATOM   1022  N   SER A 137     117.010  13.454  12.258  1.00 55.23           N  
ATOM   1023  CA  SER A 137     118.424  13.703  12.011  1.00 59.68           C  
ATOM   1024  C   SER A 137     118.704  15.186  11.830  1.00 54.76           C  
ATOM   1025  O   SER A 137     119.758  15.554  11.321  1.00 55.50           O  
ATOM   1026  CB  SER A 137     118.812  13.015  10.693  1.00 53.52           C  
ATOM   1027  OG  SER A 137     118.741  11.625  10.869  1.00 72.80           O  
ATOM   1028  N   LEU A 138     117.730  16.016  12.181  1.00 54.42           N  
ATOM   1029  CA  LEU A 138     117.828  17.463  12.055  1.00 57.35           C  
ATOM   1030  C   LEU A 138     117.942  18.039  13.463  1.00 54.82           C  
ATOM   1031  O   LEU A 138     117.584  17.366  14.415  1.00 56.14           O  
ATOM   1032  CB  LEU A 138     116.583  18.021  11.349  1.00 58.05           C  
ATOM   1033  CG  LEU A 138     116.326  17.529   9.926  1.00 63.30           C  
ATOM   1034  CD1 LEU A 138     114.981  18.029   9.449  1.00 59.58           C  
ATOM   1035  CD2 LEU A 138     117.410  18.007   8.995  1.00 66.31           C  
ATOM   1036  N   PRO A 139     118.493  19.268  13.606  1.00 54.58           N  
ATOM   1037  CA  PRO A 139     118.608  19.885  14.931  1.00 54.85           C  
ATOM   1038  C   PRO A 139     117.284  19.995  15.679  1.00 56.65           C  
ATOM   1039  O   PRO A 139     116.239  19.957  15.065  1.00 62.02           O  
ATOM   1040  CB  PRO A 139     119.188  21.265  14.630  1.00 53.11           C  
ATOM   1041  CG  PRO A 139     119.927  21.091  13.349  1.00 58.12           C  
ATOM   1042  CD  PRO A 139     119.081  20.123  12.555  1.00 53.50           C  
ATOM   1043  N   VAL A 140     117.326  20.106  17.000  1.00 56.20           N  
ATOM   1044  CA  VAL A 140     116.097  20.140  17.766  1.00 56.74           C  
ATOM   1045  C   VAL A 140     115.190  21.332  17.408  1.00 58.80           C  
ATOM   1046  O   VAL A 140     113.981  21.227  17.520  1.00 60.37           O  
ATOM   1047  CB  VAL A 140     116.348  20.065  19.288  1.00 59.44           C  
ATOM   1048  CG1 VAL A 140     116.973  21.377  19.849  1.00 55.54           C  
ATOM   1049  CG2 VAL A 140     115.070  19.761  20.007  1.00 57.96           C  
ATOM   1050  N   ASP A 141     115.774  22.463  17.017  1.00 62.28           N  
ATOM   1051  CA  ASP A 141     114.973  23.633  16.619  1.00 66.01           C  
ATOM   1052  C   ASP A 141     114.124  23.363  15.382  1.00 61.92           C  
ATOM   1053  O   ASP A 141     112.957  23.725  15.360  1.00 63.30           O  
ATOM   1054  CB  ASP A 141     115.857  24.868  16.357  1.00 66.14           C  
ATOM   1055  CG  ASP A 141     116.379  25.515  17.652  1.00 94.02           C  
ATOM   1056  OD1 ASP A 141     116.018  25.068  18.784  1.00 96.80           O  
ATOM   1057  OD2 ASP A 141     117.172  26.478  17.524  1.00100.32           O1-
ATOM   1058  N   ASP A 142     114.733  22.777  14.350  1.00 58.92           N  
ATOM   1059  CA  ASP A 142     114.040  22.439  13.111  1.00 57.89           C  
ATOM   1060  C   ASP A 142     113.023  21.353  13.396  1.00 57.52           C  
ATOM   1061  O   ASP A 142     111.903  21.407  12.936  1.00 58.14           O  
ATOM   1062  CB  ASP A 142     115.010  21.890  12.058  1.00 65.02           C  
ATOM   1063  CG  ASP A 142     116.242  22.806  11.811  1.00 87.18           C  
ATOM   1064  OD1 ASP A 142     116.606  23.635  12.694  1.00 97.58           O  
ATOM   1065  OD2 ASP A 142     116.880  22.652  10.731  1.00 90.92           O1-
ATOM   1066  N   THR A 143     113.455  20.349  14.157  1.00 58.84           N  
ATOM   1067  CA  THR A 143     112.630  19.229  14.547  1.00 55.73           C  
ATOM   1068  C   THR A 143     111.384  19.693  15.323  1.00 57.52           C  
ATOM   1069  O   THR A 143     110.268  19.258  15.054  1.00 53.23           O  
ATOM   1070  CB  THR A 143     113.452  18.229  15.349  1.00 54.29           C  
ATOM   1071  CG2 THR A 143     112.607  17.087  15.833  1.00 54.54           C  
ATOM   1072  OG1 THR A 143     114.512  17.718  14.531  1.00 58.96           O  
ATOM   1073  N   THR A 144     111.575  20.600  16.260  1.00 56.78           N  
ATOM   1074  CA  THR A 144     110.468  21.106  17.074  1.00 58.47           C  
ATOM   1075  C   THR A 144     109.504  21.991  16.282  1.00 57.88           C  
ATOM   1076  O   THR A 144     108.315  21.980  16.549  1.00 59.43           O  
ATOM   1077  CB  THR A 144     111.012  21.861  18.307  1.00 61.98           C  
ATOM   1078  CG2 THR A 144     109.879  22.304  19.191  1.00 67.32           C  
ATOM   1079  OG1 THR A 144     111.883  20.987  19.035  1.00 63.41           O  
ATOM   1080  N   LYS A 145     110.012  22.744  15.309  1.00 58.88           N  
ATOM   1081  CA  LYS A 145     109.147  23.517  14.408  1.00 61.45           C  
ATOM   1082  C   LYS A 145     108.180  22.642  13.614  1.00 59.89           C  
ATOM   1083  O   LYS A 145     107.029  23.037  13.374  1.00 62.62           O  
ATOM   1084  CB  LYS A 145     109.956  24.426  13.451  1.00 55.99           C  
ATOM   1085  CG  LYS A 145     110.556  25.657  14.171  1.00 68.57           C  
ATOM   1086  CD  LYS A 145     111.443  26.533  13.272  1.00 72.55           C  
ATOM   1087  N   THR A 146     108.653  21.478  13.185  1.00 58.25           N  
ATOM   1088  CA  THR A 146     107.816  20.530  12.479  1.00 57.08           C  
ATOM   1089  C   THR A 146     106.801  19.896  13.422  1.00 55.59           C  
ATOM   1090  O   THR A 146     105.681  19.631  13.018  1.00 53.66           O  
ATOM   1091  CB  THR A 146     108.652  19.419  11.821  1.00 56.75           C  
ATOM   1092  CG2 THR A 146     107.795  18.464  11.035  1.00 54.13           C  
ATOM   1093  OG1 THR A 146     109.581  20.007  10.921  1.00 52.28           O  
ATOM   1094  N   ILE A 147     107.203  19.628  14.659  1.00 56.09           N  
ATOM   1095  CA  ILE A 147     106.277  19.132  15.666  1.00 57.13           C  
ATOM   1096  C   ILE A 147     105.191  20.177  15.963  1.00 57.89           C  
ATOM   1097  O   ILE A 147     104.022  19.842  16.109  1.00 59.42           O  
ATOM   1098  CB  ILE A 147     107.011  18.722  16.953  1.00 57.92           C  
ATOM   1099  CG1 ILE A 147     107.774  17.414  16.742  1.00 57.87           C  
ATOM   1100  CG2 ILE A 147     106.038  18.526  18.130  1.00 61.01           C  
ATOM   1101  CD1 ILE A 147     108.735  17.108  17.886  1.00 55.63           C  
ATOM   1102  N   ALA A 148     105.585  21.435  16.072  1.00 54.43           N  
ATOM   1103  CA  ALA A 148     104.618  22.534  16.244  1.00 59.35           C  
ATOM   1104  C   ALA A 148     103.563  22.545  15.118  1.00 58.29           C  
ATOM   1105  O   ALA A 148     102.379  22.753  15.345  1.00 60.83           O  
ATOM   1106  CB  ALA A 148     105.370  23.887  16.326  1.00 59.32           C  
ATOM   1107  N   LYS A 149     103.987  22.282  13.895  1.00 62.98           N  
ATOM   1108  CA  LYS A 149     103.045  22.147  12.772  1.00 57.77           C  
ATOM   1109  C   LYS A 149     102.079  20.964  12.875  1.00 54.15           C  
ATOM   1110  O   LYS A 149     100.924  21.043  12.442  1.00 58.37           O  
ATOM   1111  CB  LYS A 149     103.817  22.034  11.476  1.00 59.24           C  
ATOM   1112  CG  LYS A 149     104.509  23.272  11.074  1.00 54.71           C  
ATOM   1113  CD  LYS A 149     105.180  23.049   9.721  1.00 68.88           C  
ATOM   1114  CE  LYS A 149     105.922  24.305   9.221  1.00 85.84           C  
ATOM   1115  N   ARG A 150     102.566  19.848  13.383  1.00 53.82           N  
ATOM   1116  CA  ARG A 150     101.727  18.711  13.709  1.00 57.46           C  
ATOM   1117  C   ARG A 150     100.641  19.028  14.742  1.00 55.22           C  
ATOM   1118  O   ARG A 150      99.525  18.537  14.649  1.00 61.47           O  
ATOM   1119  CB  ARG A 150     102.578  17.558  14.244  1.00 59.46           C  
ATOM   1120  CG  ARG A 150     103.638  17.062  13.262  1.00 55.73           C  
ATOM   1121  CD  ARG A 150     104.415  15.931  13.888  1.00 59.66           C  
ATOM   1122  NE  ARG A 150     103.541  14.785  14.062  1.00 60.57           N  
ATOM   1123  CZ  ARG A 150     103.890  13.656  14.674  1.00 62.16           C  
ATOM   1124  NH1 ARG A 150     105.118  13.502  15.156  1.00 62.68           N1+
ATOM   1125  NH2 ARG A 150     102.994  12.690  14.797  1.00 54.71           N  
ATOM   1126  N   LEU A 151     100.976  19.813  15.743  1.00 57.41           N  
ATOM   1127  CA  LEU A 151      99.986  20.238  16.744  1.00 56.73           C  
ATOM   1128  C   LEU A 151      98.991  21.246  16.162  1.00 56.01           C  
ATOM   1129  O   LEU A 151      97.791  21.136  16.382  1.00 59.17           O  
ATOM   1130  CB  LEU A 151     100.697  20.818  17.956  1.00 60.85           C  
ATOM   1131  CG  LEU A 151     101.551  19.826  18.793  1.00 59.24           C  
ATOM   1132  CD1 LEU A 151     101.907  20.459  20.087  1.00 70.51           C  
ATOM   1133  CD2 LEU A 151     100.849  18.539  19.031  1.00 72.66           C  
ATOM   1134  N   GLU A 152      99.490  22.188  15.374  1.00 50.90           N  
ATOM   1135  CA  GLU A 152      98.641  23.130  14.661  1.00 57.30           C  
ATOM   1136  C   GLU A 152      97.595  22.409  13.861  1.00 57.78           C  
ATOM   1137  O   GLU A 152      96.445  22.822  13.875  1.00 56.45           O  
ATOM   1138  CB  GLU A 152      99.464  24.016  13.728  1.00 52.09           C  
ATOM   1139  CG  GLU A 152     100.332  24.989  14.534  1.00 60.81           C  
ATOM   1140  CD  GLU A 152     101.335  25.753  13.681  1.00 68.45           C  
ATOM   1141  OE1 GLU A 152     101.255  25.662  12.446  1.00 81.10           O  
ATOM   1142  OE2 GLU A 152     102.206  26.452  14.250  1.00 87.29           O1-
ATOM   1143  N   ALA A 153      97.995  21.337  13.166  1.00 56.27           N  
ATOM   1144  CA  ALA A 153      97.065  20.596  12.331  1.00 56.78           C  
ATOM   1145  C   ALA A 153      96.031  19.887  13.166  1.00 54.45           C  
ATOM   1146  O   ALA A 153      94.858  19.801  12.784  1.00 60.12           O  
ATOM   1147  CB  ALA A 153      97.782  19.612  11.436  1.00 59.10           C  
ATOM   1148  N   TYR A 154      96.462  19.369  14.297  1.00 56.12           N  
ATOM   1149  CA  TYR A 154      95.537  18.782  15.262  1.00 56.45           C  
ATOM   1150  C   TYR A 154      94.527  19.785  15.806  1.00 54.67           C  
ATOM   1151  O   TYR A 154      93.354  19.486  15.888  1.00 58.03           O  
ATOM   1152  CB  TYR A 154      96.292  18.129  16.431  1.00 58.27           C  
ATOM   1153  CG  TYR A 154      95.360  17.698  17.529  1.00 54.84           C  
ATOM   1154  CD1 TYR A 154      94.409  16.702  17.302  1.00 61.74           C  
ATOM   1155  CD2 TYR A 154      95.343  18.361  18.753  1.00 55.11           C  
ATOM   1156  CE1 TYR A 154      93.502  16.338  18.293  1.00 57.36           C  
ATOM   1157  CE2 TYR A 154      94.467  17.988  19.748  1.00 62.37           C  
ATOM   1158  CZ  TYR A 154      93.538  16.986  19.501  1.00 49.59           C  
ATOM   1159  OH  TYR A 154      92.683  16.657  20.502  1.00 64.42           O  
ATOM   1160  N   TYR A 155      94.982  20.963  16.206  1.00 57.94           N  
ATOM   1161  CA  TYR A 155      94.070  21.950  16.773  1.00 54.93           C  
ATOM   1162  C   TYR A 155      93.031  22.396  15.741  1.00 55.97           C  
ATOM   1163  O   TYR A 155      91.862  22.619  16.048  1.00 54.19           O  
ATOM   1164  CB  TYR A 155      94.864  23.135  17.290  1.00 57.28           C  
ATOM   1165  CG  TYR A 155      95.761  22.807  18.457  1.00 52.94           C  
ATOM   1166  CD1 TYR A 155      95.286  22.097  19.544  1.00 53.21           C  
ATOM   1167  CD2 TYR A 155      97.094  23.207  18.474  1.00 61.03           C  
ATOM   1168  CE1 TYR A 155      96.102  21.812  20.622  1.00 51.03           C  
ATOM   1169  CE2 TYR A 155      97.921  22.907  19.554  1.00 54.80           C  
ATOM   1170  CZ  TYR A 155      97.418  22.209  20.625  1.00 64.20           C  
ATOM   1171  OH  TYR A 155      98.222  21.905  21.727  1.00 59.92           O  
ATOM   1172  N   ARG A 156      93.461  22.538  14.503  1.00 57.00           N  
ATOM   1173  CA  ARG A 156      92.551  22.897  13.427  1.00 58.63           C  
ATOM   1174  C   ARG A 156      91.460  21.863  13.255  1.00 59.29           C  
ATOM   1175  O   ARG A 156      90.303  22.199  13.070  1.00 65.28           O  
ATOM   1176  CB  ARG A 156      93.316  23.011  12.122  1.00 59.53           C  
ATOM   1177  CG  ARG A 156      93.812  24.372  11.840  1.00 58.77           C  
ATOM   1178  CD  ARG A 156      94.479  24.417  10.453  1.00 63.72           C  
ATOM   1179  NE  ARG A 156      95.917  24.681  10.595  1.00 77.67           N  
ATOM   1180  CZ  ARG A 156      96.912  23.873  10.228  1.00 80.41           C  
ATOM   1181  NH1 ARG A 156      96.709  22.722   9.549  1.00 74.60           N1+
ATOM   1182  NH2 ARG A 156      98.147  24.281  10.484  1.00 84.97           N  
ATOM   1183  N   ALA A 157      91.838  20.597  13.291  1.00 60.91           N  
ATOM   1184  CA  ALA A 157      90.895  19.518  13.084  1.00 64.81           C  
ATOM   1185  C   ALA A 157      89.950  19.322  14.269  1.00 62.35           C  
ATOM   1186  O   ALA A 157      88.807  18.900  14.091  1.00 70.34           O  
ATOM   1187  CB  ALA A 157      91.651  18.209  12.795  1.00 64.15           C  
ATOM   1188  N   SER A 158      90.432  19.606  15.469  1.00 59.85           N  
ATOM   1189  CA  SER A 158      89.797  19.135  16.691  1.00 57.85           C  
ATOM   1190  C   SER A 158      88.874  20.158  17.330  1.00 58.80           C  
ATOM   1191  O   SER A 158      87.805  19.813  17.816  1.00 60.15           O  
ATOM   1192  CB  SER A 158      90.859  18.683  17.706  1.00 61.07           C  
ATOM   1193  OG  SER A 158      91.672  19.757  18.142  1.00 66.12           O  
ATOM   1194  N   ILE A 159      89.293  21.417  17.344  1.00 56.26           N  
ATOM   1195  CA  ILE A 159      88.572  22.450  18.094  1.00 55.88           C  
ATOM   1196  C   ILE A 159      87.094  22.593  17.682  1.00 53.00           C  
ATOM   1197  O   ILE A 159      86.220  22.596  18.553  1.00 55.65           O  
ATOM   1198  CB  ILE A 159      89.336  23.811  18.059  1.00 51.66           C  
ATOM   1199  CG1 ILE A 159      90.594  23.711  18.946  1.00 54.16           C  
ATOM   1200  CG2 ILE A 159      88.433  24.959  18.495  1.00 53.10           C  
ATOM   1201  CD1 ILE A 159      91.468  24.955  18.953  1.00 50.13           C  
ATOM   1202  N   PRO A 160      86.811  22.726  16.374  1.00 52.33           N  
ATOM   1203  CA  PRO A 160      85.413  22.868  15.949  1.00 53.90           C  
ATOM   1204  C   PRO A 160      84.572  21.650  16.290  1.00 51.15           C  
ATOM   1205  O   PRO A 160      83.438  21.768  16.690  1.00 52.78           O  
ATOM   1206  CB  PRO A 160      85.517  23.028  14.429  1.00 57.50           C  
ATOM   1207  CG  PRO A 160      86.919  23.359  14.137  1.00 55.59           C  
ATOM   1208  CD  PRO A 160      87.740  22.787  15.239  1.00 52.66           C  
ATOM   1209  N   VAL A 161      85.173  20.486  16.131  1.00 55.39           N  
ATOM   1210  CA  VAL A 161      84.547  19.217  16.348  1.00 55.40           C  
ATOM   1211  C   VAL A 161      84.200  18.988  17.810  1.00 54.17           C  
ATOM   1212  O   VAL A 161      83.066  18.608  18.144  1.00 55.04           O  
ATOM   1213  CB  VAL A 161      85.444  18.076  15.764  1.00 57.95           C  
ATOM   1214  CG1 VAL A 161      84.950  16.709  16.211  1.00 63.51           C  
ATOM   1215  CG2 VAL A 161      85.467  18.170  14.234  1.00 57.55           C  
ATOM   1216  N   ILE A 162      85.169  19.223  18.683  1.00 58.03           N  
ATOM   1217  CA  ILE A 162      84.938  19.126  20.118  1.00 54.38           C  
ATOM   1218  C   ILE A 162      83.854  20.083  20.591  1.00 53.34           C  
ATOM   1219  O   ILE A 162      82.991  19.696  21.356  1.00 56.28           O  
ATOM   1220  CB  ILE A 162      86.250  19.302  20.907  1.00 58.56           C  
ATOM   1221  CG1 ILE A 162      87.105  18.035  20.767  1.00 57.69           C  
ATOM   1222  CG2 ILE A 162      85.979  19.543  22.377  1.00 61.11           C  
ATOM   1223  CD1 ILE A 162      88.557  18.231  21.165  1.00 63.65           C  
ATOM   1224  N   ALA A 163      83.902  21.331  20.120  1.00 56.06           N  
ATOM   1225  CA  ALA A 163      82.913  22.329  20.457  1.00 52.03           C  
ATOM   1226  C   ALA A 163      81.525  21.878  20.020  1.00 51.70           C  
ATOM   1227  O   ALA A 163      80.560  22.061  20.737  1.00 55.19           O  
ATOM   1228  CB  ALA A 163      83.269  23.671  19.794  1.00 55.90           C  
ATOM   1229  N   TYR A 164      81.424  21.316  18.822  1.00 55.42           N  
ATOM   1230  CA  TYR A 164      80.151  20.798  18.329  1.00 54.87           C  
ATOM   1231  C   TYR A 164      79.577  19.654  19.194  1.00 54.12           C  
ATOM   1232  O   TYR A 164      78.422  19.716  19.612  1.00 54.18           O  
ATOM   1233  CB  TYR A 164      80.271  20.388  16.854  1.00 54.09           C  
ATOM   1234  CG  TYR A 164      79.054  19.680  16.324  1.00 56.98           C  
ATOM   1235  CD1 TYR A 164      77.914  20.394  15.922  1.00 55.33           C  
ATOM   1236  CD2 TYR A 164      79.043  18.285  16.200  1.00 48.48           C  
ATOM   1237  CE1 TYR A 164      76.790  19.730  15.421  1.00 60.68           C  
ATOM   1238  CE2 TYR A 164      77.923  17.614  15.711  1.00 56.17           C  
ATOM   1239  CZ  TYR A 164      76.806  18.333  15.318  1.00 59.81           C  
ATOM   1240  OH  TYR A 164      75.726  17.631  14.837  1.00 60.30           O  
ATOM   1241  N   TYR A 165      80.363  18.616  19.448  1.00 52.67           N  
ATOM   1242  CA  TYR A 165      79.856  17.460  20.196  1.00 56.48           C  
ATOM   1243  C   TYR A 165      79.588  17.729  21.663  1.00 59.33           C  
ATOM   1244  O   TYR A 165      78.820  16.996  22.281  1.00 61.93           O  
ATOM   1245  CB  TYR A 165      80.754  16.234  20.037  1.00 58.03           C  
ATOM   1246  CG  TYR A 165      80.551  15.570  18.715  1.00 52.40           C  
ATOM   1247  CD1 TYR A 165      79.343  14.938  18.416  1.00 54.50           C  
ATOM   1248  CD2 TYR A 165      81.544  15.611  17.733  1.00 61.36           C  
ATOM   1249  CE1 TYR A 165      79.137  14.340  17.169  1.00 53.49           C  
ATOM   1250  CE2 TYR A 165      81.346  15.019  16.486  1.00 63.56           C  
ATOM   1251  CZ  TYR A 165      80.147  14.393  16.212  1.00 61.72           C  
ATOM   1252  OH  TYR A 165      79.971  13.808  14.986  1.00 62.67           O  
ATOM   1253  N   GLU A 166      80.191  18.785  22.205  1.00 57.75           N  
ATOM   1254  CA  GLU A 166      79.785  19.332  23.502  1.00 62.72           C  
ATOM   1255  C   GLU A 166      78.315  19.685  23.569  1.00 61.70           C  
ATOM   1256  O   GLU A 166      77.691  19.532  24.607  1.00 60.48           O  
ATOM   1257  CB  GLU A 166      80.579  20.607  23.830  1.00 59.17           C  
ATOM   1258  CG  GLU A 166      81.942  20.337  24.400  1.00 78.06           C  
ATOM   1259  CD  GLU A 166      82.751  21.606  24.643  1.00 79.66           C  
ATOM   1260  OE1 GLU A 166      82.160  22.714  24.775  1.00 92.94           O  
ATOM   1261  OE2 GLU A 166      83.988  21.471  24.709  1.00 78.18           O1-
ATOM   1262  N   THR A 167      77.778  20.213  22.472  1.00 63.77           N  
ATOM   1263  CA  THR A 167      76.371  20.598  22.413  1.00 65.00           C  
ATOM   1264  C   THR A 167      75.451  19.395  22.152  1.00 64.40           C  
ATOM   1265  O   THR A 167      74.266  19.449  22.461  1.00 65.09           O  
ATOM   1266  CB  THR A 167      76.131  21.703  21.339  1.00 60.80           C  
ATOM   1267  CG2 THR A 167      77.043  22.883  21.596  1.00 65.36           C  
ATOM   1268  OG1 THR A 167      76.398  21.199  20.013  1.00 67.66           O  
ATOM   1269  N   LYS A 168      75.999  18.314  21.609  1.00 63.61           N  
ATOM   1270  CA  LYS A 168      75.172  17.262  21.028  1.00 64.50           C  
ATOM   1271  C   LYS A 168      75.130  15.971  21.819  1.00 64.33           C  
ATOM   1272  O   LYS A 168      74.125  15.300  21.803  1.00 68.94           O  
ATOM   1273  CB  LYS A 168      75.591  16.974  19.573  1.00 61.59           C  
ATOM   1274  CG  LYS A 168      75.349  18.138  18.607  1.00 75.47           C  
ATOM   1275  CD  LYS A 168      73.856  18.510  18.432  1.00 83.97           C  
ATOM   1276  CE  LYS A 168      73.661  19.944  17.865  1.00 80.04           C  
ATOM   1277  N   THR A 169      76.196  15.609  22.514  1.00 66.32           N  
ATOM   1278  CA  THR A 169      76.221  14.325  23.199  1.00 62.23           C  
ATOM   1279  C   THR A 169      77.024  14.445  24.487  1.00 60.61           C  
ATOM   1280  O   THR A 169      77.296  15.542  24.952  1.00 61.87           O  
ATOM   1281  CB  THR A 169      76.744  13.201  22.232  1.00 62.43           C  
ATOM   1282  CG2 THR A 169      78.226  13.336  21.931  1.00 56.91           C  
ATOM   1283  OG1 THR A 169      76.464  11.899  22.772  1.00 59.51           O  
ATOM   1284  N   GLN A 170      77.367  13.317  25.085  1.00 59.42           N  
ATOM   1285  CA  GLN A 170      78.261  13.298  26.249  1.00 57.17           C  
ATOM   1286  C   GLN A 170      79.692  13.347  25.761  1.00 57.82           C  
ATOM   1287  O   GLN A 170      80.118  12.480  24.977  1.00 60.35           O  
ATOM   1288  CB  GLN A 170      78.053  12.017  27.054  1.00 60.64           C  
ATOM   1289  CG  GLN A 170      76.711  11.950  27.711  1.00 61.56           C  
ATOM   1290  CD  GLN A 170      76.608  12.925  28.859  1.00 74.04           C  
ATOM   1291  NE2 GLN A 170      75.607  13.797  28.800  1.00 87.47           N  
ATOM   1292  OE1 GLN A 170      77.443  12.921  29.775  1.00 66.63           O  
ATOM   1293  N   LEU A 171      80.418  14.374  26.194  1.00 56.41           N  
ATOM   1294  CA  LEU A 171      81.818  14.559  25.870  1.00 57.54           C  
ATOM   1295  C   LEU A 171      82.623  14.588  27.184  1.00 55.63           C  
ATOM   1296  O   LEU A 171      82.342  15.371  28.075  1.00 56.78           O  
ATOM   1297  CB  LEU A 171      82.003  15.855  25.027  1.00 61.91           C  
ATOM   1298  CG  LEU A 171      83.406  16.096  24.435  1.00 56.10           C  
ATOM   1299  CD1 LEU A 171      83.389  16.585  22.971  1.00 55.78           C  
ATOM   1300  CD2 LEU A 171      84.131  17.090  25.308  1.00 62.69           C  
ATOM   1301  N   HIS A 172      83.595  13.690  27.310  1.00 58.87           N  
ATOM   1302  CA  HIS A 172      84.420  13.587  28.510  1.00 56.50           C  
ATOM   1303  C   HIS A 172      85.828  13.962  28.115  1.00 60.53           C  
ATOM   1304  O   HIS A 172      86.384  13.387  27.181  1.00 55.42           O  
ATOM   1305  CB  HIS A 172      84.373  12.191  29.109  1.00 58.40           C  
ATOM   1306  CG  HIS A 172      83.050  11.834  29.728  1.00 60.94           C  
ATOM   1307  CD2 HIS A 172      82.743  11.011  30.756  1.00 72.59           C  
ATOM   1308  ND1 HIS A 172      81.847  12.307  29.254  1.00 78.81           N  
ATOM   1309  CE1 HIS A 172      80.859  11.806  29.971  1.00 68.60           C  
ATOM   1310  NE2 HIS A 172      81.375  11.004  30.878  1.00 60.41           N  
ATOM   1311  N   LYS A 173      86.363  14.987  28.781  1.00 59.23           N  
ATOM   1312  CA  LYS A 173      87.739  15.385  28.592  1.00 62.46           C  
ATOM   1313  C   LYS A 173      88.580  14.627  29.609  1.00 61.12           C  
ATOM   1314  O   LYS A 173      88.359  14.734  30.788  1.00 65.45           O  
ATOM   1315  CB  LYS A 173      87.888  16.910  28.698  1.00 59.13           C  
ATOM   1316  CG  LYS A 173      87.056  17.591  27.611  1.00 72.27           C  
ATOM   1317  CD  LYS A 173      87.266  19.094  27.417  1.00 76.54           C  
ATOM   1318  CE  LYS A 173      86.264  19.642  26.363  1.00 83.18           C  
ATOM   1319  NZ  LYS A 173      86.657  20.943  25.703  1.00 84.09           N1+
ATOM   1320  N   ILE A 174      89.503  13.814  29.112  1.00 63.93           N  
ATOM   1321  CA  ILE A 174      90.414  13.029  29.919  1.00 61.35           C  
ATOM   1322  C   ILE A 174      91.758  13.738  29.963  1.00 59.74           C  
ATOM   1323  O   ILE A 174      92.280  14.188  28.964  1.00 60.36           O  
ATOM   1324  CB  ILE A 174      90.532  11.558  29.380  1.00 70.00           C  
ATOM   1325  CG1 ILE A 174      89.452  10.680  30.041  1.00 85.22           C  
ATOM   1326  CG2 ILE A 174      91.904  10.921  29.693  1.00 72.45           C  
ATOM   1327  CD1 ILE A 174      88.156  10.642  29.309  1.00 90.61           C  
ATOM   1328  N   ASN A 175      92.299  13.859  31.156  1.00 61.58           N  
ATOM   1329  CA  ASN A 175      93.623  14.396  31.354  1.00 58.64           C  
ATOM   1330  C   ASN A 175      94.660  13.354  30.947  1.00 60.68           C  
ATOM   1331  O   ASN A 175      94.894  12.370  31.661  1.00 60.94           O  
ATOM   1332  CB  ASN A 175      93.796  14.780  32.810  1.00 59.74           C  
ATOM   1333  CG  ASN A 175      95.137  15.433  33.077  1.00 63.73           C  
ATOM   1334  ND2 ASN A 175      95.376  15.801  34.317  1.00 59.02           N  
ATOM   1335  OD1 ASN A 175      95.940  15.596  32.185  1.00 55.33           O  
ATOM   1336  N   ALA A 176      95.246  13.547  29.766  1.00 60.23           N  
ATOM   1337  CA  ALA A 176      96.191  12.589  29.232  1.00 56.85           C  
ATOM   1338  C   ALA A 176      97.617  12.985  29.601  1.00 58.66           C  
ATOM   1339  O   ALA A 176      98.570  12.488  29.020  1.00 61.35           O  
ATOM   1340  CB  ALA A 176      96.026  12.463  27.734  1.00 53.83           C  
ATOM   1341  N   GLU A 177      97.774  13.879  30.566  1.00 59.95           N  
ATOM   1342  CA  GLU A 177      99.098  14.239  31.073  1.00 62.16           C  
ATOM   1343  C   GLU A 177      99.620  13.205  32.081  1.00 59.78           C  
ATOM   1344  O   GLU A 177     100.810  13.204  32.399  1.00 59.83           O  
ATOM   1345  CB  GLU A 177      99.052  15.598  31.781  1.00 68.96           C  
ATOM   1346  CG  GLU A 177      98.579  16.742  30.908  1.00 73.64           C  
ATOM   1347  CD  GLU A 177      99.688  17.630  30.433  1.00 73.18           C  
ATOM   1348  OE1 GLU A 177     100.871  17.264  30.599  1.00 78.58           O  
ATOM   1349  OE2 GLU A 177      99.364  18.698  29.886  1.00 78.63           O1-
ATOM   1350  N   GLY A 178      98.724  12.351  32.583  1.00 61.23           N  
ATOM   1351  CA  GLY A 178      99.050  11.358  33.621  1.00 56.51           C  
ATOM   1352  C   GLY A 178      99.762  10.150  33.032  1.00 59.72           C  
ATOM   1353  O   GLY A 178     100.096  10.105  31.822  1.00 56.79           O  
ATOM   1354  N   THR A 179     100.001   9.168  33.882  1.00 54.40           N  
ATOM   1355  CA  THR A 179     100.609   7.926  33.435  1.00 57.46           C  
ATOM   1356  C   THR A 179      99.644   7.246  32.480  1.00 57.52           C  
ATOM   1357  O   THR A 179      98.441   7.475  32.568  1.00 58.04           O  
ATOM   1358  CB  THR A 179     100.796   6.970  34.589  1.00 59.72           C  
ATOM   1359  CG2 THR A 179     101.704   7.584  35.666  1.00 58.81           C  
ATOM   1360  OG1 THR A 179      99.514   6.681  35.151  1.00 60.11           O  
ATOM   1361  N   PRO A 180     100.152   6.387  31.584  1.00 57.12           N  
ATOM   1362  CA  PRO A 180      99.210   5.680  30.719  1.00 60.22           C  
ATOM   1363  C   PRO A 180      98.194   4.840  31.488  1.00 59.28           C  
ATOM   1364  O   PRO A 180      97.059   4.680  31.037  1.00 62.90           O  
ATOM   1365  CB  PRO A 180     100.117   4.801  29.825  1.00 61.11           C  
ATOM   1366  CG  PRO A 180     101.467   5.366  29.954  1.00 63.96           C  
ATOM   1367  CD  PRO A 180     101.551   6.029  31.297  1.00 59.73           C  
ATOM   1368  N   GLU A 181      98.592   4.321  32.636  1.00 59.85           N  
ATOM   1369  CA  GLU A 181      97.700   3.472  33.431  1.00 63.50           C  
ATOM   1370  C   GLU A 181      96.602   4.303  34.105  1.00 61.82           C  
ATOM   1371  O   GLU A 181      95.457   3.842  34.171  1.00 59.02           O  
ATOM   1372  CB  GLU A 181      98.466   2.566  34.420  1.00 60.13           C  
ATOM   1373  CG  GLU A 181      99.837   3.047  34.876  1.00 80.40           C  
ATOM   1374  CD  GLU A 181     100.959   2.851  33.842  1.00 80.48           C  
ATOM   1375  OE1 GLU A 181     101.780   3.772  33.690  1.00 88.64           O  
ATOM   1376  OE2 GLU A 181     101.034   1.793  33.193  1.00 82.35           O1-
ATOM   1377  N   ASP A 182      96.926   5.526  34.551  1.00 56.49           N  
ATOM   1378  CA  ASP A 182      95.892   6.458  35.020  1.00 58.81           C  
ATOM   1379  C   ASP A 182      94.959   6.948  33.921  1.00 57.93           C  
ATOM   1380  O   ASP A 182      93.775   7.150  34.156  1.00 56.63           O  
ATOM   1381  CB  ASP A 182      96.460   7.708  35.667  1.00 59.48           C  
ATOM   1382  CG  ASP A 182      95.348   8.630  36.203  1.00 72.53           C  
ATOM   1383  OD1 ASP A 182      94.683   8.293  37.225  1.00 69.85           O  
ATOM   1384  OD2 ASP A 182      95.113   9.683  35.584  1.00 75.67           O1-
ATOM   1385  N   VAL A 183      95.506   7.195  32.742  1.00 57.44           N  
ATOM   1386  CA  VAL A 183      94.690   7.581  31.604  1.00 57.09           C  
ATOM   1387  C   VAL A 183      93.707   6.442  31.281  1.00 55.76           C  
ATOM   1388  O   VAL A 183      92.529   6.688  31.056  1.00 58.23           O  
ATOM   1389  CB  VAL A 183      95.572   7.943  30.404  1.00 58.56           C  
ATOM   1390  CG1 VAL A 183      94.747   8.148  29.141  1.00 54.02           C  
ATOM   1391  CG2 VAL A 183      96.379   9.192  30.729  1.00 54.97           C  
ATOM   1392  N   PHE A 184      94.181   5.198  31.288  1.00 55.82           N  
ATOM   1393  CA  PHE A 184      93.300   4.045  31.042  1.00 52.58           C  
ATOM   1394  C   PHE A 184      92.173   3.977  32.056  1.00 53.45           C  
ATOM   1395  O   PHE A 184      91.035   3.737  31.708  1.00 58.36           O  
ATOM   1396  CB  PHE A 184      94.085   2.712  31.061  1.00 58.02           C  
ATOM   1397  CG  PHE A 184      93.303   1.536  30.484  1.00 52.15           C  
ATOM   1398  CD1 PHE A 184      92.752   1.617  29.201  1.00 58.91           C  
ATOM   1399  CD2 PHE A 184      93.124   0.370  31.205  1.00 58.19           C  
ATOM   1400  CE1 PHE A 184      92.031   0.558  28.672  1.00 58.58           C  
ATOM   1401  CE2 PHE A 184      92.413  -0.697  30.659  1.00 52.58           C  
ATOM   1402  CZ  PHE A 184      91.862  -0.590  29.408  1.00 57.32           C  
ATOM   1403  N   LEU A 185      92.508   4.191  33.320  1.00 55.45           N  
ATOM   1404  CA  LEU A 185      91.550   4.163  34.408  1.00 56.43           C  
ATOM   1405  C   LEU A 185      90.410   5.153  34.153  1.00 58.16           C  
ATOM   1406  O   LEU A 185      89.236   4.793  34.292  1.00 58.54           O  
ATOM   1407  CB  LEU A 185      92.286   4.442  35.738  1.00 53.94           C  
ATOM   1408  CG  LEU A 185      91.558   4.540  37.082  1.00 61.24           C  
ATOM   1409  CD1 LEU A 185      92.569   4.491  38.225  1.00 55.59           C  
ATOM   1410  CD2 LEU A 185      90.739   5.798  37.203  1.00 58.95           C  
ATOM   1411  N   GLN A 186      90.767   6.389  33.798  1.00 61.76           N  
ATOM   1412  CA  GLN A 186      89.803   7.468  33.492  1.00 61.62           C  
ATOM   1413  C   GLN A 186      88.957   7.179  32.246  1.00 59.44           C  
ATOM   1414  O   GLN A 186      87.793   7.520  32.178  1.00 56.97           O  
ATOM   1415  CB  GLN A 186      90.543   8.768  33.227  1.00 61.20           C  
ATOM   1416  CG  GLN A 186      91.287   9.454  34.385  1.00 61.70           C  
ATOM   1417  CD  GLN A 186      92.036  10.697  33.849  1.00 71.75           C  
ATOM   1418  NE2 GLN A 186      93.354  10.575  33.682  1.00 70.08           N  
ATOM   1419  OE1 GLN A 186      91.416  11.730  33.532  1.00 76.90           O  
ATOM   1420  N   LEU A 187      89.576   6.603  31.234  1.00 55.89           N  
ATOM   1421  CA  LEU A 187      88.855   6.197  30.044  1.00 61.15           C  
ATOM   1422  C   LEU A 187      87.763   5.175  30.363  1.00 59.58           C  
ATOM   1423  O   LEU A 187      86.625   5.317  29.903  1.00 58.76           O  
ATOM   1424  CB  LEU A 187      89.816   5.636  28.999  1.00 62.05           C  
ATOM   1425  CG  LEU A 187      90.675   6.648  28.233  1.00 59.52           C  
ATOM   1426  CD1 LEU A 187      91.769   5.965  27.459  1.00 58.37           C  
ATOM   1427  CD2 LEU A 187      89.844   7.443  27.276  1.00 63.35           C  
ATOM   1428  N   CYS A 188      88.128   4.156  31.151  1.00 59.62           N  
ATOM   1429  CA  CYS A 188      87.210   3.103  31.557  1.00 57.12           C  
ATOM   1430  C   CYS A 188      86.087   3.627  32.441  1.00 56.27           C  
ATOM   1431  O   CYS A 188      84.941   3.210  32.325  1.00 58.37           O  
ATOM   1432  CB  CYS A 188      87.968   1.990  32.279  1.00 56.52           C  
ATOM   1433  SG  CYS A 188      89.071   1.078  31.189  1.00 55.64           S  
ATOM   1434  N   THR A 189      86.417   4.541  33.331  1.00 54.29           N  
ATOM   1435  CA  THR A 189      85.405   5.252  34.100  1.00 59.32           C  
ATOM   1436  C   THR A 189      84.370   5.977  33.208  1.00 57.60           C  
ATOM   1437  O   THR A 189      83.169   5.849  33.409  1.00 62.69           O  
ATOM   1438  CB  THR A 189      86.078   6.250  35.044  1.00 59.92           C  
ATOM   1439  CG2 THR A 189      85.036   7.014  35.862  1.00 59.40           C  
ATOM   1440  OG1 THR A 189      86.944   5.527  35.932  1.00 56.65           O  
ATOM   1441  N   ALA A 190      84.855   6.714  32.223  1.00 57.64           N  
ATOM   1442  CA  ALA A 190      84.009   7.441  31.284  1.00 58.38           C  
ATOM   1443  C   ALA A 190      83.070   6.500  30.550  1.00 58.07           C  
ATOM   1444  O   ALA A 190      81.866   6.717  30.509  1.00 61.27           O  
ATOM   1445  CB  ALA A 190      84.872   8.175  30.282  1.00 58.06           C  
ATOM   1446  N   ILE A 191      83.644   5.452  29.978  1.00 57.37           N  
ATOM   1447  CA  ILE A 191      82.895   4.476  29.182  1.00 57.04           C  
ATOM   1448  C   ILE A 191      81.849   3.701  29.995  1.00 60.14           C  
ATOM   1449  O   ILE A 191      80.716   3.512  29.516  1.00 59.30           O  
ATOM   1450  CB  ILE A 191      83.859   3.502  28.506  1.00 54.36           C  
ATOM   1451  CG1 ILE A 191      84.646   4.237  27.401  1.00 61.84           C  
ATOM   1452  CG2 ILE A 191      83.119   2.290  27.943  1.00 50.19           C  
ATOM   1453  CD1 ILE A 191      85.862   3.474  26.921  1.00 64.74           C  
ATOM   1454  N   ASP A 192      82.238   3.259  31.200  1.00 58.12           N  
ATOM   1455  CA  ASP A 192      81.344   2.570  32.124  1.00 55.51           C  
ATOM   1456  C   ASP A 192      80.201   3.474  32.557  1.00 57.12           C  
ATOM   1457  O   ASP A 192      79.104   2.996  32.808  1.00 59.68           O  
ATOM   1458  CB  ASP A 192      82.092   2.072  33.392  1.00 50.73           C  
ATOM   1459  CG  ASP A 192      83.152   0.981  33.093  1.00 55.32           C  
ATOM   1460  OD1 ASP A 192      83.228   0.531  31.936  1.00 59.10           O  
ATOM   1461  OD2 ASP A 192      83.940   0.598  34.008  1.00 57.58           O1-
ATOM   1462  N   SER A 193      80.453   4.771  32.671  1.00 54.37           N  
ATOM   1463  CA  SER A 193      79.406   5.695  33.100  1.00 60.93           C  
ATOM   1464  C   SER A 193      78.336   5.861  32.032  1.00 59.47           C  
ATOM   1465  O   SER A 193      77.204   6.185  32.344  1.00 61.15           O  
ATOM   1466  CB  SER A 193      79.987   7.080  33.479  1.00 60.15           C  
ATOM   1467  OG  SER A 193      80.393   7.805  32.305  1.00 70.65           O  
ATOM   1468  N   ILE A 194      78.702   5.662  30.767  1.00 61.40           N  
ATOM   1469  CA  ILE A 194      77.772   5.822  29.666  1.00 62.10           C  
ATOM   1470  C   ILE A 194      77.020   4.532  29.374  1.00 59.87           C  
ATOM   1471  O   ILE A 194      75.811   4.542  29.169  1.00 57.75           O  
ATOM   1472  CB  ILE A 194      78.503   6.302  28.356  1.00 66.03           C  
ATOM   1473  CG1 ILE A 194      79.116   7.699  28.545  1.00 67.31           C  
ATOM   1474  CG2 ILE A 194      77.547   6.290  27.153  1.00 66.55           C  
ATOM   1475  CD1 ILE A 194      78.145   8.776  28.905  1.00 65.42           C  
ATOM   1476  N   PHE A 195      77.726   3.415  29.334  1.00 59.15           N  
ATOM   1477  CA  PHE A 195      77.087   2.165  28.909  1.00 59.84           C  
ATOM   1478  C   PHE A 195      76.556   1.440  30.107  1.00 60.86           C  
ATOM   1479  O   PHE A 195      77.007   0.377  30.443  1.00 59.41           O  
ATOM   1480  CB  PHE A 195      77.998   1.395  27.960  1.00 58.52           C  
ATOM   1481  CG  PHE A 195      78.240   2.172  26.701  1.00 54.53           C  
ATOM   1482  CD1 PHE A 195      77.197   2.374  25.798  1.00 54.25           C  
ATOM   1483  CD2 PHE A 195      79.430   2.870  26.511  1.00 54.87           C  
ATOM   1484  CE1 PHE A 195      77.378   3.151  24.664  1.00 54.77           C  
ATOM   1485  CE2 PHE A 195      79.616   3.663  25.378  1.00 58.22           C  
ATOM   1486  CZ  PHE A 195      78.592   3.789  24.447  1.00 49.52           C  
ATOM   1487  N   LEU A 196      75.548   2.127  30.672  1.00 74.78           N  
ATOM   1488  CA  LEU A 196      74.779   1.912  31.913  1.00 78.97           C  
ATOM   1489  C   LEU A 196      75.146   2.840  33.067  1.00 83.26           C  
ATOM   1490  O   LEU A 196      74.324   3.671  33.439  1.00 79.11           O  
ATOM   1491  CB  LEU A 196      74.783   0.490  32.383  1.00 81.01           C  
ATOM   1492  CG  LEU A 196      74.111  -0.484  31.432  1.00 92.49           C  
ATOM   1493  CD1 LEU A 196      73.667  -1.605  32.318  1.00104.80           C  
ATOM   1494  CD2 LEU A 196      72.941   0.094  30.583  1.00 87.43           C  
ATOM   1495  OXT LEU A 196      76.230   2.796  33.654  1.00 91.74           O1-
TER
ATOM   1496  N   PHE B   1     121.740  26.786  -6.761  1.00 69.97           N  
ATOM   1497  CA  PHE B   1     120.732  25.802  -7.272  1.00 69.38           C  
ATOM   1498  C   PHE B   1     119.491  26.523  -7.788  1.00 68.28           C  
ATOM   1499  O   PHE B   1     118.942  26.154  -8.819  1.00 62.77           O  
ATOM   1500  CB  PHE B   1     120.357  24.787  -6.193  1.00 68.96           C  
ATOM   1501  N   MET B   2     119.071  27.563  -7.072  1.00 72.30           N  
ATOM   1502  CA  MET B   2     118.022  28.471  -7.540  1.00 72.63           C  
ATOM   1503  C   MET B   2     118.152  28.785  -9.048  1.00 71.42           C  
ATOM   1504  O   MET B   2     117.222  28.586  -9.823  1.00 65.87           O  
ATOM   1505  CB  MET B   2     118.082  29.783  -6.730  1.00 69.36           C  
ATOM   1506  N   GLU B   3     119.329  29.274  -9.435  1.00 72.53           N  
ATOM   1507  CA  GLU B   3     119.615  29.734 -10.801  1.00 69.02           C  
ATOM   1508  C   GLU B   3     119.898  28.563 -11.735  1.00 67.19           C  
ATOM   1509  O   GLU B   3     119.572  28.612 -12.925  1.00 64.21           O  
ATOM   1510  CB  GLU B   3     120.808  30.689 -10.736  1.00 72.55           C  
ATOM   1511  CG  GLU B   3     121.284  31.326 -12.032  1.00 70.20           C  
ATOM   1512  CD  GLU B   3     122.422  32.328 -11.776  1.00 70.78           C  
ATOM   1513  OE1 GLU B   3     123.352  32.416 -12.604  1.00 70.87           O  
ATOM   1514  OE2 GLU B   3     122.398  33.025 -10.735  1.00 70.67           O1-
ATOM   1515  N   ASP B   4     120.487  27.507 -11.177  1.00 66.79           N  
ATOM   1516  CA  ASP B   4     120.760  26.260 -11.906  1.00 66.09           C  
ATOM   1517  C   ASP B   4     119.480  25.501 -12.249  1.00 63.68           C  
ATOM   1518  O   ASP B   4     119.306  25.084 -13.383  1.00 58.33           O  
ATOM   1519  CB  ASP B   4     121.666  25.341 -11.076  1.00 64.38           C  
ATOM   1520  CG  ASP B   4     122.948  26.023 -10.633  1.00 69.27           C  
ATOM   1521  OD1 ASP B   4     123.873  26.132 -11.462  1.00 83.43           O  
ATOM   1522  OD2 ASP B   4     123.032  26.449  -9.456  1.00 52.10           O1-
ATOM   1523  N   LEU B   5     118.615  25.319 -11.243  1.00 67.20           N  
ATOM   1524  CA  LEU B   5     117.308  24.609 -11.370  1.00 68.85           C  
ATOM   1525  C   LEU B   5     116.366  25.304 -12.316  1.00 65.58           C  
ATOM   1526  O   LEU B   5     115.527  24.666 -12.952  1.00 67.19           O  
ATOM   1527  CB  LEU B   5     116.562  24.551 -10.019  1.00 72.89           C  
ATOM   1528  CG  LEU B   5     116.883  23.480  -8.975  1.00 72.75           C  
ATOM   1529  CD1 LEU B   5     116.343  23.865  -7.590  1.00 71.04           C  
ATOM   1530  CD2 LEU B   5     116.319  22.163  -9.449  1.00 76.27           C  
ATOM   1531  N   ARG B   6     116.475  26.627 -12.345  1.00 67.77           N  
ATOM   1532  CA  ARG B   6     115.619  27.461 -13.163  1.00 68.79           C  
ATOM   1533  C   ARG B   6     116.021  27.340 -14.630  1.00 69.24           C  
ATOM   1534  O   ARG B   6     115.160  27.117 -15.484  1.00 72.86           O  
ATOM   1535  CB  ARG B   6     115.679  28.920 -12.700  1.00 68.89           C  
ATOM   1536  CG  ARG B   6     114.375  29.628 -12.943  1.00 76.09           C  
ATOM   1537  CD  ARG B   6     114.286  30.994 -12.285  1.00 73.32           C  
ATOM   1538  NE  ARG B   6     113.139  31.069 -11.381  1.00 76.95           N  
ATOM   1539  CZ  ARG B   6     111.857  30.918 -11.736  1.00 80.40           C  
ATOM   1540  NH1 ARG B   6     110.924  30.995 -10.800  1.00 72.05           N1+
ATOM   1541  NH2 ARG B   6     111.490  30.682 -12.998  1.00 75.68           N  
ATOM   1542  N   LYS B   7     117.327  27.439 -14.896  1.00 66.98           N  
ATOM   1543  CA  LYS B   7     117.872  27.420 -16.251  1.00 66.96           C  
ATOM   1544  C   LYS B   7     118.193  25.989 -16.690  1.00 68.69           C  
ATOM   1545  O   LYS B   7     119.315  25.696 -17.112  1.00 69.22           O  
ATOM   1546  CB  LYS B   7     119.122  28.304 -16.315  1.00 65.85           C  
ATOM   1547  N   CYS B   8     117.180  25.120 -16.617  1.00 70.50           N  
ATOM   1548  CA  CYS B   8     117.330  23.679 -16.841  1.00 68.37           C  
ATOM   1549  C   CYS B   8     116.019  23.007 -17.367  1.00 61.93           C  
ATOM   1550  O   CYS B   8     114.931  23.540 -17.145  1.00 58.66           O  
ATOM   1551  CB  CYS B   8     117.786  23.057 -15.522  1.00 72.54           C  
ATOM   1552  SG  CYS B   8     117.384  21.333 -15.341  1.00 85.54           S  
ATOM   1553  N   LYS B   9     116.132  21.862 -18.062  1.00 56.23           N  
ATOM   1554  CA  LYS B   9     114.969  21.208 -18.719  1.00 57.88           C  
ATOM   1555  C   LYS B   9     113.921  20.621 -17.750  1.00 56.40           C  
ATOM   1556  O   LYS B   9     114.209  19.650 -17.044  1.00 50.18           O  
ATOM   1557  CB  LYS B   9     115.396  20.072 -19.667  1.00 60.45           C  
ATOM   1558  CG  LYS B   9     116.040  20.500 -20.992  1.00 70.01           C  
ATOM   1559  CD  LYS B   9     116.072  19.330 -22.009  1.00 67.04           C  
ATOM   1560  CE  LYS B   9     117.174  19.495 -23.077  1.00 63.44           C  
ATOM   1561  N   ILE B  10     112.711  21.198 -17.761  1.00 52.23           N  
ATOM   1562  CA  ILE B  10     111.579  20.728 -16.955  1.00 51.72           C  
ATOM   1563  C   ILE B  10     110.355  20.479 -17.845  1.00 50.19           C  
ATOM   1564  O   ILE B  10     109.836  21.396 -18.496  1.00 46.99           O  
ATOM   1565  CB  ILE B  10     111.179  21.741 -15.829  1.00 44.94           C  
ATOM   1566  CG1 ILE B  10     112.384  22.098 -14.957  1.00 43.22           C  
ATOM   1567  CG2 ILE B  10     110.070  21.148 -14.964  1.00 44.62           C  
ATOM   1568  CD1 ILE B  10     112.142  23.248 -14.025  1.00 50.61           C  
ATOM   1569  N   ILE B  11     109.899  19.234 -17.839  1.00 52.44           N  
ATOM   1570  CA  ILE B  11     108.697  18.819 -18.567  1.00 55.02           C  
ATOM   1571  C   ILE B  11     107.662  18.235 -17.603  1.00 52.39           C  
ATOM   1572  O   ILE B  11     107.977  17.332 -16.846  1.00 50.38           O  
ATOM   1573  CB  ILE B  11     109.035  17.726 -19.619  1.00 62.09           C  
ATOM   1574  CG1 ILE B  11     110.185  18.196 -20.527  1.00 50.75           C  
ATOM   1575  CG2 ILE B  11     107.787  17.346 -20.440  1.00 50.83           C  
ATOM   1576  CD1 ILE B  11     110.766  17.101 -21.356  1.00 76.14           C  
ATOM   1577  N   PHE B  12     106.445  18.775 -17.623  1.00 53.46           N  
ATOM   1578  CA  PHE B  12     105.318  18.145 -16.949  1.00 52.77           C  
ATOM   1579  C   PHE B  12     104.590  17.260 -17.951  1.00 52.79           C  
ATOM   1580  O   PHE B  12     104.413  17.611 -19.124  1.00 48.58           O  
ATOM   1581  CB  PHE B  12     104.300  19.151 -16.403  1.00 49.23           C  
ATOM   1582  CG  PHE B  12     104.824  20.096 -15.377  1.00 44.60           C  
ATOM   1583  CD1 PHE B  12     104.071  21.230 -15.049  1.00 53.79           C  
ATOM   1584  CD2 PHE B  12     106.047  19.904 -14.744  1.00 50.45           C  
ATOM   1585  CE1 PHE B  12     104.520  22.127 -14.103  1.00 46.09           C  
ATOM   1586  CE2 PHE B  12     106.499  20.800 -13.778  1.00 40.85           C  
ATOM   1587  CZ  PHE B  12     105.741  21.916 -13.466  1.00 45.72           C  
ATOM   1588  N   ILE B  13     104.166  16.102 -17.475  1.00 54.26           N  
ATOM   1589  CA  ILE B  13     103.355  15.209 -18.283  1.00 56.72           C  
ATOM   1590  C   ILE B  13     102.128  14.763 -17.482  1.00 56.23           C  
ATOM   1591  O   ILE B  13     102.235  14.299 -16.343  1.00 55.48           O  
ATOM   1592  CB  ILE B  13     104.168  14.033 -18.872  1.00 55.42           C  
ATOM   1593  CG1 ILE B  13     103.261  13.203 -19.799  1.00 63.44           C  
ATOM   1594  CG2 ILE B  13     104.812  13.201 -17.786  1.00 53.53           C  
ATOM   1595  CD1 ILE B  13     104.032  12.350 -20.781  1.00 74.08           C  
ATOM   1596  N   ILE B  14     100.965  14.973 -18.086  1.00 54.61           N  
ATOM   1597  CA  ILE B  14      99.712  14.617 -17.483  1.00 58.78           C  
ATOM   1598  C   ILE B  14      98.860  13.748 -18.412  1.00 57.70           C  
ATOM   1599  O   ILE B  14      99.033  13.702 -19.629  1.00 54.04           O  
ATOM   1600  CB  ILE B  14      98.953  15.860 -16.947  1.00 60.31           C  
ATOM   1601  CG1 ILE B  14      98.529  16.783 -18.081  1.00 66.15           C  
ATOM   1602  CG2 ILE B  14      99.837  16.596 -15.902  1.00 58.69           C  
ATOM   1603  CD1 ILE B  14      97.534  17.799 -17.673  1.00 72.37           C  
ATOM   1604  N   GLY B  15      98.004  12.966 -17.791  1.00 54.89           N  
ATOM   1605  CA  GLY B  15      97.186  12.056 -18.536  1.00 59.94           C  
ATOM   1606  C   GLY B  15      96.395  11.257 -17.538  1.00 54.05           C  
ATOM   1607  O   GLY B  15      96.862  11.031 -16.445  1.00 53.97           O  
ATOM   1608  N   GLY B  16      95.208  10.816 -17.933  1.00 55.95           N  
ATOM   1609  CA  GLY B  16      94.341  10.080 -17.020  1.00 54.66           C  
ATOM   1610  C   GLY B  16      94.775   8.627 -16.878  1.00 56.84           C  
ATOM   1611  O   GLY B  16      95.670   8.123 -17.615  1.00 56.18           O  
ATOM   1612  N   PRO B  17      94.104   7.916 -15.969  1.00 55.45           N  
ATOM   1613  CA  PRO B  17      94.402   6.499 -15.832  1.00 56.00           C  
ATOM   1614  C   PRO B  17      93.963   5.793 -17.119  1.00 55.47           C  
ATOM   1615  O   PRO B  17      92.916   6.117 -17.699  1.00 58.58           O  
ATOM   1616  CB  PRO B  17      93.604   6.064 -14.608  1.00 54.62           C  
ATOM   1617  CG  PRO B  17      92.719   7.227 -14.228  1.00 67.25           C  
ATOM   1618  CD  PRO B  17      92.953   8.361 -15.164  1.00 58.53           C  
ATOM   1619  N   GLY B  18      94.804   4.911 -17.620  1.00 53.56           N  
ATOM   1620  CA  GLY B  18      94.535   4.273 -18.900  1.00 55.98           C  
ATOM   1621  C   GLY B  18      94.988   5.056 -20.128  1.00 58.31           C  
ATOM   1622  O   GLY B  18      94.736   4.610 -21.238  1.00 57.76           O  
ATOM   1623  N   SER B  19      95.664   6.197 -19.941  1.00 57.48           N  
ATOM   1624  CA  SER B  19      96.180   7.010 -21.067  1.00 53.58           C  
ATOM   1625  C   SER B  19      97.492   6.478 -21.678  1.00 56.08           C  
ATOM   1626  O   SER B  19      97.891   6.917 -22.766  1.00 62.03           O  
ATOM   1627  CB  SER B  19      96.341   8.492 -20.653  1.00 50.64           C  
ATOM   1628  OG  SER B  19      97.267   8.683 -19.570  1.00 56.33           O  
ATOM   1629  N   GLY B  20      98.152   5.545 -20.994  1.00 55.97           N  
ATOM   1630  CA  GLY B  20      99.450   5.027 -21.425  1.00 54.82           C  
ATOM   1631  C   GLY B  20     100.642   5.841 -20.919  1.00 59.43           C  
ATOM   1632  O   GLY B  20     101.765   5.635 -21.340  1.00 63.46           O  
ATOM   1633  N   LYS B  21     100.384   6.769 -20.017  1.00 55.46           N  
ATOM   1634  CA  LYS B  21     101.404   7.664 -19.484  1.00 59.73           C  
ATOM   1635  C   LYS B  21     102.558   6.945 -18.775  1.00 58.01           C  
ATOM   1636  O   LYS B  21     103.704   7.317 -18.956  1.00 59.70           O  
ATOM   1637  CB  LYS B  21     100.761   8.687 -18.510  1.00 57.68           C  
ATOM   1638  CG  LYS B  21     101.767   9.661 -17.927  1.00 61.50           C  
ATOM   1639  CD  LYS B  21     101.160  10.881 -17.296  1.00 62.29           C  
ATOM   1640  CE  LYS B  21     100.305  10.566 -16.065  1.00 55.70           C  
ATOM   1641  NZ  LYS B  21     100.902   9.610 -15.059  1.00 62.51           N1+
ATOM   1642  N   GLY B  22     102.256   5.965 -17.927  1.00 60.63           N  
ATOM   1643  CA  GLY B  22     103.292   5.224 -17.207  1.00 58.03           C  
ATOM   1644  C   GLY B  22     104.341   4.633 -18.143  1.00 59.27           C  
ATOM   1645  O   GLY B  22     105.535   4.863 -17.990  1.00 61.78           O  
ATOM   1646  N   THR B  23     103.879   3.891 -19.136  1.00 59.43           N  
ATOM   1647  CA  THR B  23     104.768   3.216 -20.069  1.00 61.53           C  
ATOM   1648  C   THR B  23     105.537   4.198 -20.923  1.00 57.05           C  
ATOM   1649  O   THR B  23     106.721   3.987 -21.194  1.00 54.64           O  
ATOM   1650  CB  THR B  23     103.988   2.238 -20.949  1.00 59.41           C  
ATOM   1651  CG2 THR B  23     104.905   1.528 -21.940  1.00 66.83           C  
ATOM   1652  OG1 THR B  23     103.369   1.256 -20.111  1.00 72.68           O  
ATOM   1653  N   GLN B  24     104.880   5.277 -21.337  1.00 57.11           N  
ATOM   1654  CA  GLN B  24     105.544   6.282 -22.173  1.00 56.69           C  
ATOM   1655  C   GLN B  24     106.633   7.036 -21.402  1.00 55.77           C  
ATOM   1656  O   GLN B  24     107.698   7.311 -21.939  1.00 56.23           O  
ATOM   1657  CB  GLN B  24     104.543   7.257 -22.777  1.00 61.65           C  
ATOM   1658  CG  GLN B  24     103.588   6.664 -23.834  1.00 54.66           C  
ATOM   1659  CD  GLN B  24     104.251   6.144 -25.075  1.00 57.64           C  
ATOM   1660  NE2 GLN B  24     103.537   5.278 -25.802  1.00 54.58           N  
ATOM   1661  OE1 GLN B  24     105.385   6.507 -25.395  1.00 58.64           O  
ATOM   1662  N   CYS B  25     106.381   7.351 -20.138  1.00 56.94           N  
ATOM   1663  CA  CYS B  25     107.436   7.904 -19.282  1.00 58.30           C  
ATOM   1664  C   CYS B  25     108.687   7.020 -19.228  1.00 55.80           C  
ATOM   1665  O   CYS B  25     109.784   7.512 -19.389  1.00 57.84           O  
ATOM   1666  CB  CYS B  25     106.910   8.173 -17.884  1.00 58.28           C  
ATOM   1667  SG  CYS B  25     105.841   9.616 -17.843  1.00 63.43           S  
ATOM   1668  N   GLU B  26     108.529   5.719 -19.036  1.00 57.62           N  
ATOM   1669  CA  GLU B  26     109.677   4.808 -19.099  1.00 58.79           C  
ATOM   1670  C   GLU B  26     110.430   4.896 -20.432  1.00 59.12           C  
ATOM   1671  O   GLU B  26     111.668   4.871 -20.457  1.00 57.04           O  
ATOM   1672  CB  GLU B  26     109.237   3.384 -18.870  1.00 55.02           C  
ATOM   1673  CG  GLU B  26     108.749   3.110 -17.460  1.00 59.73           C  
ATOM   1674  CD  GLU B  26     107.870   1.855 -17.349  1.00 79.24           C  
ATOM   1675  OE1 GLU B  26     107.745   1.102 -18.343  1.00 94.33           O  
ATOM   1676  OE2 GLU B  26     107.298   1.623 -16.260  1.00 91.42           O1-
ATOM   1677  N   LYS B  27     109.687   5.025 -21.531  1.00 54.53           N  
ATOM   1678  CA  LYS B  27     110.305   5.048 -22.846  1.00 56.43           C  
ATOM   1679  C   LYS B  27     111.114   6.330 -23.015  1.00 54.43           C  
ATOM   1680  O   LYS B  27     112.202   6.326 -23.596  1.00 54.41           O  
ATOM   1681  CB  LYS B  27     109.238   4.905 -23.942  1.00 54.09           C  
ATOM   1682  CG  LYS B  27     108.555   3.536 -23.958  1.00 65.03           C  
ATOM   1683  CD  LYS B  27     107.353   3.470 -24.921  1.00 60.69           C  
ATOM   1684  CE  LYS B  27     107.796   3.424 -26.348  1.00 70.41           C  
ATOM   1685  NZ  LYS B  27     108.661   2.233 -26.662  1.00 66.28           N1+
ATOM   1686  N   LEU B  28     110.556   7.414 -22.488  1.00 55.23           N  
ATOM   1687  CA  LEU B  28     111.173   8.717 -22.515  1.00 56.46           C  
ATOM   1688  C   LEU B  28     112.416   8.734 -21.654  1.00 54.87           C  
ATOM   1689  O   LEU B  28     113.434   9.319 -22.025  1.00 57.41           O  
ATOM   1690  CB  LEU B  28     110.186   9.782 -22.017  1.00 56.31           C  
ATOM   1691  CG  LEU B  28     109.033  10.153 -22.957  1.00 51.92           C  
ATOM   1692  CD1 LEU B  28     108.028  11.105 -22.278  1.00 62.07           C  
ATOM   1693  CD2 LEU B  28     109.533  10.727 -24.252  1.00 52.76           C  
ATOM   1694  N   VAL B  29     112.332   8.112 -20.495  1.00 55.58           N  
ATOM   1695  CA  VAL B  29     113.500   7.991 -19.619  1.00 55.94           C  
ATOM   1696  C   VAL B  29     114.600   7.217 -20.349  1.00 58.28           C  
ATOM   1697  O   VAL B  29     115.754   7.639 -20.394  1.00 58.71           O  
ATOM   1698  CB  VAL B  29     113.122   7.321 -18.281  1.00 58.05           C  
ATOM   1699  CG1 VAL B  29     114.365   6.822 -17.509  1.00 53.56           C  
ATOM   1700  CG2 VAL B  29     112.308   8.289 -17.443  1.00 49.13           C  
ATOM   1701  N   GLU B  30     114.221   6.102 -20.960  1.00 58.62           N  
ATOM   1702  CA  GLU B  30     115.163   5.300 -21.703  1.00 55.26           C  
ATOM   1703  C   GLU B  30     115.785   6.091 -22.853  1.00 57.30           C  
ATOM   1704  O   GLU B  30     116.981   6.015 -23.055  1.00 56.17           O  
ATOM   1705  CB  GLU B  30     114.480   4.034 -22.228  1.00 55.85           C  
ATOM   1706  CG  GLU B  30     115.372   3.129 -23.121  1.00 68.87           C  
ATOM   1707  CD  GLU B  30     116.760   2.883 -22.525  1.00 92.35           C  
ATOM   1708  OE1 GLU B  30     117.760   2.956 -23.277  1.00103.38           O  
ATOM   1709  OE2 GLU B  30     116.852   2.629 -21.302  1.00104.68           O1-
ATOM   1710  N   LYS B  31     114.986   6.840 -23.609  1.00 56.20           N  
ATOM   1711  CA  LYS B  31     115.520   7.602 -24.734  1.00 53.75           C  
ATOM   1712  C   LYS B  31     116.324   8.827 -24.307  1.00 53.63           C  
ATOM   1713  O   LYS B  31     117.422   9.048 -24.799  1.00 54.44           O  
ATOM   1714  CB  LYS B  31     114.402   8.054 -25.677  1.00 50.66           C  
ATOM   1715  CG  LYS B  31     114.936   8.624 -27.012  1.00 51.46           C  
ATOM   1716  CD  LYS B  31     113.813   8.983 -27.980  1.00 60.55           C  
ATOM   1717  CE  LYS B  31     114.210  10.093 -28.963  1.00 56.59           C  
ATOM   1718  NZ  LYS B  31     115.239   9.683 -29.963  1.00 61.80           N1+
ATOM   1719  N   TYR B  32     115.771   9.633 -23.411  1.00 52.52           N  
ATOM   1720  CA  TYR B  32     116.326  10.952 -23.142  1.00 50.53           C  
ATOM   1721  C   TYR B  32     117.205  11.024 -21.897  1.00 51.34           C  
ATOM   1722  O   TYR B  32     117.977  11.969 -21.743  1.00 54.23           O  
ATOM   1723  CB  TYR B  32     115.199  11.979 -23.055  1.00 50.40           C  
ATOM   1724  CG  TYR B  32     114.532  12.264 -24.395  1.00 46.06           C  
ATOM   1725  CD1 TYR B  32     113.261  11.774 -24.677  1.00 46.05           C  
ATOM   1726  CD2 TYR B  32     115.169  13.015 -25.368  1.00 49.29           C  
ATOM   1727  CE1 TYR B  32     112.633  12.044 -25.862  1.00 43.22           C  
ATOM   1728  CE2 TYR B  32     114.547  13.292 -26.572  1.00 52.08           C  
ATOM   1729  CZ  TYR B  32     113.270  12.791 -26.819  1.00 55.71           C  
ATOM   1730  OH  TYR B  32     112.633  13.020 -28.023  1.00 50.27           O  
ATOM   1731  N   GLY B  33     117.104  10.027 -21.028  1.00 50.58           N  
ATOM   1732  CA  GLY B  33     117.838  10.023 -19.780  1.00 53.83           C  
ATOM   1733  C   GLY B  33     117.271  10.947 -18.707  1.00 57.23           C  
ATOM   1734  O   GLY B  33     117.963  11.272 -17.740  1.00 57.13           O  
ATOM   1735  N   PHE B  34     116.010  11.345 -18.842  1.00 55.80           N  
ATOM   1736  CA  PHE B  34     115.411  12.247 -17.872  1.00 53.88           C  
ATOM   1737  C   PHE B  34     115.296  11.650 -16.485  1.00 53.81           C  
ATOM   1738  O   PHE B  34     115.264  10.429 -16.308  1.00 54.70           O  
ATOM   1739  CB  PHE B  34     114.008  12.678 -18.306  1.00 57.83           C  
ATOM   1740  CG  PHE B  34     113.958  13.447 -19.597  1.00 49.96           C  
ATOM   1741  CD1 PHE B  34     114.922  14.403 -19.911  1.00 61.33           C  
ATOM   1742  CD2 PHE B  34     112.905  13.242 -20.484  1.00 60.45           C  
ATOM   1743  CE1 PHE B  34     114.861  15.118 -21.097  1.00 54.32           C  
ATOM   1744  CE2 PHE B  34     112.833  13.963 -21.690  1.00 61.32           C  
ATOM   1745  CZ  PHE B  34     113.813  14.903 -21.988  1.00 60.64           C  
ATOM   1746  N   THR B  35     115.229  12.539 -15.499  1.00 52.30           N  
ATOM   1747  CA  THR B  35     114.898  12.159 -14.140  1.00 57.25           C  
ATOM   1748  C   THR B  35     113.381  12.185 -14.008  1.00 57.99           C  
ATOM   1749  O   THR B  35     112.750  13.241 -14.127  1.00 56.34           O  
ATOM   1750  CB  THR B  35     115.546  13.093 -13.104  1.00 60.81           C  
ATOM   1751  CG2 THR B  35     115.247  12.634 -11.697  1.00 50.60           C  
ATOM   1752  OG1 THR B  35     116.967  13.101 -13.292  1.00 62.06           O  
ATOM   1753  N   HIS B  36     112.812  11.002 -13.779  1.00 59.68           N  
ATOM   1754  CA  HIS B  36     111.372  10.821 -13.720  1.00 55.91           C  
ATOM   1755  C   HIS B  36     110.938  10.952 -12.282  1.00 56.06           C  
ATOM   1756  O   HIS B  36     111.304  10.137 -11.444  1.00 56.73           O  
ATOM   1757  CB  HIS B  36     111.002   9.464 -14.321  1.00 61.82           C  
ATOM   1758  CG  HIS B  36     109.536   9.197 -14.385  1.00 57.97           C  
ATOM   1759  CD2 HIS B  36     108.474  10.011 -14.205  1.00 60.09           C  
ATOM   1760  ND1 HIS B  36     109.025   7.946 -14.645  1.00 58.68           N  
ATOM   1761  CE1 HIS B  36     107.709   8.001 -14.617  1.00 64.12           C  
ATOM   1762  NE2 HIS B  36     107.350   9.245 -14.359  1.00 64.24           N  
ATOM   1763  N   LEU B  37     110.187  12.018 -11.993  1.00 57.14           N  
ATOM   1764  CA  LEU B  37     109.660  12.263 -10.669  1.00 55.41           C  
ATOM   1765  C   LEU B  37     108.131  12.302 -10.669  1.00 58.33           C  
ATOM   1766  O   LEU B  37     107.499  12.623 -11.671  1.00 58.38           O  
ATOM   1767  CB  LEU B  37     110.205  13.584 -10.105  1.00 56.40           C  
ATOM   1768  CG  LEU B  37     111.713  13.799 -10.061  1.00 54.09           C  
ATOM   1769  CD1 LEU B  37     112.070  15.223  -9.576  1.00 56.65           C  
ATOM   1770  CD2 LEU B  37     112.400  12.774  -9.174  1.00 54.88           C  
ATOM   1771  N   SER B  38     107.547  11.932  -9.533  1.00 60.28           N  
ATOM   1772  CA  SER B  38     106.108  12.068  -9.302  1.00 57.94           C  
ATOM   1773  C   SER B  38     105.854  12.288  -7.829  1.00 57.27           C  
ATOM   1774  O   SER B  38     106.630  11.860  -6.973  1.00 58.75           O  
ATOM   1775  CB  SER B  38     105.330  10.846  -9.813  1.00 60.63           C  
ATOM   1776  OG  SER B  38     105.499   9.706  -8.997  1.00 57.69           O  
ATOM   1777  N   THR B  39     104.757  12.962  -7.517  1.00 58.64           N  
ATOM   1778  CA  THR B  39     104.483  13.279  -6.136  1.00 58.25           C  
ATOM   1779  C   THR B  39     104.227  12.011  -5.323  1.00 56.72           C  
ATOM   1780  O   THR B  39     104.603  11.924  -4.158  1.00 61.30           O  
ATOM   1781  CB  THR B  39     103.316  14.268  -6.018  1.00 61.99           C  
ATOM   1782  CG2 THR B  39     103.666  15.609  -6.668  1.00 58.04           C  
ATOM   1783  OG1 THR B  39     102.188  13.720  -6.666  1.00 63.70           O  
ATOM   1784  N   GLY B  40     103.618  11.009  -5.948  1.00 56.97           N  
ATOM   1785  CA  GLY B  40     103.271   9.775  -5.249  1.00 58.37           C  
ATOM   1786  C   GLY B  40     104.483   9.003  -4.794  1.00 57.04           C  
ATOM   1787  O   GLY B  40     104.516   8.448  -3.687  1.00 57.75           O  
ATOM   1788  N   GLU B  41     105.483   8.970  -5.656  1.00 54.09           N  
ATOM   1789  CA  GLU B  41     106.738   8.326  -5.331  1.00 56.72           C  
ATOM   1790  C   GLU B  41     107.540   9.143  -4.297  1.00 55.57           C  
ATOM   1791  O   GLU B  41     108.225   8.597  -3.423  1.00 54.77           O  
ATOM   1792  CB  GLU B  41     107.493   8.113  -6.632  1.00 62.56           C  
ATOM   1793  CG  GLU B  41     108.831   7.473  -6.529  1.00 71.33           C  
ATOM   1794  CD  GLU B  41     108.817   6.172  -5.789  1.00 85.26           C  
ATOM   1795  OE1 GLU B  41     107.825   5.393  -5.904  1.00 82.40           O  
ATOM   1796  OE2 GLU B  41     109.834   5.946  -5.104  1.00 72.56           O1-
ATOM   1797  N   LEU B  42     107.437  10.457  -4.391  1.00 56.51           N  
ATOM   1798  CA  LEU B  42     108.140  11.355  -3.472  1.00 56.68           C  
ATOM   1799  C   LEU B  42     107.529  11.288  -2.076  1.00 56.21           C  
ATOM   1800  O   LEU B  42     108.246  11.294  -1.071  1.00 53.26           O  
ATOM   1801  CB  LEU B  42     108.102  12.786  -3.995  1.00 56.62           C  
ATOM   1802  CG  LEU B  42     109.002  13.097  -5.197  1.00 62.49           C  
ATOM   1803  CD1 LEU B  42     108.658  14.465  -5.756  1.00 63.95           C  
ATOM   1804  CD2 LEU B  42     110.457  13.021  -4.847  1.00 61.36           C  
ATOM   1805  N   LEU B  43     106.202  11.215  -2.035  1.00 54.39           N  
ATOM   1806  CA  LEU B  43     105.485  10.975  -0.805  1.00 54.81           C  
ATOM   1807  C   LEU B  43     105.802   9.598  -0.223  1.00 54.86           C  
ATOM   1808  O   LEU B  43     105.925   9.442   0.977  1.00 57.74           O  
ATOM   1809  CB  LEU B  43     103.978  11.157  -1.036  1.00 56.01           C  
ATOM   1810  CG  LEU B  43     103.573  12.643  -1.182  1.00 55.74           C  
ATOM   1811  CD1 LEU B  43     102.152  12.790  -1.716  1.00 63.06           C  
ATOM   1812  CD2 LEU B  43     103.708  13.357   0.150  1.00 60.26           C  
ATOM   1813  N   ARG B  44     105.953   8.596  -1.070  1.00 54.34           N  
ATOM   1814  CA  ARG B  44     106.185   7.263  -0.568  1.00 58.22           C  
ATOM   1815  C   ARG B  44     107.571   7.199   0.064  1.00 54.28           C  
ATOM   1816  O   ARG B  44     107.734   6.665   1.150  1.00 60.64           O  
ATOM   1817  CB  ARG B  44     106.037   6.248  -1.692  1.00 56.43           C  
ATOM   1818  CG  ARG B  44     106.016   4.818  -1.222  1.00 63.59           C  
ATOM   1819  CD  ARG B  44     106.499   3.827  -2.304  1.00 68.33           C  
ATOM   1820  NE  ARG B  44     107.847   4.140  -2.791  1.00 75.59           N  
ATOM   1821  CZ  ARG B  44     108.969   4.042  -2.067  1.00 84.33           C  
ATOM   1822  NH1 ARG B  44     108.965   3.615  -0.796  1.00 75.13           N1+
ATOM   1823  NH2 ARG B  44     110.124   4.382  -2.619  1.00 66.39           N  
ATOM   1824  N   GLU B  45     108.553   7.781  -0.615  1.00 55.66           N  
ATOM   1825  CA  GLU B  45     109.935   7.816  -0.147  1.00 61.02           C  
ATOM   1826  C   GLU B  45     110.101   8.587   1.185  1.00 58.03           C  
ATOM   1827  O   GLU B  45     110.833   8.151   2.087  1.00 55.40           O  
ATOM   1828  CB  GLU B  45     110.818   8.399  -1.247  1.00 58.67           C  
ATOM   1829  CG  GLU B  45     112.244   8.730  -0.839  1.00 69.41           C  
ATOM   1830  CD  GLU B  45     113.091   9.302  -2.003  1.00 83.00           C  
ATOM   1831  OE1 GLU B  45     112.556  10.065  -2.860  1.00 84.73           O  
ATOM   1832  OE2 GLU B  45     114.305   8.984  -2.042  1.00103.82           O1-
ATOM   1833  N   GLU B  46     109.401   9.709   1.290  1.00 58.21           N  
ATOM   1834  CA  GLU B  46     109.398  10.537   2.473  1.00 57.00           C  
ATOM   1835  C   GLU B  46     108.769   9.792   3.627  1.00 54.44           C  
ATOM   1836  O   GLU B  46     109.298   9.814   4.722  1.00 54.81           O  
ATOM   1837  CB  GLU B  46     108.613  11.837   2.209  1.00 58.22           C  
ATOM   1838  CG  GLU B  46     108.520  12.801   3.403  1.00 64.76           C  
ATOM   1839  CD  GLU B  46     109.881  13.269   3.913  1.00 63.59           C  
ATOM   1840  OE1 GLU B  46     110.897  13.019   3.229  1.00 73.45           O  
ATOM   1841  OE2 GLU B  46     109.945  13.879   5.000  1.00 67.80           O1-
ATOM   1842  N   LEU B  47     107.640   9.131   3.379  1.00 55.82           N  
ATOM   1843  CA  LEU B  47     106.984   8.326   4.416  1.00 59.87           C  
ATOM   1844  C   LEU B  47     107.878   7.207   4.955  1.00 59.54           C  
ATOM   1845  O   LEU B  47     107.819   6.878   6.134  1.00 64.91           O  
ATOM   1846  CB  LEU B  47     105.636   7.768   3.918  1.00 59.55           C  
ATOM   1847  CG  LEU B  47     104.603   8.902   3.726  1.00 62.99           C  
ATOM   1848  CD1 LEU B  47     103.472   8.497   2.795  1.00 65.41           C  
ATOM   1849  CD2 LEU B  47     104.038   9.361   5.081  1.00 66.92           C  
ATOM   1850  N   ALA B  48     108.721   6.650   4.096  1.00 56.85           N  
ATOM   1851  CA  ALA B  48     109.659   5.607   4.484  1.00 54.91           C  
ATOM   1852  C   ALA B  48     110.865   6.113   5.273  1.00 56.36           C  
ATOM   1853  O   ALA B  48     111.634   5.311   5.772  1.00 58.75           O  
ATOM   1854  CB  ALA B  48     110.152   4.858   3.205  1.00 51.23           C  
ATOM   1855  N   SER B  49     111.032   7.428   5.387  1.00 59.71           N  
ATOM   1856  CA  SER B  49     112.243   8.035   5.960  1.00 60.14           C  
ATOM   1857  C   SER B  49     112.269   8.267   7.486  1.00 63.38           C  
ATOM   1858  O   SER B  49     113.336   8.600   8.032  1.00 67.18           O  
ATOM   1859  CB  SER B  49     112.473   9.400   5.318  1.00 64.43           C  
ATOM   1860  OG  SER B  49     111.727  10.378   6.014  1.00 54.09           O  
ATOM   1861  N   GLU B  50     111.139   8.149   8.180  1.00 60.61           N  
ATOM   1862  CA  GLU B  50     111.121   8.434   9.646  1.00 64.65           C  
ATOM   1863  C   GLU B  50     111.419   9.886  10.114  1.00 57.92           C  
ATOM   1864  O   GLU B  50     111.541  10.157  11.321  1.00 55.61           O  
ATOM   1865  CB  GLU B  50     112.103   7.523  10.401  1.00 62.47           C  
ATOM   1866  CG  GLU B  50     111.641   6.110  10.668  1.00 80.97           C  
ATOM   1867  CD  GLU B  50     112.710   5.320  11.431  1.00 80.97           C  
ATOM   1868  OE1 GLU B  50     113.901   5.387  11.031  1.00 85.10           O  
ATOM   1869  OE2 GLU B  50     112.367   4.655  12.439  1.00 97.32           O1-
ATOM   1870  N   SER B  51     111.564  10.812   9.182  1.00 58.93           N  
ATOM   1871  CA  SER B  51     111.770  12.214   9.520  1.00 54.70           C  
ATOM   1872  C   SER B  51     110.562  12.741  10.296  1.00 54.11           C  
ATOM   1873  O   SER B  51     109.468  12.200  10.217  1.00 55.42           O  
ATOM   1874  CB  SER B  51     111.945  13.020   8.247  1.00 50.10           C  
ATOM   1875  OG  SER B  51     110.783  12.967   7.437  1.00 53.82           O  
ATOM   1876  N   GLU B  52     110.754  13.809  11.046  1.00 52.48           N  
ATOM   1877  CA  GLU B  52     109.626  14.451  11.676  1.00 51.16           C  
ATOM   1878  C   GLU B  52     108.611  14.937  10.629  1.00 49.40           C  
ATOM   1879  O   GLU B  52     107.411  14.894  10.865  1.00 53.39           O  
ATOM   1880  CB  GLU B  52     110.097  15.598  12.549  1.00 49.83           C  
ATOM   1881  CG  GLU B  52     109.296  15.799  13.769  1.00 49.78           C  
ATOM   1882  CD  GLU B  52     109.136  14.522  14.595  1.00 70.12           C  
ATOM   1883  OE1 GLU B  52     108.025  14.370  15.154  1.00 51.98           O  
ATOM   1884  OE2 GLU B  52     110.091  13.682  14.663  1.00 50.15           O1-
ATOM   1885  N   ARG B  53     109.104  15.408   9.483  1.00 53.78           N  
ATOM   1886  CA  ARG B  53     108.228  15.846   8.420  1.00 51.10           C  
ATOM   1887  C   ARG B  53     107.352  14.723   7.850  1.00 53.64           C  
ATOM   1888  O   ARG B  53     106.203  14.979   7.455  1.00 54.13           O  
ATOM   1889  CB  ARG B  53     109.031  16.474   7.296  1.00 53.26           C  
ATOM   1890  CG  ARG B  53     108.170  17.014   6.144  1.00 60.36           C  
ATOM   1891  CD  ARG B  53     108.990  17.721   5.089  1.00 58.53           C  
ATOM   1892  NE  ARG B  53     109.961  16.810   4.524  1.00 61.97           N  
ATOM   1893  CZ  ARG B  53     110.996  17.168   3.775  1.00 59.39           C  
ATOM   1894  NH1 ARG B  53     111.198  18.430   3.437  1.00 66.72           N1+
ATOM   1895  NH2 ARG B  53     111.828  16.238   3.350  1.00 56.71           N  
ATOM   1896  N   SER B  54     107.884  13.499   7.767  1.00 49.51           N  
ATOM   1897  CA  SER B  54     107.084  12.368   7.291  1.00 52.14           C  
ATOM   1898  C   SER B  54     105.958  12.046   8.258  1.00 53.97           C  
ATOM   1899  O   SER B  54     104.940  11.480   7.873  1.00 54.55           O  
ATOM   1900  CB  SER B  54     107.953  11.113   7.115  1.00 52.80           C  
ATOM   1901  OG  SER B  54     108.467  10.680   8.351  1.00 55.07           O  
ATOM   1902  N   LYS B  55     106.163  12.377   9.529  1.00 53.77           N  
ATOM   1903  CA  LYS B  55     105.159  12.154  10.550  1.00 51.68           C  
ATOM   1904  C   LYS B  55     104.042  13.175  10.474  1.00 50.89           C  
ATOM   1905  O   LYS B  55     102.902  12.839  10.695  1.00 53.51           O  
ATOM   1906  CB  LYS B  55     105.805  12.124  11.925  1.00 54.61           C  
ATOM   1907  CG  LYS B  55     106.704  10.900  12.077  1.00 56.84           C  
ATOM   1908  CD  LYS B  55     107.349  10.877  13.419  1.00 61.99           C  
ATOM   1909  CE  LYS B  55     108.226   9.632  13.607  1.00 64.16           C  
ATOM   1910  NZ  LYS B  55     108.759   9.576  15.031  1.00 65.91           N1+
ATOM   1911  N   LEU B  56     104.379  14.409  10.154  1.00 48.79           N  
ATOM   1912  CA  LEU B  56     103.402  15.415   9.822  1.00 54.97           C  
ATOM   1913  C   LEU B  56     102.545  14.989   8.625  1.00 54.18           C  
ATOM   1914  O   LEU B  56     101.322  15.064   8.641  1.00 55.77           O  
ATOM   1915  CB  LEU B  56     104.129  16.751   9.502  1.00 52.14           C  
ATOM   1916  CG  LEU B  56     103.264  17.898   9.002  1.00 52.21           C  
ATOM   1917  CD1 LEU B  56     102.126  18.242   9.978  1.00 51.96           C  
ATOM   1918  CD2 LEU B  56     104.094  19.100   8.664  1.00 53.32           C  
ATOM   1919  N   ILE B  57     103.205  14.542   7.566  1.00 56.47           N  
ATOM   1920  CA  ILE B  57     102.494  14.132   6.371  1.00 55.82           C  
ATOM   1921  C   ILE B  57     101.592  12.962   6.691  1.00 56.09           C  
ATOM   1922  O   ILE B  57     100.508  12.844   6.145  1.00 58.84           O  
ATOM   1923  CB  ILE B  57     103.470  13.739   5.257  1.00 58.50           C  
ATOM   1924  CG1 ILE B  57     104.214  14.975   4.753  1.00 57.14           C  
ATOM   1925  CG2 ILE B  57     102.771  13.039   4.123  1.00 58.37           C  
ATOM   1926  CD1 ILE B  57     105.483  14.608   3.967  1.00 63.66           C  
ATOM   1927  N   ARG B  58     102.066  12.050   7.520  1.00 59.64           N  
ATOM   1928  CA  ARG B  58     101.264  10.895   7.880  1.00 57.02           C  
ATOM   1929  C   ARG B  58     100.078  11.293   8.760  1.00 55.77           C  
ATOM   1930  O   ARG B  58      99.006  10.764   8.598  1.00 59.35           O  
ATOM   1931  CB  ARG B  58     102.126   9.846   8.554  1.00 56.55           C  
ATOM   1932  CG  ARG B  58     101.366   8.676   8.981  1.00 62.21           C  
ATOM   1933  CD  ARG B  58     102.224   7.663   9.662  1.00 76.11           C  
ATOM   1934  NE  ARG B  58     102.936   6.861   8.683  1.00 91.56           N  
ATOM   1935  CZ  ARG B  58     104.220   6.991   8.373  1.00 84.65           C  
ATOM   1936  NH1 ARG B  58     104.997   7.902   8.978  1.00 71.60           N1+
ATOM   1937  NH2 ARG B  58     104.725   6.177   7.449  1.00 61.98           N  
ATOM   1938  N   ASP B  59     100.265  12.213   9.694  1.00 54.89           N  
ATOM   1939  CA  ASP B  59      99.131  12.743  10.482  1.00 59.81           C  
ATOM   1940  C   ASP B  59      98.025  13.217   9.529  1.00 57.76           C  
ATOM   1941  O   ASP B  59      96.869  12.895   9.708  1.00 60.65           O  
ATOM   1942  CB  ASP B  59      99.544  13.951  11.373  1.00 59.06           C  
ATOM   1943  CG  ASP B  59     100.382  13.569  12.604  1.00 68.76           C  
ATOM   1944  OD1 ASP B  59     100.524  12.365  12.936  1.00 75.27           O  
ATOM   1945  OD2 ASP B  59     100.920  14.509  13.237  1.00 69.30           O1-
ATOM   1946  N   ILE B  60      98.423  13.967   8.509  1.00 56.63           N  
ATOM   1947  CA  ILE B  60      97.518  14.556   7.500  1.00 59.38           C  
ATOM   1948  C   ILE B  60      96.836  13.489   6.628  1.00 61.36           C  
ATOM   1949  O   ILE B  60      95.620  13.489   6.464  1.00 60.65           O  
ATOM   1950  CB  ILE B  60      98.311  15.567   6.606  1.00 62.70           C  
ATOM   1951  CG1 ILE B  60      98.831  16.732   7.459  1.00 57.20           C  
ATOM   1952  CG2 ILE B  60      97.464  16.142   5.451  1.00 58.55           C  
ATOM   1953  CD1 ILE B  60      99.759  17.662   6.688  1.00 55.56           C  
ATOM   1954  N   MET B  61      97.627  12.572   6.084  1.00 60.70           N  
ATOM   1955  CA  MET B  61      97.120  11.565   5.179  1.00 59.37           C  
ATOM   1956  C   MET B  61      96.178  10.590   5.864  1.00 61.85           C  
ATOM   1957  O   MET B  61      95.217  10.112   5.253  1.00 67.11           O  
ATOM   1958  CB  MET B  61      98.296  10.856   4.509  1.00 60.92           C  
ATOM   1959  CG  MET B  61      98.977  11.785   3.493  1.00 66.25           C  
ATOM   1960  SD  MET B  61     100.207  11.012   2.433  1.00 77.24           S  
ATOM   1961  CE  MET B  61      99.193  10.673   0.978  1.00 96.15           C  
ATOM   1962  N   GLU B  62      96.429  10.322   7.137  1.00 59.23           N  
ATOM   1963  CA  GLU B  62      95.578   9.448   7.936  1.00 62.80           C  
ATOM   1964  C   GLU B  62      94.208  10.019   8.253  1.00 64.33           C  
ATOM   1965  O   GLU B  62      93.308   9.280   8.639  1.00 67.96           O  
ATOM   1966  CB  GLU B  62      96.293   9.099   9.251  1.00 59.19           C  
ATOM   1967  CG  GLU B  62      97.347   8.022   8.973  1.00 74.35           C  
ATOM   1968  CD  GLU B  62      98.134   7.597  10.179  1.00 78.46           C  
ATOM   1969  OE1 GLU B  62      98.707   6.480  10.092  1.00 91.25           O  
ATOM   1970  OE2 GLU B  62      98.194   8.371  11.174  1.00 76.34           O1-
ATOM   1971  N   ARG B  63      94.067  11.333   8.145  1.00 63.29           N  
ATOM   1972  CA  ARG B  63      92.780  11.973   8.265  1.00 58.50           C  
ATOM   1973  C   ARG B  63      92.116  12.070   6.904  1.00 55.05           C  
ATOM   1974  O   ARG B  63      90.994  12.522   6.818  1.00 58.73           O  
ATOM   1975  CB  ARG B  63      92.923  13.380   8.863  1.00 58.24           C  
ATOM   1976  CG  ARG B  63      93.486  13.405  10.265  1.00 66.38           C  
ATOM   1977  CD  ARG B  63      93.494  14.808  10.889  1.00 70.50           C  
ATOM   1978  NE  ARG B  63      94.730  15.544  10.639  1.00 89.96           N  
ATOM   1979  CZ  ARG B  63      95.678  15.832  11.541  1.00 81.31           C  
ATOM   1980  NH1 ARG B  63      95.606  15.449  12.815  1.00 69.92           N1+
ATOM   1981  NH2 ARG B  63      96.734  16.530  11.139  1.00 78.11           N  
ATOM   1982  N   GLY B  64      92.796  11.639   5.846  1.00 54.65           N  
ATOM   1983  CA  GLY B  64      92.317  11.814   4.492  1.00 54.30           C  
ATOM   1984  C   GLY B  64      92.443  13.260   4.040  1.00 59.64           C  
ATOM   1985  O   GLY B  64      91.763  13.681   3.103  1.00 60.44           O  
ATOM   1986  N   ASP B  65      93.316  14.027   4.694  1.00 61.12           N  
ATOM   1987  CA  ASP B  65      93.377  15.466   4.466  1.00 56.89           C  
ATOM   1988  C   ASP B  65      94.382  15.795   3.377  1.00 59.46           C  
ATOM   1989  O   ASP B  65      95.262  15.007   3.049  1.00 60.34           O  
ATOM   1990  CB  ASP B  65      93.750  16.226   5.746  1.00 56.87           C  
ATOM   1991  CG  ASP B  65      92.543  16.671   6.559  1.00 66.38           C  
ATOM   1992  OD1 ASP B  65      91.401  16.672   6.035  1.00 75.28           O  
ATOM   1993  OD2 ASP B  65      92.749  17.038   7.737  1.00 70.01           O1-
ATOM   1994  N   LEU B  66      94.240  16.987   2.831  1.00 57.60           N  
ATOM   1995  CA  LEU B  66      95.135  17.477   1.817  1.00 59.74           C  
ATOM   1996  C   LEU B  66      96.520  17.724   2.401  1.00 60.84           C  
ATOM   1997  O   LEU B  66      96.661  18.361   3.455  1.00 57.66           O  
ATOM   1998  CB  LEU B  66      94.566  18.783   1.278  1.00 67.06           C  
ATOM   1999  CG  LEU B  66      95.427  19.698   0.421  1.00 70.29           C  
ATOM   2000  CD1 LEU B  66      95.312  19.296  -1.036  1.00 62.11           C  
ATOM   2001  CD2 LEU B  66      94.940  21.104   0.639  1.00 68.29           C  
ATOM   2002  N   VAL B  67      97.535  17.223   1.700  1.00 62.37           N  
ATOM   2003  CA  VAL B  67      98.917  17.541   2.003  1.00 63.26           C  
ATOM   2004  C   VAL B  67      99.233  18.896   1.388  1.00 63.08           C  
ATOM   2005  O   VAL B  67      99.178  19.052   0.176  1.00 59.65           O  
ATOM   2006  CB  VAL B  67      99.909  16.484   1.443  1.00 64.63           C  
ATOM   2007  CG1 VAL B  67     101.341  16.869   1.784  1.00 61.55           C  
ATOM   2008  CG2 VAL B  67      99.579  15.087   1.979  1.00 60.75           C  
ATOM   2009  N   PRO B  68      99.576  19.884   2.217  1.00 58.13           N  
ATOM   2010  CA  PRO B  68      99.826  21.211   1.633  1.00 59.87           C  
ATOM   2011  C   PRO B  68     100.821  21.226   0.453  1.00 57.85           C  
ATOM   2012  O   PRO B  68     101.794  20.478   0.431  1.00 61.11           O  
ATOM   2013  CB  PRO B  68     100.359  22.041   2.824  1.00 56.07           C  
ATOM   2014  CG  PRO B  68      99.937  21.304   4.039  1.00 55.97           C  
ATOM   2015  CD  PRO B  68      99.712  19.867   3.680  1.00 59.17           C  
ATOM   2016  N   SER B  69     100.539  22.088  -0.506  1.00 60.91           N  
ATOM   2017  CA  SER B  69     101.364  22.287  -1.696  1.00 62.78           C  
ATOM   2018  C   SER B  69     102.830  22.519  -1.353  1.00 59.97           C  
ATOM   2019  O   SER B  69     103.718  22.043  -2.051  1.00 59.33           O  
ATOM   2020  CB  SER B  69     100.848  23.511  -2.465  1.00 54.66           C  
ATOM   2021  OG  SER B  69      99.760  23.150  -3.295  1.00 77.66           O  
ATOM   2022  N   GLY B  70     103.067  23.265  -0.281  1.00 60.40           N  
ATOM   2023  CA  GLY B  70     104.412  23.626   0.134  1.00 56.47           C  
ATOM   2024  C   GLY B  70     105.251  22.444   0.562  1.00 57.68           C  
ATOM   2025  O   GLY B  70     106.465  22.455   0.384  1.00 60.39           O  
ATOM   2026  N   ILE B  71     104.622  21.422   1.131  1.00 56.45           N  
ATOM   2027  CA  ILE B  71     105.363  20.232   1.520  1.00 60.00           C  
ATOM   2028  C   ILE B  71     105.718  19.443   0.285  1.00 56.01           C  
ATOM   2029  O   ILE B  71     106.845  19.052   0.099  1.00 58.06           O  
ATOM   2030  CB  ILE B  71     104.581  19.360   2.539  1.00 58.30           C  
ATOM   2031  CG1 ILE B  71     104.468  20.139   3.875  1.00 61.31           C  
ATOM   2032  CG2 ILE B  71     105.278  18.031   2.746  1.00 63.52           C  
ATOM   2033  CD1 ILE B  71     103.475  19.585   4.857  1.00 64.55           C  
ATOM   2034  N   VAL B  72     104.741  19.234  -0.573  1.00 60.75           N  
ATOM   2035  CA  VAL B  72     104.977  18.559  -1.843  1.00 62.02           C  
ATOM   2036  C   VAL B  72     106.141  19.225  -2.624  1.00 59.50           C  
ATOM   2037  O   VAL B  72     107.044  18.551  -3.104  1.00 57.74           O  
ATOM   2038  CB  VAL B  72     103.681  18.533  -2.678  1.00 63.10           C  
ATOM   2039  CG1 VAL B  72     103.958  17.962  -4.073  1.00 67.13           C  
ATOM   2040  CG2 VAL B  72     102.602  17.720  -1.942  1.00 68.28           C  
ATOM   2041  N   LEU B  73     106.116  20.551  -2.698  1.00 55.07           N  
ATOM   2042  CA  LEU B  73     107.158  21.334  -3.370  1.00 56.98           C  
ATOM   2043  C   LEU B  73     108.544  21.207  -2.758  1.00 60.55           C  
ATOM   2044  O   LEU B  73     109.547  21.166  -3.487  1.00 63.01           O  
ATOM   2045  CB  LEU B  73     106.763  22.807  -3.364  1.00 56.95           C  
ATOM   2046  CG  LEU B  73     107.532  23.778  -4.261  1.00 71.52           C  
ATOM   2047  CD1 LEU B  73     107.225  23.514  -5.711  1.00 64.61           C  
ATOM   2048  CD2 LEU B  73     107.138  25.195  -3.881  1.00 75.17           C  
ATOM   2049  N   GLU B  74     108.593  21.179  -1.422  1.00 56.49           N  
ATOM   2050  CA  GLU B  74     109.812  20.884  -0.677  1.00 60.61           C  
ATOM   2051  C   GLU B  74     110.388  19.522  -1.107  1.00 54.34           C  
ATOM   2052  O   GLU B  74     111.586  19.362  -1.325  1.00 58.07           O  
ATOM   2053  CB  GLU B  74     109.492  20.857   0.828  1.00 63.43           C  
ATOM   2054  CG  GLU B  74     110.336  21.713   1.711  1.00 72.77           C  
ATOM   2055  CD  GLU B  74     110.031  21.508   3.236  1.00 78.19           C  
ATOM   2056  OE1 GLU B  74     108.862  21.264   3.658  1.00 69.72           O  
ATOM   2057  OE2 GLU B  74     110.999  21.593   4.020  1.00 93.69           O1-
ATOM   2058  N   LEU B  75     109.531  18.525  -1.241  1.00 57.18           N  
ATOM   2059  CA  LEU B  75     109.984  17.197  -1.666  1.00 56.00           C  
ATOM   2060  C   LEU B  75     110.494  17.176  -3.107  1.00 55.98           C  
ATOM   2061  O   LEU B  75     111.475  16.497  -3.413  1.00 54.52           O  
ATOM   2062  CB  LEU B  75     108.874  16.181  -1.485  1.00 55.85           C  
ATOM   2063  CG  LEU B  75     108.414  15.963  -0.040  1.00 56.71           C  
ATOM   2064  CD1 LEU B  75     107.293  14.894  -0.077  1.00 69.77           C  
ATOM   2065  CD2 LEU B  75     109.565  15.543   0.860  1.00 62.02           C  
ATOM   2066  N   LEU B  76     109.832  17.917  -3.982  1.00 56.49           N  
ATOM   2067  CA  LEU B  76     110.283  18.068  -5.378  1.00 57.67           C  
ATOM   2068  C   LEU B  76     111.605  18.781  -5.485  1.00 57.35           C  
ATOM   2069  O   LEU B  76     112.513  18.333  -6.185  1.00 57.76           O  
ATOM   2070  CB  LEU B  76     109.295  18.885  -6.187  1.00 55.75           C  
ATOM   2071  CG  LEU B  76     108.214  18.065  -6.851  1.00 74.31           C  
ATOM   2072  CD1 LEU B  76     107.038  18.940  -7.220  1.00 84.51           C  
ATOM   2073  CD2 LEU B  76     108.802  17.360  -8.083  1.00 73.56           C  
ATOM   2074  N   LYS B  77     111.700  19.920  -4.815  1.00 58.21           N  
ATOM   2075  CA  LYS B  77     112.928  20.706  -4.837  1.00 56.49           C  
ATOM   2076  C   LYS B  77     114.096  19.840  -4.373  1.00 58.29           C  
ATOM   2077  O   LYS B  77     115.131  19.801  -5.010  1.00 61.40           O  
ATOM   2078  CB  LYS B  77     112.789  21.935  -3.940  1.00 55.93           C  
ATOM   2079  CG  LYS B  77     113.999  22.870  -3.961  1.00 61.52           C  
ATOM   2080  CD  LYS B  77     113.657  24.291  -3.496  1.00 76.44           C  
ATOM   2081  CE  LYS B  77     114.900  25.246  -3.545  1.00 85.23           C  
ATOM   2082  NZ  LYS B  77     115.522  25.371  -4.927  1.00 97.82           N1+
ATOM   2083  N   GLU B  78     113.922  19.128  -3.270  1.00 55.82           N  
ATOM   2084  CA  GLU B  78     114.993  18.272  -2.762  1.00 56.68           C  
ATOM   2085  C   GLU B  78     115.420  17.184  -3.745  1.00 57.06           C  
ATOM   2086  O   GLU B  78     116.597  16.851  -3.842  1.00 59.25           O  
ATOM   2087  CB  GLU B  78     114.569  17.631  -1.450  1.00 59.67           C  
ATOM   2088  CG  GLU B  78     114.671  18.625  -0.319  1.00 62.57           C  
ATOM   2089  CD  GLU B  78     114.023  18.150   0.969  1.00 69.02           C  
ATOM   2090  OE1 GLU B  78     113.615  16.974   1.053  1.00 64.27           O  
ATOM   2091  OE2 GLU B  78     113.937  18.977   1.893  1.00 63.83           O1-
ATOM   2092  N   ALA B  79     114.456  16.617  -4.452  1.00 57.12           N  
ATOM   2093  CA  ALA B  79     114.727  15.526  -5.370  1.00 57.07           C  
ATOM   2094  C   ALA B  79     115.455  16.097  -6.569  1.00 58.02           C  
ATOM   2095  O   ALA B  79     116.426  15.518  -7.059  1.00 56.39           O  
ATOM   2096  CB  ALA B  79     113.440  14.875  -5.779  1.00 57.02           C  
ATOM   2097  N   MET B  80     115.014  17.283  -6.978  1.00 57.09           N  
ATOM   2098  CA  MET B  80     115.599  17.973  -8.104  1.00 56.09           C  
ATOM   2099  C   MET B  80     117.008  18.457  -7.797  1.00 55.94           C  
ATOM   2100  O   MET B  80     117.928  18.274  -8.596  1.00 57.02           O  
ATOM   2101  CB  MET B  80     114.697  19.120  -8.534  1.00 53.98           C  
ATOM   2102  CG  MET B  80     113.420  18.650  -9.191  1.00 52.86           C  
ATOM   2103  SD  MET B  80     112.363  20.023  -9.617  1.00 61.03           S  
ATOM   2104  CE  MET B  80     113.229  20.671 -11.056  1.00 66.46           C  
ATOM   2105  N   VAL B  81     117.179  19.045  -6.628  1.00 60.30           N  
ATOM   2106  CA  VAL B  81     118.502  19.441  -6.163  1.00 62.51           C  
ATOM   2107  C   VAL B  81     119.448  18.239  -6.047  1.00 59.83           C  
ATOM   2108  O   VAL B  81     120.596  18.329  -6.434  1.00 61.61           O  
ATOM   2109  CB  VAL B  81     118.422  20.218  -4.833  1.00 65.08           C  
ATOM   2110  CG1 VAL B  81     119.794  20.337  -4.182  1.00 57.28           C  
ATOM   2111  CG2 VAL B  81     117.841  21.591  -5.087  1.00 63.07           C  
ATOM   2112  N   ALA B  82     118.962  17.122  -5.529  1.00 60.33           N  
ATOM   2113  CA  ALA B  82     119.783  15.914  -5.434  1.00 59.46           C  
ATOM   2114  C   ALA B  82     120.194  15.356  -6.800  1.00 61.52           C  
ATOM   2115  O   ALA B  82     121.180  14.652  -6.899  1.00 62.58           O  
ATOM   2116  CB  ALA B  82     119.041  14.847  -4.646  1.00 60.18           C  
ATOM   2117  N   SER B  83     119.433  15.649  -7.851  1.00 64.49           N  
ATOM   2118  CA  SER B  83     119.718  15.080  -9.167  1.00 64.59           C  
ATOM   2119  C   SER B  83     120.486  15.988 -10.104  1.00 62.89           C  
ATOM   2120  O   SER B  83     120.948  15.509 -11.115  1.00 62.07           O  
ATOM   2121  CB  SER B  83     118.421  14.643  -9.867  1.00 62.59           C  
ATOM   2122  OG  SER B  83     117.691  13.740  -9.057  1.00 79.01           O  
ATOM   2123  N   LEU B  84     120.588  17.285  -9.803  1.00 66.26           N  
ATOM   2124  CA  LEU B  84     121.321  18.232 -10.656  1.00 71.02           C  
ATOM   2125  C   LEU B  84     122.774  17.788 -10.927  1.00 74.59           C  
ATOM   2126  O   LEU B  84     123.368  17.017 -10.162  1.00 75.35           O  
ATOM   2127  CB  LEU B  84     121.346  19.622 -10.023  1.00 68.62           C  
ATOM   2128  CG  LEU B  84     120.157  20.559 -10.199  1.00 76.41           C  
ATOM   2129  CD1 LEU B  84     120.407  21.791  -9.339  1.00 81.74           C  
ATOM   2130  CD2 LEU B  84     119.927  20.959 -11.654  1.00 74.47           C  
ATOM   2131  N   GLY B  85     123.352  18.291 -12.008  1.00 75.02           N  
ATOM   2132  CA  GLY B  85     124.698  17.881 -12.394  1.00 77.25           C  
ATOM   2133  C   GLY B  85     124.614  16.626 -13.239  1.00 77.82           C  
ATOM   2134  O   GLY B  85     124.799  16.684 -14.458  1.00 80.81           O  
ATOM   2135  N   ASP B  86     124.297  15.494 -12.608  1.00 77.63           N  
ATOM   2136  CA  ASP B  86     124.075  14.242 -13.353  1.00 78.90           C  
ATOM   2137  C   ASP B  86     122.608  14.100 -13.837  1.00 77.43           C  
ATOM   2138  O   ASP B  86     121.950  13.083 -13.570  1.00 80.91           O  
ATOM   2139  CB  ASP B  86     124.531  13.014 -12.537  1.00 79.07           C  
ATOM   2140  CG  ASP B  86     123.598  12.682 -11.376  1.00 96.67           C  
ATOM   2141  OD1 ASP B  86     123.338  13.566 -10.524  1.00120.46           O  
ATOM   2142  OD2 ASP B  86     123.129  11.524 -11.312  1.00108.86           O1-
ATOM   2143  N   THR B  87     122.106  15.119 -14.546  1.00 72.18           N  
ATOM   2144  CA  THR B  87     120.734  15.099 -15.085  1.00 68.00           C  
ATOM   2145  C   THR B  87     120.696  15.543 -16.518  1.00 59.94           C  
ATOM   2146  O   THR B  87     121.351  16.514 -16.876  1.00 57.93           O  
ATOM   2147  CB  THR B  87     119.775  16.111 -14.388  1.00 66.04           C  
ATOM   2148  CG2 THR B  87     118.390  15.516 -14.233  1.00 53.23           C  
ATOM   2149  OG1 THR B  87     120.297  16.499 -13.119  1.00 88.50           O  
ATOM   2150  N   ARG B  88     119.855  14.891 -17.309  1.00 58.03           N  
ATOM   2151  CA  ARG B  88     119.573  15.360 -18.659  1.00 57.81           C  
ATOM   2152  C   ARG B  88     118.259  16.147 -18.707  1.00 57.17           C  
ATOM   2153  O   ARG B  88     117.859  16.623 -19.764  1.00 59.20           O  
ATOM   2154  CB  ARG B  88     119.554  14.184 -19.644  1.00 62.87           C  
ATOM   2155  CG  ARG B  88     120.938  13.549 -19.931  1.00 65.83           C  
ATOM   2156  CD  ARG B  88     121.260  12.412 -18.964  1.00 70.43           C  
ATOM   2157  N   GLY B  89     117.594  16.294 -17.561  1.00 56.71           N  
ATOM   2158  CA  GLY B  89     116.316  17.005 -17.493  1.00 54.08           C  
ATOM   2159  C   GLY B  89     115.333  16.300 -16.580  1.00 55.93           C  
ATOM   2160  O   GLY B  89     115.540  15.148 -16.192  1.00 55.55           O  
ATOM   2161  N   PHE B  90     114.251  17.000 -16.256  1.00 55.45           N  
ATOM   2162  CA  PHE B  90     113.268  16.525 -15.292  1.00 58.39           C  
ATOM   2163  C   PHE B  90     111.950  16.274 -15.987  1.00 58.20           C  
ATOM   2164  O   PHE B  90     111.443  17.144 -16.695  1.00 59.94           O  
ATOM   2165  CB  PHE B  90     113.088  17.532 -14.140  1.00 62.84           C  
ATOM   2166  CG  PHE B  90     114.270  17.610 -13.237  1.00 50.28           C  
ATOM   2167  CD1 PHE B  90     115.186  18.634 -13.355  1.00 60.77           C  
ATOM   2168  CD2 PHE B  90     114.500  16.603 -12.307  1.00 55.25           C  
ATOM   2169  CE1 PHE B  90     116.313  18.672 -12.533  1.00 55.40           C  
ATOM   2170  CE2 PHE B  90     115.604  16.631 -11.484  1.00 54.36           C  
ATOM   2171  CZ  PHE B  90     116.515  17.674 -11.592  1.00 54.64           C  
ATOM   2172  N   LEU B  91     111.424  15.064 -15.790  1.00 59.45           N  
ATOM   2173  CA  LEU B  91     110.122  14.668 -16.291  1.00 56.45           C  
ATOM   2174  C   LEU B  91     109.234  14.516 -15.070  1.00 58.42           C  
ATOM   2175  O   LEU B  91     109.348  13.554 -14.321  1.00 53.81           O  
ATOM   2176  CB  LEU B  91     110.238  13.353 -17.063  1.00 60.95           C  
ATOM   2177  CG  LEU B  91     108.991  12.762 -17.715  1.00 60.54           C  
ATOM   2178  CD1 LEU B  91     108.417  13.738 -18.727  1.00 55.81           C  
ATOM   2179  CD2 LEU B  91     109.317  11.406 -18.358  1.00 52.25           C  
ATOM   2180  N   ILE B  92     108.354  15.489 -14.866  1.00 58.74           N  
ATOM   2181  CA  ILE B  92     107.479  15.472 -13.710  1.00 59.39           C  
ATOM   2182  C   ILE B  92     106.075  14.987 -14.086  1.00 56.76           C  
ATOM   2183  O   ILE B  92     105.279  15.643 -14.747  1.00 58.51           O  
ATOM   2184  CB  ILE B  92     107.505  16.823 -12.975  1.00 55.58           C  
ATOM   2185  CG1 ILE B  92     108.971  17.207 -12.729  1.00 61.44           C  
ATOM   2186  CG2 ILE B  92     106.751  16.711 -11.641  1.00 58.66           C  
ATOM   2187  CD1 ILE B  92     109.154  18.549 -12.173  1.00 75.18           C  
ATOM   2188  N   ASP B  93     105.799  13.809 -13.594  1.00 59.93           N  
ATOM   2189  CA  ASP B  93     104.714  12.970 -14.040  1.00 57.14           C  
ATOM   2190  C   ASP B  93     103.518  13.170 -13.123  1.00 56.67           C  
ATOM   2191  O   ASP B  93     103.597  12.919 -11.935  1.00 58.17           O  
ATOM   2192  CB  ASP B  93     105.264  11.547 -13.977  1.00 59.09           C  
ATOM   2193  CG  ASP B  93     104.251  10.489 -14.255  1.00 60.38           C  
ATOM   2194  OD1 ASP B  93     103.067  10.828 -14.451  1.00 68.43           O  
ATOM   2195  OD2 ASP B  93     104.673   9.300 -14.274  1.00 60.62           O1-
ATOM   2196  N   GLY B  94     102.408  13.624 -13.685  1.00 60.36           N  
ATOM   2197  CA  GLY B  94     101.145  13.752 -12.945  1.00 60.80           C  
ATOM   2198  C   GLY B  94     101.018  15.052 -12.172  1.00 59.90           C  
ATOM   2199  O   GLY B  94     100.219  15.153 -11.240  1.00 66.48           O  
ATOM   2200  N   TYR B  95     101.781  16.056 -12.578  1.00 61.72           N  
ATOM   2201  CA  TYR B  95     101.928  17.297 -11.824  1.00 65.78           C  
ATOM   2202  C   TYR B  95     101.698  18.499 -12.743  1.00 65.45           C  
ATOM   2203  O   TYR B  95     102.075  18.428 -13.915  1.00 62.67           O  
ATOM   2204  CB  TYR B  95     103.345  17.370 -11.308  1.00 61.76           C  
ATOM   2205  CG  TYR B  95     103.616  18.496 -10.359  1.00 66.39           C  
ATOM   2206  CD1 TYR B  95     103.329  18.361  -9.004  1.00 59.22           C  
ATOM   2207  CD2 TYR B  95     104.179  19.688 -10.806  1.00 64.45           C  
ATOM   2208  CE1 TYR B  95     103.576  19.377  -8.127  1.00 64.50           C  
ATOM   2209  CE2 TYR B  95     104.447  20.719  -9.923  1.00 62.52           C  
ATOM   2210  CZ  TYR B  95     104.140  20.555  -8.583  1.00 56.87           C  
ATOM   2211  OH  TYR B  95     104.394  21.560  -7.685  1.00 62.45           O  
ATOM   2212  N   PRO B  96     101.081  19.589 -12.216  1.00 62.59           N  
ATOM   2213  CA  PRO B  96     100.518  19.740 -10.857  1.00 60.80           C  
ATOM   2214  C   PRO B  96      99.072  19.253 -10.762  1.00 60.40           C  
ATOM   2215  O   PRO B  96      98.436  19.020 -11.780  1.00 60.95           O  
ATOM   2216  CB  PRO B  96     100.574  21.243 -10.634  1.00 62.71           C  
ATOM   2217  CG  PRO B  96     100.318  21.812 -12.004  1.00 67.28           C  
ATOM   2218  CD  PRO B  96     100.888  20.819 -13.005  1.00 62.39           C  
ATOM   2219  N   ARG B  97      98.574  19.105  -9.537  1.00 60.30           N  
ATOM   2220  CA  ARG B  97      97.177  18.702  -9.275  1.00 60.33           C  
ATOM   2221  C   ARG B  97      96.180  19.868  -9.441  1.00 58.17           C  
ATOM   2222  O   ARG B  97      94.980  19.646  -9.632  1.00 54.62           O  
ATOM   2223  CB  ARG B  97      97.054  18.152  -7.842  1.00 61.40           C  
ATOM   2224  CG  ARG B  97      97.773  19.038  -6.820  1.00 62.27           C  
ATOM   2225  CD  ARG B  97      97.162  19.213  -5.469  1.00 65.42           C  
ATOM   2226  NE  ARG B  97      97.897  18.522  -4.434  1.00 75.59           N  
ATOM   2227  CZ  ARG B  97      98.290  18.997  -3.247  1.00 69.36           C  
ATOM   2228  NH1 ARG B  97      98.064  20.240  -2.825  1.00 74.55           N1+
ATOM   2229  NH2 ARG B  97      98.915  18.161  -2.435  1.00 61.70           N  
ATOM   2230  N   GLU B  98      96.698  21.098  -9.356  1.00 56.97           N  
ATOM   2231  CA  GLU B  98      95.885  22.314  -9.403  0.50 55.69           C  
ATOM   2233  C   GLU B  98      96.726  23.482  -9.895  1.00 52.78           C  
ATOM   2234  O   GLU B  98      97.947  23.440  -9.835  1.00 54.14           O  
ATOM   2235  CB  GLU B  98      95.356  22.624  -8.019  0.50 50.55           C  
ATOM   2237  CG  GLU B  98      96.367  22.237  -6.977  0.50 55.64           C  
ATOM   2239  CD  GLU B  98      96.201  22.931  -5.687  0.50 52.09           C  
ATOM   2241  OE1 GLU B  98      95.603  24.027  -5.667  0.50 65.58           O  
ATOM   2243  OE2 GLU B  98      96.696  22.376  -4.690  0.50 44.96           O1-
ATOM   2245  N   VAL B  99      96.056  24.508 -10.403  1.00 55.47           N  
ATOM   2246  CA  VAL B  99      96.715  25.648 -11.038  1.00 55.78           C  
ATOM   2247  C   VAL B  99      97.623  26.395 -10.069  1.00 56.21           C  
ATOM   2248  O   VAL B  99      98.724  26.761 -10.433  1.00 59.71           O  
ATOM   2249  CB  VAL B  99      95.678  26.632 -11.628  1.00 58.08           C  
ATOM   2250  CG1 VAL B  99      96.345  27.936 -12.101  1.00 59.09           C  
ATOM   2251  CG2 VAL B  99      94.882  25.975 -12.771  1.00 48.22           C  
ATOM   2252  N   LYS B 100      97.149  26.641  -8.855  1.00 53.54           N  
ATOM   2253  CA  LYS B 100      97.930  27.379  -7.856  1.00 58.07           C  
ATOM   2254  C   LYS B 100      99.211  26.667  -7.444  1.00 52.51           C  
ATOM   2255  O   LYS B 100     100.177  27.307  -7.113  1.00 53.03           O  
ATOM   2256  CB  LYS B 100      97.085  27.699  -6.604  1.00 58.23           C  
ATOM   2257  CG  LYS B 100      96.132  28.886  -6.808  1.00 64.92           C  
ATOM   2258  CD  LYS B 100      95.265  29.174  -5.578  1.00 63.70           C  
ATOM   2259  N   GLN B 101      99.207  25.343  -7.458  1.00 55.92           N  
ATOM   2260  CA  GLN B 101     100.399  24.572  -7.154  1.00 57.13           C  
ATOM   2261  C   GLN B 101     101.403  24.729  -8.303  1.00 59.81           C  
ATOM   2262  O   GLN B 101     102.605  24.894  -8.075  1.00 62.78           O  
ATOM   2263  CB  GLN B 101     100.022  23.116  -6.919  1.00 56.17           C  
ATOM   2264  CG  GLN B 101     101.166  22.233  -6.524  1.00 59.54           C  
ATOM   2265  CD  GLN B 101     100.810  20.767  -6.574  1.00 72.95           C  
ATOM   2266  NE2 GLN B 101     101.174  20.033  -5.513  1.00 63.36           N  
ATOM   2267  OE1 GLN B 101     100.229  20.286  -7.560  1.00 63.97           O  
ATOM   2268  N   GLY B 102     100.906  24.697  -9.537  1.00 60.24           N  
ATOM   2269  CA  GLY B 102     101.743  24.955 -10.699  1.00 59.34           C  
ATOM   2270  C   GLY B 102     102.356  26.339 -10.708  1.00 58.09           C  
ATOM   2271  O   GLY B 102     103.523  26.496 -11.031  1.00 58.35           O  
ATOM   2272  N   GLU B 103     101.559  27.348 -10.360  1.00 57.62           N  
ATOM   2273  CA  GLU B 103     102.043  28.716 -10.268  1.00 56.34           C  
ATOM   2274  C   GLU B 103     103.164  28.857  -9.243  1.00 56.08           C  
ATOM   2275  O   GLU B 103     104.187  29.466  -9.513  1.00 56.62           O  
ATOM   2276  CB  GLU B 103     100.901  29.674  -9.912  1.00 60.16           C  
ATOM   2277  CG  GLU B 103      99.870  29.840 -11.022  1.00 64.82           C  
ATOM   2278  CD  GLU B 103      98.709  30.747 -10.638  1.00 56.67           C  
ATOM   2279  OE1 GLU B 103      98.217  30.656  -9.488  1.00 68.54           O  
ATOM   2280  OE2 GLU B 103      98.284  31.544 -11.500  1.00 68.27           O1-
ATOM   2281  N   GLU B 104     102.956  28.292  -8.062  1.00 57.00           N  
ATOM   2282  CA  GLU B 104     103.972  28.291  -7.000  1.00 58.20           C  
ATOM   2283  C   GLU B 104     105.258  27.543  -7.445  1.00 54.15           C  
ATOM   2284  O   GLU B 104     106.383  27.961  -7.155  1.00 52.87           O  
ATOM   2285  CB  GLU B 104     103.350  27.692  -5.720  1.00 50.98           C  
ATOM   2286  CG  GLU B 104     104.106  27.929  -4.449  1.00 62.00           C  
ATOM   2287  CD  GLU B 104     103.696  26.971  -3.274  1.00 71.71           C  
ATOM   2288  OE1 GLU B 104     103.077  25.877  -3.489  1.00 63.57           O  
ATOM   2289  OE2 GLU B 104     104.032  27.329  -2.118  1.00 68.42           O1-
ATOM   2290  N   PHE B 105     105.098  26.447  -8.170  1.00 55.20           N  
ATOM   2291  CA  PHE B 105     106.260  25.756  -8.759  1.00 57.38           C  
ATOM   2292  C   PHE B 105     107.041  26.679  -9.677  1.00 56.15           C  
ATOM   2293  O   PHE B 105     108.279  26.722  -9.648  1.00 56.01           O  
ATOM   2294  CB  PHE B 105     105.830  24.538  -9.584  1.00 59.88           C  
ATOM   2295  CG  PHE B 105     106.988  23.715 -10.092  1.00 57.75           C  
ATOM   2296  CD1 PHE B 105     107.397  22.577  -9.413  1.00 54.15           C  
ATOM   2297  CD2 PHE B 105     107.672  24.083 -11.247  1.00 53.33           C  
ATOM   2298  CE1 PHE B 105     108.464  21.827  -9.886  1.00 69.62           C  
ATOM   2299  CE2 PHE B 105     108.753  23.336 -11.716  1.00 60.48           C  
ATOM   2300  CZ  PHE B 105     109.138  22.210 -11.041  1.00 57.47           C  
ATOM   2301  N   GLY B 106     106.299  27.373 -10.534  1.00 58.53           N  
ATOM   2302  CA  GLY B 106     106.876  28.334 -11.453  1.00 57.37           C  
ATOM   2303  C   GLY B 106     107.718  29.356 -10.724  1.00 58.81           C  
ATOM   2304  O   GLY B 106     108.880  29.523 -11.036  1.00 63.76           O  
ATOM   2305  N   ARG B 107     107.129  30.037  -9.750  1.00 58.19           N  
ATOM   2306  CA  ARG B 107     107.832  31.029  -8.924  1.00 58.79           C  
ATOM   2307  C   ARG B 107     109.029  30.499  -8.098  1.00 59.24           C  
ATOM   2308  O   ARG B 107     110.025  31.191  -7.960  1.00 62.00           O  
ATOM   2309  CB  ARG B 107     106.852  31.657  -7.921  1.00 60.01           C  
ATOM   2310  CG  ARG B 107     105.979  32.767  -8.445  1.00 72.27           C  
ATOM   2311  CD  ARG B 107     105.020  33.283  -7.357  1.00 71.52           C  
ATOM   2312  NE  ARG B 107     103.639  32.896  -7.660  1.00 91.52           N  
ATOM   2313  CZ  ARG B 107     102.877  32.052  -6.953  1.00 96.28           C  
ATOM   2314  NH1 ARG B 107     101.642  31.805  -7.389  1.00 92.13           N1+
ATOM   2315  NH2 ARG B 107     103.309  31.461  -5.826  1.00 71.85           N  
ATOM   2316  N   ARG B 108     108.911  29.323  -7.479  1.00 59.09           N  
ATOM   2317  CA  ARG B 108     109.922  28.878  -6.498  1.00 58.49           C  
ATOM   2318  C   ARG B 108     110.967  27.924  -7.072  1.00 56.45           C  
ATOM   2319  O   ARG B 108     111.968  27.662  -6.438  1.00 54.97           O  
ATOM   2320  CB  ARG B 108     109.243  28.191  -5.315  1.00 63.26           C  
ATOM   2321  CG  ARG B 108     108.108  28.998  -4.657  1.00 74.21           C  
ATOM   2322  CD  ARG B 108     108.606  29.984  -3.642  1.00 83.31           C  
ATOM   2323  NE  ARG B 108     107.567  30.961  -3.291  1.00105.66           N  
ATOM   2324  CZ  ARG B 108     107.480  32.220  -3.748  1.00102.01           C  
ATOM   2325  NH1 ARG B 108     108.373  32.730  -4.601  1.00 95.34           N1+
ATOM   2326  NH2 ARG B 108     106.478  32.989  -3.335  1.00 89.51           N  
ATOM   2327  N   ILE B 109     110.719  27.362  -8.252  1.00 58.13           N  
ATOM   2328  CA  ILE B 109     111.646  26.398  -8.841  1.00 58.55           C  
ATOM   2329  C   ILE B 109     111.943  26.825 -10.270  1.00 59.08           C  
ATOM   2330  O   ILE B 109     113.054  27.216 -10.576  1.00 62.00           O  
ATOM   2331  CB  ILE B 109     111.105  24.935  -8.756  1.00 58.09           C  
ATOM   2332  CG1 ILE B 109     111.017  24.486  -7.289  1.00 60.87           C  
ATOM   2333  CG2 ILE B 109     111.995  23.952  -9.528  1.00 57.75           C  
ATOM   2334  CD1 ILE B 109     110.609  23.009  -7.108  1.00 63.93           C  
ATOM   2335  N   GLY B 110     110.937  26.795 -11.126  1.00 58.74           N  
ATOM   2336  CA  GLY B 110     111.146  27.147 -12.517  1.00 60.31           C  
ATOM   2337  C   GLY B 110     109.924  26.828 -13.341  1.00 60.96           C  
ATOM   2338  O   GLY B 110     109.086  25.971 -12.969  1.00 60.78           O  
ATOM   2339  N   ASP B 111     109.799  27.528 -14.457  1.00 57.89           N  
ATOM   2340  CA  ASP B 111     108.691  27.282 -15.356  1.00 59.22           C  
ATOM   2341  C   ASP B 111     109.044  26.086 -16.221  1.00 56.48           C  
ATOM   2342  O   ASP B 111     110.170  25.985 -16.724  1.00 58.37           O  
ATOM   2343  CB  ASP B 111     108.403  28.520 -16.193  1.00 55.97           C  
ATOM   2344  CG  ASP B 111     108.148  29.733 -15.334  1.00 71.33           C  
ATOM   2345  OD1 ASP B 111     107.279  29.639 -14.445  1.00 71.26           O  
ATOM   2346  OD2 ASP B 111     108.835  30.765 -15.522  1.00 78.27           O1-
ATOM   2347  N   PRO B 112     108.098  25.164 -16.381  1.00 55.79           N  
ATOM   2348  CA  PRO B 112     108.346  24.066 -17.298  1.00 57.86           C  
ATOM   2349  C   PRO B 112     108.394  24.584 -18.727  1.00 56.64           C  
ATOM   2350  O   PRO B 112     107.588  25.425 -19.098  1.00 54.44           O  
ATOM   2351  CB  PRO B 112     107.112  23.183 -17.123  1.00 54.42           C  
ATOM   2352  CG  PRO B 112     106.063  24.136 -16.686  1.00 59.11           C  
ATOM   2353  CD  PRO B 112     106.751  25.084 -15.789  1.00 55.86           C  
ATOM   2354  N   GLN B 113     109.314  24.064 -19.524  1.00 56.50           N  
ATOM   2355  CA  GLN B 113     109.386  24.431 -20.932  1.00 57.38           C  
ATOM   2356  C   GLN B 113     108.255  23.754 -21.741  1.00 57.17           C  
ATOM   2357  O   GLN B 113     107.819  24.258 -22.764  1.00 59.53           O  
ATOM   2358  CB  GLN B 113     110.764  24.069 -21.484  1.00 56.53           C  
ATOM   2359  CG  GLN B 113     111.897  24.963 -20.966  1.00 61.96           C  
ATOM   2360  CD  GLN B 113     112.528  24.493 -19.660  1.00 68.63           C  
ATOM   2361  NE2 GLN B 113     113.154  25.414 -18.943  1.00 68.41           N  
ATOM   2362  OE1 GLN B 113     112.456  23.324 -19.307  1.00 60.76           O  
ATOM   2363  N   LEU B 114     107.741  22.643 -21.235  1.00 58.41           N  
ATOM   2364  CA  LEU B 114     106.719  21.872 -21.927  1.00 56.59           C  
ATOM   2365  C   LEU B 114     105.812  21.170 -20.903  1.00 57.19           C  
ATOM   2366  O   LEU B 114     106.311  20.561 -19.957  1.00 51.03           O  
ATOM   2367  CB  LEU B 114     107.436  20.833 -22.799  1.00 60.27           C  
ATOM   2368  CG  LEU B 114     106.634  19.956 -23.751  1.00 67.77           C  
ATOM   2369  CD1 LEU B 114     105.889  20.797 -24.753  1.00 75.16           C  
ATOM   2370  CD2 LEU B 114     107.572  19.010 -24.435  1.00 63.62           C  
ATOM   2371  N   VAL B 115     104.496  21.305 -21.090  1.00 56.59           N  
ATOM   2372  CA  VAL B 115     103.495  20.492 -20.403  1.00 55.73           C  
ATOM   2373  C   VAL B 115     102.834  19.551 -21.439  1.00 57.26           C  
ATOM   2374  O   VAL B 115     102.100  19.983 -22.325  1.00 56.75           O  
ATOM   2375  CB  VAL B 115     102.437  21.359 -19.676  1.00 55.13           C  
ATOM   2376  CG1 VAL B 115     101.460  20.481 -18.865  1.00 59.39           C  
ATOM   2377  CG2 VAL B 115     103.124  22.382 -18.728  1.00 60.86           C  
ATOM   2378  N   ILE B 116     103.158  18.268 -21.354  1.00 59.72           N  
ATOM   2379  CA  ILE B 116     102.583  17.273 -22.240  1.00 58.25           C  
ATOM   2380  C   ILE B 116     101.266  16.778 -21.668  1.00 59.46           C  
ATOM   2381  O   ILE B 116     101.192  16.319 -20.529  1.00 57.02           O  
ATOM   2382  CB  ILE B 116     103.540  16.080 -22.462  1.00 60.86           C  
ATOM   2383  CG1 ILE B 116     104.773  16.519 -23.262  1.00 58.75           C  
ATOM   2384  CG2 ILE B 116     102.827  14.951 -23.223  1.00 58.60           C  
ATOM   2385  CD1 ILE B 116     105.998  15.631 -23.020  1.00 61.19           C  
ATOM   2386  N   CYS B 117     100.222  16.877 -22.472  1.00 63.11           N  
ATOM   2387  CA  CYS B 117      98.939  16.332 -22.096  1.00 62.06           C  
ATOM   2388  C   CYS B 117      98.635  15.090 -22.918  1.00 60.85           C  
ATOM   2389  O   CYS B 117      98.528  15.142 -24.150  1.00 60.61           O  
ATOM   2390  CB  CYS B 117      97.856  17.353 -22.330  1.00 63.41           C  
ATOM   2391  SG  CYS B 117      96.304  16.755 -21.709  1.00 74.97           S  
ATOM   2392  N   MET B 118      98.473  13.968 -22.245  1.00 60.71           N  
ATOM   2393  CA  MET B 118      98.172  12.732 -22.955  1.00 63.79           C  
ATOM   2394  C   MET B 118      96.693  12.573 -23.113  1.00 61.85           C  
ATOM   2395  O   MET B 118      95.988  12.151 -22.209  1.00 66.93           O  
ATOM   2396  CB  MET B 118      98.905  11.555 -22.346  1.00 61.69           C  
ATOM   2397  CG  MET B 118     100.246  11.482 -23.093  1.00 67.50           C  
ATOM   2398  SD  MET B 118     101.273  10.235 -22.496  1.00 83.59           S  
ATOM   2399  CE  MET B 118     100.641   8.799 -23.374  1.00 73.40           C  
ATOM   2400  N   ASP B 119      96.250  12.973 -24.305  1.00 63.56           N  
ATOM   2401  CA  ASP B 119      94.856  13.160 -24.612  1.00 65.23           C  
ATOM   2402  C   ASP B 119      94.224  11.884 -25.145  1.00 60.66           C  
ATOM   2403  O   ASP B 119      94.656  11.330 -26.122  1.00 58.07           O  
ATOM   2404  CB  ASP B 119      94.700  14.282 -25.635  1.00 69.71           C  
ATOM   2405  CG  ASP B 119      93.313  14.873 -25.622  1.00 83.49           C  
ATOM   2406  OD1 ASP B 119      92.906  15.402 -24.559  1.00106.17           O  
ATOM   2407  OD2 ASP B 119      92.632  14.808 -26.664  1.00106.60           O1-
ATOM   2408  N   CYS B 120      93.143  11.462 -24.515  1.00 64.95           N  
ATOM   2409  CA  CYS B 120      92.609  10.132 -24.735  1.00 64.71           C  
ATOM   2410  C   CYS B 120      91.125  10.105 -24.384  1.00 59.77           C  
ATOM   2411  O   CYS B 120      90.704  10.736 -23.413  1.00 64.99           O  
ATOM   2412  CB  CYS B 120      93.376   9.177 -23.812  1.00 65.74           C  
ATOM   2413  SG  CYS B 120      93.298   7.526 -24.294  1.00 75.03           S  
ATOM   2414  N   SER B 121      90.341   9.356 -25.145  1.00 54.82           N  
ATOM   2415  CA  SER B 121      88.925   9.223 -24.877  1.00 58.01           C  
ATOM   2416  C   SER B 121      88.653   8.339 -23.654  1.00 56.76           C  
ATOM   2417  O   SER B 121      89.431   7.425 -23.311  1.00 57.14           O  
ATOM   2418  CB  SER B 121      88.185   8.657 -26.109  1.00 58.35           C  
ATOM   2419  OG  SER B 121      88.536   7.298 -26.329  1.00 61.32           O  
ATOM   2420  N   ALA B 122      87.521   8.615 -23.019  1.00 56.07           N  
ATOM   2421  CA  ALA B 122      87.021   7.798 -21.931  1.00 58.10           C  
ATOM   2422  C   ALA B 122      86.934   6.288 -22.297  1.00 59.47           C  
ATOM   2423  O   ALA B 122      87.310   5.410 -21.492  1.00 59.77           O  
ATOM   2424  CB  ALA B 122      85.638   8.310 -21.502  1.00 60.04           C  
ATOM   2425  N   ASP B 123      86.421   6.012 -23.498  1.00 55.98           N  
ATOM   2426  CA  ASP B 123      86.192   4.649 -23.976  1.00 58.96           C  
ATOM   2427  C   ASP B 123      87.501   3.872 -24.042  1.00 54.58           C  
ATOM   2428  O   ASP B 123      87.601   2.739 -23.599  1.00 54.53           O  
ATOM   2429  CB  ASP B 123      85.521   4.690 -25.359  1.00 64.80           C  
ATOM   2430  CG  ASP B 123      85.101   3.308 -25.849  1.00 76.65           C  
ATOM   2431  OD1 ASP B 123      85.589   2.848 -26.913  1.00 80.25           O  
ATOM   2432  OD2 ASP B 123      84.296   2.674 -25.142  1.00104.85           O1-
ATOM   2433  N   THR B 124      88.528   4.520 -24.554  1.00 55.11           N  
ATOM   2434  CA  THR B 124      89.833   3.896 -24.687  1.00 56.03           C  
ATOM   2435  C   THR B 124      90.476   3.676 -23.334  1.00 54.58           C  
ATOM   2436  O   THR B 124      90.963   2.576 -23.038  1.00 56.23           O  
ATOM   2437  CB  THR B 124      90.724   4.752 -25.573  1.00 54.42           C  
ATOM   2438  CG2 THR B 124      92.159   4.228 -25.582  1.00 48.62           C  
ATOM   2439  OG1 THR B 124      90.181   4.742 -26.900  1.00 53.48           O  
ATOM   2440  N   MET B 125      90.477   4.726 -22.516  1.00 55.01           N  
ATOM   2441  CA  MET B 125      90.945   4.597 -21.129  1.00 58.78           C  
ATOM   2442  C   MET B 125      90.207   3.457 -20.413  1.00 55.46           C  
ATOM   2443  O   MET B 125      90.835   2.612 -19.770  1.00 52.17           O  
ATOM   2444  CB  MET B 125      90.799   5.927 -20.397  1.00 56.45           C  
ATOM   2445  CG  MET B 125      91.773   7.023 -20.935  1.00 57.90           C  
ATOM   2446  SD  MET B 125      91.901   8.491 -19.854  1.00 69.20           S  
ATOM   2447  CE  MET B 125      90.357   9.254 -20.347  1.00 55.68           C  
ATOM   2448  N   THR B 126      88.881   3.408 -20.581  1.00 54.81           N  
ATOM   2449  CA  THR B 126      88.071   2.370 -19.955  1.00 54.22           C  
ATOM   2450  C   THR B 126      88.438   0.974 -20.460  1.00 56.56           C  
ATOM   2451  O   THR B 126      88.574   0.044 -19.649  1.00 55.64           O  
ATOM   2452  CB  THR B 126      86.584   2.593 -20.196  1.00 52.26           C  
ATOM   2453  CG2 THR B 126      85.795   1.490 -19.546  1.00 51.66           C  
ATOM   2454  OG1 THR B 126      86.171   3.860 -19.655  1.00 55.48           O  
ATOM   2455  N   ASN B 127      88.605   0.809 -21.784  1.00 52.44           N  
ATOM   2456  CA  ASN B 127      89.002  -0.501 -22.298  1.00 52.70           C  
ATOM   2457  C   ASN B 127      90.360  -0.997 -21.774  1.00 53.24           C  
ATOM   2458  O   ASN B 127      90.488  -2.168 -21.379  1.00 52.75           O  
ATOM   2459  CB  ASN B 127      88.930  -0.572 -23.815  1.00 48.54           C  
ATOM   2460  CG  ASN B 127      87.491  -0.642 -24.324  1.00 44.93           C  
ATOM   2461  ND2 ASN B 127      87.310  -0.569 -25.628  1.00 42.16           N  
ATOM   2462  OD1 ASN B 127      86.567  -0.760 -23.542  1.00 49.21           O  
ATOM   2463  N   ARG B 128      91.334  -0.098 -21.707  1.00 53.06           N  
ATOM   2464  CA  ARG B 128      92.670  -0.440 -21.208  1.00 54.23           C  
ATOM   2465  C   ARG B 128      92.615  -0.840 -19.753  1.00 54.83           C  
ATOM   2466  O   ARG B 128      93.248  -1.829 -19.345  1.00 55.03           O  
ATOM   2467  CB  ARG B 128      93.640   0.730 -21.408  1.00 49.42           C  
ATOM   2468  CG  ARG B 128      93.930   0.989 -22.902  1.00 46.75           C  
ATOM   2469  CD  ARG B 128      94.631   2.275 -23.075  1.00 47.39           C  
ATOM   2470  NE  ARG B 128      95.004   2.589 -24.442  1.00 54.19           N  
ATOM   2471  CZ  ARG B 128      95.428   3.793 -24.833  1.00 55.38           C  
ATOM   2472  NH1 ARG B 128      95.574   4.781 -23.971  1.00 49.36           N1+
ATOM   2473  NH2 ARG B 128      95.721   4.008 -26.093  1.00 53.39           N  
ATOM   2474  N   LEU B 129      91.825  -0.095 -18.979  1.00 57.18           N  
ATOM   2475  CA  LEU B 129      91.641  -0.398 -17.554  1.00 54.94           C  
ATOM   2476  C   LEU B 129      90.868  -1.694 -17.313  1.00 54.53           C  
ATOM   2477  O   LEU B 129      91.216  -2.456 -16.408  1.00 55.50           O  
ATOM   2478  CB  LEU B 129      90.983   0.789 -16.855  1.00 57.23           C  
ATOM   2479  CG  LEU B 129      91.937   1.992 -16.768  1.00 62.14           C  
ATOM   2480  CD1 LEU B 129      91.257   3.219 -16.220  1.00 59.46           C  
ATOM   2481  CD2 LEU B 129      93.177   1.628 -15.943  1.00 55.82           C  
ATOM   2482  N   LEU B 130      89.854  -1.960 -18.137  1.00 52.78           N  
ATOM   2483  CA  LEU B 130      89.127  -3.223 -18.082  1.00 53.95           C  
ATOM   2484  C   LEU B 130      90.029  -4.415 -18.371  1.00 53.83           C  
ATOM   2485  O   LEU B 130      89.985  -5.413 -17.660  1.00 54.86           O  
ATOM   2486  CB  LEU B 130      87.943  -3.234 -19.034  1.00 54.69           C  
ATOM   2487  CG  LEU B 130      86.678  -2.522 -18.568  1.00 58.81           C  
ATOM   2488  CD1 LEU B 130      85.680  -2.517 -19.737  1.00 72.33           C  
ATOM   2489  CD2 LEU B 130      86.097  -3.226 -17.335  1.00 52.00           C  
ATOM   2490  N   GLN B 131      90.877  -4.291 -19.376  1.00 53.39           N  
ATOM   2491  CA  GLN B 131      91.814  -5.350 -19.712  1.00 54.37           C  
ATOM   2492  C   GLN B 131      92.757  -5.717 -18.554  1.00 55.65           C  
ATOM   2493  O   GLN B 131      93.079  -6.890 -18.371  1.00 52.72           O  
ATOM   2494  CB  GLN B 131      92.655  -4.924 -20.914  1.00 55.43           C  
ATOM   2495  CG  GLN B 131      93.790  -5.870 -21.238  1.00 50.57           C  
ATOM   2496  CD  GLN B 131      93.270  -7.173 -21.803  1.00 67.75           C  
ATOM   2497  NE2 GLN B 131      93.675  -8.283 -21.201  1.00 70.45           N  
ATOM   2498  OE1 GLN B 131      92.513  -7.183 -22.779  1.00 85.18           O  
ATOM   2499  N   MET B 132      93.228  -4.697 -17.836  1.00 57.07           N  
ATOM   2500  CA  MET B 132      94.147  -4.845 -16.703  1.00 66.41           C  
ATOM   2501  C   MET B 132      93.438  -5.239 -15.403  1.00 61.15           C  
ATOM   2502  O   MET B 132      94.086  -5.631 -14.442  1.00 63.07           O  
ATOM   2503  CB  MET B 132      94.861  -3.514 -16.420  1.00 60.09           C  
ATOM   2504  CG  MET B 132      95.953  -3.174 -17.377  1.00 70.94           C  
ATOM   2505  SD  MET B 132      96.480  -1.497 -17.039  1.00 86.93           S  
ATOM   2506  CE  MET B 132      97.172  -1.671 -15.380  1.00106.53           C  
ATOM   2507  N   SER B 133      92.121  -5.074 -15.375  1.00 60.35           N  
ATOM   2508  CA  SER B 133      91.329  -5.330 -14.188  1.00 57.50           C  
ATOM   2509  C   SER B 133      91.452  -6.795 -13.734  1.00 59.41           C  
ATOM   2510  O   SER B 133      91.412  -7.740 -14.551  1.00 60.80           O  
ATOM   2511  CB  SER B 133      89.864  -4.973 -14.468  1.00 53.40           C  
ATOM   2512  OG  SER B 133      89.082  -5.159 -13.328  1.00 58.56           O  
ATOM   2513  N   ARG B 134      91.606  -6.971 -12.423  1.00 59.40           N  
ATOM   2514  CA  ARG B 134      91.661  -8.293 -11.817  1.00 61.18           C  
ATOM   2515  C   ARG B 134      90.317  -8.695 -11.171  1.00 59.96           C  
ATOM   2516  O   ARG B 134      90.194  -9.817 -10.669  1.00 64.29           O  
ATOM   2517  CB  ARG B 134      92.801  -8.358 -10.779  1.00 62.28           C  
ATOM   2518  CG  ARG B 134      94.170  -7.830 -11.277  1.00 67.75           C  
ATOM   2519  N   SER B 135      89.308  -7.818 -11.191  1.00 60.33           N  
ATOM   2520  CA  SER B 135      88.049  -8.124 -10.484  1.00 58.95           C  
ATOM   2521  C   SER B 135      87.342  -9.214 -11.233  1.00 59.23           C  
ATOM   2522  O   SER B 135      87.495  -9.343 -12.439  1.00 60.68           O  
ATOM   2523  CB  SER B 135      87.091  -6.935 -10.383  1.00 55.43           C  
ATOM   2524  OG  SER B 135      86.668  -6.506 -11.671  1.00 82.34           O  
ATOM   2525  N   SER B 136      86.547  -9.983 -10.508  1.00 59.57           N  
ATOM   2526  CA  SER B 136      85.670 -10.944 -11.136  1.00 59.74           C  
ATOM   2527  C   SER B 136      84.211 -10.511 -10.910  1.00 59.30           C  
ATOM   2528  O   SER B 136      83.287 -11.330 -11.004  1.00 60.03           O  
ATOM   2529  CB  SER B 136      85.964 -12.340 -10.581  1.00 57.68           C  
ATOM   2530  OG  SER B 136      85.996 -12.314  -9.159  1.00 62.62           O  
ATOM   2531  N   LEU B 137      84.002  -9.222 -10.607  1.00 59.55           N  
ATOM   2532  CA  LEU B 137      82.649  -8.652 -10.633  1.00 59.19           C  
ATOM   2533  C   LEU B 137      82.181  -8.656 -12.095  1.00 56.92           C  
ATOM   2534  O   LEU B 137      83.009  -8.792 -13.004  1.00 59.59           O  
ATOM   2535  CB  LEU B 137      82.621  -7.227 -10.066  1.00 62.28           C  
ATOM   2536  CG  LEU B 137      82.801  -7.081  -8.550  1.00 66.06           C  
ATOM   2537  CD1 LEU B 137      82.962  -5.607  -8.192  1.00 60.52           C  
ATOM   2538  CD2 LEU B 137      81.649  -7.713  -7.762  1.00 61.20           C  
ATOM   2539  N   PRO B 138      80.855  -8.557 -12.329  1.00 57.26           N  
ATOM   2540  CA  PRO B 138      80.381  -8.271 -13.695  1.00 57.18           C  
ATOM   2541  C   PRO B 138      81.055  -7.040 -14.321  1.00 57.99           C  
ATOM   2542  O   PRO B 138      81.341  -6.069 -13.620  1.00 59.50           O  
ATOM   2543  CB  PRO B 138      78.875  -8.025 -13.506  1.00 63.53           C  
ATOM   2544  CG  PRO B 138      78.501  -8.769 -12.250  1.00 54.70           C  
ATOM   2545  CD  PRO B 138      79.741  -8.773 -11.376  1.00 60.17           C  
ATOM   2546  N   VAL B 139      81.306  -7.088 -15.629  1.00 58.12           N  
ATOM   2547  CA  VAL B 139      81.949  -5.973 -16.343  1.00 59.44           C  
ATOM   2548  C   VAL B 139      81.201  -4.648 -16.223  1.00 59.23           C  
ATOM   2549  O   VAL B 139      81.808  -3.563 -16.279  1.00 61.29           O  
ATOM   2550  CB  VAL B 139      82.143  -6.257 -17.883  1.00 66.15           C  
ATOM   2551  CG1 VAL B 139      83.339  -7.174 -18.112  1.00 67.93           C  
ATOM   2552  CG2 VAL B 139      80.843  -6.814 -18.540  1.00 64.72           C  
ATOM   2553  N   ASP B 140      79.882  -4.747 -16.094  1.00 60.00           N  
ATOM   2554  CA  ASP B 140      79.029  -3.588 -15.928  1.00 64.90           C  
ATOM   2555  C   ASP B 140      79.450  -2.805 -14.681  1.00 59.58           C  
ATOM   2556  O   ASP B 140      79.567  -1.591 -14.724  1.00 59.15           O  
ATOM   2557  CB  ASP B 140      77.566  -4.059 -15.838  1.00 68.78           C  
ATOM   2558  CG  ASP B 140      76.581  -2.910 -15.663  1.00 88.91           C  
ATOM   2559  OD1 ASP B 140      76.801  -1.827 -16.252  1.00104.04           O  
ATOM   2560  OD2 ASP B 140      75.577  -3.099 -14.936  1.00107.77           O1-
ATOM   2561  N   ASP B 141      79.680  -3.532 -13.589  1.00 59.18           N  
ATOM   2562  CA  ASP B 141      80.071  -2.956 -12.296  1.00 60.86           C  
ATOM   2563  C   ASP B 141      81.441  -2.309 -12.388  1.00 58.39           C  
ATOM   2564  O   ASP B 141      81.631  -1.156 -12.011  1.00 55.96           O  
ATOM   2565  CB  ASP B 141      80.113  -4.054 -11.219  1.00 59.19           C  
ATOM   2566  CG  ASP B 141      78.783  -4.787 -11.064  1.00 73.66           C  
ATOM   2567  OD1 ASP B 141      77.782  -4.387 -11.706  1.00 79.62           O  
ATOM   2568  OD2 ASP B 141      78.747  -5.773 -10.300  1.00 84.46           O1-
ATOM   2569  N   THR B 142      82.389  -3.079 -12.915  1.00 58.80           N  
ATOM   2570  CA  THR B 142      83.776  -2.639 -13.034  1.00 59.02           C  
ATOM   2571  C   THR B 142      83.894  -1.383 -13.898  1.00 55.76           C  
ATOM   2572  O   THR B 142      84.674  -0.498 -13.602  1.00 55.57           O  
ATOM   2573  CB  THR B 142      84.640  -3.785 -13.583  1.00 59.58           C  
ATOM   2574  CG2 THR B 142      86.080  -3.350 -13.717  1.00 62.00           C  
ATOM   2575  OG1 THR B 142      84.548  -4.899 -12.682  1.00 54.13           O  
ATOM   2576  N   THR B 143      83.072  -1.316 -14.941  1.00 57.28           N  
ATOM   2577  CA  THR B 143      83.019  -0.176 -15.851  1.00 58.51           C  
ATOM   2578  C   THR B 143      82.436   1.085 -15.197  1.00 58.80           C  
ATOM   2579  O   THR B 143      82.871   2.183 -15.516  1.00 56.51           O  
ATOM   2580  CB  THR B 143      82.222  -0.555 -17.137  1.00 57.65           C  
ATOM   2581  CG2 THR B 143      82.288   0.522 -18.195  1.00 63.66           C  
ATOM   2582  OG1 THR B 143      82.786  -1.733 -17.685  1.00 55.10           O  
ATOM   2583  N   LYS B 144      81.470   0.919 -14.282  1.00 61.56           N  
ATOM   2584  CA  LYS B 144      80.901   2.045 -13.533  1.00 60.67           C  
ATOM   2585  C   LYS B 144      81.934   2.608 -12.558  1.00 60.34           C  
ATOM   2586  O   LYS B 144      82.025   3.830 -12.331  1.00 61.89           O  
ATOM   2587  CB  LYS B 144      79.654   1.606 -12.760  1.00 62.13           C  
ATOM   2588  CG  LYS B 144      78.517   1.070 -13.625  1.00 73.91           C  
ATOM   2589  N   THR B 145      82.701   1.703 -11.965  1.00 55.49           N  
ATOM   2590  CA  THR B 145      83.768   2.096 -11.071  1.00 57.06           C  
ATOM   2591  C   THR B 145      84.847   2.892 -11.862  1.00 57.37           C  
ATOM   2592  O   THR B 145      85.237   3.990 -11.467  1.00 58.04           O  
ATOM   2593  CB  THR B 145      84.328   0.842 -10.329  1.00 51.13           C  
ATOM   2594  CG2 THR B 145      85.441   1.225  -9.361  1.00 56.32           C  
ATOM   2595  OG1 THR B 145      83.276   0.208  -9.575  1.00 53.07           O  
ATOM   2596  N   ILE B 146      85.273   2.348 -13.004  1.00 59.30           N  
ATOM   2597  CA  ILE B 146      86.293   2.984 -13.861  1.00 57.29           C  
ATOM   2598  C   ILE B 146      85.821   4.360 -14.342  1.00 56.62           C  
ATOM   2599  O   ILE B 146      86.577   5.339 -14.341  1.00 55.88           O  
ATOM   2600  CB  ILE B 146      86.630   2.077 -15.047  1.00 58.82           C  
ATOM   2601  CG1 ILE B 146      87.420   0.839 -14.578  1.00 58.68           C  
ATOM   2602  CG2 ILE B 146      87.364   2.835 -16.134  1.00 58.80           C  
ATOM   2603  CD1 ILE B 146      87.419  -0.330 -15.627  1.00 57.67           C  
ATOM   2604  N   ALA B 147      84.552   4.423 -14.722  1.00 55.87           N  
ATOM   2605  CA  ALA B 147      83.907   5.677 -15.087  1.00 57.01           C  
ATOM   2606  C   ALA B 147      84.056   6.758 -14.024  1.00 55.67           C  
ATOM   2607  O   ALA B 147      84.393   7.877 -14.344  1.00 61.28           O  
ATOM   2608  CB  ALA B 147      82.442   5.435 -15.406  1.00 53.77           C  
ATOM   2609  N   LYS B 148      83.827   6.410 -12.760  1.00 60.25           N  
ATOM   2610  CA  LYS B 148      83.948   7.348 -11.620  1.00 58.05           C  
ATOM   2611  C   LYS B 148      85.392   7.878 -11.481  1.00 55.95           C  
ATOM   2612  O   LYS B 148      85.643   9.059 -11.212  1.00 56.86           O  
ATOM   2613  CB  LYS B 148      83.536   6.612 -10.333  1.00 59.43           C  
ATOM   2614  CG  LYS B 148      82.874   7.436  -9.250  1.00 74.75           C  
ATOM   2615  N   ARG B 149      86.338   6.964 -11.650  1.00 53.40           N  
ATOM   2616  CA  ARG B 149      87.751   7.284 -11.619  1.00 56.25           C  
ATOM   2617  C   ARG B 149      88.171   8.260 -12.756  1.00 55.14           C  
ATOM   2618  O   ARG B 149      88.928   9.196 -12.516  1.00 53.74           O  
ATOM   2619  CB  ARG B 149      88.527   5.973 -11.714  1.00 55.17           C  
ATOM   2620  CG  ARG B 149      89.948   6.064 -11.333  1.00 53.06           C  
ATOM   2621  CD  ARG B 149      90.645   4.787 -11.638  1.00 55.96           C  
ATOM   2622  NE  ARG B 149      92.067   5.002 -11.483  1.00 63.97           N  
ATOM   2623  CZ  ARG B 149      93.001   4.142 -11.849  1.00 59.94           C  
ATOM   2624  NH1 ARG B 149      92.683   2.964 -12.365  1.00 59.97           N1+
ATOM   2625  NH2 ARG B 149      94.271   4.469 -11.659  1.00 67.23           N  
ATOM   2626  N   LEU B 150      87.658   8.038 -13.974  1.00 58.49           N  
ATOM   2627  CA  LEU B 150      87.938   8.930 -15.119  1.00 57.12           C  
ATOM   2628  C   LEU B 150      87.289  10.263 -14.890  1.00 57.49           C  
ATOM   2629  O   LEU B 150      87.887  11.311 -15.154  1.00 58.02           O  
ATOM   2630  CB  LEU B 150      87.410   8.351 -16.428  1.00 59.54           C  
ATOM   2631  CG  LEU B 150      88.003   7.009 -16.887  1.00 63.62           C  
ATOM   2632  CD1 LEU B 150      87.561   6.708 -18.312  1.00 72.00           C  
ATOM   2633  CD2 LEU B 150      89.520   6.997 -16.770  1.00 65.49           C  
ATOM   2634  N   GLU B 151      86.073  10.231 -14.354  1.00 56.59           N  
ATOM   2635  CA  GLU B 151      85.318  11.462 -14.141  1.00 58.81           C  
ATOM   2636  C   GLU B 151      86.060  12.378 -13.180  1.00 58.11           C  
ATOM   2637  O   GLU B 151      86.171  13.574 -13.442  1.00 60.85           O  
ATOM   2638  CB  GLU B 151      83.869  11.176 -13.683  1.00 56.86           C  
ATOM   2639  CG  GLU B 151      82.972  12.440 -13.538  1.00 73.86           C  
ATOM   2640  CD  GLU B 151      83.036  13.432 -14.744  1.00100.22           C  
ATOM   2641  OE1 GLU B 151      83.091  12.996 -15.931  1.00 79.17           O  
ATOM   2642  OE2 GLU B 151      83.026  14.665 -14.488  1.00 93.53           O1-
ATOM   2643  N   ALA B 152      86.614  11.812 -12.107  1.00 56.75           N  
ATOM   2644  CA  ALA B 152      87.412  12.590 -11.149  1.00 55.08           C  
ATOM   2645  C   ALA B 152      88.729  13.075 -11.703  1.00 54.10           C  
ATOM   2646  O   ALA B 152      89.187  14.150 -11.349  1.00 54.70           O  
ATOM   2647  CB  ALA B 152      87.676  11.780  -9.892  1.00 53.81           C  
ATOM   2648  N   TYR B 153      89.380  12.266 -12.534  1.00 56.05           N  
ATOM   2649  CA  TYR B 153      90.561  12.746 -13.226  1.00 54.11           C  
ATOM   2650  C   TYR B 153      90.203  13.977 -14.093  1.00 55.47           C  
ATOM   2651  O   TYR B 153      90.886  14.995 -14.081  1.00 58.02           O  
ATOM   2652  CB  TYR B 153      91.190  11.661 -14.118  1.00 54.79           C  
ATOM   2653  CG  TYR B 153      92.246  12.287 -14.984  1.00 59.21           C  
ATOM   2654  CD1 TYR B 153      93.502  12.581 -14.460  1.00 61.08           C  
ATOM   2655  CD2 TYR B 153      91.960  12.691 -16.285  1.00 61.46           C  
ATOM   2656  CE1 TYR B 153      94.463  13.209 -15.226  1.00 68.91           C  
ATOM   2657  CE2 TYR B 153      92.918  13.317 -17.060  1.00 68.57           C  
ATOM   2658  CZ  TYR B 153      94.166  13.584 -16.511  1.00 60.90           C  
ATOM   2659  OH  TYR B 153      95.131  14.197 -17.275  1.00 74.30           O  
ATOM   2660  N   TYR B 154      89.132  13.840 -14.863  1.00 58.48           N  
ATOM   2661  CA  TYR B 154      88.716  14.865 -15.815  0.60 60.49           C  
ATOM   2663  C   TYR B 154      88.426  16.175 -15.072  1.00 57.80           C  
ATOM   2664  O   TYR B 154      88.890  17.234 -15.460  1.00 57.27           O  
ATOM   2665  CB  TYR B 154      87.530  14.340 -16.648  0.60 62.59           C  
ATOM   2667  CG  TYR B 154      86.892  15.334 -17.593  0.60 72.02           C  
ATOM   2669  CD1 TYR B 154      87.506  15.683 -18.791  0.60 63.30           C  
ATOM   2670  CD2 TYR B 154      85.650  15.906 -17.298  0.60 69.13           C  
ATOM   2671  CE1 TYR B 154      86.910  16.599 -19.669  0.60 63.49           C  
ATOM   2672  CE2 TYR B 154      85.045  16.816 -18.163  0.60 58.11           C  
ATOM   2673  CZ  TYR B 154      85.678  17.161 -19.341  0.60 59.33           C  
ATOM   2674  OH  TYR B 154      85.072  18.067 -20.184  0.60 61.78           O  
ATOM   2675  N   ARG B 155      87.736  16.100 -13.947  1.00 60.43           N  
ATOM   2676  CA  ARG B 155      87.476  17.299 -13.135  1.00 61.19           C  
ATOM   2677  C   ARG B 155      88.719  17.995 -12.500  1.00 62.92           C  
ATOM   2678  O   ARG B 155      88.763  19.233 -12.411  1.00 67.67           O  
ATOM   2679  CB  ARG B 155      86.417  16.975 -12.067  1.00 70.16           C  
ATOM   2680  CG  ARG B 155      85.102  16.447 -12.696  1.00 67.82           C  
ATOM   2681  N   ALA B 156      89.727  17.235 -12.088  1.00 61.65           N  
ATOM   2682  CA  ALA B 156      91.002  17.822 -11.611  1.00 63.27           C  
ATOM   2683  C   ALA B 156      91.869  18.439 -12.725  1.00 63.60           C  
ATOM   2684  O   ALA B 156      92.513  19.475 -12.531  1.00 68.39           O  
ATOM   2685  CB  ALA B 156      91.821  16.758 -10.902  1.00 66.16           C  
ATOM   2686  N   SER B 157      91.909  17.769 -13.873  1.00 60.12           N  
ATOM   2687  CA  SER B 157      92.851  18.110 -14.958  1.00 60.18           C  
ATOM   2688  C   SER B 157      92.429  19.317 -15.784  1.00 55.57           C  
ATOM   2689  O   SER B 157      93.274  20.040 -16.299  1.00 56.53           O  
ATOM   2690  CB  SER B 157      93.049  16.903 -15.892  1.00 62.80           C  
ATOM   2691  OG  SER B 157      91.858  16.549 -16.576  1.00 60.86           O  
ATOM   2692  N   ILE B 158      91.121  19.508 -15.916  1.00 56.41           N  
ATOM   2693  CA  ILE B 158      90.549  20.543 -16.804  1.00 59.29           C  
ATOM   2694  C   ILE B 158      91.119  21.948 -16.571  1.00 53.94           C  
ATOM   2695  O   ILE B 158      91.507  22.595 -17.529  1.00 55.26           O  
ATOM   2696  CB  ILE B 158      88.989  20.606 -16.669  1.00 65.30           C  
ATOM   2697  CG1 ILE B 158      88.319  19.477 -17.452  1.00 72.71           C  
ATOM   2698  CG2 ILE B 158      88.408  21.952 -17.177  1.00 64.28           C  
ATOM   2699  CD1 ILE B 158      86.839  19.340 -17.057  1.00 70.59           C  
ATOM   2700  N   PRO B 159      91.076  22.455 -15.314  1.00 53.38           N  
ATOM   2701  CA  PRO B 159      91.632  23.788 -15.061  1.00 51.55           C  
ATOM   2702  C   PRO B 159      93.138  23.878 -15.258  1.00 51.83           C  
ATOM   2703  O   PRO B 159      93.646  24.920 -15.692  1.00 53.23           O  
ATOM   2704  CB  PRO B 159      91.226  24.087 -13.616  1.00 46.81           C  
ATOM   2705  CG  PRO B 159      90.867  22.785 -13.003  1.00 55.16           C  
ATOM   2706  CD  PRO B 159      90.444  21.878 -14.111  1.00 52.45           C  
ATOM   2707  N   VAL B 160      93.835  22.788 -14.973  1.00 55.66           N  
ATOM   2708  CA  VAL B 160      95.275  22.716 -15.195  1.00 57.79           C  
ATOM   2709  C   VAL B 160      95.580  22.831 -16.683  1.00 53.41           C  
ATOM   2710  O   VAL B 160      96.389  23.660 -17.113  1.00 53.74           O  
ATOM   2711  CB  VAL B 160      95.893  21.412 -14.584  1.00 52.74           C  
ATOM   2712  CG1 VAL B 160      97.363  21.264 -14.963  1.00 60.93           C  
ATOM   2713  CG2 VAL B 160      95.737  21.435 -13.079  1.00 55.93           C  
ATOM   2714  N   ILE B 161      94.903  22.009 -17.471  1.00 58.28           N  
ATOM   2715  CA  ILE B 161      95.063  22.031 -18.915  1.00 54.46           C  
ATOM   2716  C   ILE B 161      94.786  23.435 -19.461  1.00 55.55           C  
ATOM   2717  O   ILE B 161      95.539  23.954 -20.298  1.00 57.49           O  
ATOM   2718  CB  ILE B 161      94.100  21.015 -19.573  1.00 57.71           C  
ATOM   2719  CG1 ILE B 161      94.619  19.592 -19.370  1.00 69.22           C  
ATOM   2720  CG2 ILE B 161      93.888  21.331 -21.092  1.00 65.44           C  
ATOM   2721  CD1 ILE B 161      93.599  18.497 -19.697  1.00 60.64           C  
ATOM   2722  N   ALA B 162      93.673  24.016 -19.018  1.00 53.94           N  
ATOM   2723  CA  ALA B 162      93.269  25.356 -19.416  1.00 53.80           C  
ATOM   2724  C   ALA B 162      94.337  26.408 -19.119  1.00 52.70           C  
ATOM   2725  O   ALA B 162      94.550  27.325 -19.918  1.00 52.49           O  
ATOM   2726  CB  ALA B 162      91.970  25.731 -18.704  1.00 49.06           C  
ATOM   2727  N   TYR B 163      94.976  26.291 -17.953  1.00 54.70           N  
ATOM   2728  CA  TYR B 163      95.996  27.262 -17.529  1.00 54.35           C  
ATOM   2729  C   TYR B 163      97.199  27.245 -18.478  1.00 53.91           C  
ATOM   2730  O   TYR B 163      97.625  28.273 -18.995  1.00 53.70           O  
ATOM   2731  CB  TYR B 163      96.430  26.961 -16.092  1.00 60.12           C  
ATOM   2732  CG  TYR B 163      97.600  27.797 -15.615  1.00 60.36           C  
ATOM   2733  CD1 TYR B 163      97.438  29.132 -15.259  1.00 54.53           C  
ATOM   2734  CD2 TYR B 163      98.874  27.245 -15.531  1.00 55.12           C  
ATOM   2735  CE1 TYR B 163      98.527  29.897 -14.832  1.00 60.64           C  
ATOM   2736  CE2 TYR B 163      99.947  27.982 -15.104  1.00 64.91           C  
ATOM   2737  CZ  TYR B 163      99.776  29.304 -14.752  1.00 66.28           C  
ATOM   2738  OH  TYR B 163     100.879  30.005 -14.340  1.00 66.53           O  
ATOM   2739  N   TYR B 164      97.696  26.048 -18.745  1.00 54.18           N  
ATOM   2740  CA  TYR B 164      98.848  25.860 -19.613  1.00 57.60           C  
ATOM   2741  C   TYR B 164      98.535  26.061 -21.098  1.00 56.11           C  
ATOM   2742  O   TYR B 164      99.399  26.466 -21.855  1.00 58.49           O  
ATOM   2743  CB  TYR B 164      99.472  24.483 -19.332  1.00 54.59           C  
ATOM   2744  CG  TYR B 164     100.157  24.480 -18.007  1.00 52.87           C  
ATOM   2745  CD1 TYR B 164     101.277  25.304 -17.773  1.00 51.00           C  
ATOM   2746  CD2 TYR B 164      99.686  23.700 -16.955  1.00 54.59           C  
ATOM   2747  CE1 TYR B 164     101.908  25.313 -16.541  1.00 50.55           C  
ATOM   2748  CE2 TYR B 164     100.317  23.717 -15.724  1.00 57.80           C  
ATOM   2749  CZ  TYR B 164     101.429  24.520 -15.512  1.00 51.17           C  
ATOM   2750  OH  TYR B 164     102.037  24.532 -14.245  1.00 58.76           O  
ATOM   2751  N   GLU B 165      97.299  25.799 -21.510  1.00 57.81           N  
ATOM   2752  CA  GLU B 165      96.865  26.127 -22.872  1.00 59.36           C  
ATOM   2753  C   GLU B 165      96.787  27.656 -23.042  1.00 60.69           C  
ATOM   2754  O   GLU B 165      97.120  28.214 -24.103  1.00 60.42           O  
ATOM   2755  CB  GLU B 165      95.509  25.465 -23.168  1.00 59.28           C  
ATOM   2756  CG  GLU B 165      94.991  25.618 -24.606  1.00 70.15           C  
ATOM   2757  N   THR B 166      96.368  28.334 -21.975  1.00 64.19           N  
ATOM   2758  CA  THR B 166      96.312  29.795 -21.944  1.00 64.01           C  
ATOM   2759  C   THR B 166      97.726  30.420 -21.934  1.00 64.65           C  
ATOM   2760  O   THR B 166      97.926  31.477 -22.503  1.00 63.73           O  
ATOM   2761  CB  THR B 166      95.477  30.280 -20.730  1.00 64.97           C  
ATOM   2762  CG2 THR B 166      95.313  31.772 -20.751  1.00 54.07           C  
ATOM   2763  OG1 THR B 166      94.182  29.661 -20.747  1.00 53.49           O  
ATOM   2764  N   LYS B 167      98.697  29.755 -21.306  1.00 64.70           N  
ATOM   2765  CA  LYS B 167     100.085  30.220 -21.325  1.00 65.28           C  
ATOM   2766  C   LYS B 167     100.831  29.716 -22.556  1.00 66.16           C  
ATOM   2767  O   LYS B 167     101.994  30.045 -22.739  1.00 69.68           O  
ATOM   2768  CB  LYS B 167     100.841  29.762 -20.072  1.00 65.59           C  
ATOM   2769  CG  LYS B 167     100.429  30.436 -18.780  1.00 66.96           C  
ATOM   2770  CD  LYS B 167     101.460  30.157 -17.667  1.00 80.64           C  
ATOM   2771  CE  LYS B 167     102.412  31.350 -17.431  1.00 84.60           C  
ATOM   2772  N   THR B 168     100.165  28.888 -23.362  1.00 65.70           N  
ATOM   2773  CA  THR B 168     100.714  28.277 -24.582  1.00 65.86           C  
ATOM   2774  C   THR B 168     101.898  27.298 -24.412  1.00 64.08           C  
ATOM   2775  O   THR B 168     102.615  27.043 -25.375  1.00 65.95           O  
ATOM   2776  CB  THR B 168     101.093  29.319 -25.673  1.00 69.75           C  
ATOM   2777  CG2 THR B 168      99.921  30.269 -25.991  1.00 77.09           C  
ATOM   2778  OG1 THR B 168     102.245  30.059 -25.257  1.00 75.89           O  
ATOM   2779  N   GLN B 169     102.082  26.735 -23.226  1.00 57.85           N  
ATOM   2780  CA  GLN B 169     103.111  25.717 -23.003  1.00 60.76           C  
ATOM   2781  C   GLN B 169     102.586  24.264 -23.105  1.00 58.41           C  
ATOM   2782  O   GLN B 169     103.340  23.313 -22.902  1.00 59.83           O  
ATOM   2783  CB  GLN B 169     103.732  25.936 -21.623  1.00 69.53           C  
ATOM   2784  CG  GLN B 169     104.437  27.273 -21.495  1.00 58.63           C  
ATOM   2785  CD  GLN B 169     104.113  28.001 -20.204  1.00 88.01           C  
ATOM   2786  NE2 GLN B 169     103.969  27.261 -19.093  1.00 79.46           N  
ATOM   2787  OE1 GLN B 169     103.997  29.225 -20.206  1.00108.49           O  
ATOM   2788  N   LEU B 170     101.312  24.091 -23.451  1.00 55.78           N  
ATOM   2789  CA  LEU B 170     100.723  22.764 -23.516  1.00 55.71           C  
ATOM   2790  C   LEU B 170     100.799  22.142 -24.919  1.00 54.79           C  
ATOM   2791  O   LEU B 170     100.432  22.770 -25.896  1.00 59.10           O  
ATOM   2792  CB  LEU B 170      99.266  22.833 -23.080  1.00 57.80           C  
ATOM   2793  CG  LEU B 170      98.572  21.479 -22.869  1.00 66.70           C  
ATOM   2794  CD1 LEU B 170      98.750  21.008 -21.441  1.00 62.46           C  
ATOM   2795  CD2 LEU B 170      97.093  21.575 -23.233  1.00 74.28           C  
ATOM   2796  N   HIS B 171     101.278  20.903 -24.988  1.00 58.10           N  
ATOM   2797  CA  HIS B 171     101.204  20.067 -26.171  1.00 58.62           C  
ATOM   2798  C   HIS B 171     100.263  18.915 -25.895  1.00 57.44           C  
ATOM   2799  O   HIS B 171     100.535  18.074 -25.030  1.00 59.10           O  
ATOM   2800  CB  HIS B 171     102.571  19.487 -26.535  1.00 64.49           C  
ATOM   2801  CG  HIS B 171     103.432  20.417 -27.319  1.00 80.66           C  
ATOM   2802  CD2 HIS B 171     103.800  21.702 -27.085  1.00 94.96           C  
ATOM   2803  ND1 HIS B 171     104.014  20.058 -28.518  1.00 77.00           N  
ATOM   2804  CE1 HIS B 171     104.714  21.081 -28.980  1.00 95.52           C  
ATOM   2805  NE2 HIS B 171     104.601  22.090 -28.131  1.00 75.50           N  
ATOM   2806  N   LYS B 172      99.166  18.875 -26.646  1.00 55.96           N  
ATOM   2807  CA  LYS B 172      98.213  17.790 -26.562  1.00 62.75           C  
ATOM   2808  C   LYS B 172      98.710  16.683 -27.470  1.00 61.25           C  
ATOM   2809  O   LYS B 172      99.070  16.901 -28.604  1.00 62.00           O  
ATOM   2810  CB  LYS B 172      96.810  18.256 -26.958  1.00 63.60           C  
ATOM   2811  CG  LYS B 172      96.050  18.919 -25.808  1.00 75.84           C  
ATOM   2812  CD  LYS B 172      94.643  19.351 -26.202  1.00 74.69           C  
ATOM   2813  N   ILE B 173      98.788  15.495 -26.932  1.00 63.17           N  
ATOM   2814  CA  ILE B 173      99.221  14.352 -27.690  1.00 63.29           C  
ATOM   2815  C   ILE B 173      98.068  13.378 -27.751  1.00 60.66           C  
ATOM   2816  O   ILE B 173      97.348  13.169 -26.765  1.00 57.68           O  
ATOM   2817  CB  ILE B 173     100.500  13.772 -27.058  1.00 68.90           C  
ATOM   2818  CG1 ILE B 173     101.667  14.588 -27.617  1.00 76.39           C  
ATOM   2819  CG2 ILE B 173     100.644  12.260 -27.342  1.00 63.07           C  
ATOM   2820  CD1 ILE B 173     102.914  14.390 -26.913  1.00 96.71           C  
ATOM   2821  N   ASN B 174      97.874  12.834 -28.942  1.00 61.75           N  
ATOM   2822  CA  ASN B 174      96.875  11.821 -29.193  1.00 59.15           C  
ATOM   2823  C   ASN B 174      97.392  10.492 -28.657  1.00 60.40           C  
ATOM   2824  O   ASN B 174      98.238   9.827 -29.265  1.00 58.97           O  
ATOM   2825  CB  ASN B 174      96.545  11.762 -30.682  1.00 56.98           C  
ATOM   2826  CG  ASN B 174      95.472  10.700 -31.024  1.00 69.57           C  
ATOM   2827  ND2 ASN B 174      95.378  10.376 -32.293  1.00 57.00           N  
ATOM   2828  OD1 ASN B 174      94.753  10.201 -30.167  1.00 59.94           O  
ATOM   2829  N   ALA B 175      96.857  10.126 -27.493  1.00 58.79           N  
ATOM   2830  CA  ALA B 175      97.262   8.937 -26.792  1.00 59.38           C  
ATOM   2831  C   ALA B 175      96.494   7.665 -27.199  1.00 55.53           C  
ATOM   2832  O   ALA B 175      96.666   6.626 -26.570  1.00 58.51           O  
ATOM   2833  CB  ALA B 175      97.126   9.180 -25.329  1.00 61.49           C  
ATOM   2834  N   GLU B 176      95.687   7.752 -28.250  1.00 58.45           N  
ATOM   2835  CA  GLU B 176      94.847   6.651 -28.746  1.00 56.70           C  
ATOM   2836  C   GLU B 176      95.565   5.622 -29.629  1.00 58.16           C  
ATOM   2837  O   GLU B 176      95.107   4.480 -29.771  1.00 61.42           O  
ATOM   2838  CB  GLU B 176      93.718   7.251 -29.564  1.00 57.78           C  
ATOM   2839  CG  GLU B 176      92.744   8.122 -28.773  1.00 60.17           C  
ATOM   2840  CD  GLU B 176      91.559   7.339 -28.256  1.00 63.60           C  
ATOM   2841  OE1 GLU B 176      91.509   6.116 -28.478  1.00 70.33           O  
ATOM   2842  OE2 GLU B 176      90.669   7.946 -27.638  1.00 67.94           O1-
ATOM   2843  N   GLY B 177      96.656   6.010 -30.269  1.00 56.04           N  
ATOM   2844  CA  GLY B 177      97.303   5.122 -31.247  1.00 57.07           C  
ATOM   2845  C   GLY B 177      98.151   4.038 -30.593  1.00 58.20           C  
ATOM   2846  O   GLY B 177      98.128   3.866 -29.369  1.00 57.66           O  
ATOM   2847  N   THR B 178      98.907   3.313 -31.419  1.00 57.89           N  
ATOM   2848  CA  THR B 178      99.832   2.297 -30.939  1.00 53.23           C  
ATOM   2849  C   THR B 178     100.817   3.000 -30.030  1.00 54.01           C  
ATOM   2850  O   THR B 178     101.107   4.167 -30.236  1.00 56.95           O  
ATOM   2851  CB  THR B 178     100.605   1.593 -32.078  1.00 56.03           C  
ATOM   2852  CG2 THR B 178      99.657   0.954 -33.145  1.00 55.55           C  
ATOM   2853  OG1 THR B 178     101.482   2.513 -32.726  1.00 57.86           O  
ATOM   2854  N   PRO B 179     101.331   2.297 -29.018  1.00 55.08           N  
ATOM   2855  CA  PRO B 179     102.400   2.822 -28.190  1.00 59.00           C  
ATOM   2856  C   PRO B 179     103.559   3.420 -28.990  1.00 59.44           C  
ATOM   2857  O   PRO B 179     104.059   4.500 -28.637  1.00 61.78           O  
ATOM   2858  CB  PRO B 179     102.839   1.587 -27.388  1.00 60.20           C  
ATOM   2859  CG  PRO B 179     101.619   0.763 -27.257  1.00 52.60           C  
ATOM   2860  CD  PRO B 179     100.913   0.946 -28.583  1.00 58.26           C  
ATOM   2861  N   GLU B 180     103.942   2.735 -30.069  1.00 58.87           N  
ATOM   2862  CA  GLU B 180     104.959   3.187 -31.025  1.00 62.07           C  
ATOM   2863  C   GLU B 180     104.666   4.576 -31.606  1.00 60.41           C  
ATOM   2864  O   GLU B 180     105.549   5.437 -31.704  1.00 59.16           O  
ATOM   2865  CB  GLU B 180     105.012   2.177 -32.169  1.00 63.67           C  
ATOM   2866  CG  GLU B 180     106.164   2.318 -33.112  1.00 70.02           C  
ATOM   2867  CD  GLU B 180     106.152   1.270 -34.231  1.00 73.22           C  
ATOM   2868  OE1 GLU B 180     106.483   1.651 -35.372  1.00 74.51           O  
ATOM   2869  OE2 GLU B 180     105.828   0.078 -33.974  1.00 70.75           O1-
ATOM   2870  N   ASP B 181     103.429   4.766 -32.041  1.00 58.35           N  
ATOM   2871  CA  ASP B 181     103.023   6.014 -32.678  1.00 54.89           C  
ATOM   2872  C   ASP B 181     102.879   7.145 -31.642  1.00 55.55           C  
ATOM   2873  O   ASP B 181     103.223   8.270 -31.912  1.00 57.30           O  
ATOM   2874  CB  ASP B 181     101.719   5.809 -33.434  1.00 56.35           C  
ATOM   2875  CG  ASP B 181     101.846   4.788 -34.555  1.00 67.84           C  
ATOM   2876  OD1 ASP B 181     102.933   4.769 -35.169  1.00 61.04           O  
ATOM   2877  OD2 ASP B 181     100.871   4.006 -34.815  1.00 62.67           O1-
ATOM   2878  N   VAL B 182     102.431   6.819 -30.432  1.00 58.12           N  
ATOM   2879  CA  VAL B 182     102.313   7.816 -29.370  1.00 56.83           C  
ATOM   2880  C   VAL B 182     103.684   8.351 -28.972  1.00 56.99           C  
ATOM   2881  O   VAL B 182     103.874   9.570 -28.884  1.00 57.28           O  
ATOM   2882  CB  VAL B 182     101.583   7.267 -28.172  1.00 54.12           C  
ATOM   2883  CG1 VAL B 182     101.548   8.292 -27.033  1.00 58.96           C  
ATOM   2884  CG2 VAL B 182     100.177   6.875 -28.579  1.00 58.89           C  
ATOM   2885  N   PHE B 183     104.628   7.431 -28.795  1.00 54.75           N  
ATOM   2886  CA  PHE B 183     106.006   7.753 -28.466  1.00 53.80           C  
ATOM   2887  C   PHE B 183     106.669   8.709 -29.482  1.00 56.23           C  
ATOM   2888  O   PHE B 183     107.358   9.669 -29.102  1.00 59.30           O  
ATOM   2889  CB  PHE B 183     106.809   6.450 -28.317  1.00 50.18           C  
ATOM   2890  CG  PHE B 183     108.205   6.655 -27.816  1.00 61.83           C  
ATOM   2891  CD1 PHE B 183     108.436   7.273 -26.597  1.00 59.06           C  
ATOM   2892  CD2 PHE B 183     109.297   6.243 -28.576  1.00 67.53           C  
ATOM   2893  CE1 PHE B 183     109.719   7.464 -26.126  1.00 54.92           C  
ATOM   2894  CE2 PHE B 183     110.585   6.432 -28.111  1.00 59.01           C  
ATOM   2895  CZ  PHE B 183     110.798   7.038 -26.880  1.00 57.24           C  
ATOM   2896  N   LEU B 184     106.446   8.462 -30.760  1.00 55.39           N  
ATOM   2897  CA  LEU B 184     106.972   9.318 -31.814  1.00 57.81           C  
ATOM   2898  C   LEU B 184     106.476  10.742 -31.682  1.00 57.09           C  
ATOM   2899  O   LEU B 184     107.226  11.699 -31.826  1.00 57.32           O  
ATOM   2900  CB  LEU B 184     106.535   8.787 -33.188  1.00 62.94           C  
ATOM   2901  CG  LEU B 184     107.421   7.707 -33.791  1.00 76.57           C  
ATOM   2902  CD1 LEU B 184     106.712   7.022 -34.967  1.00 93.94           C  
ATOM   2903  CD2 LEU B 184     108.739   8.318 -34.216  1.00 70.48           C  
ATOM   2904  N   GLN B 185     105.182  10.858 -31.442  1.00 61.70           N  
ATOM   2905  CA  GLN B 185     104.534  12.138 -31.227  1.00 60.85           C  
ATOM   2906  C   GLN B 185     105.130  12.874 -30.022  1.00 60.31           C  
ATOM   2907  O   GLN B 185     105.364  14.095 -30.085  1.00 56.43           O  
ATOM   2908  CB  GLN B 185     103.044  11.906 -31.022  1.00 68.55           C  
ATOM   2909  CG  GLN B 185     102.160  12.784 -31.868  1.00 84.54           C  
ATOM   2910  CD  GLN B 185     100.683  12.576 -31.559  1.00 98.21           C  
ATOM   2911  NE2 GLN B 185     100.221  11.320 -31.670  1.00 87.97           N  
ATOM   2912  OE1 GLN B 185      99.967  13.534 -31.215  1.00 66.77           O  
ATOM   2913  N   LEU B 186     105.382  12.118 -28.947  1.00 58.35           N  
ATOM   2914  CA  LEU B 186     106.022  12.627 -27.733  1.00 60.29           C  
ATOM   2915  C   LEU B 186     107.414  13.154 -27.990  1.00 58.77           C  
ATOM   2916  O   LEU B 186     107.777  14.230 -27.499  1.00 57.08           O  
ATOM   2917  CB  LEU B 186     106.129  11.539 -26.648  1.00 61.73           C  
ATOM   2918  CG  LEU B 186     104.869  11.260 -25.829  1.00 61.27           C  
ATOM   2919  CD1 LEU B 186     105.006   9.947 -25.035  1.00 57.27           C  
ATOM   2920  CD2 LEU B 186     104.556  12.405 -24.916  1.00 65.96           C  
ATOM   2921  N   CYS B 187     108.197  12.377 -28.729  1.00 55.94           N  
ATOM   2922  CA  CYS B 187     109.555  12.786 -29.087  1.00 58.94           C  
ATOM   2923  C   CYS B 187     109.548  13.993 -30.023  1.00 56.67           C  
ATOM   2924  O   CYS B 187     110.448  14.815 -29.981  1.00 58.49           O  
ATOM   2925  CB  CYS B 187     110.315  11.618 -29.736  1.00 58.72           C  
ATOM   2926  SG  CYS B 187     110.536  10.227 -28.597  1.00 56.44           S  
ATOM   2927  N   THR B 188     108.533  14.083 -30.876  1.00 56.78           N  
ATOM   2928  CA  THR B 188     108.430  15.194 -31.822  1.00 59.46           C  
ATOM   2929  C   THR B 188     108.186  16.493 -31.045  1.00 59.20           C  
ATOM   2930  O   THR B 188     108.780  17.517 -31.334  1.00 63.05           O  
ATOM   2931  CB  THR B 188     107.321  14.914 -32.886  1.00 62.89           C  
ATOM   2932  CG2 THR B 188     107.062  16.127 -33.763  1.00 56.12           C  
ATOM   2933  OG1 THR B 188     107.725  13.820 -33.730  1.00 64.39           O  
ATOM   2934  N   ALA B 189     107.344  16.410 -30.021  1.00 61.09           N  
ATOM   2935  CA  ALA B 189     107.036  17.526 -29.138  1.00 60.41           C  
ATOM   2936  C   ALA B 189     108.259  17.925 -28.303  1.00 60.19           C  
ATOM   2937  O   ALA B 189     108.610  19.096 -28.230  1.00 61.00           O  
ATOM   2938  CB  ALA B 189     105.892  17.142 -28.225  1.00 64.26           C  
ATOM   2939  N   ILE B 190     108.913  16.941 -27.698  1.00 58.12           N  
ATOM   2940  CA  ILE B 190     110.120  17.183 -26.903  1.00 58.38           C  
ATOM   2941  C   ILE B 190     111.276  17.759 -27.739  1.00 60.77           C  
ATOM   2942  O   ILE B 190     111.943  18.718 -27.324  1.00 61.02           O  
ATOM   2943  CB  ILE B 190     110.558  15.884 -26.165  1.00 55.85           C  
ATOM   2944  CG1 ILE B 190     109.545  15.559 -25.067  1.00 64.29           C  
ATOM   2945  CG2 ILE B 190     111.932  16.027 -25.548  1.00 58.73           C  
ATOM   2946  CD1 ILE B 190     109.516  14.129 -24.663  1.00 68.00           C  
ATOM   2947  N   ASP B 191     111.516  17.192 -28.914  1.00 59.17           N  
ATOM   2948  CA  ASP B 191     112.606  17.668 -29.765  1.00 56.32           C  
ATOM   2949  C   ASP B 191     112.357  19.095 -30.272  1.00 58.25           C  
ATOM   2950  O   ASP B 191     113.310  19.864 -30.515  1.00 60.48           O  
ATOM   2951  CB  ASP B 191     112.815  16.707 -30.943  1.00 56.24           C  
ATOM   2952  CG  ASP B 191     113.382  15.350 -30.510  1.00 64.19           C  
ATOM   2953  OD1 ASP B 191     113.870  15.240 -29.370  1.00 65.17           O  
ATOM   2954  OD2 ASP B 191     113.360  14.396 -31.316  1.00 56.91           O1-
ATOM   2955  N   SER B 192     111.079  19.445 -30.422  1.00 61.14           N  
ATOM   2956  CA  SER B 192     110.662  20.770 -30.928  1.00 63.35           C  
ATOM   2957  C   SER B 192     110.848  21.901 -29.928  1.00 61.26           C  
ATOM   2958  O   SER B 192     110.830  23.048 -30.309  1.00 63.55           O  
ATOM   2959  CB  SER B 192     109.181  20.761 -31.363  1.00 69.63           C  
ATOM   2960  OG  SER B 192     108.301  20.844 -30.233  1.00 75.26           O  
ATOM   2961  N   ILE B 193     110.969  21.593 -28.648  1.00 63.57           N  
ATOM   2962  CA  ILE B 193     111.265  22.625 -27.663  1.00 65.96           C  
ATOM   2963  C   ILE B 193     112.751  22.601 -27.336  1.00 64.11           C  
ATOM   2964  O   ILE B 193     113.341  23.640 -27.085  1.00 62.55           O  
ATOM   2965  CB  ILE B 193     110.389  22.477 -26.351  1.00 73.86           C  
ATOM   2966  CG1 ILE B 193     108.978  23.061 -26.540  1.00 74.88           C  
ATOM   2967  CG2 ILE B 193     111.006  23.243 -25.176  1.00 74.18           C  
ATOM   2968  CD1 ILE B 193     108.123  22.324 -27.515  1.00 87.77           C  
ATOM   2969  N   PHE B 194     113.363  21.422 -27.346  1.00 73.92           N  
ATOM   2970  CA  PHE B 194     114.711  21.270 -26.809  1.00 80.45           C  
ATOM   2971  C   PHE B 194     115.719  20.908 -27.889  1.00 84.57           C  
ATOM   2972  O   PHE B 194     116.327  19.838 -27.867  1.00 85.84           O  
ATOM   2973  CB  PHE B 194     114.695  20.222 -25.698  1.00 86.94           C  
ATOM   2974  CG  PHE B 194     113.725  20.534 -24.580  1.00 85.77           C  
ATOM   2975  CD1 PHE B 194     112.555  19.807 -24.439  1.00 87.08           C  
ATOM   2976  CD2 PHE B 194     113.987  21.554 -23.676  1.00 83.89           C  
ATOM   2977  CE1 PHE B 194     111.668  20.076 -23.419  1.00 86.04           C  
ATOM   2978  CE2 PHE B 194     113.099  21.831 -22.653  1.00 87.40           C  
ATOM   2979  CZ  PHE B 194     111.935  21.085 -22.530  1.00 91.41           C  
ATOM   2980  N   LEU B 195     115.880  21.825 -28.835  1.00 88.79           N  
ATOM   2981  CA  LEU B 195     116.822  21.676 -29.934  1.00 91.80           C  
ATOM   2982  C   LEU B 195     117.052  23.058 -30.525  1.00 96.11           C  
ATOM   2983  O   LEU B 195     118.120  23.379 -31.062  1.00 97.41           O  
ATOM   2984  CB  LEU B 195     116.272  20.722 -30.999  1.00 92.46           C  
ATOM   2985  OXT LEU B 195     116.148  23.895 -30.452  1.00 97.12           O1-
