# Supplementary material for: Structural Descriptors for Subunit Interface Regions in Homodimers: Effect of Lipid Membrane and Secondary Structure Type
Source: J Chem Inf Model. 2025 Mar 27;65(7):3117–26. doi: 10.1021/acs.jcim.4c01233 (PMC12004529; doi:10.1021/acs.jcim.4c01233)
Supplement: Supplementary file 3 — ci4c01233_si_003.tar [file ci4c01233_si_003.tar › database/alpha/1lns_cytop.pdb]

ATOM      1  N   MET A   1      24.921  -9.624  31.058  1.00 27.72           N  
ATOM      2  CA  MET A   1      25.282  -8.301  30.474  1.00 27.78           C  
ATOM      3  C   MET A   1      24.022  -7.569  30.048  1.00 25.10           C  
ATOM      4  O   MET A   1      22.966  -8.178  29.900  1.00 24.82           O  
ATOM      5  CB  MET A   1      26.191  -8.490  29.263  1.00 32.02           C  
ATOM      6  CG  MET A   1      27.535  -9.104  29.596  1.00 37.85           C  
ATOM      7  SD  MET A   1      28.348  -9.730  28.120  1.00 44.48           S  
ATOM      8  CE  MET A   1      28.005 -11.490  28.298  1.00 42.16           C  
ATOM      9  N   ARG A   2      24.134  -6.263  29.842  1.00 21.42           N  
ATOM     10  CA  ARG A   2      22.980  -5.479  29.446  1.00 21.06           C  
ATOM     11  C   ARG A   2      23.339  -4.478  28.360  1.00 18.42           C  
ATOM     12  O   ARG A   2      24.363  -3.797  28.440  1.00 17.86           O  
ATOM     13  CB  ARG A   2      22.407  -4.748  30.661  1.00 22.24           C  
ATOM     14  CG  ARG A   2      21.093  -4.048  30.400  1.00 26.22           C  
ATOM     15  CD  ARG A   2      20.688  -3.206  31.597  1.00 29.96           C  
ATOM     16  NE  ARG A   2      19.496  -2.409  31.333  1.00 31.39           N  
ATOM     17  CZ  ARG A   2      18.270  -2.910  31.214  1.00 33.66           C  
ATOM     18  NH1 ARG A   2      18.066  -4.218  31.338  1.00 33.61           N1+
ATOM     19  NH2 ARG A   2      17.247  -2.101  30.977  1.00 34.03           N  
ATOM     20  N   PHE A   3      22.495  -4.399  27.339  1.00 15.61           N  
ATOM     21  CA  PHE A   3      22.730  -3.478  26.242  1.00 16.30           C  
ATOM     22  C   PHE A   3      21.706  -2.352  26.249  1.00 14.58           C  
ATOM     23  O   PHE A   3      20.628  -2.475  26.834  1.00 14.46           O  
ATOM     24  CB  PHE A   3      22.690  -4.218  24.898  1.00 18.16           C  
ATOM     25  CG  PHE A   3      23.697  -5.326  24.793  1.00 22.80           C  
ATOM     26  CD1 PHE A   3      23.471  -6.548  25.422  1.00 25.18           C  
ATOM     27  CD2 PHE A   3      24.895  -5.132  24.116  1.00 24.27           C  
ATOM     28  CE1 PHE A   3      24.430  -7.560  25.382  1.00 29.32           C  
ATOM     29  CE2 PHE A   3      25.862  -6.132  24.068  1.00 27.22           C  
ATOM     30  CZ  PHE A   3      25.632  -7.352  24.704  1.00 29.26           C  
ATOM     31  N   ASN A   4      22.063  -1.253  25.596  1.00 12.42           N  
ATOM     32  CA  ASN A   4      21.203  -0.082  25.508  1.00 13.05           C  
ATOM     33  C   ASN A   4      21.403   0.528  24.128  1.00 14.03           C  
ATOM     34  O   ASN A   4      22.528   0.854  23.748  1.00 16.06           O  
ATOM     35  CB  ASN A   4      21.602   0.931  26.581  1.00 11.80           C  
ATOM     36  CG  ASN A   4      21.470   0.376  27.987  1.00 13.38           C  
ATOM     37  ND2 ASN A   4      22.528  -0.264  28.474  1.00 10.02           N  
ATOM     38  OD1 ASN A   4      20.424   0.514  28.628  1.00 16.83           O  
ATOM     39  N   HIS A   5      20.320   0.687  23.378  1.00 12.48           N  
ATOM     40  CA  HIS A   5      20.423   1.256  22.040  1.00 12.93           C  
ATOM     41  C   HIS A   5      19.656   2.560  21.885  1.00 12.09           C  
ATOM     42  O   HIS A   5      18.494   2.662  22.291  1.00 12.52           O  
ATOM     43  CB  HIS A   5      19.908   0.263  20.987  1.00 11.83           C  
ATOM     44  CG  HIS A   5      20.723  -0.988  20.875  1.00 15.09           C  
ATOM     45  CD2 HIS A   5      21.608  -1.393  19.930  1.00 14.30           C  
ATOM     46  ND1 HIS A   5      20.673  -1.997  21.812  1.00 14.09           N  
ATOM     47  CE1 HIS A   5      21.490  -2.970  21.448  1.00 16.02           C  
ATOM     48  NE2 HIS A   5      22.069  -2.629  20.311  1.00 15.12           N  
ATOM     49  N   PHE A   6      20.321   3.547  21.295  1.00  9.42           N  
ATOM     50  CA  PHE A   6      19.705   4.842  21.040  1.00 10.42           C  
ATOM     51  C   PHE A   6      19.875   5.200  19.567  1.00 10.57           C  
ATOM     52  O   PHE A   6      19.346   6.205  19.104  1.00  9.98           O  
ATOM     53  CB  PHE A   6      20.347   5.932  21.907  1.00  9.35           C  
ATOM     54  CG  PHE A   6      20.117   5.743  23.378  1.00 11.96           C  
ATOM     55  CD1 PHE A   6      21.005   4.999  24.148  1.00 12.87           C  
ATOM     56  CD2 PHE A   6      18.989   6.278  23.986  1.00 11.94           C  
ATOM     57  CE1 PHE A   6      20.772   4.790  25.508  1.00 15.01           C  
ATOM     58  CE2 PHE A   6      18.740   6.079  25.341  1.00 12.57           C  
ATOM     59  CZ  PHE A   6      19.632   5.333  26.108  1.00 13.74           C  
ATOM     60  N   SER A   7      20.604   4.359  18.835  1.00  9.64           N  
ATOM     61  CA  SER A   7      20.876   4.608  17.424  1.00  9.74           C  
ATOM     62  C   SER A   7      19.898   3.977  16.439  1.00  9.68           C  
ATOM     63  O   SER A   7      19.949   4.276  15.246  1.00 10.70           O  
ATOM     64  CB  SER A   7      22.285   4.122  17.078  1.00  9.86           C  
ATOM     65  OG  SER A   7      22.323   2.708  17.008  1.00  9.88           O  
ATOM     66  N   ILE A   8      19.013   3.108  16.913  1.00 10.69           N  
ATOM     67  CA  ILE A   8      18.078   2.446  16.004  1.00 11.86           C  
ATOM     68  C   ILE A   8      16.960   3.352  15.504  1.00 11.73           C  
ATOM     69  O   ILE A   8      16.115   3.809  16.273  1.00 11.98           O  
ATOM     70  CB  ILE A   8      17.460   1.199  16.658  1.00 12.28           C  
ATOM     71  CG1 ILE A   8      18.568   0.211  17.014  1.00 12.84           C  
ATOM     72  CG2 ILE A   8      16.476   0.532  15.703  1.00 15.50           C  
ATOM     73  CD1 ILE A   8      18.070  -1.040  17.716  1.00 11.67           C  
ATOM     74  N   VAL A   9      16.973   3.609  14.201  1.00 13.12           N  
ATOM     75  CA  VAL A   9      15.965   4.443  13.564  1.00 12.87           C  
ATOM     76  C   VAL A   9      14.850   3.554  13.031  1.00 16.08           C  
ATOM     77  O   VAL A   9      15.100   2.550  12.360  1.00 14.83           O  
ATOM     78  CB  VAL A   9      16.574   5.244  12.401  1.00 14.11           C  
ATOM     79  CG1 VAL A   9      15.486   5.983  11.638  1.00 13.89           C  
ATOM     80  CG2 VAL A   9      17.600   6.222  12.936  1.00 12.96           C  
ATOM     81  N   ASP A  10      13.615   3.922  13.345  1.00 18.43           N  
ATOM     82  CA  ASP A  10      12.465   3.159  12.896  1.00 20.81           C  
ATOM     83  C   ASP A  10      12.196   3.380  11.421  1.00 21.29           C  
ATOM     84  O   ASP A  10      12.172   4.512  10.945  1.00 21.04           O  
ATOM     85  CB  ASP A  10      11.234   3.547  13.708  1.00 26.73           C  
ATOM     86  CG  ASP A  10      10.816   2.464  14.667  1.00 32.42           C  
ATOM     87  OD1 ASP A  10      10.201   1.472  14.211  1.00 36.21           O  
ATOM     88  OD2 ASP A  10      11.114   2.593  15.871  1.00 37.04           O1-
ATOM     89  N   LYS A  11      12.009   2.289  10.692  1.00 21.19           N  
ATOM     90  CA  LYS A  11      11.736   2.387   9.268  1.00 23.32           C  
ATOM     91  C   LYS A  11      10.589   1.488   8.840  1.00 24.85           C  
ATOM     92  O   LYS A  11      10.340   0.447   9.450  1.00 25.45           O  
ATOM     93  CB  LYS A  11      13.006   2.080   8.466  1.00 21.25           C  
ATOM     94  CG  LYS A  11      13.712   3.352   7.996  1.00 23.25           C  
ATOM     95  CD  LYS A  11      15.196   3.332   8.269  1.00 22.01           C  
ATOM     96  CE  LYS A  11      15.792   4.723   8.095  1.00 22.35           C  
ATOM     97  NZ  LYS A  11      15.660   5.252   6.712  1.00 23.21           N1+
ATOM     98  N   ASN A  12       9.870   1.914   7.804  1.00 26.36           N  
ATOM     99  CA  ASN A  12       8.748   1.141   7.291  1.00 28.43           C  
ATOM    100  C   ASN A  12       9.265  -0.128   6.651  1.00 26.86           C  
ATOM    101  O   ASN A  12      10.467  -0.276   6.404  1.00 26.97           O  
ATOM    102  CB  ASN A  12       7.957   1.921   6.234  1.00 32.11           C  
ATOM    103  CG  ASN A  12       7.380   3.210   6.770  1.00 36.90           C  
ATOM    104  ND2 ASN A  12       7.486   4.276   5.983  1.00 39.02           N  
ATOM    105  OD1 ASN A  12       6.830   3.248   7.875  1.00 39.33           O  
ATOM    106  N   PHE A  13       8.345  -1.035   6.358  1.00 24.15           N  
ATOM    107  CA  PHE A  13       8.716  -2.297   5.752  1.00 24.26           C  
ATOM    108  C   PHE A  13       9.356  -2.102   4.384  1.00 23.17           C  
ATOM    109  O   PHE A  13      10.376  -2.716   4.084  1.00 24.03           O  
ATOM    110  CB  PHE A  13       7.489  -3.199   5.627  1.00 23.89           C  
ATOM    111  CG  PHE A  13       7.821  -4.597   5.227  1.00 22.55           C  
ATOM    112  CD1 PHE A  13       8.543  -5.417   6.084  1.00 22.68           C  
ATOM    113  CD2 PHE A  13       7.435  -5.090   3.990  1.00 22.88           C  
ATOM    114  CE1 PHE A  13       8.874  -6.709   5.714  1.00 22.83           C  
ATOM    115  CE2 PHE A  13       7.762  -6.379   3.610  1.00 22.21           C  
ATOM    116  CZ  PHE A  13       8.484  -7.192   4.476  1.00 24.05           C  
ATOM    117  N   ASP A  14       8.756  -1.251   3.555  1.00 23.19           N  
ATOM    118  CA  ASP A  14       9.286  -0.994   2.221  1.00 23.36           C  
ATOM    119  C   ASP A  14      10.693  -0.432   2.313  1.00 21.90           C  
ATOM    120  O   ASP A  14      11.559  -0.765   1.504  1.00 22.14           O  
ATOM    121  CB  ASP A  14       8.380  -0.013   1.469  1.00 28.42           C  
ATOM    122  CG  ASP A  14       6.946  -0.491   1.398  1.00 32.69           C  
ATOM    123  OD1 ASP A  14       6.709  -1.599   0.870  1.00 33.43           O  
ATOM    124  OD2 ASP A  14       6.055   0.240   1.878  1.00 37.55           O1-
ATOM    125  N   GLU A  15      10.917   0.428   3.299  1.00 19.44           N  
ATOM    126  CA  GLU A  15      12.233   1.014   3.489  1.00 18.85           C  
ATOM    127  C   GLU A  15      13.210  -0.082   3.887  1.00 17.37           C  
ATOM    128  O   GLU A  15      14.323  -0.145   3.373  1.00 17.91           O  
ATOM    129  CB  GLU A  15      12.181   2.096   4.565  1.00 18.88           C  
ATOM    130  CG  GLU A  15      11.353   3.303   4.172  1.00 22.62           C  
ATOM    131  CD  GLU A  15      11.319   4.365   5.253  1.00 24.88           C  
ATOM    132  OE1 GLU A  15      10.903   4.053   6.394  1.00 24.24           O  
ATOM    133  OE2 GLU A  15      11.710   5.514   4.960  1.00 28.92           O1-
ATOM    134  N   GLN A  16      12.773  -0.958   4.791  1.00 16.73           N  
ATOM    135  CA  GLN A  16      13.602  -2.061   5.266  1.00 15.94           C  
ATOM    136  C   GLN A  16      14.025  -2.975   4.126  1.00 15.92           C  
ATOM    137  O   GLN A  16      15.199  -3.322   4.010  1.00 14.64           O  
ATOM    138  CB  GLN A  16      12.844  -2.870   6.315  1.00 15.57           C  
ATOM    139  CG  GLN A  16      12.615  -2.145   7.618  1.00 16.79           C  
ATOM    140  CD  GLN A  16      11.715  -2.931   8.541  1.00 19.56           C  
ATOM    141  NE2 GLN A  16      10.843  -2.237   9.261  1.00 20.58           N  
ATOM    142  OE1 GLN A  16      11.808  -4.154   8.613  1.00 22.14           O  
ATOM    143  N   LEU A  17      13.067  -3.359   3.283  1.00 16.89           N  
ATOM    144  CA  LEU A  17      13.346  -4.244   2.154  1.00 15.72           C  
ATOM    145  C   LEU A  17      14.336  -3.633   1.185  1.00 14.58           C  
ATOM    146  O   LEU A  17      15.189  -4.326   0.635  1.00 16.05           O  
ATOM    147  CB  LEU A  17      12.055  -4.579   1.403  1.00 16.28           C  
ATOM    148  CG  LEU A  17      11.163  -5.673   1.982  1.00 18.26           C  
ATOM    149  CD1 LEU A  17       9.936  -5.843   1.090  1.00 22.89           C  
ATOM    150  CD2 LEU A  17      11.939  -6.982   2.058  1.00 19.23           C  
ATOM    151  N   ALA A  18      14.214  -2.330   0.979  1.00 13.78           N  
ATOM    152  CA  ALA A  18      15.092  -1.615   0.067  1.00 14.08           C  
ATOM    153  C   ALA A  18      16.512  -1.562   0.595  1.00 14.64           C  
ATOM    154  O   ALA A  18      17.462  -1.752  -0.158  1.00 16.94           O  
ATOM    155  CB  ALA A  18      14.564  -0.197  -0.166  1.00 15.63           C  
ATOM    156  N   GLU A  19      16.664  -1.308   1.892  1.00 14.93           N  
ATOM    157  CA  GLU A  19      17.996  -1.246   2.479  1.00 13.65           C  
ATOM    158  C   GLU A  19      18.650  -2.624   2.500  1.00 14.85           C  
ATOM    159  O   GLU A  19      19.848  -2.756   2.258  1.00 14.11           O  
ATOM    160  CB  GLU A  19      17.918  -0.654   3.887  1.00 13.41           C  
ATOM    161  CG  GLU A  19      17.444   0.795   3.882  1.00 14.33           C  
ATOM    162  CD  GLU A  19      17.680   1.523   5.193  1.00 14.80           C  
ATOM    163  OE1 GLU A  19      17.379   2.732   5.246  1.00 15.34           O  
ATOM    164  OE2 GLU A  19      18.162   0.904   6.165  1.00 13.56           O1-
ATOM    165  N   LEU A  20      17.856  -3.654   2.772  1.00 14.89           N  
ATOM    166  CA  LEU A  20      18.374  -5.019   2.797  1.00 15.77           C  
ATOM    167  C   LEU A  20      18.825  -5.383   1.391  1.00 17.35           C  
ATOM    168  O   LEU A  20      19.877  -5.995   1.198  1.00 17.07           O  
ATOM    169  CB  LEU A  20      17.291  -6.002   3.243  1.00 13.88           C  
ATOM    170  CG  LEU A  20      16.878  -5.957   4.713  1.00 15.20           C  
ATOM    171  CD1 LEU A  20      15.639  -6.806   4.909  1.00 13.66           C  
ATOM    172  CD2 LEU A  20      18.028  -6.452   5.586  1.00 13.13           C  
ATOM    173  N   ASP A  21      18.018  -5.001   0.409  1.00 17.71           N  
ATOM    174  CA  ASP A  21      18.341  -5.296  -0.972  1.00 19.22           C  
ATOM    175  C   ASP A  21      19.709  -4.725  -1.319  1.00 19.44           C  
ATOM    176  O   ASP A  21      20.517  -5.385  -1.974  1.00 18.87           O  
ATOM    177  CB  ASP A  21      17.277  -4.719  -1.901  1.00 22.44           C  
ATOM    178  CG  ASP A  21      17.552  -5.033  -3.354  1.00 26.32           C  
ATOM    179  OD1 ASP A  21      18.325  -4.288  -3.996  1.00 27.85           O  
ATOM    180  OD2 ASP A  21      17.001  -6.042  -3.846  1.00 27.16           O1-
ATOM    181  N   GLN A  22      19.975  -3.508  -0.855  1.00 19.30           N  
ATOM    182  CA  GLN A  22      21.252  -2.856  -1.110  1.00 22.77           C  
ATOM    183  C   GLN A  22      22.425  -3.616  -0.500  1.00 22.06           C  
ATOM    184  O   GLN A  22      23.547  -3.520  -0.985  1.00 23.98           O  
ATOM    185  CB  GLN A  22      21.224  -1.427  -0.569  1.00 26.02           C  
ATOM    186  CG  GLN A  22      20.479  -0.451  -1.476  1.00 32.54           C  
ATOM    187  CD  GLN A  22      19.958   0.759  -0.724  1.00 37.25           C  
ATOM    188  NE2 GLN A  22      18.742   1.181  -1.056  1.00 39.87           N  
ATOM    189  OE1 GLN A  22      20.642   1.313   0.142  1.00 40.27           O  
ATOM    190  N   LEU A  23      22.168  -4.373   0.560  1.00 19.86           N  
ATOM    191  CA  LEU A  23      23.225  -5.145   1.207  1.00 19.51           C  
ATOM    192  C   LEU A  23      23.395  -6.516   0.558  1.00 18.34           C  
ATOM    193  O   LEU A  23      24.294  -7.270   0.914  1.00 19.71           O  
ATOM    194  CB  LEU A  23      22.923  -5.324   2.704  1.00 17.78           C  
ATOM    195  CG  LEU A  23      23.006  -4.078   3.588  1.00 16.38           C  
ATOM    196  CD1 LEU A  23      22.709  -4.460   5.030  1.00 15.47           C  
ATOM    197  CD2 LEU A  23      24.393  -3.463   3.484  1.00 15.67           C  
ATOM    198  N   GLY A  24      22.527  -6.837  -0.393  1.00 18.67           N  
ATOM    199  CA  GLY A  24      22.623  -8.119  -1.064  1.00 17.60           C  
ATOM    200  C   GLY A  24      21.570  -9.108  -0.611  1.00 17.76           C  
ATOM    201  O   GLY A  24      21.567 -10.263  -1.039  1.00 19.36           O  
ATOM    202  N   PHE A  25      20.679  -8.668   0.268  1.00 16.59           N  
ATOM    203  CA  PHE A  25      19.616  -9.537   0.747  1.00 18.08           C  
ATOM    204  C   PHE A  25      18.351  -9.192  -0.030  1.00 19.05           C  
ATOM    205  O   PHE A  25      17.516  -8.411   0.425  1.00 19.31           O  
ATOM    206  CB  PHE A  25      19.399  -9.345   2.251  1.00 15.97           C  
ATOM    207  CG  PHE A  25      20.614  -9.665   3.086  1.00 17.42           C  
ATOM    208  CD1 PHE A  25      21.324  -8.651   3.730  1.00 16.71           C  
ATOM    209  CD2 PHE A  25      21.054 -10.983   3.216  1.00 16.12           C  
ATOM    210  CE1 PHE A  25      22.460  -8.944   4.495  1.00 18.42           C  
ATOM    211  CE2 PHE A  25      22.183 -11.292   3.975  1.00 17.41           C  
ATOM    212  CZ  PHE A  25      22.892 -10.272   4.618  1.00 17.66           C  
ATOM    213  N   ARG A  26      18.235  -9.782  -1.216  1.00 20.09           N  
ATOM    214  CA  ARG A  26      17.103  -9.546  -2.105  1.00 19.78           C  
ATOM    215  C   ARG A  26      15.971 -10.515  -1.794  1.00 20.10           C  
ATOM    216  O   ARG A  26      15.888 -11.601  -2.372  1.00 19.39           O  
ATOM    217  CB  ARG A  26      17.567  -9.686  -3.551  1.00 23.32           C  
ATOM    218  CG  ARG A  26      18.666  -8.682  -3.905  1.00 30.69           C  
ATOM    219  CD  ARG A  26      19.437  -9.033  -5.176  1.00 35.65           C  
ATOM    220  NE  ARG A  26      20.839  -9.355  -4.891  1.00 42.06           N  
ATOM    221  CZ  ARG A  26      21.270 -10.536  -4.445  1.00 44.64           C  
ATOM    222  NH1 ARG A  26      20.411 -11.526  -4.235  1.00 47.29           N1+
ATOM    223  NH2 ARG A  26      22.561 -10.731  -4.193  1.00 44.66           N  
ATOM    224  N   TRP A  27      15.100 -10.113  -0.872  1.00 17.70           N  
ATOM    225  CA  TRP A  27      13.990 -10.953  -0.458  1.00 18.86           C  
ATOM    226  C   TRP A  27      12.640 -10.418  -0.911  1.00 19.54           C  
ATOM    227  O   TRP A  27      12.530  -9.288  -1.383  1.00 19.53           O  
ATOM    228  CB  TRP A  27      13.976 -11.098   1.073  1.00 17.93           C  
ATOM    229  CG  TRP A  27      15.273 -11.568   1.687  1.00 16.43           C  
ATOM    230  CD1 TRP A  27      16.211 -12.382   1.112  1.00 15.93           C  
ATOM    231  CD2 TRP A  27      15.734 -11.310   3.021  1.00 14.79           C  
ATOM    232  CE2 TRP A  27      16.955 -12.006   3.183  1.00 15.10           C  
ATOM    233  CE3 TRP A  27      15.232 -10.562   4.094  1.00 14.70           C  
ATOM    234  NE1 TRP A  27      17.220 -12.648   2.005  1.00 14.63           N  
ATOM    235  CZ2 TRP A  27      17.682 -11.975   4.377  1.00 16.17           C  
ATOM    236  CZ3 TRP A  27      15.956 -10.529   5.284  1.00 13.03           C  
ATOM    237  CH2 TRP A  27      17.166 -11.231   5.416  1.00 17.41           C  
ATOM    238  N   SER A  28      11.613 -11.247  -0.754  1.00 20.01           N  
ATOM    239  CA  SER A  28      10.260 -10.860  -1.112  1.00 20.86           C  
ATOM    240  C   SER A  28       9.376 -11.312   0.031  1.00 20.55           C  
ATOM    241  O   SER A  28       9.732 -12.220   0.782  1.00 20.50           O  
ATOM    242  CB  SER A  28       9.829 -11.520  -2.423  1.00 22.29           C  
ATOM    243  OG  SER A  28       8.932 -12.586  -2.191  1.00 27.54           O  
ATOM    244  N   VAL A  29       8.223 -10.674   0.162  1.00 22.05           N  
ATOM    245  CA  VAL A  29       7.282 -10.972   1.236  1.00 24.25           C  
ATOM    246  C   VAL A  29       6.663 -12.374   1.203  1.00 25.48           C  
ATOM    247  O   VAL A  29       6.121 -12.835   2.207  1.00 25.76           O  
ATOM    248  CB  VAL A  29       6.139  -9.933   1.238  1.00 26.41           C  
ATOM    249  CG1 VAL A  29       5.229 -10.157   0.036  1.00 25.15           C  
ATOM    250  CG2 VAL A  29       5.365 -10.013   2.535  1.00 27.50           C  
ATOM    251  N   PHE A  30       6.730 -13.052   0.062  1.00 26.49           N  
ATOM    252  CA  PHE A  30       6.144 -14.383  -0.029  1.00 27.90           C  
ATOM    253  C   PHE A  30       7.154 -15.528   0.009  1.00 27.37           C  
ATOM    254  O   PHE A  30       6.862 -16.643  -0.429  1.00 29.11           O  
ATOM    255  CB  PHE A  30       5.243 -14.480  -1.268  1.00 29.41           C  
ATOM    256  CG  PHE A  30       5.832 -13.864  -2.499  1.00 31.44           C  
ATOM    257  CD1 PHE A  30       6.837 -14.518  -3.211  1.00 32.84           C  
ATOM    258  CD2 PHE A  30       5.398 -12.616  -2.934  1.00 31.23           C  
ATOM    259  CE1 PHE A  30       7.405 -13.935  -4.348  1.00 34.39           C  
ATOM    260  CE2 PHE A  30       5.954 -12.020  -4.064  1.00 34.11           C  
ATOM    261  CZ  PHE A  30       6.963 -12.681  -4.775  1.00 34.41           C  
ATOM    262  N   TRP A  31       8.342 -15.247   0.541  1.00 24.03           N  
ATOM    263  CA  TRP A  31       9.382 -16.261   0.685  1.00 22.13           C  
ATOM    264  C   TRP A  31       9.088 -17.018   1.976  1.00 21.50           C  
ATOM    265  O   TRP A  31       8.381 -16.509   2.850  1.00 22.24           O  
ATOM    266  CB  TRP A  31      10.765 -15.601   0.793  1.00 22.26           C  
ATOM    267  CG  TRP A  31      11.401 -15.288  -0.525  1.00 21.74           C  
ATOM    268  CD1 TRP A  31      10.762 -14.957  -1.685  1.00 23.23           C  
ATOM    269  CD2 TRP A  31      12.802 -15.257  -0.814  1.00 22.05           C  
ATOM    270  CE2 TRP A  31      12.941 -14.898  -2.171  1.00 22.94           C  
ATOM    271  CE3 TRP A  31      13.956 -15.499  -0.056  1.00 23.11           C  
ATOM    272  NE1 TRP A  31      11.681 -14.720  -2.682  1.00 24.46           N  
ATOM    273  CZ2 TRP A  31      14.192 -14.774  -2.791  1.00 24.46           C  
ATOM    274  CZ3 TRP A  31      15.201 -15.375  -0.672  1.00 25.66           C  
ATOM    275  CH2 TRP A  31      15.306 -15.015  -2.030  1.00 24.23           C  
ATOM    276  N   ASP A  32       9.600 -18.239   2.095  1.00 18.16           N  
ATOM    277  CA  ASP A  32       9.396 -19.008   3.322  1.00 17.96           C  
ATOM    278  C   ASP A  32      10.399 -18.479   4.340  1.00 17.75           C  
ATOM    279  O   ASP A  32      11.484 -18.032   3.958  1.00 16.76           O  
ATOM    280  CB  ASP A  32       9.667 -20.489   3.098  1.00 16.78           C  
ATOM    281  CG  ASP A  32       9.622 -21.284   4.388  1.00 17.03           C  
ATOM    282  OD1 ASP A  32       8.535 -21.383   4.998  1.00 15.94           O  
ATOM    283  OD2 ASP A  32      10.673 -21.808   4.796  1.00 18.12           O1-
ATOM    284  N   GLU A  33      10.067 -18.544   5.626  1.00 17.54           N  
ATOM    285  CA  GLU A  33      11.003 -18.033   6.619  1.00 19.10           C  
ATOM    286  C   GLU A  33      12.319 -18.795   6.697  1.00 18.65           C  
ATOM    287  O   GLU A  33      13.370 -18.176   6.892  1.00 17.29           O  
ATOM    288  CB  GLU A  33      10.365 -17.954   8.012  1.00 21.79           C  
ATOM    289  CG  GLU A  33       9.229 -18.907   8.283  1.00 28.62           C  
ATOM    290  CD  GLU A  33       7.923 -18.392   7.734  1.00 27.82           C  
ATOM    291  OE1 GLU A  33       7.640 -18.646   6.547  1.00 28.61           O  
ATOM    292  OE2 GLU A  33       7.190 -17.719   8.489  1.00 27.77           O1-
ATOM    293  N   LYS A  34      12.291 -20.119   6.545  1.00 16.19           N  
ATOM    294  CA  LYS A  34      13.550 -20.857   6.615  1.00 16.95           C  
ATOM    295  C   LYS A  34      14.420 -20.521   5.412  1.00 16.08           C  
ATOM    296  O   LYS A  34      15.646 -20.537   5.502  1.00 15.52           O  
ATOM    297  CB  LYS A  34      13.319 -22.370   6.714  1.00 17.39           C  
ATOM    298  CG  LYS A  34      12.660 -22.785   8.021  1.00 18.93           C  
ATOM    299  CD  LYS A  34      13.286 -24.043   8.621  1.00 20.50           C  
ATOM    300  CE  LYS A  34      13.158 -25.252   7.715  1.00 17.94           C  
ATOM    301  NZ  LYS A  34      13.538 -26.513   8.419  1.00 14.30           N1+
ATOM    302  N   LYS A  35      13.785 -20.195   4.289  1.00 15.22           N  
ATOM    303  CA  LYS A  35      14.525 -19.822   3.084  1.00 16.73           C  
ATOM    304  C   LYS A  35      15.195 -18.467   3.315  1.00 15.92           C  
ATOM    305  O   LYS A  35      16.330 -18.239   2.900  1.00 16.70           O  
ATOM    306  CB  LYS A  35      13.574 -19.728   1.886  1.00 17.93           C  
ATOM    307  CG  LYS A  35      14.189 -19.105   0.639  1.00 19.88           C  
ATOM    308  CD  LYS A  35      15.339 -19.939   0.112  1.00 23.02           C  
ATOM    309  CE  LYS A  35      15.778 -19.467  -1.257  1.00 22.75           C  
ATOM    310  NZ  LYS A  35      16.887 -20.312  -1.751  1.00 25.02           N1+
ATOM    311  N   ILE A  36      14.478 -17.565   3.975  1.00 15.54           N  
ATOM    312  CA  ILE A  36      15.023 -16.251   4.272  1.00 15.36           C  
ATOM    313  C   ILE A  36      16.214 -16.407   5.217  1.00 14.19           C  
ATOM    314  O   ILE A  36      17.258 -15.795   5.002  1.00 13.31           O  
ATOM    315  CB  ILE A  36      13.947 -15.330   4.893  1.00 17.33           C  
ATOM    316  CG1 ILE A  36      12.967 -14.893   3.794  1.00 17.25           C  
ATOM    317  CG2 ILE A  36      14.605 -14.119   5.549  1.00 15.29           C  
ATOM    318  CD1 ILE A  36      11.796 -14.085   4.279  1.00 18.45           C  
ATOM    319  N   LEU A  37      16.059 -17.243   6.244  1.00 12.86           N  
ATOM    320  CA  LEU A  37      17.138 -17.500   7.199  1.00 13.25           C  
ATOM    321  C   LEU A  37      18.361 -18.049   6.469  1.00 13.76           C  
ATOM    322  O   LEU A  37      19.484 -17.599   6.684  1.00 14.42           O  
ATOM    323  CB  LEU A  37      16.682 -18.519   8.255  1.00 12.60           C  
ATOM    324  CG  LEU A  37      17.769 -19.224   9.094  1.00 13.74           C  
ATOM    325  CD1 LEU A  37      18.529 -18.219   9.944  1.00 12.04           C  
ATOM    326  CD2 LEU A  37      17.123 -20.274   9.987  1.00 13.23           C  
ATOM    327  N   LYS A  38      18.130 -19.034   5.609  1.00 14.62           N  
ATOM    328  CA  LYS A  38      19.200 -19.665   4.840  1.00 15.00           C  
ATOM    329  C   LYS A  38      19.944 -18.639   3.996  1.00 13.73           C  
ATOM    330  O   LYS A  38      21.175 -18.594   3.995  1.00 13.87           O  
ATOM    331  CB  LYS A  38      18.609 -20.753   3.938  1.00 16.61           C  
ATOM    332  CG  LYS A  38      19.604 -21.494   3.056  1.00 22.23           C  
ATOM    333  CD  LYS A  38      18.851 -22.427   2.103  1.00 26.09           C  
ATOM    334  CE  LYS A  38      19.772 -23.116   1.102  1.00 31.05           C  
ATOM    335  NZ  LYS A  38      20.637 -24.157   1.720  1.00 33.96           N1+
ATOM    336  N   ASP A  39      19.194 -17.812   3.277  1.00 13.19           N  
ATOM    337  CA  ASP A  39      19.804 -16.794   2.426  1.00 14.23           C  
ATOM    338  C   ASP A  39      20.594 -15.780   3.261  1.00 14.16           C  
ATOM    339  O   ASP A  39      21.690 -15.348   2.881  1.00 13.70           O  
ATOM    340  CB  ASP A  39      18.728 -16.062   1.616  1.00 14.67           C  
ATOM    341  CG  ASP A  39      19.321 -15.226   0.489  1.00 17.22           C  
ATOM    342  OD1 ASP A  39      19.971 -15.811  -0.402  1.00 17.40           O  
ATOM    343  OD2 ASP A  39      19.151 -13.994   0.490  1.00 17.93           O1-
ATOM    344  N   PHE A  40      20.027 -15.410   4.403  1.00 13.34           N  
ATOM    345  CA  PHE A  40      20.658 -14.449   5.299  1.00 13.48           C  
ATOM    346  C   PHE A  40      22.039 -14.937   5.726  1.00 12.61           C  
ATOM    347  O   PHE A  40      22.998 -14.173   5.740  1.00 13.81           O  
ATOM    348  CB  PHE A  40      19.777 -14.245   6.532  1.00 12.80           C  
ATOM    349  CG  PHE A  40      20.298 -13.217   7.495  1.00 11.81           C  
ATOM    350  CD1 PHE A  40      20.326 -11.870   7.150  1.00 14.03           C  
ATOM    351  CD2 PHE A  40      20.742 -13.592   8.757  1.00 11.72           C  
ATOM    352  CE1 PHE A  40      20.787 -10.910   8.053  1.00 13.25           C  
ATOM    353  CE2 PHE A  40      21.206 -12.640   9.667  1.00 12.01           C  
ATOM    354  CZ  PHE A  40      21.227 -11.297   9.313  1.00 12.76           C  
ATOM    355  N   LEU A  41      22.133 -16.218   6.065  1.00 12.56           N  
ATOM    356  CA  LEU A  41      23.396 -16.804   6.503  1.00 14.35           C  
ATOM    357  C   LEU A  41      24.386 -17.016   5.363  1.00 16.49           C  
ATOM    358  O   LEU A  41      25.573 -16.731   5.505  1.00 17.07           O  
ATOM    359  CB  LEU A  41      23.130 -18.131   7.215  1.00 12.45           C  
ATOM    360  CG  LEU A  41      22.320 -17.973   8.508  1.00 13.88           C  
ATOM    361  CD1 LEU A  41      21.951 -19.331   9.072  1.00 11.54           C  
ATOM    362  CD2 LEU A  41      23.123 -17.162   9.512  1.00  9.65           C  
ATOM    363  N   ILE A  42      23.889 -17.503   4.232  1.00 17.49           N  
ATOM    364  CA  ILE A  42      24.727 -17.767   3.068  1.00 20.42           C  
ATOM    365  C   ILE A  42      25.325 -16.513   2.439  1.00 20.94           C  
ATOM    366  O   ILE A  42      26.466 -16.534   1.980  1.00 20.02           O  
ATOM    367  CB  ILE A  42      23.928 -18.526   1.982  1.00 22.86           C  
ATOM    368  CG1 ILE A  42      23.569 -19.921   2.493  1.00 23.41           C  
ATOM    369  CG2 ILE A  42      24.736 -18.618   0.695  1.00 25.14           C  
ATOM    370  CD1 ILE A  42      22.701 -20.708   1.538  1.00 28.46           C  
ATOM    371  N   GLN A  43      24.553 -15.430   2.421  1.00 21.68           N  
ATOM    372  CA  GLN A  43      24.999 -14.168   1.839  1.00 22.06           C  
ATOM    373  C   GLN A  43      25.908 -13.365   2.757  1.00 21.54           C  
ATOM    374  O   GLN A  43      26.496 -12.366   2.336  1.00 21.72           O  
ATOM    375  CB  GLN A  43      23.788 -13.306   1.466  1.00 25.50           C  
ATOM    376  CG  GLN A  43      23.655 -13.059  -0.018  1.00 28.10           C  
ATOM    377  CD  GLN A  43      23.508 -14.348  -0.784  1.00 28.76           C  
ATOM    378  NE2 GLN A  43      24.465 -14.635  -1.656  1.00 29.72           N  
ATOM    379  OE1 GLN A  43      22.546 -15.087  -0.586  1.00 32.30           O  
ATOM    380  N   SER A  44      26.019 -13.802   4.007  1.00 19.60           N  
ATOM    381  CA  SER A  44      26.835 -13.111   4.999  1.00 18.16           C  
ATOM    382  C   SER A  44      28.220 -13.739   5.120  1.00 19.13           C  
ATOM    383  O   SER A  44      28.474 -14.796   4.553  1.00 20.34           O  
ATOM    384  CB  SER A  44      26.142 -13.169   6.355  1.00 16.94           C  
ATOM    385  OG  SER A  44      26.172 -14.491   6.864  1.00 14.44           O  
ATOM    386  N   PRO A  45      29.136 -13.084   5.857  1.00 20.76           N  
ATOM    387  CA  PRO A  45      30.505 -13.573   6.064  1.00 21.83           C  
ATOM    388  C   PRO A  45      30.621 -14.578   7.211  1.00 23.77           C  
ATOM    389  O   PRO A  45      31.728 -14.991   7.560  1.00 25.67           O  
ATOM    390  CB  PRO A  45      31.295 -12.302   6.383  1.00 21.24           C  
ATOM    391  CG  PRO A  45      30.417 -11.179   5.908  1.00 22.23           C  
ATOM    392  CD  PRO A  45      29.042 -11.664   6.232  1.00 21.54           C  
ATOM    393  N   SER A  46      29.493 -14.961   7.803  1.00 24.66           N  
ATOM    394  CA  SER A  46      29.511 -15.904   8.919  1.00 26.33           C  
ATOM    395  C   SER A  46      29.668 -17.351   8.455  1.00 26.01           C  
ATOM    396  O   SER A  46      29.425 -17.675   7.292  1.00 26.26           O  
ATOM    397  CB  SER A  46      28.233 -15.767   9.751  1.00 26.98           C  
ATOM    398  OG  SER A  46      27.096 -16.128   8.990  1.00 29.41           O  
ATOM    399  N   ASP A  47      30.080 -18.216   9.378  1.00 26.66           N  
ATOM    400  CA  ASP A  47      30.282 -19.626   9.075  1.00 25.44           C  
ATOM    401  C   ASP A  47      29.092 -20.454   9.554  1.00 24.67           C  
ATOM    402  O   ASP A  47      28.966 -20.784  10.732  1.00 24.24           O  
ATOM    403  CB  ASP A  47      31.583 -20.112   9.722  1.00 27.05           C  
ATOM    404  CG  ASP A  47      31.858 -21.580   9.452  1.00 28.91           C  
ATOM    405  OD1 ASP A  47      31.586 -22.045   8.323  1.00 27.94           O  
ATOM    406  OD2 ASP A  47      32.359 -22.265  10.367  1.00 32.32           O1-
ATOM    407  N   MET A  48      28.223 -20.780   8.609  1.00 22.59           N  
ATOM    408  CA  MET A  48      27.014 -21.545   8.859  1.00 22.77           C  
ATOM    409  C   MET A  48      27.260 -22.921   9.489  1.00 20.66           C  
ATOM    410  O   MET A  48      26.485 -23.370  10.331  1.00 20.65           O  
ATOM    411  CB  MET A  48      26.269 -21.687   7.531  1.00 26.12           C  
ATOM    412  CG  MET A  48      24.917 -22.360   7.584  1.00 31.38           C  
ATOM    413  SD  MET A  48      23.997 -21.981   6.065  1.00 36.50           S  
ATOM    414  CE  MET A  48      24.814 -23.051   4.890  1.00 36.77           C  
ATOM    415  N   THR A  49      28.340 -23.583   9.089  1.00 18.38           N  
ATOM    416  CA  THR A  49      28.656 -24.913   9.602  1.00 17.19           C  
ATOM    417  C   THR A  49      29.012 -24.986  11.085  1.00 15.58           C  
ATOM    418  O   THR A  49      29.063 -26.071  11.654  1.00 14.44           O  
ATOM    419  CB  THR A  49      29.819 -25.558   8.820  1.00 19.07           C  
ATOM    420  CG2 THR A  49      29.601 -25.420   7.324  1.00 21.31           C  
ATOM    421  OG1 THR A  49      31.046 -24.910   9.172  1.00 22.91           O  
ATOM    422  N   ALA A  50      29.278 -23.848  11.712  1.00 13.59           N  
ATOM    423  CA  ALA A  50      29.622 -23.850  13.132  1.00 14.54           C  
ATOM    424  C   ALA A  50      28.420 -23.520  14.025  1.00 13.72           C  
ATOM    425  O   ALA A  50      28.483 -23.684  15.242  1.00 15.48           O  
ATOM    426  CB  ALA A  50      30.757 -22.851  13.396  1.00 14.69           C  
ATOM    427  N   LEU A  51      27.324 -23.079  13.413  1.00 12.42           N  
ATOM    428  CA  LEU A  51      26.130 -22.669  14.150  1.00 11.94           C  
ATOM    429  C   LEU A  51      25.182 -23.782  14.590  1.00 12.56           C  
ATOM    430  O   LEU A  51      24.905 -24.709  13.832  1.00 14.10           O  
ATOM    431  CB  LEU A  51      25.360 -21.638  13.321  1.00  9.60           C  
ATOM    432  CG  LEU A  51      26.203 -20.409  12.941  1.00 13.27           C  
ATOM    433  CD1 LEU A  51      25.435 -19.494  11.995  1.00 11.47           C  
ATOM    434  CD2 LEU A  51      26.603 -19.651  14.209  1.00 13.78           C  
ATOM    435  N   GLN A  52      24.686 -23.668  15.820  1.00 11.29           N  
ATOM    436  CA  GLN A  52      23.747 -24.625  16.401  1.00 12.28           C  
ATOM    437  C   GLN A  52      22.330 -24.049  16.314  1.00 13.69           C  
ATOM    438  O   GLN A  52      22.095 -22.891  16.674  1.00 13.10           O  
ATOM    439  CB  GLN A  52      24.092 -24.887  17.873  1.00 13.08           C  
ATOM    440  CG  GLN A  52      23.281 -26.005  18.523  1.00 13.65           C  
ATOM    441  CD  GLN A  52      23.638 -26.230  19.986  1.00 14.23           C  
ATOM    442  NE2 GLN A  52      22.792 -26.970  20.693  1.00 15.13           N  
ATOM    443  OE1 GLN A  52      24.663 -25.755  20.471  1.00 16.24           O  
ATOM    444  N   ALA A  53      21.388 -24.860  15.843  1.00 12.36           N  
ATOM    445  CA  ALA A  53      20.007 -24.415  15.708  1.00 12.39           C  
ATOM    446  C   ALA A  53      19.136 -24.837  16.889  1.00 12.39           C  
ATOM    447  O   ALA A  53      18.321 -24.048  17.368  1.00 13.24           O  
ATOM    448  CB  ALA A  53      19.407 -24.940  14.395  1.00  9.62           C  
ATOM    449  N   THR A  54      19.289 -26.078  17.348  1.00 11.64           N  
ATOM    450  CA  THR A  54      18.508 -26.562  18.487  1.00 11.75           C  
ATOM    451  C   THR A  54      19.389 -27.399  19.395  1.00 12.61           C  
ATOM    452  O   THR A  54      20.581 -27.566  19.134  1.00 12.62           O  
ATOM    453  CB  THR A  54      17.308 -27.434  18.044  1.00 11.93           C  
ATOM    454  CG2 THR A  54      16.466 -26.696  17.013  1.00 12.09           C  
ATOM    455  OG1 THR A  54      17.784 -28.664  17.481  1.00 11.73           O  
ATOM    456  N   ALA A  55      18.799 -27.929  20.460  1.00 14.54           N  
ATOM    457  CA  ALA A  55      19.533 -28.752  21.412  1.00 15.99           C  
ATOM    458  C   ALA A  55      20.025 -30.033  20.755  1.00 17.48           C  
ATOM    459  O   ALA A  55      20.915 -30.700  21.284  1.00 18.68           O  
ATOM    460  CB  ALA A  55      18.641 -29.088  22.612  1.00 16.75           C  
ATOM    461  N   GLU A  56      19.457 -30.367  19.598  1.00 18.22           N  
ATOM    462  CA  GLU A  56      19.845 -31.588  18.890  1.00 20.30           C  
ATOM    463  C   GLU A  56      20.401 -31.383  17.485  1.00 18.68           C  
ATOM    464  O   GLU A  56      21.048 -32.275  16.948  1.00 18.88           O  
ATOM    465  CB  GLU A  56      18.654 -32.553  18.778  1.00 24.10           C  
ATOM    466  CG  GLU A  56      18.197 -33.221  20.080  1.00 32.14           C  
ATOM    467  CD  GLU A  56      17.017 -32.518  20.746  1.00 36.53           C  
ATOM    468  OE1 GLU A  56      16.155 -31.982  20.019  1.00 39.87           O  
ATOM    469  OE2 GLU A  56      16.943 -32.521  21.999  1.00 38.66           O1-
ATOM    470  N   LEU A  57      20.165 -30.223  16.881  1.00 17.06           N  
ATOM    471  CA  LEU A  57      20.629 -30.015  15.513  1.00 14.79           C  
ATOM    472  C   LEU A  57      21.438 -28.748  15.227  1.00 13.84           C  
ATOM    473  O   LEU A  57      21.201 -27.703  15.835  1.00 13.01           O  
ATOM    474  CB  LEU A  57      19.415 -30.022  14.574  1.00 17.69           C  
ATOM    475  CG  LEU A  57      18.399 -31.168  14.679  1.00 19.13           C  
ATOM    476  CD1 LEU A  57      17.226 -30.882  13.754  1.00 21.03           C  
ATOM    477  CD2 LEU A  57      19.053 -32.498  14.314  1.00 19.34           C  
ATOM    478  N   ASP A  58      22.395 -28.838  14.302  1.00 11.35           N  
ATOM    479  CA  ASP A  58      23.137 -27.647  13.919  1.00 12.70           C  
ATOM    480  C   ASP A  58      22.258 -26.994  12.840  1.00 13.76           C  
ATOM    481  O   ASP A  58      21.192 -27.535  12.507  1.00 13.03           O  
ATOM    482  CB  ASP A  58      24.547 -27.976  13.392  1.00 13.55           C  
ATOM    483  CG  ASP A  58      24.546 -28.900  12.176  1.00 16.23           C  
ATOM    484  OD1 ASP A  58      23.557 -28.931  11.410  1.00 13.99           O  
ATOM    485  OD2 ASP A  58      25.568 -29.590  11.973  1.00 16.29           O1-
ATOM    486  N   VAL A  59      22.679 -25.850  12.308  1.00 10.98           N  
ATOM    487  CA  VAL A  59      21.879 -25.148  11.322  1.00 12.12           C  
ATOM    488  C   VAL A  59      21.631 -25.922  10.037  1.00 12.53           C  
ATOM    489  O   VAL A  59      20.509 -25.957   9.540  1.00 12.22           O  
ATOM    490  CB  VAL A  59      22.493 -23.788  10.997  1.00 11.75           C  
ATOM    491  CG1 VAL A  59      21.791 -23.166   9.803  1.00 13.45           C  
ATOM    492  CG2 VAL A  59      22.358 -22.883  12.213  1.00 14.51           C  
ATOM    493  N   ILE A  60      22.675 -26.538   9.500  1.00 15.49           N  
ATOM    494  CA  ILE A  60      22.552 -27.312   8.276  1.00 17.22           C  
ATOM    495  C   ILE A  60      21.508 -28.408   8.428  1.00 17.49           C  
ATOM    496  O   ILE A  60      20.637 -28.563   7.570  1.00 19.60           O  
ATOM    497  CB  ILE A  60      23.907 -27.933   7.896  1.00 18.98           C  
ATOM    498  CG1 ILE A  60      24.861 -26.820   7.454  1.00 19.20           C  
ATOM    499  CG2 ILE A  60      23.725 -28.967   6.795  1.00 18.85           C  
ATOM    500  CD1 ILE A  60      26.307 -27.194   7.575  1.00 29.62           C  
ATOM    501  N   GLU A  61      21.590 -29.153   9.525  1.00 16.50           N  
ATOM    502  CA  GLU A  61      20.639 -30.220   9.801  1.00 18.77           C  
ATOM    503  C   GLU A  61      19.241 -29.631   9.979  1.00 18.74           C  
ATOM    504  O   GLU A  61      18.251 -30.208   9.514  1.00 18.70           O  
ATOM    505  CB  GLU A  61      21.041 -30.982  11.071  1.00 19.94           C  
ATOM    506  CG  GLU A  61      22.422 -31.626  11.011  1.00 26.54           C  
ATOM    507  CD  GLU A  61      22.822 -32.277  12.330  1.00 30.16           C  
ATOM    508  OE1 GLU A  61      22.734 -31.602  13.377  1.00 29.57           O  
ATOM    509  OE2 GLU A  61      23.220 -33.464  12.321  1.00 32.28           O1-
ATOM    510  N   PHE A  62      19.157 -28.482  10.647  1.00 15.60           N  
ATOM    511  CA  PHE A  62      17.864 -27.840  10.863  1.00 16.98           C  
ATOM    512  C   PHE A  62      17.230 -27.457   9.534  1.00 16.48           C  
ATOM    513  O   PHE A  62      16.040 -27.664   9.329  1.00 16.67           O  
ATOM    514  CB  PHE A  62      17.999 -26.584  11.737  1.00 14.00           C  
ATOM    515  CG  PHE A  62      16.752 -25.743  11.775  1.00 14.40           C  
ATOM    516  CD1 PHE A  62      15.583 -26.233  12.343  1.00 13.43           C  
ATOM    517  CD2 PHE A  62      16.739 -24.469  11.219  1.00 14.98           C  
ATOM    518  CE1 PHE A  62      14.417 -25.470  12.358  1.00 14.73           C  
ATOM    519  CE2 PHE A  62      15.575 -23.692  11.227  1.00 14.12           C  
ATOM    520  CZ  PHE A  62      14.410 -24.194  11.799  1.00 11.97           C  
ATOM    521  N   LEU A  63      18.029 -26.894   8.634  1.00 18.36           N  
ATOM    522  CA  LEU A  63      17.521 -26.495   7.323  1.00 19.94           C  
ATOM    523  C   LEU A  63      17.038 -27.704   6.526  1.00 21.87           C  
ATOM    524  O   LEU A  63      16.062 -27.617   5.780  1.00 22.67           O  
ATOM    525  CB  LEU A  63      18.599 -25.748   6.539  1.00 18.06           C  
ATOM    526  CG  LEU A  63      18.931 -24.345   7.067  1.00 20.79           C  
ATOM    527  CD1 LEU A  63      20.155 -23.796   6.348  1.00 19.55           C  
ATOM    528  CD2 LEU A  63      17.731 -23.419   6.868  1.00 20.18           C  
ATOM    529  N   LYS A  64      17.722 -28.832   6.686  1.00 22.22           N  
ATOM    530  CA  LYS A  64      17.341 -30.044   5.981  1.00 24.34           C  
ATOM    531  C   LYS A  64      16.151 -30.718   6.657  1.00 24.39           C  
ATOM    532  O   LYS A  64      15.444 -31.503   6.027  1.00 23.79           O  
ATOM    533  CB  LYS A  64      18.512 -31.032   5.930  1.00 26.44           C  
ATOM    534  CG  LYS A  64      19.685 -30.607   5.050  1.00 30.63           C  
ATOM    535  CD  LYS A  64      20.785 -31.675   5.108  1.00 35.91           C  
ATOM    536  CE  LYS A  64      21.995 -31.327   4.242  1.00 37.69           C  
ATOM    537  NZ  LYS A  64      21.666 -31.283   2.788  1.00 42.06           N1+
ATOM    538  N   SER A  65      15.929 -30.427   7.937  1.00 22.86           N  
ATOM    539  CA  SER A  65      14.817 -31.057   8.638  1.00 22.06           C  
ATOM    540  C   SER A  65      13.493 -30.395   8.282  1.00 22.82           C  
ATOM    541  O   SER A  65      13.459 -29.413   7.544  1.00 23.26           O  
ATOM    542  CB  SER A  65      15.029 -31.021  10.159  1.00 20.21           C  
ATOM    543  OG  SER A  65      14.647 -29.775  10.709  1.00 17.18           O  
ATOM    544  N   SER A  66      12.405 -30.947   8.807  1.00 24.68           N  
ATOM    545  CA  SER A  66      11.070 -30.423   8.542  1.00 26.54           C  
ATOM    546  C   SER A  66      10.591 -29.525   9.674  1.00 26.48           C  
ATOM    547  O   SER A  66       9.522 -28.923   9.588  1.00 28.55           O  
ATOM    548  CB  SER A  66      10.085 -31.577   8.349  1.00 27.48           C  
ATOM    549  OG  SER A  66      10.127 -32.461   9.455  1.00 32.07           O  
ATOM    550  N   ILE A  67      11.380 -29.440  10.739  1.00 26.34           N  
ATOM    551  CA  ILE A  67      11.030 -28.592  11.870  1.00 25.89           C  
ATOM    552  C   ILE A  67      10.898 -27.148  11.373  1.00 26.08           C  
ATOM    553  O   ILE A  67      11.720 -26.674  10.585  1.00 25.76           O  
ATOM    554  CB  ILE A  67      12.114 -28.664  12.958  1.00 26.03           C  
ATOM    555  CG1 ILE A  67      12.261 -30.111  13.434  1.00 24.87           C  
ATOM    556  CG2 ILE A  67      11.752 -27.737  14.123  1.00 24.68           C  
ATOM    557  CD1 ILE A  67      13.375 -30.319  14.431  1.00 24.87           C  
ATOM    558  N   GLU A  68       9.865 -26.449  11.826  1.00 25.35           N  
ATOM    559  CA  GLU A  68       9.654 -25.073  11.388  1.00 26.11           C  
ATOM    560  C   GLU A  68      10.376 -24.083  12.303  1.00 22.99           C  
ATOM    561  O   GLU A  68      10.708 -24.406  13.440  1.00 22.66           O  
ATOM    562  CB  GLU A  68       8.149 -24.774  11.336  1.00 29.13           C  
ATOM    563  CG  GLU A  68       7.774 -23.453  10.670  1.00 36.16           C  
ATOM    564  CD  GLU A  68       8.508 -23.212   9.352  1.00 41.02           C  
ATOM    565  OE1 GLU A  68       9.559 -22.528   9.373  1.00 40.99           O  
ATOM    566  OE2 GLU A  68       8.037 -23.709   8.299  1.00 42.48           O1-
ATOM    567  N   LEU A  69      10.632 -22.882  11.796  1.00 20.83           N  
ATOM    568  CA  LEU A  69      11.321 -21.857  12.574  1.00 19.71           C  
ATOM    569  C   LEU A  69      10.381 -21.183  13.566  1.00 19.30           C  
ATOM    570  O   LEU A  69       9.232 -20.882  13.241  1.00 19.93           O  
ATOM    571  CB  LEU A  69      11.896 -20.779  11.644  1.00 19.20           C  
ATOM    572  CG  LEU A  69      13.379 -20.392  11.722  1.00 20.19           C  
ATOM    573  CD1 LEU A  69      13.630 -19.267  10.726  1.00 21.34           C  
ATOM    574  CD2 LEU A  69      13.767 -19.954  13.129  1.00 18.28           C  
ATOM    575  N   ASP A  70      10.866 -20.967  14.783  1.00 17.97           N  
ATOM    576  CA  ASP A  70      10.095 -20.265  15.799  1.00 16.70           C  
ATOM    577  C   ASP A  70      11.046 -19.233  16.395  1.00 15.29           C  
ATOM    578  O   ASP A  70      12.217 -19.179  16.006  1.00 15.82           O  
ATOM    579  CB  ASP A  70       9.541 -21.221  16.871  1.00 19.06           C  
ATOM    580  CG  ASP A  70      10.619 -22.010  17.589  1.00 20.99           C  
ATOM    581  OD1 ASP A  70      11.676 -21.438  17.929  1.00 21.42           O  
ATOM    582  OD2 ASP A  70      10.395 -23.212  17.837  1.00 24.58           O1-
ATOM    583  N   TRP A  71      10.561 -18.409  17.317  1.00 13.37           N  
ATOM    584  CA  TRP A  71      11.401 -17.362  17.891  1.00 14.03           C  
ATOM    585  C   TRP A  71      12.559 -17.848  18.736  1.00 12.33           C  
ATOM    586  O   TRP A  71      13.572 -17.167  18.832  1.00 13.42           O  
ATOM    587  CB  TRP A  71      10.550 -16.364  18.679  1.00 12.83           C  
ATOM    588  CG  TRP A  71       9.674 -15.537  17.775  1.00 14.88           C  
ATOM    589  CD1 TRP A  71       8.312 -15.479  17.781  1.00 14.48           C  
ATOM    590  CD2 TRP A  71      10.107 -14.657  16.727  1.00 13.72           C  
ATOM    591  CE2 TRP A  71       8.948 -14.100  16.143  1.00 13.94           C  
ATOM    592  CE3 TRP A  71      11.364 -14.285  16.224  1.00 14.52           C  
ATOM    593  NE1 TRP A  71       7.865 -14.619  16.805  1.00 14.27           N  
ATOM    594  CZ2 TRP A  71       9.006 -13.188  15.079  1.00 11.88           C  
ATOM    595  CZ3 TRP A  71      11.423 -13.381  15.168  1.00 14.11           C  
ATOM    596  CH2 TRP A  71      10.247 -12.842  14.606  1.00 15.50           C  
ATOM    597  N   GLU A  72      12.427 -19.021  19.343  1.00 13.07           N  
ATOM    598  CA  GLU A  72      13.511 -19.568  20.156  1.00 13.88           C  
ATOM    599  C   GLU A  72      14.691 -19.973  19.277  1.00 14.24           C  
ATOM    600  O   GLU A  72      15.847 -19.667  19.589  1.00 15.35           O  
ATOM    601  CB  GLU A  72      13.013 -20.773  20.960  1.00 14.32           C  
ATOM    602  CG  GLU A  72      12.061 -20.388  22.087  1.00 18.13           C  
ATOM    603  CD  GLU A  72      12.759 -19.639  23.217  1.00 20.15           C  
ATOM    604  OE1 GLU A  72      13.941 -19.260  23.054  1.00 18.75           O  
ATOM    605  OE2 GLU A  72      12.123 -19.421  24.268  1.00 21.46           O1-
ATOM    606  N   ILE A  73      14.397 -20.660  18.177  1.00 13.26           N  
ATOM    607  CA  ILE A  73      15.437 -21.088  17.258  1.00 12.30           C  
ATOM    608  C   ILE A  73      16.061 -19.849  16.632  1.00 11.42           C  
ATOM    609  O   ILE A  73      17.273 -19.774  16.461  1.00 12.21           O  
ATOM    610  CB  ILE A  73      14.862 -21.999  16.148  1.00 11.52           C  
ATOM    611  CG1 ILE A  73      14.324 -23.287  16.780  1.00 12.54           C  
ATOM    612  CG2 ILE A  73      15.942 -22.315  15.110  1.00  9.11           C  
ATOM    613  CD1 ILE A  73      13.501 -24.151  15.833  1.00 14.80           C  
ATOM    614  N   PHE A  74      15.223 -18.874  16.297  1.00 10.24           N  
ATOM    615  CA  PHE A  74      15.707 -17.631  15.714  1.00  9.42           C  
ATOM    616  C   PHE A  74      16.748 -16.996  16.630  1.00  9.59           C  
ATOM    617  O   PHE A  74      17.830 -16.616  16.187  1.00 10.69           O  
ATOM    618  CB  PHE A  74      14.556 -16.643  15.516  1.00 10.83           C  
ATOM    619  CG  PHE A  74      15.005 -15.275  15.081  1.00 10.08           C  
ATOM    620  CD1 PHE A  74      15.258 -14.999  13.739  1.00 11.80           C  
ATOM    621  CD2 PHE A  74      15.229 -14.275  16.026  1.00 10.49           C  
ATOM    622  CE1 PHE A  74      15.732 -13.744  13.343  1.00 12.43           C  
ATOM    623  CE2 PHE A  74      15.704 -13.019  15.651  1.00  7.99           C  
ATOM    624  CZ  PHE A  74      15.958 -12.748  14.307  1.00 11.71           C  
ATOM    625  N   TRP A  75      16.416 -16.876  17.912  1.00  9.54           N  
ATOM    626  CA  TRP A  75      17.341 -16.270  18.861  1.00 10.15           C  
ATOM    627  C   TRP A  75      18.546 -17.133  19.175  1.00  9.23           C  
ATOM    628  O   TRP A  75      19.614 -16.610  19.497  1.00 10.98           O  
ATOM    629  CB  TRP A  75      16.606 -15.852  20.140  1.00  9.20           C  
ATOM    630  CG  TRP A  75      15.972 -14.538  19.933  1.00  9.89           C  
ATOM    631  CD1 TRP A  75      14.649 -14.284  19.706  1.00 11.40           C  
ATOM    632  CD2 TRP A  75      16.656 -13.295  19.740  1.00 11.74           C  
ATOM    633  CE2 TRP A  75      15.687 -12.334  19.384  1.00 10.02           C  
ATOM    634  CE3 TRP A  75      17.999 -12.903  19.830  1.00 11.36           C  
ATOM    635  NE1 TRP A  75      14.472 -12.963  19.369  1.00 11.38           N  
ATOM    636  CZ2 TRP A  75      16.018 -11.002  19.113  1.00 10.38           C  
ATOM    637  CZ3 TRP A  75      18.325 -11.579  19.561  1.00  9.30           C  
ATOM    638  CH2 TRP A  75      17.337 -10.647  19.206  1.00  9.87           C  
ATOM    639  N   ASN A  76      18.393 -18.452  19.080  1.00  9.57           N  
ATOM    640  CA  ASN A  76      19.534 -19.327  19.327  1.00  9.95           C  
ATOM    641  C   ASN A  76      20.598 -18.933  18.319  1.00 10.67           C  
ATOM    642  O   ASN A  76      21.774 -18.782  18.650  1.00 10.91           O  
ATOM    643  CB  ASN A  76      19.184 -20.795  19.085  1.00  8.74           C  
ATOM    644  CG  ASN A  76      18.415 -21.412  20.226  1.00 11.24           C  
ATOM    645  ND2 ASN A  76      17.531 -22.348  19.903  1.00 12.85           N  
ATOM    646  OD1 ASN A  76      18.627 -21.076  21.384  1.00 13.02           O  
ATOM    647  N   ILE A  77      20.159 -18.789  17.075  1.00  9.63           N  
ATOM    648  CA  ILE A  77      21.042 -18.440  15.981  1.00 10.14           C  
ATOM    649  C   ILE A  77      21.484 -16.979  16.039  1.00  9.30           C  
ATOM    650  O   ILE A  77      22.660 -16.683  15.846  1.00  9.62           O  
ATOM    651  CB  ILE A  77      20.362 -18.749  14.628  1.00  9.61           C  
ATOM    652  CG1 ILE A  77      20.122 -20.262  14.517  1.00 11.56           C  
ATOM    653  CG2 ILE A  77      21.230 -18.266  13.482  1.00  8.18           C  
ATOM    654  CD1 ILE A  77      19.283 -20.690  13.326  1.00 14.09           C  
ATOM    655  N   ALA A  78      20.553 -16.071  16.320  1.00  7.98           N  
ATOM    656  CA  ALA A  78      20.891 -14.650  16.398  1.00  9.42           C  
ATOM    657  C   ALA A  78      21.942 -14.345  17.469  1.00  9.61           C  
ATOM    658  O   ALA A  78      22.853 -13.550  17.240  1.00 10.60           O  
ATOM    659  CB  ALA A  78      19.640 -13.825  16.657  1.00  8.17           C  
ATOM    660  N   LEU A  79      21.820 -14.968  18.636  1.00  7.48           N  
ATOM    661  CA  LEU A  79      22.790 -14.720  19.695  1.00  9.58           C  
ATOM    662  C   LEU A  79      24.187 -15.179  19.276  1.00 10.66           C  
ATOM    663  O   LEU A  79      25.186 -14.555  19.635  1.00  7.71           O  
ATOM    664  CB  LEU A  79      22.372 -15.420  20.991  1.00  9.64           C  
ATOM    665  CG  LEU A  79      21.154 -14.852  21.729  1.00 11.47           C  
ATOM    666  CD1 LEU A  79      20.923 -15.657  23.007  1.00 11.29           C  
ATOM    667  CD2 LEU A  79      21.378 -13.383  22.065  1.00  9.43           C  
ATOM    668  N   GLN A  80      24.263 -16.276  18.526  1.00  8.57           N  
ATOM    669  CA  GLN A  80      25.559 -16.742  18.060  1.00  8.92           C  
ATOM    670  C   GLN A  80      26.158 -15.714  17.084  1.00  9.57           C  
ATOM    671  O   GLN A  80      27.354 -15.422  17.126  1.00  8.29           O  
ATOM    672  CB  GLN A  80      25.413 -18.100  17.378  1.00 10.43           C  
ATOM    673  CG  GLN A  80      25.179 -19.240  18.357  1.00  6.28           C  
ATOM    674  CD  GLN A  80      24.719 -20.513  17.674  1.00  8.12           C  
ATOM    675  NE2 GLN A  80      25.660 -21.392  17.350  1.00  1.75           N  
ATOM    676  OE1 GLN A  80      23.526 -20.700  17.441  1.00 13.50           O  
ATOM    677  N   LEU A  81      25.324 -15.163  16.209  1.00  9.37           N  
ATOM    678  CA  LEU A  81      25.805 -14.169  15.253  1.00  9.83           C  
ATOM    679  C   LEU A  81      26.263 -12.911  15.996  1.00 10.86           C  
ATOM    680  O   LEU A  81      27.123 -12.171  15.507  1.00 11.71           O  
ATOM    681  CB  LEU A  81      24.704 -13.815  14.257  1.00  8.29           C  
ATOM    682  CG  LEU A  81      24.212 -14.944  13.340  1.00  9.02           C  
ATOM    683  CD1 LEU A  81      23.158 -14.404  12.383  1.00  5.02           C  
ATOM    684  CD2 LEU A  81      25.388 -15.512  12.562  1.00  4.83           C  
ATOM    685  N   LEU A  82      25.685 -12.678  17.175  1.00  9.15           N  
ATOM    686  CA  LEU A  82      26.035 -11.525  18.000  1.00  9.34           C  
ATOM    687  C   LEU A  82      27.241 -11.795  18.905  1.00  9.58           C  
ATOM    688  O   LEU A  82      27.544 -11.014  19.811  1.00  7.42           O  
ATOM    689  CB  LEU A  82      24.836 -11.082  18.850  1.00  7.79           C  
ATOM    690  CG  LEU A  82      23.636 -10.561  18.046  1.00  8.71           C  
ATOM    691  CD1 LEU A  82      22.559 -10.054  18.991  1.00  7.84           C  
ATOM    692  CD2 LEU A  82      24.086  -9.444  17.108  1.00  4.60           C  
ATOM    693  N   ASP A  83      27.913 -12.912  18.649  1.00 11.20           N  
ATOM    694  CA  ASP A  83      29.116 -13.310  19.370  1.00 12.86           C  
ATOM    695  C   ASP A  83      28.930 -13.926  20.756  1.00 13.52           C  
ATOM    696  O   ASP A  83      29.854 -13.905  21.575  1.00 13.04           O  
ATOM    697  CB  ASP A  83      30.077 -12.125  19.473  1.00 16.55           C  
ATOM    698  CG  ASP A  83      31.473 -12.474  19.011  1.00 21.52           C  
ATOM    699  OD1 ASP A  83      31.720 -13.659  18.709  1.00 21.75           O  
ATOM    700  OD2 ASP A  83      32.324 -11.563  18.952  1.00 26.81           O1-
ATOM    701  N   PHE A  84      27.740 -14.449  21.034  1.00 11.60           N  
ATOM    702  CA  PHE A  84      27.497 -15.104  22.312  1.00 11.16           C  
ATOM    703  C   PHE A  84      27.775 -16.580  22.098  1.00 11.25           C  
ATOM    704  O   PHE A  84      27.488 -17.116  21.032  1.00 10.45           O  
ATOM    705  CB  PHE A  84      26.055 -14.919  22.788  1.00 10.53           C  
ATOM    706  CG  PHE A  84      25.754 -13.527  23.252  1.00  9.69           C  
ATOM    707  CD1 PHE A  84      25.284 -12.568  22.364  1.00  9.94           C  
ATOM    708  CD2 PHE A  84      25.989 -13.159  24.573  1.00  9.75           C  
ATOM    709  CE1 PHE A  84      25.053 -11.251  22.786  1.00 11.73           C  
ATOM    710  CE2 PHE A  84      25.764 -11.847  25.007  1.00 10.19           C  
ATOM    711  CZ  PHE A  84      25.296 -10.893  24.115  1.00 11.86           C  
ATOM    712  N   VAL A  85      28.331 -17.227  23.116  1.00  8.99           N  
ATOM    713  CA  VAL A  85      28.685 -18.637  23.048  1.00  9.18           C  
ATOM    714  C   VAL A  85      27.549 -19.520  23.538  1.00  9.35           C  
ATOM    715  O   VAL A  85      27.201 -19.494  24.709  1.00 10.13           O  
ATOM    716  CB  VAL A  85      29.926 -18.920  23.914  1.00  9.44           C  
ATOM    717  CG1 VAL A  85      30.326 -20.373  23.785  1.00  8.05           C  
ATOM    718  CG2 VAL A  85      31.062 -18.000  23.503  1.00 10.95           C  
ATOM    719  N   PRO A  86      26.972 -20.334  22.645  1.00  9.92           N  
ATOM    720  CA  PRO A  86      25.876 -21.190  23.094  1.00 10.61           C  
ATOM    721  C   PRO A  86      26.370 -22.260  24.063  1.00 10.88           C  
ATOM    722  O   PRO A  86      27.501 -22.725  23.953  1.00 10.94           O  
ATOM    723  CB  PRO A  86      25.343 -21.770  21.789  1.00 10.02           C  
ATOM    724  CG  PRO A  86      26.581 -21.906  20.967  1.00 10.69           C  
ATOM    725  CD  PRO A  86      27.334 -20.618  21.243  1.00 11.22           C  
ATOM    726  N   ASN A  87      25.508 -22.622  25.009  1.00 11.35           N  
ATOM    727  CA  ASN A  87      25.796 -23.632  26.023  1.00 13.87           C  
ATOM    728  C   ASN A  87      26.669 -23.092  27.146  1.00 14.74           C  
ATOM    729  O   ASN A  87      26.789 -23.725  28.190  1.00 18.29           O  
ATOM    730  CB  ASN A  87      26.453 -24.864  25.388  1.00 11.91           C  
ATOM    731  CG  ASN A  87      25.625 -25.438  24.251  1.00 13.74           C  
ATOM    732  ND2 ASN A  87      26.216 -25.527  23.066  1.00  8.21           N  
ATOM    733  OD1 ASN A  87      24.462 -25.790  24.441  1.00 13.08           O  
ATOM    734  N   PHE A  88      27.276 -21.928  26.938  1.00 14.05           N  
ATOM    735  CA  PHE A  88      28.112 -21.341  27.976  1.00 14.42           C  
ATOM    736  C   PHE A  88      27.620 -19.948  28.379  1.00 15.16           C  
ATOM    737  O   PHE A  88      27.373 -19.708  29.555  1.00 14.25           O  
ATOM    738  CB  PHE A  88      29.579 -21.330  27.534  1.00 13.31           C  
ATOM    739  CG  PHE A  88      30.170 -22.706  27.423  1.00 15.71           C  
ATOM    740  CD1 PHE A  88      30.200 -23.372  26.203  1.00 16.09           C  
ATOM    741  CD2 PHE A  88      30.618 -23.377  28.560  1.00 14.15           C  
ATOM    742  CE1 PHE A  88      30.662 -24.688  26.114  1.00 16.48           C  
ATOM    743  CE2 PHE A  88      31.081 -24.691  28.482  1.00 15.35           C  
ATOM    744  CZ  PHE A  88      31.102 -25.348  27.259  1.00 15.47           C  
ATOM    745  N   ASP A  89      27.467 -19.031  27.427  1.00 13.29           N  
ATOM    746  CA  ASP A  89      26.944 -17.708  27.777  1.00 16.49           C  
ATOM    747  C   ASP A  89      25.437 -17.826  27.982  1.00 16.62           C  
ATOM    748  O   ASP A  89      24.859 -17.159  28.840  1.00 17.92           O  
ATOM    749  CB  ASP A  89      27.175 -16.674  26.669  1.00 15.35           C  
ATOM    750  CG  ASP A  89      28.602 -16.177  26.615  1.00 16.91           C  
ATOM    751  OD1 ASP A  89      29.255 -16.119  27.677  1.00 18.27           O  
ATOM    752  OD2 ASP A  89      29.061 -15.826  25.510  1.00 15.07           O1-
ATOM    753  N   PHE A  90      24.805 -18.668  27.170  1.00 15.32           N  
ATOM    754  CA  PHE A  90      23.372 -18.837  27.256  1.00 14.05           C  
ATOM    755  C   PHE A  90      22.948 -20.271  26.996  1.00 14.77           C  
ATOM    756  O   PHE A  90      23.712 -21.084  26.480  1.00 14.39           O  
ATOM    757  CB  PHE A  90      22.671 -17.879  26.278  1.00 12.13           C  
ATOM    758  CG  PHE A  90      22.785 -18.281  24.833  1.00 10.64           C  
ATOM    759  CD1 PHE A  90      21.761 -19.000  24.217  1.00 10.54           C  
ATOM    760  CD2 PHE A  90      23.898 -17.924  24.083  1.00 10.14           C  
ATOM    761  CE1 PHE A  90      21.843 -19.356  22.871  1.00 10.69           C  
ATOM    762  CE2 PHE A  90      23.994 -18.274  22.739  1.00 11.30           C  
ATOM    763  CZ  PHE A  90      22.961 -18.992  22.130  1.00 12.78           C  
ATOM    764  N   GLU A  91      21.708 -20.562  27.361  1.00 16.22           N  
ATOM    765  CA  GLU A  91      21.149 -21.892  27.218  1.00 16.90           C  
ATOM    766  C   GLU A  91      20.329 -22.030  25.937  1.00 14.91           C  
ATOM    767  O   GLU A  91      19.340 -21.320  25.735  1.00 17.03           O  
ATOM    768  CB  GLU A  91      20.272 -22.185  28.434  1.00 19.44           C  
ATOM    769  CG  GLU A  91      19.872 -23.624  28.622  1.00 22.98           C  
ATOM    770  CD  GLU A  91      18.893 -23.774  29.771  1.00 27.06           C  
ATOM    771  OE1 GLU A  91      19.044 -23.033  30.764  1.00 26.23           O  
ATOM    772  OE2 GLU A  91      17.979 -24.627  29.682  1.00 27.70           O1-
ATOM    773  N   ILE A  92      20.762 -22.935  25.069  1.00 13.80           N  
ATOM    774  CA  ILE A  92      20.059 -23.211  23.822  1.00 12.54           C  
ATOM    775  C   ILE A  92      18.632 -23.582  24.199  1.00 12.31           C  
ATOM    776  O   ILE A  92      18.412 -24.385  25.101  1.00 12.22           O  
ATOM    777  CB  ILE A  92      20.707 -24.388  23.067  1.00 13.08           C  
ATOM    778  CG1 ILE A  92      22.036 -23.944  22.454  1.00 14.73           C  
ATOM    779  CG2 ILE A  92      19.765 -24.914  21.988  1.00 12.93           C  
ATOM    780  CD1 ILE A  92      21.892 -22.857  21.395  1.00 15.94           C  
ATOM    781  N   GLY A  93      17.664 -22.980  23.524  1.00 12.68           N  
ATOM    782  CA  GLY A  93      16.278 -23.270  23.837  1.00 14.29           C  
ATOM    783  C   GLY A  93      15.681 -22.208  24.745  1.00 15.75           C  
ATOM    784  O   GLY A  93      14.464 -22.152  24.907  1.00 15.19           O  
ATOM    785  N   LYS A  94      16.536 -21.375  25.345  1.00 16.62           N  
ATOM    786  CA  LYS A  94      16.084 -20.293  26.223  1.00 17.43           C  
ATOM    787  C   LYS A  94      16.703 -18.990  25.720  1.00 16.30           C  
ATOM    788  O   LYS A  94      16.877 -18.043  26.483  1.00 15.80           O  
ATOM    789  CB  LYS A  94      16.549 -20.520  27.664  1.00 19.22           C  
ATOM    790  CG  LYS A  94      16.010 -21.765  28.350  1.00 24.96           C  
ATOM    791  CD  LYS A  94      14.510 -21.687  28.592  1.00 28.76           C  
ATOM    792  CE  LYS A  94      14.101 -22.576  29.768  1.00 31.31           C  
ATOM    793  NZ  LYS A  94      14.557 -23.988  29.611  1.00 30.14           N1+
ATOM    794  N   ALA A  95      17.045 -18.959  24.435  1.00 15.32           N  
ATOM    795  CA  ALA A  95      17.671 -17.795  23.823  1.00 14.07           C  
ATOM    796  C   ALA A  95      16.778 -16.562  23.808  1.00 14.57           C  
ATOM    797  O   ALA A  95      17.252 -15.444  23.998  1.00 14.74           O  
ATOM    798  CB  ALA A  95      18.114 -18.135  22.404  1.00 12.35           C  
ATOM    799  N   PHE A  96      15.489 -16.759  23.568  1.00 15.82           N  
ATOM    800  CA  PHE A  96      14.564 -15.633  23.536  1.00 16.37           C  
ATOM    801  C   PHE A  96      14.604 -14.890  24.871  1.00 16.11           C  
ATOM    802  O   PHE A  96      14.738 -13.668  24.915  1.00 16.18           O  
ATOM    803  CB  PHE A  96      13.140 -16.123  23.290  1.00 18.09           C  
ATOM    804  CG  PHE A  96      12.140 -15.012  23.174  1.00 20.17           C  
ATOM    805  CD1 PHE A  96      11.869 -14.430  21.943  1.00 20.76           C  
ATOM    806  CD2 PHE A  96      11.505 -14.512  24.308  1.00 21.15           C  
ATOM    807  CE1 PHE A  96      10.979 -13.361  21.837  1.00 23.08           C  
ATOM    808  CE2 PHE A  96      10.615 -13.444  24.215  1.00 23.61           C  
ATOM    809  CZ  PHE A  96      10.352 -12.867  22.976  1.00 23.63           C  
ATOM    810  N   GLU A  97      14.478 -15.649  25.954  1.00 15.57           N  
ATOM    811  CA  GLU A  97      14.490 -15.096  27.302  1.00 15.87           C  
ATOM    812  C   GLU A  97      15.818 -14.415  27.600  1.00 14.71           C  
ATOM    813  O   GLU A  97      15.853 -13.337  28.185  1.00 13.77           O  
ATOM    814  CB  GLU A  97      14.239 -16.201  28.333  1.00 17.59           C  
ATOM    815  CG  GLU A  97      12.814 -16.772  28.313  1.00 22.38           C  
ATOM    816  CD  GLU A  97      12.543 -17.720  27.141  1.00 24.99           C  
ATOM    817  OE1 GLU A  97      11.378 -18.147  26.986  1.00 27.54           O  
ATOM    818  OE2 GLU A  97      13.482 -18.048  26.380  1.00 22.48           O1-
ATOM    819  N   TYR A  98      16.915 -15.052  27.204  1.00 12.77           N  
ATOM    820  CA  TYR A  98      18.221 -14.464  27.442  1.00 13.18           C  
ATOM    821  C   TYR A  98      18.317 -13.102  26.727  1.00 13.16           C  
ATOM    822  O   TYR A  98      18.808 -12.128  27.296  1.00 11.38           O  
ATOM    823  CB  TYR A  98      19.324 -15.399  26.946  1.00 13.51           C  
ATOM    824  CG  TYR A  98      20.710 -14.896  27.241  1.00 14.04           C  
ATOM    825  CD1 TYR A  98      21.308 -15.116  28.481  1.00 15.68           C  
ATOM    826  CD2 TYR A  98      21.421 -14.184  26.286  1.00 13.87           C  
ATOM    827  CE1 TYR A  98      22.588 -14.638  28.755  1.00 16.46           C  
ATOM    828  CE2 TYR A  98      22.697 -13.702  26.548  1.00 15.56           C  
ATOM    829  CZ  TYR A  98      23.273 -13.933  27.779  1.00 16.41           C  
ATOM    830  OH  TYR A  98      24.544 -13.467  28.019  1.00 20.24           O  
ATOM    831  N   ALA A  99      17.837 -13.037  25.488  1.00 12.33           N  
ATOM    832  CA  ALA A  99      17.870 -11.794  24.727  1.00 15.03           C  
ATOM    833  C   ALA A  99      17.061 -10.711  25.442  1.00 16.39           C  
ATOM    834  O   ALA A  99      17.466  -9.553  25.495  1.00 15.79           O  
ATOM    835  CB  ALA A  99      17.311 -12.019  23.326  1.00 13.21           C  
ATOM    836  N   LYS A 100      15.919 -11.106  25.999  1.00 18.96           N  
ATOM    837  CA  LYS A 100      15.043 -10.179  26.707  1.00 20.78           C  
ATOM    838  C   LYS A 100      15.727  -9.626  27.952  1.00 20.92           C  
ATOM    839  O   LYS A 100      15.696  -8.422  28.201  1.00 19.38           O  
ATOM    840  CB  LYS A 100      13.741 -10.877  27.102  1.00 23.37           C  
ATOM    841  CG  LYS A 100      12.633  -9.933  27.560  1.00 27.92           C  
ATOM    842  CD  LYS A 100      11.369 -10.709  27.914  1.00 32.93           C  
ATOM    843  CE  LYS A 100      10.267  -9.799  28.449  1.00 36.87           C  
ATOM    844  NZ  LYS A 100       9.830  -8.790  27.433  1.00 39.42           N1+
ATOM    845  N   ASN A 101      16.350 -10.506  28.730  1.00 21.55           N  
ATOM    846  CA  ASN A 101      17.034 -10.085  29.943  1.00 21.67           C  
ATOM    847  C   ASN A 101      18.242  -9.201  29.664  1.00 20.71           C  
ATOM    848  O   ASN A 101      18.646  -8.418  30.528  1.00 21.31           O  
ATOM    849  CB  ASN A 101      17.466 -11.300  30.776  1.00 25.91           C  
ATOM    850  CG  ASN A 101      16.291 -12.012  31.417  1.00 31.57           C  
ATOM    851  ND2 ASN A 101      16.427 -13.320  31.637  1.00 32.34           N  
ATOM    852  OD1 ASN A 101      15.272 -11.390  31.720  1.00 34.19           O  
ATOM    853  N   SER A 102      18.818  -9.323  28.469  1.00 16.90           N  
ATOM    854  CA  SER A 102      19.974  -8.516  28.093  1.00 15.95           C  
ATOM    855  C   SER A 102      19.538  -7.186  27.488  1.00 14.49           C  
ATOM    856  O   SER A 102      20.368  -6.388  27.069  1.00 14.35           O  
ATOM    857  CB  SER A 102      20.846  -9.265  27.082  1.00 14.95           C  
ATOM    858  OG  SER A 102      21.345 -10.472  27.628  1.00 20.23           O  
ATOM    859  N   ASN A 103      18.230  -6.965  27.436  1.00 14.97           N  
ATOM    860  CA  ASN A 103      17.656  -5.741  26.878  1.00 15.51           C  
ATOM    861  C   ASN A 103      17.971  -5.569  25.393  1.00 17.37           C  
ATOM    862  O   ASN A 103      18.168  -4.444  24.918  1.00 16.09           O  
ATOM    863  CB  ASN A 103      18.147  -4.498  27.639  1.00 15.94           C  
ATOM    864  CG  ASN A 103      17.293  -3.263  27.348  1.00 18.98           C  
ATOM    865  ND2 ASN A 103      15.998  -3.480  27.155  1.00 18.35           N  
ATOM    866  OD1 ASN A 103      17.788  -2.133  27.310  1.00 20.00           O  
ATOM    867  N   LEU A 104      18.030  -6.673  24.654  1.00 15.93           N  
ATOM    868  CA  LEU A 104      18.304  -6.575  23.226  1.00 16.31           C  
ATOM    869  C   LEU A 104      17.006  -6.237  22.500  1.00 17.89           C  
ATOM    870  O   LEU A 104      15.930  -6.652  22.922  1.00 16.80           O  
ATOM    871  CB  LEU A 104      18.862  -7.898  22.690  1.00 14.15           C  
ATOM    872  CG  LEU A 104      20.297  -8.248  23.089  1.00 14.30           C  
ATOM    873  CD1 LEU A 104      20.627  -9.672  22.664  1.00 12.46           C  
ATOM    874  CD2 LEU A 104      21.265  -7.260  22.452  1.00 12.17           C  
ATOM    875  N   PRO A 105      17.090  -5.460  21.407  1.00 19.56           N  
ATOM    876  CA  PRO A 105      15.886  -5.098  20.650  1.00 20.60           C  
ATOM    877  C   PRO A 105      15.231  -6.390  20.167  1.00 20.74           C  
ATOM    878  O   PRO A 105      15.896  -7.244  19.576  1.00 18.48           O  
ATOM    879  CB  PRO A 105      16.438  -4.280  19.487  1.00 20.47           C  
ATOM    880  CG  PRO A 105      17.687  -3.686  20.044  1.00 21.59           C  
ATOM    881  CD  PRO A 105      18.286  -4.838  20.812  1.00 21.69           C  
ATOM    882  N   GLN A 106      13.937  -6.535  20.420  1.00 21.23           N  
ATOM    883  CA  GLN A 106      13.234  -7.741  20.008  1.00 23.69           C  
ATOM    884  C   GLN A 106      11.875  -7.470  19.407  1.00 25.57           C  
ATOM    885  O   GLN A 106      11.147  -6.594  19.862  1.00 26.53           O  
ATOM    886  CB  GLN A 106      13.011  -8.669  21.191  1.00 23.35           C  
ATOM    887  CG  GLN A 106      14.191  -9.465  21.661  1.00 24.02           C  
ATOM    888  CD  GLN A 106      13.777 -10.428  22.751  1.00 23.02           C  
ATOM    889  NE2 GLN A 106      14.153 -11.692  22.610  1.00 22.98           N  
ATOM    890  OE1 GLN A 106      13.115 -10.035  23.707  1.00 22.34           O  
ATOM    891  N   ILE A 107      11.535  -8.252  18.390  1.00 28.01           N  
ATOM    892  CA  ILE A 107      10.236  -8.148  17.746  1.00 28.46           C  
ATOM    893  C   ILE A 107       9.332  -9.099  18.523  1.00 29.12           C  
ATOM    894  O   ILE A 107       9.675 -10.264  18.725  1.00 28.22           O  
ATOM    895  CB  ILE A 107      10.291  -8.605  16.273  1.00 28.68           C  
ATOM    896  CG1 ILE A 107      11.144  -7.634  15.453  1.00 29.89           C  
ATOM    897  CG2 ILE A 107       8.880  -8.708  15.705  1.00 27.70           C  
ATOM    898  CD1 ILE A 107      10.593  -6.217  15.398  1.00 29.86           C  
ATOM    899  N   GLU A 108       8.197  -8.595  18.989  1.00 31.28           N  
ATOM    900  CA  GLU A 108       7.253  -9.420  19.729  1.00 34.33           C  
ATOM    901  C   GLU A 108       5.938  -9.458  18.969  1.00 34.73           C  
ATOM    902  O   GLU A 108       5.067  -8.606  19.153  1.00 36.24           O  
ATOM    903  CB  GLU A 108       7.041  -8.869  21.144  1.00 36.56           C  
ATOM    904  CG  GLU A 108       8.094  -9.324  22.149  1.00 42.18           C  
ATOM    905  CD  GLU A 108       7.945  -8.662  23.510  1.00 46.05           C  
ATOM    906  OE1 GLU A 108       6.802  -8.572  24.016  1.00 46.79           O  
ATOM    907  OE2 GLU A 108       8.976  -8.236  24.077  1.00 48.87           O1-
ATOM    908  N   ALA A 109       5.818 -10.451  18.099  1.00 34.08           N  
ATOM    909  CA  ALA A 109       4.632 -10.643  17.277  1.00 32.75           C  
ATOM    910  C   ALA A 109       4.725 -12.040  16.673  1.00 31.65           C  
ATOM    911  O   ALA A 109       5.753 -12.706  16.806  1.00 31.04           O  
ATOM    912  CB  ALA A 109       4.575  -9.592  16.174  1.00 31.84           C  
ATOM    913  N   GLU A 110       3.655 -12.480  16.018  1.00 31.32           N  
ATOM    914  CA  GLU A 110       3.620 -13.798  15.403  1.00 31.81           C  
ATOM    915  C   GLU A 110       4.746 -14.007  14.396  1.00 29.28           C  
ATOM    916  O   GLU A 110       5.208 -13.067  13.753  1.00 26.95           O  
ATOM    917  CB  GLU A 110       2.275 -14.018  14.700  1.00 36.44           C  
ATOM    918  CG  GLU A 110       1.121 -14.377  15.630  1.00 43.73           C  
ATOM    919  CD  GLU A 110      -0.166 -14.688  14.876  1.00 47.40           C  
ATOM    920  OE1 GLU A 110      -1.139 -15.134  15.524  1.00 49.64           O  
ATOM    921  OE2 GLU A 110      -0.206 -14.481  13.639  1.00 48.65           O1-
ATOM    922  N   MET A 111       5.180 -15.254  14.265  1.00 27.05           N  
ATOM    923  CA  MET A 111       6.225 -15.596  13.315  1.00 24.84           C  
ATOM    924  C   MET A 111       5.635 -15.613  11.905  1.00 23.57           C  
ATOM    925  O   MET A 111       4.838 -16.493  11.568  1.00 24.18           O  
ATOM    926  CB  MET A 111       6.807 -16.975  13.644  1.00 25.51           C  
ATOM    927  CG  MET A 111       7.750 -17.561  12.584  1.00 26.23           C  
ATOM    928  SD  MET A 111       9.213 -16.548  12.275  1.00 28.62           S  
ATOM    929  CE  MET A 111      10.258 -17.056  13.668  1.00 25.96           C  
ATOM    930  N   THR A 112       5.998 -14.619  11.100  1.00 20.72           N  
ATOM    931  CA  THR A 112       5.549 -14.542   9.718  1.00 18.35           C  
ATOM    932  C   THR A 112       6.755 -14.111   8.901  1.00 17.55           C  
ATOM    933  O   THR A 112       7.784 -13.725   9.454  1.00 16.66           O  
ATOM    934  CB  THR A 112       4.423 -13.503   9.496  1.00 18.60           C  
ATOM    935  CG2 THR A 112       3.250 -13.773  10.420  1.00 18.81           C  
ATOM    936  OG1 THR A 112       4.934 -12.186   9.726  1.00 19.59           O  
ATOM    937  N   THR A 113       6.628 -14.183   7.584  1.00 16.77           N  
ATOM    938  CA  THR A 113       7.713 -13.797   6.703  1.00 19.06           C  
ATOM    939  C   THR A 113       8.039 -12.318   6.876  1.00 19.62           C  
ATOM    940  O   THR A 113       9.202 -11.928   6.934  1.00 20.25           O  
ATOM    941  CB  THR A 113       7.344 -14.082   5.248  1.00 19.20           C  
ATOM    942  CG2 THR A 113       8.340 -13.443   4.304  1.00 19.65           C  
ATOM    943  OG1 THR A 113       7.323 -15.501   5.039  1.00 22.75           O  
ATOM    944  N   GLU A 114       7.005 -11.497   6.965  1.00 19.46           N  
ATOM    945  CA  GLU A 114       7.211 -10.071   7.142  1.00 21.77           C  
ATOM    946  C   GLU A 114       7.891  -9.770   8.480  1.00 19.82           C  
ATOM    947  O   GLU A 114       8.850  -9.003   8.533  1.00 18.42           O  
ATOM    948  CB  GLU A 114       5.876  -9.333   7.047  1.00 23.65           C  
ATOM    949  CG  GLU A 114       5.974  -7.865   7.399  1.00 31.78           C  
ATOM    950  CD  GLU A 114       4.794  -7.060   6.897  1.00 35.55           C  
ATOM    951  OE1 GLU A 114       4.618  -5.920   7.372  1.00 37.09           O  
ATOM    952  OE2 GLU A 114       4.051  -7.568   6.024  1.00 38.28           O1-
ATOM    953  N   ASN A 115       7.402 -10.379   9.557  1.00 18.74           N  
ATOM    954  CA  ASN A 115       7.986 -10.151  10.874  1.00 18.53           C  
ATOM    955  C   ASN A 115       9.408 -10.690  10.979  1.00 18.60           C  
ATOM    956  O   ASN A 115      10.226 -10.153  11.720  1.00 18.58           O  
ATOM    957  CB  ASN A 115       7.110 -10.781  11.960  1.00 19.98           C  
ATOM    958  CG  ASN A 115       5.838  -9.995  12.198  1.00 22.57           C  
ATOM    959  ND2 ASN A 115       5.797  -8.775  11.670  1.00 18.95           N  
ATOM    960  OD1 ASN A 115       4.907 -10.469  12.851  1.00 22.38           O  
ATOM    961  N   ILE A 116       9.694 -11.756  10.241  1.00 16.73           N  
ATOM    962  CA  ILE A 116      11.017 -12.348  10.256  1.00 16.88           C  
ATOM    963  C   ILE A 116      11.970 -11.397   9.524  1.00 15.45           C  
ATOM    964  O   ILE A 116      13.104 -11.180   9.948  1.00 15.16           O  
ATOM    965  CB  ILE A 116      10.986 -13.759   9.589  1.00 18.68           C  
ATOM    966  CG1 ILE A 116      11.572 -14.795  10.550  1.00 21.65           C  
ATOM    967  CG2 ILE A 116      11.726 -13.765   8.265  1.00 19.43           C  
ATOM    968  CD1 ILE A 116      13.011 -14.552  10.952  1.00 22.69           C  
ATOM    969  N   ILE A 117      11.501 -10.820   8.428  1.00 14.00           N  
ATOM    970  CA  ILE A 117      12.321  -9.884   7.675  1.00 14.15           C  
ATOM    971  C   ILE A 117      12.691  -8.690   8.566  1.00 13.89           C  
ATOM    972  O   ILE A 117      13.834  -8.244   8.565  1.00 14.79           O  
ATOM    973  CB  ILE A 117      11.590  -9.421   6.385  1.00 13.59           C  
ATOM    974  CG1 ILE A 117      11.507 -10.608   5.412  1.00 14.62           C  
ATOM    975  CG2 ILE A 117      12.324  -8.242   5.733  1.00 12.26           C  
ATOM    976  CD1 ILE A 117      10.815 -10.316   4.103  1.00 14.34           C  
ATOM    977  N   SER A 118      11.739  -8.190   9.346  1.00 13.24           N  
ATOM    978  CA  SER A 118      12.022  -7.070  10.238  1.00 12.62           C  
ATOM    979  C   SER A 118      12.985  -7.484  11.342  1.00 12.14           C  
ATOM    980  O   SER A 118      13.864  -6.718  11.712  1.00 12.43           O  
ATOM    981  CB  SER A 118      10.737  -6.532  10.869  1.00 13.19           C  
ATOM    982  OG  SER A 118       9.924  -5.911   9.894  1.00 16.95           O  
ATOM    983  N   ALA A 119      12.824  -8.694  11.873  1.00 11.71           N  
ATOM    984  CA  ALA A 119      13.719  -9.151  12.931  1.00 11.17           C  
ATOM    985  C   ALA A 119      15.161  -9.175  12.414  1.00 11.92           C  
ATOM    986  O   ALA A 119      16.094  -8.831  13.135  1.00 13.02           O  
ATOM    987  CB  ALA A 119      13.304 -10.526  13.416  1.00 10.69           C  
ATOM    988  N   PHE A 120      15.348  -9.580  11.164  1.00  9.88           N  
ATOM    989  CA  PHE A 120      16.692  -9.603  10.601  1.00 11.47           C  
ATOM    990  C   PHE A 120      17.191  -8.175  10.368  1.00 11.85           C  
ATOM    991  O   PHE A 120      18.361  -7.871  10.599  1.00 11.58           O  
ATOM    992  CB  PHE A 120      16.721 -10.371   9.275  1.00 10.76           C  
ATOM    993  CG  PHE A 120      16.759 -11.864   9.440  1.00 11.96           C  
ATOM    994  CD1 PHE A 120      15.752 -12.660   8.914  1.00 13.82           C  
ATOM    995  CD2 PHE A 120      17.797 -12.474  10.132  1.00 12.38           C  
ATOM    996  CE1 PHE A 120      15.773 -14.047   9.073  1.00 11.66           C  
ATOM    997  CE2 PHE A 120      17.825 -13.861  10.296  1.00 12.96           C  
ATOM    998  CZ  PHE A 120      16.808 -14.646   9.763  1.00 13.17           C  
ATOM    999  N   TYR A 121      16.302  -7.305   9.896  1.00 11.08           N  
ATOM   1000  CA  TYR A 121      16.670  -5.921   9.648  1.00 11.11           C  
ATOM   1001  C   TYR A 121      17.193  -5.290  10.929  1.00 11.25           C  
ATOM   1002  O   TYR A 121      18.268  -4.688  10.943  1.00 11.97           O  
ATOM   1003  CB  TYR A 121      15.472  -5.104   9.162  1.00 10.89           C  
ATOM   1004  CG  TYR A 121      15.823  -3.654   8.892  1.00 10.15           C  
ATOM   1005  CD1 TYR A 121      16.387  -3.268   7.676  1.00  8.08           C  
ATOM   1006  CD2 TYR A 121      15.630  -2.675   9.870  1.00  8.44           C  
ATOM   1007  CE1 TYR A 121      16.754  -1.942   7.435  1.00  9.81           C  
ATOM   1008  CE2 TYR A 121      15.995  -1.339   9.640  1.00 10.39           C  
ATOM   1009  CZ  TYR A 121      16.555  -0.980   8.422  1.00 11.57           C  
ATOM   1010  OH  TYR A 121      16.905   0.337   8.194  1.00 12.07           O  
ATOM   1011  N   TYR A 122      16.426  -5.417  12.006  1.00  9.42           N  
ATOM   1012  CA  TYR A 122      16.838  -4.836  13.269  1.00 10.70           C  
ATOM   1013  C   TYR A 122      17.971  -5.605  13.927  1.00 11.10           C  
ATOM   1014  O   TYR A 122      18.714  -5.048  14.733  1.00 12.60           O  
ATOM   1015  CB  TYR A 122      15.633  -4.686  14.207  1.00 10.92           C  
ATOM   1016  CG  TYR A 122      14.705  -3.574  13.750  1.00 13.79           C  
ATOM   1017  CD1 TYR A 122      13.393  -3.842  13.358  1.00 12.86           C  
ATOM   1018  CD2 TYR A 122      15.167  -2.260  13.647  1.00 13.56           C  
ATOM   1019  CE1 TYR A 122      12.568  -2.833  12.869  1.00 14.79           C  
ATOM   1020  CE2 TYR A 122      14.347  -1.244  13.157  1.00 16.51           C  
ATOM   1021  CZ  TYR A 122      13.052  -1.538  12.770  1.00 16.67           C  
ATOM   1022  OH  TYR A 122      12.248  -0.537  12.273  1.00 18.82           O  
ATOM   1023  N   LEU A 123      18.118  -6.882  13.585  1.00 11.18           N  
ATOM   1024  CA  LEU A 123      19.218  -7.656  14.141  1.00 11.40           C  
ATOM   1025  C   LEU A 123      20.497  -7.005  13.625  1.00 11.06           C  
ATOM   1026  O   LEU A 123      21.470  -6.862  14.360  1.00 11.47           O  
ATOM   1027  CB  LEU A 123      19.173  -9.115  13.678  1.00 11.55           C  
ATOM   1028  CG  LEU A 123      20.288 -10.008  14.237  1.00 10.99           C  
ATOM   1029  CD1 LEU A 123      20.143 -10.110  15.754  1.00  8.52           C  
ATOM   1030  CD2 LEU A 123      20.218 -11.393  13.600  1.00  7.16           C  
ATOM   1031  N   LEU A 124      20.483  -6.603  12.356  1.00  9.06           N  
ATOM   1032  CA  LEU A 124      21.638  -5.940  11.749  1.00 10.05           C  
ATOM   1033  C   LEU A 124      21.976  -4.610  12.454  1.00 10.60           C  
ATOM   1034  O   LEU A 124      23.126  -4.163  12.425  1.00  8.66           O  
ATOM   1035  CB  LEU A 124      21.385  -5.693  10.251  1.00  8.34           C  
ATOM   1036  CG  LEU A 124      21.422  -6.928   9.332  1.00 10.20           C  
ATOM   1037  CD1 LEU A 124      20.762  -6.607   7.995  1.00  7.98           C  
ATOM   1038  CD2 LEU A 124      22.858  -7.381   9.120  1.00  7.31           C  
ATOM   1039  N   CYS A 125      20.979  -3.994  13.096  1.00  9.52           N  
ATOM   1040  CA  CYS A 125      21.176  -2.720  13.798  1.00  9.94           C  
ATOM   1041  C   CYS A 125      21.606  -2.947  15.239  1.00 11.02           C  
ATOM   1042  O   CYS A 125      21.967  -2.003  15.945  1.00 10.61           O  
ATOM   1043  CB  CYS A 125      19.875  -1.911  13.810  1.00  8.27           C  
ATOM   1044  SG  CYS A 125      19.177  -1.560  12.179  1.00 12.85           S  
ATOM   1045  N   THR A 126      21.581  -4.207  15.658  1.00 10.48           N  
ATOM   1046  CA  THR A 126      21.902  -4.576  17.032  1.00  9.23           C  
ATOM   1047  C   THR A 126      23.374  -4.806  17.357  1.00  9.66           C  
ATOM   1048  O   THR A 126      24.117  -5.388  16.563  1.00  8.16           O  
ATOM   1049  CB  THR A 126      21.111  -5.839  17.433  1.00  9.15           C  
ATOM   1050  CG2 THR A 126      21.343  -6.163  18.896  1.00  4.95           C  
ATOM   1051  OG1 THR A 126      19.708  -5.619  17.201  1.00  7.83           O  
ATOM   1052  N   ARG A 127      23.775  -4.333  18.536  1.00  6.82           N  
ATOM   1053  CA  ARG A 127      25.143  -4.468  19.018  1.00  8.27           C  
ATOM   1054  C   ARG A 127      25.484  -5.923  19.320  1.00  9.52           C  
ATOM   1055  O   ARG A 127      24.663  -6.671  19.859  1.00 10.49           O  
ATOM   1056  CB  ARG A 127      25.342  -3.655  20.311  1.00  8.17           C  
ATOM   1057  CG  ARG A 127      25.808  -2.214  20.135  1.00  6.38           C  
ATOM   1058  CD  ARG A 127      27.253  -2.155  19.645  1.00  8.07           C  
ATOM   1059  NE  ARG A 127      27.840  -0.813  19.732  1.00  6.49           N  
ATOM   1060  CZ  ARG A 127      28.394  -0.299  20.830  1.00  5.87           C  
ATOM   1061  NH1 ARG A 127      28.444  -1.007  21.955  1.00  5.96           N1+
ATOM   1062  NH2 ARG A 127      28.918   0.919  20.798  1.00  5.41           N  
ATOM   1063  N   ARG A 128      26.704  -6.318  18.978  1.00  8.63           N  
ATOM   1064  CA  ARG A 128      27.176  -7.661  19.272  1.00  8.64           C  
ATOM   1065  C   ARG A 128      27.794  -7.560  20.658  1.00 10.23           C  
ATOM   1066  O   ARG A 128      27.977  -6.459  21.197  1.00 10.22           O  
ATOM   1067  CB  ARG A 128      28.238  -8.096  18.265  1.00  7.09           C  
ATOM   1068  CG  ARG A 128      27.804  -7.916  16.810  1.00 10.52           C  
ATOM   1069  CD  ARG A 128      28.864  -8.388  15.811  1.00 11.54           C  
ATOM   1070  NE  ARG A 128      29.043  -9.848  15.809  1.00  9.90           N  
ATOM   1071  CZ  ARG A 128      30.229 -10.461  15.942  1.00 13.65           C  
ATOM   1072  NH1 ARG A 128      31.359  -9.756  16.089  1.00 10.02           N1+
ATOM   1073  NH2 ARG A 128      30.389 -11.792  15.940  1.00 10.92           N  
ATOM   1074  N   LYS A 129      28.118  -8.678  21.232  1.00 11.48           N  
ATOM   1075  CA  LYS A 129      28.703  -8.683  22.570  1.00 11.49           C  
ATOM   1076  C   LYS A 129      30.092  -8.027  22.560  1.00 13.52           C  
ATOM   1077  O   LYS A 129      30.575  -7.542  23.594  1.00 13.53           O  
ATOM   1078  CB  LYS A 129      28.853 -10.115  23.077  1.00 13.09           C  
ATOM   1079  CG  LYS A 129      29.530 -10.188  24.447  1.00 13.50           C  
ATOM   1080  CD  LYS A 129      29.530 -11.598  25.039  1.00 16.51           C  
ATOM   1081  CE  LYS A 129      30.733 -12.431  24.594  1.00 17.55           C  
ATOM   1082  NZ  LYS A 129      30.913 -13.652  25.393  1.00 17.55           N1+
ATOM   1083  N   THR A 130      30.708  -8.007  21.383  1.00 12.25           N  
ATOM   1084  CA  THR A 130      32.094  -7.515  21.237  1.00 13.51           C  
ATOM   1085  C   THR A 130      32.200  -6.005  20.900  1.00 12.08           C  
ATOM   1086  O   THR A 130      33.292  -5.488  20.624  1.00 12.23           O  
ATOM   1087  CB  THR A 130      32.843  -8.319  20.173  1.00 14.35           C  
ATOM   1088  CG2 THR A 130      33.613  -9.508  20.764  1.00 15.98           C  
ATOM   1089  OG1 THR A 130      31.933  -8.838  19.221  1.00 14.78           O  
ATOM   1090  N   GLY A 131      31.084  -5.280  20.897  1.00 10.82           N  
ATOM   1091  CA  GLY A 131      31.140  -3.795  20.761  1.00  9.34           C  
ATOM   1092  C   GLY A 131      30.640  -3.197  19.421  1.00  9.20           C  
ATOM   1093  O   GLY A 131      30.368  -1.992  19.320  1.00 11.10           O  
ATOM   1094  N   MET A 132      30.514  -3.985  18.376  1.00  7.42           N  
ATOM   1095  CA  MET A 132      30.062  -3.438  17.071  1.00  8.40           C  
ATOM   1096  C   MET A 132      28.689  -3.989  16.683  1.00  8.70           C  
ATOM   1097  O   MET A 132      28.371  -5.155  16.948  1.00  9.48           O  
ATOM   1098  CB  MET A 132      31.039  -3.827  15.958  1.00  9.63           C  
ATOM   1099  CG  MET A 132      32.447  -3.264  16.158  1.00  7.27           C  
ATOM   1100  SD  MET A 132      33.545  -3.646  14.808  1.00 12.56           S  
ATOM   1101  CE  MET A 132      33.093  -2.699  13.369  1.00  7.40           C  
ATOM   1102  N   ILE A 133      27.880  -3.135  16.059  1.00  7.18           N  
ATOM   1103  CA  ILE A 133      26.565  -3.572  15.564  1.00  7.28           C  
ATOM   1104  C   ILE A 133      26.832  -4.582  14.441  1.00  7.40           C  
ATOM   1105  O   ILE A 133      27.810  -4.450  13.700  1.00  7.01           O  
ATOM   1106  CB  ILE A 133      25.720  -2.390  15.074  1.00  6.32           C  
ATOM   1107  CG1 ILE A 133      26.324  -1.647  13.885  1.00  6.99           C  
ATOM   1108  CG2 ILE A 133      25.493  -1.328  16.150  1.00  8.81           C  
ATOM   1109  CD1 ILE A 133      25.354  -0.636  13.263  1.00  4.11           C  
ATOM   1110  N   LEU A 134      25.971  -5.589  14.326  1.00  7.92           N  
ATOM   1111  CA  LEU A 134      26.153  -6.645  13.343  1.00  7.91           C  
ATOM   1112  C   LEU A 134      26.487  -6.178  11.928  1.00  8.29           C  
ATOM   1113  O   LEU A 134      27.467  -6.640  11.345  1.00  9.87           O  
ATOM   1114  CB  LEU A 134      24.917  -7.559  13.331  1.00  6.16           C  
ATOM   1115  CG  LEU A 134      24.973  -8.831  12.475  1.00  6.45           C  
ATOM   1116  CD1 LEU A 134      26.215  -9.639  12.810  1.00  6.48           C  
ATOM   1117  CD2 LEU A 134      23.727  -9.670  12.732  1.00  6.70           C  
ATOM   1118  N   VAL A 135      25.688  -5.270  11.370  1.00  7.73           N  
ATOM   1119  CA  VAL A 135      25.943  -4.805  10.007  1.00  7.59           C  
ATOM   1120  C   VAL A 135      27.365  -4.257   9.819  1.00  9.12           C  
ATOM   1121  O   VAL A 135      28.019  -4.556   8.819  1.00 10.16           O  
ATOM   1122  CB  VAL A 135      24.908  -3.726   9.546  1.00  8.01           C  
ATOM   1123  CG1 VAL A 135      25.178  -2.384  10.231  1.00  7.66           C  
ATOM   1124  CG2 VAL A 135      24.976  -3.560   8.029  1.00  9.01           C  
ATOM   1125  N   GLU A 136      27.856  -3.469  10.771  1.00  6.88           N  
ATOM   1126  CA  GLU A 136      29.199  -2.914  10.630  1.00  8.38           C  
ATOM   1127  C   GLU A 136      30.247  -3.992  10.812  1.00  7.51           C  
ATOM   1128  O   GLU A 136      31.294  -3.970  10.172  1.00  6.99           O  
ATOM   1129  CB  GLU A 136      29.441  -1.784  11.633  1.00  8.46           C  
ATOM   1130  CG  GLU A 136      28.476  -0.637  11.442  1.00  8.07           C  
ATOM   1131  CD  GLU A 136      29.113   0.698  11.712  1.00  9.19           C  
ATOM   1132  OE1 GLU A 136      29.529   1.340  10.731  1.00  5.79           O  
ATOM   1133  OE2 GLU A 136      29.209   1.090  12.900  1.00  8.45           O1-
ATOM   1134  N   HIS A 137      29.965  -4.941  11.692  1.00  8.09           N  
ATOM   1135  CA  HIS A 137      30.898  -6.033  11.888  1.00  8.43           C  
ATOM   1136  C   HIS A 137      31.059  -6.766  10.552  1.00  7.65           C  
ATOM   1137  O   HIS A 137      32.177  -7.001  10.104  1.00  6.19           O  
ATOM   1138  CB  HIS A 137      30.392  -7.000  12.959  1.00  7.72           C  
ATOM   1139  CG  HIS A 137      31.185  -8.265  13.037  1.00 10.17           C  
ATOM   1140  CD2 HIS A 137      32.506  -8.477  13.243  1.00  9.09           C  
ATOM   1141  ND1 HIS A 137      30.627  -9.507  12.811  1.00 13.12           N  
ATOM   1142  CE1 HIS A 137      31.572 -10.428  12.869  1.00  7.78           C  
ATOM   1143  NE2 HIS A 137      32.721  -9.831  13.129  1.00  9.48           N  
ATOM   1144  N   TRP A 138      29.938  -7.101   9.913  1.00  8.01           N  
ATOM   1145  CA  TRP A 138      29.959  -7.809   8.632  1.00  7.89           C  
ATOM   1146  C   TRP A 138      30.574  -6.993   7.502  1.00  9.40           C  
ATOM   1147  O   TRP A 138      31.186  -7.554   6.594  1.00  7.37           O  
ATOM   1148  CB  TRP A 138      28.545  -8.246   8.232  1.00  7.41           C  
ATOM   1149  CG  TRP A 138      28.067  -9.485   8.946  1.00  8.86           C  
ATOM   1150  CD1 TRP A 138      28.784 -10.261   9.813  1.00  9.56           C  
ATOM   1151  CD2 TRP A 138      26.775 -10.093   8.843  1.00  8.43           C  
ATOM   1152  CE2 TRP A 138      26.782 -11.234   9.677  1.00  9.94           C  
ATOM   1153  CE3 TRP A 138      25.610  -9.789   8.121  1.00  9.60           C  
ATOM   1154  NE1 TRP A 138      28.020 -11.311  10.259  1.00  9.46           N  
ATOM   1155  CZ2 TRP A 138      25.670 -12.071   9.812  1.00  8.51           C  
ATOM   1156  CZ3 TRP A 138      24.510 -10.619   8.254  1.00 12.29           C  
ATOM   1157  CH2 TRP A 138      24.548 -11.750   9.096  1.00 10.52           C  
ATOM   1158  N   VAL A 139      30.400  -5.674   7.552  1.00 10.08           N  
ATOM   1159  CA  VAL A 139      30.976  -4.804   6.533  1.00  9.88           C  
ATOM   1160  C   VAL A 139      32.491  -4.867   6.662  1.00 10.71           C  
ATOM   1161  O   VAL A 139      33.211  -4.925   5.660  1.00  9.25           O  
ATOM   1162  CB  VAL A 139      30.524  -3.336   6.697  1.00  8.61           C  
ATOM   1163  CG1 VAL A 139      31.433  -2.406   5.883  1.00  9.46           C  
ATOM   1164  CG2 VAL A 139      29.080  -3.185   6.229  1.00  9.77           C  
ATOM   1165  N   SER A 140      32.973  -4.862   7.900  1.00  9.18           N  
ATOM   1166  CA  SER A 140      34.408  -4.919   8.108  1.00 12.12           C  
ATOM   1167  C   SER A 140      34.959  -6.281   7.666  1.00 11.93           C  
ATOM   1168  O   SER A 140      36.155  -6.424   7.438  1.00 11.37           O  
ATOM   1169  CB  SER A 140      34.762  -4.639   9.580  1.00  8.74           C  
ATOM   1170  OG  SER A 140      34.383  -5.697  10.439  1.00 12.22           O  
ATOM   1171  N   GLU A 141      34.079  -7.269   7.525  1.00 12.30           N  
ATOM   1172  CA  GLU A 141      34.505  -8.599   7.107  1.00 14.92           C  
ATOM   1173  C   GLU A 141      34.292  -8.839   5.617  1.00 15.11           C  
ATOM   1174  O   GLU A 141      34.486  -9.951   5.136  1.00 15.64           O  
ATOM   1175  CB  GLU A 141      33.774  -9.667   7.913  1.00 15.53           C  
ATOM   1176  CG  GLU A 141      34.008  -9.549   9.403  1.00 18.46           C  
ATOM   1177  CD  GLU A 141      34.636 -10.792   9.999  1.00 21.28           C  
ATOM   1178  OE1 GLU A 141      34.053 -11.885   9.843  1.00 24.42           O  
ATOM   1179  OE2 GLU A 141      35.711 -10.676  10.619  1.00 20.69           O1-
ATOM   1180  N   GLY A 142      33.879  -7.799   4.895  1.00 13.09           N  
ATOM   1181  CA  GLY A 142      33.689  -7.933   3.465  1.00 13.91           C  
ATOM   1182  C   GLY A 142      32.276  -7.930   2.900  1.00 14.90           C  
ATOM   1183  O   GLY A 142      32.110  -8.111   1.694  1.00 15.03           O  
ATOM   1184  N   LEU A 143      31.260  -7.726   3.737  1.00 13.89           N  
ATOM   1185  CA  LEU A 143      29.874  -7.716   3.260  1.00 13.94           C  
ATOM   1186  C   LEU A 143      29.713  -6.775   2.063  1.00 15.75           C  
ATOM   1187  O   LEU A 143      28.986  -7.075   1.114  1.00 14.87           O  
ATOM   1188  CB  LEU A 143      28.917  -7.295   4.389  1.00 11.27           C  
ATOM   1189  CG  LEU A 143      27.426  -7.260   4.039  1.00 10.57           C  
ATOM   1190  CD1 LEU A 143      26.938  -8.657   3.684  1.00 12.08           C  
ATOM   1191  CD2 LEU A 143      26.644  -6.702   5.215  1.00 10.04           C  
ATOM   1192  N   LEU A 144      30.375  -5.623   2.126  1.00 15.59           N  
ATOM   1193  CA  LEU A 144      30.336  -4.656   1.032  1.00 16.00           C  
ATOM   1194  C   LEU A 144      31.772  -4.377   0.627  1.00 15.81           C  
ATOM   1195  O   LEU A 144      32.686  -4.509   1.429  1.00 14.73           O  
ATOM   1196  CB  LEU A 144      29.683  -3.345   1.471  1.00 15.67           C  
ATOM   1197  CG  LEU A 144      28.212  -3.377   1.869  1.00 15.86           C  
ATOM   1198  CD1 LEU A 144      27.804  -1.996   2.335  1.00 14.03           C  
ATOM   1199  CD2 LEU A 144      27.353  -3.820   0.688  1.00 18.93           C  
ATOM   1200  N   PRO A 145      31.987  -3.988  -0.631  1.00 17.40           N  
ATOM   1201  CA  PRO A 145      33.344  -3.695  -1.103  1.00 18.51           C  
ATOM   1202  C   PRO A 145      33.795  -2.290  -0.716  1.00 17.59           C  
ATOM   1203  O   PRO A 145      32.988  -1.456  -0.301  1.00 18.02           O  
ATOM   1204  CB  PRO A 145      33.215  -3.858  -2.611  1.00 19.36           C  
ATOM   1205  CG  PRO A 145      31.832  -3.344  -2.864  1.00 20.22           C  
ATOM   1206  CD  PRO A 145      31.027  -3.985  -1.751  1.00 19.22           C  
ATOM   1207  N   LEU A 146      35.092  -2.037  -0.835  1.00 18.74           N  
ATOM   1208  CA  LEU A 146      35.635  -0.720  -0.537  1.00 19.03           C  
ATOM   1209  C   LEU A 146      35.606   0.061  -1.847  1.00 18.39           C  
ATOM   1210  O   LEU A 146      36.588   0.089  -2.581  1.00 19.95           O  
ATOM   1211  CB  LEU A 146      37.074  -0.843  -0.034  1.00 20.84           C  
ATOM   1212  CG  LEU A 146      37.281  -1.604   1.276  1.00 23.27           C  
ATOM   1213  CD1 LEU A 146      38.770  -1.781   1.538  1.00 24.58           C  
ATOM   1214  CD2 LEU A 146      36.620  -0.843   2.417  1.00 24.73           C  
ATOM   1215  N   ASP A 147      34.477   0.697  -2.139  1.00 17.01           N  
ATOM   1216  CA  ASP A 147      34.337   1.449  -3.384  1.00 16.80           C  
ATOM   1217  C   ASP A 147      34.469   2.966  -3.247  1.00 15.85           C  
ATOM   1218  O   ASP A 147      34.359   3.694  -4.232  1.00 16.38           O  
ATOM   1219  CB  ASP A 147      32.997   1.107  -4.036  1.00 17.37           C  
ATOM   1220  CG  ASP A 147      31.812   1.543  -3.195  1.00 18.70           C  
ATOM   1221  OD1 ASP A 147      32.000   1.858  -2.000  1.00 19.10           O  
ATOM   1222  OD2 ASP A 147      30.688   1.561  -3.728  1.00 19.19           O1-
ATOM   1223  N   ASN A 148      34.698   3.442  -2.030  1.00 15.10           N  
ATOM   1224  CA  ASN A 148      34.848   4.872  -1.790  1.00 14.27           C  
ATOM   1225  C   ASN A 148      33.612   5.654  -2.202  1.00 14.36           C  
ATOM   1226  O   ASN A 148      33.702   6.757  -2.746  1.00 14.40           O  
ATOM   1227  CB  ASN A 148      36.080   5.385  -2.531  1.00 14.31           C  
ATOM   1228  CG  ASN A 148      37.346   4.693  -2.074  1.00 16.72           C  
ATOM   1229  ND2 ASN A 148      37.591   4.716  -0.768  1.00 12.26           N  
ATOM   1230  OD1 ASN A 148      38.093   4.138  -2.880  1.00 17.28           O  
ATOM   1231  N   HIS A 149      32.457   5.058  -1.945  1.00 13.97           N  
ATOM   1232  CA  HIS A 149      31.171   5.679  -2.231  1.00 14.52           C  
ATOM   1233  C   HIS A 149      30.365   5.549  -0.953  1.00 13.20           C  
ATOM   1234  O   HIS A 149      30.634   4.672  -0.129  1.00 10.66           O  
ATOM   1235  CB  HIS A 149      30.447   4.950  -3.366  1.00 18.90           C  
ATOM   1236  CG  HIS A 149      30.973   5.274  -4.726  1.00 25.23           C  
ATOM   1237  CD2 HIS A 149      31.313   6.459  -5.291  1.00 26.95           C  
ATOM   1238  ND1 HIS A 149      31.183   4.315  -5.694  1.00 27.69           N  
ATOM   1239  CE1 HIS A 149      31.630   4.893  -6.795  1.00 28.56           C  
ATOM   1240  NE2 HIS A 149      31.717   6.195  -6.574  1.00 28.01           N  
ATOM   1241  N   TYR A 150      29.387   6.424  -0.778  1.00 11.30           N  
ATOM   1242  CA  TYR A 150      28.567   6.368   0.413  1.00 12.59           C  
ATOM   1243  C   TYR A 150      27.555   5.235   0.331  1.00 13.57           C  
ATOM   1244  O   TYR A 150      26.936   5.017  -0.704  1.00 14.91           O  
ATOM   1245  CB  TYR A 150      27.826   7.699   0.615  1.00 11.51           C  
ATOM   1246  CG  TYR A 150      28.698   8.837   1.104  1.00 12.76           C  
ATOM   1247  CD1 TYR A 150      29.142   9.831   0.234  1.00 11.16           C  
ATOM   1248  CD2 TYR A 150      29.065   8.924   2.449  1.00 10.83           C  
ATOM   1249  CE1 TYR A 150      29.923  10.888   0.690  1.00 13.51           C  
ATOM   1250  CE2 TYR A 150      29.846   9.971   2.913  1.00 12.57           C  
ATOM   1251  CZ  TYR A 150      30.272  10.953   2.033  1.00 13.94           C  
ATOM   1252  OH  TYR A 150      31.033  11.996   2.498  1.00 14.33           O  
ATOM   1253  N   HIS A 151      27.413   4.504   1.429  1.00 14.66           N  
ATOM   1254  CA  HIS A 151      26.443   3.423   1.535  1.00 15.18           C  
ATOM   1255  C   HIS A 151      25.782   3.629   2.880  1.00 15.03           C  
ATOM   1256  O   HIS A 151      26.455   3.678   3.906  1.00 15.51           O  
ATOM   1257  CB  HIS A 151      27.116   2.054   1.500  1.00 16.27           C  
ATOM   1258  CG  HIS A 151      27.489   1.604   0.126  1.00 19.71           C  
ATOM   1259  CD2 HIS A 151      26.875   0.752  -0.728  1.00 21.05           C  
ATOM   1260  ND1 HIS A 151      28.603   2.075  -0.535  1.00 22.36           N  
ATOM   1261  CE1 HIS A 151      28.658   1.533  -1.739  1.00 22.70           C  
ATOM   1262  NE2 HIS A 151      27.621   0.727  -1.881  1.00 23.36           N  
ATOM   1263  N   PHE A 152      24.466   3.767   2.877  1.00 13.97           N  
ATOM   1264  CA  PHE A 152      23.759   3.992   4.120  1.00 14.86           C  
ATOM   1265  C   PHE A 152      22.856   2.837   4.505  1.00 14.88           C  
ATOM   1266  O   PHE A 152      22.259   2.171   3.656  1.00 16.73           O  
ATOM   1267  CB  PHE A 152      22.923   5.267   4.034  1.00 14.75           C  
ATOM   1268  CG  PHE A 152      23.713   6.494   3.675  1.00 15.54           C  
ATOM   1269  CD1 PHE A 152      23.634   7.041   2.396  1.00 15.34           C  
ATOM   1270  CD2 PHE A 152      24.516   7.115   4.620  1.00 14.73           C  
ATOM   1271  CE1 PHE A 152      24.342   8.192   2.069  1.00 14.20           C  
ATOM   1272  CE2 PHE A 152      25.228   8.263   4.305  1.00 13.33           C  
ATOM   1273  CZ  PHE A 152      25.140   8.804   3.024  1.00 14.54           C  
ATOM   1274  N   PHE A 153      22.788   2.592   5.803  1.00 12.88           N  
ATOM   1275  CA  PHE A 153      21.935   1.554   6.337  1.00 12.32           C  
ATOM   1276  C   PHE A 153      21.384   2.090   7.649  1.00 10.97           C  
ATOM   1277  O   PHE A 153      22.142   2.479   8.539  1.00 10.69           O  
ATOM   1278  CB  PHE A 153      22.709   0.266   6.589  1.00 11.17           C  
ATOM   1279  CG  PHE A 153      21.850  -0.835   7.118  1.00 12.46           C  
ATOM   1280  CD1 PHE A 153      20.994  -1.534   6.273  1.00 14.21           C  
ATOM   1281  CD2 PHE A 153      21.838  -1.125   8.475  1.00 12.45           C  
ATOM   1282  CE1 PHE A 153      20.132  -2.500   6.779  1.00 15.12           C  
ATOM   1283  CE2 PHE A 153      20.985  -2.082   8.992  1.00 12.18           C  
ATOM   1284  CZ  PHE A 153      20.129  -2.776   8.146  1.00 15.58           C  
ATOM   1285  N   ASN A 154      20.061   2.117   7.752  1.00  8.83           N  
ATOM   1286  CA  ASN A 154      19.384   2.617   8.938  1.00  9.92           C  
ATOM   1287  C   ASN A 154      19.945   3.994   9.272  1.00  9.35           C  
ATOM   1288  O   ASN A 154      20.281   4.280  10.415  1.00 12.18           O  
ATOM   1289  CB  ASN A 154      19.579   1.659  10.124  1.00  6.87           C  
ATOM   1290  CG  ASN A 154      18.566   1.891  11.237  1.00  9.89           C  
ATOM   1291  ND2 ASN A 154      17.285   1.825  10.888  1.00 10.58           N  
ATOM   1292  OD1 ASN A 154      18.925   2.121  12.393  1.00  9.22           O  
ATOM   1293  N   ASP A 155      20.058   4.831   8.246  1.00 10.62           N  
ATOM   1294  CA  ASP A 155      20.542   6.201   8.384  1.00 12.11           C  
ATOM   1295  C   ASP A 155      21.985   6.381   8.856  1.00 12.63           C  
ATOM   1296  O   ASP A 155      22.375   7.484   9.236  1.00 11.93           O  
ATOM   1297  CB  ASP A 155      19.592   7.007   9.287  1.00 11.94           C  
ATOM   1298  CG  ASP A 155      18.239   7.260   8.627  1.00 12.96           C  
ATOM   1299  OD1 ASP A 155      18.043   6.800   7.483  1.00 12.72           O  
ATOM   1300  OD2 ASP A 155      17.374   7.920   9.242  1.00 16.12           O1-
ATOM   1301  N   LYS A 156      22.770   5.306   8.818  1.00 11.31           N  
ATOM   1302  CA  LYS A 156      24.177   5.353   9.208  1.00 12.21           C  
ATOM   1303  C   LYS A 156      25.080   5.151   8.003  1.00 11.57           C  
ATOM   1304  O   LYS A 156      24.749   4.397   7.087  1.00 13.28           O  
ATOM   1305  CB  LYS A 156      24.517   4.261  10.227  1.00 12.19           C  
ATOM   1306  CG  LYS A 156      24.501   4.722  11.658  1.00 17.64           C  
ATOM   1307  CD  LYS A 156      23.127   4.669  12.253  1.00 17.86           C  
ATOM   1308  CE  LYS A 156      22.796   3.272  12.738  1.00 16.86           C  
ATOM   1309  NZ  LYS A 156      21.390   3.219  13.225  1.00 12.85           N1+
ATOM   1310  N   SER A 157      26.230   5.814   8.003  1.00  9.52           N  
ATOM   1311  CA  SER A 157      27.176   5.656   6.905  1.00  9.74           C  
ATOM   1312  C   SER A 157      28.044   4.437   7.215  1.00  9.60           C  
ATOM   1313  O   SER A 157      28.568   4.302   8.328  1.00  8.05           O  
ATOM   1314  CB  SER A 157      28.061   6.895   6.772  1.00  7.68           C  
ATOM   1315  OG  SER A 157      28.954   6.758   5.678  1.00 11.26           O  
ATOM   1316  N   LEU A 158      28.205   3.555   6.234  1.00  9.09           N  
ATOM   1317  CA  LEU A 158      29.006   2.356   6.435  1.00  8.31           C  
ATOM   1318  C   LEU A 158      30.461   2.588   6.044  1.00  8.65           C  
ATOM   1319  O   LEU A 158      30.774   3.523   5.305  1.00  6.87           O  
ATOM   1320  CB  LEU A 158      28.396   1.194   5.649  1.00  8.25           C  
ATOM   1321  CG  LEU A 158      26.951   0.859   6.051  1.00  9.66           C  
ATOM   1322  CD1 LEU A 158      26.408  -0.264   5.169  1.00 10.24           C  
ATOM   1323  CD2 LEU A 158      26.907   0.452   7.531  1.00  4.66           C  
ATOM   1324  N   ALA A 159      31.348   1.732   6.545  1.00  9.81           N  
ATOM   1325  CA  ALA A 159      32.786   1.859   6.290  1.00 10.14           C  
ATOM   1326  C   ALA A 159      33.183   1.315   4.926  1.00 10.10           C  
ATOM   1327  O   ALA A 159      33.807   0.258   4.825  1.00  8.36           O  
ATOM   1328  CB  ALA A 159      33.580   1.145   7.406  1.00  7.70           C  
ATOM   1329  N   THR A 160      32.834   2.070   3.887  1.00 10.43           N  
ATOM   1330  CA  THR A 160      33.116   1.698   2.511  1.00  9.22           C  
ATOM   1331  C   THR A 160      34.229   2.517   1.869  1.00 11.50           C  
ATOM   1332  O   THR A 160      34.473   2.392   0.667  1.00 11.07           O  
ATOM   1333  CB  THR A 160      31.839   1.818   1.659  1.00 10.91           C  
ATOM   1334  CG2 THR A 160      30.909   0.640   1.936  1.00  8.73           C  
ATOM   1335  OG1 THR A 160      31.165   3.046   1.987  1.00 10.30           O  
ATOM   1336  N   PHE A 161      34.891   3.366   2.655  1.00  9.07           N  
ATOM   1337  CA  PHE A 161      36.007   4.156   2.135  1.00  8.78           C  
ATOM   1338  C   PHE A 161      37.312   3.480   2.536  1.00  9.50           C  
ATOM   1339  O   PHE A 161      37.527   3.156   3.703  1.00 10.35           O  
ATOM   1340  CB  PHE A 161      35.973   5.595   2.666  1.00  7.39           C  
ATOM   1341  CG  PHE A 161      34.874   6.432   2.071  1.00  8.53           C  
ATOM   1342  CD1 PHE A 161      33.553   6.260   2.463  1.00  6.80           C  
ATOM   1343  CD2 PHE A 161      35.159   7.373   1.074  1.00  8.99           C  
ATOM   1344  CE1 PHE A 161      32.524   7.010   1.866  1.00  8.94           C  
ATOM   1345  CE2 PHE A 161      34.134   8.124   0.475  1.00  9.11           C  
ATOM   1346  CZ  PHE A 161      32.822   7.939   0.872  1.00  6.15           C  
ATOM   1347  N   ASP A 162      38.185   3.281   1.555  1.00 11.84           N  
ATOM   1348  CA  ASP A 162      39.466   2.604   1.752  1.00 13.60           C  
ATOM   1349  C   ASP A 162      40.473   3.424   2.549  1.00 14.34           C  
ATOM   1350  O   ASP A 162      40.966   4.437   2.066  1.00 14.54           O  
ATOM   1351  CB  ASP A 162      40.065   2.278   0.386  1.00 15.62           C  
ATOM   1352  CG  ASP A 162      41.069   1.153   0.443  1.00 16.80           C  
ATOM   1353  OD1 ASP A 162      41.777   1.024   1.466  1.00 17.59           O  
ATOM   1354  OD2 ASP A 162      41.155   0.404  -0.546  1.00 20.96           O1-
ATOM   1355  N   SER A 163      40.806   2.979   3.755  1.00 14.08           N  
ATOM   1356  CA  SER A 163      41.765   3.722   4.569  1.00 15.37           C  
ATOM   1357  C   SER A 163      43.180   3.731   3.982  1.00 16.80           C  
ATOM   1358  O   SER A 163      44.012   4.543   4.384  1.00 18.57           O  
ATOM   1359  CB  SER A 163      41.810   3.171   5.999  1.00 14.47           C  
ATOM   1360  OG  SER A 163      42.366   1.870   6.033  1.00 17.94           O  
ATOM   1361  N   SER A 164      43.463   2.848   3.029  1.00 16.03           N  
ATOM   1362  CA  SER A 164      44.801   2.822   2.449  1.00 17.08           C  
ATOM   1363  C   SER A 164      45.007   3.967   1.465  1.00 17.22           C  
ATOM   1364  O   SER A 164      46.140   4.262   1.086  1.00 18.42           O  
ATOM   1365  CB  SER A 164      45.073   1.488   1.746  1.00 16.54           C  
ATOM   1366  OG  SER A 164      44.279   1.337   0.585  1.00 19.05           O  
ATOM   1367  N   LEU A 165      43.916   4.620   1.067  1.00 15.72           N  
ATOM   1368  CA  LEU A 165      43.987   5.729   0.119  1.00 14.27           C  
ATOM   1369  C   LEU A 165      43.842   7.099   0.783  1.00 13.05           C  
ATOM   1370  O   LEU A 165      43.603   8.096   0.112  1.00 15.34           O  
ATOM   1371  CB  LEU A 165      42.898   5.582  -0.952  1.00 14.61           C  
ATOM   1372  CG  LEU A 165      42.790   4.249  -1.703  1.00 15.95           C  
ATOM   1373  CD1 LEU A 165      41.567   4.268  -2.603  1.00 17.53           C  
ATOM   1374  CD2 LEU A 165      44.050   4.011  -2.511  1.00 16.26           C  
ATOM   1375  N   LEU A 166      43.983   7.154   2.099  1.00 12.75           N  
ATOM   1376  CA  LEU A 166      43.858   8.425   2.806  1.00 12.40           C  
ATOM   1377  C   LEU A 166      44.988   9.373   2.452  1.00 12.04           C  
ATOM   1378  O   LEU A 166      46.141   8.965   2.368  1.00 12.14           O  
ATOM   1379  CB  LEU A 166      43.848   8.198   4.322  1.00  9.85           C  
ATOM   1380  CG  LEU A 166      42.697   7.343   4.854  1.00  7.08           C  
ATOM   1381  CD1 LEU A 166      42.944   7.003   6.321  1.00  6.21           C  
ATOM   1382  CD2 LEU A 166      41.385   8.100   4.681  1.00  4.82           C  
ATOM   1383  N   GLU A 167      44.648  10.637   2.237  1.00 11.81           N  
ATOM   1384  CA  GLU A 167      45.648  11.644   1.936  1.00 14.54           C  
ATOM   1385  C   GLU A 167      45.915  12.374   3.240  1.00 12.36           C  
ATOM   1386  O   GLU A 167      44.993  12.694   3.983  1.00 12.38           O  
ATOM   1387  CB  GLU A 167      45.130  12.642   0.894  1.00 16.89           C  
ATOM   1388  CG  GLU A 167      44.949  12.069  -0.497  1.00 27.38           C  
ATOM   1389  CD  GLU A 167      46.267  11.830  -1.203  1.00 31.73           C  
ATOM   1390  OE1 GLU A 167      47.081  12.774  -1.275  1.00 35.33           O  
ATOM   1391  OE2 GLU A 167      46.490  10.700  -1.687  1.00 36.40           O1-
ATOM   1392  N   ARG A 168      47.184  12.615   3.520  1.00 13.05           N  
ATOM   1393  CA  ARG A 168      47.591  13.318   4.725  1.00 14.28           C  
ATOM   1394  C   ARG A 168      48.363  14.546   4.266  1.00 15.18           C  
ATOM   1395  O   ARG A 168      49.507  14.440   3.813  1.00 15.95           O  
ATOM   1396  CB  ARG A 168      48.484  12.421   5.591  1.00 15.08           C  
ATOM   1397  CG  ARG A 168      47.755  11.224   6.203  1.00 18.53           C  
ATOM   1398  CD  ARG A 168      48.650  10.478   7.187  1.00 19.94           C  
ATOM   1399  NE  ARG A 168      47.908   9.483   7.958  1.00 23.28           N  
ATOM   1400  CZ  ARG A 168      47.418   8.355   7.452  1.00 23.93           C  
ATOM   1401  NH1 ARG A 168      47.591   8.069   6.166  1.00 24.86           N1+
ATOM   1402  NH2 ARG A 168      46.758   7.511   8.233  1.00 26.27           N  
ATOM   1403  N   GLU A 169      47.730  15.706   4.386  1.00 13.68           N  
ATOM   1404  CA  GLU A 169      48.331  16.957   3.950  1.00 13.20           C  
ATOM   1405  C   GLU A 169      48.447  17.984   5.070  1.00 11.93           C  
ATOM   1406  O   GLU A 169      47.706  17.950   6.055  1.00  9.91           O  
ATOM   1407  CB  GLU A 169      47.493  17.566   2.828  1.00 14.80           C  
ATOM   1408  CG  GLU A 169      47.081  16.591   1.755  1.00 18.57           C  
ATOM   1409  CD  GLU A 169      46.058  17.182   0.803  1.00 20.04           C  
ATOM   1410  OE1 GLU A 169      44.974  17.602   1.267  1.00 18.77           O  
ATOM   1411  OE2 GLU A 169      46.342  17.230  -0.410  1.00 23.62           O1-
ATOM   1412  N   VAL A 170      49.382  18.906   4.890  1.00 10.90           N  
ATOM   1413  CA  VAL A 170      49.622  19.984   5.837  1.00 11.46           C  
ATOM   1414  C   VAL A 170      49.570  21.301   5.076  1.00 11.11           C  
ATOM   1415  O   VAL A 170      50.014  21.383   3.934  1.00 11.51           O  
ATOM   1416  CB  VAL A 170      51.023  19.861   6.484  1.00 12.07           C  
ATOM   1417  CG1 VAL A 170      51.353  21.136   7.243  1.00 11.87           C  
ATOM   1418  CG2 VAL A 170      51.070  18.654   7.417  1.00 13.46           C  
ATOM   1419  N   LEU A 171      49.010  22.325   5.705  1.00 13.73           N  
ATOM   1420  CA  LEU A 171      48.942  23.650   5.099  1.00 12.13           C  
ATOM   1421  C   LEU A 171      48.672  24.679   6.190  1.00 12.32           C  
ATOM   1422  O   LEU A 171      48.315  24.318   7.317  1.00 11.72           O  
ATOM   1423  CB  LEU A 171      47.871  23.689   4.002  1.00 14.98           C  
ATOM   1424  CG  LEU A 171      46.424  23.335   4.311  1.00 17.11           C  
ATOM   1425  CD1 LEU A 171      45.696  24.576   4.800  1.00 20.38           C  
ATOM   1426  CD2 LEU A 171      45.756  22.805   3.057  1.00 16.81           C  
ATOM   1427  N   TRP A 172      48.876  25.952   5.872  1.00 10.38           N  
ATOM   1428  CA  TRP A 172      48.668  27.020   6.839  1.00 10.37           C  
ATOM   1429  C   TRP A 172      47.504  27.929   6.474  1.00 11.79           C  
ATOM   1430  O   TRP A 172      47.470  28.512   5.382  1.00 11.85           O  
ATOM   1431  CB  TRP A 172      49.945  27.865   6.968  1.00  9.19           C  
ATOM   1432  CG  TRP A 172      51.048  27.158   7.697  1.00 10.10           C  
ATOM   1433  CD1 TRP A 172      51.416  27.341   8.999  1.00  7.34           C  
ATOM   1434  CD2 TRP A 172      51.875  26.103   7.189  1.00  9.08           C  
ATOM   1435  CE2 TRP A 172      52.720  25.691   8.242  1.00  9.45           C  
ATOM   1436  CE3 TRP A 172      51.983  25.466   5.948  1.00 10.79           C  
ATOM   1437  NE1 TRP A 172      52.419  26.462   9.334  1.00  9.39           N  
ATOM   1438  CZ2 TRP A 172      53.663  24.665   8.092  1.00  9.82           C  
ATOM   1439  CZ3 TRP A 172      52.926  24.441   5.797  1.00 11.34           C  
ATOM   1440  CH2 TRP A 172      53.750  24.054   6.864  1.00  7.15           C  
ATOM   1441  N   VAL A 173      46.551  28.053   7.391  1.00 10.54           N  
ATOM   1442  CA  VAL A 173      45.414  28.926   7.154  1.00 13.80           C  
ATOM   1443  C   VAL A 173      45.745  30.299   7.717  1.00 14.10           C  
ATOM   1444  O   VAL A 173      46.360  30.419   8.781  1.00 15.39           O  
ATOM   1445  CB  VAL A 173      44.130  28.391   7.817  1.00 12.90           C  
ATOM   1446  CG1 VAL A 173      44.388  28.107   9.284  1.00 19.40           C  
ATOM   1447  CG2 VAL A 173      43.011  29.401   7.672  1.00 12.84           C  
ATOM   1448  N   GLU A 174      45.360  31.332   6.982  1.00 12.83           N  
ATOM   1449  CA  GLU A 174      45.593  32.705   7.398  1.00 14.43           C  
ATOM   1450  C   GLU A 174      44.449  33.090   8.325  1.00 13.83           C  
ATOM   1451  O   GLU A 174      43.307  33.214   7.886  1.00 14.04           O  
ATOM   1452  CB  GLU A 174      45.611  33.611   6.164  1.00 16.00           C  
ATOM   1453  CG  GLU A 174      45.927  35.070   6.428  1.00 20.67           C  
ATOM   1454  CD  GLU A 174      46.052  35.855   5.133  1.00 22.98           C  
ATOM   1455  OE1 GLU A 174      45.028  36.019   4.431  1.00 26.09           O  
ATOM   1456  OE2 GLU A 174      47.175  36.293   4.808  1.00 23.12           O1-
ATOM   1457  N   SER A 175      44.754  33.255   9.610  1.00 13.79           N  
ATOM   1458  CA  SER A 175      43.737  33.618  10.593  1.00 14.61           C  
ATOM   1459  C   SER A 175      43.590  35.139  10.670  1.00 15.60           C  
ATOM   1460  O   SER A 175      44.448  35.877  10.197  1.00 15.54           O  
ATOM   1461  CB  SER A 175      44.120  33.083  11.972  1.00 13.17           C  
ATOM   1462  OG  SER A 175      45.067  33.936  12.593  1.00 13.38           O  
ATOM   1463  N   PRO A 176      42.489  35.622  11.263  1.00 16.66           N  
ATOM   1464  CA  PRO A 176      42.312  37.072  11.361  1.00 17.86           C  
ATOM   1465  C   PRO A 176      42.767  37.606  12.719  1.00 19.40           C  
ATOM   1466  O   PRO A 176      42.226  38.591  13.216  1.00 19.33           O  
ATOM   1467  CB  PRO A 176      40.813  37.235  11.154  1.00 17.72           C  
ATOM   1468  CG  PRO A 176      40.278  36.072  11.903  1.00 18.02           C  
ATOM   1469  CD  PRO A 176      41.201  34.932  11.478  1.00 17.00           C  
ATOM   1470  N   VAL A 177      43.759  36.956  13.317  1.00 20.22           N  
ATOM   1471  CA  VAL A 177      44.256  37.387  14.616  1.00 21.87           C  
ATOM   1472  C   VAL A 177      45.736  37.744  14.554  1.00 20.99           C  
ATOM   1473  O   VAL A 177      46.461  37.272  13.682  1.00 20.77           O  
ATOM   1474  CB  VAL A 177      44.062  36.281  15.707  1.00 22.87           C  
ATOM   1475  CG1 VAL A 177      42.681  35.666  15.584  1.00 23.01           C  
ATOM   1476  CG2 VAL A 177      45.140  35.217  15.590  1.00 24.46           C  
ATOM   1477  N   ASP A 178      46.167  38.588  15.486  1.00 21.24           N  
ATOM   1478  CA  ASP A 178      47.555  39.016  15.586  1.00 21.21           C  
ATOM   1479  C   ASP A 178      47.873  38.972  17.081  1.00 22.54           C  
ATOM   1480  O   ASP A 178      48.077  40.014  17.716  1.00 23.92           O  
ATOM   1481  CB  ASP A 178      47.707  40.447  15.063  1.00 22.98           C  
ATOM   1482  CG  ASP A 178      49.159  40.824  14.801  1.00 23.17           C  
ATOM   1483  OD1 ASP A 178      50.066  40.210  15.405  1.00 23.93           O  
ATOM   1484  OD2 ASP A 178      49.398  41.742  13.995  1.00 23.60           O1-
ATOM   1485  N   SER A 179      47.908  37.761  17.634  1.00 18.60           N  
ATOM   1486  CA  SER A 179      48.155  37.558  19.052  1.00 18.63           C  
ATOM   1487  C   SER A 179      49.401  38.229  19.630  1.00 17.67           C  
ATOM   1488  O   SER A 179      49.452  38.503  20.825  1.00 16.67           O  
ATOM   1489  CB  SER A 179      48.187  36.059  19.361  1.00 18.29           C  
ATOM   1490  OG  SER A 179      49.084  35.389  18.502  1.00 17.49           O  
ATOM   1491  N   GLU A 180      50.407  38.499  18.808  1.00 18.21           N  
ATOM   1492  CA  GLU A 180      51.599  39.156  19.332  1.00 20.41           C  
ATOM   1493  C   GLU A 180      51.806  40.551  18.748  1.00 21.66           C  
ATOM   1494  O   GLU A 180      52.877  41.139  18.889  1.00 20.82           O  
ATOM   1495  CB  GLU A 180      52.837  38.278  19.113  1.00 20.12           C  
ATOM   1496  CG  GLU A 180      52.811  36.992  19.940  1.00 20.41           C  
ATOM   1497  CD  GLU A 180      54.102  36.195  19.861  1.00 22.94           C  
ATOM   1498  OE1 GLU A 180      54.575  35.933  18.735  1.00 23.78           O  
ATOM   1499  OE2 GLU A 180      54.639  35.824  20.929  1.00 21.09           O1-
ATOM   1500  N   GLN A 181      50.759  41.080  18.119  1.00 23.56           N  
ATOM   1501  CA  GLN A 181      50.794  42.414  17.511  1.00 27.21           C  
ATOM   1502  C   GLN A 181      52.054  42.694  16.720  1.00 27.24           C  
ATOM   1503  O   GLN A 181      52.824  43.584  17.069  1.00 27.25           O  
ATOM   1504  CB  GLN A 181      50.651  43.505  18.571  1.00 28.91           C  
ATOM   1505  CG  GLN A 181      49.280  43.603  19.192  1.00 33.16           C  
ATOM   1506  CD  GLN A 181      49.255  43.045  20.587  1.00 35.65           C  
ATOM   1507  NE2 GLN A 181      49.091  43.924  21.570  1.00 36.85           N  
ATOM   1508  OE1 GLN A 181      49.399  41.840  20.789  1.00 38.71           O  
ATOM   1509  N   ARG A 182      52.255  41.937  15.649  1.00 28.14           N  
ATOM   1510  CA  ARG A 182      53.424  42.101  14.799  1.00 28.27           C  
ATOM   1511  C   ARG A 182      53.024  42.904  13.567  1.00 29.42           C  
ATOM   1512  O   ARG A 182      53.878  43.317  12.777  1.00 29.16           O  
ATOM   1513  CB  ARG A 182      53.939  40.732  14.362  1.00 27.89           C  
ATOM   1514  CG  ARG A 182      54.312  39.795  15.494  1.00 27.45           C  
ATOM   1515  CD  ARG A 182      53.963  38.366  15.105  1.00 28.38           C  
ATOM   1516  NE  ARG A 182      54.368  38.072  13.734  1.00 29.80           N  
ATOM   1517  CZ  ARG A 182      53.693  37.283  12.905  1.00 28.19           C  
ATOM   1518  NH1 ARG A 182      52.570  36.700  13.303  1.00 26.72           N1+
ATOM   1519  NH2 ARG A 182      54.138  37.082  11.672  1.00 27.02           N  
ATOM   1520  N   GLY A 183      51.720  43.113  13.405  1.00 29.36           N  
ATOM   1521  CA  GLY A 183      51.228  43.845  12.250  1.00 30.01           C  
ATOM   1522  C   GLY A 183      50.960  42.912  11.078  1.00 30.50           C  
ATOM   1523  O   GLY A 183      50.866  43.352   9.928  1.00 31.09           O  
ATOM   1524  N   GLU A 184      50.842  41.619  11.376  1.00 29.77           N  
ATOM   1525  CA  GLU A 184      50.582  40.588  10.366  1.00 29.01           C  
ATOM   1526  C   GLU A 184      49.645  39.528  10.927  1.00 26.57           C  
ATOM   1527  O   GLU A 184      49.571  39.334  12.141  1.00 26.81           O  
ATOM   1528  CB  GLU A 184      51.884  39.902   9.956  1.00 30.83           C  
ATOM   1529  CG  GLU A 184      52.832  40.749   9.151  1.00 36.03           C  
ATOM   1530  CD  GLU A 184      54.177  40.076   8.984  1.00 39.45           C  
ATOM   1531  OE1 GLU A 184      54.203  38.900   8.551  1.00 41.34           O  
ATOM   1532  OE2 GLU A 184      55.202  40.719   9.297  1.00 40.99           O1-
ATOM   1533  N   ASN A 185      48.947  38.828  10.040  1.00 23.44           N  
ATOM   1534  CA  ASN A 185      48.027  37.773  10.463  1.00 21.64           C  
ATOM   1535  C   ASN A 185      48.783  36.504  10.878  1.00 18.53           C  
ATOM   1536  O   ASN A 185      49.773  36.126  10.245  1.00 15.13           O  
ATOM   1537  CB  ASN A 185      47.055  37.433   9.331  1.00 24.18           C  
ATOM   1538  CG  ASN A 185      46.121  38.579   8.999  1.00 29.71           C  
ATOM   1539  ND2 ASN A 185      44.844  38.410   9.317  1.00 28.90           N  
ATOM   1540  OD1 ASN A 185      46.542  39.609   8.466  1.00 33.78           O  
ATOM   1541  N   ASP A 186      48.319  35.861  11.949  1.00 15.61           N  
ATOM   1542  CA  ASP A 186      48.941  34.633  12.428  1.00 14.73           C  
ATOM   1543  C   ASP A 186      48.563  33.479  11.507  1.00 13.96           C  
ATOM   1544  O   ASP A 186      47.385  33.262  11.229  1.00 15.27           O  
ATOM   1545  CB  ASP A 186      48.477  34.270  13.844  1.00 13.18           C  
ATOM   1546  CG  ASP A 186      49.003  35.217  14.905  1.00 16.10           C  
ATOM   1547  OD1 ASP A 186      50.098  35.782  14.713  1.00 14.88           O  
ATOM   1548  OD2 ASP A 186      48.324  35.376  15.945  1.00 12.29           O1-
ATOM   1549  N   LEU A 187      49.562  32.748  11.033  1.00 12.15           N  
ATOM   1550  CA  LEU A 187      49.316  31.597  10.178  1.00 12.08           C  
ATOM   1551  C   LEU A 187      49.138  30.395  11.106  1.00 12.04           C  
ATOM   1552  O   LEU A 187      49.906  30.207  12.054  1.00 11.01           O  
ATOM   1553  CB  LEU A 187      50.487  31.372   9.218  1.00 12.11           C  
ATOM   1554  CG  LEU A 187      50.770  32.528   8.248  1.00 14.87           C  
ATOM   1555  CD1 LEU A 187      51.891  32.142   7.283  1.00 16.53           C  
ATOM   1556  CD2 LEU A 187      49.504  32.869   7.476  1.00 13.93           C  
ATOM   1557  N   ILE A 188      48.116  29.595  10.833  1.00 10.44           N  
ATOM   1558  CA  ILE A 188      47.802  28.444  11.659  1.00 11.56           C  
ATOM   1559  C   ILE A 188      47.951  27.155  10.869  1.00 11.93           C  
ATOM   1560  O   ILE A 188      47.280  26.950   9.865  1.00 11.89           O  
ATOM   1561  CB  ILE A 188      46.352  28.538  12.186  1.00 12.89           C  
ATOM   1562  CG1 ILE A 188      46.147  29.875  12.910  1.00 11.73           C  
ATOM   1563  CG2 ILE A 188      46.044  27.356  13.100  1.00 11.30           C  
ATOM   1564  CD1 ILE A 188      47.123  30.108  14.049  1.00 10.87           C  
ATOM   1565  N   LYS A 189      48.847  26.292  11.327  1.00 11.24           N  
ATOM   1566  CA  LYS A 189      49.080  25.020  10.663  1.00 10.51           C  
ATOM   1567  C   LYS A 189      47.919  24.064  10.946  1.00 10.01           C  
ATOM   1568  O   LYS A 189      47.376  24.027  12.056  1.00 10.25           O  
ATOM   1569  CB  LYS A 189      50.365  24.378  11.189  1.00 10.76           C  
ATOM   1570  CG  LYS A 189      50.534  22.922  10.774  1.00 12.08           C  
ATOM   1571  CD  LYS A 189      51.817  22.305  11.326  1.00 14.44           C  
ATOM   1572  CE  LYS A 189      51.974  20.834  10.954  1.00 15.26           C  
ATOM   1573  NZ  LYS A 189      53.247  20.262  11.407  1.00 13.45           N1+
ATOM   1574  N   ILE A 190      47.550  23.312   9.926  1.00  8.31           N  
ATOM   1575  CA  ILE A 190      46.495  22.293  10.050  1.00  9.86           C  
ATOM   1576  C   ILE A 190      46.924  21.025   9.328  1.00  8.51           C  
ATOM   1577  O   ILE A 190      47.633  21.078   8.314  1.00  7.33           O  
ATOM   1578  CB  ILE A 190      45.162  22.759   9.442  1.00 10.13           C  
ATOM   1579  CG1 ILE A 190      45.190  22.859   7.915  1.00 11.60           C  
ATOM   1580  CG2 ILE A 190      44.711  24.130   9.939  1.00 10.26           C  
ATOM   1581  CD1 ILE A 190      43.799  23.042   7.299  1.00 12.79           C  
ATOM   1582  N   GLN A 191      46.483  19.925   9.888  1.00  7.75           N  
ATOM   1583  CA  GLN A 191      46.740  18.596   9.335  1.00  8.88           C  
ATOM   1584  C   GLN A 191      45.427  18.036   8.815  1.00  9.51           C  
ATOM   1585  O   GLN A 191      44.411  18.031   9.520  1.00  9.29           O  
ATOM   1586  CB  GLN A 191      47.296  17.678  10.418  1.00 10.21           C  
ATOM   1587  CG  GLN A 191      48.657  18.130  10.945  1.00 12.50           C  
ATOM   1588  CD  GLN A 191      49.279  17.121  11.907  1.00 17.05           C  
ATOM   1589  NE2 GLN A 191      50.587  17.089  12.074  1.00 16.65           N  
ATOM   1590  OE1 GLN A 191      48.558  16.338  12.524  1.00 17.33           O  
ATOM   1591  N   ILE A 192      45.469  17.578   7.588  1.00  6.44           N  
ATOM   1592  CA  ILE A 192      44.279  17.040   6.933  1.00  6.31           C  
ATOM   1593  C   ILE A 192      44.454  15.561   6.597  1.00  7.04           C  
ATOM   1594  O   ILE A 192      45.485  15.141   6.066  1.00  8.61           O  
ATOM   1595  CB  ILE A 192      44.016  17.798   5.629  1.00  7.62           C  
ATOM   1596  CG1 ILE A 192      43.826  19.302   5.836  1.00  8.47           C  
ATOM   1597  CG2 ILE A 192      42.759  17.318   4.901  1.00  7.62           C  
ATOM   1598  CD1 ILE A 192      43.964  20.107   4.541  1.00 11.61           C  
ATOM   1599  N   ILE A 193      43.429  14.815   6.935  1.00  5.73           N  
ATOM   1600  CA  ILE A 193      43.337  13.387   6.613  1.00  8.29           C  
ATOM   1601  C   ILE A 193      41.990  13.195   5.930  1.00  8.76           C  
ATOM   1602  O   ILE A 193      40.941  13.345   6.559  1.00 11.68           O  
ATOM   1603  CB  ILE A 193      43.409  12.535   7.873  1.00  7.64           C  
ATOM   1604  CG1 ILE A 193      44.606  12.889   8.749  1.00  9.94           C  
ATOM   1605  CG2 ILE A 193      43.525  11.039   7.559  1.00  8.27           C  
ATOM   1606  CD1 ILE A 193      44.665  12.077  10.040  1.00 13.67           C  
ATOM   1607  N   ARG A 194      42.013  12.881   4.642  1.00  8.30           N  
ATOM   1608  CA  ARG A 194      40.773  12.701   3.908  1.00 10.95           C  
ATOM   1609  C   ARG A 194      40.788  11.474   3.004  1.00 11.12           C  
ATOM   1610  O   ARG A 194      41.800  11.137   2.394  1.00 10.65           O  
ATOM   1611  CB  ARG A 194      40.473  13.955   3.078  1.00  8.79           C  
ATOM   1612  CG  ARG A 194      41.546  14.325   2.061  1.00 12.69           C  
ATOM   1613  CD  ARG A 194      41.320  15.755   1.531  1.00 13.50           C  
ATOM   1614  NE  ARG A 194      42.400  16.218   0.668  1.00 13.67           N  
ATOM   1615  CZ  ARG A 194      42.507  15.929  -0.625  1.00 17.81           C  
ATOM   1616  NH1 ARG A 194      41.590  15.178  -1.223  1.00 17.68           N1+
ATOM   1617  NH2 ARG A 194      43.546  16.372  -1.319  1.00 17.52           N  
ATOM   1618  N   PRO A 195      39.652  10.777   2.922  1.00 12.15           N  
ATOM   1619  CA  PRO A 195      39.587   9.592   2.071  1.00 14.65           C  
ATOM   1620  C   PRO A 195      39.401  10.029   0.622  1.00 16.32           C  
ATOM   1621  O   PRO A 195      39.110  11.198   0.353  1.00 15.56           O  
ATOM   1622  CB  PRO A 195      38.371   8.857   2.614  1.00 13.90           C  
ATOM   1623  CG  PRO A 195      37.468   9.979   2.973  1.00 13.72           C  
ATOM   1624  CD  PRO A 195      38.393  10.960   3.665  1.00 10.99           C  
ATOM   1625  N   LYS A 196      39.580   9.096  -0.303  1.00 18.85           N  
ATOM   1626  CA  LYS A 196      39.407   9.387  -1.717  1.00 20.70           C  
ATOM   1627  C   LYS A 196      37.904   9.465  -1.955  1.00 20.99           C  
ATOM   1628  O   LYS A 196      37.147   8.640  -1.441  1.00 21.06           O  
ATOM   1629  CB  LYS A 196      40.014   8.268  -2.566  1.00 22.84           C  
ATOM   1630  CG  LYS A 196      40.077   8.585  -4.052  1.00 27.96           C  
ATOM   1631  CD  LYS A 196      40.721   7.454  -4.844  1.00 30.96           C  
ATOM   1632  CE  LYS A 196      41.162   7.938  -6.222  1.00 34.01           C  
ATOM   1633  NZ  LYS A 196      40.061   8.632  -6.955  1.00 34.38           N1+
ATOM   1634  N   SER A 197      37.470  10.451  -2.730  1.00 21.74           N  
ATOM   1635  CA  SER A 197      36.051  10.620  -3.000  1.00 22.91           C  
ATOM   1636  C   SER A 197      35.816  11.472  -4.238  1.00 25.51           C  
ATOM   1637  O   SER A 197      36.583  12.389  -4.521  1.00 26.45           O  
ATOM   1638  CB  SER A 197      35.376  11.277  -1.795  1.00 23.40           C  
ATOM   1639  OG  SER A 197      33.988  11.441  -2.006  1.00 22.33           O  
ATOM   1640  N   THR A 198      34.748  11.168  -4.970  1.00 26.70           N  
ATOM   1641  CA  THR A 198      34.416  11.915  -6.175  1.00 29.26           C  
ATOM   1642  C   THR A 198      33.447  13.055  -5.864  1.00 29.56           C  
ATOM   1643  O   THR A 198      32.909  13.688  -6.768  1.00 31.76           O  
ATOM   1644  CB  THR A 198      33.785  11.000  -7.246  1.00 28.93           C  
ATOM   1645  CG2 THR A 198      34.718   9.835  -7.559  1.00 29.92           C  
ATOM   1646  OG1 THR A 198      32.537  10.483  -6.766  1.00 30.54           O  
ATOM   1647  N   GLU A 199      33.232  13.319  -4.580  1.00 29.04           N  
ATOM   1648  CA  GLU A 199      32.334  14.391  -4.169  1.00 29.37           C  
ATOM   1649  C   GLU A 199      32.871  15.142  -2.951  1.00 26.76           C  
ATOM   1650  O   GLU A 199      33.683  14.603  -2.192  1.00 27.03           O  
ATOM   1651  CB  GLU A 199      30.949  13.817  -3.878  1.00 32.64           C  
ATOM   1652  CG  GLU A 199      30.947  12.666  -2.897  1.00 37.52           C  
ATOM   1653  CD  GLU A 199      29.787  11.720  -3.133  1.00 42.07           C  
ATOM   1654  OE1 GLU A 199      28.629  12.189  -3.175  1.00 43.83           O  
ATOM   1655  OE2 GLU A 199      30.035  10.501  -3.276  1.00 46.60           O1-
ATOM   1656  N   LYS A 200      32.424  16.386  -2.783  1.00 23.06           N  
ATOM   1657  CA  LYS A 200      32.841  17.238  -1.667  1.00 20.87           C  
ATOM   1658  C   LYS A 200      32.644  16.486  -0.359  1.00 19.43           C  
ATOM   1659  O   LYS A 200      31.617  15.843  -0.163  1.00 17.35           O  
ATOM   1660  CB  LYS A 200      31.985  18.503  -1.604  1.00 22.50           C  
ATOM   1661  CG  LYS A 200      31.827  19.267  -2.902  1.00 26.45           C  
ATOM   1662  CD  LYS A 200      33.059  20.072  -3.248  1.00 28.41           C  
ATOM   1663  CE  LYS A 200      32.689  21.253  -4.137  1.00 27.69           C  
ATOM   1664  NZ  LYS A 200      33.890  21.841  -4.771  1.00 28.21           N1+
ATOM   1665  N   LEU A 201      33.608  16.598   0.548  1.00 17.48           N  
ATOM   1666  CA  LEU A 201      33.517  15.896   1.821  1.00 15.37           C  
ATOM   1667  C   LEU A 201      33.283  16.761   3.042  1.00 13.02           C  
ATOM   1668  O   LEU A 201      33.919  17.812   3.211  1.00 11.37           O  
ATOM   1669  CB  LEU A 201      34.820  15.151   2.107  1.00 15.31           C  
ATOM   1670  CG  LEU A 201      35.140  14.078   1.065  1.00 15.35           C  
ATOM   1671  CD1 LEU A 201      36.592  13.599   1.127  1.00 15.18           C  
ATOM   1672  CD2 LEU A 201      34.282  12.820   1.219  1.00 14.24           C  
ATOM   1673  N   PRO A 202      32.364  16.332   3.926  1.00 12.45           N  
ATOM   1674  CA  PRO A 202      32.157  17.010   5.183  1.00 10.75           C  
ATOM   1675  C   PRO A 202      33.450  16.923   5.949  1.00 10.79           C  
ATOM   1676  O   PRO A 202      34.384  16.190   5.500  1.00 11.10           O  
ATOM   1677  CB  PRO A 202      31.039  16.229   5.836  1.00  9.36           C  
ATOM   1678  CG  PRO A 202      30.652  15.094   4.899  1.00 11.32           C  
ATOM   1679  CD  PRO A 202      31.513  15.167   3.678  1.00 12.61           C  
ATOM   1680  N   VAL A 203      33.526  17.629   7.060  1.00 10.06           N  
ATOM   1681  CA  VAL A 203      34.746  17.626   7.890  1.00  8.57           C  
ATOM   1682  C   VAL A 203      34.398  17.503   9.377  1.00  8.62           C  
ATOM   1683  O   VAL A 203      33.426  18.104   9.859  1.00  7.91           O  
ATOM   1684  CB  VAL A 203      35.534  18.921   7.684  1.00  8.90           C  
ATOM   1685  CG1 VAL A 203      36.549  19.185   8.800  1.00  7.00           C  
ATOM   1686  CG2 VAL A 203      36.339  18.930   6.383  1.00  8.61           C  
ATOM   1687  N   VAL A 204      35.227  16.712  10.035  1.00  8.67           N  
ATOM   1688  CA  VAL A 204      35.185  16.498  11.490  1.00  8.48           C  
ATOM   1689  C   VAL A 204      36.472  17.086  12.059  1.00  9.89           C  
ATOM   1690  O   VAL A 204      37.544  16.473  11.979  1.00 10.45           O  
ATOM   1691  CB  VAL A 204      35.113  15.001  11.816  1.00 10.21           C  
ATOM   1692  CG1 VAL A 204      35.176  14.714  13.320  1.00 10.11           C  
ATOM   1693  CG2 VAL A 204      33.827  14.337  11.323  1.00  9.13           C  
ATOM   1694  N   MET A 205      36.340  18.274  12.611  1.00  9.11           N  
ATOM   1695  CA  MET A 205      37.494  19.025  13.121  1.00  9.93           C  
ATOM   1696  C   MET A 205      37.658  18.898  14.636  1.00  9.02           C  
ATOM   1697  O   MET A 205      36.675  18.927  15.391  1.00  8.63           O  
ATOM   1698  CB  MET A 205      37.335  20.507  12.798  1.00 10.55           C  
ATOM   1699  CG  MET A 205      38.603  21.314  13.074  1.00 15.61           C  
ATOM   1700  SD  MET A 205      38.468  23.013  12.567  1.00 17.69           S  
ATOM   1701  CE  MET A 205      37.629  23.957  13.821  1.00 17.00           C  
ATOM   1702  N   THR A 206      38.922  18.771  14.998  1.00  9.11           N  
ATOM   1703  CA  THR A 206      39.369  18.683  16.391  1.00  9.26           C  
ATOM   1704  C   THR A 206      40.453  19.731  16.635  1.00 10.05           C  
ATOM   1705  O   THR A 206      41.561  19.646  16.088  1.00 10.95           O  
ATOM   1706  CB  THR A 206      39.961  17.300  16.685  1.00  9.37           C  
ATOM   1707  CG2 THR A 206      40.497  17.172  18.115  1.00  7.69           C  
ATOM   1708  OG1 THR A 206      38.972  16.297  16.514  1.00 11.12           O  
ATOM   1709  N   ALA A 207      40.095  20.704  17.444  1.00  9.92           N  
ATOM   1710  CA  ALA A 207      41.009  21.785  17.826  1.00  9.65           C  
ATOM   1711  C   ALA A 207      41.688  21.402  19.134  1.00 10.74           C  
ATOM   1712  O   ALA A 207      41.095  21.487  20.219  1.00  9.54           O  
ATOM   1713  CB  ALA A 207      40.228  23.088  18.009  1.00  9.92           C  
ATOM   1714  N   SER A 208      42.939  20.971  19.009  1.00 10.14           N  
ATOM   1715  CA  SER A 208      43.725  20.507  20.134  1.00 10.21           C  
ATOM   1716  C   SER A 208      45.069  21.211  20.264  1.00 11.16           C  
ATOM   1717  O   SER A 208      45.946  21.035  19.426  1.00 13.08           O  
ATOM   1718  CB  SER A 208      43.966  19.001  19.973  1.00  8.03           C  
ATOM   1719  OG  SER A 208      44.882  18.519  20.939  1.00 10.46           O  
ATOM   1720  N   PRO A 209      45.242  22.019  21.316  1.00 12.56           N  
ATOM   1721  CA  PRO A 209      46.508  22.731  21.530  1.00 12.24           C  
ATOM   1722  C   PRO A 209      47.616  21.751  21.930  1.00 13.17           C  
ATOM   1723  O   PRO A 209      48.802  22.100  21.894  1.00 14.31           O  
ATOM   1724  CB  PRO A 209      46.166  23.708  22.658  1.00 12.73           C  
ATOM   1725  CG  PRO A 209      44.711  23.985  22.425  1.00 13.35           C  
ATOM   1726  CD  PRO A 209      44.163  22.610  22.129  1.00 12.28           C  
ATOM   1727  N   TYR A 210      47.215  20.532  22.309  1.00 11.75           N  
ATOM   1728  CA  TYR A 210      48.137  19.469  22.728  1.00 13.31           C  
ATOM   1729  C   TYR A 210      48.729  18.692  21.532  1.00 14.16           C  
ATOM   1730  O   TYR A 210      49.862  18.190  21.595  1.00 12.14           O  
ATOM   1731  CB  TYR A 210      47.412  18.404  23.562  1.00 12.37           C  
ATOM   1732  CG  TYR A 210      46.660  18.885  24.809  1.00 15.67           C  
ATOM   1733  CD1 TYR A 210      45.286  18.635  24.923  1.00 16.38           C  
ATOM   1734  CD2 TYR A 210      47.334  19.543  25.844  1.00 15.82           C  
ATOM   1735  CE1 TYR A 210      44.590  19.039  26.067  1.00 20.05           C  
ATOM   1736  CE2 TYR A 210      46.637  19.947  26.989  1.00 20.05           C  
ATOM   1737  CZ  TYR A 210      45.265  19.694  27.101  1.00 19.67           C  
ATOM   1738  OH  TYR A 210      44.589  20.084  28.214  1.00 24.90           O  
ATOM   1739  N   HIS A 211      47.922  18.632  20.500  1.00 14.76           N  
ATOM   1740  CA  HIS A 211      48.167  17.864  19.259  1.00 15.16           C  
ATOM   1741  C   HIS A 211      49.646  17.739  18.805  1.00 15.61           C  
ATOM   1742  O   HIS A 211      50.134  16.639  18.513  1.00 14.33           O  
ATOM   1743  CB  HIS A 211      47.424  18.485  18.082  1.00 16.54           C  
ATOM   1744  CG  HIS A 211      47.275  17.497  16.930  1.00 16.94           C  
ATOM   1745  CD2 HIS A 211      46.610  16.316  16.833  1.00 18.38           C  
ATOM   1746  ND1 HIS A 211      47.882  17.710  15.699  1.00 18.39           N  
ATOM   1747  CE1 HIS A 211      47.583  16.691  14.914  1.00 19.65           C  
ATOM   1748  NE2 HIS A 211      46.826  15.851  15.575  1.00 21.53           N  
ATOM   1749  N   LEU A 212      50.370  18.846  18.719  1.00 14.83           N  
ATOM   1750  CA  LEU A 212      51.759  18.825  18.173  1.00 14.92           C  
ATOM   1751  C   LEU A 212      52.830  18.671  19.235  1.00 15.67           C  
ATOM   1752  O   LEU A 212      54.009  18.872  18.964  1.00 15.55           O  
ATOM   1753  CB  LEU A 212      52.044  20.122  17.415  1.00 15.21           C  
ATOM   1754  CG  LEU A 212      51.429  20.136  16.013  1.00 19.93           C  
ATOM   1755  CD1 LEU A 212      51.699  18.849  15.228  1.00 19.69           C  
ATOM   1756  CD2 LEU A 212      49.907  20.297  16.030  1.00 25.27           C  
ATOM   1757  N   GLY A 213      52.424  18.303  20.443  1.00 15.06           N  
ATOM   1758  CA  GLY A 213      53.398  18.134  21.497  1.00 12.56           C  
ATOM   1759  C   GLY A 213      53.087  18.993  22.700  1.00 13.00           C  
ATOM   1760  O   GLY A 213      52.388  20.006  22.607  1.00 11.77           O  
ATOM   1761  N   ILE A 214      53.638  18.581  23.831  1.00 12.39           N  
ATOM   1762  CA  ILE A 214      53.427  19.242  25.100  1.00 14.02           C  
ATOM   1763  C   ILE A 214      54.773  19.512  25.774  1.00 13.16           C  
ATOM   1764  O   ILE A 214      55.745  18.791  25.534  1.00 12.33           O  
ATOM   1765  CB  ILE A 214      52.537  18.326  25.977  1.00 15.87           C  
ATOM   1766  CG1 ILE A 214      51.203  19.017  26.233  1.00 20.64           C  
ATOM   1767  CG2 ILE A 214      53.270  17.894  27.234  1.00 19.69           C  
ATOM   1768  CD1 ILE A 214      50.430  19.298  24.971  1.00 21.25           C  
ATOM   1769  N   ASN A 215      54.832  20.545  26.613  1.00 13.79           N  
ATOM   1770  CA  ASN A 215      56.073  20.878  27.308  1.00 14.34           C  
ATOM   1771  C   ASN A 215      55.915  20.638  28.812  1.00 17.22           C  
ATOM   1772  O   ASN A 215      55.616  21.559  29.583  1.00 15.51           O  
ATOM   1773  CB  ASN A 215      56.453  22.334  27.031  1.00 14.58           C  
ATOM   1774  CG  ASN A 215      57.882  22.668  27.459  1.00 15.45           C  
ATOM   1775  ND2 ASN A 215      58.502  21.786  28.236  1.00 11.79           N  
ATOM   1776  OD1 ASN A 215      58.415  23.716  27.090  1.00 18.50           O  
ATOM   1777  N   ASP A 216      56.119  19.388  29.216  1.00 18.45           N  
ATOM   1778  CA  ASP A 216      55.994  18.996  30.614  1.00 22.55           C  
ATOM   1779  C   ASP A 216      56.932  19.728  31.570  1.00 22.11           C  
ATOM   1780  O   ASP A 216      56.520  20.100  32.669  1.00 22.30           O  
ATOM   1781  CB  ASP A 216      56.205  17.487  30.765  1.00 25.33           C  
ATOM   1782  CG  ASP A 216      54.986  16.685  30.352  1.00 29.82           C  
ATOM   1783  OD1 ASP A 216      53.912  16.890  30.959  1.00 31.67           O  
ATOM   1784  OD2 ASP A 216      55.099  15.850  29.429  1.00 33.35           O1-
ATOM   1785  N   LYS A 217      58.185  19.930  31.167  1.00 20.90           N  
ATOM   1786  CA  LYS A 217      59.129  20.625  32.036  1.00 21.75           C  
ATOM   1787  C   LYS A 217      58.628  22.012  32.396  1.00 19.58           C  
ATOM   1788  O   LYS A 217      58.571  22.363  33.573  1.00 20.36           O  
ATOM   1789  CB  LYS A 217      60.515  20.741  31.394  1.00 23.54           C  
ATOM   1790  CG  LYS A 217      61.414  19.554  31.677  1.00 29.29           C  
ATOM   1791  CD  LYS A 217      62.892  19.905  31.508  1.00 30.11           C  
ATOM   1792  CE  LYS A 217      63.409  20.747  32.667  1.00 31.47           C  
ATOM   1793  NZ  LYS A 217      64.892  20.939  32.604  1.00 29.10           N1+
ATOM   1794  N   ALA A 218      58.259  22.794  31.387  1.00 17.98           N  
ATOM   1795  CA  ALA A 218      57.768  24.149  31.630  1.00 17.66           C  
ATOM   1796  C   ALA A 218      56.516  24.103  32.492  1.00 16.80           C  
ATOM   1797  O   ALA A 218      56.274  25.003  33.291  1.00 15.86           O  
ATOM   1798  CB  ALA A 218      57.475  24.856  30.307  1.00 16.91           C  
ATOM   1799  N   ASN A 219      55.717  23.052  32.326  1.00 17.85           N  
ATOM   1800  CA  ASN A 219      54.503  22.913  33.118  1.00 17.86           C  
ATOM   1801  C   ASN A 219      54.862  22.810  34.599  1.00 18.36           C  
ATOM   1802  O   ASN A 219      54.402  23.609  35.405  1.00 17.38           O  
ATOM   1803  CB  ASN A 219      53.700  21.681  32.683  1.00 18.01           C  
ATOM   1804  CG  ASN A 219      52.491  21.422  33.579  1.00 19.22           C  
ATOM   1805  ND2 ASN A 219      51.299  21.739  33.081  1.00 19.71           N  
ATOM   1806  OD1 ASN A 219      52.631  20.952  34.706  1.00 20.88           O  
ATOM   1807  N   ASP A 220      55.702  21.842  34.951  1.00 20.29           N  
ATOM   1808  CA  ASP A 220      56.086  21.656  36.348  1.00 23.18           C  
ATOM   1809  C   ASP A 220      56.743  22.884  36.983  1.00 24.22           C  
ATOM   1810  O   ASP A 220      56.543  23.150  38.167  1.00 23.84           O  
ATOM   1811  CB  ASP A 220      57.008  20.440  36.491  1.00 24.79           C  
ATOM   1812  CG  ASP A 220      56.391  19.167  35.929  1.00 28.30           C  
ATOM   1813  OD1 ASP A 220      55.145  19.085  35.855  1.00 28.76           O  
ATOM   1814  OD2 ASP A 220      57.154  18.240  35.574  1.00 30.22           O1-
ATOM   1815  N   LEU A 221      57.510  23.638  36.201  1.00 24.38           N  
ATOM   1816  CA  LEU A 221      58.180  24.827  36.724  1.00 24.14           C  
ATOM   1817  C   LEU A 221      57.234  25.997  36.991  1.00 23.37           C  
ATOM   1818  O   LEU A 221      57.503  26.830  37.857  1.00 23.79           O  
ATOM   1819  CB  LEU A 221      59.294  25.275  35.771  1.00 25.68           C  
ATOM   1820  CG  LEU A 221      60.425  24.257  35.551  1.00 27.09           C  
ATOM   1821  CD1 LEU A 221      61.453  24.822  34.585  1.00 28.20           C  
ATOM   1822  CD2 LEU A 221      61.085  23.917  36.881  1.00 29.03           C  
ATOM   1823  N   ALA A 222      56.129  26.062  36.254  1.00 20.75           N  
ATOM   1824  CA  ALA A 222      55.165  27.144  36.442  1.00 18.87           C  
ATOM   1825  C   ALA A 222      54.169  26.839  37.567  1.00 17.82           C  
ATOM   1826  O   ALA A 222      53.467  27.728  38.047  1.00 15.94           O  
ATOM   1827  CB  ALA A 222      54.423  27.403  35.141  1.00 19.25           C  
ATOM   1828  N   LEU A 223      54.116  25.578  37.979  1.00 18.03           N  
ATOM   1829  CA  LEU A 223      53.212  25.129  39.038  1.00 20.82           C  
ATOM   1830  C   LEU A 223      53.251  26.067  40.252  1.00 20.69           C  
ATOM   1831  O   LEU A 223      54.329  26.417  40.739  1.00 20.92           O  
ATOM   1832  CB  LEU A 223      53.607  23.712  39.453  1.00 22.28           C  
ATOM   1833  CG  LEU A 223      52.538  22.634  39.603  1.00 25.30           C  
ATOM   1834  CD1 LEU A 223      51.482  22.752  38.516  1.00 24.25           C  
ATOM   1835  CD2 LEU A 223      53.226  21.278  39.545  1.00 25.98           C  
ATOM   1836  N   HIS A 224      52.081  26.471  40.740  1.00 19.78           N  
ATOM   1837  CA  HIS A 224      52.016  27.374  41.890  1.00 20.16           C  
ATOM   1838  C   HIS A 224      52.062  26.656  43.239  1.00 20.61           C  
ATOM   1839  O   HIS A 224      51.563  25.537  43.377  1.00 20.07           O  
ATOM   1840  CB  HIS A 224      50.753  28.241  41.821  1.00 17.78           C  
ATOM   1841  CG  HIS A 224      50.677  29.103  40.599  1.00 19.11           C  
ATOM   1842  CD2 HIS A 224      51.252  30.296  40.313  1.00 17.58           C  
ATOM   1843  ND1 HIS A 224      49.966  28.741  39.476  1.00 17.26           N  
ATOM   1844  CE1 HIS A 224      50.105  29.673  38.549  1.00 16.67           C  
ATOM   1845  NE2 HIS A 224      50.881  30.626  39.032  1.00 19.99           N  
ATOM   1846  N   ASP A 225      52.661  27.314  44.232  1.00 20.54           N  
ATOM   1847  CA  ASP A 225      52.763  26.758  45.580  1.00 21.77           C  
ATOM   1848  C   ASP A 225      51.439  27.023  46.299  1.00 20.86           C  
ATOM   1849  O   ASP A 225      51.017  28.171  46.436  1.00 20.73           O  
ATOM   1850  CB  ASP A 225      53.911  27.430  46.346  1.00 23.99           C  
ATOM   1851  CG  ASP A 225      54.268  26.699  47.635  1.00 27.37           C  
ATOM   1852  OD1 ASP A 225      53.365  26.099  48.258  1.00 27.86           O  
ATOM   1853  OD2 ASP A 225      55.453  26.739  48.035  1.00 30.59           O1-
ATOM   1854  N   MET A 226      50.785  25.962  46.755  1.00 21.44           N  
ATOM   1855  CA  MET A 226      49.505  26.093  47.445  1.00 22.35           C  
ATOM   1856  C   MET A 226      49.672  26.429  48.924  1.00 25.08           C  
ATOM   1857  O   MET A 226      48.741  26.925  49.565  1.00 25.41           O  
ATOM   1858  CB  MET A 226      48.696  24.799  47.311  1.00 21.91           C  
ATOM   1859  CG  MET A 226      48.354  24.413  45.882  1.00 19.24           C  
ATOM   1860  SD  MET A 226      47.548  25.738  44.966  1.00 21.84           S  
ATOM   1861  CE  MET A 226      45.926  25.761  45.746  1.00 20.37           C  
ATOM   1862  N   ASN A 227      50.851  26.143  49.467  1.00 25.62           N  
ATOM   1863  CA  ASN A 227      51.126  26.425  50.870  1.00 27.49           C  
ATOM   1864  C   ASN A 227      51.398  27.908  51.104  1.00 28.63           C  
ATOM   1865  O   ASN A 227      52.524  28.313  51.398  1.00 28.70           O  
ATOM   1866  CB  ASN A 227      52.307  25.587  51.347  1.00 27.33           C  
ATOM   1867  CG  ASN A 227      51.910  24.162  51.661  1.00 29.97           C  
ATOM   1868  ND2 ASN A 227      52.122  23.261  50.709  1.00 31.19           N  
ATOM   1869  OD1 ASN A 227      51.402  23.875  52.745  1.00 32.17           O  
ATOM   1870  N   VAL A 228      50.351  28.712  50.963  1.00 29.61           N  
ATOM   1871  CA  VAL A 228      50.448  30.151  51.153  1.00 31.54           C  
ATOM   1872  C   VAL A 228      49.328  30.629  52.069  1.00 33.63           C  
ATOM   1873  O   VAL A 228      48.468  29.845  52.477  1.00 35.59           O  
ATOM   1874  CB  VAL A 228      50.364  30.899  49.810  1.00 31.21           C  
ATOM   1875  CG1 VAL A 228      51.644  30.682  49.021  1.00 30.04           C  
ATOM   1876  CG2 VAL A 228      49.160  30.404  49.016  1.00 30.68           C  
ATOM   1877  N   GLU A 229      49.336  31.917  52.389  1.00 34.40           N  
ATOM   1878  CA  GLU A 229      48.333  32.481  53.280  1.00 35.53           C  
ATOM   1879  C   GLU A 229      47.155  33.069  52.516  1.00 34.06           C  
ATOM   1880  O   GLU A 229      47.311  33.587  51.407  1.00 32.99           O  
ATOM   1881  CB  GLU A 229      48.967  33.566  54.156  1.00 38.73           C  
ATOM   1882  CG  GLU A 229      48.058  34.074  55.264  1.00 46.08           C  
ATOM   1883  CD  GLU A 229      48.616  35.303  55.970  1.00 49.96           C  
ATOM   1884  OE1 GLU A 229      48.035  35.715  57.003  1.00 51.33           O  
ATOM   1885  OE2 GLU A 229      49.628  35.859  55.485  1.00 51.29           O1-
ATOM   1886  N   LEU A 230      45.977  32.986  53.122  1.00 32.09           N  
ATOM   1887  CA  LEU A 230      44.762  33.520  52.520  1.00 31.61           C  
ATOM   1888  C   LEU A 230      44.680  35.020  52.787  1.00 33.24           C  
ATOM   1889  O   LEU A 230      44.648  35.456  53.937  1.00 33.63           O  
ATOM   1890  CB  LEU A 230      43.541  32.822  53.117  1.00 29.65           C  
ATOM   1891  CG  LEU A 230      42.162  33.356  52.738  1.00 28.39           C  
ATOM   1892  CD1 LEU A 230      41.838  32.996  51.298  1.00 27.36           C  
ATOM   1893  CD2 LEU A 230      41.131  32.758  53.679  1.00 29.67           C  
ATOM   1894  N   GLU A 231      44.642  35.806  51.720  1.00 35.01           N  
ATOM   1895  CA  GLU A 231      44.573  37.258  51.838  1.00 35.91           C  
ATOM   1896  C   GLU A 231      43.147  37.722  52.070  1.00 34.97           C  
ATOM   1897  O   GLU A 231      42.209  37.143  51.529  1.00 34.75           O  
ATOM   1898  CB  GLU A 231      45.110  37.908  50.561  1.00 38.84           C  
ATOM   1899  CG  GLU A 231      46.623  37.875  50.403  1.00 43.28           C  
ATOM   1900  CD  GLU A 231      47.297  39.072  51.046  1.00 45.62           C  
ATOM   1901  OE1 GLU A 231      47.451  39.092  52.289  1.00 46.67           O  
ATOM   1902  OE2 GLU A 231      47.659  40.006  50.299  1.00 47.53           O1-
ATOM   1903  N   GLU A 232      42.986  38.772  52.871  1.00 34.46           N  
ATOM   1904  CA  GLU A 232      41.665  39.328  53.154  1.00 33.43           C  
ATOM   1905  C   GLU A 232      41.300  40.305  52.041  1.00 32.98           C  
ATOM   1906  O   GLU A 232      42.170  40.969  51.487  1.00 33.05           O  
ATOM   1907  CB  GLU A 232      41.666  40.059  54.504  1.00 34.45           C  
ATOM   1908  CG  GLU A 232      40.290  40.550  54.938  1.00 35.73           C  
ATOM   1909  CD  GLU A 232      40.298  41.230  56.298  1.00 39.14           C  
ATOM   1910  OE1 GLU A 232      40.731  40.593  57.283  1.00 39.68           O  
ATOM   1911  OE2 GLU A 232      39.873  42.404  56.376  1.00 40.30           O1-
ATOM   1912  N   LYS A 233      40.013  40.395  51.720  1.00 33.20           N  
ATOM   1913  CA  LYS A 233      39.551  41.284  50.660  1.00 33.50           C  
ATOM   1914  C   LYS A 233      38.850  42.520  51.215  1.00 35.33           C  
ATOM   1915  O   LYS A 233      38.259  42.479  52.298  1.00 35.05           O  
ATOM   1916  CB  LYS A 233      38.577  40.546  49.744  1.00 32.56           C  
ATOM   1917  CG  LYS A 233      39.060  39.198  49.244  1.00 32.76           C  
ATOM   1918  CD  LYS A 233      38.006  38.570  48.337  1.00 32.09           C  
ATOM   1919  CE  LYS A 233      38.409  37.184  47.875  1.00 29.93           C  
ATOM   1920  NZ  LYS A 233      37.430  36.651  46.896  1.00 29.50           N1+
ATOM   1921  N   THR A 234      38.908  43.616  50.466  1.00 36.75           N  
ATOM   1922  CA  THR A 234      38.254  44.846  50.891  1.00 39.30           C  
ATOM   1923  C   THR A 234      36.903  44.942  50.204  1.00 39.38           C  
ATOM   1924  O   THR A 234      36.746  44.522  49.056  1.00 38.88           O  
ATOM   1925  CB  THR A 234      39.071  46.104  50.516  1.00 39.99           C  
ATOM   1926  CG2 THR A 234      40.526  45.933  50.925  1.00 40.89           C  
ATOM   1927  OG1 THR A 234      38.996  46.320  49.101  1.00 41.05           O  
ATOM   1928  N   SER A 235      35.926  45.488  50.914  1.00 40.08           N  
ATOM   1929  CA  SER A 235      34.596  45.647  50.357  1.00 41.59           C  
ATOM   1930  C   SER A 235      34.669  46.426  49.046  1.00 41.75           C  
ATOM   1931  O   SER A 235      35.146  47.563  49.011  1.00 42.81           O  
ATOM   1932  CB  SER A 235      33.697  46.397  51.343  1.00 43.16           C  
ATOM   1933  OG  SER A 235      32.471  46.758  50.731  1.00 47.32           O  
ATOM   1934  N   HIS A 236      34.209  45.803  47.967  1.00 40.98           N  
ATOM   1935  CA  HIS A 236      34.191  46.454  46.667  1.00 39.09           C  
ATOM   1936  C   HIS A 236      33.359  45.639  45.698  1.00 38.58           C  
ATOM   1937  O   HIS A 236      33.026  44.483  45.964  1.00 37.31           O  
ATOM   1938  CB  HIS A 236      35.607  46.634  46.103  1.00 39.05           C  
ATOM   1939  CG  HIS A 236      36.216  45.377  45.566  1.00 38.31           C  
ATOM   1940  CD2 HIS A 236      36.395  44.948  44.292  1.00 38.17           C  
ATOM   1941  ND1 HIS A 236      36.726  44.388  46.378  1.00 38.72           N  
ATOM   1942  CE1 HIS A 236      37.195  43.404  45.629  1.00 38.13           C  
ATOM   1943  NE2 HIS A 236      37.006  43.720  44.360  1.00 37.63           N  
ATOM   1944  N   GLU A 237      33.013  46.254  44.576  1.00 38.74           N  
ATOM   1945  CA  GLU A 237      32.223  45.578  43.565  1.00 40.08           C  
ATOM   1946  C   GLU A 237      33.036  45.485  42.277  1.00 39.23           C  
ATOM   1947  O   GLU A 237      33.661  46.458  41.847  1.00 38.77           O  
ATOM   1948  CB  GLU A 237      30.912  46.334  43.332  1.00 42.85           C  
ATOM   1949  CG  GLU A 237      29.966  45.637  42.367  1.00 47.69           C  
ATOM   1950  CD  GLU A 237      28.505  45.970  42.624  1.00 50.69           C  
ATOM   1951  OE1 GLU A 237      28.142  47.167  42.574  1.00 52.27           O  
ATOM   1952  OE2 GLU A 237      27.726  45.026  42.887  1.00 50.56           O1-
ATOM   1953  N   ILE A 238      33.030  44.298  41.679  1.00 37.68           N  
ATOM   1954  CA  ILE A 238      33.768  44.036  40.451  1.00 36.07           C  
ATOM   1955  C   ILE A 238      32.966  44.440  39.220  1.00 34.55           C  
ATOM   1956  O   ILE A 238      31.794  44.087  39.085  1.00 35.25           O  
ATOM   1957  CB  ILE A 238      34.135  42.539  40.371  1.00 36.07           C  
ATOM   1958  CG1 ILE A 238      34.874  42.133  41.651  1.00 36.41           C  
ATOM   1959  CG2 ILE A 238      34.998  42.267  39.149  1.00 35.82           C  
ATOM   1960  CD1 ILE A 238      35.190  40.651  41.756  1.00 37.87           C  
ATOM   1961  N   HIS A 239      33.603  45.186  38.325  1.00 34.02           N  
ATOM   1962  CA  HIS A 239      32.948  45.652  37.106  1.00 34.60           C  
ATOM   1963  C   HIS A 239      33.602  45.056  35.858  1.00 33.14           C  
ATOM   1964  O   HIS A 239      34.826  45.079  35.707  1.00 31.10           O  
ATOM   1965  CB  HIS A 239      33.005  47.186  37.049  1.00 38.54           C  
ATOM   1966  CG  HIS A 239      32.607  47.765  35.725  1.00 42.95           C  
ATOM   1967  CD2 HIS A 239      31.542  48.519  35.366  1.00 44.98           C  
ATOM   1968  ND1 HIS A 239      33.356  47.590  34.581  1.00 44.75           N  
ATOM   1969  CE1 HIS A 239      32.769  48.212  33.573  1.00 44.27           C  
ATOM   1970  NE2 HIS A 239      31.667  48.785  34.021  1.00 45.98           N  
ATOM   1971  N   VAL A 240      32.776  44.512  34.970  1.00 31.74           N  
ATOM   1972  CA  VAL A 240      33.262  43.925  33.726  1.00 31.24           C  
ATOM   1973  C   VAL A 240      32.347  44.265  32.558  1.00 32.41           C  
ATOM   1974  O   VAL A 240      31.156  44.524  32.735  1.00 31.54           O  
ATOM   1975  CB  VAL A 240      33.365  42.381  33.809  1.00 29.42           C  
ATOM   1976  CG1 VAL A 240      34.469  41.981  34.769  1.00 28.69           C  
ATOM   1977  CG2 VAL A 240      32.036  41.794  34.248  1.00 29.38           C  
ATOM   1978  N   GLU A 241      32.924  44.256  31.362  1.00 33.95           N  
ATOM   1979  CA  GLU A 241      32.188  44.534  30.139  1.00 36.39           C  
ATOM   1980  C   GLU A 241      32.746  43.598  29.084  1.00 35.76           C  
ATOM   1981  O   GLU A 241      33.937  43.297  29.090  1.00 35.46           O  
ATOM   1982  CB  GLU A 241      32.389  45.985  29.707  1.00 38.88           C  
ATOM   1983  CG  GLU A 241      31.712  46.322  28.391  1.00 43.71           C  
ATOM   1984  CD  GLU A 241      31.772  47.803  28.068  1.00 46.94           C  
ATOM   1985  OE1 GLU A 241      31.322  48.186  26.966  1.00 48.68           O  
ATOM   1986  OE2 GLU A 241      32.264  48.582  28.916  1.00 49.29           O1-
ATOM   1987  N   GLN A 242      31.905  43.128  28.175  1.00 36.41           N  
ATOM   1988  CA  GLN A 242      32.410  42.218  27.171  1.00 38.53           C  
ATOM   1989  C   GLN A 242      32.900  42.949  25.935  1.00 38.61           C  
ATOM   1990  O   GLN A 242      32.208  43.803  25.377  1.00 38.70           O  
ATOM   1991  CB  GLN A 242      31.351  41.176  26.801  1.00 40.75           C  
ATOM   1992  CG  GLN A 242      30.218  41.668  25.929  1.00 43.24           C  
ATOM   1993  CD  GLN A 242      30.003  40.753  24.740  1.00 43.91           C  
ATOM   1994  NE2 GLN A 242      29.963  41.333  23.546  1.00 43.56           N  
ATOM   1995  OE1 GLN A 242      29.874  39.536  24.895  1.00 44.34           O  
ATOM   1996  N   LYS A 243      34.120  42.611  25.532  1.00 38.47           N  
ATOM   1997  CA  LYS A 243      34.750  43.205  24.369  1.00 38.42           C  
ATOM   1998  C   LYS A 243      35.421  42.114  23.548  1.00 37.40           C  
ATOM   1999  O   LYS A 243      36.408  41.511  23.979  1.00 38.69           O  
ATOM   2000  CB  LYS A 243      35.786  44.244  24.804  1.00 39.71           C  
ATOM   2001  CG  LYS A 243      36.800  43.734  25.817  1.00 41.59           C  
ATOM   2002  CD  LYS A 243      37.745  44.849  26.234  1.00 44.13           C  
ATOM   2003  CE  LYS A 243      38.735  44.384  27.291  1.00 45.35           C  
ATOM   2004  NZ  LYS A 243      39.676  45.479  27.666  1.00 45.41           N1+
ATOM   2005  N   LEU A 244      34.867  41.854  22.370  1.00 35.30           N  
ATOM   2006  CA  LEU A 244      35.407  40.842  21.478  1.00 32.15           C  
ATOM   2007  C   LEU A 244      36.623  41.367  20.737  1.00 32.12           C  
ATOM   2008  O   LEU A 244      36.709  42.556  20.425  1.00 31.17           O  
ATOM   2009  CB  LEU A 244      34.350  40.406  20.466  1.00 29.68           C  
ATOM   2010  CG  LEU A 244      33.186  39.598  21.035  1.00 30.68           C  
ATOM   2011  CD1 LEU A 244      32.205  39.264  19.924  1.00 29.48           C  
ATOM   2012  CD2 LEU A 244      33.719  38.327  21.687  1.00 29.32           C  
ATOM   2013  N   PRO A 245      37.588  40.479  20.450  1.00 31.85           N  
ATOM   2014  CA  PRO A 245      38.812  40.847  19.735  1.00 31.88           C  
ATOM   2015  C   PRO A 245      38.474  41.358  18.342  1.00 32.19           C  
ATOM   2016  O   PRO A 245      37.587  40.825  17.673  1.00 31.52           O  
ATOM   2017  CB  PRO A 245      39.589  39.530  19.678  1.00 32.78           C  
ATOM   2018  CG  PRO A 245      39.114  38.794  20.896  1.00 31.42           C  
ATOM   2019  CD  PRO A 245      37.633  39.065  20.867  1.00 31.24           C  
ATOM   2020  N   GLN A 246      39.174  42.397  17.908  1.00 33.23           N  
ATOM   2021  CA  GLN A 246      38.947  42.953  16.584  1.00 34.89           C  
ATOM   2022  C   GLN A 246      39.581  42.037  15.539  1.00 33.98           C  
ATOM   2023  O   GLN A 246      40.770  41.733  15.619  1.00 33.60           O  
ATOM   2024  CB  GLN A 246      39.581  44.343  16.489  1.00 37.58           C  
ATOM   2025  CG  GLN A 246      39.458  44.993  15.125  1.00 41.48           C  
ATOM   2026  CD  GLN A 246      38.045  45.457  14.827  1.00 45.68           C  
ATOM   2027  NE2 GLN A 246      37.405  44.825  13.845  1.00 46.20           N  
ATOM   2028  OE1 GLN A 246      37.533  46.375  15.473  1.00 46.45           O  
ATOM   2029  N   LYS A 247      38.789  41.588  14.569  1.00 33.68           N  
ATOM   2030  CA  LYS A 247      39.311  40.734  13.506  1.00 33.89           C  
ATOM   2031  C   LYS A 247      40.173  41.547  12.544  1.00 34.72           C  
ATOM   2032  O   LYS A 247      39.718  42.534  11.963  1.00 35.74           O  
ATOM   2033  CB  LYS A 247      38.176  40.084  12.714  1.00 33.51           C  
ATOM   2034  CG  LYS A 247      37.554  38.857  13.353  1.00 33.45           C  
ATOM   2035  CD  LYS A 247      36.667  38.148  12.338  1.00 33.77           C  
ATOM   2036  CE  LYS A 247      36.060  36.864  12.887  1.00 35.94           C  
ATOM   2037  NZ  LYS A 247      35.133  37.122  14.023  1.00 39.82           N1+
ATOM   2038  N   LEU A 248      41.421  41.129  12.379  1.00 34.61           N  
ATOM   2039  CA  LEU A 248      42.340  41.812  11.482  1.00 35.49           C  
ATOM   2040  C   LEU A 248      42.218  41.223  10.079  1.00 37.27           C  
ATOM   2041  O   LEU A 248      42.212  40.002   9.909  1.00 37.44           O  
ATOM   2042  CB  LEU A 248      43.773  41.653  11.997  1.00 36.70           C  
ATOM   2043  CG  LEU A 248      44.918  41.989  11.038  1.00 38.22           C  
ATOM   2044  CD1 LEU A 248      44.799  43.430  10.572  1.00 40.11           C  
ATOM   2045  CD2 LEU A 248      46.249  41.767  11.740  1.00 40.47           C  
ATOM   2046  N   SER A 249      42.112  42.085   9.073  1.00 38.38           N  
ATOM   2047  CA  SER A 249      41.993  41.616   7.697  1.00 40.55           C  
ATOM   2048  C   SER A 249      43.314  41.765   6.952  1.00 40.92           C  
ATOM   2049  O   SER A 249      43.925  42.835   6.958  1.00 40.96           O  
ATOM   2050  CB  SER A 249      40.893  42.386   6.955  1.00 41.34           C  
ATOM   2051  OG  SER A 249      41.229  43.754   6.809  1.00 43.67           O  
ATOM   2052  N   ALA A 250      43.752  40.682   6.318  1.00 42.21           N  
ATOM   2053  CA  ALA A 250      44.995  40.695   5.556  1.00 44.20           C  
ATOM   2054  C   ALA A 250      44.751  41.342   4.194  1.00 45.14           C  
ATOM   2055  O   ALA A 250      43.689  41.157   3.589  1.00 45.97           O  
ATOM   2056  CB  ALA A 250      45.514  39.275   5.377  1.00 44.45           C  
ATOM   2057  N   LYS A 251      45.735  42.101   3.720  1.00 45.40           N  
ATOM   2058  CA  LYS A 251      45.633  42.784   2.435  1.00 45.99           C  
ATOM   2059  C   LYS A 251      45.448  41.815   1.266  1.00 45.45           C  
ATOM   2060  O   LYS A 251      45.466  40.595   1.446  1.00 46.11           O  
ATOM   2061  CB  LYS A 251      46.876  43.654   2.208  1.00 46.62           C  
ATOM   2062  CG  LYS A 251      48.192  42.943   2.493  1.00 48.05           C  
ATOM   2063  CD  LYS A 251      49.381  43.880   2.315  1.00 49.26           C  
ATOM   2064  CE  LYS A 251      50.686  43.207   2.736  1.00 50.21           C  
ATOM   2065  NZ  LYS A 251      51.864  44.114   2.595  1.00 49.93           N1+
ATOM   2066  N   ALA A 252      45.253  42.369   0.072  1.00 44.79           N  
ATOM   2067  CA  ALA A 252      45.058  41.561  -1.129  1.00 43.80           C  
ATOM   2068  C   ALA A 252      46.396  41.073  -1.672  1.00 42.70           C  
ATOM   2069  O   ALA A 252      47.426  41.715  -1.478  1.00 42.59           O  
ATOM   2070  CB  ALA A 252      44.325  42.370  -2.191  1.00 43.79           C  
ATOM   2071  N   LYS A 253      46.373  39.941  -2.364  1.00 42.37           N  
ATOM   2072  CA  LYS A 253      47.593  39.365  -2.914  1.00 42.33           C  
ATOM   2073  C   LYS A 253      47.289  38.543  -4.165  1.00 41.97           C  
ATOM   2074  O   LYS A 253      46.342  37.754  -4.185  1.00 42.31           O  
ATOM   2075  CB  LYS A 253      48.258  38.484  -1.851  1.00 42.79           C  
ATOM   2076  CG  LYS A 253      47.454  37.230  -1.491  1.00 45.39           C  
ATOM   2077  CD  LYS A 253      47.712  36.756  -0.061  1.00 45.61           C  
ATOM   2078  CE  LYS A 253      46.738  37.397   0.937  1.00 45.98           C  
ATOM   2079  NZ  LYS A 253      45.328  36.913   0.773  1.00 45.85           N1+
ATOM   2080  N   GLU A 254      48.082  38.739  -5.214  1.00 41.78           N  
ATOM   2081  CA  GLU A 254      47.889  37.993  -6.456  1.00 41.72           C  
ATOM   2082  C   GLU A 254      48.848  36.811  -6.517  1.00 39.25           C  
ATOM   2083  O   GLU A 254      49.844  36.840  -7.248  1.00 40.34           O  
ATOM   2084  CB  GLU A 254      48.111  38.892  -7.688  1.00 44.23           C  
ATOM   2085  CG  GLU A 254      46.980  39.874  -7.985  1.00 48.45           C  
ATOM   2086  CD  GLU A 254      46.959  40.322  -9.445  1.00 50.42           C  
ATOM   2087  OE1 GLU A 254      46.842  39.446 -10.335  1.00 50.05           O  
ATOM   2088  OE2 GLU A 254      47.060  41.545  -9.700  1.00 51.29           O1-
ATOM   2089  N   LEU A 255      48.546  35.770  -5.749  1.00 35.73           N  
ATOM   2090  CA  LEU A 255      49.388  34.582  -5.722  1.00 31.38           C  
ATOM   2091  C   LEU A 255      48.797  33.487  -6.590  1.00 28.90           C  
ATOM   2092  O   LEU A 255      47.584  33.429  -6.793  1.00 30.70           O  
ATOM   2093  CB  LEU A 255      49.517  34.043  -4.294  1.00 30.32           C  
ATOM   2094  CG  LEU A 255      50.069  34.950  -3.196  1.00 31.44           C  
ATOM   2095  CD1 LEU A 255      50.100  34.171  -1.888  1.00 31.15           C  
ATOM   2096  CD2 LEU A 255      51.464  35.438  -3.552  1.00 30.26           C  
ATOM   2097  N   PRO A 256      49.654  32.607  -7.124  1.00 26.41           N  
ATOM   2098  CA  PRO A 256      49.209  31.499  -7.967  1.00 25.68           C  
ATOM   2099  C   PRO A 256      48.611  30.417  -7.076  1.00 27.35           C  
ATOM   2100  O   PRO A 256      49.031  30.244  -5.926  1.00 26.15           O  
ATOM   2101  CB  PRO A 256      50.494  31.055  -8.653  1.00 24.94           C  
ATOM   2102  CG  PRO A 256      51.530  31.334  -7.622  1.00 24.65           C  
ATOM   2103  CD  PRO A 256      51.126  32.688  -7.098  1.00 26.04           C  
ATOM   2104  N   ILE A 257      47.637  29.696  -7.616  1.00 28.09           N  
ATOM   2105  CA  ILE A 257      46.928  28.650  -6.895  1.00 28.73           C  
ATOM   2106  C   ILE A 257      47.333  27.247  -7.323  1.00 30.57           C  
ATOM   2107  O   ILE A 257      47.269  26.913  -8.506  1.00 31.70           O  
ATOM   2108  CB  ILE A 257      45.410  28.812  -7.125  1.00 29.30           C  
ATOM   2109  CG1 ILE A 257      44.954  30.169  -6.580  1.00 28.90           C  
ATOM   2110  CG2 ILE A 257      44.649  27.667  -6.482  1.00 27.52           C  
ATOM   2111  CD1 ILE A 257      43.764  30.749  -7.317  1.00 28.95           C  
ATOM   2112  N   VAL A 258      47.742  26.425  -6.359  1.00 30.68           N  
ATOM   2113  CA  VAL A 258      48.136  25.053  -6.659  1.00 32.33           C  
ATOM   2114  C   VAL A 258      46.956  24.117  -6.410  1.00 31.64           C  
ATOM   2115  O   VAL A 258      46.055  24.435  -5.633  1.00 29.95           O  
ATOM   2116  CB  VAL A 258      49.323  24.589  -5.786  1.00 33.52           C  
ATOM   2117  CG1 VAL A 258      50.513  25.513  -5.996  1.00 35.85           C  
ATOM   2118  CG2 VAL A 258      48.916  24.554  -4.325  1.00 34.67           C  
ATOM   2119  N   ASP A 259      46.967  22.961  -7.065  1.00 34.35           N  
ATOM   2120  CA  ASP A 259      45.888  21.988  -6.918  1.00 37.15           C  
ATOM   2121  C   ASP A 259      46.004  21.112  -5.672  1.00 36.71           C  
ATOM   2122  O   ASP A 259      45.018  20.919  -4.955  1.00 37.36           O  
ATOM   2123  CB  ASP A 259      45.789  21.099  -8.169  1.00 40.21           C  
ATOM   2124  CG  ASP A 259      47.145  20.596  -8.653  1.00 43.47           C  
ATOM   2125  OD1 ASP A 259      47.169  19.607  -9.424  1.00 46.31           O  
ATOM   2126  OD2 ASP A 259      48.181  21.187  -8.279  1.00 44.36           O1-
ATOM   2127  N   LYS A 260      47.194  20.578  -5.408  1.00 35.35           N  
ATOM   2128  CA  LYS A 260      47.374  19.735  -4.228  1.00 34.80           C  
ATOM   2129  C   LYS A 260      48.421  20.313  -3.283  1.00 32.37           C  
ATOM   2130  O   LYS A 260      49.311  21.050  -3.705  1.00 32.13           O  
ATOM   2131  CB  LYS A 260      47.770  18.303  -4.629  1.00 37.19           C  
ATOM   2132  CG  LYS A 260      47.890  17.345  -3.433  1.00 41.00           C  
ATOM   2133  CD  LYS A 260      48.214  15.903  -3.843  1.00 45.27           C  
ATOM   2134  CE  LYS A 260      47.031  15.206  -4.509  1.00 46.37           C  
ATOM   2135  NZ  LYS A 260      47.344  13.788  -4.871  1.00 47.12           N1+
ATOM   2136  N   ALA A 261      48.304  19.978  -2.000  1.00 30.19           N  
ATOM   2137  CA  ALA A 261      49.242  20.458  -0.994  1.00 27.43           C  
ATOM   2138  C   ALA A 261      50.591  19.772  -1.163  1.00 26.56           C  
ATOM   2139  O   ALA A 261      50.671  18.546  -1.236  1.00 26.39           O  
ATOM   2140  CB  ALA A 261      48.692  20.189   0.397  1.00 28.42           C  
ATOM   2141  N   PRO A 262      51.673  20.558  -1.247  1.00 26.38           N  
ATOM   2142  CA  PRO A 262      53.010  19.979  -1.407  1.00 26.44           C  
ATOM   2143  C   PRO A 262      53.552  19.358  -0.115  1.00 25.63           C  
ATOM   2144  O   PRO A 262      54.290  18.375  -0.153  1.00 24.59           O  
ATOM   2145  CB  PRO A 262      53.840  21.166  -1.894  1.00 27.75           C  
ATOM   2146  CG  PRO A 262      53.168  22.336  -1.245  1.00 27.23           C  
ATOM   2147  CD  PRO A 262      51.705  22.021  -1.421  1.00 26.18           C  
ATOM   2148  N   TYR A 263      53.180  19.932   1.024  1.00 24.60           N  
ATOM   2149  CA  TYR A 263      53.628  19.419   2.314  1.00 25.48           C  
ATOM   2150  C   TYR A 263      52.696  18.332   2.823  1.00 23.73           C  
ATOM   2151  O   TYR A 263      51.476  18.474   2.787  1.00 21.81           O  
ATOM   2152  CB  TYR A 263      53.692  20.539   3.357  1.00 31.13           C  
ATOM   2153  CG  TYR A 263      54.920  21.411   3.259  1.00 37.54           C  
ATOM   2154  CD1 TYR A 263      55.102  22.285   2.184  1.00 39.66           C  
ATOM   2155  CD2 TYR A 263      55.912  21.353   4.239  1.00 40.10           C  
ATOM   2156  CE1 TYR A 263      56.244  23.080   2.089  1.00 42.81           C  
ATOM   2157  CE2 TYR A 263      57.056  22.141   4.155  1.00 43.36           C  
ATOM   2158  CZ  TYR A 263      57.218  23.003   3.078  1.00 43.80           C  
ATOM   2159  OH  TYR A 263      58.351  23.778   2.994  1.00 45.61           O  
ATOM   2160  N   ARG A 264      53.277  17.244   3.306  1.00 21.45           N  
ATOM   2161  CA  ARG A 264      52.479  16.148   3.830  1.00 20.82           C  
ATOM   2162  C   ARG A 264      53.055  15.683   5.156  1.00 18.11           C  
ATOM   2163  O   ARG A 264      54.096  16.171   5.589  1.00 16.81           O  
ATOM   2164  CB  ARG A 264      52.450  14.997   2.817  1.00 23.06           C  
ATOM   2165  CG  ARG A 264      51.905  15.421   1.443  1.00 27.84           C  
ATOM   2166  CD  ARG A 264      51.569  14.221   0.587  1.00 32.94           C  
ATOM   2167  NE  ARG A 264      50.604  13.355   1.264  1.00 39.88           N  
ATOM   2168  CZ  ARG A 264      50.221  12.161   0.821  1.00 41.40           C  
ATOM   2169  NH1 ARG A 264      50.723  11.682  -0.311  1.00 42.91           N1+
ATOM   2170  NH2 ARG A 264      49.338  11.443   1.511  1.00 41.17           N  
ATOM   2171  N   PHE A 265      52.358  14.764   5.815  1.00 15.59           N  
ATOM   2172  CA  PHE A 265      52.818  14.224   7.087  1.00 13.52           C  
ATOM   2173  C   PHE A 265      52.326  12.779   7.127  1.00 13.83           C  
ATOM   2174  O   PHE A 265      51.509  12.380   6.289  1.00 13.33           O  
ATOM   2175  CB  PHE A 265      52.242  15.047   8.251  1.00 11.99           C  
ATOM   2176  CG  PHE A 265      50.819  14.702   8.608  1.00 10.53           C  
ATOM   2177  CD1 PHE A 265      50.552  13.821   9.656  1.00  9.84           C  
ATOM   2178  CD2 PHE A 265      49.752  15.260   7.907  1.00  8.35           C  
ATOM   2179  CE1 PHE A 265      49.235  13.496  10.011  1.00 11.64           C  
ATOM   2180  CE2 PHE A 265      48.431  14.945   8.247  1.00 10.07           C  
ATOM   2181  CZ  PHE A 265      48.170  14.059   9.305  1.00  8.97           C  
ATOM   2182  N   THR A 266      52.824  11.985   8.066  1.00 13.37           N  
ATOM   2183  CA  THR A 266      52.377  10.600   8.144  1.00 16.62           C  
ATOM   2184  C   THR A 266      51.882  10.238   9.541  1.00 14.75           C  
ATOM   2185  O   THR A 266      50.868   9.566   9.681  1.00 17.24           O  
ATOM   2186  CB  THR A 266      53.492   9.593   7.741  1.00 18.41           C  
ATOM   2187  CG2 THR A 266      54.420  10.199   6.704  1.00 16.36           C  
ATOM   2188  OG1 THR A 266      54.258   9.236   8.895  1.00 26.73           O  
ATOM   2189  N   HIS A 267      52.590  10.687  10.573  1.00 14.44           N  
ATOM   2190  CA  HIS A 267      52.203  10.384  11.944  1.00 13.07           C  
ATOM   2191  C   HIS A 267      51.563  11.555  12.650  1.00 15.54           C  
ATOM   2192  O   HIS A 267      51.935  12.713  12.445  1.00 16.04           O  
ATOM   2193  CB  HIS A 267      53.417   9.926  12.762  1.00 13.75           C  
ATOM   2194  CG  HIS A 267      54.014   8.643  12.280  1.00 14.10           C  
ATOM   2195  CD2 HIS A 267      53.534   7.378  12.289  1.00 12.52           C  
ATOM   2196  ND1 HIS A 267      55.253   8.578  11.681  1.00 14.28           N  
ATOM   2197  CE1 HIS A 267      55.514   7.329  11.344  1.00 14.77           C  
ATOM   2198  NE2 HIS A 267      54.486   6.580  11.702  1.00 16.00           N  
ATOM   2199  N   GLY A 268      50.604  11.236  13.506  1.00 15.67           N  
ATOM   2200  CA  GLY A 268      49.915  12.262  14.251  1.00 15.95           C  
ATOM   2201  C   GLY A 268      48.904  11.638  15.186  1.00 16.34           C  
ATOM   2202  O   GLY A 268      48.478  10.496  15.000  1.00 16.22           O  
ATOM   2203  N   TRP A 269      48.528  12.390  16.207  1.00 15.32           N  
ATOM   2204  CA  TRP A 269      47.549  11.922  17.162  1.00 16.84           C  
ATOM   2205  C   TRP A 269      46.184  12.009  16.484  1.00 14.35           C  
ATOM   2206  O   TRP A 269      45.964  12.858  15.624  1.00 12.71           O  
ATOM   2207  CB  TRP A 269      47.552  12.830  18.388  1.00 19.31           C  
ATOM   2208  CG  TRP A 269      46.579  12.415  19.421  1.00 25.23           C  
ATOM   2209  CD1 TRP A 269      46.745  11.430  20.354  1.00 28.02           C  
ATOM   2210  CD2 TRP A 269      45.260  12.944  19.623  1.00 27.92           C  
ATOM   2211  CE2 TRP A 269      44.684  12.229  20.697  1.00 29.50           C  
ATOM   2212  CE3 TRP A 269      44.508  13.950  18.999  1.00 28.11           C  
ATOM   2213  NE1 TRP A 269      45.611  11.313  21.124  1.00 30.97           N  
ATOM   2214  CZ2 TRP A 269      43.389  12.489  21.163  1.00 30.85           C  
ATOM   2215  CZ3 TRP A 269      43.221  14.207  19.459  1.00 26.51           C  
ATOM   2216  CH2 TRP A 269      42.675  13.479  20.532  1.00 28.79           C  
ATOM   2217  N   THR A 270      45.276  11.117  16.855  1.00 13.54           N  
ATOM   2218  CA  THR A 270      43.927  11.144  16.307  1.00 12.47           C  
ATOM   2219  C   THR A 270      42.962  10.670  17.392  1.00 12.02           C  
ATOM   2220  O   THR A 270      43.350   9.938  18.316  1.00 10.07           O  
ATOM   2221  CB  THR A 270      43.725  10.182  15.093  1.00 11.93           C  
ATOM   2222  CG2 THR A 270      44.727  10.427  13.963  1.00 11.60           C  
ATOM   2223  OG1 THR A 270      43.878   8.834  15.511  1.00 13.45           O  
ATOM   2224  N   TYR A 271      41.735  11.108  17.261  1.00 10.25           N  
ATOM   2225  CA  TYR A 271      40.652  10.696  18.158  1.00  9.29           C  
ATOM   2226  C   TYR A 271      39.939   9.537  17.467  1.00  9.15           C  
ATOM   2227  O   TYR A 271      39.497   9.656  16.318  1.00  8.58           O  
ATOM   2228  CB  TYR A 271      39.721  11.884  18.402  1.00  8.36           C  
ATOM   2229  CG  TYR A 271      38.501  11.552  19.265  1.00  8.72           C  
ATOM   2230  CD1 TYR A 271      38.521  10.447  20.128  1.00 10.19           C  
ATOM   2231  CD2 TYR A 271      37.362  12.362  19.192  1.00  8.57           C  
ATOM   2232  CE1 TYR A 271      37.394  10.149  20.910  1.00  9.93           C  
ATOM   2233  CE2 TYR A 271      36.237  12.063  19.970  1.00  8.38           C  
ATOM   2234  CZ  TYR A 271      36.252  10.957  20.828  1.00 10.64           C  
ATOM   2235  OH  TYR A 271      35.156  10.666  21.580  1.00 11.32           O  
ATOM   2236  N   SER A 272      39.854   8.433  18.169  1.00  7.31           N  
ATOM   2237  CA  SER A 272      39.269   7.201  17.621  1.00  8.37           C  
ATOM   2238  C   SER A 272      37.905   7.444  16.976  1.00  7.56           C  
ATOM   2239  O   SER A 272      37.542   6.756  16.021  1.00  8.60           O  
ATOM   2240  CB  SER A 272      39.109   6.148  18.720  1.00  5.30           C  
ATOM   2241  OG  SER A 272      38.275   6.640  19.754  1.00  9.50           O  
ATOM   2242  N   LEU A 273      37.147   8.407  17.492  1.00  7.45           N  
ATOM   2243  CA  LEU A 273      35.832   8.704  16.924  1.00  8.52           C  
ATOM   2244  C   LEU A 273      36.029   9.324  15.546  1.00  6.63           C  
ATOM   2245  O   LEU A 273      35.265   9.054  14.622  1.00  6.40           O  
ATOM   2246  CB  LEU A 273      35.048   9.655  17.836  1.00  8.65           C  
ATOM   2247  CG  LEU A 273      33.637  10.028  17.360  1.00 13.30           C  
ATOM   2248  CD1 LEU A 273      32.747   8.789  17.331  1.00 13.66           C  
ATOM   2249  CD2 LEU A 273      33.048  11.071  18.294  1.00 14.08           C  
ATOM   2250  N   ASN A 274      37.061  10.152  15.408  1.00  6.73           N  
ATOM   2251  CA  ASN A 274      37.351  10.780  14.118  1.00  5.10           C  
ATOM   2252  C   ASN A 274      37.807   9.705  13.140  1.00  6.44           C  
ATOM   2253  O   ASN A 274      37.475   9.760  11.963  1.00  5.59           O  
ATOM   2254  CB  ASN A 274      38.443  11.843  14.258  1.00  3.98           C  
ATOM   2255  CG  ASN A 274      37.951  13.107  14.957  1.00  7.37           C  
ATOM   2256  ND2 ASN A 274      38.698  14.192  14.796  1.00 11.62           N  
ATOM   2257  OD1 ASN A 274      36.928  13.105  15.638  1.00  7.35           O  
ATOM   2258  N   ASP A 275      38.570   8.728  13.630  1.00  6.59           N  
ATOM   2259  CA  ASP A 275      39.055   7.651  12.764  1.00  7.60           C  
ATOM   2260  C   ASP A 275      37.891   6.814  12.265  1.00  8.35           C  
ATOM   2261  O   ASP A 275      37.864   6.402  11.107  1.00  7.96           O  
ATOM   2262  CB  ASP A 275      40.053   6.759  13.498  1.00  7.40           C  
ATOM   2263  CG  ASP A 275      41.363   7.470  13.791  1.00  7.01           C  
ATOM   2264  OD1 ASP A 275      41.769   8.356  13.012  1.00  6.91           O  
ATOM   2265  OD2 ASP A 275      41.997   7.128  14.801  1.00 13.26           O1-
ATOM   2266  N   TYR A 276      36.933   6.568  13.152  1.00  7.01           N  
ATOM   2267  CA  TYR A 276      35.735   5.816  12.821  1.00  6.62           C  
ATOM   2268  C   TYR A 276      35.074   6.486  11.608  1.00  7.72           C  
ATOM   2269  O   TYR A 276      34.640   5.819  10.669  1.00  5.86           O  
ATOM   2270  CB  TYR A 276      34.787   5.839  14.033  1.00  7.69           C  
ATOM   2271  CG  TYR A 276      33.401   5.277  13.811  1.00  7.92           C  
ATOM   2272  CD1 TYR A 276      33.168   3.901  13.786  1.00  7.90           C  
ATOM   2273  CD2 TYR A 276      32.313   6.128  13.658  1.00  8.60           C  
ATOM   2274  CE1 TYR A 276      31.872   3.386  13.615  1.00  5.70           C  
ATOM   2275  CE2 TYR A 276      31.022   5.628  13.482  1.00  7.85           C  
ATOM   2276  CZ  TYR A 276      30.811   4.259  13.461  1.00  7.18           C  
ATOM   2277  OH  TYR A 276      29.536   3.774  13.274  1.00  5.47           O  
ATOM   2278  N   PHE A 277      35.026   7.816  11.623  1.00  6.29           N  
ATOM   2279  CA  PHE A 277      34.396   8.553  10.542  1.00  7.31           C  
ATOM   2280  C   PHE A 277      35.189   8.670   9.251  1.00  6.75           C  
ATOM   2281  O   PHE A 277      34.606   8.878   8.195  1.00  7.46           O  
ATOM   2282  CB  PHE A 277      33.971   9.937  11.033  1.00  7.88           C  
ATOM   2283  CG  PHE A 277      32.729   9.906  11.866  1.00  7.61           C  
ATOM   2284  CD1 PHE A 277      32.764  10.245  13.211  1.00  5.60           C  
ATOM   2285  CD2 PHE A 277      31.520   9.502  11.306  1.00  6.48           C  
ATOM   2286  CE1 PHE A 277      31.617  10.183  13.994  1.00  7.11           C  
ATOM   2287  CE2 PHE A 277      30.363   9.437  12.080  1.00  9.17           C  
ATOM   2288  CZ  PHE A 277      30.414   9.778  13.431  1.00  8.95           C  
ATOM   2289  N   LEU A 278      36.507   8.524   9.325  1.00  6.27           N  
ATOM   2290  CA  LEU A 278      37.341   8.600   8.125  1.00  8.52           C  
ATOM   2291  C   LEU A 278      36.947   7.587   7.051  1.00  8.19           C  
ATOM   2292  O   LEU A 278      36.875   7.919   5.869  1.00  7.68           O  
ATOM   2293  CB  LEU A 278      38.813   8.377   8.480  1.00  8.26           C  
ATOM   2294  CG  LEU A 278      39.577   9.569   9.057  1.00  9.08           C  
ATOM   2295  CD1 LEU A 278      40.968   9.126   9.479  1.00  5.67           C  
ATOM   2296  CD2 LEU A 278      39.664  10.665   8.001  1.00  8.31           C  
ATOM   2297  N   THR A 279      36.724   6.345   7.468  1.00  7.39           N  
ATOM   2298  CA  THR A 279      36.366   5.284   6.539  1.00  9.18           C  
ATOM   2299  C   THR A 279      34.895   5.329   6.213  1.00  8.59           C  
ATOM   2300  O   THR A 279      34.407   4.552   5.402  1.00 10.32           O  
ATOM   2301  CB  THR A 279      36.677   3.914   7.116  1.00  7.32           C  
ATOM   2302  CG2 THR A 279      38.170   3.749   7.298  1.00  7.50           C  
ATOM   2303  OG1 THR A 279      36.020   3.783   8.381  1.00 10.49           O  
ATOM   2304  N   ARG A 280      34.178   6.238   6.851  1.00  8.55           N  
ATOM   2305  CA  ARG A 280      32.762   6.362   6.581  1.00  9.54           C  
ATOM   2306  C   ARG A 280      32.446   7.606   5.749  1.00 10.29           C  
ATOM   2307  O   ARG A 280      31.295   8.053   5.681  1.00  9.37           O  
ATOM   2308  CB  ARG A 280      31.985   6.348   7.896  1.00 10.70           C  
ATOM   2309  CG  ARG A 280      31.418   4.975   8.223  1.00 14.23           C  
ATOM   2310  CD  ARG A 280      31.242   4.796   9.717  1.00 16.39           C  
ATOM   2311  NE  ARG A 280      32.490   4.328  10.280  1.00 21.80           N  
ATOM   2312  CZ  ARG A 280      32.730   3.072  10.623  1.00 18.07           C  
ATOM   2313  NH1 ARG A 280      31.794   2.155  10.479  1.00 21.73           N1+
ATOM   2314  NH2 ARG A 280      33.925   2.734  11.063  1.00 18.12           N  
ATOM   2315  N   GLY A 281      33.483   8.151   5.114  1.00  9.22           N  
ATOM   2316  CA  GLY A 281      33.304   9.305   4.252  1.00 10.70           C  
ATOM   2317  C   GLY A 281      33.403  10.680   4.882  1.00 11.17           C  
ATOM   2318  O   GLY A 281      32.807  11.624   4.372  1.00 12.59           O  
ATOM   2319  N   PHE A 282      34.150  10.803   5.977  1.00 10.64           N  
ATOM   2320  CA  PHE A 282      34.320  12.084   6.660  1.00 10.36           C  
ATOM   2321  C   PHE A 282      35.799  12.413   6.842  1.00 10.65           C  
ATOM   2322  O   PHE A 282      36.521  11.666   7.498  1.00 11.70           O  
ATOM   2323  CB  PHE A 282      33.668  12.048   8.042  1.00  9.11           C  
ATOM   2324  CG  PHE A 282      32.172  11.933   8.013  1.00 11.33           C  
ATOM   2325  CD1 PHE A 282      31.550  10.730   7.683  1.00  9.53           C  
ATOM   2326  CD2 PHE A 282      31.385  13.038   8.316  1.00  9.90           C  
ATOM   2327  CE1 PHE A 282      30.160  10.638   7.656  1.00 12.82           C  
ATOM   2328  CE2 PHE A 282      30.001  12.959   8.291  1.00 12.12           C  
ATOM   2329  CZ  PHE A 282      29.384  11.758   7.961  1.00 12.10           C  
ATOM   2330  N   ALA A 283      36.252  13.526   6.274  1.00  8.51           N  
ATOM   2331  CA  ALA A 283      37.648  13.918   6.431  1.00  8.01           C  
ATOM   2332  C   ALA A 283      37.889  14.429   7.854  1.00  7.57           C  
ATOM   2333  O   ALA A 283      36.960  14.875   8.530  1.00  6.45           O  
ATOM   2334  CB  ALA A 283      38.006  15.005   5.414  1.00  8.55           C  
ATOM   2335  N   SER A 284      39.133  14.337   8.314  1.00  6.69           N  
ATOM   2336  CA  SER A 284      39.507  14.820   9.645  1.00  7.01           C  
ATOM   2337  C   SER A 284      40.485  15.983   9.515  1.00  6.02           C  
ATOM   2338  O   SER A 284      41.347  15.968   8.651  1.00  7.35           O  
ATOM   2339  CB  SER A 284      40.204  13.726  10.464  1.00  7.07           C  
ATOM   2340  OG  SER A 284      39.295  12.772  10.988  1.00 12.23           O  
ATOM   2341  N   ILE A 285      40.353  16.987  10.373  1.00  5.12           N  
ATOM   2342  CA  ILE A 285      41.293  18.098  10.365  1.00  4.77           C  
ATOM   2343  C   ILE A 285      41.650  18.374  11.819  1.00  5.32           C  
ATOM   2344  O   ILE A 285      40.772  18.521  12.678  1.00  5.49           O  
ATOM   2345  CB  ILE A 285      40.719  19.386   9.726  1.00  5.20           C  
ATOM   2346  CG1 ILE A 285      40.580  19.218   8.210  1.00  3.50           C  
ATOM   2347  CG2 ILE A 285      41.655  20.558  10.014  1.00  6.52           C  
ATOM   2348  CD1 ILE A 285      40.087  20.468   7.496  1.00  4.30           C  
ATOM   2349  N   TYR A 286      42.943  18.392  12.107  1.00  4.20           N  
ATOM   2350  CA  TYR A 286      43.403  18.673  13.456  1.00  6.88           C  
ATOM   2351  C   TYR A 286      44.124  20.023  13.423  1.00  8.02           C  
ATOM   2352  O   TYR A 286      44.954  20.262  12.542  1.00  8.14           O  
ATOM   2353  CB  TYR A 286      44.338  17.555  13.952  1.00  4.98           C  
ATOM   2354  CG  TYR A 286      43.651  16.208  14.110  1.00  6.23           C  
ATOM   2355  CD1 TYR A 286      43.551  15.317  13.035  1.00  9.03           C  
ATOM   2356  CD2 TYR A 286      43.062  15.845  15.320  1.00  6.25           C  
ATOM   2357  CE1 TYR A 286      42.872  14.096  13.165  1.00  7.65           C  
ATOM   2358  CE2 TYR A 286      42.384  14.638  15.461  1.00  8.56           C  
ATOM   2359  CZ  TYR A 286      42.289  13.768  14.380  1.00 10.12           C  
ATOM   2360  OH  TYR A 286      41.591  12.588  14.515  1.00  9.28           O  
ATOM   2361  N   VAL A 287      43.780  20.898  14.367  1.00  7.83           N  
ATOM   2362  CA  VAL A 287      44.382  22.229  14.473  1.00 10.63           C  
ATOM   2363  C   VAL A 287      44.868  22.426  15.900  1.00 10.75           C  
ATOM   2364  O   VAL A 287      44.171  22.055  16.843  1.00 11.70           O  
ATOM   2365  CB  VAL A 287      43.362  23.378  14.266  1.00 10.31           C  
ATOM   2366  CG1 VAL A 287      44.020  24.514  13.522  1.00 11.50           C  
ATOM   2367  CG2 VAL A 287      42.114  22.886  13.604  1.00 12.47           C  
ATOM   2368  N   ALA A 288      46.031  23.044  16.064  1.00  9.99           N  
ATOM   2369  CA  ALA A 288      46.542  23.309  17.403  1.00 10.66           C  
ATOM   2370  C   ALA A 288      46.320  24.787  17.793  1.00 10.51           C  
ATOM   2371  O   ALA A 288      46.325  25.129  18.971  1.00 11.62           O  
ATOM   2372  CB  ALA A 288      48.023  22.941  17.489  1.00  8.46           C  
ATOM   2373  N   GLY A 289      46.128  25.658  16.804  1.00  9.66           N  
ATOM   2374  CA  GLY A 289      45.868  27.066  17.088  1.00  8.86           C  
ATOM   2375  C   GLY A 289      47.061  27.986  17.335  1.00 10.45           C  
ATOM   2376  O   GLY A 289      48.213  27.569  17.197  1.00  9.68           O  
ATOM   2377  N   VAL A 290      46.788  29.247  17.688  1.00 10.06           N  
ATOM   2378  CA  VAL A 290      47.861  30.213  17.954  1.00 10.63           C  
ATOM   2379  C   VAL A 290      48.791  29.757  19.064  1.00 10.96           C  
ATOM   2380  O   VAL A 290      48.371  29.117  20.027  1.00 12.19           O  
ATOM   2381  CB  VAL A 290      47.346  31.613  18.397  1.00 11.32           C  
ATOM   2382  CG1 VAL A 290      46.757  32.356  17.230  1.00 11.81           C  
ATOM   2383  CG2 VAL A 290      46.340  31.467  19.536  1.00  8.56           C  
ATOM   2384  N   GLY A 291      50.059  30.123  18.932  1.00 11.72           N  
ATOM   2385  CA  GLY A 291      51.045  29.766  19.926  1.00  9.14           C  
ATOM   2386  C   GLY A 291      51.447  28.305  19.919  1.00 10.37           C  
ATOM   2387  O   GLY A 291      52.068  27.850  20.875  1.00 11.04           O  
ATOM   2388  N   THR A 292      51.105  27.554  18.875  1.00  8.42           N  
ATOM   2389  CA  THR A 292      51.514  26.152  18.855  1.00  9.90           C  
ATOM   2390  C   THR A 292      52.546  25.873  17.766  1.00  9.19           C  
ATOM   2391  O   THR A 292      52.746  26.668  16.847  1.00  9.60           O  
ATOM   2392  CB  THR A 292      50.313  25.188  18.692  1.00  9.92           C  
ATOM   2393  CG2 THR A 292      49.290  25.419  19.797  1.00 11.18           C  
ATOM   2394  OG1 THR A 292      49.705  25.387  17.412  1.00 10.28           O  
ATOM   2395  N   ARG A 293      53.193  24.726  17.888  1.00 10.14           N  
ATOM   2396  CA  ARG A 293      54.247  24.306  16.977  1.00 12.26           C  
ATOM   2397  C   ARG A 293      53.973  24.570  15.503  1.00 11.69           C  
ATOM   2398  O   ARG A 293      52.968  24.124  14.964  1.00 10.93           O  
ATOM   2399  CB  ARG A 293      54.523  22.817  17.190  1.00 13.78           C  
ATOM   2400  CG  ARG A 293      55.924  22.371  16.830  1.00 16.76           C  
ATOM   2401  CD  ARG A 293      56.135  20.954  17.327  1.00 18.87           C  
ATOM   2402  NE  ARG A 293      57.543  20.602  17.397  1.00 20.02           N  
ATOM   2403  CZ  ARG A 293      58.007  19.577  18.095  1.00 21.32           C  
ATOM   2404  NH1 ARG A 293      57.166  18.811  18.776  1.00 20.77           N1+
ATOM   2405  NH2 ARG A 293      59.308  19.329  18.127  1.00 22.38           N  
ATOM   2406  N   SER A 294      54.892  25.290  14.863  1.00 12.08           N  
ATOM   2407  CA  SER A 294      54.805  25.628  13.434  1.00 14.31           C  
ATOM   2408  C   SER A 294      53.779  26.690  13.076  1.00 13.12           C  
ATOM   2409  O   SER A 294      53.553  26.966  11.896  1.00 16.28           O  
ATOM   2410  CB  SER A 294      54.538  24.368  12.593  1.00 14.74           C  
ATOM   2411  OG  SER A 294      55.651  23.500  12.617  1.00 18.35           O  
ATOM   2412  N   SER A 295      53.149  27.277  14.082  1.00 12.07           N  
ATOM   2413  CA  SER A 295      52.176  28.340  13.845  1.00 10.82           C  
ATOM   2414  C   SER A 295      52.699  29.606  14.510  1.00 10.03           C  
ATOM   2415  O   SER A 295      53.588  29.547  15.353  1.00  9.73           O  
ATOM   2416  CB  SER A 295      50.810  27.975  14.441  1.00 10.84           C  
ATOM   2417  OG  SER A 295      50.216  26.888  13.754  1.00  8.75           O  
ATOM   2418  N   ASP A 296      52.147  30.752  14.132  1.00 10.67           N  
ATOM   2419  CA  ASP A 296      52.574  32.014  14.722  1.00  9.97           C  
ATOM   2420  C   ASP A 296      51.750  32.301  15.996  1.00 10.98           C  
ATOM   2421  O   ASP A 296      50.863  31.518  16.372  1.00 11.40           O  
ATOM   2422  CB  ASP A 296      52.302  33.172  13.760  1.00 10.28           C  
ATOM   2423  CG  ASP A 296      53.025  33.018  12.420  1.00 10.88           C  
ATOM   2424  OD1 ASP A 296      54.284  32.741  12.395  1.00 15.07           O  
ATOM   2425  OD2 ASP A 296      52.374  33.165  11.316  1.00 10.68           O1-
ATOM   2426  N   GLY A 297      52.082  33.424  16.625  1.00 10.19           N  
ATOM   2427  CA  GLY A 297      51.357  33.953  17.806  1.00 10.36           C  
ATOM   2428  C   GLY A 297      51.801  33.325  19.142  1.00 11.02           C  
ATOM   2429  O   GLY A 297      52.680  32.449  19.177  1.00 11.64           O  
ATOM   2430  N   PHE A 298      51.133  33.847  20.174  1.00 10.88           N  
ATOM   2431  CA  PHE A 298      51.293  33.456  21.592  1.00 11.12           C  
ATOM   2432  C   PHE A 298      50.181  32.485  21.946  1.00 12.10           C  
ATOM   2433  O   PHE A 298      49.185  32.396  21.226  1.00 12.85           O  
ATOM   2434  CB  PHE A 298      51.202  34.711  22.463  1.00  9.65           C  
ATOM   2435  CG  PHE A 298      51.359  34.431  23.955  1.00 10.55           C  
ATOM   2436  CD1 PHE A 298      52.581  33.968  24.454  1.00 10.57           C  
ATOM   2437  CD2 PHE A 298      50.280  34.641  24.821  1.00 12.65           C  
ATOM   2438  CE1 PHE A 298      52.726  33.714  25.822  1.00 12.67           C  
ATOM   2439  CE2 PHE A 298      50.424  34.386  26.189  1.00 12.18           C  
ATOM   2440  CZ  PHE A 298      51.647  33.922  26.690  1.00 13.30           C  
ATOM   2441  N   GLN A 299      50.343  31.759  23.045  1.00 11.86           N  
ATOM   2442  CA  GLN A 299      49.323  30.811  23.470  1.00 12.32           C  
ATOM   2443  C   GLN A 299      48.340  31.575  24.347  1.00 12.16           C  
ATOM   2444  O   GLN A 299      48.383  31.474  25.571  1.00 11.61           O  
ATOM   2445  CB  GLN A 299      49.967  29.650  24.247  1.00 13.46           C  
ATOM   2446  CG  GLN A 299      48.964  28.670  24.841  1.00 13.94           C  
ATOM   2447  CD  GLN A 299      47.926  28.234  23.828  1.00 13.29           C  
ATOM   2448  NE2 GLN A 299      46.799  28.933  23.805  1.00 12.20           N  
ATOM   2449  OE1 GLN A 299      48.139  27.297  23.063  1.00 15.41           O  
ATOM   2450  N   THR A 300      47.447  32.329  23.707  1.00 12.15           N  
ATOM   2451  CA  THR A 300      46.485  33.161  24.421  1.00 12.86           C  
ATOM   2452  C   THR A 300      45.524  32.375  25.342  1.00 13.44           C  
ATOM   2453  O   THR A 300      44.750  32.968  26.111  1.00 15.54           O  
ATOM   2454  CB  THR A 300      45.684  34.033  23.439  1.00 13.03           C  
ATOM   2455  CG2 THR A 300      46.562  35.010  22.654  1.00 11.79           C  
ATOM   2456  OG1 THR A 300      45.014  33.211  22.495  1.00 12.77           O  
ATOM   2457  N   SER A 301      45.599  31.074  25.245  1.00 11.50           N  
ATOM   2458  CA  SER A 301      44.835  30.125  26.089  1.00 12.27           C  
ATOM   2459  C   SER A 301      43.412  30.581  26.504  1.00 11.52           C  
ATOM   2460  O   SER A 301      43.219  31.227  27.545  1.00 10.24           O  
ATOM   2461  CB  SER A 301      45.562  29.885  27.422  1.00 12.64           C  
ATOM   2462  OG  SER A 301      46.964  29.853  27.219  1.00 13.86           O  
ATOM   2463  N   GLY A 302      42.427  30.221  25.680  1.00 12.11           N  
ATOM   2464  CA  GLY A 302      40.993  30.393  26.035  1.00 11.81           C  
ATOM   2465  C   GLY A 302      40.261  31.614  25.426  1.00 13.62           C  
ATOM   2466  O   GLY A 302      39.057  31.565  25.143  1.00 16.43           O  
ATOM   2467  N   ASP A 303      40.936  32.728  25.232  1.00 12.49           N  
ATOM   2468  CA  ASP A 303      40.245  33.944  24.734  1.00 12.87           C  
ATOM   2469  C   ASP A 303      39.745  33.760  23.308  1.00 13.78           C  
ATOM   2470  O   ASP A 303      39.998  32.721  22.696  1.00 13.92           O  
ATOM   2471  CB  ASP A 303      41.169  35.167  24.822  1.00 11.69           C  
ATOM   2472  CG  ASP A 303      42.327  35.151  23.827  1.00 13.12           C  
ATOM   2473  OD1 ASP A 303      42.670  34.050  23.254  1.00 13.51           O  
ATOM   2474  OD2 ASP A 303      42.965  36.243  23.565  1.00 16.28           O1-
ATOM   2475  N   TYR A 304      39.023  34.739  22.772  1.00 13.34           N  
ATOM   2476  CA  TYR A 304      38.505  34.581  21.420  1.00 12.43           C  
ATOM   2477  C   TYR A 304      39.536  34.677  20.308  1.00 12.56           C  
ATOM   2478  O   TYR A 304      39.245  34.321  19.166  1.00 15.16           O  
ATOM   2479  CB  TYR A 304      37.330  35.535  21.167  1.00 10.52           C  
ATOM   2480  CG  TYR A 304      36.038  34.993  21.746  1.00  9.69           C  
ATOM   2481  CD1 TYR A 304      35.709  35.194  23.084  1.00 11.82           C  
ATOM   2482  CD2 TYR A 304      35.189  34.201  20.975  1.00  9.29           C  
ATOM   2483  CE1 TYR A 304      34.560  34.612  23.647  1.00 12.76           C  
ATOM   2484  CE2 TYR A 304      34.049  33.616  21.520  1.00 10.95           C  
ATOM   2485  CZ  TYR A 304      33.738  33.823  22.856  1.00 11.41           C  
ATOM   2486  OH  TYR A 304      32.614  33.240  23.407  1.00 11.95           O  
ATOM   2487  N   GLN A 305      40.740  35.139  20.621  1.00 12.23           N  
ATOM   2488  CA  GLN A 305      41.777  35.183  19.594  1.00 14.19           C  
ATOM   2489  C   GLN A 305      42.124  33.730  19.256  1.00 13.10           C  
ATOM   2490  O   GLN A 305      42.296  33.379  18.095  1.00 12.01           O  
ATOM   2491  CB  GLN A 305      43.037  35.888  20.091  1.00 14.27           C  
ATOM   2492  CG  GLN A 305      42.840  37.335  20.504  1.00 17.60           C  
ATOM   2493  CD  GLN A 305      44.150  38.013  20.846  1.00 17.02           C  
ATOM   2494  NE2 GLN A 305      44.525  37.964  22.118  1.00 18.12           N  
ATOM   2495  OE1 GLN A 305      44.826  38.558  19.977  1.00 15.47           O  
ATOM   2496  N   GLN A 306      42.231  32.891  20.279  1.00 12.33           N  
ATOM   2497  CA  GLN A 306      42.530  31.485  20.047  1.00 13.56           C  
ATOM   2498  C   GLN A 306      41.331  30.872  19.325  1.00 12.37           C  
ATOM   2499  O   GLN A 306      41.498  30.118  18.371  1.00 11.78           O  
ATOM   2500  CB  GLN A 306      42.776  30.749  21.368  1.00 12.90           C  
ATOM   2501  CG  GLN A 306      43.056  29.247  21.213  1.00 10.88           C  
ATOM   2502  CD  GLN A 306      43.208  28.543  22.554  1.00 11.68           C  
ATOM   2503  NE2 GLN A 306      44.315  27.818  22.727  1.00 10.42           N  
ATOM   2504  OE1 GLN A 306      42.343  28.649  23.421  1.00 10.88           O  
ATOM   2505  N   ILE A 307      40.121  31.212  19.767  1.00 12.61           N  
ATOM   2506  CA  ILE A 307      38.925  30.673  19.124  1.00 12.71           C  
ATOM   2507  C   ILE A 307      38.921  31.030  17.638  1.00 12.63           C  
ATOM   2508  O   ILE A 307      38.626  30.178  16.801  1.00 14.08           O  
ATOM   2509  CB  ILE A 307      37.621  31.205  19.754  1.00 14.88           C  
ATOM   2510  CG1 ILE A 307      37.564  30.869  21.248  1.00 14.45           C  
ATOM   2511  CG2 ILE A 307      36.417  30.609  19.025  1.00 12.57           C  
ATOM   2512  CD1 ILE A 307      37.661  29.398  21.571  1.00 16.55           C  
ATOM   2513  N   TYR A 308      39.256  32.277  17.306  1.00 11.76           N  
ATOM   2514  CA  TYR A 308      39.281  32.684  15.905  1.00 11.65           C  
ATOM   2515  C   TYR A 308      40.402  31.997  15.128  1.00 11.85           C  
ATOM   2516  O   TYR A 308      40.306  31.841  13.912  1.00 12.42           O  
ATOM   2517  CB  TYR A 308      39.435  34.203  15.763  1.00 14.25           C  
ATOM   2518  CG  TYR A 308      38.251  35.001  16.276  1.00 19.09           C  
ATOM   2519  CD1 TYR A 308      36.977  34.433  16.353  1.00 19.17           C  
ATOM   2520  CD2 TYR A 308      38.409  36.324  16.695  1.00 19.28           C  
ATOM   2521  CE1 TYR A 308      35.889  35.159  16.844  1.00 20.43           C  
ATOM   2522  CE2 TYR A 308      37.323  37.061  17.185  1.00 20.42           C  
ATOM   2523  CZ  TYR A 308      36.071  36.469  17.259  1.00 20.33           C  
ATOM   2524  OH  TYR A 308      35.008  37.176  17.766  1.00 24.36           O  
ATOM   2525  N   SER A 309      41.467  31.591  15.815  1.00 10.38           N  
ATOM   2526  CA  SER A 309      42.561  30.935  15.116  1.00 11.39           C  
ATOM   2527  C   SER A 309      42.085  29.560  14.663  1.00 12.64           C  
ATOM   2528  O   SER A 309      42.587  29.019  13.675  1.00 13.91           O  
ATOM   2529  CB  SER A 309      43.803  30.812  16.014  1.00 10.14           C  
ATOM   2530  OG  SER A 309      43.645  29.820  17.012  1.00 10.78           O  
ATOM   2531  N   MET A 310      41.105  29.009  15.383  1.00 12.07           N  
ATOM   2532  CA  MET A 310      40.537  27.700  15.050  1.00 11.59           C  
ATOM   2533  C   MET A 310      39.427  27.846  14.011  1.00 12.43           C  
ATOM   2534  O   MET A 310      39.409  27.131  13.007  1.00 13.13           O  
ATOM   2535  CB  MET A 310      39.952  27.026  16.294  1.00 12.74           C  
ATOM   2536  CG  MET A 310      40.886  26.969  17.501  1.00 13.89           C  
ATOM   2537  SD  MET A 310      42.310  25.888  17.258  1.00 16.87           S  
ATOM   2538  CE  MET A 310      42.671  25.419  18.937  1.00 16.16           C  
ATOM   2539  N   THR A 311      38.503  28.776  14.251  1.00 11.02           N  
ATOM   2540  CA  THR A 311      37.382  28.985  13.334  1.00 11.14           C  
ATOM   2541  C   THR A 311      37.812  29.454  11.954  1.00 11.43           C  
ATOM   2542  O   THR A 311      37.038  29.374  11.006  1.00 11.78           O  
ATOM   2543  CB  THR A 311      36.353  30.006  13.885  1.00 13.44           C  
ATOM   2544  CG2 THR A 311      35.745  29.504  15.188  1.00 13.26           C  
ATOM   2545  OG1 THR A 311      36.993  31.269  14.112  1.00 14.44           O  
ATOM   2546  N   ALA A 312      39.039  29.954  11.834  1.00 11.03           N  
ATOM   2547  CA  ALA A 312      39.533  30.402  10.532  1.00 10.89           C  
ATOM   2548  C   ALA A 312      39.538  29.203   9.585  1.00 11.03           C  
ATOM   2549  O   ALA A 312      39.327  29.334   8.373  1.00 10.22           O  
ATOM   2550  CB  ALA A 312      40.943  30.966  10.667  1.00 11.05           C  
ATOM   2551  N   VAL A 313      39.785  28.028  10.152  1.00  9.89           N  
ATOM   2552  CA  VAL A 313      39.811  26.798   9.366  1.00  9.67           C  
ATOM   2553  C   VAL A 313      38.442  26.584   8.725  1.00  8.33           C  
ATOM   2554  O   VAL A 313      38.346  26.200   7.564  1.00 11.26           O  
ATOM   2555  CB  VAL A 313      40.161  25.576  10.260  1.00 10.93           C  
ATOM   2556  CG1 VAL A 313      40.122  24.292   9.443  1.00 11.74           C  
ATOM   2557  CG2 VAL A 313      41.539  25.767  10.877  1.00 11.19           C  
ATOM   2558  N   ILE A 314      37.382  26.843   9.483  1.00  7.69           N  
ATOM   2559  CA  ILE A 314      36.036  26.678   8.962  1.00  8.35           C  
ATOM   2560  C   ILE A 314      35.784  27.724   7.876  1.00 10.00           C  
ATOM   2561  O   ILE A 314      35.117  27.442   6.878  1.00 10.03           O  
ATOM   2562  CB  ILE A 314      34.990  26.801  10.087  1.00  8.69           C  
ATOM   2563  CG1 ILE A 314      35.223  25.681  11.109  1.00  9.51           C  
ATOM   2564  CG2 ILE A 314      33.578  26.720   9.511  1.00 10.71           C  
ATOM   2565  CD1 ILE A 314      34.428  25.809  12.375  1.00  9.06           C  
ATOM   2566  N   ASP A 315      36.325  28.928   8.055  1.00 10.36           N  
ATOM   2567  CA  ASP A 315      36.152  29.953   7.034  1.00 11.22           C  
ATOM   2568  C   ASP A 315      36.825  29.489   5.745  1.00 11.56           C  
ATOM   2569  O   ASP A 315      36.258  29.615   4.665  1.00 13.80           O  
ATOM   2570  CB  ASP A 315      36.757  31.295   7.474  1.00 10.64           C  
ATOM   2571  CG  ASP A 315      35.890  32.016   8.490  1.00 12.37           C  
ATOM   2572  OD1 ASP A 315      34.656  32.033   8.298  1.00 14.88           O  
ATOM   2573  OD2 ASP A 315      36.430  32.562   9.473  1.00 14.95           O1-
ATOM   2574  N   TRP A 316      38.033  28.943   5.866  1.00 11.33           N  
ATOM   2575  CA  TRP A 316      38.768  28.468   4.699  1.00 11.03           C  
ATOM   2576  C   TRP A 316      38.001  27.360   3.984  1.00 11.46           C  
ATOM   2577  O   TRP A 316      37.936  27.334   2.753  1.00 10.18           O  
ATOM   2578  CB  TRP A 316      40.152  27.958   5.108  1.00 10.90           C  
ATOM   2579  CG  TRP A 316      40.889  27.330   3.966  1.00 11.56           C  
ATOM   2580  CD1 TRP A 316      41.364  27.955   2.847  1.00 10.91           C  
ATOM   2581  CD2 TRP A 316      41.187  25.939   3.808  1.00 11.27           C  
ATOM   2582  CE2 TRP A 316      41.842  25.790   2.566  1.00 12.56           C  
ATOM   2583  CE3 TRP A 316      40.964  24.802   4.598  1.00 11.76           C  
ATOM   2584  NE1 TRP A 316      41.936  27.037   2.000  1.00 11.85           N  
ATOM   2585  CZ2 TRP A 316      42.275  24.548   2.091  1.00 12.53           C  
ATOM   2586  CZ3 TRP A 316      41.395  23.560   4.125  1.00  9.47           C  
ATOM   2587  CH2 TRP A 316      42.041  23.447   2.885  1.00  9.31           C  
ATOM   2588  N   LEU A 317      37.423  26.444   4.757  1.00 11.01           N  
ATOM   2589  CA  LEU A 317      36.663  25.345   4.174  1.00 11.98           C  
ATOM   2590  C   LEU A 317      35.444  25.872   3.414  1.00 12.11           C  
ATOM   2591  O   LEU A 317      34.918  25.207   2.530  1.00 11.76           O  
ATOM   2592  CB  LEU A 317      36.206  24.361   5.260  1.00 11.23           C  
ATOM   2593  CG  LEU A 317      37.294  23.506   5.929  1.00 12.36           C  
ATOM   2594  CD1 LEU A 317      36.703  22.740   7.109  1.00 12.87           C  
ATOM   2595  CD2 LEU A 317      37.891  22.538   4.911  1.00 10.40           C  
ATOM   2596  N   ASN A 318      35.001  27.073   3.763  1.00 13.30           N  
ATOM   2597  CA  ASN A 318      33.851  27.675   3.098  1.00 14.42           C  
ATOM   2598  C   ASN A 318      34.230  28.790   2.121  1.00 14.79           C  
ATOM   2599  O   ASN A 318      33.381  29.569   1.688  1.00 16.59           O  
ATOM   2600  CB  ASN A 318      32.865  28.173   4.152  1.00 11.88           C  
ATOM   2601  CG  ASN A 318      31.986  27.061   4.673  1.00 11.54           C  
ATOM   2602  ND2 ASN A 318      32.324  26.526   5.844  1.00  9.17           N  
ATOM   2603  OD1 ASN A 318      31.025  26.666   4.015  1.00 12.06           O  
ATOM   2604  N   GLY A 319      35.510  28.844   1.770  1.00 15.13           N  
ATOM   2605  CA  GLY A 319      35.992  29.845   0.833  1.00 16.31           C  
ATOM   2606  C   GLY A 319      35.931  31.277   1.331  1.00 15.50           C  
ATOM   2607  O   GLY A 319      35.822  32.204   0.534  1.00 16.37           O  
ATOM   2608  N   ARG A 320      36.000  31.464   2.644  1.00 14.71           N  
ATOM   2609  CA  ARG A 320      35.960  32.803   3.221  1.00 16.97           C  
ATOM   2610  C   ARG A 320      37.303  33.187   3.837  1.00 16.55           C  
ATOM   2611  O   ARG A 320      37.440  34.249   4.433  1.00 19.55           O  
ATOM   2612  CB  ARG A 320      34.872  32.898   4.291  1.00 17.61           C  
ATOM   2613  CG  ARG A 320      33.448  32.800   3.760  1.00 21.37           C  
ATOM   2614  CD  ARG A 320      32.465  33.117   4.879  1.00 20.37           C  
ATOM   2615  NE  ARG A 320      32.697  32.255   6.032  1.00 22.29           N  
ATOM   2616  CZ  ARG A 320      32.055  31.113   6.263  1.00 22.50           C  
ATOM   2617  NH1 ARG A 320      31.120  30.691   5.425  1.00 23.04           N1+
ATOM   2618  NH2 ARG A 320      32.371  30.373   7.320  1.00 21.75           N  
ATOM   2619  N   ALA A 321      38.291  32.312   3.706  1.00 16.30           N  
ATOM   2620  CA  ALA A 321      39.618  32.579   4.243  1.00 15.38           C  
ATOM   2621  C   ALA A 321      40.662  31.980   3.319  1.00 16.13           C  
ATOM   2622  O   ALA A 321      40.391  31.044   2.567  1.00 15.87           O  
ATOM   2623  CB  ALA A 321      39.765  32.004   5.656  1.00 14.31           C  
ATOM   2624  N   ARG A 322      41.862  32.531   3.402  1.00 16.75           N  
ATOM   2625  CA  ARG A 322      42.987  32.128   2.574  1.00 18.96           C  
ATOM   2626  C   ARG A 322      43.875  31.100   3.286  1.00 17.38           C  
ATOM   2627  O   ARG A 322      44.071  31.166   4.505  1.00 16.74           O  
ATOM   2628  CB  ARG A 322      43.817  33.371   2.252  1.00 23.26           C  
ATOM   2629  CG  ARG A 322      44.317  33.508   0.833  1.00 32.72           C  
ATOM   2630  CD  ARG A 322      43.218  33.968  -0.108  1.00 37.02           C  
ATOM   2631  NE  ARG A 322      43.720  34.933  -1.084  1.00 42.51           N  
ATOM   2632  CZ  ARG A 322      43.084  35.271  -2.203  1.00 44.85           C  
ATOM   2633  NH1 ARG A 322      41.915  34.716  -2.498  1.00 46.37           N1+
ATOM   2634  NH2 ARG A 322      43.615  36.168  -3.027  1.00 44.50           N  
ATOM   2635  N   ALA A 323      44.404  30.154   2.519  1.00 13.45           N  
ATOM   2636  CA  ALA A 323      45.311  29.150   3.052  1.00 13.24           C  
ATOM   2637  C   ALA A 323      46.509  29.124   2.110  1.00 14.61           C  
ATOM   2638  O   ALA A 323      46.363  29.348   0.906  1.00 14.90           O  
ATOM   2639  CB  ALA A 323      44.655  27.795   3.090  1.00  8.89           C  
ATOM   2640  N   TYR A 324      47.693  28.870   2.653  1.00 15.16           N  
ATOM   2641  CA  TYR A 324      48.885  28.814   1.828  1.00 15.53           C  
ATOM   2642  C   TYR A 324      49.518  27.437   1.914  1.00 16.25           C  
ATOM   2643  O   TYR A 324      49.238  26.675   2.850  1.00 13.94           O  
ATOM   2644  CB  TYR A 324      49.895  29.863   2.280  1.00 18.79           C  
ATOM   2645  CG  TYR A 324      49.344  31.267   2.315  1.00 22.16           C  
ATOM   2646  CD1 TYR A 324      48.921  31.837   3.512  1.00 23.82           C  
ATOM   2647  CD2 TYR A 324      49.242  32.026   1.147  1.00 24.15           C  
ATOM   2648  CE1 TYR A 324      48.410  33.132   3.552  1.00 26.92           C  
ATOM   2649  CE2 TYR A 324      48.732  33.321   1.173  1.00 26.54           C  
ATOM   2650  CZ  TYR A 324      48.320  33.868   2.380  1.00 28.42           C  
ATOM   2651  OH  TYR A 324      47.828  35.156   2.421  1.00 30.95           O  
ATOM   2652  N   THR A 325      50.372  27.127   0.941  1.00 13.92           N  
ATOM   2653  CA  THR A 325      51.050  25.847   0.903  1.00 15.43           C  
ATOM   2654  C   THR A 325      52.194  25.820   1.917  1.00 15.48           C  
ATOM   2655  O   THR A 325      52.632  24.747   2.340  1.00 16.54           O  
ATOM   2656  CB  THR A 325      51.630  25.555  -0.504  1.00 15.32           C  
ATOM   2657  CG2 THR A 325      50.527  25.524  -1.544  1.00 16.01           C  
ATOM   2658  OG1 THR A 325      52.563  26.576  -0.861  1.00 16.47           O  
ATOM   2659  N   SER A 326      52.669  26.998   2.312  1.00 13.75           N  
ATOM   2660  CA  SER A 326      53.773  27.093   3.258  1.00 15.49           C  
ATOM   2661  C   SER A 326      53.745  28.429   3.983  1.00 15.43           C  
ATOM   2662  O   SER A 326      52.954  29.304   3.648  1.00 14.79           O  
ATOM   2663  CB  SER A 326      55.110  26.950   2.530  1.00 15.90           C  
ATOM   2664  OG  SER A 326      55.352  28.071   1.694  1.00 17.83           O  
ATOM   2665  N   ARG A 327      54.622  28.589   4.967  1.00 14.51           N  
ATOM   2666  CA  ARG A 327      54.665  29.832   5.726  1.00 19.23           C  
ATOM   2667  C   ARG A 327      55.317  30.955   4.924  1.00 19.86           C  
ATOM   2668  O   ARG A 327      55.329  32.102   5.347  1.00 22.60           O  
ATOM   2669  CB  ARG A 327      55.400  29.616   7.050  1.00 17.82           C  
ATOM   2670  CG  ARG A 327      54.796  28.490   7.883  1.00 19.01           C  
ATOM   2671  CD  ARG A 327      55.570  28.244   9.162  1.00 19.77           C  
ATOM   2672  NE  ARG A 327      55.470  29.372  10.078  1.00 20.55           N  
ATOM   2673  CZ  ARG A 327      55.987  29.389  11.301  1.00 21.60           C  
ATOM   2674  NH1 ARG A 327      56.648  28.334  11.763  1.00 21.58           N1+
ATOM   2675  NH2 ARG A 327      55.838  30.462  12.061  1.00 20.78           N  
ATOM   2676  N   LYS A 328      55.853  30.619   3.757  1.00 22.81           N  
ATOM   2677  CA  LYS A 328      56.476  31.621   2.904  1.00 25.91           C  
ATOM   2678  C   LYS A 328      55.405  32.399   2.150  1.00 25.39           C  
ATOM   2679  O   LYS A 328      55.676  33.453   1.580  1.00 25.33           O  
ATOM   2680  CB  LYS A 328      57.441  30.964   1.913  1.00 28.66           C  
ATOM   2681  CG  LYS A 328      58.626  30.304   2.589  1.00 33.12           C  
ATOM   2682  CD  LYS A 328      59.820  30.235   1.659  1.00 39.70           C  
ATOM   2683  CE  LYS A 328      61.078  29.835   2.422  1.00 43.52           C  
ATOM   2684  NZ  LYS A 328      62.286  29.860   1.542  1.00 45.92           N1+
ATOM   2685  N   LYS A 329      54.188  31.866   2.149  1.00 24.80           N  
ATOM   2686  CA  LYS A 329      53.069  32.517   1.487  1.00 25.08           C  
ATOM   2687  C   LYS A 329      53.325  32.827   0.015  1.00 24.55           C  
ATOM   2688  O   LYS A 329      53.039  33.929  -0.447  1.00 24.61           O  
ATOM   2689  CB  LYS A 329      52.712  33.802   2.239  1.00 26.84           C  
ATOM   2690  CG  LYS A 329      52.065  33.548   3.593  1.00 30.09           C  
ATOM   2691  CD  LYS A 329      51.841  34.830   4.378  1.00 31.93           C  
ATOM   2692  CE  LYS A 329      53.154  35.378   4.899  1.00 36.16           C  
ATOM   2693  NZ  LYS A 329      52.933  36.516   5.835  1.00 38.73           N1+
ATOM   2694  N   THR A 330      53.856  31.847  -0.714  1.00 23.92           N  
ATOM   2695  CA  THR A 330      54.143  32.006  -2.135  1.00 24.96           C  
ATOM   2696  C   THR A 330      53.050  31.376  -2.995  1.00 24.87           C  
ATOM   2697  O   THR A 330      52.863  31.762  -4.147  1.00 25.29           O  
ATOM   2698  CB  THR A 330      55.485  31.351  -2.524  1.00 25.52           C  
ATOM   2699  CG2 THR A 330      56.647  32.049  -1.833  1.00 26.03           C  
ATOM   2700  OG1 THR A 330      55.467  29.969  -2.149  1.00 27.34           O  
ATOM   2701  N   HIS A 331      52.345  30.393  -2.439  1.00 24.36           N  
ATOM   2702  CA  HIS A 331      51.264  29.713  -3.151  1.00 25.21           C  
ATOM   2703  C   HIS A 331      50.023  29.578  -2.273  1.00 24.18           C  
ATOM   2704  O   HIS A 331      50.118  29.330  -1.074  1.00 22.00           O  
ATOM   2705  CB  HIS A 331      51.688  28.314  -3.610  1.00 26.67           C  
ATOM   2706  CG  HIS A 331      52.759  28.316  -4.655  1.00 30.10           C  
ATOM   2707  CD2 HIS A 331      52.704  28.078  -5.986  1.00 31.33           C  
ATOM   2708  ND1 HIS A 331      54.076  28.609  -4.373  1.00 32.35           N  
ATOM   2709  CE1 HIS A 331      54.786  28.553  -5.486  1.00 33.08           C  
ATOM   2710  NE2 HIS A 331      53.977  28.233  -6.480  1.00 32.95           N  
ATOM   2711  N   GLU A 332      48.859  29.734  -2.893  1.00 22.54           N  
ATOM   2712  CA  GLU A 332      47.589  29.627  -2.198  1.00 21.85           C  
ATOM   2713  C   GLU A 332      46.970  28.267  -2.535  1.00 20.86           C  
ATOM   2714  O   GLU A 332      47.221  27.713  -3.604  1.00 20.73           O  
ATOM   2715  CB  GLU A 332      46.659  30.753  -2.658  1.00 23.38           C  
ATOM   2716  CG  GLU A 332      45.435  30.992  -1.779  1.00 28.13           C  
ATOM   2717  CD  GLU A 332      44.484  32.027  -2.371  1.00 29.89           C  
ATOM   2718  OE1 GLU A 332      44.969  33.064  -2.875  1.00 29.23           O  
ATOM   2719  OE2 GLU A 332      43.253  31.810  -2.327  1.00 31.12           O1-
ATOM   2720  N   ILE A 333      46.178  27.730  -1.613  1.00 19.44           N  
ATOM   2721  CA  ILE A 333      45.495  26.451  -1.813  1.00 19.31           C  
ATOM   2722  C   ILE A 333      44.052  26.656  -1.408  1.00 17.30           C  
ATOM   2723  O   ILE A 333      43.772  27.364  -0.442  1.00 17.49           O  
ATOM   2724  CB  ILE A 333      46.022  25.338  -0.897  1.00 21.71           C  
ATOM   2725  CG1 ILE A 333      47.469  25.614  -0.517  1.00 25.41           C  
ATOM   2726  CG2 ILE A 333      45.878  23.987  -1.594  1.00 23.13           C  
ATOM   2727  CD1 ILE A 333      47.998  24.666   0.541  1.00 30.79           C  
ATOM   2728  N   LYS A 334      43.139  26.023  -2.128  1.00 16.44           N  
ATOM   2729  CA  LYS A 334      41.728  26.145  -1.812  1.00 16.96           C  
ATOM   2730  C   LYS A 334      41.146  24.808  -1.363  1.00 15.96           C  
ATOM   2731  O   LYS A 334      41.674  23.755  -1.700  1.00 15.71           O  
ATOM   2732  CB  LYS A 334      40.969  26.676  -3.029  1.00 19.04           C  
ATOM   2733  CG  LYS A 334      41.339  28.111  -3.366  1.00 22.05           C  
ATOM   2734  CD  LYS A 334      40.564  28.621  -4.554  1.00 21.81           C  
ATOM   2735  CE  LYS A 334      40.839  30.110  -4.754  1.00 25.63           C  
ATOM   2736  NZ  LYS A 334      40.033  30.689  -5.862  1.00 22.91           N1+
ATOM   2737  N   ALA A 335      40.058  24.866  -0.604  1.00 13.31           N  
ATOM   2738  CA  ALA A 335      39.396  23.673  -0.098  1.00 15.35           C  
ATOM   2739  C   ALA A 335      38.421  23.119  -1.137  1.00 15.16           C  
ATOM   2740  O   ALA A 335      37.237  22.949  -0.853  1.00 15.26           O  
ATOM   2741  CB  ALA A 335      38.651  24.009   1.188  1.00 13.06           C  
ATOM   2742  N   SER A 336      38.928  22.821  -2.329  1.00 15.79           N  
ATOM   2743  CA  SER A 336      38.097  22.309  -3.419  1.00 16.78           C  
ATOM   2744  C   SER A 336      37.449  20.948  -3.153  1.00 16.56           C  
ATOM   2745  O   SER A 336      36.470  20.588  -3.805  1.00 17.24           O  
ATOM   2746  CB  SER A 336      38.918  22.222  -4.703  1.00 18.41           C  
ATOM   2747  OG  SER A 336      39.994  21.311  -4.556  1.00 21.86           O  
ATOM   2748  N   TRP A 337      37.992  20.203  -2.195  1.00 14.95           N  
ATOM   2749  CA  TRP A 337      37.481  18.873  -1.867  1.00 13.66           C  
ATOM   2750  C   TRP A 337      36.429  18.861  -0.747  1.00 12.25           C  
ATOM   2751  O   TRP A 337      35.829  17.823  -0.459  1.00 13.96           O  
ATOM   2752  CB  TRP A 337      38.644  17.977  -1.447  1.00 11.52           C  
ATOM   2753  CG  TRP A 337      39.446  18.576  -0.321  1.00 10.45           C  
ATOM   2754  CD1 TRP A 337      40.581  19.323  -0.433  1.00  8.24           C  
ATOM   2755  CD2 TRP A 337      39.142  18.517   1.081  1.00  8.69           C  
ATOM   2756  CE2 TRP A 337      40.140  19.253   1.756  1.00 10.06           C  
ATOM   2757  CE3 TRP A 337      38.122  17.915   1.831  1.00 10.01           C  
ATOM   2758  NE1 TRP A 337      41.004  19.733   0.808  1.00 10.73           N  
ATOM   2759  CZ2 TRP A 337      40.153  19.403   3.150  1.00 11.61           C  
ATOM   2760  CZ3 TRP A 337      38.135  18.066   3.223  1.00 10.76           C  
ATOM   2761  CH2 TRP A 337      39.142  18.803   3.863  1.00  8.16           C  
ATOM   2762  N   ALA A 338      36.201  20.011  -0.126  1.00 11.70           N  
ATOM   2763  CA  ALA A 338      35.270  20.094   0.994  1.00 11.06           C  
ATOM   2764  C   ALA A 338      33.901  20.685   0.673  1.00 11.22           C  
ATOM   2765  O   ALA A 338      33.779  21.567  -0.171  1.00 10.42           O  
ATOM   2766  CB  ALA A 338      35.914  20.882   2.122  1.00  8.04           C  
ATOM   2767  N   ASN A 339      32.872  20.199   1.366  1.00 11.02           N  
ATOM   2768  CA  ASN A 339      31.530  20.709   1.151  1.00 12.63           C  
ATOM   2769  C   ASN A 339      31.236  21.885   2.079  1.00 11.17           C  
ATOM   2770  O   ASN A 339      30.197  22.518   1.968  1.00 13.97           O  
ATOM   2771  CB  ASN A 339      30.483  19.588   1.304  1.00 11.09           C  
ATOM   2772  CG  ASN A 339      30.300  19.110   2.747  1.00 13.99           C  
ATOM   2773  ND2 ASN A 339      29.370  18.177   2.931  1.00 14.08           N  
ATOM   2774  OD1 ASN A 339      30.972  19.563   3.676  1.00 13.13           O  
ATOM   2775  N   GLY A 340      32.159  22.178   2.990  1.00 11.39           N  
ATOM   2776  CA  GLY A 340      31.959  23.294   3.895  1.00  9.13           C  
ATOM   2777  C   GLY A 340      31.262  22.986   5.208  1.00 10.36           C  
ATOM   2778  O   GLY A 340      31.232  23.834   6.098  1.00  9.92           O  
ATOM   2779  N   LYS A 341      30.700  21.787   5.349  1.00  9.04           N  
ATOM   2780  CA  LYS A 341      30.026  21.437   6.591  1.00  9.08           C  
ATOM   2781  C   LYS A 341      31.053  20.892   7.566  1.00 10.85           C  
ATOM   2782  O   LYS A 341      31.920  20.087   7.195  1.00 10.32           O  
ATOM   2783  CB  LYS A 341      28.929  20.399   6.348  1.00 11.95           C  
ATOM   2784  CG  LYS A 341      27.822  20.865   5.406  1.00 14.88           C  
ATOM   2785  CD  LYS A 341      27.142  22.121   5.907  1.00 20.62           C  
ATOM   2786  CE  LYS A 341      26.019  22.548   4.959  1.00 26.10           C  
ATOM   2787  NZ  LYS A 341      24.984  21.485   4.811  1.00 24.94           N1+
ATOM   2788  N   VAL A 342      30.940  21.320   8.821  1.00  9.02           N  
ATOM   2789  CA  VAL A 342      31.880  20.913   9.853  1.00  7.76           C  
ATOM   2790  C   VAL A 342      31.195  20.600  11.175  1.00  9.48           C  
ATOM   2791  O   VAL A 342      30.134  21.159  11.494  1.00  9.52           O  
ATOM   2792  CB  VAL A 342      32.887  22.054  10.126  1.00  9.59           C  
ATOM   2793  CG1 VAL A 342      33.902  21.707  11.217  1.00  9.88           C  
ATOM   2794  CG2 VAL A 342      33.714  22.429   8.894  1.00  9.30           C  
ATOM   2795  N   ALA A 343      31.869  19.712  11.866  1.00  8.97           N  
ATOM   2796  CA  ALA A 343      31.511  19.246  13.202  1.00  9.13           C  
ATOM   2797  C   ALA A 343      32.803  19.169  14.004  1.00  9.64           C  
ATOM   2798  O   ALA A 343      33.849  18.745  13.494  1.00  9.23           O  
ATOM   2799  CB  ALA A 343      30.852  17.867  13.116  1.00  9.44           C  
ATOM   2800  N   MET A 344      32.729  19.592  15.240  1.00  8.34           N  
ATOM   2801  CA  MET A 344      33.906  19.600  16.109  1.00 10.29           C  
ATOM   2802  C   MET A 344      33.784  18.523  17.176  1.00 11.60           C  
ATOM   2803  O   MET A 344      32.699  18.305  17.725  1.00 12.19           O  
ATOM   2804  CB  MET A 344      34.059  20.975  16.756  1.00 10.24           C  
ATOM   2805  CG  MET A 344      34.472  22.051  15.748  1.00 11.91           C  
ATOM   2806  SD  MET A 344      34.896  23.601  16.510  1.00 12.89           S  
ATOM   2807  CE  MET A 344      36.484  23.476  17.303  1.00 13.05           C  
ATOM   2808  N   THR A 345      34.901  17.856  17.459  1.00  9.32           N  
ATOM   2809  CA  THR A 345      34.941  16.762  18.420  1.00  9.65           C  
ATOM   2810  C   THR A 345      36.152  16.819  19.335  1.00 10.34           C  
ATOM   2811  O   THR A 345      37.111  17.556  19.078  1.00 11.73           O  
ATOM   2812  CB  THR A 345      35.009  15.411  17.698  1.00  8.96           C  
ATOM   2813  CG2 THR A 345      33.782  15.215  16.815  1.00  7.01           C  
ATOM   2814  OG1 THR A 345      36.199  15.376  16.892  1.00  7.56           O  
ATOM   2815  N   GLY A 346      36.116  16.005  20.384  1.00  8.64           N  
ATOM   2816  CA  GLY A 346      37.224  15.966  21.318  1.00  8.63           C  
ATOM   2817  C   GLY A 346      36.800  16.300  22.730  1.00  8.95           C  
ATOM   2818  O   GLY A 346      35.731  16.892  22.956  1.00  8.24           O  
ATOM   2819  N   LYS A 347      37.627  15.920  23.698  1.00  9.30           N  
ATOM   2820  CA  LYS A 347      37.300  16.207  25.085  1.00  9.65           C  
ATOM   2821  C   LYS A 347      38.279  17.169  25.737  1.00 10.49           C  
ATOM   2822  O   LYS A 347      39.367  17.434  25.220  1.00  9.01           O  
ATOM   2823  CB  LYS A 347      37.242  14.921  25.910  1.00  9.61           C  
ATOM   2824  CG  LYS A 347      38.584  14.336  26.295  1.00 11.82           C  
ATOM   2825  CD  LYS A 347      38.347  13.101  27.159  1.00 15.40           C  
ATOM   2826  CE  LYS A 347      39.610  12.273  27.367  1.00 15.99           C  
ATOM   2827  NZ  LYS A 347      40.505  12.846  28.401  1.00 16.85           N1+
ATOM   2828  N   SER A 348      37.860  17.691  26.883  1.00 10.83           N  
ATOM   2829  CA  SER A 348      38.668  18.614  27.660  1.00 13.23           C  
ATOM   2830  C   SER A 348      38.929  19.913  26.900  1.00 11.31           C  
ATOM   2831  O   SER A 348      37.992  20.609  26.502  1.00 10.15           O  
ATOM   2832  CB  SER A 348      39.993  17.930  28.042  1.00 13.90           C  
ATOM   2833  OG  SER A 348      40.558  18.546  29.184  1.00 19.73           O  
ATOM   2834  N   TYR A 349      40.206  20.235  26.709  1.00 11.46           N  
ATOM   2835  CA  TYR A 349      40.595  21.455  26.006  1.00  9.61           C  
ATOM   2836  C   TYR A 349      39.967  21.443  24.618  1.00  9.72           C  
ATOM   2837  O   TYR A 349      39.578  22.489  24.097  1.00  9.94           O  
ATOM   2838  CB  TYR A 349      42.118  21.522  25.870  1.00 10.57           C  
ATOM   2839  CG  TYR A 349      42.715  22.919  25.823  1.00 10.86           C  
ATOM   2840  CD1 TYR A 349      42.034  23.983  25.227  1.00 11.89           C  
ATOM   2841  CD2 TYR A 349      43.978  23.170  26.362  1.00 11.40           C  
ATOM   2842  CE1 TYR A 349      42.603  25.275  25.169  1.00 11.59           C  
ATOM   2843  CE2 TYR A 349      44.554  24.452  26.308  1.00 12.91           C  
ATOM   2844  CZ  TYR A 349      43.861  25.496  25.712  1.00 11.80           C  
ATOM   2845  OH  TYR A 349      44.427  26.755  25.667  1.00 12.82           O  
ATOM   2846  N   LEU A 350      39.864  20.258  24.019  1.00  8.02           N  
ATOM   2847  CA  LEU A 350      39.293  20.155  22.678  1.00  7.90           C  
ATOM   2848  C   LEU A 350      37.795  20.447  22.725  1.00  7.53           C  
ATOM   2849  O   LEU A 350      37.258  21.115  21.841  1.00  5.40           O  
ATOM   2850  CB  LEU A 350      39.535  18.764  22.079  1.00  6.92           C  
ATOM   2851  CG  LEU A 350      40.775  17.945  22.470  1.00  9.26           C  
ATOM   2852  CD1 LEU A 350      40.932  16.796  21.492  1.00  6.36           C  
ATOM   2853  CD2 LEU A 350      42.026  18.792  22.494  1.00  5.78           C  
ATOM   2854  N   GLY A 351      37.118  19.932  23.748  1.00  6.66           N  
ATOM   2855  CA  GLY A 351      35.694  20.190  23.875  1.00  8.03           C  
ATOM   2856  C   GLY A 351      35.461  21.663  24.182  1.00  8.35           C  
ATOM   2857  O   GLY A 351      34.435  22.249  23.811  1.00 10.39           O  
ATOM   2858  N   THR A 352      36.435  22.260  24.859  1.00  8.03           N  
ATOM   2859  CA  THR A 352      36.388  23.670  25.227  1.00  8.75           C  
ATOM   2860  C   THR A 352      36.403  24.516  23.951  1.00  9.01           C  
ATOM   2861  O   THR A 352      35.655  25.490  23.826  1.00  9.11           O  
ATOM   2862  CB  THR A 352      37.601  24.045  26.118  1.00  8.66           C  
ATOM   2863  CG2 THR A 352      37.548  25.516  26.512  1.00  9.84           C  
ATOM   2864  OG1 THR A 352      37.590  23.237  27.304  1.00  7.23           O  
ATOM   2865  N   MET A 353      37.250  24.140  23.002  1.00  8.84           N  
ATOM   2866  CA  MET A 353      37.330  24.874  21.750  1.00  9.00           C  
ATOM   2867  C   MET A 353      36.012  24.733  20.986  1.00  9.78           C  
ATOM   2868  O   MET A 353      35.589  25.656  20.301  1.00  8.83           O  
ATOM   2869  CB  MET A 353      38.510  24.359  20.918  1.00 10.75           C  
ATOM   2870  CG  MET A 353      39.880  24.686  21.526  1.00 11.25           C  
ATOM   2871  SD  MET A 353      40.215  26.474  21.643  1.00 15.59           S  
ATOM   2872  CE  MET A 353      39.565  26.827  23.297  1.00 12.03           C  
ATOM   2873  N   ALA A 354      35.355  23.584  21.122  1.00  8.52           N  
ATOM   2874  CA  ALA A 354      34.073  23.379  20.454  1.00 10.19           C  
ATOM   2875  C   ALA A 354      33.013  24.326  21.030  1.00  8.96           C  
ATOM   2876  O   ALA A 354      32.261  24.939  20.281  1.00 11.31           O  
ATOM   2877  CB  ALA A 354      33.620  21.925  20.601  1.00  7.24           C  
ATOM   2878  N   TYR A 355      32.946  24.445  22.356  1.00  9.63           N  
ATOM   2879  CA  TYR A 355      31.981  25.363  22.971  1.00  9.92           C  
ATOM   2880  C   TYR A 355      32.266  26.775  22.467  1.00 11.40           C  
ATOM   2881  O   TYR A 355      31.372  27.466  21.984  1.00 14.37           O  
ATOM   2882  CB  TYR A 355      32.111  25.377  24.500  1.00  8.16           C  
ATOM   2883  CG  TYR A 355      31.432  24.241  25.234  1.00  8.35           C  
ATOM   2884  CD1 TYR A 355      32.069  23.609  26.303  1.00  7.11           C  
ATOM   2885  CD2 TYR A 355      30.148  23.821  24.891  1.00  6.84           C  
ATOM   2886  CE1 TYR A 355      31.449  22.586  27.011  1.00  9.52           C  
ATOM   2887  CE2 TYR A 355      29.515  22.794  25.602  1.00  9.34           C  
ATOM   2888  CZ  TYR A 355      30.176  22.183  26.657  1.00  8.84           C  
ATOM   2889  OH  TYR A 355      29.580  21.165  27.351  1.00  9.19           O  
ATOM   2890  N   GLY A 356      33.522  27.190  22.596  1.00  9.88           N  
ATOM   2891  CA  GLY A 356      33.916  28.520  22.176  1.00 11.82           C  
ATOM   2892  C   GLY A 356      33.585  28.798  20.726  1.00 12.36           C  
ATOM   2893  O   GLY A 356      32.930  29.792  20.417  1.00 12.25           O  
ATOM   2894  N   ALA A 357      34.038  27.919  19.835  1.00 10.53           N  
ATOM   2895  CA  ALA A 357      33.774  28.076  18.410  1.00 11.83           C  
ATOM   2896  C   ALA A 357      32.273  28.192  18.137  1.00 10.55           C  
ATOM   2897  O   ALA A 357      31.854  28.950  17.268  1.00 10.94           O  
ATOM   2898  CB  ALA A 357      34.347  26.900  17.633  1.00 10.06           C  
ATOM   2899  N   ALA A 358      31.467  27.435  18.876  1.00 10.31           N  
ATOM   2900  CA  ALA A 358      30.025  27.482  18.676  1.00 11.68           C  
ATOM   2901  C   ALA A 358      29.471  28.875  18.997  1.00 13.04           C  
ATOM   2902  O   ALA A 358      28.559  29.352  18.324  1.00 14.90           O  
ATOM   2903  CB  ALA A 358      29.343  26.430  19.535  1.00  8.74           C  
ATOM   2904  N   THR A 359      30.035  29.536  20.006  1.00 13.10           N  
ATOM   2905  CA  THR A 359      29.551  30.862  20.388  1.00 13.84           C  
ATOM   2906  C   THR A 359      29.911  31.974  19.403  1.00 14.89           C  
ATOM   2907  O   THR A 359      29.597  33.134  19.657  1.00 15.24           O  
ATOM   2908  CB  THR A 359      30.054  31.288  21.793  1.00 12.73           C  
ATOM   2909  CG2 THR A 359      29.628  30.277  22.848  1.00 10.79           C  
ATOM   2910  OG1 THR A 359      31.481  31.396  21.783  1.00 14.67           O  
ATOM   2911  N   THR A 360      30.568  31.635  18.292  1.00 13.55           N  
ATOM   2912  CA  THR A 360      30.922  32.649  17.302  1.00 14.18           C  
ATOM   2913  C   THR A 360      29.884  32.682  16.189  1.00 14.84           C  
ATOM   2914  O   THR A 360      29.829  33.635  15.413  1.00 14.66           O  
ATOM   2915  CB  THR A 360      32.288  32.385  16.624  1.00 14.31           C  
ATOM   2916  CG2 THR A 360      33.398  32.296  17.658  1.00 13.37           C  
ATOM   2917  OG1 THR A 360      32.216  31.170  15.865  1.00 12.50           O  
ATOM   2918  N   GLY A 361      29.076  31.629  16.109  1.00 15.17           N  
ATOM   2919  CA  GLY A 361      28.054  31.547  15.083  1.00 15.10           C  
ATOM   2920  C   GLY A 361      28.606  31.355  13.681  1.00 15.64           C  
ATOM   2921  O   GLY A 361      27.894  31.571  12.704  1.00 16.67           O  
ATOM   2922  N   VAL A 362      29.865  30.936  13.572  1.00 15.44           N  
ATOM   2923  CA  VAL A 362      30.492  30.745  12.264  1.00 14.91           C  
ATOM   2924  C   VAL A 362      29.682  29.808  11.369  1.00 15.88           C  
ATOM   2925  O   VAL A 362      29.306  28.708  11.782  1.00 12.41           O  
ATOM   2926  CB  VAL A 362      31.934  30.199  12.414  1.00 17.07           C  
ATOM   2927  CG1 VAL A 362      31.912  28.756  12.899  1.00 14.70           C  
ATOM   2928  CG2 VAL A 362      32.676  30.333  11.095  1.00 16.84           C  
ATOM   2929  N   GLU A 363      29.408  30.255  10.145  1.00 16.67           N  
ATOM   2930  CA  GLU A 363      28.637  29.460   9.196  1.00 19.02           C  
ATOM   2931  C   GLU A 363      29.439  28.256   8.721  1.00 17.84           C  
ATOM   2932  O   GLU A 363      30.620  28.374   8.393  1.00 16.75           O  
ATOM   2933  CB  GLU A 363      28.221  30.319   7.995  1.00 24.06           C  
ATOM   2934  CG  GLU A 363      27.410  31.550   8.383  1.00 33.53           C  
ATOM   2935  CD  GLU A 363      26.701  32.204   7.204  1.00 38.27           C  
ATOM   2936  OE1 GLU A 363      26.091  33.279   7.413  1.00 42.50           O  
ATOM   2937  OE2 GLU A 363      26.742  31.647   6.081  1.00 40.34           O1-
ATOM   2938  N   GLY A 364      28.785  27.102   8.677  1.00 15.16           N  
ATOM   2939  CA  GLY A 364      29.463  25.891   8.256  1.00 16.55           C  
ATOM   2940  C   GLY A 364      29.594  24.911   9.431  1.00 16.53           C  
ATOM   2941  O   GLY A 364      29.536  23.686   9.250  1.00 16.58           O  
ATOM   2942  N   LEU A 365      29.785  25.483  10.608  1.00 13.97           N  
ATOM   2943  CA  LEU A 365      29.872  24.715  11.864  1.00 14.32           C  
ATOM   2944  C   LEU A 365      28.451  24.284  12.230  1.00 14.66           C  
ATOM   2945  O   LEU A 365      27.720  25.013  12.914  1.00 15.75           O  
ATOM   2946  CB  LEU A 365      30.477  25.597  12.961  1.00 12.99           C  
ATOM   2947  CG  LEU A 365      30.829  24.831  14.239  1.00 16.90           C  
ATOM   2948  CD1 LEU A 365      29.620  24.601  15.147  1.00 21.43           C  
ATOM   2949  CD2 LEU A 365      31.416  23.445  13.968  1.00 12.75           C  
ATOM   2950  N   GLU A 366      28.110  23.104  11.748  1.00 13.30           N  
ATOM   2951  CA  GLU A 366      26.756  22.543  11.874  1.00 14.44           C  
ATOM   2952  C   GLU A 366      26.460  21.966  13.243  1.00 14.08           C  
ATOM   2953  O   GLU A 366      25.310  21.957  13.677  1.00 14.10           O  
ATOM   2954  CB  GLU A 366      26.556  21.433  10.842  1.00 15.35           C  
ATOM   2955  CG  GLU A 366      26.626  21.944   9.400  1.00 19.22           C  
ATOM   2956  CD  GLU A 366      25.630  23.072   9.113  1.00 23.46           C  
ATOM   2957  OE1 GLU A 366      24.369  22.812   9.024  1.00 27.55           O  
ATOM   2958  OE2 GLU A 366      26.049  24.282   8.958  1.00 26.11           O1-
ATOM   2959  N   LEU A 367      27.487  21.481  13.929  1.00 14.03           N  
ATOM   2960  CA  LEU A 367      27.265  20.910  15.246  1.00 13.63           C  
ATOM   2961  C   LEU A 367      28.560  20.655  15.993  1.00 12.13           C  
ATOM   2962  O   LEU A 367      29.628  20.546  15.395  1.00 11.38           O  
ATOM   2963  CB  LEU A 367      26.477  19.607  15.115  1.00 17.85           C  
ATOM   2964  CG  LEU A 367      27.239  18.315  14.806  1.00 21.75           C  
ATOM   2965  CD1 LEU A 367      27.695  17.674  16.112  1.00 23.26           C  
ATOM   2966  CD2 LEU A 367      26.334  17.352  14.061  1.00 26.05           C  
ATOM   2967  N   ILE A 368      28.455  20.573  17.312  1.00 11.18           N  
ATOM   2968  CA  ILE A 368      29.606  20.299  18.147  1.00 11.25           C  
ATOM   2969  C   ILE A 368      29.299  19.139  19.088  1.00 12.42           C  
ATOM   2970  O   ILE A 368      28.174  19.010  19.595  1.00 13.02           O  
ATOM   2971  CB  ILE A 368      29.985  21.496  19.049  1.00 11.55           C  
ATOM   2972  CG1 ILE A 368      28.887  21.846  20.056  1.00 12.18           C  
ATOM   2973  CG2 ILE A 368      30.254  22.778  18.259  1.00 11.96           C  
ATOM   2974  CD1 ILE A 368      29.339  22.859  21.108  1.00  8.88           C  
ATOM   2975  N   LEU A 369      30.318  18.338  19.277  1.00 11.55           N  
ATOM   2976  CA  LEU A 369      30.284  17.193  20.188  1.00 12.34           C  
ATOM   2977  C   LEU A 369      31.335  17.440  21.259  1.00 10.61           C  
ATOM   2978  O   LEU A 369      32.431  16.865  21.222  1.00  9.77           O  
ATOM   2979  CB  LEU A 369      30.590  15.909  19.418  1.00 11.57           C  
ATOM   2980  CG  LEU A 369      30.533  14.657  20.295  1.00 13.12           C  
ATOM   2981  CD1 LEU A 369      29.193  14.488  21.014  1.00 12.45           C  
ATOM   2982  CD2 LEU A 369      30.745  13.364  19.505  1.00 13.51           C  
ATOM   2983  N   ALA A 370      30.953  18.307  22.172  1.00 10.27           N  
ATOM   2984  CA  ALA A 370      31.826  18.760  23.254  1.00  9.64           C  
ATOM   2985  C   ALA A 370      31.836  17.804  24.431  1.00 10.72           C  
ATOM   2986  O   ALA A 370      30.832  17.639  25.117  1.00 13.48           O  
ATOM   2987  CB  ALA A 370      31.359  20.123  23.768  1.00  9.60           C  
ATOM   2988  N   GLU A 371      32.982  17.184  24.667  1.00  9.46           N  
ATOM   2989  CA  GLU A 371      33.122  16.229  25.749  1.00  9.50           C  
ATOM   2990  C   GLU A 371      34.009  16.793  26.849  1.00  9.21           C  
ATOM   2991  O   GLU A 371      35.113  17.271  26.581  1.00  7.65           O  
ATOM   2992  CB  GLU A 371      33.717  14.927  25.200  1.00  9.81           C  
ATOM   2993  CG  GLU A 371      32.937  14.391  23.998  1.00  6.98           C  
ATOM   2994  CD  GLU A 371      33.374  12.998  23.592  1.00  7.50           C  
ATOM   2995  OE1 GLU A 371      33.450  12.122  24.475  1.00 10.06           O  
ATOM   2996  OE2 GLU A 371      33.639  12.775  22.394  1.00  7.34           O1-
ATOM   2997  N   ALA A 372      33.509  16.745  28.082  1.00  8.62           N  
ATOM   2998  CA  ALA A 372      34.244  17.246  29.243  1.00  9.99           C  
ATOM   2999  C   ALA A 372      34.883  18.593  28.920  1.00  9.42           C  
ATOM   3000  O   ALA A 372      36.060  18.812  29.195  1.00 10.02           O  
ATOM   3001  CB  ALA A 372      35.319  16.236  29.652  1.00 11.62           C  
ATOM   3002  N   GLY A 373      34.099  19.489  28.332  1.00  9.75           N  
ATOM   3003  CA  GLY A 373      34.613  20.797  27.962  1.00 11.22           C  
ATOM   3004  C   GLY A 373      34.371  21.902  28.974  1.00 12.50           C  
ATOM   3005  O   GLY A 373      33.571  21.759  29.908  1.00 11.18           O  
ATOM   3006  N   ILE A 374      35.073  23.016  28.776  1.00 11.90           N  
ATOM   3007  CA  ILE A 374      34.964  24.179  29.644  1.00 11.55           C  
ATOM   3008  C   ILE A 374      34.149  25.274  28.958  1.00 12.67           C  
ATOM   3009  O   ILE A 374      34.471  25.683  27.840  1.00 13.68           O  
ATOM   3010  CB  ILE A 374      36.372  24.739  29.978  1.00 12.92           C  
ATOM   3011  CG1 ILE A 374      37.141  23.724  30.822  1.00 10.48           C  
ATOM   3012  CG2 ILE A 374      36.259  26.080  30.722  1.00 12.73           C  
ATOM   3013  CD1 ILE A 374      38.614  24.048  30.979  1.00  9.85           C  
ATOM   3014  N   SER A 375      33.101  25.750  29.628  1.00 11.51           N  
ATOM   3015  CA  SER A 375      32.260  26.810  29.071  1.00 10.19           C  
ATOM   3016  C   SER A 375      32.687  28.172  29.623  1.00 11.05           C  
ATOM   3017  O   SER A 375      32.343  29.214  29.070  1.00 12.65           O  
ATOM   3018  CB  SER A 375      30.781  26.547  29.380  1.00  7.70           C  
ATOM   3019  OG  SER A 375      30.557  26.436  30.770  1.00 10.04           O  
ATOM   3020  N   SER A 376      33.432  28.158  30.722  1.00 10.61           N  
ATOM   3021  CA  SER A 376      33.952  29.389  31.304  1.00 11.93           C  
ATOM   3022  C   SER A 376      35.188  29.032  32.094  1.00  8.66           C  
ATOM   3023  O   SER A 376      35.120  28.341  33.109  1.00 10.75           O  
ATOM   3024  CB  SER A 376      32.933  30.071  32.219  1.00 13.18           C  
ATOM   3025  OG  SER A 376      33.439  31.335  32.623  1.00 14.59           O  
ATOM   3026  N   TRP A 377      36.324  29.514  31.620  1.00  9.11           N  
ATOM   3027  CA  TRP A 377      37.588  29.206  32.258  1.00  9.85           C  
ATOM   3028  C   TRP A 377      37.681  29.546  33.734  1.00 10.03           C  
ATOM   3029  O   TRP A 377      38.369  28.859  34.479  1.00 10.88           O  
ATOM   3030  CB  TRP A 377      38.725  29.863  31.480  1.00 10.79           C  
ATOM   3031  CG  TRP A 377      38.995  29.151  30.201  1.00 12.07           C  
ATOM   3032  CD1 TRP A 377      38.382  29.350  29.000  1.00 10.90           C  
ATOM   3033  CD2 TRP A 377      39.909  28.073  30.015  1.00 11.05           C  
ATOM   3034  CE2 TRP A 377      39.799  27.660  28.670  1.00 12.05           C  
ATOM   3035  CE3 TRP A 377      40.811  27.413  30.856  1.00 10.81           C  
ATOM   3036  NE1 TRP A 377      38.860  28.458  28.074  1.00 10.37           N  
ATOM   3037  CZ2 TRP A 377      40.561  26.615  28.143  1.00 11.25           C  
ATOM   3038  CZ3 TRP A 377      41.573  26.370  30.331  1.00 10.32           C  
ATOM   3039  CH2 TRP A 377      41.441  25.985  28.988  1.00 12.12           C  
ATOM   3040  N   TYR A 378      36.990  30.594  34.165  1.00 11.25           N  
ATOM   3041  CA  TYR A 378      37.030  30.966  35.574  1.00 13.69           C  
ATOM   3042  C   TYR A 378      36.686  29.788  36.481  1.00 13.30           C  
ATOM   3043  O   TYR A 378      37.371  29.541  37.472  1.00 14.34           O  
ATOM   3044  CB  TYR A 378      36.053  32.109  35.872  1.00 13.64           C  
ATOM   3045  CG  TYR A 378      36.048  32.489  37.337  1.00 16.34           C  
ATOM   3046  CD1 TYR A 378      37.019  33.345  37.858  1.00 16.44           C  
ATOM   3047  CD2 TYR A 378      35.096  31.962  38.213  1.00 14.42           C  
ATOM   3048  CE1 TYR A 378      37.045  33.671  39.210  1.00 18.05           C  
ATOM   3049  CE2 TYR A 378      35.113  32.278  39.573  1.00 17.16           C  
ATOM   3050  CZ  TYR A 378      36.092  33.134  40.065  1.00 17.28           C  
ATOM   3051  OH  TYR A 378      36.131  33.441  41.404  1.00 17.24           O  
ATOM   3052  N   ASN A 379      35.629  29.059  36.140  1.00 13.03           N  
ATOM   3053  CA  ASN A 379      35.201  27.934  36.965  1.00 13.01           C  
ATOM   3054  C   ASN A 379      36.146  26.752  36.950  1.00 11.74           C  
ATOM   3055  O   ASN A 379      36.091  25.894  37.830  1.00 11.43           O  
ATOM   3056  CB  ASN A 379      33.798  27.491  36.560  1.00 14.09           C  
ATOM   3057  CG  ASN A 379      32.778  28.593  36.750  1.00 16.41           C  
ATOM   3058  ND2 ASN A 379      32.508  28.935  38.005  1.00 16.24           N  
ATOM   3059  OD1 ASN A 379      32.254  29.145  35.784  1.00 16.78           O  
ATOM   3060  N   TYR A 380      37.027  26.708  35.960  1.00 12.38           N  
ATOM   3061  CA  TYR A 380      37.974  25.611  35.881  1.00 11.24           C  
ATOM   3062  C   TYR A 380      39.109  25.799  36.894  1.00 11.19           C  
ATOM   3063  O   TYR A 380      39.618  24.827  37.453  1.00 12.93           O  
ATOM   3064  CB  TYR A 380      38.537  25.493  34.460  1.00 12.54           C  
ATOM   3065  CG  TYR A 380      39.448  24.296  34.279  1.00 12.16           C  
ATOM   3066  CD1 TYR A 380      38.986  23.005  34.527  1.00 12.48           C  
ATOM   3067  CD2 TYR A 380      40.772  24.459  33.872  1.00 12.51           C  
ATOM   3068  CE1 TYR A 380      39.823  21.902  34.374  1.00 15.08           C  
ATOM   3069  CE2 TYR A 380      41.618  23.366  33.716  1.00 12.31           C  
ATOM   3070  CZ  TYR A 380      41.139  22.092  33.971  1.00 14.43           C  
ATOM   3071  OH  TYR A 380      41.988  21.016  33.842  1.00 12.99           O  
ATOM   3072  N   TYR A 381      39.482  27.049  37.157  1.00 10.53           N  
ATOM   3073  CA  TYR A 381      40.567  27.324  38.104  1.00 10.82           C  
ATOM   3074  C   TYR A 381      40.141  28.111  39.339  1.00 11.57           C  
ATOM   3075  O   TYR A 381      40.971  28.446  40.184  1.00 11.97           O  
ATOM   3076  CB  TYR A 381      41.691  28.088  37.411  1.00  8.86           C  
ATOM   3077  CG  TYR A 381      42.398  27.305  36.328  1.00 10.77           C  
ATOM   3078  CD1 TYR A 381      42.448  27.781  35.020  1.00 11.31           C  
ATOM   3079  CD2 TYR A 381      43.060  26.114  36.623  1.00 12.64           C  
ATOM   3080  CE1 TYR A 381      43.149  27.093  34.028  1.00 13.82           C  
ATOM   3081  CE2 TYR A 381      43.764  25.416  35.641  1.00 11.68           C  
ATOM   3082  CZ  TYR A 381      43.806  25.913  34.349  1.00 13.04           C  
ATOM   3083  OH  TYR A 381      44.524  25.231  33.386  1.00 17.51           O  
ATOM   3084  N   ARG A 382      38.850  28.398  39.445  1.00 11.69           N  
ATOM   3085  CA  ARG A 382      38.330  29.162  40.571  1.00 13.86           C  
ATOM   3086  C   ARG A 382      36.927  28.688  40.924  1.00 15.99           C  
ATOM   3087  O   ARG A 382      36.308  27.918  40.177  1.00 17.25           O  
ATOM   3088  CB  ARG A 382      38.277  30.647  40.206  1.00 12.37           C  
ATOM   3089  CG  ARG A 382      39.601  31.240  39.708  1.00 15.33           C  
ATOM   3090  CD  ARG A 382      40.437  31.780  40.861  1.00 15.52           C  
ATOM   3091  NE  ARG A 382      41.600  32.533  40.396  1.00 14.68           N  
ATOM   3092  CZ  ARG A 382      42.727  31.976  39.967  1.00 16.84           C  
ATOM   3093  NH1 ARG A 382      42.850  30.651  39.945  1.00 16.24           N1+
ATOM   3094  NH2 ARG A 382      43.727  32.743  39.555  1.00 16.23           N  
ATOM   3095  N   GLU A 383      36.436  29.154  42.069  1.00 15.38           N  
ATOM   3096  CA  GLU A 383      35.094  28.828  42.529  1.00 16.07           C  
ATOM   3097  C   GLU A 383      34.669  29.823  43.615  1.00 17.46           C  
ATOM   3098  O   GLU A 383      35.270  29.887  44.687  1.00 17.73           O  
ATOM   3099  CB  GLU A 383      35.023  27.389  43.056  1.00 13.08           C  
ATOM   3100  CG  GLU A 383      33.640  27.015  43.587  1.00 16.56           C  
ATOM   3101  CD  GLU A 383      33.356  25.518  43.580  1.00 16.49           C  
ATOM   3102  OE1 GLU A 383      32.349  25.114  44.196  1.00 19.81           O  
ATOM   3103  OE2 GLU A 383      34.122  24.746  42.958  1.00 17.30           O1-
ATOM   3104  N   ASN A 384      33.648  30.614  43.300  1.00 17.27           N  
ATOM   3105  CA  ASN A 384      33.096  31.620  44.207  1.00 20.76           C  
ATOM   3106  C   ASN A 384      34.127  32.499  44.918  1.00 21.18           C  
ATOM   3107  O   ASN A 384      34.221  32.506  46.146  1.00 21.69           O  
ATOM   3108  CB  ASN A 384      32.185  30.943  45.232  1.00 17.60           C  
ATOM   3109  CG  ASN A 384      30.978  30.288  44.586  1.00 17.53           C  
ATOM   3110  ND2 ASN A 384      30.758  29.017  44.890  1.00 20.09           N  
ATOM   3111  OD1 ASN A 384      30.246  30.926  43.825  1.00 19.35           O  
ATOM   3112  N   GLY A 385      34.889  33.249  44.131  1.00 22.22           N  
ATOM   3113  CA  GLY A 385      35.898  34.136  44.684  1.00 23.83           C  
ATOM   3114  C   GLY A 385      37.050  33.409  45.347  1.00 23.88           C  
ATOM   3115  O   GLY A 385      37.775  33.988  46.157  1.00 25.51           O  
ATOM   3116  N   LEU A 386      37.240  32.143  44.992  1.00 24.16           N  
ATOM   3117  CA  LEU A 386      38.306  31.348  45.587  1.00 23.19           C  
ATOM   3118  C   LEU A 386      39.117  30.594  44.541  1.00 23.61           C  
ATOM   3119  O   LEU A 386      38.585  30.161  43.509  1.00 24.19           O  
ATOM   3120  CB  LEU A 386      37.685  30.316  46.528  1.00 24.49           C  
ATOM   3121  CG  LEU A 386      38.642  29.785  47.597  1.00 26.08           C  
ATOM   3122  CD1 LEU A 386      39.055  30.849  48.613  1.00 24.70           C  
ATOM   3123  CD2 LEU A 386      38.034  28.643  48.420  1.00 27.30           C  
ATOM   3124  N   VAL A 387      40.396  30.467  44.854  1.00 21.88           N  
ATOM   3125  CA  VAL A 387      41.330  29.696  44.032  1.00 19.98           C  
ATOM   3126  C   VAL A 387      41.053  28.229  44.296  1.00 19.66           C  
ATOM   3127  O   VAL A 387      41.245  27.732  45.414  1.00 18.56           O  
ATOM   3128  CB  VAL A 387      42.780  30.003  44.412  1.00 19.18           C  
ATOM   3129  CG1 VAL A 387      43.784  29.068  43.730  1.00 19.76           C  
ATOM   3130  CG2 VAL A 387      43.214  31.419  44.037  1.00 18.12           C  
ATOM   3131  N   ARG A 388      40.594  27.564  43.270  1.00 18.18           N  
ATOM   3132  CA  ARG A 388      40.238  26.158  43.383  1.00 16.63           C  
ATOM   3133  C   ARG A 388      40.848  25.344  42.248  1.00 17.92           C  
ATOM   3134  O   ARG A 388      40.362  25.364  41.119  1.00 17.29           O  
ATOM   3135  CB  ARG A 388      38.718  26.008  43.331  1.00 15.73           C  
ATOM   3136  CG  ARG A 388      38.225  24.700  43.948  1.00 16.23           C  
ATOM   3137  CD  ARG A 388      37.837  23.659  42.899  1.00 12.84           C  
ATOM   3138  NE  ARG A 388      36.614  24.014  42.165  1.00 13.85           N  
ATOM   3139  CZ  ARG A 388      36.602  24.506  40.918  1.00 15.55           C  
ATOM   3140  NH1 ARG A 388      37.742  24.710  40.245  1.00 16.34           N1+
ATOM   3141  NH2 ARG A 388      35.485  24.827  40.251  1.00 16.61           N  
ATOM   3142  N   SER A 389      41.924  24.632  42.569  1.00 17.22           N  
ATOM   3143  CA  SER A 389      42.650  23.828  41.599  1.00 16.26           C  
ATOM   3144  C   SER A 389      41.813  22.715  40.990  1.00 16.69           C  
ATOM   3145  O   SER A 389      40.967  22.121  41.660  1.00 18.31           O  
ATOM   3146  CB  SER A 389      43.888  23.224  42.257  1.00 15.69           C  
ATOM   3147  OG  SER A 389      44.648  24.223  42.902  1.00 18.91           O  
ATOM   3148  N   PRO A 390      42.034  22.419  39.700  1.00 15.91           N  
ATOM   3149  CA  PRO A 390      41.261  21.348  39.066  1.00 15.65           C  
ATOM   3150  C   PRO A 390      41.492  20.061  39.857  1.00 14.90           C  
ATOM   3151  O   PRO A 390      42.591  19.824  40.362  1.00 15.27           O  
ATOM   3152  CB  PRO A 390      41.857  21.271  37.663  1.00 16.27           C  
ATOM   3153  CG  PRO A 390      42.365  22.677  37.425  1.00 16.81           C  
ATOM   3154  CD  PRO A 390      42.986  23.020  38.750  1.00 15.73           C  
ATOM   3155  N   GLY A 391      40.457  19.240  39.973  1.00 15.03           N  
ATOM   3156  CA  GLY A 391      40.595  17.995  40.705  1.00 15.82           C  
ATOM   3157  C   GLY A 391      41.825  17.214  40.285  1.00 18.48           C  
ATOM   3158  O   GLY A 391      42.079  17.027  39.091  1.00 18.72           O  
ATOM   3159  N   GLY A 392      42.597  16.767  41.271  1.00 19.36           N  
ATOM   3160  CA  GLY A 392      43.796  15.995  40.995  1.00 20.61           C  
ATOM   3161  C   GLY A 392      45.024  16.797  40.603  1.00 20.79           C  
ATOM   3162  O   GLY A 392      46.112  16.236  40.483  1.00 21.81           O  
ATOM   3163  N   PHE A 393      44.871  18.102  40.407  1.00 18.51           N  
ATOM   3164  CA  PHE A 393      46.007  18.919  40.005  1.00 19.51           C  
ATOM   3165  C   PHE A 393      46.222  20.200  40.812  1.00 18.41           C  
ATOM   3166  O   PHE A 393      45.986  21.303  40.324  1.00 16.51           O  
ATOM   3167  CB  PHE A 393      45.896  19.258  38.512  1.00 20.70           C  
ATOM   3168  CG  PHE A 393      45.965  18.054  37.623  1.00 24.17           C  
ATOM   3169  CD1 PHE A 393      44.821  17.310  37.338  1.00 25.20           C  
ATOM   3170  CD2 PHE A 393      47.184  17.630  37.114  1.00 25.93           C  
ATOM   3171  CE1 PHE A 393      44.894  16.155  36.557  1.00 26.76           C  
ATOM   3172  CE2 PHE A 393      47.270  16.479  36.334  1.00 28.19           C  
ATOM   3173  CZ  PHE A 393      46.120  15.739  36.055  1.00 27.42           C  
ATOM   3174  N   PRO A 394      46.685  20.067  42.063  1.00 18.84           N  
ATOM   3175  CA  PRO A 394      46.917  21.259  42.887  1.00 19.10           C  
ATOM   3176  C   PRO A 394      48.042  22.122  42.327  1.00 19.69           C  
ATOM   3177  O   PRO A 394      49.014  21.604  41.771  1.00 17.96           O  
ATOM   3178  CB  PRO A 394      47.260  20.674  44.255  1.00 19.26           C  
ATOM   3179  CG  PRO A 394      47.831  19.333  43.929  1.00 21.44           C  
ATOM   3180  CD  PRO A 394      46.928  18.836  42.834  1.00 18.36           C  
ATOM   3181  N   GLY A 395      47.893  23.438  42.460  1.00 19.24           N  
ATOM   3182  CA  GLY A 395      48.900  24.361  41.973  1.00 18.47           C  
ATOM   3183  C   GLY A 395      48.766  24.744  40.511  1.00 19.99           C  
ATOM   3184  O   GLY A 395      49.551  25.545  40.013  1.00 19.98           O  
ATOM   3185  N   GLU A 396      47.784  24.187  39.809  1.00 19.28           N  
ATOM   3186  CA  GLU A 396      47.616  24.522  38.399  1.00 18.81           C  
ATOM   3187  C   GLU A 396      46.734  25.757  38.181  1.00 17.54           C  
ATOM   3188  O   GLU A 396      45.825  26.037  38.960  1.00 16.13           O  
ATOM   3189  CB  GLU A 396      47.033  23.328  37.625  1.00 21.03           C  
ATOM   3190  CG  GLU A 396      47.042  23.543  36.115  1.00 25.70           C  
ATOM   3191  CD  GLU A 396      46.421  22.404  35.321  1.00 28.23           C  
ATOM   3192  OE1 GLU A 396      45.749  22.707  34.308  1.00 24.29           O  
ATOM   3193  OE2 GLU A 396      46.611  21.221  35.693  1.00 30.43           O1-
ATOM   3194  N   ASP A 397      47.028  26.499  37.120  1.00 15.40           N  
ATOM   3195  CA  ASP A 397      46.258  27.689  36.759  1.00 15.59           C  
ATOM   3196  C   ASP A 397      46.463  27.901  35.256  1.00 13.83           C  
ATOM   3197  O   ASP A 397      47.202  27.153  34.619  1.00 14.77           O  
ATOM   3198  CB  ASP A 397      46.736  28.921  37.539  1.00 14.72           C  
ATOM   3199  CG  ASP A 397      45.607  29.918  37.812  1.00 16.39           C  
ATOM   3200  OD1 ASP A 397      44.768  30.143  36.912  1.00 15.34           O  
ATOM   3201  OD2 ASP A 397      45.559  30.483  38.927  1.00 18.05           O1-
ATOM   3202  N   LEU A 398      45.823  28.914  34.690  1.00 12.10           N  
ATOM   3203  CA  LEU A 398      45.932  29.160  33.258  1.00 13.40           C  
ATOM   3204  C   LEU A 398      47.359  29.368  32.745  1.00 12.07           C  
ATOM   3205  O   LEU A 398      47.663  28.994  31.610  1.00 13.51           O  
ATOM   3206  CB  LEU A 398      45.059  30.357  32.853  1.00 12.04           C  
ATOM   3207  CG  LEU A 398      44.795  30.526  31.353  1.00 12.71           C  
ATOM   3208  CD1 LEU A 398      44.019  29.330  30.821  1.00 14.52           C  
ATOM   3209  CD2 LEU A 398      44.007  31.794  31.113  1.00 14.56           C  
ATOM   3210  N   ASP A 399      48.235  29.958  33.555  1.00 11.50           N  
ATOM   3211  CA  ASP A 399      49.605  30.182  33.103  1.00 12.67           C  
ATOM   3212  C   ASP A 399      50.400  28.883  33.043  1.00 12.01           C  
ATOM   3213  O   ASP A 399      51.296  28.736  32.211  1.00 13.26           O  
ATOM   3214  CB  ASP A 399      50.333  31.218  33.981  1.00 13.59           C  
ATOM   3215  CG  ASP A 399      50.328  30.864  35.459  1.00 15.59           C  
ATOM   3216  OD1 ASP A 399      51.086  31.507  36.221  1.00 17.24           O  
ATOM   3217  OD2 ASP A 399      49.567  29.960  35.860  1.00 15.50           O1-
ATOM   3218  N   VAL A 400      50.070  27.936  33.915  1.00 12.46           N  
ATOM   3219  CA  VAL A 400      50.751  26.643  33.913  1.00 13.88           C  
ATOM   3220  C   VAL A 400      50.351  25.903  32.634  1.00 14.14           C  
ATOM   3221  O   VAL A 400      51.181  25.255  31.992  1.00 14.32           O  
ATOM   3222  CB  VAL A 400      50.345  25.799  35.144  1.00 14.94           C  
ATOM   3223  CG1 VAL A 400      51.043  24.446  35.112  1.00 14.55           C  
ATOM   3224  CG2 VAL A 400      50.707  26.553  36.418  1.00 15.27           C  
ATOM   3225  N   LEU A 401      49.077  26.017  32.262  1.00 11.82           N  
ATOM   3226  CA  LEU A 401      48.580  25.371  31.047  1.00 12.72           C  
ATOM   3227  C   LEU A 401      49.186  26.039  29.811  1.00 10.57           C  
ATOM   3228  O   LEU A 401      49.509  25.374  28.827  1.00 11.44           O  
ATOM   3229  CB  LEU A 401      47.051  25.450  30.980  1.00 10.59           C  
ATOM   3230  CG  LEU A 401      46.414  24.764  29.766  1.00 13.49           C  
ATOM   3231  CD1 LEU A 401      46.885  23.318  29.694  1.00 13.85           C  
ATOM   3232  CD2 LEU A 401      44.896  24.824  29.864  1.00 13.50           C  
ATOM   3233  N   ALA A 402      49.348  27.358  29.872  1.00  9.76           N  
ATOM   3234  CA  ALA A 402      49.926  28.106  28.759  1.00  9.25           C  
ATOM   3235  C   ALA A 402      51.339  27.608  28.505  1.00  9.19           C  
ATOM   3236  O   ALA A 402      51.745  27.418  27.360  1.00 10.85           O  
ATOM   3237  CB  ALA A 402      49.947  29.599  29.076  1.00  8.77           C  
ATOM   3238  N   ALA A 403      52.090  27.392  29.578  1.00  9.10           N  
ATOM   3239  CA  ALA A 403      53.451  26.906  29.439  1.00 10.87           C  
ATOM   3240  C   ALA A 403      53.445  25.489  28.853  1.00 12.31           C  
ATOM   3241  O   ALA A 403      54.313  25.130  28.061  1.00 13.01           O  
ATOM   3242  CB  ALA A 403      54.153  26.922  30.795  1.00 10.36           C  
ATOM   3243  N   LEU A 404      52.451  24.691  29.226  1.00 11.98           N  
ATOM   3244  CA  LEU A 404      52.361  23.320  28.729  1.00 12.97           C  
ATOM   3245  C   LEU A 404      52.055  23.269  27.234  1.00 11.48           C  
ATOM   3246  O   LEU A 404      52.640  22.477  26.494  1.00 11.18           O  
ATOM   3247  CB  LEU A 404      51.266  22.552  29.483  1.00 12.76           C  
ATOM   3248  CG  LEU A 404      51.006  21.088  29.098  1.00 13.20           C  
ATOM   3249  CD1 LEU A 404      52.159  20.205  29.566  1.00 11.30           C  
ATOM   3250  CD2 LEU A 404      49.704  20.628  29.741  1.00 14.12           C  
ATOM   3251  N   THR A 405      51.152  24.137  26.794  1.00 11.72           N  
ATOM   3252  CA  THR A 405      50.722  24.150  25.406  1.00  9.42           C  
ATOM   3253  C   THR A 405      51.346  25.200  24.492  1.00 10.47           C  
ATOM   3254  O   THR A 405      50.927  25.368  23.336  1.00  9.36           O  
ATOM   3255  CB  THR A 405      49.186  24.261  25.340  1.00 11.04           C  
ATOM   3256  CG2 THR A 405      48.473  23.013  25.865  1.00  8.58           C  
ATOM   3257  OG1 THR A 405      48.745  25.362  26.121  1.00  8.07           O  
ATOM   3258  N   TYR A 406      52.333  25.906  24.960  1.00  9.85           N  
ATOM   3259  CA  TYR A 406      53.057  26.809  24.063  1.00  9.15           C  
ATOM   3260  C   TYR A 406      54.129  25.960  23.393  1.00 10.25           C  
ATOM   3261  O   TYR A 406      55.316  26.048  23.728  1.00 10.56           O  
ATOM   3262  CB  TYR A 406      53.692  27.964  24.829  1.00  8.54           C  
ATOM   3263  CG  TYR A 406      54.427  28.925  23.895  1.00  7.58           C  
ATOM   3264  CD1 TYR A 406      53.699  29.755  23.035  1.00  7.12           C  
ATOM   3265  CD2 TYR A 406      55.826  28.968  23.893  1.00  7.92           C  
ATOM   3266  CE1 TYR A 406      54.370  30.628  22.171  1.00  7.55           C  
ATOM   3267  CE2 TYR A 406      56.497  29.840  23.028  1.00  6.31           C  
ATOM   3268  CZ  TYR A 406      55.769  30.670  22.167  1.00  8.48           C  
ATOM   3269  OH  TYR A 406      56.421  31.516  21.325  1.00  8.88           O  
ATOM   3270  N   SER A 407      53.668  25.144  22.463  1.00  9.50           N  
ATOM   3271  CA  SER A 407      54.521  24.149  21.805  1.00 10.08           C  
ATOM   3272  C   SER A 407      55.466  24.724  20.765  1.00  8.92           C  
ATOM   3273  O   SER A 407      56.266  23.993  20.197  1.00  7.48           O  
ATOM   3274  CB  SER A 407      53.682  23.063  21.124  1.00  7.49           C  
ATOM   3275  OG  SER A 407      52.648  23.644  20.356  1.00  9.92           O  
ATOM   3276  N   ARG A 408      55.385  26.029  20.519  1.00  8.79           N  
ATOM   3277  CA  ARG A 408      56.316  26.655  19.586  1.00  9.71           C  
ATOM   3278  C   ARG A 408      57.725  26.474  20.160  1.00 11.05           C  
ATOM   3279  O   ARG A 408      58.688  26.287  19.419  1.00 10.90           O  
ATOM   3280  CB  ARG A 408      56.027  28.154  19.430  1.00 11.25           C  
ATOM   3281  CG  ARG A 408      54.871  28.507  18.496  1.00 10.32           C  
ATOM   3282  CD  ARG A 408      54.770  30.022  18.324  1.00 10.30           C  
ATOM   3283  NE  ARG A 408      56.055  30.613  17.944  1.00 11.41           N  
ATOM   3284  CZ  ARG A 408      56.291  31.922  17.872  1.00 10.90           C  
ATOM   3285  NH1 ARG A 408      55.331  32.794  18.152  1.00  8.46           N1+
ATOM   3286  NH2 ARG A 408      57.490  32.361  17.520  1.00 11.77           N  
ATOM   3287  N   ASN A 409      57.837  26.518  21.487  1.00 11.22           N  
ATOM   3288  CA  ASN A 409      59.130  26.352  22.137  1.00 12.00           C  
ATOM   3289  C   ASN A 409      59.694  24.930  22.055  1.00 13.52           C  
ATOM   3290  O   ASN A 409      60.823  24.697  22.472  1.00 14.00           O  
ATOM   3291  CB  ASN A 409      59.061  26.797  23.604  1.00 13.25           C  
ATOM   3292  CG  ASN A 409      59.583  28.207  23.808  1.00 15.15           C  
ATOM   3293  ND2 ASN A 409      59.669  28.637  25.065  1.00 14.58           N  
ATOM   3294  OD1 ASN A 409      59.907  28.902  22.844  1.00 15.90           O  
ATOM   3295  N   LEU A 410      58.929  23.979  21.523  1.00 12.93           N  
ATOM   3296  CA  LEU A 410      59.451  22.623  21.400  1.00 13.25           C  
ATOM   3297  C   LEU A 410      60.446  22.552  20.235  1.00 13.76           C  
ATOM   3298  O   LEU A 410      61.223  21.599  20.123  1.00 14.06           O  
ATOM   3299  CB  LEU A 410      58.322  21.601  21.212  1.00 13.68           C  
ATOM   3300  CG  LEU A 410      57.353  21.443  22.394  1.00 15.81           C  
ATOM   3301  CD1 LEU A 410      56.503  20.189  22.202  1.00 14.18           C  
ATOM   3302  CD2 LEU A 410      58.135  21.344  23.692  1.00 12.50           C  
ATOM   3303  N   ASP A 411      60.420  23.561  19.367  1.00 12.72           N  
ATOM   3304  CA  ASP A 411      61.370  23.614  18.262  1.00 12.33           C  
ATOM   3305  C   ASP A 411      62.484  24.573  18.671  1.00 13.16           C  
ATOM   3306  O   ASP A 411      62.220  25.736  19.001  1.00 11.61           O  
ATOM   3307  CB  ASP A 411      60.720  24.120  16.974  1.00 12.91           C  
ATOM   3308  CG  ASP A 411      59.749  23.120  16.379  1.00 14.72           C  
ATOM   3309  OD1 ASP A 411      59.973  21.899  16.522  1.00 14.71           O  
ATOM   3310  OD2 ASP A 411      58.767  23.556  15.758  1.00 17.57           O1-
ATOM   3311  N   GLY A 412      63.721  24.081  18.654  1.00 10.82           N  
ATOM   3312  CA  GLY A 412      64.849  24.914  19.030  1.00 10.65           C  
ATOM   3313  C   GLY A 412      64.934  26.197  18.225  1.00 12.36           C  
ATOM   3314  O   GLY A 412      65.164  27.274  18.789  1.00 12.16           O  
ATOM   3315  N   ALA A 413      64.738  26.089  16.912  1.00 10.33           N  
ATOM   3316  CA  ALA A 413      64.803  27.252  16.037  1.00 11.32           C  
ATOM   3317  C   ALA A 413      63.767  28.305  16.418  1.00 11.93           C  
ATOM   3318  O   ALA A 413      64.027  29.503  16.293  1.00 13.44           O  
ATOM   3319  CB  ALA A 413      64.608  26.829  14.583  1.00 11.43           C  
ATOM   3320  N   ASP A 414      62.599  27.856  16.874  1.00  9.71           N  
ATOM   3321  CA  ASP A 414      61.522  28.761  17.263  1.00 10.63           C  
ATOM   3322  C   ASP A 414      61.838  29.371  18.629  1.00 10.74           C  
ATOM   3323  O   ASP A 414      61.642  30.561  18.846  1.00 12.63           O  
ATOM   3324  CB  ASP A 414      60.197  27.996  17.301  1.00 13.80           C  
ATOM   3325  CG  ASP A 414      58.990  28.910  17.247  1.00 17.49           C  
ATOM   3326  OD1 ASP A 414      58.022  28.556  16.548  1.00 19.35           O  
ATOM   3327  OD2 ASP A 414      59.002  29.972  17.904  1.00 19.90           O1-
ATOM   3328  N   PHE A 415      62.334  28.543  19.540  1.00 10.62           N  
ATOM   3329  CA  PHE A 415      62.718  28.995  20.872  1.00 12.71           C  
ATOM   3330  C   PHE A 415      63.654  30.208  20.742  1.00 14.21           C  
ATOM   3331  O   PHE A 415      63.465  31.228  21.400  1.00 14.58           O  
ATOM   3332  CB  PHE A 415      63.443  27.864  21.601  1.00 11.25           C  
ATOM   3333  CG  PHE A 415      63.914  28.226  22.976  1.00 12.10           C  
ATOM   3334  CD1 PHE A 415      63.078  28.070  24.083  1.00 14.14           C  
ATOM   3335  CD2 PHE A 415      65.201  28.708  23.171  1.00 14.06           C  
ATOM   3336  CE1 PHE A 415      63.523  28.392  25.368  1.00 16.16           C  
ATOM   3337  CE2 PHE A 415      65.663  29.035  24.456  1.00 15.72           C  
ATOM   3338  CZ  PHE A 415      64.821  28.876  25.556  1.00 15.83           C  
ATOM   3339  N   LEU A 416      64.664  30.081  19.883  1.00 16.19           N  
ATOM   3340  CA  LEU A 416      65.625  31.154  19.649  1.00 19.48           C  
ATOM   3341  C   LEU A 416      64.959  32.473  19.261  1.00 19.60           C  
ATOM   3342  O   LEU A 416      65.308  33.525  19.787  1.00 20.68           O  
ATOM   3343  CB  LEU A 416      66.608  30.758  18.536  1.00 18.57           C  
ATOM   3344  CG  LEU A 416      67.790  29.848  18.877  1.00 20.11           C  
ATOM   3345  CD1 LEU A 416      68.531  29.484  17.599  1.00 19.70           C  
ATOM   3346  CD2 LEU A 416      68.728  30.559  19.839  1.00 21.11           C  
ATOM   3347  N   LYS A 417      63.996  32.412  18.349  1.00 19.86           N  
ATOM   3348  CA  LYS A 417      63.320  33.616  17.874  1.00 21.81           C  
ATOM   3349  C   LYS A 417      62.142  34.150  18.718  1.00 20.70           C  
ATOM   3350  O   LYS A 417      61.806  35.342  18.663  1.00 20.37           O  
ATOM   3351  CB  LYS A 417      62.769  33.390  16.458  1.00 26.16           C  
ATOM   3352  CG  LYS A 417      61.618  32.383  16.412  1.00 32.69           C  
ATOM   3353  CD  LYS A 417      61.173  32.052  14.985  1.00 35.37           C  
ATOM   3354  CE  LYS A 417      60.538  33.242  14.264  1.00 36.11           C  
ATOM   3355  NZ  LYS A 417      59.266  33.665  14.867  1.00 39.53           N1+
ATOM   3356  N   GLY A 418      61.474  33.342  19.522  1.00 17.94           N  
ATOM   3357  CA  GLY A 418      60.274  33.874  20.215  1.00 16.44           C  
ATOM   3358  C   GLY A 418      60.171  33.553  21.717  1.00 15.24           C  
ATOM   3359  O   GLY A 418      59.116  33.741  22.340  1.00 14.65           O  
ATOM   3360  N   ASN A 419      61.232  33.088  22.335  1.00 14.38           N  
ATOM   3361  CA  ASN A 419      61.158  32.748  23.772  1.00 17.01           C  
ATOM   3362  C   ASN A 419      61.053  34.006  24.639  1.00 18.16           C  
ATOM   3363  O   ASN A 419      60.302  34.039  25.617  1.00 18.96           O  
ATOM   3364  CB  ASN A 419      62.388  31.974  24.236  1.00 16.78           C  
ATOM   3365  CG  ASN A 419      62.268  31.534  25.699  1.00 16.94           C  
ATOM   3366  ND2 ASN A 419      63.202  31.866  26.569  1.00 12.40           N  
ATOM   3367  OD1 ASN A 419      61.293  30.876  26.066  1.00 15.71           O  
ATOM   3368  N   ALA A 420      61.796  35.044  24.274  1.00 18.28           N  
ATOM   3369  CA  ALA A 420      61.775  36.292  25.028  1.00 18.94           C  
ATOM   3370  C   ALA A 420      60.366  36.877  25.086  1.00 18.39           C  
ATOM   3371  O   ALA A 420      59.868  37.221  26.158  1.00 18.14           O  
ATOM   3372  CB  ALA A 420      62.737  37.305  24.397  1.00 19.98           C  
ATOM   3373  N   GLU A 421      59.735  36.985  23.923  1.00 17.87           N  
ATOM   3374  CA  GLU A 421      58.386  37.520  23.816  1.00 19.35           C  
ATOM   3375  C   GLU A 421      57.405  36.635  24.585  1.00 18.09           C  
ATOM   3376  O   GLU A 421      56.443  37.123  25.176  1.00 17.25           O  
ATOM   3377  CB  GLU A 421      57.979  37.591  22.344  1.00 23.21           C  
ATOM   3378  CG  GLU A 421      56.615  38.212  22.097  1.00 30.74           C  
ATOM   3379  CD  GLU A 421      56.557  39.675  22.492  1.00 34.48           C  
ATOM   3380  OE1 GLU A 421      55.456  40.259  22.406  1.00 38.46           O  
ATOM   3381  OE2 GLU A 421      57.608  40.239  22.881  1.00 35.66           O1-
ATOM   3382  N   TYR A 422      57.666  35.331  24.576  1.00 15.93           N  
ATOM   3383  CA  TYR A 422      56.825  34.362  25.279  1.00 16.57           C  
ATOM   3384  C   TYR A 422      56.841  34.548  26.804  1.00 17.02           C  
ATOM   3385  O   TYR A 422      55.787  34.594  27.442  1.00 16.43           O  
ATOM   3386  CB  TYR A 422      57.275  32.936  24.930  1.00 13.58           C  
ATOM   3387  CG  TYR A 422      56.932  31.899  25.974  1.00 12.12           C  
ATOM   3388  CD1 TYR A 422      55.635  31.394  26.095  1.00 11.65           C  
ATOM   3389  CD2 TYR A 422      57.906  31.429  26.851  1.00 11.51           C  
ATOM   3390  CE1 TYR A 422      55.319  30.438  27.071  1.00 12.36           C  
ATOM   3391  CE2 TYR A 422      57.603  30.475  27.832  1.00 13.20           C  
ATOM   3392  CZ  TYR A 422      56.309  29.986  27.935  1.00 13.36           C  
ATOM   3393  OH  TYR A 422      56.011  29.058  28.907  1.00 16.68           O  
ATOM   3394  N   GLU A 423      58.031  34.641  27.389  1.00 18.04           N  
ATOM   3395  CA  GLU A 423      58.135  34.819  28.833  1.00 21.02           C  
ATOM   3396  C   GLU A 423      57.518  36.151  29.252  1.00 20.46           C  
ATOM   3397  O   GLU A 423      56.877  36.249  30.292  1.00 22.01           O  
ATOM   3398  CB  GLU A 423      59.598  34.751  29.274  1.00 23.40           C  
ATOM   3399  CG  GLU A 423      60.268  33.436  28.895  1.00 28.83           C  
ATOM   3400  CD  GLU A 423      61.673  33.280  29.456  1.00 31.40           C  
ATOM   3401  OE1 GLU A 423      62.467  34.248  29.384  1.00 33.40           O  
ATOM   3402  OE2 GLU A 423      61.986  32.179  29.955  1.00 31.40           O1-
ATOM   3403  N   LYS A 424      57.715  37.171  28.426  1.00 20.32           N  
ATOM   3404  CA  LYS A 424      57.166  38.491  28.688  1.00 20.65           C  
ATOM   3405  C   LYS A 424      55.646  38.405  28.779  1.00 19.46           C  
ATOM   3406  O   LYS A 424      55.036  38.929  29.709  1.00 20.25           O  
ATOM   3407  CB  LYS A 424      57.560  39.448  27.566  1.00 23.26           C  
ATOM   3408  CG  LYS A 424      56.867  40.798  27.609  1.00 29.03           C  
ATOM   3409  CD  LYS A 424      57.190  41.597  26.351  1.00 32.67           C  
ATOM   3410  CE  LYS A 424      56.333  42.853  26.232  1.00 35.75           C  
ATOM   3411  NZ  LYS A 424      56.573  43.812  27.351  1.00 38.10           N1+
ATOM   3412  N   ARG A 425      55.033  37.732  27.813  1.00 17.54           N  
ATOM   3413  CA  ARG A 425      53.586  37.598  27.814  1.00 16.24           C  
ATOM   3414  C   ARG A 425      53.045  36.623  28.852  1.00 15.05           C  
ATOM   3415  O   ARG A 425      51.907  36.763  29.295  1.00 15.73           O  
ATOM   3416  CB  ARG A 425      53.105  37.222  26.419  1.00 17.89           C  
ATOM   3417  CG  ARG A 425      53.233  38.383  25.459  1.00 18.50           C  
ATOM   3418  CD  ARG A 425      53.033  37.972  24.022  1.00 22.51           C  
ATOM   3419  NE  ARG A 425      53.259  39.110  23.136  1.00 24.42           N  
ATOM   3420  CZ  ARG A 425      52.412  40.122  22.991  1.00 24.37           C  
ATOM   3421  NH1 ARG A 425      51.272  40.138  23.668  1.00 25.43           N1+
ATOM   3422  NH2 ARG A 425      52.714  41.125  22.181  1.00 28.26           N  
ATOM   3423  N   LEU A 426      53.849  35.645  29.251  1.00 13.97           N  
ATOM   3424  CA  LEU A 426      53.406  34.683  30.255  1.00 15.26           C  
ATOM   3425  C   LEU A 426      53.387  35.370  31.620  1.00 17.35           C  
ATOM   3426  O   LEU A 426      52.511  35.109  32.447  1.00 15.91           O  
ATOM   3427  CB  LEU A 426      54.345  33.467  30.306  1.00 14.48           C  
ATOM   3428  CG  LEU A 426      53.927  32.341  31.269  1.00 15.12           C  
ATOM   3429  CD1 LEU A 426      52.714  31.604  30.713  1.00 13.65           C  
ATOM   3430  CD2 LEU A 426      55.080  31.361  31.464  1.00 13.66           C  
ATOM   3431  N   ALA A 427      54.365  36.246  31.851  1.00 18.15           N  
ATOM   3432  CA  ALA A 427      54.448  36.980  33.115  1.00 18.68           C  
ATOM   3433  C   ALA A 427      53.235  37.893  33.222  1.00 18.34           C  
ATOM   3434  O   ALA A 427      52.639  38.030  34.284  1.00 20.08           O  
ATOM   3435  CB  ALA A 427      55.733  37.802  33.170  1.00 19.83           C  
ATOM   3436  N   GLU A 428      52.873  38.513  32.109  1.00 19.16           N  
ATOM   3437  CA  GLU A 428      51.717  39.401  32.069  1.00 21.46           C  
ATOM   3438  C   GLU A 428      50.446  38.598  32.369  1.00 19.86           C  
ATOM   3439  O   GLU A 428      49.545  39.071  33.060  1.00 18.34           O  
ATOM   3440  CB  GLU A 428      51.624  40.048  30.687  1.00 24.96           C  
ATOM   3441  CG  GLU A 428      50.515  41.070  30.521  1.00 33.41           C  
ATOM   3442  CD  GLU A 428      50.432  41.582  29.093  1.00 37.63           C  
ATOM   3443  OE1 GLU A 428      50.125  40.766  28.193  1.00 39.03           O  
ATOM   3444  OE2 GLU A 428      50.678  42.790  28.869  1.00 40.07           O1-
ATOM   3445  N   MET A 429      50.373  37.376  31.851  1.00 19.46           N  
ATOM   3446  CA  MET A 429      49.205  36.537  32.098  1.00 18.25           C  
ATOM   3447  C   MET A 429      49.139  36.169  33.578  1.00 18.25           C  
ATOM   3448  O   MET A 429      48.087  36.268  34.201  1.00 17.67           O  
ATOM   3449  CB  MET A 429      49.258  35.251  31.269  1.00 18.50           C  
ATOM   3450  CG  MET A 429      48.074  34.311  31.524  1.00 18.33           C  
ATOM   3451  SD  MET A 429      48.138  32.788  30.551  1.00 23.06           S  
ATOM   3452  CE  MET A 429      47.878  33.472  28.920  1.00 18.73           C  
ATOM   3453  N   THR A 430      50.271  35.741  34.127  1.00 18.00           N  
ATOM   3454  CA  THR A 430      50.350  35.347  35.527  1.00 20.03           C  
ATOM   3455  C   THR A 430      49.858  36.449  36.466  1.00 20.66           C  
ATOM   3456  O   THR A 430      49.174  36.170  37.447  1.00 20.83           O  
ATOM   3457  CB  THR A 430      51.798  34.964  35.913  1.00 19.40           C  
ATOM   3458  CG2 THR A 430      51.917  34.736  37.415  1.00 19.94           C  
ATOM   3459  OG1 THR A 430      52.170  33.763  35.231  1.00 20.68           O  
ATOM   3460  N   ALA A 431      50.208  37.696  36.165  1.00 20.11           N  
ATOM   3461  CA  ALA A 431      49.773  38.807  37.001  1.00 20.94           C  
ATOM   3462  C   ALA A 431      48.273  39.036  36.824  1.00 20.96           C  
ATOM   3463  O   ALA A 431      47.570  39.361  37.777  1.00 22.68           O  
ATOM   3464  CB  ALA A 431      50.544  40.071  36.649  1.00 19.88           C  
ATOM   3465  N   ALA A 432      47.782  38.857  35.602  1.00 20.50           N  
ATOM   3466  CA  ALA A 432      46.368  39.055  35.330  1.00 20.17           C  
ATOM   3467  C   ALA A 432      45.491  38.016  36.040  1.00 21.80           C  
ATOM   3468  O   ALA A 432      44.323  38.278  36.320  1.00 22.23           O  
ATOM   3469  CB  ALA A 432      46.109  39.024  33.820  1.00 20.51           C  
ATOM   3470  N   LEU A 433      46.057  36.849  36.339  1.00 22.38           N  
ATOM   3471  CA  LEU A 433      45.312  35.776  36.995  1.00 23.63           C  
ATOM   3472  C   LEU A 433      44.821  36.172  38.379  1.00 23.83           C  
ATOM   3473  O   LEU A 433      43.765  35.724  38.828  1.00 23.76           O  
ATOM   3474  CB  LEU A 433      46.178  34.523  37.119  1.00 24.32           C  
ATOM   3475  CG  LEU A 433      46.637  33.865  35.821  1.00 24.94           C  
ATOM   3476  CD1 LEU A 433      47.512  32.668  36.155  1.00 25.84           C  
ATOM   3477  CD2 LEU A 433      45.428  33.440  35.006  1.00 29.08           C  
ATOM   3478  N   ASP A 434      45.609  36.995  39.058  1.00 23.87           N  
ATOM   3479  CA  ASP A 434      45.277  37.469  40.392  1.00 23.06           C  
ATOM   3480  C   ASP A 434      44.915  36.330  41.345  1.00 22.48           C  
ATOM   3481  O   ASP A 434      43.777  36.225  41.807  1.00 22.12           O  
ATOM   3482  CB  ASP A 434      44.133  38.481  40.316  1.00 23.08           C  
ATOM   3483  CG  ASP A 434      43.957  39.257  41.610  1.00 25.97           C  
ATOM   3484  OD1 ASP A 434      44.937  39.363  42.374  1.00 25.27           O  
ATOM   3485  OD2 ASP A 434      42.844  39.775  41.852  1.00 26.26           O1-
ATOM   3486  N   ARG A 435      45.893  35.478  41.637  1.00 20.33           N  
ATOM   3487  CA  ARG A 435      45.671  34.360  42.539  1.00 21.72           C  
ATOM   3488  C   ARG A 435      45.557  34.863  43.974  1.00 22.95           C  
ATOM   3489  O   ARG A 435      45.182  34.112  44.875  1.00 24.50           O  
ATOM   3490  CB  ARG A 435      46.813  33.344  42.422  1.00 19.84           C  
ATOM   3491  CG  ARG A 435      46.786  32.544  41.124  1.00 18.39           C  
ATOM   3492  CD  ARG A 435      47.969  31.590  41.028  1.00 16.96           C  
ATOM   3493  NE  ARG A 435      47.978  30.573  42.080  1.00 17.54           N  
ATOM   3494  CZ  ARG A 435      47.238  29.466  42.074  1.00 19.27           C  
ATOM   3495  NH1 ARG A 435      46.411  29.212  41.066  1.00 20.33           N1+
ATOM   3496  NH2 ARG A 435      47.336  28.598  43.072  1.00 16.22           N  
ATOM   3497  N   LYS A 436      45.879  36.138  44.175  1.00 23.17           N  
ATOM   3498  CA  LYS A 436      45.814  36.759  45.492  1.00 24.79           C  
ATOM   3499  C   LYS A 436      44.377  36.847  45.999  1.00 23.53           C  
ATOM   3500  O   LYS A 436      44.084  36.450  47.126  1.00 24.61           O  
ATOM   3501  CB  LYS A 436      46.425  38.168  45.442  1.00 28.39           C  
ATOM   3502  CG  LYS A 436      47.847  38.268  45.983  1.00 32.35           C  
ATOM   3503  CD  LYS A 436      48.477  39.614  45.626  1.00 37.17           C  
ATOM   3504  CE  LYS A 436      47.639  40.786  46.134  1.00 40.99           C  
ATOM   3505  NZ  LYS A 436      48.130  42.102  45.617  1.00 43.17           N1+
ATOM   3506  N   SER A 437      43.487  37.379  45.169  1.00 21.87           N  
ATOM   3507  CA  SER A 437      42.084  37.502  45.545  1.00 21.57           C  
ATOM   3508  C   SER A 437      41.289  36.269  45.110  1.00 22.52           C  
ATOM   3509  O   SER A 437      40.468  35.747  45.867  1.00 22.24           O  
ATOM   3510  CB  SER A 437      41.470  38.754  44.917  1.00 19.02           C  
ATOM   3511  OG  SER A 437      41.412  38.643  43.506  1.00 21.26           O  
ATOM   3512  N   GLY A 438      41.545  35.804  43.890  1.00 22.31           N  
ATOM   3513  CA  GLY A 438      40.837  34.644  43.384  1.00 20.79           C  
ATOM   3514  C   GLY A 438      39.492  35.058  42.829  1.00 21.08           C  
ATOM   3515  O   GLY A 438      38.650  34.219  42.518  1.00 20.45           O  
ATOM   3516  N   ASP A 439      39.299  36.366  42.690  1.00 22.16           N  
ATOM   3517  CA  ASP A 439      38.044  36.913  42.190  1.00 22.05           C  
ATOM   3518  C   ASP A 439      37.954  36.933  40.681  1.00 21.70           C  
ATOM   3519  O   ASP A 439      38.959  36.822  39.977  1.00 22.23           O  
ATOM   3520  CB  ASP A 439      37.836  38.346  42.695  1.00 23.90           C  
ATOM   3521  CG  ASP A 439      37.465  38.403  44.164  1.00 25.77           C  
ATOM   3522  OD1 ASP A 439      36.548  37.666  44.575  1.00 27.58           O  
ATOM   3523  OD2 ASP A 439      38.082  39.193  44.906  1.00 29.29           O1-
ATOM   3524  N   TYR A 440      36.727  37.089  40.200  1.00 20.17           N  
ATOM   3525  CA  TYR A 440      36.432  37.165  38.780  1.00 20.04           C  
ATOM   3526  C   TYR A 440      36.926  38.540  38.338  1.00 21.32           C  
ATOM   3527  O   TYR A 440      36.908  39.486  39.127  1.00 23.77           O  
ATOM   3528  CB  TYR A 440      34.918  37.070  38.585  1.00 18.47           C  
ATOM   3529  CG  TYR A 440      34.449  36.891  37.162  1.00 17.67           C  
ATOM   3530  CD1 TYR A 440      34.377  35.621  36.587  1.00 16.44           C  
ATOM   3531  CD2 TYR A 440      34.034  37.986  36.401  1.00 16.20           C  
ATOM   3532  CE1 TYR A 440      33.892  35.445  35.291  1.00 14.31           C  
ATOM   3533  CE2 TYR A 440      33.551  37.821  35.110  1.00 16.27           C  
ATOM   3534  CZ  TYR A 440      33.481  36.547  34.561  1.00 14.56           C  
ATOM   3535  OH  TYR A 440      32.989  36.375  33.292  1.00 14.92           O  
ATOM   3536  N   ASN A 441      37.376  38.657  37.093  1.00 20.82           N  
ATOM   3537  CA  ASN A 441      37.853  39.939  36.583  1.00 18.05           C  
ATOM   3538  C   ASN A 441      37.722  39.984  35.062  1.00 16.88           C  
ATOM   3539  O   ASN A 441      37.180  39.060  34.461  1.00 16.57           O  
ATOM   3540  CB  ASN A 441      39.304  40.179  37.005  1.00 19.32           C  
ATOM   3541  CG  ASN A 441      40.240  39.113  36.496  1.00 18.88           C  
ATOM   3542  ND2 ASN A 441      41.161  38.684  37.345  1.00 20.30           N  
ATOM   3543  OD1 ASN A 441      40.145  38.686  35.349  1.00 18.91           O  
ATOM   3544  N   GLN A 442      38.211  41.053  34.441  1.00 15.73           N  
ATOM   3545  CA  GLN A 442      38.101  41.210  32.991  1.00 16.52           C  
ATOM   3546  C   GLN A 442      38.827  40.116  32.198  1.00 15.77           C  
ATOM   3547  O   GLN A 442      38.348  39.658  31.160  1.00 14.84           O  
ATOM   3548  CB  GLN A 442      38.633  42.584  32.575  1.00 17.16           C  
ATOM   3549  CG  GLN A 442      38.440  42.918  31.094  1.00 19.70           C  
ATOM   3550  CD  GLN A 442      36.973  42.936  30.683  1.00 22.73           C  
ATOM   3551  NE2 GLN A 442      36.645  42.247  29.589  1.00 24.50           N  
ATOM   3552  OE1 GLN A 442      36.149  43.575  31.332  1.00 24.22           O  
ATOM   3553  N   PHE A 443      39.993  39.724  32.689  1.00 15.47           N  
ATOM   3554  CA  PHE A 443      40.798  38.691  32.054  1.00 16.64           C  
ATOM   3555  C   PHE A 443      39.980  37.402  31.948  1.00 16.24           C  
ATOM   3556  O   PHE A 443      39.975  36.735  30.909  1.00 16.24           O  
ATOM   3557  CB  PHE A 443      42.053  38.445  32.893  1.00 17.89           C  
ATOM   3558  CG  PHE A 443      42.988  37.433  32.312  1.00 19.62           C  
ATOM   3559  CD1 PHE A 443      43.877  37.787  31.308  1.00 21.24           C  
ATOM   3560  CD2 PHE A 443      42.989  36.123  32.780  1.00 20.84           C  
ATOM   3561  CE1 PHE A 443      44.760  36.846  30.778  1.00 21.98           C  
ATOM   3562  CE2 PHE A 443      43.866  35.179  32.256  1.00 21.44           C  
ATOM   3563  CZ  PHE A 443      44.752  35.542  31.254  1.00 20.36           C  
ATOM   3564  N   TRP A 444      39.292  37.054  33.032  1.00 15.62           N  
ATOM   3565  CA  TRP A 444      38.460  35.858  33.051  1.00 16.57           C  
ATOM   3566  C   TRP A 444      37.219  36.055  32.181  1.00 16.53           C  
ATOM   3567  O   TRP A 444      36.771  35.129  31.504  1.00 17.26           O  
ATOM   3568  CB  TRP A 444      38.039  35.525  34.486  1.00 15.54           C  
ATOM   3569  CG  TRP A 444      39.155  34.968  35.339  1.00 15.30           C  
ATOM   3570  CD1 TRP A 444      39.622  35.478  36.519  1.00 14.77           C  
ATOM   3571  CD2 TRP A 444      39.928  33.788  35.079  1.00 15.02           C  
ATOM   3572  CE2 TRP A 444      40.846  33.646  36.145  1.00 14.66           C  
ATOM   3573  CE3 TRP A 444      39.933  32.836  34.048  1.00 15.31           C  
ATOM   3574  NE1 TRP A 444      40.637  34.690  37.010  1.00 14.72           N  
ATOM   3575  CZ2 TRP A 444      41.761  32.588  36.213  1.00 14.28           C  
ATOM   3576  CZ3 TRP A 444      40.846  31.777  34.116  1.00 14.51           C  
ATOM   3577  CH2 TRP A 444      41.746  31.665  35.192  1.00 15.80           C  
ATOM   3578  N   HIS A 445      36.676  37.267  32.194  1.00 14.76           N  
ATOM   3579  CA  HIS A 445      35.478  37.581  31.422  1.00 16.29           C  
ATOM   3580  C   HIS A 445      35.704  37.395  29.919  1.00 15.70           C  
ATOM   3581  O   HIS A 445      34.774  37.076  29.179  1.00 15.47           O  
ATOM   3582  CB  HIS A 445      35.036  39.023  31.706  1.00 16.38           C  
ATOM   3583  CG  HIS A 445      33.601  39.301  31.365  1.00 16.82           C  
ATOM   3584  CD2 HIS A 445      33.047  40.192  30.509  1.00 16.83           C  
ATOM   3585  ND1 HIS A 445      32.552  38.646  31.972  1.00 18.29           N  
ATOM   3586  CE1 HIS A 445      31.410  39.123  31.506  1.00 17.87           C  
ATOM   3587  NE2 HIS A 445      31.683  40.061  30.619  1.00 19.58           N  
ATOM   3588  N   ASP A 446      36.939  37.602  29.470  1.00 13.83           N  
ATOM   3589  CA  ASP A 446      37.262  37.447  28.061  1.00 14.44           C  
ATOM   3590  C   ASP A 446      37.387  35.969  27.704  1.00 13.83           C  
ATOM   3591  O   ASP A 446      37.589  35.623  26.543  1.00 14.19           O  
ATOM   3592  CB  ASP A 446      38.576  38.155  27.721  1.00 16.57           C  
ATOM   3593  CG  ASP A 446      38.484  39.663  27.859  1.00 18.16           C  
ATOM   3594  OD1 ASP A 446      37.394  40.224  27.603  1.00 18.18           O  
ATOM   3595  OD2 ASP A 446      39.506  40.283  28.204  1.00 20.06           O1-
ATOM   3596  N   ARG A 447      37.278  35.109  28.710  1.00 10.19           N  
ATOM   3597  CA  ARG A 447      37.374  33.672  28.510  1.00 11.36           C  
ATOM   3598  C   ARG A 447      36.110  32.988  29.024  1.00 11.68           C  
ATOM   3599  O   ARG A 447      36.146  31.854  29.501  1.00 12.20           O  
ATOM   3600  CB  ARG A 447      38.619  33.136  29.226  1.00 11.90           C  
ATOM   3601  CG  ARG A 447      39.905  33.733  28.664  1.00  9.93           C  
ATOM   3602  CD  ARG A 447      41.157  33.333  29.438  1.00 14.99           C  
ATOM   3603  NE  ARG A 447      42.356  33.728  28.697  1.00 16.52           N  
ATOM   3604  CZ  ARG A 447      42.704  34.988  28.435  1.00 18.98           C  
ATOM   3605  NH1 ARG A 447      41.953  35.995  28.867  1.00 16.52           N1+
ATOM   3606  NH2 ARG A 447      43.784  35.243  27.701  1.00 15.10           N  
ATOM   3607  N   ASN A 448      34.991  33.702  28.918  1.00 11.64           N  
ATOM   3608  CA  ASN A 448      33.688  33.203  29.353  1.00 11.77           C  
ATOM   3609  C   ASN A 448      32.795  33.159  28.116  1.00 12.67           C  
ATOM   3610  O   ASN A 448      32.321  34.198  27.647  1.00 11.37           O  
ATOM   3611  CB  ASN A 448      33.093  34.140  30.413  1.00 12.92           C  
ATOM   3612  CG  ASN A 448      31.784  33.624  30.997  1.00 17.77           C  
ATOM   3613  ND2 ASN A 448      31.214  32.598  30.375  1.00 15.54           N  
ATOM   3614  OD1 ASN A 448      31.291  34.154  31.998  1.00 18.87           O  
ATOM   3615  N   TYR A 449      32.571  31.953  27.593  1.00 11.24           N  
ATOM   3616  CA  TYR A 449      31.761  31.780  26.393  1.00 12.73           C  
ATOM   3617  C   TYR A 449      30.265  31.807  26.680  1.00 13.52           C  
ATOM   3618  O   TYR A 449      29.455  31.962  25.759  1.00 11.83           O  
ATOM   3619  CB  TYR A 449      32.109  30.458  25.693  1.00 12.15           C  
ATOM   3620  CG  TYR A 449      33.590  30.157  25.615  1.00 10.06           C  
ATOM   3621  CD1 TYR A 449      34.502  31.147  25.275  1.00  8.01           C  
ATOM   3622  CD2 TYR A 449      34.076  28.868  25.869  1.00  9.09           C  
ATOM   3623  CE1 TYR A 449      35.858  30.873  25.191  1.00 10.60           C  
ATOM   3624  CE2 TYR A 449      35.432  28.580  25.787  1.00  8.39           C  
ATOM   3625  CZ  TYR A 449      36.321  29.583  25.450  1.00  9.60           C  
ATOM   3626  OH  TYR A 449      37.669  29.303  25.384  1.00 11.19           O  
ATOM   3627  N   LEU A 450      29.905  31.630  27.951  1.00 13.91           N  
ATOM   3628  CA  LEU A 450      28.504  31.623  28.356  1.00 15.05           C  
ATOM   3629  C   LEU A 450      27.778  32.914  27.971  1.00 16.81           C  
ATOM   3630  O   LEU A 450      26.575  32.896  27.715  1.00 18.25           O  
ATOM   3631  CB  LEU A 450      28.382  31.412  29.868  1.00 14.93           C  
ATOM   3632  CG  LEU A 450      28.844  30.073  30.461  1.00 17.57           C  
ATOM   3633  CD1 LEU A 450      28.740  30.132  31.970  1.00 15.55           C  
ATOM   3634  CD2 LEU A 450      27.995  28.926  29.922  1.00 17.93           C  
ATOM   3635  N   ILE A 451      28.504  34.028  27.914  1.00 17.67           N  
ATOM   3636  CA  ILE A 451      27.883  35.301  27.571  1.00 20.66           C  
ATOM   3637  C   ILE A 451      27.620  35.458  26.078  1.00 20.21           C  
ATOM   3638  O   ILE A 451      27.045  36.456  25.648  1.00 19.41           O  
ATOM   3639  CB  ILE A 451      28.734  36.509  28.063  1.00 22.77           C  
ATOM   3640  CG1 ILE A 451      30.094  36.528  27.366  1.00 23.87           C  
ATOM   3641  CG2 ILE A 451      28.919  36.425  29.576  1.00 20.83           C  
ATOM   3642  CD1 ILE A 451      30.984  37.687  27.798  1.00 25.40           C  
ATOM   3643  N   ASN A 452      28.021  34.466  25.288  1.00 19.06           N  
ATOM   3644  CA  ASN A 452      27.815  34.526  23.848  1.00 18.20           C  
ATOM   3645  C   ASN A 452      27.004  33.358  23.300  1.00 18.73           C  
ATOM   3646  O   ASN A 452      27.013  33.110  22.097  1.00 17.93           O  
ATOM   3647  CB  ASN A 452      29.161  34.588  23.123  1.00 19.78           C  
ATOM   3648  CG  ASN A 452      29.899  35.885  23.381  1.00 20.50           C  
ATOM   3649  ND2 ASN A 452      31.138  35.782  23.848  1.00 18.01           N  
ATOM   3650  OD1 ASN A 452      29.359  36.969  23.158  1.00 18.75           O  
ATOM   3651  N   THR A 453      26.304  32.642  24.175  1.00 19.28           N  
ATOM   3652  CA  THR A 453      25.497  31.509  23.739  1.00 21.44           C  
ATOM   3653  C   THR A 453      24.301  31.916  22.876  1.00 23.31           C  
ATOM   3654  O   THR A 453      23.670  31.069  22.242  1.00 23.16           O  
ATOM   3655  CB  THR A 453      24.993  30.685  24.937  1.00 22.15           C  
ATOM   3656  CG2 THR A 453      26.136  29.897  25.553  1.00 20.63           C  
ATOM   3657  OG1 THR A 453      24.427  31.562  25.919  1.00 22.89           O  
ATOM   3658  N   ASP A 454      23.991  33.209  22.845  1.00 24.66           N  
ATOM   3659  CA  ASP A 454      22.875  33.690  22.035  1.00 25.57           C  
ATOM   3660  C   ASP A 454      23.270  33.667  20.558  1.00 24.52           C  
ATOM   3661  O   ASP A 454      22.430  33.794  19.672  1.00 25.77           O  
ATOM   3662  CB  ASP A 454      22.492  35.117  22.442  1.00 28.24           C  
ATOM   3663  CG  ASP A 454      23.556  36.134  22.069  1.00 33.98           C  
ATOM   3664  OD1 ASP A 454      23.380  36.856  21.058  1.00 35.10           O  
ATOM   3665  OD2 ASP A 454      24.579  36.204  22.783  1.00 36.82           O1-
ATOM   3666  N   LYS A 455      24.558  33.492  20.295  1.00 23.61           N  
ATOM   3667  CA  LYS A 455      25.050  33.453  18.925  1.00 22.79           C  
ATOM   3668  C   LYS A 455      25.236  32.020  18.409  1.00 21.21           C  
ATOM   3669  O   LYS A 455      25.669  31.811  17.273  1.00 19.22           O  
ATOM   3670  CB  LYS A 455      26.369  34.219  18.839  1.00 25.90           C  
ATOM   3671  CG  LYS A 455      26.256  35.669  19.303  1.00 29.78           C  
ATOM   3672  CD  LYS A 455      27.588  36.398  19.242  1.00 33.77           C  
ATOM   3673  CE  LYS A 455      27.500  37.771  19.908  1.00 37.10           C  
ATOM   3674  NZ  LYS A 455      26.500  38.663  19.239  1.00 38.98           N1+
ATOM   3675  N   VAL A 456      24.897  31.043  19.246  1.00 18.92           N  
ATOM   3676  CA  VAL A 456      25.032  29.632  18.889  1.00 19.44           C  
ATOM   3677  C   VAL A 456      23.946  29.181  17.908  1.00 19.97           C  
ATOM   3678  O   VAL A 456      22.752  29.258  18.211  1.00 20.92           O  
ATOM   3679  CB  VAL A 456      24.972  28.738  20.161  1.00 18.13           C  
ATOM   3680  CG1 VAL A 456      25.079  27.259  19.790  1.00 17.39           C  
ATOM   3681  CG2 VAL A 456      26.092  29.125  21.115  1.00 15.63           C  
ATOM   3682  N   LYS A 457      24.363  28.712  16.736  1.00 18.46           N  
ATOM   3683  CA  LYS A 457      23.424  28.243  15.723  1.00 19.89           C  
ATOM   3684  C   LYS A 457      23.562  26.735  15.493  1.00 17.97           C  
ATOM   3685  O   LYS A 457      22.630  26.082  15.029  1.00 17.27           O  
ATOM   3686  CB  LYS A 457      23.650  28.989  14.399  1.00 22.81           C  
ATOM   3687  CG  LYS A 457      23.421  30.510  14.462  1.00 29.83           C  
ATOM   3688  CD  LYS A 457      22.048  30.875  15.034  1.00 33.10           C  
ATOM   3689  CE  LYS A 457      22.172  31.398  16.469  1.00 36.72           C  
ATOM   3690  NZ  LYS A 457      20.864  31.574  17.179  1.00 36.34           N1+
ATOM   3691  N   ALA A 458      24.725  26.187  15.833  1.00 15.48           N  
ATOM   3692  CA  ALA A 458      24.991  24.759  15.659  1.00 15.33           C  
ATOM   3693  C   ALA A 458      24.271  23.887  16.689  1.00 14.23           C  
ATOM   3694  O   ALA A 458      24.068  24.308  17.828  1.00 14.67           O  
ATOM   3695  CB  ALA A 458      26.494  24.507  15.744  1.00 14.26           C  
ATOM   3696  N   ASP A 459      23.879  22.677  16.288  1.00 11.38           N  
ATOM   3697  CA  ASP A 459      23.240  21.753  17.229  1.00 12.88           C  
ATOM   3698  C   ASP A 459      24.302  21.509  18.300  1.00 11.40           C  
ATOM   3699  O   ASP A 459      25.492  21.488  17.993  1.00 10.55           O  
ATOM   3700  CB  ASP A 459      22.918  20.408  16.565  1.00 12.94           C  
ATOM   3701  CG  ASP A 459      21.705  20.466  15.670  1.00 15.09           C  
ATOM   3702  OD1 ASP A 459      21.498  21.505  15.013  1.00 16.74           O  
ATOM   3703  OD2 ASP A 459      20.968  19.457  15.616  1.00 15.93           O1-
ATOM   3704  N   VAL A 460      23.883  21.309  19.541  1.00 11.75           N  
ATOM   3705  CA  VAL A 460      24.836  21.081  20.611  1.00 13.15           C  
ATOM   3706  C   VAL A 460      24.690  19.715  21.281  1.00 15.14           C  
ATOM   3707  O   VAL A 460      23.659  19.416  21.880  1.00 16.73           O  
ATOM   3708  CB  VAL A 460      24.701  22.168  21.699  1.00 14.36           C  
ATOM   3709  CG1 VAL A 460      25.617  21.851  22.863  1.00 14.13           C  
ATOM   3710  CG2 VAL A 460      25.035  23.535  21.115  1.00 12.42           C  
ATOM   3711  N   LEU A 461      25.720  18.884  21.159  1.00 13.80           N  
ATOM   3712  CA  LEU A 461      25.721  17.582  21.810  1.00 15.08           C  
ATOM   3713  C   LEU A 461      26.801  17.692  22.875  1.00 14.81           C  
ATOM   3714  O   LEU A 461      27.950  18.041  22.589  1.00 15.75           O  
ATOM   3715  CB  LEU A 461      26.056  16.451  20.833  1.00 16.09           C  
ATOM   3716  CG  LEU A 461      25.094  16.288  19.655  1.00 18.16           C  
ATOM   3717  CD1 LEU A 461      25.471  15.047  18.857  1.00 16.64           C  
ATOM   3718  CD2 LEU A 461      23.667  16.177  20.165  1.00 18.20           C  
ATOM   3719  N   ILE A 462      26.411  17.420  24.108  1.00 14.19           N  
ATOM   3720  CA  ILE A 462      27.301  17.504  25.247  1.00 12.67           C  
ATOM   3721  C   ILE A 462      27.537  16.127  25.858  1.00 12.69           C  
ATOM   3722  O   ILE A 462      26.609  15.329  25.966  1.00 12.75           O  
ATOM   3723  CB  ILE A 462      26.676  18.413  26.329  1.00 16.11           C  
ATOM   3724  CG1 ILE A 462      26.439  19.813  25.753  1.00 14.21           C  
ATOM   3725  CG2 ILE A 462      27.561  18.450  27.562  1.00 16.87           C  
ATOM   3726  CD1 ILE A 462      25.718  20.739  26.706  1.00 18.13           C  
ATOM   3727  N   VAL A 463      28.781  15.853  26.237  1.00 10.04           N  
ATOM   3728  CA  VAL A 463      29.134  14.598  26.885  1.00  9.33           C  
ATOM   3729  C   VAL A 463      29.901  15.024  28.126  1.00 10.12           C  
ATOM   3730  O   VAL A 463      30.769  15.898  28.054  1.00 10.87           O  
ATOM   3731  CB  VAL A 463      30.066  13.717  26.016  1.00  8.88           C  
ATOM   3732  CG1 VAL A 463      30.486  12.476  26.806  1.00  7.98           C  
ATOM   3733  CG2 VAL A 463      29.362  13.307  24.736  1.00  7.67           C  
ATOM   3734  N   HIS A 464      29.582  14.427  29.265  1.00  9.93           N  
ATOM   3735  CA  HIS A 464      30.260  14.794  30.499  1.00 11.51           C  
ATOM   3736  C   HIS A 464      30.152  13.706  31.556  1.00 11.27           C  
ATOM   3737  O   HIS A 464      29.091  13.104  31.730  1.00 11.74           O  
ATOM   3738  CB  HIS A 464      29.673  16.101  31.048  1.00 11.72           C  
ATOM   3739  CG  HIS A 464      30.701  17.014  31.641  1.00 12.51           C  
ATOM   3740  CD2 HIS A 464      31.204  18.192  31.202  1.00 11.88           C  
ATOM   3741  ND1 HIS A 464      31.387  16.714  32.799  1.00 13.32           N  
ATOM   3742  CE1 HIS A 464      32.269  17.667  33.045  1.00 12.50           C  
ATOM   3743  NE2 HIS A 464      32.179  18.575  32.090  1.00 13.30           N  
ATOM   3744  N   GLY A 465      31.259  13.452  32.251  1.00 10.87           N  
ATOM   3745  CA  GLY A 465      31.255  12.449  33.299  1.00 11.64           C  
ATOM   3746  C   GLY A 465      30.795  13.069  34.611  1.00 12.88           C  
ATOM   3747  O   GLY A 465      31.273  14.136  35.001  1.00 10.98           O  
ATOM   3748  N   LEU A 466      29.876  12.402  35.304  1.00 13.83           N  
ATOM   3749  CA  LEU A 466      29.363  12.929  36.561  1.00 14.36           C  
ATOM   3750  C   LEU A 466      30.302  12.699  37.741  1.00 14.88           C  
ATOM   3751  O   LEU A 466      29.995  13.070  38.872  1.00 15.23           O  
ATOM   3752  CB  LEU A 466      27.981  12.353  36.849  1.00 13.80           C  
ATOM   3753  CG  LEU A 466      26.887  12.844  35.892  1.00 14.11           C  
ATOM   3754  CD1 LEU A 466      25.560  12.236  36.297  1.00 14.56           C  
ATOM   3755  CD2 LEU A 466      26.802  14.373  35.930  1.00 10.54           C  
ATOM   3756  N   GLN A 467      31.441  12.068  37.471  1.00 13.49           N  
ATOM   3757  CA  GLN A 467      32.457  11.846  38.492  1.00 12.88           C  
ATOM   3758  C   GLN A 467      33.735  12.542  38.018  1.00 12.90           C  
ATOM   3759  O   GLN A 467      34.842  12.211  38.454  1.00 13.07           O  
ATOM   3760  CB  GLN A 467      32.721  10.349  38.721  1.00 14.00           C  
ATOM   3761  CG  GLN A 467      31.673   9.641  39.581  1.00 16.31           C  
ATOM   3762  CD  GLN A 467      32.168   8.316  40.153  1.00 17.83           C  
ATOM   3763  NE2 GLN A 467      32.672   8.366  41.375  1.00 15.60           N  
ATOM   3764  OE1 GLN A 467      32.104   7.263  39.500  1.00 19.80           O  
ATOM   3765  N   ASP A 468      33.577  13.502  37.108  1.00 11.39           N  
ATOM   3766  CA  ASP A 468      34.722  14.251  36.598  1.00 11.29           C  
ATOM   3767  C   ASP A 468      34.899  15.502  37.454  1.00 12.06           C  
ATOM   3768  O   ASP A 468      34.158  16.470  37.305  1.00 13.31           O  
ATOM   3769  CB  ASP A 468      34.500  14.653  35.136  1.00  9.81           C  
ATOM   3770  CG  ASP A 468      35.718  15.348  34.530  1.00  8.87           C  
ATOM   3771  OD1 ASP A 468      36.613  15.771  35.297  1.00  9.92           O  
ATOM   3772  OD2 ASP A 468      35.777  15.480  33.294  1.00  9.57           O1-
ATOM   3773  N   TRP A 469      35.878  15.474  38.352  1.00 13.71           N  
ATOM   3774  CA  TRP A 469      36.145  16.604  39.239  1.00 14.23           C  
ATOM   3775  C   TRP A 469      37.316  17.456  38.731  1.00 14.39           C  
ATOM   3776  O   TRP A 469      37.755  18.402  39.402  1.00 13.59           O  
ATOM   3777  CB  TRP A 469      36.428  16.098  40.660  1.00 13.09           C  
ATOM   3778  CG  TRP A 469      35.312  15.170  41.133  1.00 13.88           C  
ATOM   3779  CD1 TRP A 469      35.419  13.880  41.479  1.00 16.57           C  
ATOM   3780  CD2 TRP A 469      33.953  15.551  41.270  1.00 14.13           C  
ATOM   3781  CE2 TRP A 469      33.258  14.424  41.687  1.00 15.46           C  
ATOM   3782  CE3 TRP A 469      33.257  16.748  41.069  1.00 13.38           C  
ATOM   3783  NE1 TRP A 469      34.103  13.429  41.823  1.00 16.23           N  
ATOM   3784  CZ2 TRP A 469      31.875  14.415  41.904  1.00 15.60           C  
ATOM   3785  CZ3 TRP A 469      31.866  16.732  41.300  1.00 14.70           C  
ATOM   3786  CH2 TRP A 469      31.209  15.620  41.696  1.00 16.61           C  
ATOM   3787  N   ASN A 470      37.798  17.099  37.555  1.00 13.78           N  
ATOM   3788  CA  ASN A 470      38.863  17.860  36.878  1.00 13.71           C  
ATOM   3789  C   ASN A 470      38.191  19.049  36.195  1.00 13.22           C  
ATOM   3790  O   ASN A 470      38.470  20.214  36.520  1.00 13.37           O  
ATOM   3791  CB  ASN A 470      39.566  16.971  35.850  1.00 16.16           C  
ATOM   3792  CG  ASN A 470      40.600  17.724  35.012  1.00 20.05           C  
ATOM   3793  ND2 ASN A 470      41.000  18.926  35.381  1.00 20.61           N  
ATOM   3794  OD1 ASN A 470      41.060  17.208  33.994  1.00 25.47           O  
ATOM   3795  N   VAL A 471      37.323  18.673  35.275  1.00 11.66           N  
ATOM   3796  CA  VAL A 471      36.449  19.593  34.538  1.00 12.93           C  
ATOM   3797  C   VAL A 471      35.028  19.341  35.060  1.00 13.56           C  
ATOM   3798  O   VAL A 471      34.310  18.468  34.550  1.00 13.39           O  
ATOM   3799  CB  VAL A 471      36.554  19.323  33.032  1.00 13.28           C  
ATOM   3800  CG1 VAL A 471      35.544  20.125  32.208  1.00 13.66           C  
ATOM   3801  CG2 VAL A 471      37.928  19.675  32.452  1.00 11.06           C  
ATOM   3802  N   THR A 472      34.703  20.121  36.079  1.00 12.00           N  
ATOM   3803  CA  THR A 472      33.443  20.020  36.851  1.00 12.17           C  
ATOM   3804  C   THR A 472      32.174  20.074  35.986  1.00  9.60           C  
ATOM   3805  O   THR A 472      32.149  20.720  34.926  1.00 11.68           O  
ATOM   3806  CB  THR A 472      33.355  21.152  37.869  1.00 10.85           C  
ATOM   3807  CG2 THR A 472      34.506  21.130  38.877  1.00 10.20           C  
ATOM   3808  OG1 THR A 472      33.389  22.404  37.207  1.00 13.05           O  
ATOM   3809  N   PRO A 473      31.112  19.390  36.457  1.00 11.64           N  
ATOM   3810  CA  PRO A 473      29.823  19.309  35.762  1.00 12.03           C  
ATOM   3811  C   PRO A 473      29.163  20.661  35.480  1.00 11.61           C  
ATOM   3812  O   PRO A 473      28.415  20.788  34.507  1.00  9.64           O  
ATOM   3813  CB  PRO A 473      28.975  18.442  36.667  1.00 12.22           C  
ATOM   3814  CG  PRO A 473      29.827  18.026  37.858  1.00 13.39           C  
ATOM   3815  CD  PRO A 473      31.182  18.638  37.716  1.00 10.08           C  
ATOM   3816  N   GLU A 474      29.431  21.657  36.329  1.00 11.51           N  
ATOM   3817  CA  GLU A 474      28.851  22.997  36.159  1.00 11.13           C  
ATOM   3818  C   GLU A 474      29.169  23.542  34.770  1.00 11.16           C  
ATOM   3819  O   GLU A 474      28.398  24.335  34.214  1.00 12.54           O  
ATOM   3820  CB  GLU A 474      29.396  23.966  37.226  1.00 12.05           C  
ATOM   3821  CG  GLU A 474      30.898  24.218  37.115  1.00 14.77           C  
ATOM   3822  CD  GLU A 474      31.472  25.003  38.284  1.00 17.24           C  
ATOM   3823  OE1 GLU A 474      32.609  24.692  38.704  1.00 15.86           O  
ATOM   3824  OE2 GLU A 474      30.797  25.931  38.774  1.00 19.81           O1-
ATOM   3825  N   GLN A 475      30.303  23.111  34.217  1.00 10.42           N  
ATOM   3826  CA  GLN A 475      30.745  23.550  32.894  1.00 12.21           C  
ATOM   3827  C   GLN A 475      29.729  23.164  31.826  1.00 12.17           C  
ATOM   3828  O   GLN A 475      29.389  23.968  30.961  1.00 13.04           O  
ATOM   3829  CB  GLN A 475      32.102  22.922  32.558  1.00 12.26           C  
ATOM   3830  CG  GLN A 475      33.217  23.324  33.511  1.00 11.49           C  
ATOM   3831  CD  GLN A 475      33.739  24.721  33.248  1.00 11.65           C  
ATOM   3832  NE2 GLN A 475      34.809  25.082  33.939  1.00 11.28           N  
ATOM   3833  OE1 GLN A 475      33.189  25.469  32.435  1.00 14.22           O  
ATOM   3834  N   ALA A 476      29.259  21.924  31.889  1.00 11.41           N  
ATOM   3835  CA  ALA A 476      28.266  21.432  30.946  1.00 12.85           C  
ATOM   3836  C   ALA A 476      26.899  21.977  31.349  1.00 11.85           C  
ATOM   3837  O   ALA A 476      26.109  22.405  30.507  1.00 12.43           O  
ATOM   3838  CB  ALA A 476      28.237  19.907  30.968  1.00 12.72           C  
ATOM   3839  N   TYR A 477      26.631  21.961  32.649  1.00 12.54           N  
ATOM   3840  CA  TYR A 477      25.360  22.452  33.166  1.00 12.82           C  
ATOM   3841  C   TYR A 477      25.115  23.912  32.764  1.00 12.32           C  
ATOM   3842  O   TYR A 477      24.058  24.243  32.235  1.00 13.38           O  
ATOM   3843  CB  TYR A 477      25.327  22.317  34.688  1.00 14.75           C  
ATOM   3844  CG  TYR A 477      24.044  22.807  35.327  1.00 19.23           C  
ATOM   3845  CD1 TYR A 477      22.872  22.048  35.269  1.00 22.33           C  
ATOM   3846  CD2 TYR A 477      24.002  24.030  35.992  1.00 20.27           C  
ATOM   3847  CE1 TYR A 477      21.688  22.499  35.863  1.00 23.47           C  
ATOM   3848  CE2 TYR A 477      22.823  24.490  36.589  1.00 23.77           C  
ATOM   3849  CZ  TYR A 477      21.673  23.720  36.520  1.00 24.47           C  
ATOM   3850  OH  TYR A 477      20.518  24.180  37.110  1.00 27.18           O  
ATOM   3851  N   ASN A 478      26.089  24.786  32.996  1.00 11.80           N  
ATOM   3852  CA  ASN A 478      25.914  26.190  32.636  1.00 10.76           C  
ATOM   3853  C   ASN A 478      25.659  26.416  31.146  1.00 13.15           C  
ATOM   3854  O   ASN A 478      24.755  27.166  30.785  1.00 14.24           O  
ATOM   3855  CB  ASN A 478      27.123  27.022  33.081  1.00 10.70           C  
ATOM   3856  CG  ASN A 478      27.243  27.111  34.590  1.00 11.12           C  
ATOM   3857  ND2 ASN A 478      28.454  27.324  35.077  1.00 11.01           N  
ATOM   3858  OD1 ASN A 478      26.249  27.003  35.308  1.00 11.80           O  
ATOM   3859  N   PHE A 479      26.443  25.779  30.278  1.00 12.27           N  
ATOM   3860  CA  PHE A 479      26.242  25.960  28.843  1.00 12.67           C  
ATOM   3861  C   PHE A 479      24.847  25.456  28.469  1.00 12.58           C  
ATOM   3862  O   PHE A 479      24.118  26.087  27.697  1.00 13.59           O  
ATOM   3863  CB  PHE A 479      27.296  25.188  28.038  1.00 12.85           C  
ATOM   3864  CG  PHE A 479      27.428  25.653  26.612  1.00 12.35           C  
ATOM   3865  CD1 PHE A 479      28.169  26.793  26.306  1.00 16.09           C  
ATOM   3866  CD2 PHE A 479      26.801  24.967  25.576  1.00 13.14           C  
ATOM   3867  CE1 PHE A 479      28.288  27.252  24.978  1.00 13.79           C  
ATOM   3868  CE2 PHE A 479      26.907  25.411  24.248  1.00 13.77           C  
ATOM   3869  CZ  PHE A 479      27.655  26.560  23.948  1.00 13.74           C  
ATOM   3870  N   TRP A 480      24.483  24.311  29.024  1.00 13.04           N  
ATOM   3871  CA  TRP A 480      23.180  23.720  28.777  1.00 14.54           C  
ATOM   3872  C   TRP A 480      22.055  24.713  29.101  1.00 17.60           C  
ATOM   3873  O   TRP A 480      21.159  24.931  28.285  1.00 17.12           O  
ATOM   3874  CB  TRP A 480      23.049  22.454  29.625  1.00 14.55           C  
ATOM   3875  CG  TRP A 480      21.695  21.802  29.623  1.00 16.84           C  
ATOM   3876  CD1 TRP A 480      20.673  22.022  30.509  1.00 18.40           C  
ATOM   3877  CD2 TRP A 480      21.225  20.798  28.710  1.00 15.92           C  
ATOM   3878  CE2 TRP A 480      19.911  20.452  29.108  1.00 17.01           C  
ATOM   3879  CE3 TRP A 480      21.785  20.157  27.596  1.00 14.62           C  
ATOM   3880  NE1 TRP A 480      19.602  21.211  30.206  1.00 17.82           N  
ATOM   3881  CZ2 TRP A 480      19.149  19.490  28.430  1.00 16.15           C  
ATOM   3882  CZ3 TRP A 480      21.027  19.201  26.922  1.00 12.60           C  
ATOM   3883  CH2 TRP A 480      19.724  18.878  27.343  1.00 15.36           C  
ATOM   3884  N   LYS A 481      22.114  25.320  30.286  1.00 19.16           N  
ATOM   3885  CA  LYS A 481      21.105  26.287  30.719  1.00 21.71           C  
ATOM   3886  C   LYS A 481      21.091  27.625  29.974  1.00 22.19           C  
ATOM   3887  O   LYS A 481      20.037  28.248  29.842  1.00 22.66           O  
ATOM   3888  CB  LYS A 481      21.255  26.581  32.213  1.00 23.31           C  
ATOM   3889  CG  LYS A 481      20.761  25.476  33.132  1.00 28.21           C  
ATOM   3890  CD  LYS A 481      20.074  26.079  34.349  1.00 32.86           C  
ATOM   3891  CE  LYS A 481      20.942  27.156  35.011  1.00 34.24           C  
ATOM   3892  NZ  LYS A 481      20.215  27.935  36.059  1.00 36.83           N1+
ATOM   3893  N   ALA A 482      22.252  28.068  29.494  1.00 21.86           N  
ATOM   3894  CA  ALA A 482      22.348  29.347  28.792  1.00 22.10           C  
ATOM   3895  C   ALA A 482      21.883  29.261  27.348  1.00 23.20           C  
ATOM   3896  O   ALA A 482      21.627  30.282  26.709  1.00 23.54           O  
ATOM   3897  CB  ALA A 482      23.784  29.873  28.843  1.00 23.03           C  
ATOM   3898  N   LEU A 483      21.777  28.045  26.827  1.00 22.47           N  
ATOM   3899  CA  LEU A 483      21.332  27.882  25.453  1.00 23.13           C  
ATOM   3900  C   LEU A 483      19.894  28.355  25.326  1.00 26.18           C  
ATOM   3901  O   LEU A 483      19.036  27.990  26.134  1.00 27.93           O  
ATOM   3902  CB  LEU A 483      21.450  26.422  25.016  1.00 21.05           C  
ATOM   3903  CG  LEU A 483      22.863  26.024  24.591  1.00 18.06           C  
ATOM   3904  CD1 LEU A 483      22.929  24.534  24.335  1.00 16.70           C  
ATOM   3905  CD2 LEU A 483      23.246  26.814  23.340  1.00 18.14           C  
ATOM   3906  N   PRO A 484      19.615  29.189  24.316  1.00 27.10           N  
ATOM   3907  CA  PRO A 484      18.266  29.712  24.090  1.00 29.00           C  
ATOM   3908  C   PRO A 484      17.209  28.610  24.061  1.00 30.52           C  
ATOM   3909  O   PRO A 484      17.505  27.455  23.764  1.00 31.47           O  
ATOM   3910  CB  PRO A 484      18.397  30.455  22.756  1.00 27.52           C  
ATOM   3911  CG  PRO A 484      19.607  29.828  22.103  1.00 30.20           C  
ATOM   3912  CD  PRO A 484      20.537  29.644  23.262  1.00 27.51           C  
ATOM   3913  N   GLU A 485      15.978  28.977  24.389  1.00 32.63           N  
ATOM   3914  CA  GLU A 485      14.864  28.038  24.420  1.00 34.76           C  
ATOM   3915  C   GLU A 485      14.586  27.391  23.059  1.00 33.39           C  
ATOM   3916  O   GLU A 485      14.651  28.050  22.020  1.00 33.15           O  
ATOM   3917  CB  GLU A 485      13.603  28.762  24.917  1.00 38.47           C  
ATOM   3918  CG  GLU A 485      12.407  27.857  25.158  1.00 43.58           C  
ATOM   3919  CD  GLU A 485      12.691  26.777  26.185  1.00 47.20           C  
ATOM   3920  OE1 GLU A 485      12.972  27.122  27.355  1.00 48.13           O  
ATOM   3921  OE2 GLU A 485      12.632  25.581  25.819  1.00 49.99           O1-
ATOM   3922  N   GLY A 486      14.285  26.094  23.079  1.00 32.11           N  
ATOM   3923  CA  GLY A 486      13.975  25.371  21.856  1.00 29.84           C  
ATOM   3924  C   GLY A 486      15.157  24.993  20.980  1.00 28.88           C  
ATOM   3925  O   GLY A 486      14.978  24.377  19.926  1.00 27.25           O  
ATOM   3926  N   HIS A 487      16.363  25.357  21.409  1.00 26.67           N  
ATOM   3927  CA  HIS A 487      17.569  25.052  20.647  1.00 24.78           C  
ATOM   3928  C   HIS A 487      17.860  23.545  20.655  1.00 23.13           C  
ATOM   3929  O   HIS A 487      17.669  22.875  21.671  1.00 23.11           O  
ATOM   3930  CB  HIS A 487      18.754  25.824  21.234  1.00 24.92           C  
ATOM   3931  CG  HIS A 487      19.900  25.970  20.287  1.00 24.82           C  
ATOM   3932  CD2 HIS A 487      20.208  26.955  19.413  1.00 23.73           C  
ATOM   3933  ND1 HIS A 487      20.852  24.989  20.111  1.00 27.14           N  
ATOM   3934  CE1 HIS A 487      21.697  25.362  19.168  1.00 24.44           C  
ATOM   3935  NE2 HIS A 487      21.328  26.551  18.728  1.00 25.59           N  
ATOM   3936  N   ALA A 488      18.311  23.011  19.522  1.00 19.46           N  
ATOM   3937  CA  ALA A 488      18.614  21.583  19.439  1.00 18.53           C  
ATOM   3938  C   ALA A 488      19.836  21.265  20.294  1.00 17.44           C  
ATOM   3939  O   ALA A 488      20.956  21.708  20.003  1.00 18.12           O  
ATOM   3940  CB  ALA A 488      18.864  21.169  17.987  1.00 17.18           C  
ATOM   3941  N   LYS A 489      19.616  20.496  21.351  1.00 15.92           N  
ATOM   3942  CA  LYS A 489      20.691  20.133  22.257  1.00 14.93           C  
ATOM   3943  C   LYS A 489      20.413  18.791  22.909  1.00 13.95           C  
ATOM   3944  O   LYS A 489      19.262  18.437  23.154  1.00 12.28           O  
ATOM   3945  CB  LYS A 489      20.833  21.200  23.354  1.00 17.23           C  
ATOM   3946  CG  LYS A 489      19.594  21.349  24.243  1.00 16.41           C  
ATOM   3947  CD  LYS A 489      19.769  22.434  25.311  1.00 18.05           C  
ATOM   3948  CE  LYS A 489      18.555  22.478  26.256  1.00 17.37           C  
ATOM   3949  NZ  LYS A 489      18.623  23.585  27.257  1.00 17.82           N1+
ATOM   3950  N   HIS A 490      21.477  18.040  23.182  1.00 13.21           N  
ATOM   3951  CA  HIS A 490      21.356  16.747  23.842  1.00 13.17           C  
ATOM   3952  C   HIS A 490      22.605  16.516  24.663  1.00 13.26           C  
ATOM   3953  O   HIS A 490      23.692  16.976  24.301  1.00 13.44           O  
ATOM   3954  CB  HIS A 490      21.197  15.604  22.837  1.00 13.97           C  
ATOM   3955  CG  HIS A 490      19.954  15.689  22.014  1.00 14.29           C  
ATOM   3956  CD2 HIS A 490      18.697  15.249  22.250  1.00 15.83           C  
ATOM   3957  ND1 HIS A 490      19.922  16.299  20.778  1.00 16.28           N  
ATOM   3958  CE1 HIS A 490      18.697  16.228  20.287  1.00 16.21           C  
ATOM   3959  NE2 HIS A 490      17.934  15.596  21.160  1.00 16.08           N  
ATOM   3960  N   ALA A 491      22.448  15.806  25.770  1.00 11.01           N  
ATOM   3961  CA  ALA A 491      23.574  15.535  26.630  1.00 12.85           C  
ATOM   3962  C   ALA A 491      23.682  14.071  27.018  1.00 13.31           C  
ATOM   3963  O   ALA A 491      22.677  13.402  27.257  1.00 15.96           O  
ATOM   3964  CB  ALA A 491      23.484  16.397  27.884  1.00 11.24           C  
ATOM   3965  N   PHE A 492      24.915  13.580  27.061  1.00 12.07           N  
ATOM   3966  CA  PHE A 492      25.182  12.223  27.488  1.00 11.17           C  
ATOM   3967  C   PHE A 492      25.988  12.392  28.769  1.00 11.51           C  
ATOM   3968  O   PHE A 492      27.087  12.945  28.750  1.00 10.21           O  
ATOM   3969  CB  PHE A 492      26.025  11.455  26.468  1.00 13.67           C  
ATOM   3970  CG  PHE A 492      25.338  11.214  25.155  1.00 15.76           C  
ATOM   3971  CD1 PHE A 492      25.245  12.224  24.206  1.00 16.13           C  
ATOM   3972  CD2 PHE A 492      24.801   9.961  24.858  1.00 17.24           C  
ATOM   3973  CE1 PHE A 492      24.632  11.995  22.974  1.00 18.06           C  
ATOM   3974  CE2 PHE A 492      24.183   9.718  23.629  1.00 16.68           C  
ATOM   3975  CZ  PHE A 492      24.100  10.738  22.684  1.00 17.72           C  
ATOM   3976  N   LEU A 493      25.440  11.936  29.885  1.00 12.48           N  
ATOM   3977  CA  LEU A 493      26.136  12.043  31.160  1.00 13.24           C  
ATOM   3978  C   LEU A 493      26.441  10.648  31.650  1.00 12.81           C  
ATOM   3979  O   LEU A 493      25.528   9.866  31.915  1.00 14.09           O  
ATOM   3980  CB  LEU A 493      25.271  12.761  32.203  1.00 16.16           C  
ATOM   3981  CG  LEU A 493      24.869  14.225  31.977  1.00 18.90           C  
ATOM   3982  CD1 LEU A 493      26.085  15.042  31.572  1.00 19.74           C  
ATOM   3983  CD2 LEU A 493      23.811  14.306  30.909  1.00 24.17           C  
ATOM   3984  N   HIS A 494      27.721  10.333  31.774  1.00 11.50           N  
ATOM   3985  CA  HIS A 494      28.116   9.014  32.230  1.00 10.72           C  
ATOM   3986  C   HIS A 494      28.653   9.101  33.644  1.00 10.33           C  
ATOM   3987  O   HIS A 494      28.693  10.182  34.220  1.00 11.07           O  
ATOM   3988  CB  HIS A 494      29.169   8.411  31.296  1.00  8.26           C  
ATOM   3989  CG  HIS A 494      30.366   9.283  31.078  1.00  6.76           C  
ATOM   3990  CD2 HIS A 494      31.568   9.313  31.696  1.00  5.16           C  
ATOM   3991  ND1 HIS A 494      30.406  10.270  30.116  1.00  8.42           N  
ATOM   3992  CE1 HIS A 494      31.581  10.871  30.151  1.00  3.88           C  
ATOM   3993  NE2 HIS A 494      32.305  10.309  31.101  1.00  6.15           N  
ATOM   3994  N   ARG A 495      29.063   7.968  34.208  1.00 10.79           N  
ATOM   3995  CA  ARG A 495      29.579   7.950  35.575  1.00 12.14           C  
ATOM   3996  C   ARG A 495      31.095   7.928  35.651  1.00 12.89           C  
ATOM   3997  O   ARG A 495      31.658   7.801  36.735  1.00 15.75           O  
ATOM   3998  CB  ARG A 495      29.030   6.741  36.337  1.00 12.13           C  
ATOM   3999  CG  ARG A 495      27.532   6.742  36.494  1.00 13.09           C  
ATOM   4000  CD  ARG A 495      27.074   7.903  37.344  1.00 13.07           C  
ATOM   4001  NE  ARG A 495      25.650   8.142  37.160  1.00 14.19           N  
ATOM   4002  CZ  ARG A 495      24.948   9.059  37.814  1.00 15.04           C  
ATOM   4003  NH1 ARG A 495      25.532   9.841  38.718  1.00 16.03           N1+
ATOM   4004  NH2 ARG A 495      23.658   9.198  37.552  1.00 14.51           N  
ATOM   4005  N   GLY A 496      31.760   8.043  34.508  1.00 13.81           N  
ATOM   4006  CA  GLY A 496      33.210   8.026  34.518  1.00 11.86           C  
ATOM   4007  C   GLY A 496      33.771   9.378  34.905  1.00 12.10           C  
ATOM   4008  O   GLY A 496      33.027  10.305  35.263  1.00 10.52           O  
ATOM   4009  N   ALA A 497      35.094   9.491  34.858  1.00 11.27           N  
ATOM   4010  CA  ALA A 497      35.746  10.752  35.175  1.00 11.65           C  
ATOM   4011  C   ALA A 497      36.112  11.404  33.844  1.00 12.51           C  
ATOM   4012  O   ALA A 497      35.321  11.374  32.901  1.00 13.10           O  
ATOM   4013  CB  ALA A 497      36.987  10.519  36.029  1.00 10.08           C  
ATOM   4014  N   HIS A 498      37.311  11.971  33.762  1.00 13.16           N  
ATOM   4015  CA  HIS A 498      37.768  12.663  32.556  1.00 13.79           C  
ATOM   4016  C   HIS A 498      38.149  11.696  31.425  1.00 13.55           C  
ATOM   4017  O   HIS A 498      39.285  11.709  30.943  1.00 14.42           O  
ATOM   4018  CB  HIS A 498      38.967  13.538  32.928  1.00 13.58           C  
ATOM   4019  CG  HIS A 498      39.132  14.742  32.058  1.00 13.80           C  
ATOM   4020  CD2 HIS A 498      40.173  15.157  31.298  1.00 13.11           C  
ATOM   4021  ND1 HIS A 498      38.158  15.711  31.929  1.00 14.50           N  
ATOM   4022  CE1 HIS A 498      38.593  16.669  31.133  1.00 15.58           C  
ATOM   4023  NE2 HIS A 498      39.816  16.357  30.736  1.00 15.66           N  
ATOM   4024  N   ILE A 499      37.185  10.886  30.986  1.00 13.68           N  
ATOM   4025  CA  ILE A 499      37.418   9.880  29.949  1.00 13.14           C  
ATOM   4026  C   ILE A 499      36.428   9.898  28.784  1.00 12.81           C  
ATOM   4027  O   ILE A 499      35.381  10.546  28.851  1.00 10.47           O  
ATOM   4028  CB  ILE A 499      37.363   8.475  30.564  1.00 12.47           C  
ATOM   4029  CG1 ILE A 499      35.961   8.237  31.143  1.00 14.97           C  
ATOM   4030  CG2 ILE A 499      38.402   8.346  31.663  1.00 13.12           C  
ATOM   4031  CD1 ILE A 499      35.745   6.854  31.732  1.00 16.38           C  
ATOM   4032  N   TYR A 500      36.776   9.162  27.728  1.00 11.91           N  
ATOM   4033  CA  TYR A 500      35.941   9.032  26.536  1.00 12.01           C  
ATOM   4034  C   TYR A 500      34.921   7.928  26.794  1.00 11.39           C  
ATOM   4035  O   TYR A 500      35.077   7.156  27.740  1.00 10.53           O  
ATOM   4036  CB  TYR A 500      36.809   8.671  25.325  1.00 12.15           C  
ATOM   4037  CG  TYR A 500      37.491   9.870  24.703  1.00 16.62           C  
ATOM   4038  CD1 TYR A 500      38.880   9.914  24.538  1.00 17.81           C  
ATOM   4039  CD2 TYR A 500      36.743  10.969  24.285  1.00 17.99           C  
ATOM   4040  CE1 TYR A 500      39.506  11.040  23.969  1.00 19.07           C  
ATOM   4041  CE2 TYR A 500      37.349  12.089  23.720  1.00 21.30           C  
ATOM   4042  CZ  TYR A 500      38.728  12.121  23.563  1.00 22.33           C  
ATOM   4043  OH  TYR A 500      39.315  13.239  22.991  1.00 24.05           O  
ATOM   4044  N   MET A 501      33.874   7.849  25.975  1.00 11.40           N  
ATOM   4045  CA  MET A 501      32.863   6.804  26.160  1.00 10.12           C  
ATOM   4046  C   MET A 501      32.405   6.171  24.834  1.00 10.87           C  
ATOM   4047  O   MET A 501      31.356   5.519  24.784  1.00 11.21           O  
ATOM   4048  CB  MET A 501      31.643   7.375  26.898  1.00  9.87           C  
ATOM   4049  CG  MET A 501      30.880   8.441  26.118  1.00  9.69           C  
ATOM   4050  SD  MET A 501      29.244   8.844  26.811  1.00 13.86           S  
ATOM   4051  CE  MET A 501      28.238   7.513  26.163  1.00 10.19           C  
ATOM   4052  N   ASN A 502      33.193   6.347  23.777  1.00  9.30           N  
ATOM   4053  CA  ASN A 502      32.838   5.816  22.459  1.00 10.11           C  
ATOM   4054  C   ASN A 502      33.293   4.377  22.197  1.00  9.29           C  
ATOM   4055  O   ASN A 502      33.189   3.890  21.074  1.00  8.78           O  
ATOM   4056  CB  ASN A 502      33.401   6.733  21.370  1.00 10.47           C  
ATOM   4057  CG  ASN A 502      34.919   6.782  21.383  1.00 13.84           C  
ATOM   4058  ND2 ASN A 502      35.537   6.648  20.210  1.00 15.74           N  
ATOM   4059  OD1 ASN A 502      35.528   6.944  22.439  1.00 13.52           O  
ATOM   4060  N   SER A 503      33.792   3.701  23.227  1.00  9.27           N  
ATOM   4061  CA  SER A 503      34.250   2.314  23.085  1.00  9.16           C  
ATOM   4062  C   SER A 503      33.654   1.442  24.180  1.00  9.44           C  
ATOM   4063  O   SER A 503      34.275   0.490  24.633  1.00 10.93           O  
ATOM   4064  CB  SER A 503      35.775   2.244  23.167  1.00  6.78           C  
ATOM   4065  OG  SER A 503      36.371   2.896  22.063  1.00 11.77           O  
ATOM   4066  N   TRP A 504      32.445   1.773  24.606  1.00 10.09           N  
ATOM   4067  CA  TRP A 504      31.793   1.028  25.669  1.00  9.58           C  
ATOM   4068  C   TRP A 504      30.834  -0.006  25.070  1.00  9.31           C  
ATOM   4069  O   TRP A 504      30.352   0.150  23.939  1.00  9.34           O  
ATOM   4070  CB  TRP A 504      31.050   2.003  26.579  1.00  8.17           C  
ATOM   4071  CG  TRP A 504      31.983   2.902  27.398  1.00  9.08           C  
ATOM   4072  CD1 TRP A 504      33.316   2.998  27.290  1.00  9.21           C  
ATOM   4073  CD2 TRP A 504      31.565   3.795  28.420  1.00  8.95           C  
ATOM   4074  CE2 TRP A 504      32.707   4.416  28.909  1.00  8.88           C  
ATOM   4075  CE3 TRP A 504      30.321   4.125  28.969  1.00  9.51           C  
ATOM   4076  NE1 TRP A 504      33.749   3.961  28.258  1.00  7.56           N  
ATOM   4077  CZ2 TRP A 504      32.681   5.367  29.937  1.00  8.59           C  
ATOM   4078  CZ3 TRP A 504      30.304   5.084  30.003  1.00 10.37           C  
ATOM   4079  CH2 TRP A 504      31.429   5.675  30.463  1.00  8.75           C  
ATOM   4080  N   GLN A 505      30.590  -1.032  25.866  1.00  9.56           N  
ATOM   4081  CA  GLN A 505      29.754  -2.179  25.476  1.00  9.95           C  
ATOM   4082  C   GLN A 505      28.268  -1.963  25.810  1.00 10.18           C  
ATOM   4083  O   GLN A 505      27.382  -2.569  25.190  1.00 11.18           O  
ATOM   4084  CB  GLN A 505      30.216  -3.437  26.227  1.00  8.94           C  
ATOM   4085  CG  GLN A 505      29.299  -4.643  26.002  1.00 12.21           C  
ATOM   4086  CD  GLN A 505      29.619  -5.829  26.920  1.00 14.57           C  
ATOM   4087  NE2 GLN A 505      30.063  -6.962  26.408  1.00 13.34           N  
ATOM   4088  OE1 GLN A 505      29.461  -5.727  28.137  1.00 16.93           O  
ATOM   4089  N   SER A 506      28.017  -1.096  26.774  1.00  9.71           N  
ATOM   4090  CA  SER A 506      26.650  -0.854  27.281  1.00  9.11           C  
ATOM   4091  C   SER A 506      25.841   0.157  26.440  1.00 10.57           C  
ATOM   4092  O   SER A 506      24.607   0.221  26.529  1.00 10.07           O  
ATOM   4093  CB  SER A 506      26.703  -0.316  28.711  1.00  8.30           C  
ATOM   4094  OG  SER A 506      27.275   0.982  28.723  1.00 10.54           O  
ATOM   4095  N   ILE A 507      26.508   0.956  25.622  1.00  9.78           N  
ATOM   4096  CA  ILE A 507      25.795   1.971  24.810  1.00 11.72           C  
ATOM   4097  C   ILE A 507      26.393   2.100  23.404  1.00 11.38           C  
ATOM   4098  O   ILE A 507      27.619   2.049  23.225  1.00 11.42           O  
ATOM   4099  CB  ILE A 507      25.862   3.336  25.498  1.00 11.41           C  
ATOM   4100  CG1 ILE A 507      25.072   4.418  24.758  1.00 13.99           C  
ATOM   4101  CG2 ILE A 507      27.287   3.874  25.623  1.00 11.25           C  
ATOM   4102  CD1 ILE A 507      24.719   5.614  25.645  1.00 16.19           C  
ATOM   4103  N   ASP A 508      25.484   2.274  22.447  1.00 10.10           N  
ATOM   4104  CA  ASP A 508      25.832   2.418  21.020  1.00  9.02           C  
ATOM   4105  C   ASP A 508      26.093   3.877  20.685  1.00  8.53           C  
ATOM   4106  O   ASP A 508      25.466   4.451  19.794  1.00  7.91           O  
ATOM   4107  CB  ASP A 508      24.709   1.872  20.129  1.00 11.03           C  
ATOM   4108  CG  ASP A 508      23.346   2.511  20.393  1.00 11.02           C  
ATOM   4109  OD1 ASP A 508      23.194   3.324  21.381  1.00  9.86           O  
ATOM   4110  OD2 ASP A 508      22.346   2.232  19.626  1.00 10.36           O1-
ATOM   4111  N   PHE A 509      27.044   4.467  21.401  1.00  7.75           N  
ATOM   4112  CA  PHE A 509      27.398   5.865  21.215  1.00  7.70           C  
ATOM   4113  C   PHE A 509      27.872   6.215  19.805  1.00  7.59           C  
ATOM   4114  O   PHE A 509      27.312   7.103  19.177  1.00  9.75           O  
ATOM   4115  CB  PHE A 509      28.469   6.267  22.232  1.00  7.79           C  
ATOM   4116  CG  PHE A 509      28.793   7.738  22.225  1.00  8.45           C  
ATOM   4117  CD1 PHE A 509      27.869   8.666  22.695  1.00 10.35           C  
ATOM   4118  CD2 PHE A 509      30.019   8.193  21.746  1.00  9.14           C  
ATOM   4119  CE1 PHE A 509      28.160  10.037  22.691  1.00 11.02           C  
ATOM   4120  CE2 PHE A 509      30.321   9.554  21.735  1.00 10.58           C  
ATOM   4121  CZ  PHE A 509      29.388  10.480  22.210  1.00 10.26           C  
ATOM   4122  N   SER A 510      28.891   5.520  19.303  1.00  8.51           N  
ATOM   4123  CA  SER A 510      29.428   5.800  17.966  1.00  9.20           C  
ATOM   4124  C   SER A 510      28.380   5.690  16.862  1.00  9.71           C  
ATOM   4125  O   SER A 510      28.361   6.497  15.924  1.00  9.10           O  
ATOM   4126  CB  SER A 510      30.598   4.864  17.650  1.00  7.24           C  
ATOM   4127  OG  SER A 510      31.667   5.046  18.565  1.00 12.51           O  
ATOM   4128  N   GLU A 511      27.515   4.689  16.983  1.00  7.74           N  
ATOM   4129  CA  GLU A 511      26.474   4.455  15.998  1.00  7.73           C  
ATOM   4130  C   GLU A 511      25.416   5.549  16.071  1.00  8.54           C  
ATOM   4131  O   GLU A 511      24.851   5.938  15.050  1.00  9.96           O  
ATOM   4132  CB  GLU A 511      25.837   3.071  16.214  1.00  8.91           C  
ATOM   4133  CG  GLU A 511      26.819   1.900  16.024  1.00  8.72           C  
ATOM   4134  CD  GLU A 511      27.617   1.553  17.281  1.00 11.08           C  
ATOM   4135  OE1 GLU A 511      27.526   2.277  18.296  1.00 10.53           O  
ATOM   4136  OE2 GLU A 511      28.346   0.538  17.250  1.00 13.99           O1-
ATOM   4137  N   THR A 512      25.167   6.060  17.274  1.00  7.41           N  
ATOM   4138  CA  THR A 512      24.193   7.125  17.454  1.00  8.14           C  
ATOM   4139  C   THR A 512      24.759   8.398  16.837  1.00  8.54           C  
ATOM   4140  O   THR A 512      24.070   9.102  16.101  1.00 10.43           O  
ATOM   4141  CB  THR A 512      23.889   7.354  18.941  1.00  7.86           C  
ATOM   4142  CG2 THR A 512      22.990   8.563  19.133  1.00  9.89           C  
ATOM   4143  OG1 THR A 512      23.227   6.198  19.462  1.00  7.07           O  
ATOM   4144  N   ILE A 513      26.023   8.684  17.126  1.00  8.64           N  
ATOM   4145  CA  ILE A 513      26.681   9.866  16.576  1.00  6.27           C  
ATOM   4146  C   ILE A 513      26.758   9.759  15.058  1.00  7.23           C  
ATOM   4147  O   ILE A 513      26.622  10.759  14.346  1.00  6.53           O  
ATOM   4148  CB  ILE A 513      28.109  10.028  17.156  1.00  7.56           C  
ATOM   4149  CG1 ILE A 513      28.022  10.282  18.666  1.00  9.26           C  
ATOM   4150  CG2 ILE A 513      28.844  11.184  16.477  1.00  7.26           C  
ATOM   4151  CD1 ILE A 513      27.028  11.388  19.072  1.00  9.26           C  
ATOM   4152  N   ASN A 514      26.963   8.538  14.564  1.00  6.62           N  
ATOM   4153  CA  ASN A 514      27.050   8.289  13.129  1.00  4.98           C  
ATOM   4154  C   ASN A 514      25.799   8.872  12.480  1.00  6.02           C  
ATOM   4155  O   ASN A 514      25.878   9.735  11.594  1.00  8.00           O  
ATOM   4156  CB  ASN A 514      27.126   6.766  12.862  1.00  5.55           C  
ATOM   4157  CG  ASN A 514      27.383   6.438  11.408  1.00  7.65           C  
ATOM   4158  ND2 ASN A 514      28.160   5.383  11.158  1.00  6.60           N  
ATOM   4159  OD1 ASN A 514      26.874   7.118  10.512  1.00 10.10           O  
ATOM   4160  N   ALA A 515      24.639   8.409  12.937  1.00  7.10           N  
ATOM   4161  CA  ALA A 515      23.370   8.868  12.385  1.00  9.12           C  
ATOM   4162  C   ALA A 515      23.232  10.388  12.455  1.00  9.27           C  
ATOM   4163  O   ALA A 515      22.800  11.025  11.493  1.00 10.79           O  
ATOM   4164  CB  ALA A 515      22.210   8.202  13.120  1.00  8.53           C  
ATOM   4165  N   TYR A 516      23.611  10.967  13.589  1.00  9.89           N  
ATOM   4166  CA  TYR A 516      23.508  12.409  13.780  1.00 10.19           C  
ATOM   4167  C   TYR A 516      24.434  13.199  12.840  1.00 11.19           C  
ATOM   4168  O   TYR A 516      24.061  14.261  12.320  1.00 12.21           O  
ATOM   4169  CB  TYR A 516      23.857  12.769  15.226  1.00 11.11           C  
ATOM   4170  CG  TYR A 516      23.057  13.969  15.731  1.00 13.63           C  
ATOM   4171  CD1 TYR A 516      22.036  13.786  16.671  1.00 11.76           C  
ATOM   4172  CD2 TYR A 516      23.343  15.251  15.247  1.00 13.36           C  
ATOM   4173  CE1 TYR A 516      21.300  14.886  17.126  1.00 15.39           C  
ATOM   4174  CE2 TYR A 516      22.607  16.351  15.702  1.00 15.27           C  
ATOM   4175  CZ  TYR A 516      21.585  16.168  16.642  1.00 15.42           C  
ATOM   4176  OH  TYR A 516      20.870  17.237  17.083  1.00 15.50           O  
ATOM   4177  N   PHE A 517      25.623  12.668  12.632  1.00  9.49           N  
ATOM   4178  CA  PHE A 517      26.655  13.335  11.813  1.00 10.12           C  
ATOM   4179  C   PHE A 517      26.293  13.359  10.314  1.00  9.66           C  
ATOM   4180  O   PHE A 517      26.487  14.371   9.625  1.00  9.43           O  
ATOM   4181  CB  PHE A 517      28.001  12.627  11.979  1.00  9.79           C  
ATOM   4182  CG  PHE A 517      28.865  13.249  13.083  1.00  9.69           C  
ATOM   4183  CD1 PHE A 517      28.261  13.777  14.232  1.00 11.63           C  
ATOM   4184  CD2 PHE A 517      30.259  13.293  12.946  1.00  8.18           C  
ATOM   4185  CE1 PHE A 517      29.049  14.343  15.242  1.00 11.13           C  
ATOM   4186  CE2 PHE A 517      31.046  13.858  13.957  1.00  6.77           C  
ATOM   4187  CZ  PHE A 517      30.442  14.383  15.104  1.00  9.57           C  
ATOM   4188  N   VAL A 518      25.775  12.249   9.816  1.00  9.62           N  
ATOM   4189  CA  VAL A 518      25.422  12.127   8.383  1.00 11.66           C  
ATOM   4190  C   VAL A 518      24.289  13.088   8.002  1.00 11.25           C  
ATOM   4191  O   VAL A 518      24.304  13.701   6.925  1.00 14.18           O  
ATOM   4192  CB  VAL A 518      24.966  10.704   8.049  1.00 11.59           C  
ATOM   4193  CG1 VAL A 518      25.732   9.632   8.823  1.00  9.20           C  
ATOM   4194  CG2 VAL A 518      23.487  10.461   8.351  1.00 14.40           C  
ATOM   4195  N   ALA A 519      23.333  13.194   8.898  1.00 11.28           N  
ATOM   4196  CA  ALA A 519      22.150  14.041   8.697  1.00 11.65           C  
ATOM   4197  C   ALA A 519      22.531  15.527   8.644  1.00 12.21           C  
ATOM   4198  O   ALA A 519      22.031  16.285   7.800  1.00 12.85           O  
ATOM   4199  CB  ALA A 519      21.162  13.845   9.849  1.00 11.98           C  
ATOM   4200  N   LYS A 520      23.415  15.902   9.549  1.00 12.35           N  
ATOM   4201  CA  LYS A 520      23.845  17.302   9.705  1.00 13.59           C  
ATOM   4202  C   LYS A 520      24.961  17.688   8.738  1.00 14.04           C  
ATOM   4203  O   LYS A 520      24.974  18.811   8.238  1.00 14.50           O  
ATOM   4204  CB  LYS A 520      24.342  17.543  11.132  1.00 14.11           C  
ATOM   4205  CG  LYS A 520      23.210  17.878  12.109  1.00 19.33           C  
ATOM   4206  CD  LYS A 520      22.340  19.049  11.643  1.00 24.91           C  
ATOM   4207  CE  LYS A 520      21.069  19.224  12.479  1.00 28.86           C  
ATOM   4208  NZ  LYS A 520      20.341  20.464  12.169  1.00 32.53           N1+
ATOM   4209  N   LEU A 521      25.884  16.774   8.461  1.00 11.49           N  
ATOM   4210  CA  LEU A 521      26.998  17.097   7.577  1.00 12.55           C  
ATOM   4211  C   LEU A 521      26.785  16.731   6.116  1.00 14.41           C  
ATOM   4212  O   LEU A 521      27.505  17.223   5.245  1.00 12.67           O  
ATOM   4213  CB  LEU A 521      28.281  16.443   8.098  1.00 14.24           C  
ATOM   4214  CG  LEU A 521      28.610  16.764   9.565  1.00 14.40           C  
ATOM   4215  CD1 LEU A 521      29.904  16.063   9.959  1.00 16.33           C  
ATOM   4216  CD2 LEU A 521      28.745  18.273   9.760  1.00 13.99           C  
ATOM   4217  N   LEU A 522      25.800  15.877   5.840  1.00 14.80           N  
ATOM   4218  CA  LEU A 522      25.519  15.476   4.468  1.00 17.63           C  
ATOM   4219  C   LEU A 522      24.165  15.983   3.972  1.00 20.29           C  
ATOM   4220  O   LEU A 522      23.676  15.549   2.931  1.00 21.32           O  
ATOM   4221  CB  LEU A 522      25.597  13.951   4.341  1.00 15.61           C  
ATOM   4222  CG  LEU A 522      26.995  13.381   4.582  1.00 15.56           C  
ATOM   4223  CD1 LEU A 522      26.953  11.866   4.585  1.00 16.06           C  
ATOM   4224  CD2 LEU A 522      27.936  13.896   3.504  1.00 12.25           C  
ATOM   4225  N   ASP A 523      23.567  16.900   4.726  1.00 23.66           N  
ATOM   4226  CA  ASP A 523      22.280  17.491   4.361  1.00 26.14           C  
ATOM   4227  C   ASP A 523      21.155  16.481   4.150  1.00 25.26           C  
ATOM   4228  O   ASP A 523      20.479  16.499   3.120  1.00 23.63           O  
ATOM   4229  CB  ASP A 523      22.445  18.334   3.096  1.00 31.59           C  
ATOM   4230  CG  ASP A 523      22.004  19.764   3.296  1.00 38.07           C  
ATOM   4231  OD1 ASP A 523      22.520  20.416   4.232  1.00 41.36           O  
ATOM   4232  OD2 ASP A 523      21.144  20.237   2.519  1.00 42.03           O1-
ATOM   4233  N   ARG A 524      20.960  15.595   5.121  1.00 24.06           N  
ATOM   4234  CA  ARG A 524      19.903  14.591   5.037  1.00 23.61           C  
ATOM   4235  C   ARG A 524      18.962  14.787   6.213  1.00 23.07           C  
ATOM   4236  O   ARG A 524      19.266  15.542   7.138  1.00 20.94           O  
ATOM   4237  CB  ARG A 524      20.499  13.180   5.066  1.00 25.80           C  
ATOM   4238  CG  ARG A 524      21.249  12.794   3.795  1.00 25.81           C  
ATOM   4239  CD  ARG A 524      22.188  11.623   4.042  1.00 28.08           C  
ATOM   4240  NE  ARG A 524      21.500  10.457   4.588  1.00 30.65           N  
ATOM   4241  CZ  ARG A 524      20.934   9.507   3.854  1.00 32.54           C  
ATOM   4242  NH1 ARG A 524      20.971   9.572   2.526  1.00 31.89           N1+
ATOM   4243  NH2 ARG A 524      20.327   8.490   4.454  1.00 34.98           N  
ATOM   4244  N   ASP A 525      17.817  14.117   6.183  1.00 23.82           N  
ATOM   4245  CA  ASP A 525      16.863  14.264   7.272  1.00 24.12           C  
ATOM   4246  C   ASP A 525      17.346  13.528   8.506  1.00 22.64           C  
ATOM   4247  O   ASP A 525      17.920  12.453   8.407  1.00 21.46           O  
ATOM   4248  CB  ASP A 525      15.479  13.743   6.871  1.00 27.53           C  
ATOM   4249  CG  ASP A 525      14.857  14.552   5.754  1.00 31.87           C  
ATOM   4250  OD1 ASP A 525      14.849  15.801   5.847  1.00 33.91           O  
ATOM   4251  OD2 ASP A 525      14.370  13.934   4.785  1.00 34.86           O1-
ATOM   4252  N   LEU A 526      17.109  14.126   9.668  1.00 22.01           N  
ATOM   4253  CA  LEU A 526      17.505  13.536  10.937  1.00 23.85           C  
ATOM   4254  C   LEU A 526      16.262  12.834  11.477  1.00 23.13           C  
ATOM   4255  O   LEU A 526      15.388  13.468  12.055  1.00 24.52           O  
ATOM   4256  CB  LEU A 526      17.990  14.643  11.882  1.00 23.89           C  
ATOM   4257  CG  LEU A 526      18.707  14.339  13.207  1.00 26.92           C  
ATOM   4258  CD1 LEU A 526      17.712  14.376  14.345  1.00 29.27           C  
ATOM   4259  CD2 LEU A 526      19.428  12.995  13.132  1.00 26.96           C  
ATOM   4260  N   ASN A 527      16.184  11.525  11.257  1.00 22.81           N  
ATOM   4261  CA  ASN A 527      15.043  10.725  11.694  1.00 22.09           C  
ATOM   4262  C   ASN A 527      15.269  10.190  13.087  1.00 21.87           C  
ATOM   4263  O   ASN A 527      14.374   9.622  13.705  1.00 21.62           O  
ATOM   4264  CB  ASN A 527      14.837   9.551  10.754  1.00 22.18           C  
ATOM   4265  CG  ASN A 527      14.581   9.984   9.341  1.00 23.71           C  
ATOM   4266  ND2 ASN A 527      13.581  10.839   9.158  1.00 22.66           N  
ATOM   4267  OD1 ASN A 527      15.270   9.553   8.414  1.00 25.85           O  
ATOM   4268  N   LEU A 528      16.491  10.353  13.562  1.00 22.69           N  
ATOM   4269  CA  LEU A 528      16.855   9.891  14.884  1.00 24.30           C  
ATOM   4270  C   LEU A 528      16.190  10.826  15.882  1.00 25.04           C  
ATOM   4271  O   LEU A 528      16.313  12.048  15.778  1.00 25.56           O  
ATOM   4272  CB  LEU A 528      18.372   9.940  15.041  1.00 24.70           C  
ATOM   4273  CG  LEU A 528      18.999   9.285  16.265  1.00 25.62           C  
ATOM   4274  CD1 LEU A 528      18.791   7.774  16.220  1.00 25.00           C  
ATOM   4275  CD2 LEU A 528      20.480   9.618  16.272  1.00 25.75           C  
ATOM   4276  N   ASN A 529      15.468  10.259  16.836  1.00 25.87           N  
ATOM   4277  CA  ASN A 529      14.802  11.074  17.835  1.00 28.52           C  
ATOM   4278  C   ASN A 529      15.426  10.799  19.197  1.00 27.38           C  
ATOM   4279  O   ASN A 529      15.103   9.813  19.855  1.00 27.79           O  
ATOM   4280  CB  ASN A 529      13.304  10.760  17.862  1.00 33.34           C  
ATOM   4281  CG  ASN A 529      12.512  11.775  18.671  1.00 37.98           C  
ATOM   4282  ND2 ASN A 529      11.595  12.473  18.010  1.00 40.98           N  
ATOM   4283  OD1 ASN A 529      12.732  11.939  19.873  1.00 41.22           O  
ATOM   4284  N   LEU A 530      16.337  11.673  19.605  1.00 24.59           N  
ATOM   4285  CA  LEU A 530      17.021  11.528  20.885  1.00 21.93           C  
ATOM   4286  C   LEU A 530      16.373  12.361  21.979  1.00 20.59           C  
ATOM   4287  O   LEU A 530      15.927  13.482  21.740  1.00 18.80           O  
ATOM   4288  CB  LEU A 530      18.481  11.951  20.755  1.00 22.26           C  
ATOM   4289  CG  LEU A 530      19.416  11.080  19.926  1.00 21.21           C  
ATOM   4290  CD1 LEU A 530      20.723  11.817  19.715  1.00 23.81           C  
ATOM   4291  CD2 LEU A 530      19.651   9.756  20.639  1.00 22.77           C  
ATOM   4292  N   PRO A 531      16.317  11.819  23.202  1.00 19.65           N  
ATOM   4293  CA  PRO A 531      15.722  12.540  24.329  1.00 19.98           C  
ATOM   4294  C   PRO A 531      16.694  13.627  24.764  1.00 19.00           C  
ATOM   4295  O   PRO A 531      17.868  13.598  24.387  1.00 19.64           O  
ATOM   4296  CB  PRO A 531      15.558  11.450  25.377  1.00 20.59           C  
ATOM   4297  CG  PRO A 531      16.743  10.586  25.124  1.00 20.38           C  
ATOM   4298  CD  PRO A 531      16.766  10.480  23.617  1.00 20.71           C  
ATOM   4299  N   PRO A 532      16.221  14.606  25.551  1.00 18.69           N  
ATOM   4300  CA  PRO A 532      17.086  15.698  26.016  1.00 17.87           C  
ATOM   4301  C   PRO A 532      18.388  15.207  26.637  1.00 17.00           C  
ATOM   4302  O   PRO A 532      19.471  15.687  26.292  1.00 15.51           O  
ATOM   4303  CB  PRO A 532      16.207  16.427  27.026  1.00 19.61           C  
ATOM   4304  CG  PRO A 532      14.824  16.237  26.448  1.00 20.78           C  
ATOM   4305  CD  PRO A 532      14.850  14.768  26.070  1.00 19.17           C  
ATOM   4306  N   VAL A 533      18.285  14.257  27.559  1.00 14.57           N  
ATOM   4307  CA  VAL A 533      19.479  13.730  28.189  1.00 16.02           C  
ATOM   4308  C   VAL A 533      19.443  12.210  28.367  1.00 16.73           C  
ATOM   4309  O   VAL A 533      18.452  11.646  28.855  1.00 17.42           O  
ATOM   4310  CB  VAL A 533      19.722  14.394  29.587  1.00 16.65           C  
ATOM   4311  CG1 VAL A 533      18.448  14.978  30.201  1.00 20.17           C  
ATOM   4312  CG2 VAL A 533      20.272  13.415  30.626  1.00 15.88           C  
ATOM   4313  N   ILE A 534      20.562  11.631  27.945  1.00 14.89           N  
ATOM   4314  CA  ILE A 534      20.854  10.193  28.062  1.00 14.94           C  
ATOM   4315  C   ILE A 534      21.789  10.018  29.253  1.00 13.17           C  
ATOM   4316  O   ILE A 534      22.957  10.433  29.215  1.00 11.88           O  
ATOM   4317  CB  ILE A 534      21.536   9.687  26.787  1.00 14.71           C  
ATOM   4318  CG1 ILE A 534      20.637   9.766  25.553  1.00 15.99           C  
ATOM   4319  CG2 ILE A 534      21.977   8.224  26.885  1.00 13.89           C  
ATOM   4320  CD1 ILE A 534      20.599  11.163  24.931  1.00 22.11           C  
ATOM   4321  N   LEU A 535      21.250   9.413  30.285  1.00 13.02           N  
ATOM   4322  CA  LEU A 535      21.964   9.260  31.553  1.00 12.90           C  
ATOM   4323  C   LEU A 535      22.229   7.795  31.907  1.00 12.93           C  
ATOM   4324  O   LEU A 535      21.350   6.932  31.765  1.00 12.79           O  
ATOM   4325  CB  LEU A 535      21.114   9.873  32.668  1.00 15.29           C  
ATOM   4326  CG  LEU A 535      21.700   9.679  34.064  1.00 16.95           C  
ATOM   4327  CD1 LEU A 535      22.809  10.680  34.388  1.00 16.36           C  
ATOM   4328  CD2 LEU A 535      20.657   9.841  35.174  1.00 19.14           C  
ATOM   4329  N   GLN A 536      23.457   7.588  32.361  1.00 11.85           N  
ATOM   4330  CA  GLN A 536      23.923   6.293  32.871  1.00 12.00           C  
ATOM   4331  C   GLN A 536      23.636   6.289  34.367  1.00 13.28           C  
ATOM   4332  O   GLN A 536      24.149   7.130  35.118  1.00 13.26           O  
ATOM   4333  CB  GLN A 536      25.423   6.121  32.616  1.00 11.08           C  
ATOM   4334  CG  GLN A 536      25.999   4.872  33.292  1.00 11.89           C  
ATOM   4335  CD  GLN A 536      27.478   4.640  32.975  1.00 13.79           C  
ATOM   4336  NE2 GLN A 536      27.921   3.416  32.751  1.00 15.63           N  
ATOM   4337  OE1 GLN A 536      28.255   5.592  32.931  1.00 13.39           O  
ATOM   4338  N   GLU A 537      22.818   5.350  34.765  1.00 12.20           N  
ATOM   4339  CA  GLU A 537      22.350   5.266  36.148  1.00 15.18           C  
ATOM   4340  C   GLU A 537      23.437   4.825  37.117  1.00 14.93           C  
ATOM   4341  O   GLU A 537      24.219   3.925  36.821  1.00 14.64           O  
ATOM   4342  CB  GLU A 537      21.169   4.301  36.244  1.00 18.57           C  
ATOM   4343  CG  GLU A 537      19.829   5.009  36.024  1.00 25.69           C  
ATOM   4344  CD  GLU A 537      18.619   4.093  36.196  1.00 29.68           C  
ATOM   4345  OE1 GLU A 537      18.506   3.366  37.254  1.00 31.78           O  
ATOM   4346  OE2 GLU A 537      17.709   4.052  35.282  1.00 33.66           O1-
ATOM   4347  N   ASN A 538      23.488   5.472  38.278  1.00 14.76           N  
ATOM   4348  CA  ASN A 538      24.472   5.104  39.284  1.00 16.71           C  
ATOM   4349  C   ASN A 538      24.046   3.799  39.960  1.00 16.70           C  
ATOM   4350  O   ASN A 538      22.908   3.357  39.810  1.00 17.19           O  
ATOM   4351  CB  ASN A 538      24.636   6.223  40.334  1.00 15.88           C  
ATOM   4352  CG  ASN A 538      23.326   6.605  41.024  1.00 17.38           C  
ATOM   4353  ND2 ASN A 538      23.142   6.127  42.250  1.00 16.10           N  
ATOM   4354  OD1 ASN A 538      22.495   7.326  40.462  1.00 16.10           O  
ATOM   4355  N   SER A 539      24.974   3.166  40.670  1.00 18.24           N  
ATOM   4356  CA  SER A 539      24.690   1.929  41.395  1.00 21.56           C  
ATOM   4357  C   SER A 539      23.994   0.850  40.561  1.00 21.59           C  
ATOM   4358  O   SER A 539      23.322  -0.022  41.112  1.00 22.78           O  
ATOM   4359  CB  SER A 539      23.829   2.249  42.622  1.00 23.24           C  
ATOM   4360  OG  SER A 539      24.352   3.365  43.323  1.00 28.84           O  
ATOM   4361  N   LYS A 540      24.155   0.910  39.244  1.00 20.85           N  
ATOM   4362  CA  LYS A 540      23.537  -0.051  38.333  1.00 21.56           C  
ATOM   4363  C   LYS A 540      24.580  -0.545  37.333  1.00 20.99           C  
ATOM   4364  O   LYS A 540      25.465   0.206  36.925  1.00 20.96           O  
ATOM   4365  CB  LYS A 540      22.395   0.618  37.562  1.00 24.45           C  
ATOM   4366  CG  LYS A 540      20.988   0.106  37.858  1.00 26.68           C  
ATOM   4367  CD  LYS A 540      20.500   0.545  39.212  1.00 29.43           C  
ATOM   4368  CE  LYS A 540      19.005   0.284  39.354  1.00 32.14           C  
ATOM   4369  NZ  LYS A 540      18.186   1.097  38.403  1.00 32.95           N1+
ATOM   4370  N   ASP A 541      24.473  -1.800  36.918  1.00 21.66           N  
ATOM   4371  CA  ASP A 541      25.432  -2.345  35.965  1.00 21.88           C  
ATOM   4372  C   ASP A 541      24.922  -2.233  34.526  1.00 20.58           C  
ATOM   4373  O   ASP A 541      23.927  -2.851  34.151  1.00 20.56           O  
ATOM   4374  CB  ASP A 541      25.745  -3.806  36.315  1.00 24.94           C  
ATOM   4375  CG  ASP A 541      26.910  -4.369  35.512  1.00 27.76           C  
ATOM   4376  OD1 ASP A 541      27.863  -3.613  35.221  1.00 28.09           O  
ATOM   4377  OD2 ASP A 541      26.877  -5.574  35.182  1.00 31.69           O1-
ATOM   4378  N   GLN A 542      25.613  -1.416  33.735  1.00 17.55           N  
ATOM   4379  CA  GLN A 542      25.281  -1.191  32.330  1.00 17.34           C  
ATOM   4380  C   GLN A 542      23.842  -0.760  32.068  1.00 16.35           C  
ATOM   4381  O   GLN A 542      23.216  -1.205  31.103  1.00 16.44           O  
ATOM   4382  CB  GLN A 542      25.598  -2.443  31.507  1.00 16.74           C  
ATOM   4383  CG  GLN A 542      27.049  -2.875  31.599  1.00 17.42           C  
ATOM   4384  CD  GLN A 542      27.393  -3.945  30.580  1.00 20.31           C  
ATOM   4385  NE2 GLN A 542      26.783  -5.114  30.719  1.00 19.48           N  
ATOM   4386  OE1 GLN A 542      28.202  -3.720  29.677  1.00 24.37           O  
ATOM   4387  N   VAL A 543      23.318   0.116  32.919  1.00 15.62           N  
ATOM   4388  CA  VAL A 543      21.955   0.601  32.743  1.00 13.71           C  
ATOM   4389  C   VAL A 543      21.954   2.079  32.384  1.00 13.60           C  
ATOM   4390  O   VAL A 543      22.534   2.902  33.096  1.00 14.35           O  
ATOM   4391  CB  VAL A 543      21.098   0.418  34.030  1.00 14.81           C  
ATOM   4392  CG1 VAL A 543      19.678   0.938  33.792  1.00 13.99           C  
ATOM   4393  CG2 VAL A 543      21.063  -1.045  34.434  1.00 13.64           C  
ATOM   4394  N   TRP A 544      21.302   2.398  31.273  1.00 12.46           N  
ATOM   4395  CA  TRP A 544      21.172   3.765  30.793  1.00 12.78           C  
ATOM   4396  C   TRP A 544      19.686   4.084  30.705  1.00 14.30           C  
ATOM   4397  O   TRP A 544      18.879   3.210  30.407  1.00 14.34           O  
ATOM   4398  CB  TRP A 544      21.770   3.925  29.389  1.00 11.75           C  
ATOM   4399  CG  TRP A 544      23.256   3.861  29.330  1.00 12.19           C  
ATOM   4400  CD1 TRP A 544      24.034   2.740  29.374  1.00 11.32           C  
ATOM   4401  CD2 TRP A 544      24.155   4.972  29.246  1.00 11.42           C  
ATOM   4402  CE2 TRP A 544      25.466   4.448  29.245  1.00 11.71           C  
ATOM   4403  CE3 TRP A 544      23.978   6.362  29.174  1.00 11.39           C  
ATOM   4404  NE1 TRP A 544      25.363   3.083  29.322  1.00 13.69           N  
ATOM   4405  CZ2 TRP A 544      26.602   5.265  29.174  1.00 11.37           C  
ATOM   4406  CZ3 TRP A 544      25.108   7.178  29.102  1.00 13.66           C  
ATOM   4407  CH2 TRP A 544      26.404   6.622  29.104  1.00 12.63           C  
ATOM   4408  N   THR A 545      19.330   5.341  30.944  1.00 16.34           N  
ATOM   4409  CA  THR A 545      17.941   5.772  30.869  1.00 17.92           C  
ATOM   4410  C   THR A 545      17.908   7.155  30.232  1.00 19.57           C  
ATOM   4411  O   THR A 545      18.948   7.686  29.851  1.00 20.29           O  
ATOM   4412  CB  THR A 545      17.296   5.852  32.275  1.00 19.46           C  
ATOM   4413  CG2 THR A 545      17.996   6.900  33.141  1.00 16.28           C  
ATOM   4414  OG1 THR A 545      15.917   6.217  32.144  1.00 20.74           O  
ATOM   4415  N   MET A 546      16.720   7.735  30.108  1.00 21.12           N  
ATOM   4416  CA  MET A 546      16.582   9.065  29.523  1.00 24.09           C  
ATOM   4417  C   MET A 546      15.851  10.031  30.454  1.00 24.38           C  
ATOM   4418  O   MET A 546      14.946   9.634  31.189  1.00 23.63           O  
ATOM   4419  CB  MET A 546      15.868   8.972  28.166  1.00 28.15           C  
ATOM   4420  CG  MET A 546      14.776   7.909  28.067  1.00 34.99           C  
ATOM   4421  SD  MET A 546      14.553   7.324  26.341  1.00 44.90           S  
ATOM   4422  CE  MET A 546      13.397   8.554  25.705  1.00 41.59           C  
ATOM   4423  N   MET A 547      16.265  11.296  30.428  1.00 23.94           N  
ATOM   4424  CA  MET A 547      15.656  12.325  31.264  1.00 24.65           C  
ATOM   4425  C   MET A 547      15.206  13.496  30.403  1.00 23.42           C  
ATOM   4426  O   MET A 547      15.728  13.712  29.312  1.00 22.27           O  
ATOM   4427  CB  MET A 547      16.648  12.844  32.304  1.00 26.81           C  
ATOM   4428  CG  MET A 547      17.287  11.781  33.171  1.00 29.80           C  
ATOM   4429  SD  MET A 547      16.874  11.952  34.909  1.00 35.18           S  
ATOM   4430  CE  MET A 547      16.341  10.283  35.260  1.00 32.52           C  
ATOM   4431  N   ASN A 548      14.255  14.267  30.917  1.00 23.12           N  
ATOM   4432  CA  ASN A 548      13.721  15.412  30.193  1.00 24.66           C  
ATOM   4433  C   ASN A 548      14.586  16.664  30.303  1.00 23.94           C  
ATOM   4434  O   ASN A 548      14.532  17.536  29.435  1.00 24.47           O  
ATOM   4435  CB  ASN A 548      12.310  15.727  30.687  1.00 29.07           C  
ATOM   4436  CG  ASN A 548      11.441  14.489  30.778  1.00 33.47           C  
ATOM   4437  ND2 ASN A 548      10.751  14.165  29.686  1.00 32.60           N  
ATOM   4438  OD1 ASN A 548      11.396  13.825  31.816  1.00 37.90           O  
ATOM   4439  N   ASP A 549      15.376  16.767  31.366  1.00 21.85           N  
ATOM   4440  CA  ASP A 549      16.223  17.940  31.530  1.00 21.70           C  
ATOM   4441  C   ASP A 549      17.326  17.731  32.552  1.00 19.94           C  
ATOM   4442  O   ASP A 549      17.335  16.763  33.307  1.00 18.51           O  
ATOM   4443  CB  ASP A 549      15.365  19.150  31.934  1.00 23.58           C  
ATOM   4444  CG  ASP A 549      16.084  20.486  31.738  1.00 25.73           C  
ATOM   4445  OD1 ASP A 549      17.031  20.561  30.929  1.00 25.20           O  
ATOM   4446  OD2 ASP A 549      15.687  21.475  32.387  1.00 28.67           O1-
ATOM   4447  N   PHE A 550      18.271  18.656  32.543  1.00 20.55           N  
ATOM   4448  CA  PHE A 550      19.385  18.639  33.468  1.00 20.68           C  
ATOM   4449  C   PHE A 550      19.122  19.829  34.391  1.00 21.86           C  
ATOM   4450  O   PHE A 550      19.305  20.982  33.995  1.00 21.35           O  
ATOM   4451  CB  PHE A 550      20.697  18.824  32.701  1.00 20.00           C  
ATOM   4452  CG  PHE A 550      21.919  18.600  33.530  1.00 17.80           C  
ATOM   4453  CD1 PHE A 550      23.182  18.819  32.996  1.00 17.47           C  
ATOM   4454  CD2 PHE A 550      21.813  18.177  34.851  1.00 18.76           C  
ATOM   4455  CE1 PHE A 550      24.325  18.619  33.770  1.00 16.51           C  
ATOM   4456  CE2 PHE A 550      22.945  17.977  35.631  1.00 17.62           C  
ATOM   4457  CZ  PHE A 550      24.204  18.199  35.089  1.00 17.82           C  
ATOM   4458  N   GLY A 551      18.671  19.540  35.609  1.00 23.82           N  
ATOM   4459  CA  GLY A 551      18.353  20.590  36.562  1.00 24.23           C  
ATOM   4460  C   GLY A 551      16.846  20.680  36.727  1.00 26.62           C  
ATOM   4461  O   GLY A 551      16.157  21.234  35.871  1.00 27.41           O  
ATOM   4462  N   ALA A 552      16.332  20.131  37.825  1.00 27.92           N  
ATOM   4463  CA  ALA A 552      14.896  20.130  38.096  1.00 29.69           C  
ATOM   4464  C   ALA A 552      14.407  21.377  38.834  1.00 32.07           C  
ATOM   4465  O   ALA A 552      15.180  22.067  39.495  1.00 31.99           O  
ATOM   4466  CB  ALA A 552      14.531  18.886  38.888  1.00 29.82           C  
ATOM   4467  N   ASN A 553      13.111  21.654  38.719  1.00 34.20           N  
ATOM   4468  CA  ASN A 553      12.509  22.811  39.377  1.00 37.05           C  
ATOM   4469  C   ASN A 553      12.040  22.488  40.790  1.00 36.49           C  
ATOM   4470  O   ASN A 553      12.046  23.348  41.666  1.00 38.59           O  
ATOM   4471  CB  ASN A 553      11.331  23.326  38.551  1.00 39.04           C  
ATOM   4472  CG  ASN A 553      11.771  23.974  37.257  1.00 42.85           C  
ATOM   4473  ND2 ASN A 553      12.997  24.492  37.236  1.00 44.52           N  
ATOM   4474  OD1 ASN A 553      11.013  24.019  36.287  1.00 46.18           O  
ATOM   4475  N   THR A 554      11.642  21.243  41.013  1.00 37.09           N  
ATOM   4476  CA  THR A 554      11.170  20.822  42.327  1.00 36.52           C  
ATOM   4477  C   THR A 554      12.336  20.632  43.290  1.00 36.32           C  
ATOM   4478  O   THR A 554      13.444  20.279  42.880  1.00 35.15           O  
ATOM   4479  CB  THR A 554      10.384  19.506  42.228  1.00 36.68           C  
ATOM   4480  CG2 THR A 554       9.855  19.093  43.596  1.00 37.08           C  
ATOM   4481  OG1 THR A 554       9.283  19.677  41.322  1.00 38.20           O  
ATOM   4482  N   GLN A 555      12.090  20.870  44.572  1.00 36.00           N  
ATOM   4483  CA  GLN A 555      13.139  20.715  45.561  1.00 36.69           C  
ATOM   4484  C   GLN A 555      12.598  20.454  46.958  1.00 35.64           C  
ATOM   4485  O   GLN A 555      11.554  20.980  47.342  1.00 37.59           O  
ATOM   4486  CB  GLN A 555      14.023  21.966  45.572  1.00 38.13           C  
ATOM   4487  CG  GLN A 555      13.306  23.239  45.966  1.00 41.95           C  
ATOM   4488  CD  GLN A 555      14.161  24.476  45.758  1.00 44.72           C  
ATOM   4489  NE2 GLN A 555      15.188  24.354  44.924  1.00 45.79           N  
ATOM   4490  OE1 GLN A 555      13.893  25.533  46.332  1.00 46.64           O  
ATOM   4491  N   ILE A 556      13.308  19.620  47.706  1.00 33.22           N  
ATOM   4492  CA  ILE A 556      12.939  19.310  49.076  1.00 31.27           C  
ATOM   4493  C   ILE A 556      14.031  19.912  49.947  1.00 31.17           C  
ATOM   4494  O   ILE A 556      15.149  20.144  49.480  1.00 31.27           O  
ATOM   4495  CB  ILE A 556      12.895  17.795  49.336  1.00 29.89           C  
ATOM   4496  CG1 ILE A 556      14.280  17.194  49.123  1.00 29.33           C  
ATOM   4497  CG2 ILE A 556      11.871  17.140  48.422  1.00 29.04           C  
ATOM   4498  CD1 ILE A 556      14.391  15.768  49.602  1.00 31.38           C  
ATOM   4499  N   LYS A 557      13.714  20.158  51.211  1.00 31.23           N  
ATOM   4500  CA  LYS A 557      14.675  20.750  52.129  1.00 30.55           C  
ATOM   4501  C   LYS A 557      14.937  19.854  53.329  1.00 30.77           C  
ATOM   4502  O   LYS A 557      14.003  19.412  53.998  1.00 32.59           O  
ATOM   4503  CB  LYS A 557      14.153  22.105  52.604  1.00 30.80           C  
ATOM   4504  CG  LYS A 557      13.685  22.990  51.471  1.00 32.59           C  
ATOM   4505  CD  LYS A 557      13.298  24.376  51.945  1.00 35.31           C  
ATOM   4506  CE  LYS A 557      12.883  25.239  50.757  1.00 36.46           C  
ATOM   4507  NZ  LYS A 557      12.611  26.655  51.135  1.00 38.45           N1+
ATOM   4508  N   LEU A 558      16.207  19.577  53.599  1.00 30.22           N  
ATOM   4509  CA  LEU A 558      16.566  18.748  54.744  1.00 30.50           C  
ATOM   4510  C   LEU A 558      17.371  19.563  55.744  1.00 32.22           C  
ATOM   4511  O   LEU A 558      18.396  20.154  55.399  1.00 32.29           O  
ATOM   4512  CB  LEU A 558      17.393  17.532  54.319  1.00 30.56           C  
ATOM   4513  CG  LEU A 558      16.752  16.476  53.417  1.00 30.91           C  
ATOM   4514  CD1 LEU A 558      16.550  17.049  52.027  1.00 30.99           C  
ATOM   4515  CD2 LEU A 558      17.655  15.255  53.347  1.00 31.08           C  
ATOM   4516  N   PRO A 559      16.914  19.608  57.003  1.00 32.93           N  
ATOM   4517  CA  PRO A 559      17.616  20.361  58.043  1.00 32.36           C  
ATOM   4518  C   PRO A 559      18.850  19.591  58.488  1.00 31.11           C  
ATOM   4519  O   PRO A 559      18.855  18.362  58.493  1.00 30.37           O  
ATOM   4520  CB  PRO A 559      16.566  20.471  59.144  1.00 33.05           C  
ATOM   4521  CG  PRO A 559      15.875  19.136  59.052  1.00 34.94           C  
ATOM   4522  CD  PRO A 559      15.704  18.959  57.547  1.00 35.18           C  
ATOM   4523  N   LEU A 560      19.900  20.314  58.853  1.00 31.70           N  
ATOM   4524  CA  LEU A 560      21.123  19.667  59.297  1.00 32.33           C  
ATOM   4525  C   LEU A 560      21.042  19.432  60.802  1.00 34.32           C  
ATOM   4526  O   LEU A 560      21.745  18.578  61.348  1.00 34.89           O  
ATOM   4527  CB  LEU A 560      22.337  20.534  58.936  1.00 31.22           C  
ATOM   4528  CG  LEU A 560      22.487  20.865  57.440  1.00 30.03           C  
ATOM   4529  CD1 LEU A 560      23.739  21.699  57.214  1.00 27.57           C  
ATOM   4530  CD2 LEU A 560      22.561  19.577  56.622  1.00 27.73           C  
ATOM   4531  N   GLY A 561      20.161  20.180  61.463  1.00 36.00           N  
ATOM   4532  CA  GLY A 561      19.996  20.044  62.898  1.00 39.04           C  
ATOM   4533  C   GLY A 561      19.126  18.865  63.282  1.00 41.55           C  
ATOM   4534  O   GLY A 561      18.047  18.676  62.722  1.00 43.42           O  
ATOM   4535  N   LYS A 562      19.598  18.070  64.238  1.00 43.87           N  
ATOM   4536  CA  LYS A 562      18.869  16.893  64.713  1.00 45.46           C  
ATOM   4537  C   LYS A 562      17.993  17.272  65.910  1.00 45.89           C  
ATOM   4538  O   LYS A 562      17.126  16.502  66.328  1.00 45.80           O  
ATOM   4539  CB  LYS A 562      19.858  15.800  65.139  1.00 46.36           C  
ATOM   4540  CG  LYS A 562      19.632  14.433  64.505  1.00 47.98           C  
ATOM   4541  CD  LYS A 562      20.050  14.420  63.038  1.00 50.10           C  
ATOM   4542  CE  LYS A 562      19.938  13.020  62.445  1.00 51.40           C  
ATOM   4543  NZ  LYS A 562      20.418  12.969  61.032  1.00 51.38           N1+
ATOM   4544  N   THR A 563      18.242  18.461  66.459  1.00 46.20           N  
ATOM   4545  CA  THR A 563      17.502  18.985  67.608  1.00 45.31           C  
ATOM   4546  C   THR A 563      17.406  20.510  67.504  1.00 44.96           C  
ATOM   4547  O   THR A 563      17.973  21.112  66.592  1.00 45.76           O  
ATOM   4548  CB  THR A 563      18.203  18.623  68.937  1.00 44.89           C  
ATOM   4549  CG2 THR A 563      18.189  17.121  69.165  1.00 45.44           C  
ATOM   4550  OG1 THR A 563      19.560  19.078  68.898  1.00 45.93           O  
ATOM   4551  N   ALA A 564      16.694  21.131  68.440  1.00 43.66           N  
ATOM   4552  CA  ALA A 564      16.534  22.583  68.426  1.00 41.80           C  
ATOM   4553  C   ALA A 564      17.762  23.297  68.993  1.00 40.91           C  
ATOM   4554  O   ALA A 564      17.936  24.502  68.795  1.00 39.60           O  
ATOM   4555  CB  ALA A 564      15.284  22.980  69.211  1.00 41.96           C  
ATOM   4556  N   VAL A 565      18.605  22.547  69.699  1.00 39.94           N  
ATOM   4557  CA  VAL A 565      19.825  23.095  70.291  1.00 40.05           C  
ATOM   4558  C   VAL A 565      21.020  22.304  69.763  1.00 39.21           C  
ATOM   4559  O   VAL A 565      21.643  21.537  70.495  1.00 39.76           O  
ATOM   4560  CB  VAL A 565      19.807  22.976  71.831  1.00 42.32           C  
ATOM   4561  CG1 VAL A 565      20.966  23.762  72.432  1.00 41.46           C  
ATOM   4562  CG2 VAL A 565      18.479  23.473  72.379  1.00 43.50           C  
ATOM   4563  N   SER A 566      21.340  22.498  68.490  1.00 38.05           N  
ATOM   4564  CA  SER A 566      22.440  21.775  67.872  1.00 35.83           C  
ATOM   4565  C   SER A 566      23.489  22.710  67.276  1.00 33.84           C  
ATOM   4566  O   SER A 566      23.229  23.429  66.313  1.00 31.47           O  
ATOM   4567  CB  SER A 566      21.889  20.845  66.786  1.00 36.26           C  
ATOM   4568  OG  SER A 566      22.889  19.965  66.310  1.00 40.23           O  
ATOM   4569  N   PHE A 567      24.676  22.697  67.870  1.00 33.02           N  
ATOM   4570  CA  PHE A 567      25.782  23.522  67.404  1.00 32.48           C  
ATOM   4571  C   PHE A 567      26.936  22.604  67.046  1.00 32.75           C  
ATOM   4572  O   PHE A 567      27.070  21.512  67.600  1.00 32.69           O  
ATOM   4573  CB  PHE A 567      26.241  24.502  68.493  1.00 31.88           C  
ATOM   4574  CG  PHE A 567      25.261  25.609  68.773  1.00 33.30           C  
ATOM   4575  CD1 PHE A 567      24.503  25.611  69.944  1.00 32.85           C  
ATOM   4576  CD2 PHE A 567      25.096  26.649  67.867  1.00 31.71           C  
ATOM   4577  CE1 PHE A 567      23.597  26.635  70.201  1.00 32.56           C  
ATOM   4578  CE2 PHE A 567      24.190  27.678  68.116  1.00 32.04           C  
ATOM   4579  CZ  PHE A 567      23.441  27.669  69.286  1.00 32.05           C  
ATOM   4580  N   ALA A 568      27.768  23.042  66.110  1.00 32.66           N  
ATOM   4581  CA  ALA A 568      28.919  22.254  65.702  1.00 31.09           C  
ATOM   4582  C   ALA A 568      30.047  23.204  65.358  1.00 31.06           C  
ATOM   4583  O   ALA A 568      29.816  24.299  64.839  1.00 31.86           O  
ATOM   4584  CB  ALA A 568      28.568  21.398  64.496  1.00 31.74           C  
ATOM   4585  N   GLN A 569      31.267  22.792  65.669  1.00 31.57           N  
ATOM   4586  CA  GLN A 569      32.431  23.612  65.371  1.00 31.50           C  
ATOM   4587  C   GLN A 569      33.636  22.744  65.060  1.00 30.20           C  
ATOM   4588  O   GLN A 569      33.648  21.544  65.344  1.00 30.75           O  
ATOM   4589  CB  GLN A 569      32.750  24.557  66.542  1.00 31.81           C  
ATOM   4590  CG  GLN A 569      32.929  23.900  67.903  1.00 34.04           C  
ATOM   4591  CD  GLN A 569      33.256  24.919  68.995  1.00 35.79           C  
ATOM   4592  NE2 GLN A 569      32.291  25.180  69.874  1.00 36.72           N  
ATOM   4593  OE1 GLN A 569      34.353  25.473  69.034  1.00 36.24           O  
ATOM   4594  N   PHE A 570      34.644  23.362  64.457  1.00 29.22           N  
ATOM   4595  CA  PHE A 570      35.875  22.669  64.101  1.00 27.69           C  
ATOM   4596  C   PHE A 570      36.946  23.735  63.882  1.00 28.00           C  
ATOM   4597  O   PHE A 570      36.631  24.901  63.635  1.00 27.97           O  
ATOM   4598  CB  PHE A 570      35.656  21.839  62.828  1.00 25.92           C  
ATOM   4599  CG  PHE A 570      35.289  22.657  61.622  1.00 24.02           C  
ATOM   4600  CD1 PHE A 570      36.270  23.312  60.876  1.00 23.55           C  
ATOM   4601  CD2 PHE A 570      33.955  22.800  61.250  1.00 25.42           C  
ATOM   4602  CE1 PHE A 570      35.927  24.099  59.779  1.00 23.01           C  
ATOM   4603  CE2 PHE A 570      33.597  23.586  60.154  1.00 23.93           C  
ATOM   4604  CZ  PHE A 570      34.583  24.237  59.417  1.00 24.48           C  
ATOM   4605  N   ASP A 571      38.208  23.345  63.992  1.00 30.04           N  
ATOM   4606  CA  ASP A 571      39.301  24.293  63.809  1.00 31.76           C  
ATOM   4607  C   ASP A 571      39.777  24.309  62.367  1.00 32.36           C  
ATOM   4608  O   ASP A 571      39.435  23.437  61.570  1.00 33.78           O  
ATOM   4609  CB  ASP A 571      40.488  23.939  64.716  1.00 33.65           C  
ATOM   4610  CG  ASP A 571      40.146  24.019  66.188  1.00 36.67           C  
ATOM   4611  OD1 ASP A 571      39.520  25.022  66.597  1.00 36.27           O  
ATOM   4612  OD2 ASP A 571      40.515  23.082  66.933  1.00 37.77           O1-
ATOM   4613  N   ASN A 572      40.574  25.316  62.042  1.00 31.76           N  
ATOM   4614  CA  ASN A 572      41.128  25.446  60.710  1.00 30.89           C  
ATOM   4615  C   ASN A 572      42.563  24.958  60.779  1.00 30.67           C  
ATOM   4616  O   ASN A 572      43.092  24.388  59.831  1.00 30.73           O  
ATOM   4617  CB  ASN A 572      41.112  26.906  60.274  1.00 30.36           C  
ATOM   4618  CG  ASN A 572      41.816  27.121  58.954  1.00 32.49           C  
ATOM   4619  ND2 ASN A 572      43.000  27.724  59.005  1.00 33.00           N  
ATOM   4620  OD1 ASN A 572      41.312  26.741  57.901  1.00 31.59           O  
ATOM   4621  N   ASN A 573      43.173  25.178  61.935  1.00 30.78           N  
ATOM   4622  CA  ASN A 573      44.561  24.819  62.179  1.00 30.83           C  
ATOM   4623  C   ASN A 573      44.715  23.379  62.685  1.00 30.45           C  
ATOM   4624  O   ASN A 573      43.964  22.922  63.557  1.00 30.59           O  
ATOM   4625  CB  ASN A 573      45.140  25.774  63.227  1.00 32.94           C  
ATOM   4626  CG  ASN A 573      44.444  25.648  64.582  1.00 33.49           C  
ATOM   4627  ND2 ASN A 573      43.399  26.405  64.859  1.00 32.94           N  
ATOM   4628  OD1 ASN A 573      44.856  24.839  65.412  1.00 35.83           O  
ATOM   4629  N   TYR A 574      45.704  22.723  62.097  1.00 30.50           N  
ATOM   4630  CA  TYR A 574      46.112  21.352  62.455  1.00 30.82           C  
ATOM   4631  C   TYR A 574      47.488  21.416  63.110  1.00 32.44           C  
ATOM   4632  O   TYR A 574      48.163  22.455  63.080  1.00 32.40           O  
ATOM   4633  CB  TYR A 574      46.289  20.475  61.201  1.00 29.55           C  
ATOM   4634  CG  TYR A 574      45.001  20.157  60.433  1.00 28.06           C  
ATOM   4635  CD1 TYR A 574      44.482  21.086  59.524  1.00 27.18           C  
ATOM   4636  CD2 TYR A 574      44.352  18.929  60.624  1.00 26.77           C  
ATOM   4637  CE1 TYR A 574      43.319  20.788  58.804  1.00 26.83           C  
ATOM   4638  CE2 TYR A 574      43.190  18.631  59.902  1.00 27.38           C  
ATOM   4639  CZ  TYR A 574      42.674  19.560  58.992  1.00 27.11           C  
ATOM   4640  OH  TYR A 574      41.547  19.270  58.288  1.00 28.72           O  
ATOM   4641  N   ASP A 575      47.900  20.314  63.703  1.00 33.56           N  
ATOM   4642  CA  ASP A 575      49.250  20.240  64.267  1.00 36.01           C  
ATOM   4643  C   ASP A 575      50.204  20.300  63.074  1.00 37.01           C  
ATOM   4644  O   ASP A 575      49.861  19.877  61.962  1.00 36.37           O  
ATOM   4645  CB  ASP A 575      49.422  18.960  65.086  1.00 36.89           C  
ATOM   4646  CG  ASP A 575      49.103  17.693  64.298  1.00 38.93           C  
ATOM   4647  OD1 ASP A 575      47.899  17.474  63.895  1.00 42.13           O  
ATOM   4648  OD2 ASP A 575      50.039  16.845  64.040  1.00 40.42           O1-
ATOM   4649  N   ASP A 576      51.381  20.826  63.308  1.00 38.62           N  
ATOM   4650  CA  ASP A 576      52.366  21.036  62.234  1.00 40.76           C  
ATOM   4651  C   ASP A 576      52.789  19.724  61.552  1.00 40.35           C  
ATOM   4652  O   ASP A 576      53.186  19.712  60.379  1.00 40.60           O  
ATOM   4653  CB  ASP A 576      53.596  21.745  62.781  1.00 42.24           C  
ATOM   4654  CG  ASP A 576      53.518  23.256  62.567  1.00 44.55           C  
ATOM   4655  OD1 ASP A 576      53.571  23.741  61.373  1.00 45.48           O  
ATOM   4656  OD2 ASP A 576      53.391  24.044  63.579  1.00 45.58           O1-
ATOM   4657  N   GLU A 577      52.708  18.628  62.277  1.00 40.23           N  
ATOM   4658  CA  GLU A 577      53.083  17.311  61.724  1.00 40.28           C  
ATOM   4659  C   GLU A 577      52.000  16.825  60.765  1.00 38.67           C  
ATOM   4660  O   GLU A 577      52.298  16.340  59.676  1.00 38.71           O  
ATOM   4661  CB  GLU A 577      53.246  16.288  62.848  1.00 43.60           C  
ATOM   4662  CG  GLU A 577      53.573  14.884  62.332  1.00 48.91           C  
ATOM   4663  CD  GLU A 577      55.031  14.733  61.890  1.00 52.12           C  
ATOM   4664  OE1 GLU A 577      55.604  15.675  61.221  1.00 53.57           O  
ATOM   4665  OE2 GLU A 577      55.686  13.662  62.188  1.00 53.12           O1-
ATOM   4666  N   THR A 578      50.743  16.953  61.184  1.00 36.47           N  
ATOM   4667  CA  THR A 578      49.610  16.529  60.368  1.00 34.63           C  
ATOM   4668  C   THR A 578      49.406  17.464  59.181  1.00 32.89           C  
ATOM   4669  O   THR A 578      49.005  17.027  58.105  1.00 32.65           O  
ATOM   4670  CB  THR A 578      48.296  16.499  61.189  1.00 34.40           C  
ATOM   4671  CG2 THR A 578      47.125  16.075  60.308  1.00 34.81           C  
ATOM   4672  OG1 THR A 578      48.422  15.569  62.272  1.00 35.12           O  
ATOM   4673  N   PHE A 579      49.679  18.750  59.386  1.00 30.99           N  
ATOM   4674  CA  PHE A 579      49.517  19.744  58.331  1.00 30.40           C  
ATOM   4675  C   PHE A 579      50.475  19.489  57.175  1.00 31.31           C  
ATOM   4676  O   PHE A 579      50.122  19.689  56.014  1.00 32.78           O  
ATOM   4677  CB  PHE A 579      49.763  21.152  58.875  1.00 28.70           C  
ATOM   4678  CG  PHE A 579      49.460  22.256  57.888  1.00 28.08           C  
ATOM   4679  CD1 PHE A 579      48.146  22.595  57.580  1.00 27.43           C  
ATOM   4680  CD2 PHE A 579      50.488  22.965  57.278  1.00 27.82           C  
ATOM   4681  CE1 PHE A 579      47.857  23.624  56.682  1.00 27.77           C  
ATOM   4682  CE2 PHE A 579      50.209  23.999  56.375  1.00 28.18           C  
ATOM   4683  CZ  PHE A 579      48.890  24.328  56.078  1.00 26.52           C  
ATOM   4684  N   LYS A 580      51.684  19.043  57.491  1.00 32.25           N  
ATOM   4685  CA  LYS A 580      52.682  18.793  56.462  1.00 33.61           C  
ATOM   4686  C   LYS A 580      52.540  17.443  55.768  1.00 33.35           C  
ATOM   4687  O   LYS A 580      53.042  17.257  54.658  1.00 32.67           O  
ATOM   4688  CB  LYS A 580      54.087  18.954  57.053  1.00 36.30           C  
ATOM   4689  CG  LYS A 580      54.369  20.384  57.518  1.00 39.03           C  
ATOM   4690  CD  LYS A 580      55.728  20.531  58.189  1.00 41.21           C  
ATOM   4691  CE  LYS A 580      55.943  21.969  58.661  1.00 42.34           C  
ATOM   4692  NZ  LYS A 580      57.229  22.144  59.398  1.00 43.80           N1+
ATOM   4693  N   LYS A 581      51.868  16.493  56.411  1.00 32.81           N  
ATOM   4694  CA  LYS A 581      51.683  15.199  55.771  1.00 32.57           C  
ATOM   4695  C   LYS A 581      50.449  15.287  54.870  1.00 30.33           C  
ATOM   4696  O   LYS A 581      50.296  14.508  53.936  1.00 30.50           O  
ATOM   4697  CB  LYS A 581      51.528  14.074  56.806  1.00 33.59           C  
ATOM   4698  CG  LYS A 581      50.129  13.863  57.348  1.00 35.95           C  
ATOM   4699  CD  LYS A 581      50.076  12.578  58.167  1.00 36.40           C  
ATOM   4700  CE  LYS A 581      48.649  12.203  58.528  1.00 38.46           C  
ATOM   4701  NZ  LYS A 581      48.584  10.885  59.229  1.00 39.72           N1+
ATOM   4702  N   TYR A 582      49.573  16.247  55.151  1.00 28.91           N  
ATOM   4703  CA  TYR A 582      48.379  16.437  54.334  1.00 27.72           C  
ATOM   4704  C   TYR A 582      48.762  17.223  53.078  1.00 27.38           C  
ATOM   4705  O   TYR A 582      48.208  16.991  52.003  1.00 26.26           O  
ATOM   4706  CB  TYR A 582      47.289  17.194  55.112  1.00 25.84           C  
ATOM   4707  CG  TYR A 582      46.458  16.348  56.069  1.00 24.84           C  
ATOM   4708  CD1 TYR A 582      46.547  14.953  56.073  1.00 25.93           C  
ATOM   4709  CD2 TYR A 582      45.553  16.947  56.948  1.00 23.71           C  
ATOM   4710  CE1 TYR A 582      45.749  14.178  56.932  1.00 25.54           C  
ATOM   4711  CE2 TYR A 582      44.755  16.185  57.805  1.00 22.92           C  
ATOM   4712  CZ  TYR A 582      44.858  14.805  57.792  1.00 24.65           C  
ATOM   4713  OH  TYR A 582      44.070  14.051  58.633  1.00 23.35           O  
ATOM   4714  N   SER A 583      49.717  18.142  53.228  1.00 27.21           N  
ATOM   4715  CA  SER A 583      50.199  18.972  52.121  1.00 28.64           C  
ATOM   4716  C   SER A 583      51.078  18.190  51.151  1.00 29.66           C  
ATOM   4717  O   SER A 583      51.193  18.542  49.976  1.00 30.08           O  
ATOM   4718  CB  SER A 583      51.001  20.163  52.657  1.00 27.14           C  
ATOM   4719  OG  SER A 583      50.193  21.020  53.444  1.00 27.88           O  
ATOM   4720  N   LYS A 584      51.709  17.135  51.651  1.00 31.03           N  
ATOM   4721  CA  LYS A 584      52.582  16.314  50.823  1.00 33.00           C  
ATOM   4722  C   LYS A 584      51.761  15.299  50.028  1.00 32.50           C  
ATOM   4723  O   LYS A 584      52.155  14.890  48.935  1.00 32.61           O  
ATOM   4724  CB  LYS A 584      53.587  15.569  51.698  1.00 33.91           C  
ATOM   4725  CG  LYS A 584      52.943  14.461  52.502  1.00 39.42           C  
ATOM   4726  CD  LYS A 584      53.942  13.661  53.305  1.00 42.53           C  
ATOM   4727  CE  LYS A 584      53.278  12.394  53.828  1.00 44.86           C  
ATOM   4728  NZ  LYS A 584      52.783  11.543  52.701  1.00 46.36           N1+
ATOM   4729  N   ASP A 585      50.623  14.890  50.583  1.00 31.64           N  
ATOM   4730  CA  ASP A 585      49.768  13.910  49.918  1.00 30.60           C  
ATOM   4731  C   ASP A 585      48.301  14.152  50.254  1.00 29.51           C  
ATOM   4732  O   ASP A 585      47.797  13.647  51.261  1.00 28.94           O  
ATOM   4733  CB  ASP A 585      50.179  12.503  50.349  1.00 32.11           C  
ATOM   4734  CG  ASP A 585      49.425  11.419  49.606  1.00 34.23           C  
ATOM   4735  OD1 ASP A 585      49.743  10.230  49.821  1.00 36.48           O  
ATOM   4736  OD2 ASP A 585      48.517  11.752  48.813  1.00 35.39           O1-
ATOM   4737  N   PHE A 586      47.613  14.911  49.403  1.00 27.75           N  
ATOM   4738  CA  PHE A 586      46.212  15.226  49.644  1.00 26.81           C  
ATOM   4739  C   PHE A 586      45.300  14.002  49.697  1.00 27.28           C  
ATOM   4740  O   PHE A 586      44.165  14.093  50.166  1.00 28.01           O  
ATOM   4741  CB  PHE A 586      45.709  16.230  48.603  1.00 25.45           C  
ATOM   4742  CG  PHE A 586      45.682  15.702  47.195  1.00 25.07           C  
ATOM   4743  CD1 PHE A 586      44.620  14.914  46.745  1.00 25.80           C  
ATOM   4744  CD2 PHE A 586      46.698  16.020  46.304  1.00 24.45           C  
ATOM   4745  CE1 PHE A 586      44.570  14.456  45.423  1.00 25.50           C  
ATOM   4746  CE2 PHE A 586      46.659  15.569  44.982  1.00 24.50           C  
ATOM   4747  CZ  PHE A 586      45.591  14.784  44.541  1.00 24.45           C  
ATOM   4748  N   ASN A 587      45.790  12.856  49.235  1.00 26.39           N  
ATOM   4749  CA  ASN A 587      44.972  11.647  49.264  1.00 27.90           C  
ATOM   4750  C   ASN A 587      44.783  11.101  50.676  1.00 27.21           C  
ATOM   4751  O   ASN A 587      43.744  10.517  50.986  1.00 26.36           O  
ATOM   4752  CB  ASN A 587      45.566  10.576  48.345  1.00 30.38           C  
ATOM   4753  CG  ASN A 587      45.236  10.826  46.884  1.00 33.54           C  
ATOM   4754  ND2 ASN A 587      46.260  11.097  46.078  1.00 35.05           N  
ATOM   4755  OD1 ASN A 587      44.071  10.784  46.488  1.00 34.39           O  
ATOM   4756  N   VAL A 588      45.783  11.290  51.532  1.00 26.55           N  
ATOM   4757  CA  VAL A 588      45.672  10.824  52.908  1.00 26.24           C  
ATOM   4758  C   VAL A 588      44.698  11.744  53.636  1.00 25.18           C  
ATOM   4759  O   VAL A 588      43.961  11.310  54.521  1.00 25.98           O  
ATOM   4760  CB  VAL A 588      47.050  10.821  53.633  1.00 27.73           C  
ATOM   4761  CG1 VAL A 588      48.032   9.944  52.865  1.00 28.49           C  
ATOM   4762  CG2 VAL A 588      47.588  12.227  53.766  1.00 30.12           C  
ATOM   4763  N   PHE A 589      44.686  13.016  53.249  1.00 23.70           N  
ATOM   4764  CA  PHE A 589      43.771  13.974  53.854  1.00 23.69           C  
ATOM   4765  C   PHE A 589      42.335  13.610  53.487  1.00 24.05           C  
ATOM   4766  O   PHE A 589      41.463  13.568  54.352  1.00 23.81           O  
ATOM   4767  CB  PHE A 589      44.097  15.401  53.383  1.00 24.42           C  
ATOM   4768  CG  PHE A 589      42.949  16.370  53.525  1.00 24.27           C  
ATOM   4769  CD1 PHE A 589      42.163  16.701  52.428  1.00 23.93           C  
ATOM   4770  CD2 PHE A 589      42.647  16.940  54.754  1.00 23.54           C  
ATOM   4771  CE1 PHE A 589      41.094  17.584  52.550  1.00 24.15           C  
ATOM   4772  CE2 PHE A 589      41.578  17.827  54.888  1.00 22.91           C  
ATOM   4773  CZ  PHE A 589      40.801  18.150  53.784  1.00 23.39           C  
ATOM   4774  N   LYS A 590      42.100  13.328  52.206  1.00 24.94           N  
ATOM   4775  CA  LYS A 590      40.763  12.971  51.736  1.00 25.64           C  
ATOM   4776  C   LYS A 590      40.238  11.743  52.465  1.00 26.12           C  
ATOM   4777  O   LYS A 590      39.068  11.685  52.840  1.00 26.03           O  
ATOM   4778  CB  LYS A 590      40.779  12.730  50.223  1.00 26.52           C  
ATOM   4779  CG  LYS A 590      41.150  13.981  49.429  1.00 26.50           C  
ATOM   4780  CD  LYS A 590      41.135  13.750  47.927  1.00 29.24           C  
ATOM   4781  CE  LYS A 590      39.724  13.549  47.402  1.00 29.81           C  
ATOM   4782  NZ  LYS A 590      39.712  13.464  45.919  1.00 31.12           N1+
ATOM   4783  N   LYS A 591      41.121  10.771  52.670  1.00 27.30           N  
ATOM   4784  CA  LYS A 591      40.783   9.536  53.366  1.00 28.52           C  
ATOM   4785  C   LYS A 591      40.300   9.868  54.779  1.00 28.82           C  
ATOM   4786  O   LYS A 591      39.235   9.418  55.203  1.00 27.87           O  
ATOM   4787  CB  LYS A 591      42.019   8.644  53.436  1.00 32.13           C  
ATOM   4788  CG  LYS A 591      41.821   7.227  52.940  1.00 34.64           C  
ATOM   4789  CD  LYS A 591      41.139   6.360  53.973  1.00 37.41           C  
ATOM   4790  CE  LYS A 591      41.157   4.897  53.548  1.00 38.38           C  
ATOM   4791  NZ  LYS A 591      40.584   4.005  54.596  1.00 40.41           N1+
ATOM   4792  N   ASP A 592      41.081  10.666  55.503  1.00 28.13           N  
ATOM   4793  CA  ASP A 592      40.700  11.046  56.858  1.00 28.59           C  
ATOM   4794  C   ASP A 592      39.440  11.900  56.838  1.00 27.34           C  
ATOM   4795  O   ASP A 592      38.532  11.703  57.643  1.00 26.06           O  
ATOM   4796  CB  ASP A 592      41.824  11.820  57.552  1.00 28.82           C  
ATOM   4797  CG  ASP A 592      43.009  10.942  57.907  1.00 29.82           C  
ATOM   4798  OD1 ASP A 592      42.803   9.740  58.177  1.00 30.15           O  
ATOM   4799  OD2 ASP A 592      44.146  11.461  57.932  1.00 30.79           O1-
ATOM   4800  N   LEU A 593      39.391  12.847  55.909  1.00 26.17           N  
ATOM   4801  CA  LEU A 593      38.241  13.734  55.779  1.00 24.83           C  
ATOM   4802  C   LEU A 593      36.946  12.941  55.658  1.00 24.48           C  
ATOM   4803  O   LEU A 593      35.990  13.173  56.397  1.00 21.78           O  
ATOM   4804  CB  LEU A 593      38.402  14.623  54.547  1.00 25.25           C  
ATOM   4805  CG  LEU A 593      37.276  15.626  54.281  1.00 24.65           C  
ATOM   4806  CD1 LEU A 593      37.230  16.650  55.407  1.00 24.23           C  
ATOM   4807  CD2 LEU A 593      37.513  16.314  52.946  1.00 24.08           C  
ATOM   4808  N   PHE A 594      36.928  12.003  54.717  1.00 24.64           N  
ATOM   4809  CA  PHE A 594      35.757  11.173  54.477  1.00 25.67           C  
ATOM   4810  C   PHE A 594      35.428  10.300  55.684  1.00 26.31           C  
ATOM   4811  O   PHE A 594      34.264  10.021  55.958  1.00 26.39           O  
ATOM   4812  CB  PHE A 594      35.985  10.306  53.226  1.00 25.04           C  
ATOM   4813  CG  PHE A 594      36.092  11.098  51.943  1.00 24.65           C  
ATOM   4814  CD1 PHE A 594      36.542  10.496  50.776  1.00 24.64           C  
ATOM   4815  CD2 PHE A 594      35.724  12.444  51.901  1.00 25.20           C  
ATOM   4816  CE1 PHE A 594      36.626  11.217  49.587  1.00 26.16           C  
ATOM   4817  CE2 PHE A 594      35.802  13.180  50.716  1.00 26.16           C  
ATOM   4818  CZ  PHE A 594      36.254  12.565  49.554  1.00 26.64           C  
ATOM   4819  N   GLU A 595      36.451   9.884  56.419  1.00 27.52           N  
ATOM   4820  CA  GLU A 595      36.227   9.040  57.584  1.00 28.97           C  
ATOM   4821  C   GLU A 595      36.173   9.804  58.902  1.00 28.44           C  
ATOM   4822  O   GLU A 595      36.346   9.239  59.982  1.00 28.45           O  
ATOM   4823  CB  GLU A 595      37.281   7.938  57.617  1.00 27.66           C  
ATOM   4824  CG  GLU A 595      37.083   6.955  56.477  1.00 32.69           C  
ATOM   4825  CD  GLU A 595      38.190   5.930  56.360  1.00 34.57           C  
ATOM   4826  OE1 GLU A 595      38.116   5.094  55.433  1.00 37.43           O  
ATOM   4827  OE2 GLU A 595      39.128   5.953  57.183  1.00 36.28           O1-
ATOM   4828  N   ASN A 596      35.922  11.104  58.796  1.00 29.54           N  
ATOM   4829  CA  ASN A 596      35.802  11.974  59.962  1.00 30.70           C  
ATOM   4830  C   ASN A 596      36.962  11.794  60.935  1.00 32.11           C  
ATOM   4831  O   ASN A 596      36.770  11.397  62.084  1.00 33.91           O  
ATOM   4832  CB  ASN A 596      34.471  11.683  60.660  1.00 30.03           C  
ATOM   4833  CG  ASN A 596      34.140  12.683  61.744  1.00 30.65           C  
ATOM   4834  ND2 ASN A 596      33.448  12.221  62.777  1.00 30.16           N  
ATOM   4835  OD1 ASN A 596      34.489  13.859  61.652  1.00 31.61           O  
ATOM   4836  N   LYS A 597      38.166  12.097  60.464  1.00 32.82           N  
ATOM   4837  CA  LYS A 597      39.367  11.973  61.276  1.00 33.60           C  
ATOM   4838  C   LYS A 597      40.218  13.237  61.113  1.00 32.82           C  
ATOM   4839  O   LYS A 597      41.403  13.251  61.444  1.00 32.65           O  
ATOM   4840  CB  LYS A 597      40.155  10.731  60.848  1.00 35.67           C  
ATOM   4841  CG  LYS A 597      41.220  10.294  61.842  1.00 41.80           C  
ATOM   4842  CD  LYS A 597      41.937   9.018  61.397  1.00 44.56           C  
ATOM   4843  CE  LYS A 597      42.970   8.589  62.443  1.00 46.68           C  
ATOM   4844  NZ  LYS A 597      43.776   7.399  62.027  1.00 46.85           N1+
ATOM   4845  N   ALA A 598      39.597  14.294  60.593  1.00 31.68           N  
ATOM   4846  CA  ALA A 598      40.273  15.576  60.392  1.00 30.57           C  
ATOM   4847  C   ALA A 598      39.408  16.703  60.958  1.00 29.55           C  
ATOM   4848  O   ALA A 598      38.330  16.453  61.489  1.00 30.61           O  
ATOM   4849  CB  ALA A 598      40.526  15.804  58.911  1.00 29.74           C  
ATOM   4850  N   ASN A 599      39.875  17.942  60.851  1.00 28.91           N  
ATOM   4851  CA  ASN A 599      39.112  19.075  61.363  1.00 27.40           C  
ATOM   4852  C   ASN A 599      37.914  19.305  60.462  1.00 27.02           C  
ATOM   4853  O   ASN A 599      38.040  19.872  59.377  1.00 27.32           O  
ATOM   4854  CB  ASN A 599      39.997  20.321  61.413  1.00 27.97           C  
ATOM   4855  CG  ASN A 599      41.219  20.117  62.277  1.00 28.31           C  
ATOM   4856  ND2 ASN A 599      41.982  21.181  62.493  1.00 27.82           N  
ATOM   4857  OD1 ASN A 599      41.477  19.006  62.743  1.00 28.99           O  
ATOM   4858  N   GLU A 600      36.744  18.875  60.921  1.00 26.31           N  
ATOM   4859  CA  GLU A 600      35.544  19.003  60.112  1.00 25.32           C  
ATOM   4860  C   GLU A 600      34.262  18.831  60.920  1.00 24.70           C  
ATOM   4861  O   GLU A 600      34.282  18.388  62.060  1.00 25.13           O  
ATOM   4862  CB  GLU A 600      35.571  17.927  59.028  1.00 24.88           C  
ATOM   4863  CG  GLU A 600      35.291  16.535  59.593  1.00 25.97           C  
ATOM   4864  CD  GLU A 600      35.741  15.404  58.684  1.00 27.03           C  
ATOM   4865  OE1 GLU A 600      36.930  15.019  58.747  1.00 26.33           O  
ATOM   4866  OE2 GLU A 600      34.903  14.900  57.907  1.00 26.99           O1-
ATOM   4867  N   ALA A 601      33.144  19.181  60.297  1.00 24.90           N  
ATOM   4868  CA  ALA A 601      31.832  19.024  60.900  1.00 25.73           C  
ATOM   4869  C   ALA A 601      31.104  18.039  59.987  1.00 26.32           C  
ATOM   4870  O   ALA A 601      30.908  18.315  58.803  1.00 25.47           O  
ATOM   4871  CB  ALA A 601      31.094  20.360  60.937  1.00 24.48           C  
ATOM   4872  N   VAL A 602      30.742  16.883  60.536  1.00 26.18           N  
ATOM   4873  CA  VAL A 602      30.045  15.850  59.786  1.00 27.35           C  
ATOM   4874  C   VAL A 602      28.584  15.715  60.206  1.00 28.19           C  
ATOM   4875  O   VAL A 602      28.264  15.695  61.395  1.00 28.25           O  
ATOM   4876  CB  VAL A 602      30.716  14.476  59.971  1.00 27.82           C  
ATOM   4877  CG1 VAL A 602      29.866  13.390  59.332  1.00 28.49           C  
ATOM   4878  CG2 VAL A 602      32.101  14.492  59.355  1.00 29.39           C  
ATOM   4879  N   ILE A 603      27.706  15.620  59.215  1.00 27.90           N  
ATOM   4880  CA  ILE A 603      26.280  15.467  59.454  1.00 28.18           C  
ATOM   4881  C   ILE A 603      25.784  14.255  58.653  1.00 28.14           C  
ATOM   4882  O   ILE A 603      25.717  14.311  57.420  1.00 25.90           O  
ATOM   4883  CB  ILE A 603      25.499  16.715  58.979  1.00 30.32           C  
ATOM   4884  CG1 ILE A 603      26.163  17.993  59.507  1.00 31.25           C  
ATOM   4885  CG2 ILE A 603      24.053  16.625  59.436  1.00 30.25           C  
ATOM   4886  CD1 ILE A 603      26.229  18.087  61.015  1.00 34.18           C  
ATOM   4887  N   ASP A 604      25.469  13.156  59.340  1.00 28.07           N  
ATOM   4888  CA  ASP A 604      24.961  11.967  58.658  1.00 28.48           C  
ATOM   4889  C   ASP A 604      23.446  12.061  58.549  1.00 30.32           C  
ATOM   4890  O   ASP A 604      22.732  11.934  59.542  1.00 32.28           O  
ATOM   4891  CB  ASP A 604      25.332  10.696  59.415  1.00 28.89           C  
ATOM   4892  CG  ASP A 604      26.761  10.260  59.163  1.00 30.40           C  
ATOM   4893  OD1 ASP A 604      27.346  10.703  58.159  1.00 29.85           O  
ATOM   4894  OD2 ASP A 604      27.296   9.462  59.961  1.00 30.72           O1-
ATOM   4895  N   LEU A 605      22.958  12.282  57.335  1.00 31.36           N  
ATOM   4896  CA  LEU A 605      21.528  12.412  57.103  1.00 32.56           C  
ATOM   4897  C   LEU A 605      20.860  11.148  56.594  1.00 34.58           C  
ATOM   4898  O   LEU A 605      21.238  10.605  55.554  1.00 34.19           O  
ATOM   4899  CB  LEU A 605      21.260  13.531  56.103  1.00 31.32           C  
ATOM   4900  CG  LEU A 605      21.730  14.937  56.455  1.00 31.57           C  
ATOM   4901  CD1 LEU A 605      21.446  15.858  55.280  1.00 30.98           C  
ATOM   4902  CD2 LEU A 605      21.022  15.423  57.715  1.00 30.76           C  
ATOM   4903  N   GLU A 606      19.862  10.680  57.333  1.00 36.73           N  
ATOM   4904  CA  GLU A 606      19.106   9.503  56.926  1.00 38.30           C  
ATOM   4905  C   GLU A 606      18.072  10.031  55.934  1.00 37.52           C  
ATOM   4906  O   GLU A 606      17.368  11.002  56.221  1.00 38.22           O  
ATOM   4907  CB  GLU A 606      18.397   8.871  58.132  1.00 41.14           C  
ATOM   4908  CG  GLU A 606      19.071   7.627  58.735  1.00 45.96           C  
ATOM   4909  CD  GLU A 606      20.295   7.931  59.599  1.00 49.30           C  
ATOM   4910  OE1 GLU A 606      20.274   8.934  60.349  1.00 50.57           O  
ATOM   4911  OE2 GLU A 606      21.272   7.149  59.544  1.00 50.55           O1-
ATOM   4912  N   LEU A 607      17.995   9.412  54.761  1.00 37.70           N  
ATOM   4913  CA  LEU A 607      17.035   9.839  53.742  1.00 37.55           C  
ATOM   4914  C   LEU A 607      15.625   9.334  54.031  1.00 37.60           C  
ATOM   4915  O   LEU A 607      15.424   8.164  54.369  1.00 37.60           O  
ATOM   4916  CB  LEU A 607      17.459   9.345  52.353  1.00 36.75           C  
ATOM   4917  CG  LEU A 607      18.687  10.000  51.725  1.00 36.99           C  
ATOM   4918  CD1 LEU A 607      19.098   9.223  50.488  1.00 36.29           C  
ATOM   4919  CD2 LEU A 607      18.374  11.439  51.371  1.00 36.56           C  
ATOM   4920  N   PRO A 608      14.628  10.222  53.914  1.00 37.80           N  
ATOM   4921  CA  PRO A 608      13.236   9.840  54.161  1.00 38.42           C  
ATOM   4922  C   PRO A 608      12.825   8.803  53.120  1.00 39.68           C  
ATOM   4923  O   PRO A 608      12.799   7.597  53.394  1.00 40.00           O  
ATOM   4924  CB  PRO A 608      12.478  11.152  53.977  1.00 38.17           C  
ATOM   4925  CG  PRO A 608      13.497  12.198  54.334  1.00 38.60           C  
ATOM   4926  CD  PRO A 608      14.737  11.670  53.662  1.00 38.39           C  
ATOM   4927  N   SER A 609      12.533   9.295  51.918  1.00 38.96           N  
ATOM   4928  CA  SER A 609      12.123   8.452  50.801  1.00 38.89           C  
ATOM   4929  C   SER A 609      13.203   8.416  49.724  1.00 38.35           C  
ATOM   4930  O   SER A 609      14.139   9.220  49.745  1.00 39.65           O  
ATOM   4931  CB  SER A 609      10.842   9.002  50.184  1.00 38.79           C  
ATOM   4932  OG  SER A 609      11.082  10.279  49.616  1.00 38.77           O  
ATOM   4933  N   MET A 610      13.072   7.486  48.780  1.00 36.34           N  
ATOM   4934  CA  MET A 610      14.031   7.398  47.690  1.00 33.26           C  
ATOM   4935  C   MET A 610      13.892   8.695  46.909  1.00 30.71           C  
ATOM   4936  O   MET A 610      12.820   9.299  46.890  1.00 29.73           O  
ATOM   4937  CB  MET A 610      13.706   6.227  46.769  1.00 36.47           C  
ATOM   4938  CG  MET A 610      12.405   6.385  45.999  1.00 38.76           C
[truncated: 604,427 more chars]
