# Supplementary material for: Structural Descriptors for Subunit Interface Regions in Homodimers: Effect of Lipid Membrane and Secondary Structure Type
Source: J Chem Inf Model. 2025 Mar 27;65(7):3117–26. doi: 10.1021/acs.jcim.4c01233 (PMC12004529; doi:10.1021/acs.jcim.4c01233)
Supplement: Supplementary file 3 — ci4c01233_si_003.tar [file ci4c01233_si_003.tar › database/alpha/1w53_cytop.pdb]

ATOM      1  N   MET A   1       7.828  18.297  50.236  1.00 27.38           N  
ATOM      2  CA  MET A   1       7.642  16.844  50.244  1.00 22.04           C  
ATOM      3  C   MET A   1       8.308  16.153  51.461  1.00 21.62           C  
ATOM      4  O   MET A   1       9.195  15.328  51.285  1.00 21.57           O  
ATOM      5  CB  MET A   1       8.136  16.283  48.920  1.00 22.45           C  
ATOM      6  CG  MET A   1       8.122  16.480  47.583  0.00 20.00           C  
ATOM      7  SD  MET A   1       9.153  15.741  46.303  0.00 20.00           S  
ATOM      8  CE  MET A   1       8.414  16.437  44.828  0.00 20.00           C  
ATOM      9  N   ASP A   2       7.838  16.446  52.678  1.00 17.91           N  
ATOM     10  CA  ASP A   2       8.450  15.896  53.890  1.00 17.52           C  
ATOM     11  C   ASP A   2       8.340  14.385  53.957  1.00 17.62           C  
ATOM     12  O   ASP A   2       9.285  13.719  54.422  1.00 18.21           O  
ATOM     13  CB  ASP A   2       7.807  16.460  55.115  1.00 17.68           C  
ATOM     14  CG  ASP A   2       8.140  17.915  55.344  1.00 20.24           C  
ATOM     15  OD1 ASP A   2       9.066  18.517  54.704  1.00 21.97           O  
ATOM     16  OD2 ASP A   2       7.552  18.502  56.234  1.00 22.70           O1-
ATOM     17  N   PHE A   3       7.238  13.820  53.461  1.00 16.39           N  
ATOM     18  CA  PHE A   3       7.103  12.371  53.468  1.00 16.66           C  
ATOM     19  C   PHE A   3       8.129  11.755  52.515  1.00 17.57           C  
ATOM     20  O   PHE A   3       8.666  10.670  52.800  1.00 18.19           O  
ATOM     21  CB  PHE A   3       5.677  11.935  53.132  1.00 16.98           C  
ATOM     22  CG  PHE A   3       5.491  10.439  53.099  1.00 15.15           C  
ATOM     23  CD1 PHE A   3       5.393   9.729  54.268  1.00 17.92           C  
ATOM     24  CD2 PHE A   3       5.451   9.769  51.904  1.00 17.25           C  
ATOM     25  CE1 PHE A   3       5.221   8.338  54.257  1.00 19.66           C  
ATOM     26  CE2 PHE A   3       5.275   8.376  51.894  1.00 17.07           C  
ATOM     27  CZ  PHE A   3       5.150   7.680  53.088  1.00 17.98           C  
ATOM     28  N   ARG A   4       8.408  12.390  51.395  1.00 18.40           N  
ATOM     29  CA  ARG A   4       9.409  11.906  50.448  1.00 20.83           C  
ATOM     30  C   ARG A   4      10.777  11.863  51.142  1.00 20.81           C  
ATOM     31  O   ARG A   4      11.564  10.923  50.934  1.00 21.48           O  
ATOM     32  CB  ARG A   4       9.472  12.775  49.192  1.00 22.61           C  
ATOM     33  CG  ARG A   4      10.644  12.464  48.248  1.00 28.45           C  
ATOM     34  CD  ARG A   4      10.626  11.073  47.668  1.00 33.69           C  
ATOM     35  NE  ARG A   4      10.796  11.089  46.211  1.00 38.52           N  
ATOM     36  CZ  ARG A   4      11.900  11.438  45.580  1.00 39.11           C  
ATOM     37  NH1 ARG A   4      11.949  11.444  44.266  1.00 40.08           N1+
ATOM     38  NH2 ARG A   4      12.989  11.690  46.249  1.00 42.58           N  
ATOM     39  N   GLU A   5      11.093  12.885  51.934  1.00 20.49           N  
ATOM     40  CA  GLU A   5      12.381  12.880  52.655  1.00 20.99           C  
ATOM     41  C   GLU A   5      12.463  11.652  53.590  1.00 20.99           C  
ATOM     42  O   GLU A   5      13.496  10.936  53.653  1.00 21.31           O  
ATOM     43  CB  GLU A   5      12.571  14.192  53.403  1.00 22.90           C  
ATOM     44  CG  GLU A   5      13.878  14.229  54.192  1.00 26.87           C  
ATOM     45  CD  GLU A   5      14.126  15.579  54.830  1.00 31.10           C  
ATOM     46  OE1 GLU A   5      15.292  16.009  54.882  1.00 36.12           O  
ATOM     47  OE2 GLU A   5      13.164  16.197  55.275  1.00 31.72           O1-
ATOM     48  N   VAL A   6      11.397  11.406  54.329  1.00 19.46           N  
ATOM     49  CA  VAL A   6      11.337  10.279  55.275  1.00 19.97           C  
ATOM     50  C   VAL A   6      11.466   8.946  54.582  1.00 19.66           C  
ATOM     51  O   VAL A   6      12.249   8.085  55.069  1.00 20.64           O  
ATOM     52  CB  VAL A   6      10.002  10.239  56.081  0.50 19.76           C  
ATOM     54  CG1 VAL A   6       9.840   8.904  56.841  0.50 20.61           C  
ATOM     56  CG2 VAL A   6       9.891  11.379  57.031  0.50 20.59           C  
ATOM     58  N   ILE A   7      10.793   8.765  53.445  1.00 18.48           N  
ATOM     59  CA  ILE A   7      10.875   7.458  52.722  1.00 19.01           C  
ATOM     60  C   ILE A   7      12.202   7.300  51.983  1.00 19.68           C  
ATOM     61  O   ILE A   7      12.679   6.147  51.843  1.00 20.00           O  
ATOM     62  CB  ILE A   7       9.686   7.157  51.752  1.00 20.35           C  
ATOM     63  CG1 ILE A   7       9.589   8.183  50.624  1.00 22.07           C  
ATOM     64  CG2 ILE A   7       8.457   6.918  52.560  1.00 22.28           C  
ATOM     65  CD1 ILE A   7       8.562   7.887  49.484  1.00 23.03           C  
ATOM     66  N   GLU A   8      12.833   8.406  51.609  1.00 19.41           N  
ATOM     67  CA  GLU A   8      14.200   8.357  51.032  1.00 18.88           C  
ATOM     68  C   GLU A   8      15.207   7.893  52.084  1.00 19.67           C  
ATOM     69  O   GLU A   8      16.047   7.027  51.777  1.00 19.12           O  
ATOM     70  CB  GLU A   8      14.673   9.706  50.526  0.50 19.79           C  
ATOM     72  CG  GLU A   8      14.124  10.078  49.178  0.50 19.53           C  
ATOM     74  CD  GLU A   8      14.643  11.419  48.691  0.50 21.76           C  
ATOM     75  OE1 GLU A   8      14.127  11.914  47.699  0.50 24.83           O  
ATOM     76  OE2 GLU A   8      15.540  12.001  49.286  0.50 23.93           O1-
ATOM     77  N   GLN A   9      15.116   8.465  53.281  1.00 19.60           N  
ATOM     78  CA  GLN A   9      16.055   8.127  54.356  1.00 20.65           C  
ATOM     79  C   GLN A   9      15.870   6.659  54.689  1.00 20.78           C  
ATOM     80  O   GLN A   9      16.870   5.962  54.905  1.00 20.71           O  
ATOM     81  CB  GLN A   9      15.797   8.931  55.593  1.00 22.33           C  
ATOM     82  CG  GLN A   9      16.129  10.310  55.456  1.00 26.10           C  
ATOM     83  CD  GLN A   9      15.807  11.070  56.683  1.00 31.72           C  
ATOM     84  NE2 GLN A   9      16.267  12.292  56.745  1.00 36.59           N  
ATOM     85  OE1 GLN A   9      15.176  10.539  57.594  1.00 37.76           O  
ATOM     86  N   ARG A  10      14.622   6.168  54.741  1.00 20.44           N  
ATOM     87  CA  ARG A  10      14.299   4.793  55.070  1.00 21.24           C  
ATOM     88  C   ARG A  10      14.794   3.861  53.968  1.00 20.14           C  
ATOM     89  O   ARG A  10      15.345   2.775  54.254  1.00 20.25           O  
ATOM     90  CB  ARG A  10      12.802   4.600  55.284  1.00 22.95           C  
ATOM     91  CG  ARG A  10      12.292   3.170  55.482  1.00 23.65           C  
ATOM     92  CD  ARG A  10      12.748   2.382  56.787  1.00 28.34           C  
ATOM     93  NE  ARG A  10      12.027   1.088  56.923  1.00 30.81           N  
ATOM     94  CZ  ARG A  10      12.257   0.164  57.876  1.00 32.15           C  
ATOM     95  NH1 ARG A  10      13.183   0.401  58.809  1.00 30.52           N1+
ATOM     96  NH2 ARG A  10      11.574  -1.009  57.915  1.00 33.99           N  
ATOM     97  N   TYR A  11      14.612   4.274  52.716  1.00 18.21           N  
ATOM     98  CA  TYR A  11      15.064   3.439  51.602  1.00 17.77           C  
ATOM     99  C   TYR A  11      16.581   3.343  51.690  1.00 18.19           C  
ATOM    100  O   TYR A  11      17.121   2.268  51.450  1.00 19.28           O  
ATOM    101  CB  TYR A  11      14.673   3.997  50.231  1.00 18.08           C  
ATOM    102  CG  TYR A  11      14.765   2.977  49.112  1.00 17.17           C  
ATOM    103  CD1 TYR A  11      15.764   3.022  48.173  1.00 15.96           C  
ATOM    104  CD2 TYR A  11      13.811   2.006  48.969  1.00 19.53           C  
ATOM    105  CE1 TYR A  11      15.836   2.124  47.148  1.00 15.80           C  
ATOM    106  CE2 TYR A  11      13.854   1.114  47.914  1.00 20.17           C  
ATOM    107  CZ  TYR A  11      14.882   1.167  47.003  1.00 17.29           C  
ATOM    108  OH  TYR A  11      14.906   0.250  45.992  1.00 18.83           O  
ATOM    109  N   HIS A  12      17.263   4.444  52.000  1.00 18.65           N  
ATOM    110  CA  HIS A  12      18.748   4.465  52.135  1.00 19.36           C  
ATOM    111  C   HIS A  12      19.136   3.417  53.180  1.00 19.43           C  
ATOM    112  O   HIS A  12      20.023   2.602  52.928  1.00 19.34           O  
ATOM    113  CB  HIS A  12      19.251   5.878  52.497  1.00 21.67           C  
ATOM    114  CG  HIS A  12      20.741   6.011  52.626  1.00 24.13           C  
ATOM    115  CD2 HIS A  12      21.537   6.054  53.723  1.00 29.15           C  
ATOM    116  ND1 HIS A  12      21.585   6.087  51.543  1.00 30.05           N  
ATOM    117  CE1 HIS A  12      22.839   6.175  51.966  1.00 29.07           C  
ATOM    118  NE2 HIS A  12      22.837   6.157  53.284  1.00 29.73           N  
ATOM    119  N   GLN A  13      18.431   3.393  54.301  1.00 18.89           N  
ATOM    120  CA  GLN A  13      18.735   2.470  55.404  1.00 19.92           C  
ATOM    121  C   GLN A  13      18.469   1.028  54.974  1.00 18.51           C  
ATOM    122  O   GLN A  13      19.323   0.141  55.127  1.00 19.79           O  
ATOM    123  CB  GLN A  13      17.915   2.871  56.670  1.00 21.95           C  
ATOM    124  CG  GLN A  13      18.262   2.143  57.952  1.00 25.00           C  
ATOM    125  CD  GLN A  13      17.870   2.078  59.205  0.00 39.68           C  
ATOM    126  NE2 GLN A  13      18.722   1.899  60.286  0.00 37.64           N  
ATOM    127  OE1 GLN A  13      16.621   2.260  59.354  0.00 40.28           O  
ATOM    128  N   LEU A  14      17.320   0.762  54.347  1.00 18.20           N  
ATOM    129  CA  LEU A  14      16.907  -0.587  53.972  1.00 17.42           C  
ATOM    130  C   LEU A  14      17.733  -1.154  52.817  1.00 15.91           C  
ATOM    131  O   LEU A  14      18.063  -2.351  52.816  1.00 15.94           O  
ATOM    132  CB  LEU A  14      15.445  -0.626  53.539  1.00 18.53           C  
ATOM    133  CG  LEU A  14      14.460  -0.404  54.685  1.00 19.66           C  
ATOM    134  CD1 LEU A  14      13.069  -0.439  54.163  1.00 21.18           C  
ATOM    135  CD2 LEU A  14      14.635  -1.482  55.802  1.00 21.17           C  
ATOM    136  N   LEU A  15      17.976  -0.342  51.810  1.00 14.84           N  
ATOM    137  CA  LEU A  15      18.781  -0.797  50.663  1.00 15.01           C  
ATOM    138  C   LEU A  15      20.187  -1.103  51.083  1.00 15.25           C  
ATOM    139  O   LEU A  15      20.727  -2.156  50.685  1.00 15.43           O  
ATOM    140  CB  LEU A  15      18.806   0.221  49.503  1.00 16.79           C  
ATOM    141  CG  LEU A  15      19.493  -0.263  48.222  1.00 16.82           C  
ATOM    142  CD1 LEU A  15      18.741  -1.450  47.585  1.00 19.70           C  
ATOM    143  CD2 LEU A  15      19.640   0.838  47.253  1.00 19.28           C  
ATOM    144  N   SER A  16      20.818  -0.190  51.806  1.00 14.47           N  
ATOM    145  CA  SER A  16      22.196  -0.409  52.263  0.50 14.34           C  
ATOM    147  C   SER A  16      22.236  -1.685  53.109  1.00 14.95           C  
ATOM    148  O   SER A  16      23.187  -2.494  52.978  1.00 15.27           O  
ATOM    149  CB  SER A  16      22.747   0.792  53.011  0.50 13.91           C  
ATOM    151  OG  SER A  16      22.005   1.047  54.198  0.50 12.67           O  
ATOM    153  N   ARG A  17      21.234  -1.897  53.961  1.00 14.59           N  
ATOM    154  CA  ARG A  17      21.178  -3.113  54.797  1.00 14.34           C  
ATOM    155  C   ARG A  17      21.058  -4.396  53.952  1.00 13.96           C  
ATOM    156  O   ARG A  17      21.746  -5.391  54.171  1.00 15.48           O  
ATOM    157  CB  ARG A  17      19.985  -3.119  55.790  0.50 15.06           C  
ATOM    159  CG  ARG A  17      20.261  -2.503  57.138  0.50 15.85           C  
ATOM    161  CD  ARG A  17      19.016  -2.287  57.996  0.50 13.66           C  
ATOM    163  NE  ARG A  17      19.163  -1.334  59.105  0.50 17.57           N  
ATOM    165  CZ  ARG A  17      18.139  -0.791  59.746  0.50 17.37           C  
ATOM    167  NH1 ARG A  17      18.353   0.050  60.752  0.50 21.05           N1+
ATOM    169  NH2 ARG A  17      16.897  -1.015  59.336  0.50 16.98           N  
ATOM    171  N   TYR A  18      20.223  -4.370  52.925  1.00 13.31           N  
ATOM    172  CA  TYR A  18      20.035  -5.522  52.080  1.00 12.85           C  
ATOM    173  C   TYR A  18      21.321  -5.867  51.329  1.00 12.94           C  
ATOM    174  O   TYR A  18      21.738  -7.023  51.311  1.00 13.97           O  
ATOM    175  CB  TYR A  18      18.876  -5.363  51.067  1.00 13.91           C  
ATOM    176  CG  TYR A  18      18.766  -6.564  50.168  1.00 15.17           C  
ATOM    177  CD1 TYR A  18      19.173  -6.508  48.834  1.00 15.28           C  
ATOM    178  CD2 TYR A  18      18.302  -7.771  50.647  1.00 15.29           C  
ATOM    179  CE1 TYR A  18      19.154  -7.605  48.026  1.00 15.50           C  
ATOM    180  CE2 TYR A  18      18.283  -8.908  49.854  1.00 17.06           C  
ATOM    181  CZ  TYR A  18      18.671  -8.805  48.507  1.00 17.41           C  
ATOM    182  OH  TYR A  18      18.629  -9.914  47.685  1.00 21.22           O  
ATOM    183  N   ILE A  19      21.950  -4.871  50.724  1.00 13.89           N  
ATOM    184  CA  ILE A  19      23.221  -5.095  49.999  1.00 14.26           C  
ATOM    185  C   ILE A  19      24.273  -5.670  50.958  1.00 13.19           C  
ATOM    186  O   ILE A  19      25.094  -6.531  50.565  1.00 15.37           O  
ATOM    187  CB  ILE A  19      23.682  -3.809  49.354  1.00 15.28           C  
ATOM    188  CG1 ILE A  19      22.715  -3.380  48.249  1.00 17.21           C  
ATOM    189  CG2 ILE A  19      25.067  -3.927  48.863  1.00 18.17           C  
ATOM    190  CD1 ILE A  19      22.995  -1.980  47.738  1.00 19.40           C  
ATOM    191  N   ALA A  20      24.302  -5.189  52.199  1.00 12.40           N  
ATOM    192  CA  ALA A  20      25.316  -5.652  53.185  1.00 12.78           C  
ATOM    193  C   ALA A  20      25.025  -7.049  53.700  1.00 13.84           C  
ATOM    194  O   ALA A  20      25.928  -7.794  54.028  1.00 14.67           O  
ATOM    195  CB  ALA A  20      25.310  -4.750  54.352  1.00 13.68           C  
ATOM    196  N   GLU A  21      23.757  -7.383  53.865  1.00 13.36           N  
ATOM    197  CA  GLU A  21      23.357  -8.590  54.575  1.00 13.85           C  
ATOM    198  C   GLU A  21      22.881  -9.730  53.689  1.00 14.64           C  
ATOM    199  O   GLU A  21      23.092 -10.904  53.982  1.00 15.25           O  
ATOM    200  CB  GLU A  21      22.269  -8.236  55.560  1.00 14.20           C  
ATOM    201  CG  GLU A  21      22.688  -7.311  56.676  1.00 14.57           C  
ATOM    202  CD  GLU A  21      23.519  -8.012  57.747  1.00 18.12           C  
ATOM    203  OE1 GLU A  21      23.318  -9.233  57.979  1.00 18.52           O  
ATOM    204  OE2 GLU A  21      24.331  -7.305  58.420  1.00 21.88           O1-
ATOM    205  N   LEU A  22      22.077  -9.385  52.697  1.00 14.87           N  
ATOM    206  CA  LEU A  22      21.476 -10.343  51.754  1.00 14.85           C  
ATOM    207  C   LEU A  22      20.613 -11.409  52.418  1.00 15.21           C  
ATOM    208  O   LEU A  22      20.491 -12.520  51.970  1.00 18.77           O  
ATOM    209  CB  LEU A  22      22.569 -10.927  50.804  1.00 15.46           C  
ATOM    210  CG  LEU A  22      23.349  -9.959  49.933  1.00 15.90           C  
ATOM    211  CD1 LEU A  22      24.495 -10.623  49.262  1.00 16.08           C  
ATOM    212  CD2 LEU A  22      22.435  -9.315  48.934  1.00 15.33           C  
ATOM    213  N   THR A  23      19.893 -11.025  53.454  1.00 15.16           N  
ATOM    214  CA  THR A  23      18.990 -11.904  54.156  1.00 15.66           C  
ATOM    215  C   THR A  23      17.527 -11.707  53.784  1.00 17.27           C  
ATOM    216  O   THR A  23      17.130 -10.672  53.232  1.00 17.42           O  
ATOM    217  CB  THR A  23      19.070 -11.657  55.637  1.00 15.48           C  
ATOM    218  CG2 THR A  23      20.488 -11.882  56.163  1.00 16.82           C  
ATOM    219  OG1 THR A  23      18.726 -10.275  55.885  1.00 16.50           O  
ATOM    220  N   GLU A  24      16.732 -12.693  54.189  1.00 18.69           N  
ATOM    221  CA  GLU A  24      15.291 -12.644  54.023  1.00 19.72           C  
ATOM    222  C   GLU A  24      14.689 -11.524  54.859  1.00 18.82           C  
ATOM    223  O   GLU A  24      13.745 -10.889  54.428  1.00 17.26           O  
ATOM    224  CB  GLU A  24      14.674 -13.978  54.386  1.00 21.71           C  
ATOM    225  CG  GLU A  24      13.169 -14.005  54.277  1.00 25.48           C  
ATOM    226  CD  GLU A  24      12.738 -15.413  54.666  0.00 42.12           C  
ATOM    227  OE1 GLU A  24      12.797 -15.659  55.900  0.00 44.26           O  
ATOM    228  OE2 GLU A  24      12.350 -16.244  53.806  0.00 49.58           O1-
ATOM    229  N   THR A  25      15.275 -11.238  56.030  1.00 18.85           N  
ATOM    230  CA  THR A  25      14.711 -10.203  56.894  1.00 18.29           C  
ATOM    231  C   THR A  25      14.828  -8.927  56.215  1.00 18.30           C  
ATOM    232  O   THR A  25      13.893  -8.120  56.153  1.00 15.61           O  
ATOM    233  CB  THR A  25      15.518 -10.146  58.210  1.00 18.73           C  
ATOM    234  CG2 THR A  25      14.866  -9.122  59.170  1.00 19.91           C  
ATOM    235  OG1 THR A  25      15.380 -11.367  58.900  1.00 27.19           O  
ATOM    236  N   SER A  26      16.019  -8.727  55.629  1.00 19.69           N  
ATOM    237  CA  SER A  26      16.252  -7.469  55.002  1.00 21.05           C  
ATOM    238  C   SER A  26      15.437  -7.324  53.757  1.00 21.55           C  
ATOM    239  O   SER A  26      14.917  -6.257  53.503  1.00 22.39           O  
ATOM    240  CB  SER A  26      17.752  -7.225  54.747  1.00 22.10           C  
ATOM    241  OG  SER A  26      18.290  -8.246  54.010  1.00 22.51           O  
ATOM    242  N   LEU A  27      15.265  -8.398  52.993  1.00 21.35           N  
ATOM    243  CA  LEU A  27      14.510  -8.323  51.775  1.00 22.57           C  
ATOM    244  C   LEU A  27      13.037  -8.148  52.083  1.00 21.20           C  
ATOM    245  O   LEU A  27      12.339  -7.472  51.319  1.00 23.44           O  
ATOM    246  CB  LEU A  27      14.766  -9.551  50.903  1.00 23.27           C  
ATOM    247  CG  LEU A  27      14.245  -9.571  49.492  1.00 24.22           C  
ATOM    248  CD1 LEU A  27      14.718  -8.414  48.665  1.00 22.15           C  
ATOM    249  CD2 LEU A  27      14.604 -10.912  48.928  1.00 26.21           C  
ATOM    250  N   TYR A  28      12.528  -8.739  53.181  1.00 21.17           N  
ATOM    251  CA  TYR A  28      11.148  -8.569  53.618  1.00 20.12           C  
ATOM    252  C   TYR A  28      10.782  -7.084  53.844  1.00 20.84           C  
ATOM    253  O   TYR A  28       9.653  -6.680  53.602  1.00 22.63           O  
ATOM    254  CB  TYR A  28      10.829  -9.413  54.870  1.00 22.03           C  
ATOM    255  CG  TYR A  28       9.447  -9.212  55.447  1.00 22.30           C  
ATOM    256  CD1 TYR A  28       9.270  -8.880  56.759  1.00 25.07           C  
ATOM    257  CD2 TYR A  28       8.283  -9.400  54.664  1.00 25.92           C  
ATOM    258  CE1 TYR A  28       8.027  -8.669  57.300  1.00 24.74           C  
ATOM    259  CE2 TYR A  28       7.038  -9.209  55.214  1.00 25.55           C  
ATOM    260  CZ  TYR A  28       6.915  -8.845  56.521  1.00 27.57           C  
ATOM    261  OH  TYR A  28       5.694  -8.647  57.127  1.00 30.73           O  
ATOM    262  N   GLN A  29      11.755  -6.274  54.213  1.00 19.39           N  
ATOM    263  CA  GLN A  29      11.497  -4.852  54.468  1.00 19.94           C  
ATOM    264  C   GLN A  29      11.026  -4.153  53.226  1.00 20.70           C  
ATOM    265  O   GLN A  29      10.365  -3.109  53.357  1.00 22.49           O  
ATOM    266  CB  GLN A  29      12.737  -4.159  54.968  1.00 19.33           C  
ATOM    267  CG  GLN A  29      13.305  -4.751  56.284  1.00 19.62           C  
ATOM    268  CD  GLN A  29      12.211  -5.209  57.280  1.00 20.69           C  
ATOM    269  NE2 GLN A  29      11.405  -4.318  57.691  1.00 20.07           N  
ATOM    270  OE1 GLN A  29      12.176  -6.399  57.685  1.00 23.02           O  
ATOM    271  N   ALA A  30      11.470  -4.610  52.070  1.00 20.22           N  
ATOM    272  CA  ALA A  30      10.990  -4.076  50.776  1.00 20.09           C  
ATOM    273  C   ALA A  30       9.465  -4.167  50.666  1.00 20.06           C  
ATOM    274  O   ALA A  30       8.814  -3.244  50.105  1.00 20.06           O  
ATOM    275  CB  ALA A  30      11.640  -4.756  49.598  1.00 20.95           C  
ATOM    276  N   GLN A  31       8.876  -5.250  51.150  1.00 20.33           N  
ATOM    277  CA  GLN A  31       7.427  -5.458  51.113  1.00 21.42           C  
ATOM    278  C   GLN A  31       6.644  -4.499  51.996  1.00 21.74           C  
ATOM    279  O   GLN A  31       5.591  -3.954  51.608  1.00 22.04           O  
ATOM    280  CB  GLN A  31       7.081  -6.897  51.535  1.00 23.75           C  
ATOM    281  CG  GLN A  31       7.711  -7.956  50.710  1.00 26.22           C  
ATOM    282  CD  GLN A  31       7.372  -9.357  51.249  1.00 31.45           C  
ATOM    283  NE2 GLN A  31       8.258 -10.322  51.016  1.00 35.48           N  
ATOM    284  OE1 GLN A  31       6.342  -9.542  51.890  1.00 34.77           O  
ATOM    285  N   LYS A  32       7.147  -4.322  53.207  1.00 20.80           N  
ATOM    286  CA  LYS A  32       6.589  -3.385  54.132  1.00 22.05           C  
ATOM    287  C   LYS A  32       6.734  -1.992  53.541  1.00 19.90           C  
ATOM    288  O   LYS A  32       5.805  -1.230  53.678  1.00 22.17           O  
ATOM    289  CB  LYS A  32       7.282  -3.426  55.496  1.00 23.13           C  
ATOM    290  CG  LYS A  32       7.215  -4.818  56.134  1.00 25.17           C  
ATOM    291  CD  LYS A  32       7.999  -4.889  57.443  1.00 27.56           C  
ATOM    292  CE  LYS A  32       7.522  -3.903  58.497  1.00 31.71           C  
ATOM    293  NZ  LYS A  32       8.335  -4.047  59.763  1.00 34.45           N1+
ATOM    294  N   PHE A  33       7.883  -1.688  52.938  1.00 19.21           N  
ATOM    295  CA  PHE A  33       8.135  -0.370  52.332  1.00 17.53           C  
ATOM    296  C   PHE A  33       7.092  -0.099  51.227  1.00 17.21           C  
ATOM    297  O   PHE A  33       6.411   0.940  51.231  1.00 18.34           O  
ATOM    298  CB  PHE A  33       9.549  -0.288  51.801  1.00 17.86           C  
ATOM    299  CG  PHE A  33       9.925   1.028  51.248  1.00 19.13           C  
ATOM    300  CD1 PHE A  33      10.341   2.038  52.095  1.00 18.55           C  
ATOM    301  CD2 PHE A  33       9.850   1.292  49.876  1.00 21.21           C  
ATOM    302  CE1 PHE A  33      10.717   3.271  51.573  1.00 20.58           C  
ATOM    303  CE2 PHE A  33      10.254   2.532  49.385  1.00 19.74           C  
ATOM    304  CZ  PHE A  33      10.643   3.497  50.240  1.00 19.95           C  
ATOM    305  N   SER A  34       6.908  -1.041  50.308  1.00 16.25           N  
ATOM    306  CA  SER A  34       5.926  -0.840  49.211  1.00 16.20           C  
ATOM    307  C   SER A  34       4.482  -0.605  49.672  1.00 16.49           C  
ATOM    308  O   SER A  34       3.756   0.218  49.108  1.00 16.46           O  
ATOM    309  CB  SER A  34       6.019  -1.978  48.196  1.00 16.88           C  
ATOM    310  OG  SER A  34       5.425  -3.172  48.671  1.00 19.93           O  
ATOM    311  N   ARG A  35       4.056  -1.309  50.705  1.00 18.62           N  
ATOM    312  CA  ARG A  35       2.748  -1.099  51.300  1.00 20.34           C  
ATOM    313  C   ARG A  35       2.577   0.343  51.747  1.00 20.22           C  
ATOM    314  O   ARG A  35       1.568   0.980  51.374  1.00 21.29           O  
ATOM    315  CB  ARG A  35       2.534  -2.077  52.450  1.00 21.05           C  
ATOM    316  CG  ARG A  35       2.422  -3.492  51.973  1.00 26.16           C  
ATOM    317  CD  ARG A  35       2.660  -4.532  53.031  0.00 20.00           C  
ATOM    318  NE  ARG A  35       2.852  -5.899  52.556  0.00 20.00           N  
ATOM    319  CZ  ARG A  35       2.804  -6.972  53.333  0.00 20.00           C  
ATOM    320  NH1 ARG A  35       2.567  -6.843  54.631  0.00 20.00           N1+
ATOM    321  NH2 ARG A  35       2.991  -8.179  52.815  0.00 20.00           N  
ATOM    322  N   LYS A  36       3.600   0.854  52.435  1.00 19.44           N  
ATOM    323  CA  LYS A  36       3.646   2.271  52.906  1.00 19.18           C  
ATOM    324  C   LYS A  36       3.581   3.243  51.730  1.00 19.35           C  
ATOM    325  O   LYS A  36       2.778   4.196  51.747  1.00 19.55           O  
ATOM    326  CB  LYS A  36       4.908   2.559  53.704  0.50 20.58           C  
ATOM    328  CG  LYS A  36       4.703   3.523  54.846  0.50 21.88           C  
ATOM    330  CD  LYS A  36       5.330   2.986  56.127  0.50 24.07           C  
ATOM    332  CE  LYS A  36       6.636   3.655  56.458  0.50 26.05           C  
ATOM    334  NZ  LYS A  36       6.480   4.345  57.751  0.50 27.27           N1+
ATOM    336  N   THR A  37       4.449   3.061  50.742  1.00 17.58           N  
ATOM    337  CA  THR A  37       4.509   4.008  49.626  1.00 17.70           C  
ATOM    338  C   THR A  37       3.180   4.025  48.831  1.00 17.97           C  
ATOM    339  O   THR A  37       2.663   5.110  48.452  1.00 19.24           O  
ATOM    340  CB  THR A  37       5.742   3.819  48.745  1.00 17.21           C  
ATOM    341  CG2 THR A  37       7.010   3.971  49.578  1.00 18.14           C  
ATOM    342  OG1 THR A  37       5.717   2.525  48.112  1.00 17.85           O  
ATOM    343  N   ILE A  38       2.596   2.856  48.635  1.00 18.24           N  
ATOM    344  CA  ILE A  38       1.369   2.750  47.864  1.00 19.30           C  
ATOM    345  C   ILE A  38       0.234   3.435  48.630  1.00 20.16           C  
ATOM    346  O   ILE A  38      -0.574   4.127  48.029  1.00 21.37           O  
ATOM    347  CB  ILE A  38       1.088   1.243  47.546  1.00 18.99           C  
ATOM    348  CG1 ILE A  38       2.097   0.700  46.515  1.00 20.49           C  
ATOM    349  CG2 ILE A  38      -0.362   1.076  47.069  1.00 21.77           C  
ATOM    350  CD1 ILE A  38       2.145  -0.847  46.451  1.00 21.44           C  
ATOM    351  N   GLU A  39       0.192   3.279  49.956  1.00 20.76           N  
ATOM    352  CA  GLU A  39      -0.847   3.940  50.779  1.00 22.34           C  
ATOM    353  C   GLU A  39      -0.690   5.459  50.812  1.00 21.64           C  
ATOM    354  O   GLU A  39      -1.644   6.161  51.194  1.00 23.97           O  
ATOM    355  CB  GLU A  39      -0.851   3.386  52.195  1.00 23.85           C  
ATOM    356  CG  GLU A  39      -1.365   1.964  52.191  1.00 27.92           C  
ATOM    357  CD  GLU A  39      -1.325   1.305  53.541  1.00 32.97           C  
ATOM    358  OE1 GLU A  39      -0.683   1.841  54.474  1.00 35.00           O  
ATOM    359  OE2 GLU A  39      -1.946   0.222  53.645  1.00 38.26           O1-
ATOM    360  N   HIS A  40       0.476   5.993  50.419  1.00 19.20           N  
ATOM    361  CA  HIS A  40       0.692   7.436  50.354  1.00 19.53           C  
ATOM    362  C   HIS A  40       0.711   7.972  48.919  1.00 19.50           C  
ATOM    363  O   HIS A  40       1.199   9.052  48.669  1.00 19.58           O  
ATOM    364  CB  HIS A  40       1.954   7.851  51.109  1.00 19.19           C  
ATOM    365  CG  HIS A  40       1.859   7.663  52.593  1.00 19.01           C  
ATOM    366  CD2 HIS A  40       1.722   8.572  53.585  1.00 17.98           C  
ATOM    367  ND1 HIS A  40       1.906   6.426  53.212  1.00 19.77           N  
ATOM    368  CE1 HIS A  40       1.824   6.595  54.520  1.00 21.84           C  
ATOM    369  NE2 HIS A  40       1.765   7.891  54.778  1.00 19.45           N  
ATOM    370  N   GLN A  41       0.184   7.179  47.999  1.00 19.26           N  
ATOM    371  CA  GLN A  41       0.049   7.544  46.586  1.00 20.91           C  
ATOM    372  C   GLN A  41       1.377   7.892  45.897  1.00 19.54           C  
ATOM    373  O   GLN A  41       1.426   8.736  45.020  1.00 19.71           O  
ATOM    374  CB  GLN A  41      -1.000   8.646  46.410  1.00 22.69           C  
ATOM    375  CG  GLN A  41      -2.372   8.311  47.028  1.00 28.56           C  
ATOM    376  CD  GLN A  41      -3.518   9.206  46.483  1.00 32.96           C  
ATOM    377  NE2 GLN A  41      -4.665   9.177  47.139  1.00 37.91           N  
ATOM    378  OE1 GLN A  41      -3.354   9.885  45.497  1.00 37.17           O  
ATOM    379  N   ILE A  42       2.457   7.197  46.287  1.00 18.34           N  
ATOM    380  CA  ILE A  42       3.752   7.343  45.628  1.00 17.05           C  
ATOM    381  C   ILE A  42       3.751   6.481  44.370  1.00 18.26           C  
ATOM    382  O   ILE A  42       3.518   5.303  44.466  1.00 17.68           O  
ATOM    383  CB  ILE A  42       4.930   6.844  46.586  1.00 17.35           C  
ATOM    384  CG1 ILE A  42       4.883   7.618  47.891  1.00 17.84           C  
ATOM    385  CG2 ILE A  42       6.225   7.017  45.879  1.00 16.94           C  
ATOM    386  CD1 ILE A  42       4.951   9.104  47.759  1.00 19.45           C  
ATOM    387  N   PRO A  43       3.958   7.063  43.202  1.00 18.49           N  
ATOM    388  CA  PRO A  43       3.860   6.284  41.966  1.00 19.13           C  
ATOM    389  C   PRO A  43       5.165   5.525  41.709  1.00 18.58           C  
ATOM    390  O   PRO A  43       6.211   5.854  42.313  1.00 19.23           O  
ATOM    391  CB  PRO A  43       3.618   7.364  40.893  1.00 20.09           C  
ATOM    392  CG  PRO A  43       4.329   8.550  41.430  1.00 20.31           C  
ATOM    393  CD  PRO A  43       4.178   8.493  42.931  1.00 19.25           C  
ATOM    394  N   PRO A  44       5.129   4.513  40.860  1.00 19.25           N  
ATOM    395  CA  PRO A  44       6.304   3.667  40.631  1.00 19.04           C  
ATOM    396  C   PRO A  44       7.517   4.412  40.096  1.00 19.39           C  
ATOM    397  O   PRO A  44       8.616   4.090  40.491  1.00 19.44           O  
ATOM    398  CB  PRO A  44       5.800   2.598  39.647  1.00 20.48           C  
ATOM    399  CG  PRO A  44       4.536   3.083  39.113  1.00 21.21           C  
ATOM    400  CD  PRO A  44       3.957   4.064  40.084  1.00 19.35           C  
ATOM    401  N   GLU A  45       7.329   5.469  39.301  1.00 19.84           N  
ATOM    402  CA  GLU A  45       8.450   6.235  38.798  1.00 20.67           C  
ATOM    403  C   GLU A  45       9.232   6.922  39.917  1.00 20.48           C  
ATOM    404  O   GLU A  45      10.434   7.119  39.785  1.00 21.55           O  
ATOM    405  CB  GLU A  45       7.976   7.287  37.717  1.00 21.29           C  
ATOM    406  CG  GLU A  45       6.915   8.310  38.141  1.00 22.27           C  
ATOM    407  CD  GLU A  45       5.469   7.881  37.913  1.00 23.58           C  
ATOM    408  OE1 GLU A  45       5.130   6.687  37.997  1.00 20.79           O  
ATOM    409  OE2 GLU A  45       4.616   8.786  37.714  1.00 25.48           O1-
ATOM    410  N   GLU A  46       8.518   7.296  40.981  1.00 20.33           N  
ATOM    411  CA  GLU A  46       9.079   7.943  42.178  1.00 21.00           C  
ATOM    412  C   GLU A  46       9.974   6.926  42.903  1.00 21.30           C  
ATOM    413  O   GLU A  46      11.068   7.255  43.334  1.00 21.53           O  
ATOM    414  CB  GLU A  46       7.954   8.547  43.067  0.50 21.30           C  
ATOM    416  CG  GLU A  46       8.380   9.508  44.209  0.50 21.57           C  
ATOM    418  CD  GLU A  46       7.268  10.441  44.760  0.50 22.70           C  
ATOM    420  OE1 GLU A  46       6.075  10.388  44.365  0.50 26.76           O  
ATOM    422  OE2 GLU A  46       7.550  11.272  45.665  0.50 22.72           O1-
ATOM    424  N   ILE A  47       9.545   5.674  42.955  1.00 19.98           N  
ATOM    425  CA  ILE A  47      10.382   4.649  43.567  1.00 19.67           C  
ATOM    426  C   ILE A  47      11.700   4.469  42.812  1.00 20.24           C  
ATOM    427  O   ILE A  47      12.743   4.369  43.430  1.00 20.32           O  
ATOM    428  CB  ILE A  47       9.639   3.308  43.662  1.00 19.52           C  
ATOM    429  CG1 ILE A  47       8.313   3.463  44.436  1.00 18.78           C  
ATOM    430  CG2 ILE A  47      10.545   2.278  44.273  1.00 20.98           C  
ATOM    431  CD1 ILE A  47       8.470   3.912  45.906  1.00 21.34           C  
ATOM    432  N   ILE A  48      11.696   4.498  41.474  1.00 20.46           N  
ATOM    433  CA  ILE A  48      12.942   4.334  40.712  1.00 20.72           C  
ATOM    434  C   ILE A  48      13.850   5.543  40.933  1.00 21.07           C  
ATOM    435  O   ILE A  48      15.056   5.403  41.021  1.00 20.02           O  
ATOM    436  CB  ILE A  48      12.712   4.110  39.173  1.00 21.16           C  
ATOM    437  CG1 ILE A  48      11.567   3.135  38.916  1.00 21.44           C  
ATOM    438  CG2 ILE A  48      13.966   3.643  38.473  1.00 22.74           C  
ATOM    439  CD1 ILE A  48      11.786   1.800  39.402  1.00 22.16           C  
ATOM    440  N   SER A  49      13.246   6.723  40.990  1.00 21.53           N  
ATOM    441  CA  SER A  49      13.977   7.953  41.247  0.50 21.84           C  
ATOM    443  C   SER A  49      14.707   7.877  42.587  1.00 22.16           C  
ATOM    444  O   SER A  49      15.867   8.270  42.661  1.00 22.76           O  
ATOM    445  CB  SER A  49      13.042   9.165  41.242  0.50 21.99           C  
ATOM    447  OG  SER A  49      13.801  10.356  41.377  0.50 22.48           O  
ATOM    449  N   ILE A  50      13.991   7.419  43.611  1.00 20.81           N  
ATOM    450  CA  ILE A  50      14.552   7.209  44.974  1.00 20.05           C  
ATOM    451  C   ILE A  50      15.702   6.226  44.902  1.00 19.78           C  
ATOM    452  O   ILE A  50      16.747   6.451  45.508  1.00 19.94           O  
ATOM    453  CB  ILE A  50      13.456   6.789  46.005  1.00 19.63           C  
ATOM    454  CG1 ILE A  50      12.547   7.980  46.375  1.00 19.83           C  
ATOM    455  CG2 ILE A  50      14.056   6.211  47.307  1.00 20.07           C  
ATOM    456  CD1 ILE A  50      11.247   7.631  47.041  1.00 20.15           C  
ATOM    457  N   HIS A  51      15.549   5.136  44.162  1.00 20.12           N  
ATOM    458  CA  HIS A  51      16.615   4.158  44.070  1.00 19.73           C  
ATOM    459  C   HIS A  51      17.861   4.768  43.418  1.00 20.57           C  
ATOM    460  O   HIS A  51      18.987   4.575  43.886  1.00 19.81           O  
ATOM    461  CB  HIS A  51      16.152   2.939  43.327  1.00 19.30           C  
ATOM    462  CG  HIS A  51      17.096   1.771  43.389  1.00 18.83           C  
ATOM    463  CD2 HIS A  51      18.357   1.597  42.932  1.00 22.69           C  
ATOM    464  ND1 HIS A  51      16.760   0.596  44.024  1.00 18.76           N  
ATOM    465  CE1 HIS A  51      17.737  -0.286  43.873  1.00 19.88           C  
ATOM    466  NE2 HIS A  51      18.728   0.298  43.213  1.00 20.27           N  
ATOM    467  N   ARG A  52      17.655   5.572  42.374  1.00 21.43           N  
ATOM    468  CA  ARG A  52      18.766   6.191  41.683  1.00 22.90           C  
ATOM    469  C   ARG A  52      19.530   7.133  42.631  1.00 22.91           C  
ATOM    470  O   ARG A  52      20.756   7.083  42.683  1.00 23.87           O  
ATOM    471  CB  ARG A  52      18.240   6.904  40.435  1.00 23.89           C  
ATOM    472  CG  ARG A  52      19.213   7.694  39.674  1.00 26.43           C  
ATOM    473  CD  ARG A  52      18.519   8.851  38.991  1.00 29.41           C  
ATOM    474  NE  ARG A  52      19.287   9.249  37.845  1.00 32.82           N  
ATOM    475  CZ  ARG A  52      20.315  10.096  37.857  1.00 35.86           C  
ATOM    476  NH1 ARG A  52      20.754  10.661  38.991  1.00 35.08           N1+
ATOM    477  NH2 ARG A  52      20.917  10.385  36.696  1.00 37.19           N  
ATOM    478  N   LYS A  53      18.825   7.960  43.369  1.00 22.37           N  
ATOM    479  CA  LYS A  53      19.429   8.921  44.305  1.00 24.12           C  
ATOM    480  C   LYS A  53      20.189   8.202  45.405  1.00 23.39           C  
ATOM    481  O   LYS A  53      21.314   8.564  45.721  1.00 22.76           O  
ATOM    482  CB  LYS A  53      18.353   9.761  44.947  1.00 25.17           C  
ATOM    483  CG  LYS A  53      18.904  10.999  45.646  1.00 28.72           C  
ATOM    484  CD  LYS A  53      17.952  11.552  46.638  1.00 33.10           C  
ATOM    485  CE  LYS A  53      18.652  12.642  47.479  1.00 35.02           C  
ATOM    486  NZ  LYS A  53      17.751  13.793  47.669  1.00 35.97           N1+
ATOM    487  N   VAL A  54      19.540   7.230  46.020  1.00 23.13           N  
ATOM    488  CA  VAL A  54      20.171   6.424  47.056  1.00 23.27           C  
ATOM    489  C   VAL A  54      21.386   5.635  46.565  1.00 23.97           C  
ATOM    490  O   VAL A  54      22.425   5.598  47.242  1.00 22.82           O  
ATOM    491  CB  VAL A  54      19.133   5.459  47.732  1.00 22.94           C  
ATOM    492  CG1 VAL A  54      19.820   4.418  48.566  1.00 23.95           C  
ATOM    493  CG2 VAL A  54      18.208   6.233  48.553  1.00 22.85           C  
ATOM    494  N   LEU A  55      21.308   5.033  45.387  1.00 24.07           N  
ATOM    495  CA  LEU A  55      22.474   4.360  44.815  1.00 25.76           C  
ATOM    496  C   LEU A  55      23.646   5.308  44.582  1.00 25.90           C  
ATOM    497  O   LEU A  55      24.805   4.921  44.782  1.00 25.37           O  
ATOM    498  CB  LEU A  55      22.117   3.650  43.513  1.00 26.19           C  
ATOM    499  CG  LEU A  55      22.944   2.450  43.113  1.00 27.66           C  
ATOM    500  CD1 LEU A  55      22.848   1.278  44.103  1.00 27.53           C  
ATOM    501  CD2 LEU A  55      22.505   2.006  41.715  1.00 27.56           C  
ATOM    502  N   LYS A  56      23.377   6.534  44.141  1.00 27.15           N  
ATOM    503  CA  LYS A  56      24.440   7.504  43.980  1.00 27.77           C  
ATOM    504  C   LYS A  56      25.050   7.904  45.339  1.00 27.72           C  
ATOM    505  O   LYS A  56      26.245   8.068  45.416  1.00 27.46           O  
ATOM    506  CB  LYS A  56      23.929   8.742  43.202  0.50 28.59           C  
ATOM    508  CG  LYS A  56      24.973   9.837  42.928  0.50 29.61           C  
ATOM    510  CD  LYS A  56      26.128   9.334  42.063  0.50 29.93           C  
ATOM    512  CE  LYS A  56      27.138  10.422  41.733  0.50 29.30           C  
ATOM    514  NZ  LYS A  56      28.253   9.893  40.905  0.50 28.34           N1+
ATOM    516  N   GLU A  57      24.231   8.036  46.385  1.00 26.84           N  
ATOM    517  CA  GLU A  57      24.695   8.354  47.729  1.00 27.30           C  
ATOM    518  C   GLU A  57      25.611   7.246  48.275  1.00 27.54           C  
ATOM    519  O   GLU A  57      26.602   7.539  48.942  1.00 27.89           O  
ATOM    520  CB  GLU A  57      23.520   8.516  48.672  1.00 27.44           C  
ATOM    521  CG  GLU A  57      22.697   9.778  48.469  1.00 28.53           C  
ATOM    522  CD  GLU A  57      21.424   9.816  49.296  1.00 31.96           C  
ATOM    523  OE1 GLU A  57      20.867   8.751  49.724  1.00 31.17           O  
ATOM    524  OE2 GLU A  57      20.972  10.946  49.534  1.00 36.85           O1-
ATOM    525  N   LEU A  58      25.249   6.003  48.020  1.00 28.36           N  
ATOM    526  CA  LEU A  58      25.987   4.844  48.501  1.00 29.37           C  
ATOM    527  C   LEU A  58      27.238   4.561  47.664  1.00 30.84           C  
ATOM    528  O   LEU A  58      28.222   4.010  48.171  1.00 32.63           O  
ATOM    529  CB  LEU A  58      25.093   3.603  48.534  1.00 28.73           C  
ATOM    530  CG  LEU A  58      23.923   3.559  49.502  1.00 27.64           C  
ATOM    531  CD1 LEU A  58      23.137   2.267  49.213  1.00 26.72           C  
ATOM    532  CD2 LEU A  58      24.386   3.585  50.946  1.00 28.63           C  
ATOM    533  N   TYR A  59      27.236   4.963  46.396  1.00 31.80           N  
ATOM    534  CA  TYR A  59      28.344   4.648  45.484  1.00 32.39           C  
ATOM    535  C   TYR A  59      28.618   5.815  44.543  1.00 33.43           C  
ATOM    536  O   TYR A  59      28.338   5.698  43.348  1.00 33.86           O  
ATOM    537  CB  TYR A  59      27.981   3.410  44.659  1.00 32.35           C  
ATOM    538  CG  TYR A  59      27.719   2.179  45.500  1.00 32.30           C  
ATOM    539  CD1 TYR A  59      26.439   1.650  45.593  1.00 33.22           C  
ATOM    540  CD2 TYR A  59      28.733   1.581  46.244  1.00 32.15           C  
ATOM    541  CE1 TYR A  59      26.176   0.546  46.350  1.00 33.62           C  
ATOM    542  CE2 TYR A  59      28.479   0.447  47.023  1.00 34.18           C  
ATOM    543  CZ  TYR A  59      27.183  -0.053  47.074  1.00 32.73           C  
ATOM    544  OH  TYR A  59      26.859  -1.155  47.823  1.00 30.00           O  
ATOM    545  N   PRO A  60      29.135   6.933  45.064  1.00 34.59           N  
ATOM    546  CA  PRO A  60      29.278   8.170  44.278  1.00 35.18           C  
ATOM    547  C   PRO A  60      30.212   8.055  43.081  1.00 36.11           C  
ATOM    548  O   PRO A  60      30.090   8.935  42.230  1.00 36.69           O  
ATOM    549  CB  PRO A  60      29.870   9.150  45.289  1.00 34.94           C  
ATOM    550  CG  PRO A  60      30.601   8.266  46.231  1.00 34.94           C  
ATOM    551  CD  PRO A  60      29.645   7.129  46.432  1.00 34.25           C  
ATOM    552  N   SER A  61      31.100   7.053  43.035  1.00 36.82           N  
ATOM    553  CA  SER A  61      32.083   6.873  41.962  1.00 37.17           C  
ATOM    554  C   SER A  61      31.684   5.774  40.979  1.00 36.84           C  
ATOM    555  O   SER A  61      32.419   5.472  40.054  1.00 36.99           O  
ATOM    556  CB  SER A  61      33.477   6.566  42.548  1.00 37.59           C  
ATOM    557  OG  SER A  61      33.484   5.373  43.310  1.00 38.83           O  
ATOM    558  N   LEU A  62      30.512   5.166  41.172  1.00 36.61           N  
ATOM    559  CA  LEU A  62      29.932   4.268  40.181  1.00 36.48           C  
ATOM    560  C   LEU A  62      29.939   4.938  38.790  1.00 35.09           C  
ATOM    561  O   LEU A  62      29.753   6.149  38.704  1.00 35.39           O  
ATOM    562  CB  LEU A  62      28.477   3.925  40.594  1.00 37.30           C  
ATOM    563  CG  LEU A  62      27.967   2.488  40.511  1.00 38.48           C  
ATOM    564  CD1 LEU A  62      29.000   1.432  40.837  1.00 38.46           C  
ATOM    565  CD2 LEU A  62      26.747   2.281  41.409  1.00 39.35           C  
ATOM    566  N   PRO A  63      30.196   4.184  37.715  1.00 34.51           N  
ATOM    567  CA  PRO A  63      30.085   4.728  36.356  1.00 33.88           C  
ATOM    568  C   PRO A  63      28.756   5.454  36.164  1.00 32.81           C  
ATOM    569  O   PRO A  63      27.713   4.900  36.565  1.00 32.91           O  
ATOM    570  CB  PRO A  63      30.177   3.480  35.469  1.00 33.59           C  
ATOM    571  CG  PRO A  63      30.904   2.499  36.242  1.00 35.12           C  
ATOM    572  CD  PRO A  63      30.637   2.787  37.686  1.00 34.40           C  
ATOM    573  N   GLU A  64      28.783   6.652  35.581  1.00 31.06           N  
ATOM    574  CA  GLU A  64      27.571   7.457  35.446  1.00 30.18           C  
ATOM    575  C   GLU A  64      26.516   6.710  34.618  1.00 28.76           C  
ATOM    576  O   GLU A  64      25.340   6.967  34.762  1.00 28.05           O  
ATOM    577  CB  GLU A  64      27.866   8.844  34.856  1.00 30.55           C  
ATOM    578  CG  GLU A  64      26.831   9.931  35.165  1.00 31.32           C  
ATOM    579  CD  GLU A  64      26.610  10.188  36.651  1.00 33.76           C  
ATOM    580  OE1 GLU A  64      25.457  10.468  37.021  1.00 31.72           O  
ATOM    581  OE2 GLU A  64      27.572  10.078  37.468  1.00 38.67           O1-
ATOM    582  N   ASP A  65      26.956   5.802  33.774  1.00 26.74           N  
ATOM    583  CA  ASP A  65      26.061   5.025  32.925  1.00 26.33           C  
ATOM    584  C   ASP A  65      25.078   4.185  33.714  1.00 25.38           C  
ATOM    585  O   ASP A  65      23.980   3.944  33.238  1.00 25.12           O  
ATOM    586  CB  ASP A  65      26.822   4.130  32.003  1.00 25.99           C  
ATOM    587  CG  ASP A  65      27.531   4.909  30.917  1.00 27.64           C  
ATOM    588  OD1 ASP A  65      27.282   6.124  30.769  1.00 27.07           O  
ATOM    589  OD2 ASP A  65      28.323   4.358  30.204  1.00 29.06           O1-
ATOM    590  N   VAL A  66      25.470   3.747  34.903  1.00 23.90           N  
ATOM    591  CA  VAL A  66      24.505   3.066  35.782  1.00 24.05           C  
ATOM    592  C   VAL A  66      23.333   3.975  36.066  1.00 22.27           C  
ATOM    593  O   VAL A  66      22.162   3.571  35.976  1.00 22.43           O  
ATOM    594  CB  VAL A  66      25.167   2.585  37.105  1.00 24.08           C  
ATOM    595  CG1 VAL A  66      24.114   2.048  37.999  1.00 26.83           C  
ATOM    596  CG2 VAL A  66      26.216   1.537  36.818  1.00 27.37           C  
ATOM    597  N   PHE A  67      23.633   5.238  36.385  1.00 21.84           N  
ATOM    598  CA  PHE A  67      22.631   6.215  36.749  1.00 21.34           C  
ATOM    599  C   PHE A  67      21.805   6.632  35.504  1.00 20.88           C  
ATOM    600  O   PHE A  67      20.598   6.785  35.571  1.00 20.90           O  
ATOM    601  CB  PHE A  67      23.289   7.393  37.459  1.00 23.10           C  
ATOM    602  CG  PHE A  67      24.089   6.966  38.689  1.00 24.44           C  
ATOM    603  CD1 PHE A  67      23.428   6.381  39.756  1.00 27.52           C  
ATOM    604  CD2 PHE A  67      25.471   7.039  38.711  1.00 24.65           C  
ATOM    605  CE1 PHE A  67      24.144   5.969  40.882  1.00 27.60           C  
ATOM    606  CE2 PHE A  67      26.203   6.630  39.831  1.00 26.80           C  
ATOM    607  CZ  PHE A  67      25.527   6.081  40.906  1.00 27.46           C  
ATOM    608  N   HIS A  68      22.471   6.821  34.363  0.50 19.97           N  
ATOM    610  CA  HIS A  68      21.739   7.040  33.119  0.50 19.54           C  
ATOM    612  C   HIS A  68      20.794   5.888  32.790  0.50 19.26           C  
ATOM    614  O   HIS A  68      19.712   6.129  32.291  0.50 19.44           O  
ATOM    616  CB  HIS A  68      22.705   7.266  31.944  0.50 18.78           C  
ATOM    618  CG  HIS A  68      23.416   8.583  31.991  0.50 18.50           C  
ATOM    620  CD2 HIS A  68      24.719   8.886  31.794  0.50 18.06           C  
ATOM    622  ND1 HIS A  68      22.774   9.780  32.251  0.50 18.81           N  
ATOM    624  CE1 HIS A  68      23.663  10.760  32.223  0.50 19.76           C  
ATOM    626  NE2 HIS A  68      24.849  10.244  31.945  0.50 17.38           N  
ATOM    628  N   SER A  69      21.199   4.651  33.080  1.00 19.48           N  
ATOM    629  CA  SER A  69      20.361   3.476  32.812  1.00 19.40           C  
ATOM    630  C   SER A  69      19.079   3.619  33.626  1.00 19.52           C  
ATOM    631  O   SER A  69      18.012   3.273  33.153  1.00 17.29           O  
ATOM    632  CB  SER A  69      21.089   2.186  33.162  1.00 20.20           C  
ATOM    633  OG  SER A  69      20.833   1.737  34.518  1.00 20.42           O  
ATOM    634  N   LEU A  70      19.175   4.178  34.834  1.00 18.95           N  
ATOM    635  CA  LEU A  70      18.000   4.339  35.684  1.00 19.22           C  
ATOM    636  C   LEU A  70      17.081   5.475  35.199  1.00 19.27           C  
ATOM    637  O   LEU A  70      15.891   5.426  35.405  1.00 19.15           O  
ATOM    638  CB  LEU A  70      18.362   4.498  37.174  1.00 18.59           C  
ATOM    639  CG  LEU A  70      19.007   3.277  37.801  1.00 20.31           C  
ATOM    640  CD1 LEU A  70      19.455   3.671  39.180  1.00 19.91           C  
ATOM    641  CD2 LEU A  70      18.043   2.081  37.778  1.00 20.70           C  
ATOM    642  N   ASP A  71      17.609   6.471  34.504  1.00 18.48           N  
ATOM    643  CA  ASP A  71      16.729   7.487  33.910  1.00 18.13           C  
ATOM    644  C   ASP A  71      15.817   6.875  32.812  1.00 17.63           C  
ATOM    645  O   ASP A  71      14.649   7.261  32.671  1.00 18.14           O  
ATOM    646  CB  ASP A  71      17.497   8.684  33.406  1.00 20.15           C  
ATOM    647  CG  ASP A  71      18.130   9.522  34.528  1.00 24.08           C  
ATOM    648  OD1 ASP A  71      17.644   9.584  35.702  1.00 24.64           O  
ATOM    649  OD2 ASP A  71      19.132  10.218  34.259  1.00 28.83           O1-
ATOM    650  N   PHE A  72      16.351   5.925  32.060  1.00 16.81           N  
ATOM    651  CA  PHE A  72      15.562   5.191  31.078  1.00 16.24           C  
ATOM    652  C   PHE A  72      14.479   4.374  31.770  1.00 16.58           C  
ATOM    653  O   PHE A  72      13.325   4.422  31.372  1.00 16.42           O  
ATOM    654  CB  PHE A  72      16.420   4.312  30.214  1.00 16.36           C  
ATOM    655  CG  PHE A  72      15.704   3.744  29.004  1.00 16.25           C  
ATOM    656  CD1 PHE A  72      15.704   4.436  27.807  1.00 17.67           C  
ATOM    657  CD2 PHE A  72      15.134   2.484  29.043  1.00 18.01           C  
ATOM    658  CE1 PHE A  72      15.076   3.934  26.680  1.00 18.11           C  
ATOM    659  CE2 PHE A  72      14.501   1.950  27.918  1.00 19.59           C  
ATOM    660  CZ  PHE A  72      14.480   2.675  26.734  1.00 19.24           C  
ATOM    661  N   LEU A  73      14.834   3.679  32.845  1.00 17.57           N  
ATOM    662  CA  LEU A  73      13.853   2.914  33.595  1.00 17.93           C  
ATOM    663  C   LEU A  73      12.749   3.811  34.219  1.00 17.99           C  
ATOM    664  O   LEU A  73      11.570   3.427  34.264  1.00 18.12           O  
ATOM    665  CB  LEU A  73      14.590   2.078  34.634  1.00 17.62           C  
ATOM    666  CG  LEU A  73      13.718   1.172  35.536  1.00 18.19           C  
ATOM    667  CD1 LEU A  73      12.920   0.224  34.700  1.00 18.17           C  
ATOM    668  CD2 LEU A  73      14.633   0.464  36.492  1.00 19.35           C  
ATOM    669  N   ILE A  74      13.117   4.984  34.711  1.00 18.53           N  
ATOM    670  CA  ILE A  74      12.154   5.937  35.226  1.00 18.03           C  
ATOM    671  C   ILE A  74      11.152   6.253  34.118  1.00 17.24           C  
ATOM    672  O   ILE A  74       9.971   6.285  34.345  1.00 17.08           O  
ATOM    673  CB  ILE A  74      12.834   7.227  35.764  1.00 19.71           C  
ATOM    674  CG1 ILE A  74      13.555   6.939  37.070  1.00 21.28           C  
ATOM    675  CG2 ILE A  74      11.816   8.315  35.935  1.00 21.28           C  
ATOM    676  CD1 ILE A  74      14.697   7.882  37.354  1.00 24.01           C  
ATOM    677  N   GLU A  75      11.663   6.465  32.895  1.00 16.59           N  
ATOM    678  CA  GLU A  75      10.817   6.846  31.791  1.00 17.24           C  
ATOM    679  C   GLU A  75       9.814   5.746  31.452  1.00 16.96           C  
ATOM    680  O   GLU A  75       8.633   6.038  31.222  1.00 18.21           O  
ATOM    681  CB  GLU A  75      11.652   7.213  30.531  1.00 18.51           C  
ATOM    682  CG  GLU A  75      10.794   7.915  29.485  1.00 21.21           C  
ATOM    683  CD  GLU A  75      10.621   9.403  29.770  1.00 26.79           C  
ATOM    684  OE1 GLU A  75       9.938  10.037  28.978  1.00 31.46           O  
ATOM    685  OE2 GLU A  75      11.149   9.904  30.762  1.00 27.66           O1-
ATOM    686  N   VAL A  76      10.273   4.506  31.470  1.00 15.95           N  
ATOM    687  CA  VAL A  76       9.387   3.383  31.228  1.00 16.57           C  
ATOM    688  C   VAL A  76       8.312   3.348  32.342  1.00 15.55           C  
ATOM    689  O   VAL A  76       7.162   3.121  32.092  1.00 16.65           O  
ATOM    690  CB  VAL A  76      10.164   2.053  31.266  1.00 16.54           C  
ATOM    691  CG1 VAL A  76       9.205   0.858  31.230  1.00 17.43           C  
ATOM    692  CG2 VAL A  76      11.173   1.989  30.058  1.00 16.69           C  
ATOM    693  N   MET A  77       8.721   3.528  33.589  1.00 16.58           N  
ATOM    694  CA  MET A  77       7.782   3.445  34.721  1.00 16.31           C  
ATOM    695  C   MET A  77       6.731   4.511  34.746  1.00 16.67           C  
ATOM    696  O   MET A  77       5.665   4.280  35.316  1.00 17.31           O  
ATOM    697  CB  MET A  77       8.508   3.440  36.065  1.00 17.93           C  
ATOM    698  CG  MET A  77       9.004   2.128  36.457  1.00 22.07           C  
ATOM    699  SD  MET A  77       7.690   0.759  36.599  1.00 24.98           S  
ATOM    700  CE  MET A  77       8.375   0.018  35.326  1.00 24.04           C  
ATOM    701  N   ILE A  78       7.022   5.687  34.181  1.00 16.64           N  
ATOM    702  CA  ILE A  78       6.046   6.757  34.091  1.00 17.30           C  
ATOM    703  C   ILE A  78       4.791   6.215  33.394  1.00 18.56           C  
ATOM    704  O   ILE A  78       3.684   6.451  33.855  1.00 20.48           O  
ATOM    705  CB  ILE A  78       6.617   8.016  33.386  1.00 18.71           C  
ATOM    706  CG1 ILE A  78       7.647   8.718  34.282  1.00 20.26           C  
ATOM    707  CG2 ILE A  78       5.510   8.976  33.085  1.00 20.87           C  
ATOM    708  CD1 ILE A  78       8.394   9.839  33.548  1.00 22.60           C  
ATOM    709  N   GLY A  79       4.948   5.373  32.390  1.00 19.36           N  
ATOM    710  CA  GLY A  79       3.783   4.776  31.741  1.00 19.77           C  
ATOM    711  C   GLY A  79       2.930   3.907  32.664  1.00 20.26           C  
ATOM    712  O   GLY A  79       1.712   3.870  32.564  1.00 20.86           O  
ATOM    713  N   TYR A  80       3.600   3.125  33.502  1.00 20.00           N  
ATOM    714  CA  TYR A  80       2.912   2.316  34.499  1.00 19.73           C  
ATOM    715  C   TYR A  80       2.148   3.230  35.485  1.00 21.82           C  
ATOM    716  O   TYR A  80       1.002   2.966  35.788  1.00 22.85           O  
ATOM    717  CB  TYR A  80       3.899   1.379  35.230  1.00 19.78           C  
ATOM    718  CG  TYR A  80       4.209   0.144  34.378  1.00 17.60           C  
ATOM    719  CD1 TYR A  80       5.133   0.201  33.324  1.00 18.00           C  
ATOM    720  CD2 TYR A  80       3.567  -1.044  34.593  1.00 18.88           C  
ATOM    721  CE1 TYR A  80       5.398  -0.893  32.536  1.00 16.64           C  
ATOM    722  CE2 TYR A  80       3.812  -2.120  33.813  1.00 17.27           C  
ATOM    723  CZ  TYR A  80       4.757  -2.066  32.800  1.00 17.93           C  
ATOM    724  OH  TYR A  80       4.976  -3.163  31.994  1.00 18.86           O  
ATOM    725  N   GLY A  81       2.788   4.286  35.987  1.00 22.27           N  
ATOM    726  CA  GLY A  81       2.105   5.226  36.856  1.00 23.08           C  
ATOM    727  C   GLY A  81       0.874   5.818  36.206  1.00 24.08           C  
ATOM    728  O   GLY A  81      -0.141   5.984  36.885  1.00 25.85           O  
ATOM    729  N   MET A  82       0.943   6.094  34.912  1.00 25.77           N  
ATOM    730  CA  MET A  82      -0.184   6.710  34.187  1.00 28.32           C  
ATOM    731  C   MET A  82      -1.343   5.751  34.036  1.00 29.24           C  
ATOM    732  O   MET A  82      -2.507   6.157  34.143  1.00 30.13           O  
ATOM    733  CB  MET A  82       0.258   7.161  32.814  1.00 29.62           C  
ATOM    734  CG  MET A  82       1.133   8.365  32.904  1.00 34.36           C  
ATOM    735  SD  MET A  82       1.350   9.109  31.377  1.00 42.44           S  
ATOM    736  CE  MET A  82       1.896  10.693  31.908  1.00 43.08           C  
ATOM    737  N   ALA A  83      -1.013   4.487  33.809  1.00 28.87           N  
ATOM    738  CA  ALA A  83      -1.993   3.445  33.528  1.00 30.53           C  
ATOM    739  C   ALA A  83      -2.710   3.071  34.813  1.00 32.23           C  
ATOM    740  O   ALA A  83      -3.924   2.805  34.794  1.00 34.81           O  
ATOM    741  CB  ALA A  83      -1.308   2.219  32.858  1.00 30.11           C  
ATOM    742  N   TYR A  84      -1.996   3.147  35.936  1.00 33.30           N  
ATOM    743  CA  TYR A  84      -2.554   2.965  37.277  1.00 34.76           C  
ATOM    744  C   TYR A  84      -3.357   4.185  37.739  1.00 35.78           C  
ATOM    745  O   TYR A  84      -4.200   4.066  38.640  1.00 36.64           O  
ATOM    746  CB  TYR A  84      -1.432   2.695  38.289  1.00 35.11           C  
ATOM    747  CG  TYR A  84      -0.746   1.378  38.075  0.00 20.00           C  
ATOM    748  CD1 TYR A  84       0.466   1.341  37.396  0.00 20.00           C  
ATOM    749  CD2 TYR A  84      -1.282   0.181  38.527  0.00 20.00           C  
ATOM    750  CE1 TYR A  84       1.123   0.146  37.175  0.00 20.00           C  
ATOM    751  CE2 TYR A  84      -0.631  -1.020  38.311  0.00 20.00           C  
ATOM    752  CZ  TYR A  84       0.571  -1.031  37.636  0.00 20.00           C  
ATOM    753  OH  TYR A  84       1.222  -2.223  37.416  0.00 20.00           O  
TER
ATOM    754  N   MET B   1       7.828 -18.297  27.203  1.00 27.38           N  
ATOM    755  CA  MET B   1       7.642 -16.844  27.195  1.00 22.04           C  
ATOM    756  C   MET B   1       8.308 -16.153  25.978  1.00 21.62           C  
ATOM    757  O   MET B   1       9.195 -15.328  26.154  1.00 21.57           O  
ATOM    758  CB  MET B   1       8.136 -16.283  28.519  1.00 22.45           C  
ATOM    759  CG  MET B   1       8.122 -16.480  29.856  0.00 20.00           C  
ATOM    760  SD  MET B   1       9.153 -15.741  31.136  0.00 20.00           S  
ATOM    761  CE  MET B   1       8.414 -16.437  32.611  0.00 20.00           C  
ATOM    762  N   ASP B   2       7.838 -16.446  24.761  1.00 17.91           N  
ATOM    763  CA  ASP B   2       8.450 -15.896  23.549  1.00 17.52           C  
ATOM    764  C   ASP B   2       8.340 -14.385  23.482  1.00 17.62           C  
ATOM    765  O   ASP B   2       9.285 -13.719  23.017  1.00 18.21           O  
ATOM    766  CB  ASP B   2       7.807 -16.460  22.324  1.00 17.68           C  
ATOM    767  CG  ASP B   2       8.140 -17.915  22.095  1.00 20.24           C  
ATOM    768  OD1 ASP B   2       9.066 -18.517  22.735  1.00 21.97           O  
ATOM    769  OD2 ASP B   2       7.552 -18.502  21.205  1.00 22.70           O1-
ATOM    770  N   PHE B   3       7.238 -13.820  23.978  1.00 16.39           N  
ATOM    771  CA  PHE B   3       7.103 -12.371  23.971  1.00 16.66           C  
ATOM    772  C   PHE B   3       8.129 -11.755  24.924  1.00 17.57           C  
ATOM    773  O   PHE B   3       8.666 -10.670  24.639  1.00 18.19           O  
ATOM    774  CB  PHE B   3       5.677 -11.935  24.307  1.00 16.98           C  
ATOM    775  CG  PHE B   3       5.491 -10.439  24.340  1.00 15.15           C  
ATOM    776  CD1 PHE B   3       5.393  -9.729  23.171  1.00 17.92           C  
ATOM    777  CD2 PHE B   3       5.451  -9.769  25.535  1.00 17.25           C  
ATOM    778  CE1 PHE B   3       5.221  -8.338  23.182  1.00 19.66           C  
ATOM    779  CE2 PHE B   3       5.275  -8.376  25.545  1.00 17.07           C  
ATOM    780  CZ  PHE B   3       5.150  -7.680  24.351  1.00 17.98           C  
ATOM    781  N   ARG B   4       8.408 -12.390  26.044  1.00 18.40           N  
ATOM    782  CA  ARG B   4       9.409 -11.906  26.991  1.00 20.83           C  
ATOM    783  C   ARG B   4      10.777 -11.863  26.297  1.00 20.81           C  
ATOM    784  O   ARG B   4      11.564 -10.923  26.505  1.00 21.48           O  
ATOM    785  CB  ARG B   4       9.472 -12.775  28.247  1.00 22.61           C  
ATOM    786  CG  ARG B   4      10.644 -12.464  29.191  1.00 28.45           C  
ATOM    787  CD  ARG B   4      10.626 -11.073  29.771  1.00 33.69           C  
ATOM    788  NE  ARG B   4      10.796 -11.089  31.228  1.00 38.52           N  
ATOM    789  CZ  ARG B   4      11.900 -11.438  31.859  1.00 39.11           C  
ATOM    790  NH1 ARG B   4      11.949 -11.444  33.173  1.00 40.08           N1+
ATOM    791  NH2 ARG B   4      12.989 -11.690  31.190  1.00 42.58           N  
ATOM    792  N   GLU B   5      11.093 -12.885  25.505  1.00 20.49           N  
ATOM    793  CA  GLU B   5      12.381 -12.880  24.784  1.00 20.99           C  
ATOM    794  C   GLU B   5      12.463 -11.652  23.849  1.00 20.99           C  
ATOM    795  O   GLU B   5      13.496 -10.936  23.786  1.00 21.31           O  
ATOM    796  CB  GLU B   5      12.571 -14.192  24.036  1.00 22.90           C  
ATOM    797  CG  GLU B   5      13.878 -14.229  23.247  1.00 26.87           C  
ATOM    798  CD  GLU B   5      14.126 -15.579  22.609  1.00 31.10           C  
ATOM    799  OE1 GLU B   5      15.292 -16.009  22.557  1.00 36.12           O  
ATOM    800  OE2 GLU B   5      13.164 -16.197  22.164  1.00 31.72           O1-
ATOM    801  N   VAL B   6      11.397 -11.406  23.110  1.00 19.46           N  
ATOM    802  CA  VAL B   6      11.337 -10.279  22.164  1.00 19.97           C  
ATOM    803  C   VAL B   6      11.466  -8.946  22.857  1.00 19.66           C  
ATOM    804  O   VAL B   6      12.249  -8.085  22.370  1.00 20.64           O  
ATOM    805  CB  VAL B   6      10.002 -10.239  21.358  0.50 19.76           C  
ATOM    807  CG1 VAL B   6       9.840  -8.904  20.598  0.50 20.61           C  
ATOM    809  CG2 VAL B   6       9.891 -11.379  20.408  0.50 20.59           C  
ATOM    811  N   ILE B   7      10.793  -8.765  23.994  1.00 18.48           N  
ATOM    812  CA  ILE B   7      10.875  -7.458  24.717  1.00 19.01           C  
ATOM    813  C   ILE B   7      12.202  -7.300  25.456  1.00 19.68           C  
ATOM    814  O   ILE B   7      12.679  -6.147  25.596  1.00 20.00           O  
ATOM    815  CB  ILE B   7       9.686  -7.157  25.687  1.00 20.35           C  
ATOM    816  CG1 ILE B   7       9.589  -8.183  26.815  1.00 22.07           C  
ATOM    817  CG2 ILE B   7       8.457  -6.918  24.879  1.00 22.28           C  
ATOM    818  CD1 ILE B   7       8.562  -7.887  27.955  1.00 23.03           C  
ATOM    819  N   GLU B   8      12.833  -8.406  25.830  1.00 19.41           N  
ATOM    820  CA  GLU B   8      14.200  -8.357  26.407  1.00 18.88           C  
ATOM    821  C   GLU B   8      15.207  -7.893  25.355  1.00 19.67           C  
ATOM    822  O   GLU B   8      16.047  -7.027  25.662  1.00 19.12           O  
ATOM    823  CB  GLU B   8      14.673  -9.706  26.913  0.50 19.79           C  
ATOM    825  CG  GLU B   8      14.124 -10.078  28.261  0.50 19.53           C  
ATOM    827  CD  GLU B   8      14.643 -11.419  28.748  0.50 21.76           C  
ATOM    828  OE1 GLU B   8      14.127 -11.914  29.740  0.50 24.83           O  
ATOM    829  OE2 GLU B   8      15.540 -12.001  28.153  0.50 23.93           O1-
ATOM    830  N   GLN B   9      15.116  -8.465  24.158  1.00 19.60           N  
ATOM    831  CA  GLN B   9      16.055  -8.127  23.083  1.00 20.65           C  
ATOM    832  C   GLN B   9      15.870  -6.659  22.750  1.00 20.78           C  
ATOM    833  O   GLN B   9      16.870  -5.962  22.534  1.00 20.71           O  
ATOM    834  CB  GLN B   9      15.797  -8.931  21.846  1.00 22.33           C  
ATOM    835  CG  GLN B   9      16.129 -10.310  21.983  1.00 26.10           C  
ATOM    836  CD  GLN B   9      15.807 -11.070  20.756  1.00 31.72           C  
ATOM    837  NE2 GLN B   9      16.267 -12.292  20.694  1.00 36.59           N  
ATOM    838  OE1 GLN B   9      15.176 -10.539  19.845  1.00 37.76           O  
ATOM    839  N   ARG B  10      14.622  -6.168  22.698  1.00 20.44           N  
ATOM    840  CA  ARG B  10      14.299  -4.793  22.369  1.00 21.24           C  
ATOM    841  C   ARG B  10      14.794  -3.861  23.471  1.00 20.14           C  
ATOM    842  O   ARG B  10      15.345  -2.775  23.185  1.00 20.25           O  
ATOM    843  CB  ARG B  10      12.802  -4.600  22.155  1.00 22.95           C  
ATOM    844  CG  ARG B  10      12.292  -3.170  21.957  1.00 23.65           C  
ATOM    845  CD  ARG B  10      12.748  -2.382  20.652  1.00 28.34           C  
ATOM    846  NE  ARG B  10      12.027  -1.088  20.516  1.00 30.81           N  
ATOM    847  CZ  ARG B  10      12.257  -0.164  19.563  1.00 32.15           C  
ATOM    848  NH1 ARG B  10      13.183  -0.401  18.630  1.00 30.52           N1+
ATOM    849  NH2 ARG B  10      11.574   1.009  19.524  1.00 33.99           N  
ATOM    850  N   TYR B  11      14.612  -4.274  24.723  1.00 18.21           N  
ATOM    851  CA  TYR B  11      15.064  -3.439  25.837  1.00 17.77           C  
ATOM    852  C   TYR B  11      16.581  -3.343  25.749  1.00 18.19           C  
ATOM    853  O   TYR B  11      17.121  -2.268  25.989  1.00 19.28           O  
ATOM    854  CB  TYR B  11      14.673  -3.997  27.208  1.00 18.08           C  
ATOM    855  CG  TYR B  11      14.765  -2.977  28.327  1.00 17.17           C  
ATOM    856  CD1 TYR B  11      15.764  -3.022  29.266  1.00 15.96           C  
ATOM    857  CD2 TYR B  11      13.811  -2.006  28.470  1.00 19.53           C  
ATOM    858  CE1 TYR B  11      15.836  -2.124  30.291  1.00 15.80           C  
ATOM    859  CE2 TYR B  11      13.854  -1.114  29.525  1.00 20.17           C  
ATOM    860  CZ  TYR B  11      14.882  -1.167  30.436  1.00 17.29           C  
ATOM    861  OH  TYR B  11      14.906  -0.250  31.447  1.00 18.83           O  
ATOM    862  N   HIS B  12      17.263  -4.444  25.439  1.00 18.65           N  
ATOM    863  CA  HIS B  12      18.748  -4.465  25.304  1.00 19.36           C  
ATOM    864  C   HIS B  12      19.136  -3.417  24.259  1.00 19.43           C  
ATOM    865  O   HIS B  12      20.023  -2.602  24.511  1.00 19.34           O  
ATOM    866  CB  HIS B  12      19.251  -5.878  24.942  1.00 21.67           C  
ATOM    867  CG  HIS B  12      20.741  -6.011  24.813  1.00 24.13           C  
ATOM    868  CD2 HIS B  12      21.537  -6.054  23.716  1.00 29.15           C  
ATOM    869  ND1 HIS B  12      21.585  -6.087  25.896  1.00 30.05           N  
ATOM    870  CE1 HIS B  12      22.839  -6.175  25.473  1.00 29.07           C  
ATOM    871  NE2 HIS B  12      22.837  -6.157  24.155  1.00 29.73           N  
ATOM    872  N   GLN B  13      18.431  -3.393  23.138  1.00 18.89           N  
ATOM    873  CA  GLN B  13      18.735  -2.470  22.035  1.00 19.92           C  
ATOM    874  C   GLN B  13      18.469  -1.028  22.465  1.00 18.51           C  
ATOM    875  O   GLN B  13      19.323  -0.141  22.312  1.00 19.79           O  
ATOM    876  CB  GLN B  13      17.915  -2.871  20.769  1.00 21.95           C  
ATOM    877  CG  GLN B  13      18.262  -2.143  19.487  1.00 25.00           C  
ATOM    878  CD  GLN B  13      17.870  -2.078  18.234  0.00 39.68           C  
ATOM    879  NE2 GLN B  13      18.722  -1.899  17.153  0.00 37.64           N  
ATOM    880  OE1 GLN B  13      16.621  -2.260  18.085  0.00 40.28           O  
ATOM    881  N   LEU B  14      17.320  -0.762  23.092  1.00 18.20           N  
ATOM    882  CA  LEU B  14      16.907   0.587  23.467  1.00 17.42           C  
ATOM    883  C   LEU B  14      17.733   1.154  24.622  1.00 15.91           C  
ATOM    884  O   LEU B  14      18.063   2.351  24.623  1.00 15.94           O  
ATOM    885  CB  LEU B  14      15.445   0.626  23.900  1.00 18.53           C  
ATOM    886  CG  LEU B  14      14.460   0.404  22.754  1.00 19.66           C  
ATOM    887  CD1 LEU B  14      13.069   0.439  23.276  1.00 21.18           C  
ATOM    888  CD2 LEU B  14      14.635   1.482  21.637  1.00 21.17           C  
ATOM    889  N   LEU B  15      17.976   0.342  25.629  1.00 14.84           N  
ATOM    890  CA  LEU B  15      18.781   0.797  26.776  1.00 15.01           C  
ATOM    891  C   LEU B  15      20.187   1.103  26.356  1.00 15.25           C  
ATOM    892  O   LEU B  15      20.727   2.156  26.754  1.00 15.43           O  
ATOM    893  CB  LEU B  15      18.806  -0.221  27.936  1.00 16.79           C  
ATOM    894  CG  LEU B  15      19.493   0.263  29.217  1.00 16.82           C  
ATOM    895  CD1 LEU B  15      18.741   1.450  29.854  1.00 19.70           C  
ATOM    896  CD2 LEU B  15      19.640  -0.838  30.186  1.00 19.28           C  
ATOM    897  N   SER B  16      20.818   0.190  25.633  1.00 14.47           N  
ATOM    898  CA  SER B  16      22.196   0.409  25.176  0.50 14.34           C  
ATOM    900  C   SER B  16      22.236   1.685  24.330  1.00 14.95           C  
ATOM    901  O   SER B  16      23.187   2.494  24.461  1.00 15.27           O  
ATOM    902  CB  SER B  16      22.747  -0.792  24.428  0.50 13.91           C  
ATOM    904  OG  SER B  16      22.005  -1.047  23.241  0.50 12.67           O  
ATOM    906  N   ARG B  17      21.234   1.897  23.478  1.00 14.59           N  
ATOM    907  CA  ARG B  17      21.178   3.113  22.642  1.00 14.34           C  
ATOM    908  C   ARG B  17      21.058   4.396  23.487  1.00 13.96           C  
ATOM    909  O   ARG B  17      21.746   5.391  23.268  1.00 15.48           O  
ATOM    910  CB  ARG B  17      19.985   3.119  21.649  0.50 15.06           C  
ATOM    912  CG  ARG B  17      20.261   2.503  20.301  0.50 15.85           C  
ATOM    914  CD  ARG B  17      19.016   2.287  19.443  0.50 13.66           C  
ATOM    916  NE  ARG B  17      19.163   1.334  18.334  0.50 17.57           N  
ATOM    918  CZ  ARG B  17      18.139   0.791  17.693  0.50 17.37           C  
ATOM    920  NH1 ARG B  17      18.353  -0.050  16.687  0.50 21.05           N1+
ATOM    922  NH2 ARG B  17      16.897   1.015  18.103  0.50 16.98           N  
ATOM    924  N   TYR B  18      20.223   4.370  24.514  1.00 13.31           N  
ATOM    925  CA  TYR B  18      20.035   5.522  25.359  1.00 12.85           C  
ATOM    926  C   TYR B  18      21.321   5.867  26.110  1.00 12.94           C  
ATOM    927  O   TYR B  18      21.738   7.023  26.128  1.00 13.97           O  
ATOM    928  CB  TYR B  18      18.876   5.363  26.372  1.00 13.91           C  
ATOM    929  CG  TYR B  18      18.766   6.564  27.271  1.00 15.17           C  
ATOM    930  CD1 TYR B  18      19.173   6.508  28.605  1.00 15.28           C  
ATOM    931  CD2 TYR B  18      18.302   7.771  26.792  1.00 15.29           C  
ATOM    932  CE1 TYR B  18      19.154   7.605  29.413  1.00 15.50           C  
ATOM    933  CE2 TYR B  18      18.283   8.908  27.585  1.00 17.06           C  
ATOM    934  CZ  TYR B  18      18.671   8.805  28.932  1.00 17.41           C  
ATOM    935  OH  TYR B  18      18.629   9.914  29.754  1.00 21.22           O  
ATOM    936  N   ILE B  19      21.950   4.871  26.715  1.00 13.89           N  
ATOM    937  CA  ILE B  19      23.221   5.095  27.440  1.00 14.26           C  
ATOM    938  C   ILE B  19      24.273   5.670  26.481  1.00 13.19           C  
ATOM    939  O   ILE B  19      25.094   6.531  26.874  1.00 15.37           O  
ATOM    940  CB  ILE B  19      23.682   3.809  28.085  1.00 15.28           C  
ATOM    941  CG1 ILE B  19      22.715   3.380  29.190  1.00 17.21           C  
ATOM    942  CG2 ILE B  19      25.067   3.927  28.576  1.00 18.17           C  
ATOM    943  CD1 ILE B  19      22.995   1.980  29.701  1.00 19.40           C  
ATOM    944  N   ALA B  20      24.302   5.189  25.240  1.00 12.40           N  
ATOM    945  CA  ALA B  20      25.316   5.652  24.254  1.00 12.78           C  
ATOM    946  C   ALA B  20      25.025   7.049  23.739  1.00 13.84           C  
ATOM    947  O   ALA B  20      25.928   7.794  23.411  1.00 14.67           O  
ATOM    948  CB  ALA B  20      25.310   4.750  23.087  1.00 13.68           C  
ATOM    949  N   GLU B  21      23.757   7.383  23.574  1.00 13.36           N  
ATOM    950  CA  GLU B  21      23.357   8.590  22.864  1.00 13.85           C  
ATOM    951  C   GLU B  21      22.881   9.730  23.750  1.00 14.64           C  
ATOM    952  O   GLU B  21      23.092  10.904  23.457  1.00 15.25           O  
ATOM    953  CB  GLU B  21      22.269   8.236  21.879  1.00 14.20           C  
ATOM    954  CG  GLU B  21      22.688   7.311  20.763  1.00 14.57           C  
ATOM    955  CD  GLU B  21      23.519   8.012  19.692  1.00 18.12           C  
ATOM    956  OE1 GLU B  21      23.318   9.233  19.460  1.00 18.52           O  
ATOM    957  OE2 GLU B  21      24.331   7.305  19.019  1.00 21.88           O1-
ATOM    958  N   LEU B  22      22.077   9.385  24.742  1.00 14.87           N  
ATOM    959  CA  LEU B  22      21.476  10.343  25.685  1.00 14.85           C  
ATOM    960  C   LEU B  22      20.613  11.409  25.021  1.00 15.21           C  
ATOM    961  O   LEU B  22      20.491  12.520  25.469  1.00 18.77           O  
ATOM    962  CB  LEU B  22      22.569  10.927  26.635  1.00 15.46           C  
ATOM    963  CG  LEU B  22      23.349   9.959  27.506  1.00 15.90           C  
ATOM    964  CD1 LEU B  22      24.495  10.623  28.177  1.00 16.08           C  
ATOM    965  CD2 LEU B  22      22.435   9.315  28.505  1.00 15.33           C  
ATOM    966  N   THR B  23      19.893  11.025  23.985  1.00 15.16           N  
ATOM    967  CA  THR B  23      18.990  11.904  23.283  1.00 15.66           C  
ATOM    968  C   THR B  23      17.527  11.707  23.655  1.00 17.27           C  
ATOM    969  O   THR B  23      17.130  10.672  24.207  1.00 17.42           O  
ATOM    970  CB  THR B  23      19.070  11.657  21.802  1.00 15.48           C  
ATOM    971  CG2 THR B  23      20.488  11.882  21.276  1.00 16.82           C  
ATOM    972  OG1 THR B  23      18.726  10.275  21.554  1.00 16.50           O  
ATOM    973  N   GLU B  24      16.732  12.693  23.250  1.00 18.69           N  
ATOM    974  CA  GLU B  24      15.291  12.644  23.416  1.00 19.72           C  
ATOM    975  C   GLU B  24      14.689  11.524  22.580  1.00 18.82           C  
ATOM    976  O   GLU B  24      13.745  10.889  23.011  1.00 17.26           O  
ATOM    977  CB  GLU B  24      14.674  13.978  23.053  1.00 21.71           C  
ATOM    978  CG  GLU B  24      13.169  14.005  23.162  1.00 25.48           C  
ATOM    979  CD  GLU B  24      12.738  15.413  22.773  0.00 42.12           C  
ATOM    980  OE1 GLU B  24      12.797  15.659  21.539  0.00 44.26           O  
ATOM    981  OE2 GLU B  24      12.350  16.244  23.633  0.00 49.58           O1-
ATOM    982  N   THR B  25      15.275  11.238  21.409  1.00 18.85           N  
ATOM    983  CA  THR B  25      14.711  10.203  20.545  1.00 18.29           C  
ATOM    984  C   THR B  25      14.828   8.927  21.224  1.00 18.30           C  
ATOM    985  O   THR B  25      13.893   8.120  21.286  1.00 15.61           O  
ATOM    986  CB  THR B  25      15.518  10.146  19.229  1.00 18.73           C  
ATOM    987  CG2 THR B  25      14.866   9.122  18.269  1.00 19.91           C  
ATOM    988  OG1 THR B  25      15.380  11.367  18.539  1.00 27.19           O  
ATOM    989  N   SER B  26      16.019   8.727  21.810  1.00 19.69           N  
ATOM    990  CA  SER B  26      16.252   7.469  22.437  1.00 21.05           C  
ATOM    991  C   SER B  26      15.437   7.324  23.682  1.00 21.55           C  
ATOM    992  O   SER B  26      14.917   6.257  23.936  1.00 22.39           O  
ATOM    993  CB  SER B  26      17.752   7.225  22.692  1.00 22.10           C  
ATOM    994  OG  SER B  26      18.290   8.246  23.429  1.00 22.51           O  
ATOM    995  N   LEU B  27      15.265   8.398  24.446  1.00 21.35           N  
ATOM    996  CA  LEU B  27      14.510   8.323  25.664  1.00 22.57           C  
ATOM    997  C   LEU B  27      13.037   8.148  25.356  1.00 21.20           C  
ATOM    998  O   LEU B  27      12.339   7.472  26.120  1.00 23.44           O  
ATOM    999  CB  LEU B  27      14.766   9.551  26.536  1.00 23.27           C  
ATOM   1000  CG  LEU B  27      14.245   9.571  27.947  1.00 24.22           C  
ATOM   1001  CD1 LEU B  27      14.718   8.414  28.774  1.00 22.15           C  
ATOM   1002  CD2 LEU B  27      14.604  10.912  28.511  1.00 26.21           C  
ATOM   1003  N   TYR B  28      12.528   8.739  24.258  1.00 21.17           N  
ATOM   1004  CA  TYR B  28      11.148   8.569  23.821  1.00 20.12           C  
ATOM   1005  C   TYR B  28      10.782   7.084  23.595  1.00 20.84           C  
ATOM   1006  O   TYR B  28       9.653   6.680  23.837  1.00 22.63           O  
ATOM   1007  CB  TYR B  28      10.829   9.413  22.569  1.00 22.03           C  
ATOM   1008  CG  TYR B  28       9.447   9.212  21.992  1.00 22.30           C  
ATOM   1009  CD1 TYR B  28       9.270   8.880  20.680  1.00 25.07           C  
ATOM   1010  CD2 TYR B  28       8.283   9.400  22.775  1.00 25.92           C  
ATOM   1011  CE1 TYR B  28       8.027   8.669  20.139  1.00 24.74           C  
ATOM   1012  CE2 TYR B  28       7.038   9.209  22.225  1.00 25.55           C  
ATOM   1013  CZ  TYR B  28       6.915   8.845  20.918  1.00 27.57           C  
ATOM   1014  OH  TYR B  28       5.694   8.647  20.312  1.00 30.73           O  
ATOM   1015  N   GLN B  29      11.755   6.274  23.226  1.00 19.39           N  
ATOM   1016  CA  GLN B  29      11.497   4.852  22.971  1.00 19.94           C  
ATOM   1017  C   GLN B  29      11.026   4.153  24.213  1.00 20.70           C  
ATOM   1018  O   GLN B  29      10.365   3.109  24.082  1.00 22.49           O  
ATOM   1019  CB  GLN B  29      12.737   4.159  22.471  1.00 19.33           C  
ATOM   1020  CG  GLN B  29      13.305   4.751  21.155  1.00 19.62           C  
ATOM   1021  CD  GLN B  29      12.211   5.209  20.159  1.00 20.69           C  
ATOM   1022  NE2 GLN B  29      11.405   4.318  19.748  1.00 20.07           N  
ATOM   1023  OE1 GLN B  29      12.176   6.399  19.754  1.00 23.02           O  
ATOM   1024  N   ALA B  30      11.470   4.610  25.369  1.00 20.22           N  
ATOM   1025  CA  ALA B  30      10.990   4.076  26.663  1.00 20.09           C  
ATOM   1026  C   ALA B  30       9.465   4.167  26.773  1.00 20.06           C  
ATOM   1027  O   ALA B  30       8.814   3.244  27.334  1.00 20.06           O  
ATOM   1028  CB  ALA B  30      11.640   4.756  27.841  1.00 20.95           C  
ATOM   1029  N   GLN B  31       8.876   5.250  26.289  1.00 20.33           N  
ATOM   1030  CA  GLN B  31       7.427   5.458  26.326  1.00 21.42           C  
ATOM   1031  C   GLN B  31       6.644   4.499  25.443  1.00 21.74           C  
ATOM   1032  O   GLN B  31       5.591   3.954  25.831  1.00 22.04           O  
ATOM   1033  CB  GLN B  31       7.081   6.897  25.904  1.00 23.75           C  
ATOM   1034  CG  GLN B  31       7.711   7.956  26.729  1.00 26.22           C  
ATOM   1035  CD  GLN B  31       7.372   9.357  26.190  1.00 31.45           C  
ATOM   1036  NE2 GLN B  31       8.258  10.322  26.423  1.00 35.48           N  
ATOM   1037  OE1 GLN B  31       6.342   9.542  25.549  1.00 34.77           O  
ATOM   1038  N   LYS B  32       7.147   4.322  24.232  1.00 20.80           N  
ATOM   1039  CA  LYS B  32       6.589   3.385  23.307  1.00 22.05           C  
ATOM   1040  C   LYS B  32       6.734   1.992  23.898  1.00 19.90           C  
ATOM   1041  O   LYS B  32       5.805   1.230  23.761  1.00 22.17           O  
ATOM   1042  CB  LYS B  32       7.282   3.426  21.943  1.00 23.13           C  
ATOM   1043  CG  LYS B  32       7.215   4.818  21.305  1.00 25.17           C  
ATOM   1044  CD  LYS B  32       7.999   4.889  19.996  1.00 27.56           C  
ATOM   1045  CE  LYS B  32       7.522   3.903  18.942  1.00 31.71           C  
ATOM   1046  NZ  LYS B  32       8.335   4.047  17.676  1.00 34.45           N1+
ATOM   1047  N   PHE B  33       7.883   1.688  24.501  1.00 19.21           N  
ATOM   1048  CA  PHE B  33       8.135   0.370  25.107  1.00 17.53           C  
ATOM   1049  C   PHE B  33       7.092   0.099  26.212  1.00 17.21           C  
ATOM   1050  O   PHE B  33       6.411  -0.940  26.208  1.00 18.34           O  
ATOM   1051  CB  PHE B  33       9.549   0.288  25.638  1.00 17.86           C  
ATOM   1052  CG  PHE B  33       9.925  -1.028  26.191  1.00 19.13           C  
ATOM   1053  CD1 PHE B  33      10.341  -2.038  25.344  1.00 18.55           C  
ATOM   1054  CD2 PHE B  33       9.850  -1.292  27.563  1.00 21.21           C  
ATOM   1055  CE1 PHE B  33      10.717  -3.271  25.866  1.00 20.58           C  
ATOM   1056  CE2 PHE B  33      10.254  -2.532  28.054  1.00 19.74           C  
ATOM   1057  CZ  PHE B  33      10.643  -3.497  27.199  1.00 19.95           C  
ATOM   1058  N   SER B  34       6.908   1.041  27.131  1.00 16.25           N  
ATOM   1059  CA  SER B  34       5.926   0.840  28.228  1.00 16.20           C  
ATOM   1060  C   SER B  34       4.482   0.605  27.767  1.00 16.49           C  
ATOM   1061  O   SER B  34       3.756  -0.218  28.331  1.00 16.46           O  
ATOM   1062  CB  SER B  34       6.019   1.978  29.243  1.00 16.88           C  
ATOM   1063  OG  SER B  34       5.425   3.172  28.768  1.00 19.93           O  
ATOM   1064  N   ARG B  35       4.056   1.309  26.734  1.00 18.62           N  
ATOM   1065  CA  ARG B  35       2.748   1.099  26.139  1.00 20.34           C  
ATOM   1066  C   ARG B  35       2.577  -0.343  25.692  1.00 20.22           C  
ATOM   1067  O   ARG B  35       1.568  -0.980  26.065  1.00 21.29           O  
ATOM   1068  CB  ARG B  35       2.534   2.077  24.989  1.00 21.05           C  
ATOM   1069  CG  ARG B  35       2.422   3.492  25.466  1.00 26.16           C  
ATOM   1070  CD  ARG B  35       2.660   4.532  24.408  0.00 20.00           C  
ATOM   1071  NE  ARG B  35       2.852   5.899  24.883  0.00 20.00           N  
ATOM   1072  CZ  ARG B  35       2.804   6.972  24.106  0.00 20.00           C  
ATOM   1073  NH1 ARG B  35       2.567   6.843  22.808  0.00 20.00           N1+
ATOM   1074  NH2 ARG B  35       2.991   8.179  24.624  0.00 20.00           N  
ATOM   1075  N   LYS B  36       3.600  -0.854  25.004  1.00 19.44           N  
ATOM   1076  CA  LYS B  36       3.646  -2.271  24.533  1.00 19.18           C  
ATOM   1077  C   LYS B  36       3.581  -3.243  25.709  1.00 19.35           C  
ATOM   1078  O   LYS B  36       2.778  -4.196  25.692  1.00 19.55           O  
ATOM   1079  CB  LYS B  36       4.908  -2.559  23.735  0.50 20.58           C  
ATOM   1081  CG  LYS B  36       4.703  -3.523  22.593  0.50 21.88           C  
ATOM   1083  CD  LYS B  36       5.330  -2.986  21.312  0.50 24.07           C  
ATOM   1085  CE  LYS B  36       6.636  -3.655  20.981  0.50 26.05           C  
ATOM   1087  NZ  LYS B  36       6.480  -4.345  19.688  0.50 27.27           N1+
ATOM   1089  N   THR B  37       4.449  -3.061  26.697  1.00 17.58           N  
ATOM   1090  CA  THR B  37       4.509  -4.008  27.813  1.00 17.70           C  
ATOM   1091  C   THR B  37       3.180  -4.025  28.608  1.00 17.97           C  
ATOM   1092  O   THR B  37       2.663  -5.110  28.987  1.00 19.24           O  
ATOM   1093  CB  THR B  37       5.742  -3.819  28.694  1.00 17.21           C  
ATOM   1094  CG2 THR B  37       7.010  -3.971  27.861  1.00 18.14           C  
ATOM   1095  OG1 THR B  37       5.717  -2.525  29.327  1.00 17.85           O  
ATOM   1096  N   ILE B  38       2.596  -2.856  28.804  1.00 18.24           N  
ATOM   1097  CA  ILE B  38       1.369  -2.750  29.575  1.00 19.30           C  
ATOM   1098  C   ILE B  38       0.234  -3.435  28.809  1.00 20.16           C  
ATOM   1099  O   ILE B  38      -0.574  -4.127  29.410  1.00 21.37           O  
ATOM   1100  CB  ILE B  38       1.088  -1.243  29.893  1.00 18.99           C  
ATOM   1101  CG1 ILE B  38       2.097  -0.700  30.924  1.00 20.49           C  
ATOM   1102  CG2 ILE B  38      -0.362  -1.076  30.370  1.00 21.77           C  
ATOM   1103  CD1 ILE B  38       2.145   0.847  30.988  1.00 21.44           C  
ATOM   1104  N   GLU B  39       0.192  -3.279  27.483  1.00 20.76           N  
ATOM   1105  CA  GLU B  39      -0.847  -3.940  26.660  1.00 22.34           C  
ATOM   1106  C   GLU B  39      -0.690  -5.459  26.627  1.00 21.64           C  
ATOM   1107  O   GLU B  39      -1.644  -6.161  26.245  1.00 23.97           O  
ATOM   1108  CB  GLU B  39      -0.851  -3.386  25.244  1.00 23.85           C  
ATOM   1109  CG  GLU B  39      -1.365  -1.964  25.248  1.00 27.92           C  
ATOM   1110  CD  GLU B  39      -1.325  -1.305  23.898  1.00 32.97           C  
ATOM   1111  OE1 GLU B  39      -0.683  -1.841  22.965  1.00 35.00           O  
ATOM   1112  OE2 GLU B  39      -1.946  -0.222  23.794  1.00 38.26           O1-
ATOM   1113  N   HIS B  40       0.476  -5.993  27.020  1.00 19.20           N  
ATOM   1114  CA  HIS B  40       0.692  -7.436  27.085  1.00 19.53           C  
ATOM   1115  C   HIS B  40       0.711  -7.972  28.520  1.00 19.50           C  
ATOM   1116  O   HIS B  40       1.199  -9.052  28.770  1.00 19.58           O  
ATOM   1117  CB  HIS B  40       1.954  -7.851  26.330  1.00 19.19           C  
ATOM   1118  CG  HIS B  40       1.859  -7.663  24.846  1.00 19.01           C  
ATOM   1119  CD2 HIS B  40       1.722  -8.572  23.854  1.00 17.98           C  
ATOM   1120  ND1 HIS B  40       1.906  -6.426  24.227  1.00 19.77           N  
ATOM   1121  CE1 HIS B  40       1.824  -6.595  22.919  1.00 21.84           C  
ATOM   1122  NE2 HIS B  40       1.765  -7.891  22.661  1.00 19.45           N  
ATOM   1123  N   GLN B  41       0.184  -7.179  29.440  1.00 19.26           N  
ATOM   1124  CA  GLN B  41       0.049  -7.544  30.853  1.00 20.91           C  
ATOM   1125  C   GLN B  41       1.377  -7.892  31.542  1.00 19.54           C  
ATOM   1126  O   GLN B  41       1.426  -8.736  32.419  1.00 19.71           O  
ATOM   1127  CB  GLN B  41      -1.000  -8.646  31.029  1.00 22.69           C  
ATOM   1128  CG  GLN B  41      -2.372  -8.311  30.411  1.00 28.56           C  
ATOM   1129  CD  GLN B  41      -3.518  -9.206  30.956  1.00 32.96           C  
ATOM   1130  NE2 GLN B  41      -4.665  -9.177  30.300  1.00 37.91           N  
ATOM   1131  OE1 GLN B  41      -3.354  -9.885  31.942  1.00 37.17           O  
ATOM   1132  N   ILE B  42       2.457  -7.197  31.152  1.00 18.34           N  
ATOM   1133  CA  ILE B  42       3.752  -7.343  31.811  1.00 17.05           C  
ATOM   1134  C   ILE B  42       3.751  -6.481  33.069  1.00 18.26           C  
ATOM   1135  O   ILE B  42       3.518  -5.303  32.973  1.00 17.68           O  
ATOM   1136  CB  ILE B  42       4.930  -6.844  30.853  1.00 17.35           C  
ATOM   1137  CG1 ILE B  42       4.883  -7.618  29.548  1.00 17.84           C  
ATOM   1138  CG2 ILE B  42       6.225  -7.017  31.560  1.00 16.94           C  
ATOM   1139  CD1 ILE B  42       4.951  -9.104  29.680  1.00 19.45           C  
ATOM   1140  N   PRO B  43       3.958  -7.063  34.237  1.00 18.49           N  
ATOM   1141  CA  PRO B  43       3.860  -6.284  35.473  1.00 19.13           C  
ATOM   1142  C   PRO B  43       5.165  -5.525  35.730  1.00 18.58           C  
ATOM   1143  O   PRO B  43       6.211  -5.854  35.126  1.00 19.23           O  
ATOM   1144  CB  PRO B  43       3.618  -7.364  36.546  1.00 20.09           C  
ATOM   1145  CG  PRO B  43       4.329  -8.550  36.009  1.00 20.31           C  
ATOM   1146  CD  PRO B  43       4.178  -8.493  34.508  1.00 19.25           C  
ATOM   1147  N   PRO B  44       5.129  -4.513  36.579  1.00 19.25           N  
ATOM   1148  CA  PRO B  44       6.304  -3.667  36.808  1.00 19.04           C  
ATOM   1149  C   PRO B  44       7.517  -4.412  37.343  1.00 19.39           C  
ATOM   1150  O   PRO B  44       8.616  -4.090  36.948  1.00 19.44           O  
ATOM   1151  CB  PRO B  44       5.800  -2.598  37.792  1.00 20.48           C  
ATOM   1152  CG  PRO B  44       4.536  -3.083  38.326  1.00 21.21           C  
ATOM   1153  CD  PRO B  44       3.957  -4.064  37.355  1.00 19.35           C  
ATOM   1154  N   GLU B  45       7.329  -5.469  38.138  1.00 19.84           N  
ATOM   1155  CA  GLU B  45       8.450  -6.235  38.641  1.00 20.67           C  
ATOM   1156  C   GLU B  45       9.232  -6.922  37.522  1.00 20.48           C  
ATOM   1157  O   GLU B  45      10.434  -7.119  37.654  1.00 21.55           O  
ATOM   1158  CB  GLU B  45       7.976  -7.287  39.722  1.00 21.29           C  
ATOM   1159  CG  GLU B  45       6.915  -8.310  39.298  1.00 22.27           C  
ATOM   1160  CD  GLU B  45       5.469  -7.881  39.526  1.00 23.58           C  
ATOM   1161  OE1 GLU B  45       5.130  -6.687  39.442  1.00 20.79           O  
ATOM   1162  OE2 GLU B  45       4.616  -8.786  39.725  1.00 25.48           O1-
ATOM   1163  N   GLU B  46       8.518  -7.296  36.458  1.00 20.33           N  
ATOM   1164  CA  GLU B  46       9.079  -7.943  35.261  1.00 21.00           C  
ATOM   1165  C   GLU B  46       9.974  -6.926  34.536  1.00 21.30           C  
ATOM   1166  O   GLU B  46      11.068  -7.255  34.105  1.00 21.53           O  
ATOM   1167  CB  GLU B  46       7.954  -8.547  34.372  0.50 21.30           C  
ATOM   1169  CG  GLU B  46       8.380  -9.508  33.230  0.50 21.57           C  
ATOM   1171  CD  GLU B  46       7.268 -10.441  32.679  0.50 22.70           C  
ATOM   1173  OE1 GLU B  46       6.075 -10.388  33.074  0.50 26.76           O  
ATOM   1175  OE2 GLU B  46       7.550 -11.272  31.774  0.50 22.72           O1-
ATOM   1177  N   ILE B  47       9.545  -5.674  34.484  1.00 19.98           N  
ATOM   1178  CA  ILE B  47      10.382  -4.649  33.872  1.00 19.67           C  
ATOM   1179  C   ILE B  47      11.700  -4.469  34.627  1.00 20.24           C  
ATOM   1180  O   ILE B  47      12.743  -4.369  34.009  1.00 20.32           O  
ATOM   1181  CB  ILE B  47       9.639  -3.308  33.777  1.00 19.52           C  
ATOM   1182  CG1 ILE B  47       8.313  -3.463  33.003  1.00 18.78           C  
ATOM   1183  CG2 ILE B  47      10.545  -2.278  33.166  1.00 20.98           C  
ATOM   1184  CD1 ILE B  47       8.470  -3.912  31.533  1.00 21.34           C  
ATOM   1185  N   ILE B  48      11.696  -4.498  35.965  1.00 20.46           N  
ATOM   1186  CA  ILE B  48      12.942  -4.334  36.727  1.00 20.72           C  
ATOM   1187  C   ILE B  48      13.850  -5.543  36.506  1.00 21.07           C  
ATOM   1188  O   ILE B  48      15.056  -5.403  36.418  1.00 20.02           O  
ATOM   1189  CB  ILE B  48      12.712  -4.110  38.266  1.00 21.16           C  
ATOM   1190  CG1 ILE B  48      11.567  -3.135  38.523  1.00 21.44           C  
ATOM   1191  CG2 ILE B  48      13.966  -3.643  38.966  1.00 22.74           C  
ATOM   1192  CD1 ILE B  48      11.786  -1.800  38.037  1.00 22.16           C  
ATOM   1193  N   SER B  49      13.246  -6.723  36.449  1.00 21.53           N  
ATOM   1194  CA  SER B  49      13.977  -7.953  36.192  0.50 21.84           C  
ATOM   1196  C   SER B  49      14.707  -7.877  34.852  1.00 22.16           C  
ATOM   1197  O   SER B  49      15.867  -8.270  34.778  1.00 22.76           O  
ATOM   1198  CB  SER B  49      13.042  -9.165  36.197  0.50 21.99           C  
ATOM   1200  OG  SER B  49      13.801 -10.356  36.062  0.50 22.48           O  
ATOM   1202  N   ILE B  50      13.991  -7.419  33.828  1.00 20.81           N  
ATOM   1203  CA  ILE B  50      14.552  -7.209  32.465  1.00 20.05           C  
ATOM   1204  C   ILE B  50      15.702  -6.226  32.537  1.00 19.78           C  
ATOM   1205  O   ILE B  50      16.747  -6.451  31.931  1.00 19.94           O  
ATOM   1206  CB  ILE B  50      13.456  -6.789  31.434  1.00 19.63           C  
ATOM   1207  CG1 ILE B  50      12.547  -7.980  31.064  1.00 19.83           C  
ATOM   1208  CG2 ILE B  50      14.056  -6.211  30.132  1.00 20.07           C  
ATOM   1209  CD1 ILE B  50      11.247  -7.631  30.398  1.00 20.15           C  
ATOM   1210  N   HIS B  51      15.549  -5.136  33.277  1.00 20.12           N  
ATOM   1211  CA  HIS B  51      16.615  -4.158  33.369  1.00 19.73           C  
ATOM   1212  C   HIS B  51      17.861  -4.768  34.021  1.00 20.57           C  
ATOM   1213  O   HIS B  51      18.987  -4.575  33.553  1.00 19.81           O  
ATOM   1214  CB  HIS B  51      16.152  -2.939  34.112  1.00 19.30           C  
ATOM   1215  CG  HIS B  51      17.096  -1.771  34.050  1.00 18.83           C  
ATOM   1216  CD2 HIS B  51      18.357  -1.597  34.507  1.00 22.69           C  
ATOM   1217  ND1 HIS B  51      16.760  -0.596  33.415  1.00 18.76           N  
ATOM   1218  CE1 HIS B  51      17.737   0.286  33.566  1.00 19.88           C  
ATOM   1219  NE2 HIS B  51      18.728  -0.298  34.226  1.00 20.27           N  
ATOM   1220  N   ARG B  52      17.655  -5.572  35.065  1.00 21.43           N  
ATOM   1221  CA  ARG B  52      18.766  -6.191  35.756  1.00 22.90           C  
ATOM   1222  C   ARG B  52      19.530  -7.133  34.808  1.00 22.91           C  
ATOM   1223  O   ARG B  52      20.756  -7.083  34.756  1.00 23.87           O  
ATOM   1224  CB  ARG B  52      18.240  -6.904  37.004  1.00 23.89           C  
ATOM   1225  CG  ARG B  52      19.213  -7.694  37.765  1.00 26.43           C  
ATOM   1226  CD  ARG B  52      18.519  -8.851  38.448  1.00 29.41           C  
ATOM   1227  NE  ARG B  52      19.287  -9.249  39.594  1.00 32.82           N  
ATOM   1228  CZ  ARG B  52      20.315 -10.096  39.582  1.00 35.86           C  
ATOM   1229  NH1 ARG B  52      20.754 -10.661  38.448  1.00 35.08           N1+
ATOM   1230  NH2 ARG B  52      20.917 -10.385  40.743  1.00 37.19           N  
ATOM   1231  N   LYS B  53      18.825  -7.960  34.070  1.00 22.37           N  
ATOM   1232  CA  LYS B  53      19.429  -8.921  33.134  1.00 24.12           C  
ATOM   1233  C   LYS B  53      20.189  -8.202  32.034  1.00 23.39           C  
ATOM   1234  O   LYS B  53      21.314  -8.564  31.718  1.00 22.76           O  
ATOM   1235  CB  LYS B  53      18.353  -9.761  32.492  1.00 25.17           C  
ATOM   1236  CG  LYS B  53      18.904 -10.999  31.793  1.00 28.72           C  
ATOM   1237  CD  LYS B  53      17.952 -11.552  30.801  1.00 33.10           C  
ATOM   1238  CE  LYS B  53      18.652 -12.642  29.960  1.00 35.02           C  
ATOM   1239  NZ  LYS B  53      17.751 -13.793  29.770  1.00 35.97           N1+
ATOM   1240  N   VAL B  54      19.540  -7.230  31.419  1.00 23.13           N  
ATOM   1241  CA  VAL B  54      20.171  -6.424  30.383  1.00 23.27           C  
ATOM   1242  C   VAL B  54      21.386  -5.635  30.874  1.00 23.97           C  
ATOM   1243  O   VAL B  54      22.425  -5.598  30.197  1.00 22.82           O  
ATOM   1244  CB  VAL B  54      19.133  -5.459  29.707  1.00 22.94           C  
ATOM   1245  CG1 VAL B  54      19.820  -4.418  28.873  1.00 23.95           C  
ATOM   1246  CG2 VAL B  54      18.208  -6.233  28.886  1.00 22.85           C  
ATOM   1247  N   LEU B  55      21.308  -5.033  32.052  1.00 24.07           N  
ATOM   1248  CA  LEU B  55      22.474  -4.360  32.624  1.00 25.76           C  
ATOM   1249  C   LEU B  55      23.646  -5.308  32.857  1.00 25.90           C  
ATOM   1250  O   LEU B  55      24.805  -4.921  32.657  1.00 25.37           O  
ATOM   1251  CB  LEU B  55      22.117  -3.650  33.926  1.00 26.19           C  
ATOM   1252  CG  LEU B  55      22.944  -2.450  34.326  1.00 27.66           C  
ATOM   1253  CD1 LEU B  55      22.848  -1.278  33.336  1.00 27.53           C  
ATOM   1254  CD2 LEU B  55      22.505  -2.006  35.724  1.00 27.56           C  
ATOM   1255  N   LYS B  56      23.377  -6.534  33.298  1.00 27.15           N  
ATOM   1256  CA  LYS B  56      24.440  -7.504  33.459  1.00 27.77           C  
ATOM   1257  C   LYS B  56      25.050  -7.904  32.100  1.00 27.72           C  
ATOM   1258  O   LYS B  56      26.245  -8.068  32.023  1.00 27.46           O  
ATOM   1259  CB  LYS B  56      23.929  -8.742  34.237  0.50 28.59           C  
ATOM   1261  CG  LYS B  56      24.973  -9.837  34.511  0.50 29.61           C  
ATOM   1263  CD  LYS B  56      26.128  -9.334  35.376  0.50 29.93           C  
ATOM   1265  CE  LYS B  56      27.138 -10.422  35.706  0.50 29.30           C  
ATOM   1267  NZ  LYS B  56      28.253  -9.893  36.534  0.50 28.34           N1+
ATOM   1269  N   GLU B  57      24.231  -8.036  31.054  1.00 26.84           N  
ATOM   1270  CA  GLU B  57      24.695  -8.354  29.710  1.00 27.30           C  
ATOM   1271  C   GLU B  57      25.611  -7.246  29.164  1.00 27.54           C  
ATOM   1272  O   GLU B  57      26.602  -7.539  28.497  1.00 27.89           O  
ATOM   1273  CB  GLU B  57      23.520  -8.516  28.767  1.00 27.44           C  
ATOM   1274  CG  GLU B  57      22.697  -9.778  28.970  1.00 28.53           C  
ATOM   1275  CD  GLU B  57      21.424  -9.816  28.143  1.00 31.96           C  
ATOM   1276  OE1 GLU B  57      20.867  -8.751  27.715  1.00 31.17           O  
ATOM   1277  OE2 GLU B  57      20.972 -10.946  27.905  1.00 36.85           O1-
ATOM   1278  N   LEU B  58      25.249  -6.003  29.419  1.00 28.36           N  
ATOM   1279  CA  LEU B  58      25.987  -4.844  28.938  1.00 29.37           C  
ATOM   1280  C   LEU B  58      27.238  -4.561  29.775  1.00 30.84           C  
ATOM   1281  O   LEU B  58      28.222  -4.010  29.268  1.00 32.63           O  
ATOM   1282  CB  LEU B  58      25.093  -3.603  28.905  1.00 28.73           C  
ATOM   1283  CG  LEU B  58      23.923  -3.559  27.937  1.00 27.64           C  
ATOM   1284  CD1 LEU B  58      23.137  -2.267  28.226  1.00 26.72           C  
ATOM   1285  CD2 LEU B  58      24.386  -3.585  26.493  1.00 28.63           C  
ATOM   1286  N   TYR B  59      27.236  -4.963  31.043  1.00 31.80           N  
ATOM   1287  CA  TYR B  59      28.344  -4.648  31.955  1.00 32.39           C  
ATOM   1288  C   TYR B  59      28.618  -5.815  32.896  1.00 33.43           C  
ATOM   1289  O   TYR B  59      28.338  -5.698  34.091  1.00 33.86           O  
ATOM   1290  CB  TYR B  59      27.981  -3.410  32.780  1.00 32.35           C  
ATOM   1291  CG  TYR B  59      27.719  -2.179  31.939  1.00 32.30           C  
ATOM   1292  CD1 TYR B  59      26.439  -1.650  31.846  1.00 33.22           C  
ATOM   1293  CD2 TYR B  59      28.733  -1.581  31.195  1.00 32.15           C  
ATOM   1294  CE1 TYR B  59      26.176  -0.546  31.089  1.00 33.62           C  
ATOM   1295  CE2 TYR B  59      28.479  -0.447  30.416  1.00 34.18           C  
ATOM   1296  CZ  TYR B  59      27.183   0.053  30.365  1.00 32.73           C  
ATOM   1297  OH  TYR B  59      26.859   1.155  29.616  1.00 30.00           O  
ATOM   1298  N   PRO B  60      29.135  -6.933  32.375  1.00 34.59           N  
ATOM   1299  CA  PRO B  60      29.278  -8.170  33.161  1.00 35.18           C  
ATOM   1300  C   PRO B  60      30.212  -8.055  34.358  1.00 36.11           C  
ATOM   1301  O   PRO B  60      30.090  -8.935  35.209  1.00 36.69           O  
ATOM   1302  CB  PRO B  60      29.870  -9.150  32.150  1.00 34.94           C  
ATOM   1303  CG  PRO B  60      30.601  -8.266  31.208  1.00 34.94           C  
ATOM   1304  CD  PRO B  60      29.645  -7.129  31.007  1.00 34.25           C  
ATOM   1305  N   SER B  61      31.100  -7.053  34.404  1.00 36.82           N  
ATOM   1306  CA  SER B  61      32.083  -6.873  35.477  1.00 37.17           C  
ATOM   1307  C   SER B  61      31.684  -5.774  36.460  1.00 36.84           C  
ATOM   1308  O   SER B  61      32.419  -5.472  37.385  1.00 36.99           O  
ATOM   1309  CB  SER B  61      33.477  -6.566  34.891  1.00 37.59           C  
ATOM   1310  OG  SER B  61      33.484  -5.373  34.129  1.00 38.83           O  
ATOM   1311  N   LEU B  62      30.512  -5.166  36.267  1.00 36.61           N  
ATOM   1312  CA  LEU B  62      29.932  -4.268  37.258  1.00 36.48           C  
ATOM   1313  C   LEU B  62      29.939  -4.938  38.649  1.00 35.09           C  
ATOM   1314  O   LEU B  62      29.753  -6.149  38.735  1.00 35.39           O  
ATOM   1315  CB  LEU B  62      28.477  -3.925  36.845  1.00 37.30           C  
ATOM   1316  CG  LEU B  62      27.967  -2.488  36.928  1.00 38.48           C  
ATOM   1317  CD1 LEU B  62      29.000  -1.432  36.602  1.00 38.46           C  
ATOM   1318  CD2 LEU B  62      26.747  -2.281  36.030  1.00 39.35           C  
ATOM   1319  N   PRO B  63      30.196  -4.184  39.724  1.00 34.51           N  
ATOM   1320  CA  PRO B  63      30.085  -4.728  41.083  1.00 33.88           C  
ATOM   1321  C   PRO B  63      28.756  -5.454  41.275  1.00 32.81           C  
ATOM   1322  O   PRO B  63      27.713  -4.900  40.874  1.00 32.91           O  
ATOM   1323  CB  PRO B  63      30.177  -3.480  41.970  1.00 33.59           C  
ATOM   1324  CG  PRO B  63      30.904  -2.499  41.197  1.00 35.12           C  
ATOM   1325  CD  PRO B  63      30.637  -2.787  39.753  1.00 34.40           C  
ATOM   1326  N   GLU B  64      28.783  -6.652  41.858  1.00 31.06           N  
ATOM   1327  CA  GLU B  64      27.571  -7.457  41.993  1.00 30.18           C  
ATOM   1328  C   GLU B  64      26.516  -6.710  42.821  1.00 28.76           C  
ATOM   1329  O   GLU B  64      25.340  -6.967  42.677  1.00 28.05           O  
ATOM   1330  CB  GLU B  64      27.866  -8.844  42.583  1.00 30.55           C  
ATOM   1331  CG  GLU B  64      26.831  -9.931  42.274  1.00 31.32           C  
ATOM   1332  CD  GLU B  64      26.610 -10.188  40.788  1.00 33.76           C  
ATOM   1333  OE1 GLU B  64      25.457 -10.468  40.418  1.00 31.72           O  
ATOM   1334  OE2 GLU B  64      27.572 -10.078  39.971  1.00 38.67           O1-
ATOM   1335  N   ASP B  65      26.956  -5.802  43.665  1.00 26.74           N  
ATOM   1336  CA  ASP B  65      26.061  -5.025  44.514  1.00 26.33           C  
ATOM   1337  C   ASP B  65      25.078  -4.185  43.725  1.00 25.38           C  
ATOM   1338  O   ASP B  65      23.980  -3.944  44.201  1.00 25.12           O  
ATOM   1339  CB  ASP B  65      26.822  -4.130  45.436  1.00 25.99           C  
ATOM   1340  CG  ASP B  65      27.531  -4.909  46.522  1.00 27.64           C  
ATOM   1341  OD1 ASP B  65      27.282  -6.124  46.670  1.00 27.07           O  
ATOM   1342  OD2 ASP B  65      28.323  -4.358  47.235  1.00 29.06           O1-
ATOM   1343  N   VAL B  66      25.470  -3.747  42.536  1.00 23.90           N  
ATOM   1344  CA  VAL B  66      24.505  -3.066  41.657  1.00 24.05           C  
ATOM   1345  C   VAL B  66      23.333  -3.975  41.373  1.00 22.27           C  
ATOM   1346  O   VAL B  66      22.162  -3.571  41.463  1.00 22.43           O  
ATOM   1347  CB  VAL B  66      25.167  -2.585  40.334  1.00 24.08           C  
ATOM   1348  CG1 VAL B  66      24.114  -2.048  39.440  1.00 26.83           C  
ATOM   1349  CG2 VAL B  66      26.216  -1.537  40.621  1.00 27.37           C  
ATOM   1350  N   PHE B  67      23.633  -5.238  41.054  1.00 21.84           N  
ATOM   1351  CA  PHE B  67      22.631  -6.215  40.690  1.00 21.34           C  
ATOM   1352  C   PHE B  67      21.805  -6.632  41.935  1.00 20.88           C  
ATOM   1353  O   PHE B  67      20.598  -6.785  41.868  1.00 20.90           O  
ATOM   1354  CB  PHE B  67      23.289  -7.393  39.980  1.00 23.10           C  
ATOM   1355  CG  PHE B  67      24.089  -6.966  38.750  1.00 24.44           C  
ATOM   1356  CD1 PHE B  67      23.428  -6.381  37.683  1.00 27.52           C  
ATOM   1357  CD2 PHE B  67      25.471  -7.039  38.728  1.00 24.65           C  
ATOM   1358  CE1 PHE B  67      24.144  -5.969  36.557  1.00 27.60           C  
ATOM   1359  CE2 PHE B  67      26.203  -6.630  37.608  1.00 26.80           C  
ATOM   1360  CZ  PHE B  67      25.527  -6.081  36.533  1.00 27.46           C  
ATOM   1361  N   HIS B  68      22.471  -6.821  43.076  0.50 19.97           N  
ATOM   1363  CA  HIS B  68      21.739  -7.040  44.320  0.50 19.54           C  
ATOM   1365  C   HIS B  68      20.794  -5.888  44.649  0.50 19.26           C  
ATOM   1367  O   HIS B  68      19.712  -6.129  45.148  0.50 19.44           O  
ATOM   1369  CB  HIS B  68      22.705  -7.266  45.495  0.50 18.78           C  
ATOM   1371  CG  HIS B  68      23.416  -8.583  45.448  0.50 18.50           C  
ATOM   1373  CD2 HIS B  68      24.719  -8.886  45.645  0.50 18.06           C  
ATOM   1375  ND1 HIS B  68      22.774  -9.780  45.188  0.50 18.81           N  
ATOM   1377  CE1 HIS B  68      23.663 -10.760  45.216  0.50 19.76           C  
ATOM   1379  NE2 HIS B  68      24.849 -10.244  45.494  0.50 17.38           N  
ATOM   1381  N   SER B  69      21.199  -4.651  44.359  1.00 19.48           N  
ATOM   1382  CA  SER B  69      20.361  -3.476  44.627  1.00 19.40           C  
ATOM   1383  C   SER B  69      19.079  -3.619  43.813  1.00 19.52           C  
ATOM   1384  O   SER B  69      18.012  -3.273  44.286  1.00 17.29           O  
ATOM   1385  CB  SER B  69      21.089  -2.186  44.277  1.00 20.20           C  
ATOM   1386  OG  SER B  69      20.833  -1.737  42.921  1.00 20.42           O  
ATOM   1387  N   LEU B  70      19.175  -4.178  42.605  1.00 18.95           N  
ATOM   1388  CA  LEU B  70      18.000  -4.339  41.755  1.00 19.22           C  
ATOM   1389  C   LEU B  70      17.081  -5.475  42.240  1.00 19.27           C  
ATOM   1390  O   LEU B  70      15.891  -5.426  42.034  1.00 19.15           O  
ATOM   1391  CB  LEU B  70      18.362  -4.498  40.265  1.00 18.59           C  
ATOM   1392  CG  LEU B  70      19.007  -3.277  39.638  1.00 20.31           C  
ATOM   1393  CD1 LEU B  70      19.455  -3.671  38.259  1.00 19.91           C  
ATOM   1394  CD2 LEU B  70      18.043  -2.081  39.661  1.00 20.70           C  
ATOM   1395  N   ASP B  71      17.609  -6.471  42.935  1.00 18.48           N  
ATOM   1396  CA  ASP B  71      16.729  -7.487  43.529  1.00 18.13           C  
ATOM   1397  C   ASP B  71      15.817  -6.875  44.627  1.00 17.63           C  
ATOM   1398  O   ASP B  71      14.649  -7.261  44.768  1.00 18.14           O  
ATOM   1399  CB  ASP B  71      17.497  -8.684  44.033  1.00 20.15           C  
ATOM   1400  CG  ASP B  71      18.130  -9.522  42.911  1.00 24.08           C  
ATOM   1401  OD1 ASP B  71      17.644  -9.584  41.737  1.00 24.64           O  
ATOM   1402  OD2 ASP B  71      19.132 -10.218  43.180  1.00 28.83           O1-
ATOM   1403  N   PHE B  72      16.351  -5.925  45.379  1.00 16.81           N  
ATOM   1404  CA  PHE B  72      15.562  -5.191  46.361  1.00 16.24           C  
ATOM   1405  C   PHE B  72      14.479  -4.374  45.669  1.00 16.58           C  
ATOM   1406  O   PHE B  72      13.325  -4.422  46.067  1.00 16.42           O  
ATOM   1407  CB  PHE B  72      16.420  -4.312  47.225  1.00 16.36           C  
ATOM   1408  CG  PHE B  72      15.704  -3.744  48.435  1.00 16.25           C  
ATOM   1409  CD1 PHE B  72      15.704  -4.436  49.632  1.00 17.67           C  
ATOM   1410  CD2 PHE B  72      15.134  -2.484  48.396  1.00 18.01           C  
ATOM   1411  CE1 PHE B  72      15.076  -3.934  50.759  1.00 18.11           C  
ATOM   1412  CE2 PHE B  72      14.501  -1.950  49.521  1.00 19.59           C  
ATOM   1413  CZ  PHE B  72      14.480  -2.675  50.705  1.00 19.24           C  
ATOM   1414  N   LEU B  73      14.834  -3.679  44.594  1.00 17.57           N  
ATOM   1415  CA  LEU B  73      13.853  -2.914  43.844  1.00 17.93           C  
ATOM   1416  C   LEU B  73      12.749  -3.811  43.220  1.00 17.99           C  
ATOM   1417  O   LEU B  73      11.570  -3.427  43.175  1.00 18.12           O  
ATOM   1418  CB  LEU B  73      14.590  -2.078  42.805  1.00 17.62           C  
ATOM   1419  CG  LEU B  73      13.718  -1.172  41.903  1.00 18.19           C  
ATOM   1420  CD1 LEU B  73      12.920  -0.224  42.739  1.00 18.17           C  
ATOM   1421  CD2 LEU B  73      14.633  -0.464  40.947  1.00 19.35           C  
ATOM   1422  N   ILE B  74      13.117  -4.984  42.728  1.00 18.53           N  
ATOM   1423  CA  ILE B  74      12.154  -5.937  42.213  1.00 18.03           C  
ATOM   1424  C   ILE B  74      11.152  -6.253  43.321  1.00 17.24           C  
ATOM   1425  O   ILE B  74       9.971  -6.285  43.094  1.00 17.08           O  
ATOM   1426  CB  ILE B  74      12.834  -7.227  41.675  1.00 19.71           C  
ATOM   1427  CG1 ILE B  74      13.555  -6.939  40.369  1.00 21.28           C  
ATOM   1428  CG2 ILE B  74      11.816  -8.315  41.504  1.00 21.28           C  
ATOM   1429  CD1 ILE B  74      14.697  -7.882  40.085  1.00 24.01           C  
ATOM   1430  N   GLU B  75      11.663  -6.465  44.544  1.00 16.59           N  
ATOM   1431  CA  GLU B  75      10.817  -6.846  45.648  1.00 17.24           C  
ATOM   1432  C   GLU B  75       9.814  -5.746  45.987  1.00 16.96           C  
ATOM   1433  O   GLU B  75       8.633  -6.038  46.217  1.00 18.21           O  
ATOM   1434  CB  GLU B  75      11.652  -7.213  46.908  1.00 18.51           C  
ATOM   1435  CG  GLU B  75      10.794  -7.915  47.954  1.00 21.21           C  
ATOM   1436  CD  GLU B  75      10.621  -9.403  47.669  1.00 26.79           C  
ATOM   1437  OE1 GLU B  75       9.938 -10.037  48.461  1.00 31.46           O  
ATOM   1438  OE2 GLU B  75      11.149  -9.904  46.677  1.00 27.66           O1-
ATOM   1439  N   VAL B  76      10.273  -4.506  45.969  1.00 15.95           N  
ATOM   1440  CA  VAL B  76       9.387  -3.383  46.211  1.00 16.57           C  
ATOM   1441  C   VAL B  76       8.312  -3.348  45.097  1.00 15.55           C  
ATOM   1442  O   VAL B  76       7.162  -3.121  45.347  1.00 16.65           O  
ATOM   1443  CB  VAL B  76      10.164  -2.053  46.173  1.00 16.54           C  
ATOM   1444  CG1 VAL B  76       9.205  -0.858  46.209  1.00 17.43           C  
ATOM   1445  CG2 VAL B  76      11.173  -1.989  47.381  1.00 16.69           C  
ATOM   1446  N   MET B  77       8.721  -3.528  43.850  1.00 16.58           N  
ATOM   1447  CA  MET B  77       7.782  -3.445  42.718  1.00 16.31           C  
ATOM   1448  C   MET B  77       6.731  -4.511  42.693  1.00 16.67           C  
ATOM   1449  O   MET B  77       5.665  -4.280  42.123  1.00 17.31           O  
ATOM   1450  CB  MET B  77       8.508  -3.440  41.374  1.00 17.93           C  
ATOM   1451  CG  MET B  77       9.004  -2.128  40.982  1.00 22.07           C  
ATOM   1452  SD  MET B  77       7.690  -0.759  40.840  1.00 24.98           S  
ATOM   1453  CE  MET B  77       8.375  -0.018  42.113  1.00 24.04           C  
ATOM   1454  N   ILE B  78       7.022  -5.687  43.258  1.00 16.64           N  
ATOM   1455  CA  ILE B  78       6.046  -6.757  43.348  1.00 17.30           C  
ATOM   1456  C   ILE B  78       4.791  -6.215  44.045  1.00 18.56           C  
ATOM   1457  O   ILE B  78       3.684  -6.451  43.584  1.00 20.48           O  
ATOM   1458  CB  ILE B  78       6.617  -8.016  44.053  1.00 18.71           C  
ATOM   1459  CG1 ILE B  78       7.647  -8.718  43.157  1.00 20.26           C  
ATOM   1460  CG2 ILE B  78       5.510  -8.976  44.354  1.00 20.87           C  
ATOM   1461  CD1 ILE B  78       8.394  -9.839  43.891  1.00 22.60           C  
ATOM   1462  N   GLY B  79       4.948  -5.373  45.049  1.00 19.36           N  
ATOM   1463  CA  GLY B  79       3.783  -4.776  45.698  1.00 19.77           C  
ATOM   1464  C   GLY B  79       2.930  -3.907  44.775  1.00 20.26           C  
ATOM   1465  O   GLY B  79       1.712  -3.870  44.875  1.00 20.86           O  
ATOM   1466  N   TYR B  80       3.600  -3.125  43.937  1.00 20.00           N  
ATOM   1467  CA  TYR B  80       2.912  -2.316  42.940  1.00 19.73           C  
ATOM   1468  C   TYR B  80       2.148  -3.230  41.954  1.00 21.82           C  
ATOM   1469  O   TYR B  80       1.002  -2.966  41.651  1.00 22.85           O  
ATOM   1470  CB  TYR B  80       3.899  -1.379  42.209  1.00 19.78           C  
ATOM   1471  CG  TYR B  80       4.209  -0.144  43.061  1.00 17.60           C  
ATOM   1472  CD1 TYR B  80       5.133  -0.201  44.115  1.00 18.00           C  
ATOM   1473  CD2 TYR B  80       3.567   1.044  42.846  1.00 18.88           C  
ATOM   1474  CE1 TYR B  80       5.398   0.893  44.903  1.00 16.64           C  
ATOM   1475  CE2 TYR B  80       3.812   2.120  43.626  1.00 17.27           C  
ATOM   1476  CZ  TYR B  80       4.757   2.066  44.639  1.00 17.93           C  
ATOM   1477  OH  TYR B  80       4.976   3.163  45.445  1.00 18.86           O  
ATOM   1478  N   GLY B  81       2.788  -4.286  41.452  1.00 22.27           N  
ATOM   1479  CA  GLY B  81       2.105  -5.226  40.583  1.00 23.08           C  
ATOM   1480  C   GLY B  81       0.874  -5.818  41.233  1.00 24.08           C  
ATOM   1481  O   GLY B  81      -0.141  -5.984  40.554  1.00 25.85           O  
ATOM   1482  N   MET B  82       0.943  -6.094  42.527  1.00 25.77           N  
ATOM   1483  CA  MET B  82      -0.184  -6.710  43.252  1.00 28.32           C  
ATOM   1484  C   MET B  82      -1.343  -5.751  43.403  1.00 29.24           C  
ATOM   1485  O   MET B  82      -2.507  -6.157  43.296  1.00 30.13           O  
ATOM   1486  CB  MET B  82       0.258  -7.161  44.625  1.00 29.62           C  
ATOM   1487  CG  MET B  82       1.133  -8.365  44.535  1.00 34.36           C  
ATOM   1488  SD  MET B  82       1.350  -9.109  46.062  1.00 42.44           S  
ATOM   1489  CE  MET B  82       1.896 -10.693  45.531  1.00 43.08           C  
ATOM   1490  N   ALA B  83      -1.013  -4.487  43.630  1.00 28.87           N  
ATOM   1491  CA  ALA B  83      -1.993  -3.445  43.911  1.00 30.53           C  
ATOM   1492  C   ALA B  83      -2.710  -3.071  42.626  1.00 32.23           C  
ATOM   1493  O   ALA B  83      -3.924  -2.805  42.645  1.00 34.81           O  
ATOM   1494  CB  ALA B  83      -1.308  -2.219  44.581  1.00 30.11           C  
ATOM   1495  N   TYR B  84      -1.996  -3.147  41.503  1.00 33.30           N  
ATOM   1496  CA  TYR B  84      -2.554  -2.965  40.162  1.00 34.76           C  
ATOM   1497  C   TYR B  84      -3.357  -4.185  39.700  1.00 35.78           C  
ATOM   1498  O   TYR B  84      -4.200  -4.066  38.799  1.00 36.64           O  
ATOM   1499  CB  TYR B  84      -1.432  -2.695  39.150  1.00 35.11           C  
ATOM   1500  CG  TYR B  84      -0.746  -1.378  39.364  0.00 20.00           C  
ATOM   1501  CD1 TYR B  84       0.466  -1.341  40.043  0.00 20.00           C  
ATOM   1502  CD2 TYR B  84      -1.282  -0.181  38.912  0.00 20.00           C  
ATOM   1503  CE1 TYR B  84       1.123  -0.146  40.264  0.00 20.00           C  
ATOM   1504  CE2 TYR B  84      -0.631   1.020  39.128  0.00 20.00           C  
ATOM   1505  CZ  TYR B  84       0.571   1.031  39.803  0.00 20.00           C  
ATOM   1506  OH  TYR B  84       1.222   2.223  40.023  0.00 20.00           O  
