# Supplementary material for: Structural Descriptors for Subunit Interface Regions in Homodimers: Effect of Lipid Membrane and Secondary Structure Type
Source: J Chem Inf Model. 2025 Mar 27;65(7):3117–26. doi: 10.1021/acs.jcim.4c01233 (PMC12004529; doi:10.1021/acs.jcim.4c01233)
Supplement: Supplementary file 3 — ci4c01233_si_003.tar [file ci4c01233_si_003.tar › database/alpha/3kdy_cytop.pdb]

ATOM      1  N   GLU A   9      -6.977  39.441  50.412  1.00218.49           N  
ATOM      2  CA  GLU A   9      -5.618  39.239  50.002  1.00218.49           C  
ATOM      3  C   GLU A   9      -5.662  37.846  49.491  1.00218.49           C  
ATOM      4  O   GLU A   9      -6.067  36.935  50.211  1.00218.49           O  
ATOM      5  CB  GLU A   9      -4.554  39.293  51.119  1.00218.49           C  
ATOM      6  CG  GLU A   9      -4.184  40.709  51.569  1.00218.49           C  
ATOM      7  CD  GLU A   9      -5.172  41.166  52.627  1.00218.49           C  
ATOM      8  OE1 GLU A   9      -5.073  40.668  53.782  1.00218.49           O  
ATOM      9  OE2 GLU A   9      -6.036  42.023  52.299  1.00218.49           O1-
ATOM     10  N   ILE A  10      -5.271  37.632  48.225  1.00139.29           N  
ATOM     11  CA  ILE A  10      -5.527  36.317  47.737  1.00139.29           C  
ATOM     12  C   ILE A  10      -4.272  35.501  47.616  1.00139.29           C  
ATOM     13  O   ILE A  10      -3.769  35.245  46.522  1.00139.29           O  
ATOM     14  CB  ILE A  10      -6.286  36.374  46.432  1.00139.29           C  
ATOM     15  CG1 ILE A  10      -6.827  34.993  46.041  1.00139.29           C  
ATOM     16  CG2 ILE A  10      -5.432  37.082  45.366  1.00139.29           C  
ATOM     17  CD1 ILE A  10      -7.857  35.032  44.914  1.00139.29           C  
ATOM     18  N   VAL A  11      -3.728  35.064  48.769  1.00107.89           N  
ATOM     19  CA  VAL A  11      -2.663  34.099  48.788  1.00107.89           C  
ATOM     20  C   VAL A  11      -3.280  32.807  48.350  1.00107.89           C  
ATOM     21  O   VAL A  11      -2.680  32.020  47.615  1.00107.89           O  
ATOM     22  CB  VAL A  11      -2.067  33.903  50.146  1.00107.89           C  
ATOM     23  CG1 VAL A  11      -1.005  32.796  50.044  1.00107.89           C  
ATOM     24  CG2 VAL A  11      -1.529  35.256  50.643  1.00107.89           C  
ATOM     25  N   PRO A  12      -4.493  32.565  48.785  1.00 95.41           N  
ATOM     26  CA  PRO A  12      -5.161  31.395  48.308  1.00 95.41           C  
ATOM     27  C   PRO A  12      -5.522  31.566  46.873  1.00 95.41           C  
ATOM     28  O   PRO A  12      -5.416  32.678  46.363  1.00 95.41           O  
ATOM     29  CB  PRO A  12      -6.354  31.145  49.234  1.00 95.41           C  
ATOM     30  CG  PRO A  12      -6.346  32.331  50.215  1.00 95.41           C  
ATOM     31  CD  PRO A  12      -4.894  32.828  50.164  1.00 95.41           C  
ATOM     32  N   VAL A  13      -5.913  30.473  46.191  1.00 49.50           N  
ATOM     33  CA  VAL A  13      -6.249  30.573  44.802  1.00 49.50           C  
ATOM     34  C   VAL A  13      -7.735  30.624  44.688  1.00 49.50           C  
ATOM     35  O   VAL A  13      -8.456  29.991  45.462  1.00 49.50           O  
ATOM     36  CB  VAL A  13      -5.752  29.418  43.975  1.00 49.50           C  
ATOM     37  CG1 VAL A  13      -6.299  29.560  42.544  1.00 49.50           C  
ATOM     38  CG2 VAL A  13      -4.212  29.391  44.049  1.00 49.50           C  
ATOM     39  N   SER A  14      -8.237  31.390  43.703  1.00 48.12           N  
ATOM     40  CA  SER A  14      -9.655  31.556  43.610  1.00 48.12           C  
ATOM     41  C   SER A  14     -10.213  30.746  42.488  1.00 48.12           C  
ATOM     42  O   SER A  14      -9.735  30.793  41.355  1.00 48.12           O  
ATOM     43  CB  SER A  14     -10.082  33.017  43.380  1.00 48.12           C  
ATOM     44  OG  SER A  14      -9.579  33.479  42.136  1.00 48.12           O  
ATOM     45  N   VAL A  15     -11.276  29.977  42.796  1.00 82.96           N  
ATOM     46  CA  VAL A  15     -11.934  29.147  41.831  1.00 82.96           C  
ATOM     47  C   VAL A  15     -13.132  29.899  41.324  1.00 82.96           C  
ATOM     48  O   VAL A  15     -14.269  29.667  41.734  1.00 82.96           O  
ATOM     49  CB  VAL A  15     -12.376  27.870  42.481  1.00 82.96           C  
ATOM     50  CG1 VAL A  15     -13.325  27.108  41.565  1.00 82.96           C  
ATOM     51  CG2 VAL A  15     -11.114  27.066  42.822  1.00 82.96           C  
ATOM     52  N   ASP A  16     -12.870  30.883  40.447  1.00 94.04           N  
ATOM     53  CA  ASP A  16     -13.844  31.701  39.772  1.00 94.04           C  
ATOM     54  C   ASP A  16     -14.411  31.014  38.566  1.00 94.04           C  
ATOM     55  O   ASP A  16     -15.540  31.290  38.162  1.00 94.04           O  
ATOM     56  CB  ASP A  16     -13.292  33.086  39.375  1.00 94.04           C  
ATOM     57  CG  ASP A  16     -12.077  32.917  38.473  1.00 94.04           C  
ATOM     58  OD1 ASP A  16     -11.268  31.981  38.715  1.00 94.04           O  
ATOM     59  OD2 ASP A  16     -11.938  33.733  37.524  1.00 94.04           O1-
ATOM     60  N   GLY A  17     -13.618  30.131  37.930  1.00 70.21           N  
ATOM     61  CA  GLY A  17     -14.047  29.431  36.756  1.00 70.21           C  
ATOM     62  C   GLY A  17     -13.513  30.121  35.535  1.00 70.21           C  
ATOM     63  O   GLY A  17     -13.710  29.626  34.430  1.00 70.21           O  
ATOM     64  N   GLU A  18     -13.019  31.370  35.664  1.00183.20           N  
ATOM     65  CA  GLU A  18     -12.397  32.058  34.560  1.00183.20           C  
ATOM     66  C   GLU A  18     -10.884  32.021  34.556  1.00183.20           C  
ATOM     67  O   GLU A  18     -10.249  31.828  33.521  1.00183.20           O  
ATOM     68  CB  GLU A  18     -12.790  33.541  34.566  1.00183.20           C  
ATOM     69  CG  GLU A  18     -14.297  33.744  34.733  1.00183.20           C  
ATOM     70  CD  GLU A  18     -15.019  32.825  33.763  1.00183.20           C  
ATOM     71  OE1 GLU A  18     -14.934  33.070  32.531  1.00183.20           O  
ATOM     72  OE2 GLU A  18     -15.669  31.862  34.248  1.00183.20           O1-
ATOM     73  N   THR A  19     -10.286  32.352  35.725  1.00 95.84           N  
ATOM     74  CA  THR A  19      -8.866  32.538  35.936  1.00 95.84           C  
ATOM     75  C   THR A  19      -8.075  31.316  36.294  1.00 95.84           C  
ATOM     76  O   THR A  19      -6.864  31.298  36.077  1.00 95.84           O  
ATOM     77  CB  THR A  19      -8.548  33.591  36.956  1.00 95.84           C  
ATOM     78  CG2 THR A  19      -9.148  34.927  36.485  1.00 95.84           C  
ATOM     79  OG1 THR A  19      -9.070  33.229  38.225  1.00 95.84           O  
ATOM     80  N   LEU A  20      -8.720  30.292  36.885  1.00 86.69           N  
ATOM     81  CA  LEU A  20      -8.028  29.158  37.442  1.00 86.69           C  
ATOM     82  C   LEU A  20      -7.036  28.601  36.466  1.00 86.69           C  
ATOM     83  O   LEU A  20      -7.341  28.392  35.292  1.00 86.69           O  
ATOM     84  CB  LEU A  20      -8.989  28.035  37.872  1.00 86.69           C  
ATOM     85  CG  LEU A  20      -8.281  26.789  38.426  1.00 86.69           C  
ATOM     86  CD1 LEU A  20      -7.382  27.145  39.617  1.00 86.69           C  
ATOM     87  CD2 LEU A  20      -9.297  25.684  38.758  1.00 86.69           C  
ATOM     88  N   THR A  21      -5.801  28.350  36.963  1.00120.54           N  
ATOM     89  CA  THR A  21      -4.721  27.934  36.113  1.00120.54           C  
ATOM     90  C   THR A  21      -4.223  26.597  36.587  1.00120.54           C  
ATOM     91  O   THR A  21      -4.550  26.149  37.686  1.00120.54           O  
ATOM     92  CB  THR A  21      -3.551  28.872  36.189  1.00120.54           C  
ATOM     93  CG2 THR A  21      -2.569  28.524  35.064  1.00120.54           C  
ATOM     94  OG1 THR A  21      -3.982  30.205  35.989  1.00120.54           O  
ATOM     95  N   VAL A  22      -3.412  25.924  35.740  1.00 50.14           N  
ATOM     96  CA  VAL A  22      -2.870  24.629  36.035  1.00 50.14           C  
ATOM     97  C   VAL A  22      -2.017  24.723  37.261  1.00 50.14           C  
ATOM     98  O   VAL A  22      -2.166  23.931  38.190  1.00 50.14           O  
ATOM     99  CB  VAL A  22      -2.020  24.090  34.918  1.00 50.14           C  
ATOM    100  CG1 VAL A  22      -1.395  22.760  35.374  1.00 50.14           C  
ATOM    101  CG2 VAL A  22      -2.889  23.961  33.654  1.00 50.14           C  
ATOM    102  N   GLU A  23      -1.138  25.737  37.321  1.00116.88           N  
ATOM    103  CA  GLU A  23      -0.238  25.862  38.429  1.00116.88           C  
ATOM    104  C   GLU A  23      -1.048  26.008  39.680  1.00116.88           C  
ATOM    105  O   GLU A  23      -0.728  25.413  40.709  1.00116.88           O  
ATOM    106  CB  GLU A  23       0.673  27.095  38.308  1.00116.88           C  
ATOM    107  CG  GLU A  23       1.915  26.990  39.189  1.00116.88           C  
ATOM    108  CD  GLU A  23       2.801  25.916  38.572  1.00116.88           C  
ATOM    109  OE1 GLU A  23       2.536  25.518  37.405  1.00116.88           O  
ATOM    110  OE2 GLU A  23       3.756  25.472  39.263  1.00116.88           O1-
ATOM    111  N   ALA A  24      -2.143  26.785  39.610  1.00 30.99           N  
ATOM    112  CA  ALA A  24      -2.976  27.019  40.754  1.00 30.99           C  
ATOM    113  C   ALA A  24      -3.533  25.707  41.210  1.00 30.99           C  
ATOM    114  O   ALA A  24      -3.652  25.458  42.408  1.00 30.99           O  
ATOM    115  CB  ALA A  24      -4.155  27.952  40.435  1.00 30.99           C  
ATOM    116  N   VAL A  25      -3.904  24.833  40.257  1.00 35.03           N  
ATOM    117  CA  VAL A  25      -4.459  23.550  40.582  1.00 35.03           C  
ATOM    118  C   VAL A  25      -3.425  22.741  41.302  1.00 35.03           C  
ATOM    119  O   VAL A  25      -3.731  22.048  42.272  1.00 35.03           O  
ATOM    120  CB  VAL A  25      -4.860  22.779  39.358  1.00 35.03           C  
ATOM    121  CG1 VAL A  25      -5.387  21.401  39.790  1.00 35.03           C  
ATOM    122  CG2 VAL A  25      -5.873  23.617  38.562  1.00 35.03           C  
ATOM    123  N   ARG A  26      -2.167  22.798  40.823  1.00119.29           N  
ATOM    124  CA  ARG A  26      -1.102  22.045  41.422  1.00119.29           C  
ATOM    125  C   ARG A  26      -0.885  22.509  42.826  1.00119.29           C  
ATOM    126  O   ARG A  26      -0.805  21.700  43.744  1.00119.29           O  
ATOM    127  CB  ARG A  26       0.247  22.217  40.703  1.00119.29           C  
ATOM    128  CG  ARG A  26       0.363  21.481  39.369  1.00119.29           C  
ATOM    129  CD  ARG A  26       1.781  21.535  38.795  1.00119.29           C  
ATOM    130  NE  ARG A  26       2.705  21.101  39.882  1.00119.29           N  
ATOM    131  CZ  ARG A  26       4.055  21.108  39.681  1.00119.29           C  
ATOM    132  NH1 ARG A  26       4.565  21.473  38.470  1.00119.29           N1+
ATOM    133  NH2 ARG A  26       4.898  20.757  40.695  1.00119.29           N  
ATOM    134  N   ARG A  27      -0.816  23.836  43.035  1.00162.99           N  
ATOM    135  CA  ARG A  27      -0.532  24.377  44.335  1.00162.99           C  
ATOM    136  C   ARG A  27      -1.628  23.944  45.252  1.00162.99           C  
ATOM    137  O   ARG A  27      -1.400  23.633  46.419  1.00162.99           O  
ATOM    138  CB  ARG A  27      -0.647  25.908  44.383  1.00162.99           C  
ATOM    139  CG  ARG A  27       0.168  26.682  43.353  1.00162.99           C  
ATOM    140  CD  ARG A  27      -0.195  28.167  43.359  1.00162.99           C  
ATOM    141  NE  ARG A  27       0.627  28.858  42.328  1.00162.99           N  
ATOM    142  CZ  ARG A  27       0.228  30.083  41.878  1.00162.99           C  
ATOM    143  NH1 ARG A  27      -0.919  30.643  42.364  1.00162.99           N1+
ATOM    144  NH2 ARG A  27       0.971  30.751  40.949  1.00162.99           N  
ATOM    145  N   VAL A  28      -2.874  23.983  44.754  1.00 58.39           N  
ATOM    146  CA  VAL A  28      -3.996  23.652  45.581  1.00 58.39           C  
ATOM    147  C   VAL A  28      -3.969  22.204  45.964  1.00 58.39           C  
ATOM    148  O   VAL A  28      -4.117  21.862  47.136  1.00 58.39           O  
ATOM    149  CB  VAL A  28      -5.315  23.907  44.905  1.00 58.39           C  
ATOM    150  CG1 VAL A  28      -6.440  23.366  45.803  1.00 58.39           C  
ATOM    151  CG2 VAL A  28      -5.441  25.413  44.614  1.00 58.39           C  
ATOM    152  N   ALA A  29      -3.825  21.305  44.972  1.00 54.79           N  
ATOM    153  CA  ALA A  29      -3.840  19.898  45.259  1.00 54.79           C  
ATOM    154  C   ALA A  29      -2.611  19.475  46.009  1.00 54.79           C  
ATOM    155  O   ALA A  29      -2.695  18.683  46.947  1.00 54.79           O  
ATOM    156  CB  ALA A  29      -3.916  19.034  43.990  1.00 54.79           C  
ATOM    157  N   GLU A  30      -1.426  19.918  45.539  1.00 90.21           N  
ATOM    158  CA  GLU A  30      -0.168  19.560  46.137  1.00 90.21           C  
ATOM    159  C   GLU A  30       0.145  20.326  47.395  1.00 90.21           C  
ATOM    160  O   GLU A  30       0.311  19.744  48.464  1.00 90.21           O  
ATOM    161  CB  GLU A  30       0.995  19.737  45.145  1.00 90.21           C  
ATOM    162  CG  GLU A  30       0.876  18.792  43.942  1.00 90.21           C  
ATOM    163  CD  GLU A  30       1.967  19.108  42.927  1.00 90.21           C  
ATOM    164  OE1 GLU A  30       3.103  19.439  43.357  1.00 90.21           O  
ATOM    165  OE2 GLU A  30       1.674  19.021  41.704  1.00 90.21           O1-
ATOM    166  N   GLU A  31       0.175  21.672  47.297  1.00 82.91           N  
ATOM    167  CA  GLU A  31       0.550  22.563  48.366  1.00 82.91           C  
ATOM    168  C   GLU A  31      -0.518  22.599  49.410  1.00 82.91           C  
ATOM    169  O   GLU A  31      -0.288  23.055  50.528  1.00 82.91           O  
ATOM    170  CB  GLU A  31       0.866  24.002  47.910  1.00 82.91           C  
ATOM    171  CG  GLU A  31       2.181  24.108  47.133  1.00 82.91           C  
ATOM    172  CD  GLU A  31       2.440  25.577  46.829  1.00 82.91           C  
ATOM    173  OE1 GLU A  31       1.453  26.307  46.544  1.00 82.91           O  
ATOM    174  OE2 GLU A  31       3.629  25.989  46.876  1.00 82.91           O1-
ATOM    175  N   ARG A  32      -1.734  22.147  49.064  1.00158.30           N  
ATOM    176  CA  ARG A  32      -2.815  22.213  49.999  1.00158.30           C  
ATOM    177  C   ARG A  32      -3.147  23.656  50.188  1.00158.30           C  
ATOM    178  O   ARG A  32      -3.536  24.104  51.265  1.00158.30           O  
ATOM    179  CB  ARG A  32      -2.488  21.507  51.330  1.00158.30           C  
ATOM    180  CG  ARG A  32      -2.464  19.983  51.149  1.00158.30           C  
ATOM    181  CD  ARG A  32      -1.883  19.180  52.315  1.00158.30           C  
ATOM    182  NE  ARG A  32      -0.406  19.379  52.313  1.00158.30           N  
ATOM    183  CZ  ARG A  32       0.168  20.268  53.174  1.00158.30           C  
ATOM    184  NH1 ARG A  32      -0.600  20.897  54.109  1.00158.30           N1+
ATOM    185  NH2 ARG A  32       1.507  20.520  53.105  1.00158.30           N  
ATOM    186  N   ALA A  33      -3.029  24.412  49.077  1.00 45.67           N  
ATOM    187  CA  ALA A  33      -3.326  25.813  49.053  1.00 45.67           C  
ATOM    188  C   ALA A  33      -4.803  25.994  49.266  1.00 45.67           C  
ATOM    189  O   ALA A  33      -5.598  25.076  49.064  1.00 45.67           O  
ATOM    190  CB  ALA A  33      -2.947  26.499  47.730  1.00 45.67           C  
ATOM    191  N   THR A  34      -5.195  27.200  49.726  1.00 47.51           N  
ATOM    192  CA  THR A  34      -6.571  27.501  50.018  1.00 47.51           C  
ATOM    193  C   THR A  34      -7.271  27.939  48.766  1.00 47.51           C  
ATOM    194  O   THR A  34      -6.681  28.548  47.879  1.00 47.51           O  
ATOM    195  CB  THR A  34      -6.740  28.596  51.032  1.00 47.51           C  
ATOM    196  CG2 THR A  34      -8.242  28.813  51.264  1.00 47.51           C  
ATOM    197  OG1 THR A  34      -6.106  28.248  52.255  1.00 47.51           O  
ATOM    198  N   VAL A  35      -8.585  27.641  48.690  1.00132.80           N  
ATOM    199  CA  VAL A  35      -9.347  27.937  47.509  1.00132.80           C  
ATOM    200  C   VAL A  35     -10.434  28.928  47.845  1.00132.80           C  
ATOM    201  O   VAL A  35     -11.211  28.732  48.775  1.00132.80           O  
ATOM    202  CB  VAL A  35     -10.005  26.694  46.992  1.00132.80           C  
ATOM    203  CG1 VAL A  35     -10.814  27.040  45.751  1.00132.80           C  
ATOM    204  CG2 VAL A  35      -8.933  25.625  46.738  1.00132.80           C  
ATOM    205  N   ASP A  36     -10.523  30.032  47.064  1.00 68.20           N  
ATOM    206  CA  ASP A  36     -11.508  31.059  47.314  1.00 68.20           C  
ATOM    207  C   ASP A  36     -12.428  31.191  46.132  1.00 68.20           C  
ATOM    208  O   ASP A  36     -11.991  31.235  44.983  1.00 68.20           O  
ATOM    209  CB  ASP A  36     -10.886  32.446  47.550  1.00 68.20           C  
ATOM    210  CG  ASP A  36     -11.998  33.401  47.961  1.00 68.20           C  
ATOM    211  OD1 ASP A  36     -12.533  33.228  49.089  1.00 68.20           O  
ATOM    212  OD2 ASP A  36     -12.328  34.311  47.154  1.00 68.20           O1-
ATOM    213  N   VAL A  37     -13.752  31.257  46.382  1.00130.06           N  
ATOM    214  CA  VAL A  37     -14.676  31.412  45.291  1.00130.06           C  
ATOM    215  C   VAL A  37     -15.256  32.792  45.408  1.00130.06           C  
ATOM    216  O   VAL A  37     -16.118  33.040  46.255  1.00130.06           O  
ATOM    217  CB  VAL A  37     -15.801  30.417  45.392  1.00130.06           C  
ATOM    218  CG1 VAL A  37     -16.773  30.614  44.228  1.00130.06           C  
ATOM    219  CG2 VAL A  37     -15.198  29.007  45.443  1.00130.06           C  
ATOM    220  N   PRO A  38     -14.842  33.678  44.534  1.00 96.79           N  
ATOM    221  CA  PRO A  38     -15.248  35.062  44.577  1.00 96.79           C  
ATOM    222  C   PRO A  38     -16.735  35.156  44.643  1.00 96.79           C  
ATOM    223  O   PRO A  38     -17.429  34.420  43.946  1.00 96.79           O  
ATOM    224  CB  PRO A  38     -14.715  35.688  43.291  1.00 96.79           C  
ATOM    225  CG  PRO A  38     -14.717  34.506  42.304  1.00 96.79           C  
ATOM    226  CD  PRO A  38     -14.438  33.280  43.195  1.00 96.79           C  
ATOM    227  N   ALA A  39     -17.240  36.113  45.431  1.00 43.16           N  
ATOM    228  CA  ALA A  39     -18.646  36.245  45.655  1.00 43.16           C  
ATOM    229  C   ALA A  39     -19.285  36.414  44.321  1.00 43.16           C  
ATOM    230  O   ALA A  39     -20.432  36.021  44.122  1.00 43.16           O  
ATOM    231  CB  ALA A  39     -19.005  37.474  46.507  1.00 43.16           C  
ATOM    232  N   GLU A  40     -18.558  37.021  43.369  1.00 84.91           N  
ATOM    233  CA  GLU A  40     -19.142  37.263  42.084  1.00 84.91           C  
ATOM    234  C   GLU A  40     -19.593  35.958  41.503  1.00 84.91           C  
ATOM    235  O   GLU A  40     -20.719  35.853  41.020  1.00 84.91           O  
ATOM    236  CB  GLU A  40     -18.148  37.875  41.085  1.00 84.91           C  
ATOM    237  CG  GLU A  40     -17.658  39.263  41.491  1.00 84.91           C  
ATOM    238  CD  GLU A  40     -16.665  39.092  42.631  1.00 84.91           C  
ATOM    239  OE1 GLU A  40     -15.801  38.182  42.531  1.00 84.91           O  
ATOM    240  OE2 GLU A  40     -16.753  39.871  43.616  1.00 84.91           O1-
ATOM    241  N   SER A  41     -18.735  34.921  41.550  1.00 77.67           N  
ATOM    242  CA  SER A  41     -19.117  33.657  40.991  1.00 77.67           C  
ATOM    243  C   SER A  41     -20.236  33.078  41.798  1.00 77.67           C  
ATOM    244  O   SER A  41     -21.139  32.445  41.250  1.00 77.67           O  
ATOM    245  CB  SER A  41     -17.957  32.650  40.934  1.00 77.67           C  
ATOM    246  OG  SER A  41     -17.450  32.420  42.237  1.00 77.67           O  
ATOM    247  N   ILE A  42     -20.219  33.275  43.128  1.00128.10           N  
ATOM    248  CA  ILE A  42     -21.276  32.718  43.918  1.00128.10           C  
ATOM    249  C   ILE A  42     -22.580  33.375  43.593  1.00128.10           C  
ATOM    250  O   ILE A  42     -23.606  32.704  43.505  1.00128.10           O  
ATOM    251  CB  ILE A  42     -20.993  32.660  45.394  1.00128.10           C  
ATOM    252  CG1 ILE A  42     -20.671  34.028  46.000  1.00128.10           C  
ATOM    253  CG2 ILE A  42     -19.892  31.610  45.603  1.00128.10           C  
ATOM    254  CD1 ILE A  42     -20.418  33.933  47.504  1.00128.10           C  
ATOM    255  N   ALA A  43     -22.579  34.705  43.396  1.00 32.28           N  
ATOM    256  CA  ALA A  43     -23.781  35.414  43.060  1.00 32.28           C  
ATOM    257  C   ALA A  43     -24.276  34.921  41.734  1.00 32.28           C  
ATOM    258  O   ALA A  43     -25.483  34.806  41.530  1.00 32.28           O  
ATOM    259  CB  ALA A  43     -23.561  36.932  42.945  1.00 32.28           C  
ATOM    260  N   LYS A  44     -23.356  34.641  40.785  1.00 91.26           N  
ATOM    261  CA  LYS A  44     -23.759  34.191  39.482  1.00 91.26           C  
ATOM    262  C   LYS A  44     -24.422  32.860  39.607  1.00 91.26           C  
ATOM    263  O   LYS A  44     -25.434  32.598  38.959  1.00 91.26           O  
ATOM    264  CB  LYS A  44     -22.601  34.056  38.483  1.00 91.26           C  
ATOM    265  CG  LYS A  44     -22.006  35.401  38.069  1.00 91.26           C  
ATOM    266  CD  LYS A  44     -20.705  35.268  37.277  1.00 91.26           C  
ATOM    267  CE  LYS A  44     -19.533  34.742  38.107  1.00 91.26           C  
ATOM    268  NZ  LYS A  44     -18.348  34.539  37.242  1.00 91.26           N1+
ATOM    269  N   ALA A  45     -23.863  31.984  40.459  1.00 31.93           N  
ATOM    270  CA  ALA A  45     -24.421  30.681  40.663  1.00 31.93           C  
ATOM    271  C   ALA A  45     -25.786  30.885  41.231  1.00 31.93           C  
ATOM    272  O   ALA A  45     -26.709  30.131  40.937  1.00 31.93           O  
ATOM    273  CB  ALA A  45     -23.619  29.840  41.670  1.00 31.93           C  
ATOM    274  N   GLN A  46     -25.929  31.902  42.100  1.00 46.49           N  
ATOM    275  CA  GLN A  46     -27.190  32.214  42.706  1.00 46.49           C  
ATOM    276  C   GLN A  46     -28.133  32.673  41.646  1.00 46.49           C  
ATOM    277  O   GLN A  46     -29.273  32.217  41.584  1.00 46.49           O  
ATOM    278  CB  GLN A  46     -27.077  33.352  43.734  1.00 46.49           C  
ATOM    279  CG  GLN A  46     -28.408  33.707  44.400  1.00 46.49           C  
ATOM    280  CD  GLN A  46     -28.667  32.679  45.491  1.00 46.49           C  
ATOM    281  NE2 GLN A  46     -29.766  31.892  45.337  1.00 46.49           N  
ATOM    282  OE1 GLN A  46     -27.907  32.575  46.453  1.00 46.49           O  
ATOM    283  N   LYS A  47     -27.661  33.557  40.750  1.00 92.34           N  
ATOM    284  CA  LYS A  47     -28.515  34.102  39.741  1.00 92.34           C  
ATOM    285  C   LYS A  47     -29.054  32.949  38.961  1.00 92.34           C  
ATOM    286  O   LYS A  47     -30.259  32.842  38.747  1.00 92.34           O  
ATOM    287  CB  LYS A  47     -27.733  35.003  38.782  1.00 92.34           C  
ATOM    288  CG  LYS A  47     -28.606  35.753  37.788  1.00 92.34           C  
ATOM    289  CD  LYS A  47     -27.821  36.819  37.035  1.00 92.34           C  
ATOM    290  CE  LYS A  47     -26.743  36.233  36.123  1.00 92.34           C  
ATOM    291  NZ  LYS A  47     -26.197  37.297  35.254  1.00 92.34           N1+
ATOM    292  N   SER A  48     -28.171  32.022  38.553  1.00 54.24           N  
ATOM    293  CA  SER A  48     -28.621  30.875  37.815  1.00 54.24           C  
ATOM    294  C   SER A  48     -29.511  30.016  38.671  1.00 54.24           C  
ATOM    295  O   SER A  48     -30.640  29.705  38.296  1.00 54.24           O  
ATOM    296  CB  SER A  48     -27.469  29.992  37.313  1.00 54.24           C  
ATOM    297  OG  SER A  48     -26.704  30.707  36.356  1.00 54.24           O  
ATOM    298  N   ARG A  49     -29.057  29.679  39.890  1.00209.84           N  
ATOM    299  CA  ARG A  49     -29.774  28.772  40.738  1.00209.84           C  
ATOM    300  C   ARG A  49     -31.131  29.334  41.010  1.00209.84           C  
ATOM    301  O   ARG A  49     -32.046  28.585  41.339  1.00209.84           O  
ATOM    302  CB  ARG A  49     -29.043  28.434  42.057  1.00209.84           C  
ATOM    303  CG  ARG A  49     -29.910  27.774  43.138  1.00209.84           C  
ATOM    304  CD  ARG A  49     -30.778  26.580  42.708  1.00209.84           C  
ATOM    305  NE  ARG A  49     -29.944  25.462  42.188  1.00209.84           N  
ATOM    306  CZ  ARG A  49     -30.505  24.219  42.074  1.00209.84           C  
ATOM    307  NH1 ARG A  49     -31.776  23.995  42.523  1.00209.84           N1+
ATOM    308  NH2 ARG A  49     -29.797  23.201  41.505  1.00209.84           N  
ATOM    309  N   GLU A  50     -31.288  30.668  40.967  1.00101.95           N  
ATOM    310  CA  GLU A  50     -32.578  31.254  41.210  1.00101.95           C  
ATOM    311  C   GLU A  50     -33.549  31.000  40.082  1.00101.95           C  
ATOM    312  O   GLU A  50     -34.663  30.531  40.310  1.00101.95           O  
ATOM    313  CB  GLU A  50     -32.476  32.777  41.426  1.00101.95           C  
ATOM    314  CG  GLU A  50     -33.662  33.405  42.168  1.00101.95           C  
ATOM    315  CD  GLU A  50     -34.823  33.603  41.203  1.00101.95           C  
ATOM    316  OE1 GLU A  50     -34.855  34.668  40.533  1.00101.95           O  
ATOM    317  OE2 GLU A  50     -35.695  32.697  41.128  1.00101.95           O1-
ATOM    318  N   ILE A  51     -33.151  31.296  38.826  1.00 56.88           N  
ATOM    319  CA  ILE A  51     -34.028  31.182  37.685  1.00 56.88           C  
ATOM    320  C   ILE A  51     -34.343  29.751  37.381  1.00 56.88           C  
ATOM    321  O   ILE A  51     -35.501  29.376  37.192  1.00 56.88           O  
ATOM    322  CB  ILE A  51     -33.403  31.733  36.440  1.00 56.88           C  
ATOM    323  CG1 ILE A  51     -33.086  33.224  36.608  1.00 56.88           C  
ATOM    324  CG2 ILE A  51     -34.339  31.430  35.259  1.00 56.88           C  
ATOM    325  CD1 ILE A  51     -32.150  33.754  35.527  1.00 56.88           C  
ATOM    326  N   PHE A  52     -33.296  28.910  37.360  1.00 70.54           N  
ATOM    327  CA  PHE A  52     -33.390  27.547  36.928  1.00 70.54           C  
ATOM    328  C   PHE A  52     -34.365  26.784  37.764  1.00 70.54           C  
ATOM    329  O   PHE A  52     -35.261  26.132  37.232  1.00 70.54           O  
ATOM    330  CB  PHE A  52     -32.030  26.835  37.013  1.00 70.54           C  
ATOM    331  CG  PHE A  52     -32.205  25.416  36.596  1.00 70.54           C  
ATOM    332  CD1 PHE A  52     -32.209  25.062  35.268  1.00 70.54           C  
ATOM    333  CD2 PHE A  52     -32.356  24.436  37.549  1.00 70.54           C  
ATOM    334  CE1 PHE A  52     -32.367  23.747  34.896  1.00 70.54           C  
ATOM    335  CE2 PHE A  52     -32.513  23.121  37.183  1.00 70.54           C  
ATOM    336  CZ  PHE A  52     -32.523  22.773  35.853  1.00 70.54           C  
ATOM    337  N   GLU A  53     -34.260  26.905  39.096  1.00 62.90           N  
ATOM    338  CA  GLU A  53     -35.078  26.140  39.990  1.00 62.90           C  
ATOM    339  C   GLU A  53     -36.506  26.420  39.651  1.00 62.90           C  
ATOM    340  O   GLU A  53     -37.365  25.550  39.778  1.00 62.90           O  
ATOM    341  CB  GLU A  53     -34.818  26.508  41.461  1.00 62.90           C  
ATOM    342  CG  GLU A  53     -35.555  25.633  42.475  1.00 62.90           C  
ATOM    343  CD  GLU A  53     -34.991  25.948  43.854  1.00 62.90           C  
ATOM    344  OE1 GLU A  53     -33.804  25.599  44.100  1.00 62.90           O  
ATOM    345  OE2 GLU A  53     -35.736  26.541  44.678  1.00 62.90           O1-
ATOM    346  N   GLY A  54     -36.795  27.655  39.206  1.00 17.81           N  
ATOM    347  CA  GLY A  54     -38.134  28.011  38.841  1.00 17.81           C  
ATOM    348  C   GLY A  54     -38.578  27.182  37.672  1.00 17.81           C  
ATOM    349  O   GLY A  54     -39.722  26.733  37.630  1.00 17.81           O  
ATOM    350  N   ILE A  55     -37.682  26.958  36.687  1.00 97.53           N  
ATOM    351  CA  ILE A  55     -38.040  26.235  35.496  1.00 97.53           C  
ATOM    352  C   ILE A  55     -38.436  24.847  35.885  1.00 97.53           C  
ATOM    353  O   ILE A  55     -39.437  24.318  35.407  1.00 97.53           O  
ATOM    354  CB  ILE A  55     -36.903  26.049  34.526  1.00 97.53           C  
ATOM    355  CG1 ILE A  55     -36.335  27.395  34.047  1.00 97.53           C  
ATOM    356  CG2 ILE A  55     -37.422  25.162  33.378  1.00 97.53           C  
ATOM    357  CD1 ILE A  55     -37.321  28.228  33.233  1.00 97.53           C  
ATOM    358  N   ALA A  56     -37.652  24.229  36.786  1.00 46.99           N  
ATOM    359  CA  ALA A  56     -37.852  22.878  37.221  1.00 46.99           C  
ATOM    360  C   ALA A  56     -39.190  22.764  37.884  1.00 46.99           C  
ATOM    361  O   ALA A  56     -39.827  21.713  37.839  1.00 46.99           O  
ATOM    362  CB  ALA A  56     -36.782  22.404  38.219  1.00 46.99           C  
ATOM    363  N   GLU A  57     -39.633  23.842  38.552  1.00 83.79           N  
ATOM    364  CA  GLU A  57     -40.881  23.851  39.261  1.00 83.79           C  
ATOM    365  C   GLU A  57     -42.000  23.639  38.283  1.00 83.79           C  
ATOM    366  O   GLU A  57     -42.995  22.987  38.594  1.00 83.79           O  
ATOM    367  CB  GLU A  57     -41.135  25.172  40.002  1.00 83.79           C  
ATOM    368  CG  GLU A  57     -40.079  25.468  41.069  1.00 83.79           C  
ATOM    369  CD  GLU A  57     -39.983  24.271  42.008  1.00 83.79           C  
ATOM    370  OE1 GLU A  57     -39.517  23.193  41.550  1.00 83.79           O  
ATOM    371  OE2 GLU A  57     -40.367  24.420  43.198  1.00 83.79           O1-
ATOM    372  N   GLN A  58     -41.836  24.171  37.058  1.00 56.71           N  
ATOM    373  CA  GLN A  58     -42.804  24.088  35.998  1.00 56.71           C  
ATOM    374  C   GLN A  58     -43.015  22.637  35.698  1.00 56.71           C  
ATOM    375  O   GLN A  58     -44.060  22.242  35.183  1.00 56.71           O  
ATOM    376  CB  GLN A  58     -42.320  24.761  34.705  1.00 56.71           C  
ATOM    377  CG  GLN A  58     -42.140  26.271  34.836  1.00 56.71           C  
ATOM    378  CD  GLN A  58     -41.663  26.781  33.486  1.00 56.71           C  
ATOM    379  NE2 GLN A  58     -41.686  28.127  33.298  1.00 56.71           N  
ATOM    380  OE1 GLN A  58     -41.279  25.997  32.618  1.00 56.71           O  
ATOM    381  N   ASN A  59     -42.009  21.801  36.014  1.00 81.25           N  
ATOM    382  CA  ASN A  59     -42.073  20.389  35.767  1.00 81.25           C  
ATOM    383  C   ASN A  59     -42.009  20.157  34.288  1.00 81.25           C  
ATOM    384  O   ASN A  59     -42.682  19.289  33.737  1.00 81.25           O  
ATOM    385  CB  ASN A  59     -43.343  19.723  36.329  1.00 81.25           C  
ATOM    386  CG  ASN A  59     -43.032  18.253  36.590  1.00 81.25           C  
ATOM    387  ND2 ASN A  59     -44.061  17.488  37.042  1.00 81.25           N  
ATOM    388  OD1 ASN A  59     -41.902  17.801  36.411  1.00 81.25           O  
ATOM    389  N   ILE A  60     -41.152  20.966  33.637  1.00201.82           N  
ATOM    390  CA  ILE A  60     -40.818  20.982  32.240  1.00201.82           C  
ATOM    391  C   ILE A  60     -39.710  19.995  32.019  1.00201.82           C  
ATOM    392  O   ILE A  60     -38.811  19.883  32.850  1.00201.82           O  
ATOM    393  CB  ILE A  60     -40.300  22.339  31.868  1.00201.82           C  
ATOM    394  CG1 ILE A  60     -39.921  22.433  30.389  1.00201.82           C  
ATOM    395  CG2 ILE A  60     -39.156  22.669  32.842  1.00201.82           C  
ATOM    396  CD1 ILE A  60     -41.114  22.344  29.448  1.00201.82           C  
ATOM    397  N   PRO A  61     -39.736  19.268  30.926  1.00 93.41           N  
ATOM    398  CA  PRO A  61     -38.722  18.280  30.677  1.00 93.41           C  
ATOM    399  C   PRO A  61     -37.358  18.888  30.620  1.00 93.41           C  
ATOM    400  O   PRO A  61     -37.187  19.927  29.987  1.00 93.41           O  
ATOM    401  CB  PRO A  61     -39.160  17.546  29.413  1.00 93.41           C  
ATOM    402  CG  PRO A  61     -40.699  17.665  29.448  1.00 93.41           C  
ATOM    403  CD  PRO A  61     -40.970  18.973  30.216  1.00 93.41           C  
ATOM    404  N   ILE A  62     -36.390  18.264  31.324  1.00157.09           N  
ATOM    405  CA  ILE A  62     -35.032  18.695  31.373  1.00157.09           C  
ATOM    406  C   ILE A  62     -34.209  17.468  31.659  1.00157.09           C  
ATOM    407  O   ILE A  62     -34.477  16.735  32.610  1.00157.09           O  
ATOM    408  CB  ILE A  62     -34.807  19.657  32.492  1.00157.09           C  
ATOM    409  CG1 ILE A  62     -35.818  20.817  32.483  1.00157.09           C  
ATOM    410  CG2 ILE A  62     -33.348  20.126  32.414  1.00157.09           C  
ATOM    411  CD1 ILE A  62     -35.662  21.782  31.315  1.00157.09           C  
ATOM    412  N   TYR A  63     -33.142  17.243  30.871  1.00100.38           N  
ATOM    413  CA  TYR A  63     -32.332  16.064  30.996  1.00100.38           C  
ATOM    414  C   TYR A  63     -31.676  16.021  32.344  1.00100.38           C  
ATOM    415  O   TYR A  63     -31.034  16.969  32.788  1.00100.38           O  
ATOM    416  CB  TYR A  63     -31.266  15.978  29.886  1.00100.38           C  
ATOM    417  CG  TYR A  63     -30.351  14.825  30.116  1.00100.38           C  
ATOM    418  CD1 TYR A  63     -30.688  13.545  29.739  1.00100.38           C  
ATOM    419  CD2 TYR A  63     -29.124  15.049  30.699  1.00100.38           C  
ATOM    420  CE1 TYR A  63     -29.808  12.512  29.964  1.00100.38           C  
ATOM    421  CE2 TYR A  63     -28.244  14.019  30.923  1.00100.38           C  
ATOM    422  CZ  TYR A  63     -28.588  12.744  30.552  1.00100.38           C  
ATOM    423  OH  TYR A  63     -27.692  11.679  30.777  1.00100.38           O  
ATOM    424  N   GLY A  64     -31.891  14.897  33.056  1.00 56.17           N  
ATOM    425  CA  GLY A  64     -31.264  14.634  34.318  1.00 56.17           C  
ATOM    426  C   GLY A  64     -32.132  15.166  35.411  1.00 56.17           C  
ATOM    427  O   GLY A  64     -32.280  14.528  36.455  1.00 56.17           O  
ATOM    428  N   VAL A  65     -32.676  16.389  35.248  1.00186.50           N  
ATOM    429  CA  VAL A  65     -33.509  16.830  36.326  1.00186.50           C  
ATOM    430  C   VAL A  65     -34.865  16.191  36.271  1.00186.50           C  
ATOM    431  O   VAL A  65     -35.363  15.686  37.273  1.00186.50           O  
ATOM    432  CB  VAL A  65     -33.645  18.318  36.504  1.00186.50           C  
ATOM    433  CG1 VAL A  65     -32.284  18.911  36.882  1.00186.50           C  
ATOM    434  CG2 VAL A  65     -34.244  18.935  35.257  1.00186.50           C  
ATOM    435  N   THR A  66     -35.532  16.288  35.106  1.00212.64           N  
ATOM    436  CA  THR A  66     -36.851  15.763  34.890  1.00212.64           C  
ATOM    437  C   THR A  66     -36.855  14.426  34.210  1.00212.64           C  
ATOM    438  O   THR A  66     -37.922  13.875  33.976  1.00212.64           O  
ATOM    439  CB  THR A  66     -37.738  16.681  34.097  1.00212.64           C  
ATOM    440  CG2 THR A  66     -37.732  16.223  32.636  1.00212.64           C  
ATOM    441  OG1 THR A  66     -39.070  16.570  34.560  1.00212.64           O  
ATOM    442  N   THR A  67     -35.701  13.922  33.735  1.00143.66           N  
ATOM    443  CA  THR A  67     -35.784  12.764  32.883  1.00143.66           C  
ATOM    444  C   THR A  67     -34.734  11.753  33.258  1.00143.66           C  
ATOM    445  O   THR A  67     -33.963  11.958  34.192  1.00143.66           O  
ATOM    446  CB  THR A  67     -35.582  13.196  31.466  1.00143.66           C  
ATOM    447  CG2 THR A  67     -34.214  13.858  31.382  1.00143.66           C  
ATOM    448  OG1 THR A  67     -35.652  12.112  30.565  1.00143.66           O  
ATOM    449  N   GLY A  68     -34.694  10.614  32.526  1.00 28.78           N  
ATOM    450  CA  GLY A  68     -33.766   9.552  32.792  1.00 28.78           C  
ATOM    451  C   GLY A  68     -32.424   9.982  32.292  1.00 28.78           C  
ATOM    452  O   GLY A  68     -32.266  11.102  31.808  1.00 28.78           O  
ATOM    453  N   TYR A  69     -31.413   9.092  32.405  1.00 60.20           N  
ATOM    454  CA  TYR A  69     -30.086   9.442  31.985  1.00 60.20           C  
ATOM    455  C   TYR A  69     -29.697   8.541  30.858  1.00 60.20           C  
ATOM    456  O   TYR A  69     -29.988   7.346  30.866  1.00 60.20           O  
ATOM    457  CB  TYR A  69     -29.008   9.235  33.062  1.00 60.20           C  
ATOM    458  CG  TYR A  69     -29.337  10.132  34.201  1.00 60.20           C  
ATOM    459  CD1 TYR A  69     -30.279   9.740  35.118  1.00 60.20           C  
ATOM    460  CD2 TYR A  69     -28.717  11.351  34.359  1.00 60.20           C  
ATOM    461  CE1 TYR A  69     -30.599  10.558  36.171  1.00 60.20           C  
ATOM    462  CE2 TYR A  69     -29.034  12.174  35.415  1.00 60.20           C  
ATOM    463  CZ  TYR A  69     -29.982  11.774  36.323  1.00 60.20           C  
ATOM    464  OH  TYR A  69     -30.324  12.604  37.410  1.00 60.20           O  
ATOM    465  N   GLY A  70     -29.013   9.119  29.850  1.00 30.17           N  
ATOM    466  CA  GLY A  70     -28.544   8.361  28.728  1.00 30.17           C  
ATOM    467  C   GLY A  70     -29.704   7.963  27.862  1.00 30.17           C  
ATOM    468  O   GLY A  70     -30.496   8.795  27.428  1.00 30.17           O  
ATOM    469  N   ALA A  71     -29.800   6.651  27.577  1.00 49.70           N  
ATOM    470  CA  ALA A  71     -30.798   6.046  26.739  1.00 49.70           C  
ATOM    471  C   ALA A  71     -32.143   6.262  27.356  1.00 49.70           C  
ATOM    472  O   ALA A  71     -33.158   6.321  26.663  1.00 49.70           O  
ATOM    473  CB  ALA A  71     -30.598   4.530  26.579  1.00 49.70           C  
ATOM    474  N   MET A  72     -32.156   6.363  28.691  1.00104.09           N  
ATOM    475  CA  MET A  72     -33.274   6.474  29.583  1.00104.09           C  
ATOM    476  C   MET A  72     -33.982   7.789  29.417  1.00104.09           C  
ATOM    477  O   MET A  72     -35.054   8.002  29.983  1.00104.09           O  
ATOM    478  CB  MET A  72     -32.859   6.295  31.045  1.00104.09           C  
ATOM    479  CG  MET A  72     -32.122   4.970  31.223  1.00104.09           C  
ATOM    480  SD  MET A  72     -32.128   4.312  32.911  1.00104.09           S  
ATOM    481  CE  MET A  72     -33.845   3.738  32.756  1.00104.09           C  
ATOM    482  N   ILE A  73     -33.383   8.734  28.677  1.00150.59           N  
ATOM    483  CA  ILE A  73     -33.937  10.054  28.560  1.00150.59           C  
ATOM    484  C   ILE A  73     -35.370   9.995  28.117  1.00150.59           C  
ATOM    485  O   ILE A  73     -36.142  10.924  28.351  1.00150.59           O  
ATOM    486  CB  ILE A  73     -33.152  10.993  27.692  1.00150.59           C  
ATOM    487  CG1 ILE A  73     -33.118  10.591  26.218  1.00150.59           C  
ATOM    488  CG2 ILE A  73     -31.756  11.066  28.305  1.00150.59           C  
ATOM    489  CD1 ILE A  73     -32.470  11.677  25.358  1.00150.59           C  
ATOM    490  N   TYR A  74     -35.775   8.923  27.426  1.00 84.68           N  
ATOM    491  CA  TYR A  74     -37.150   8.821  27.029  1.00 84.68           C  
ATOM    492  C   TYR A  74     -38.031   8.879  28.249  1.00 84.68           C  
ATOM    493  O   TYR A  74     -39.146   9.392  28.176  1.00 84.68           O  
ATOM    494  CB  TYR A  74     -37.477   7.531  26.245  1.00 84.68           C  
ATOM    495  CG  TYR A  74     -37.154   6.337  27.078  1.00 84.68           C  
ATOM    496  CD1 TYR A  74     -35.856   5.883  27.162  1.00 84.68           C  
ATOM    497  CD2 TYR A  74     -38.141   5.663  27.762  1.00 84.68           C  
ATOM    498  CE1 TYR A  74     -35.542   4.780  27.920  1.00 84.68           C  
ATOM    499  CE2 TYR A  74     -37.831   4.557  28.522  1.00 84.68           C  
ATOM    500  CZ  TYR A  74     -36.531   4.115  28.607  1.00 84.68           C  
ATOM    501  OH  TYR A  74     -36.213   2.983  29.386  1.00 84.68           O  
ATOM    502  N   MET A  75     -37.587   8.322  29.396  1.00111.96           N  
ATOM    503  CA  MET A  75     -38.425   8.330  30.565  1.00111.96           C  
ATOM    504  C   MET A  75     -38.436   9.671  31.232  1.00111.96           C  
ATOM    505  O   MET A  75     -37.434  10.384  31.258  1.00111.96           O  
ATOM    506  CB  MET A  75     -38.047   7.284  31.619  1.00111.96           C  
ATOM    507  CG  MET A  75     -38.323   5.858  31.152  1.00111.96           C  
ATOM    508  SD  MET A  75     -38.485   4.684  32.519  1.00111.96           S  
ATOM    509  CE  MET A  75     -39.994   5.484  33.139  1.00111.96           C  
ATOM    510  N   GLN A  76     -39.598  10.040  31.814  1.00 59.48           N  
ATOM    511  CA  GLN A  76     -39.710  11.327  32.442  1.00 59.48           C  
ATOM    512  C   GLN A  76     -40.003  11.126  33.901  1.00 59.48           C  
ATOM    513  O   GLN A  76     -40.929  10.411  34.271  1.00 59.48           O  
ATOM    514  CB  GLN A  76     -40.857  12.171  31.865  1.00 59.48           C  
ATOM    515  CG  GLN A  76     -40.784  12.313  30.342  1.00 59.48           C  
ATOM    516  CD  GLN A  76     -39.427  12.893  29.967  1.00 59.48           C  
ATOM    517  NE2 GLN A  76     -38.671  12.153  29.113  1.00 59.48           N  
ATOM    518  OE1 GLN A  76     -39.048  13.969  30.429  1.00 59.48           O  
ATOM    519  N   VAL A  77     -39.220  11.783  34.778  1.00 50.54           N  
ATOM    520  CA  VAL A  77     -39.386  11.657  36.195  1.00 50.54           C  
ATOM    521  C   VAL A  77     -40.079  12.876  36.730  1.00 50.54           C  
ATOM    522  O   VAL A  77     -39.627  14.006  36.546  1.00 50.54           O  
ATOM    523  CB  VAL A  77     -38.080  11.523  36.927  1.00 50.54           C  
ATOM    524  CG1 VAL A  77     -38.361  11.435  38.437  1.00 50.54           C  
ATOM    525  CG2 VAL A  77     -37.334  10.304  36.363  1.00 50.54           C  
ATOM    526  N   ASP A  78     -41.197  12.651  37.450  1.00 59.65           N  
ATOM    527  CA  ASP A  78     -41.978  13.714  38.011  1.00 59.65           C  
ATOM    528  C   ASP A  78     -41.135  14.391  39.049  1.00 59.65           C  
ATOM    529  O   ASP A  78     -40.322  13.763  39.723  1.00 59.65           O  
ATOM    530  CB  ASP A  78     -43.273  13.192  38.664  1.00 59.65           C  
ATOM    531  CG  ASP A  78     -44.115  14.352  39.175  1.00 59.65           C  
ATOM    532  OD1 ASP A  78     -43.703  15.001  40.171  1.00 59.65           O  
ATOM    533  OD2 ASP A  78     -45.192  14.603  38.570  1.00 59.65           O1-
ATOM    534  N   LYS A  79     -41.363  15.704  39.229  1.00158.44           N  
ATOM    535  CA  LYS A  79     -40.590  16.579  40.065  1.00158.44           C  
ATOM    536  C   LYS A  79     -40.565  16.101  41.486  1.00158.44           C  
ATOM    537  O   LYS A  79     -39.582  16.325  42.191  1.00158.44           O  
ATOM    538  CB  LYS A  79     -41.150  18.010  40.088  1.00158.44           C  
ATOM    539  CG  LYS A  79     -42.616  18.067  40.519  1.00158.44           C  
ATOM    540  CD  LYS A  79     -43.071  19.446  41.000  1.00158.44           C  
ATOM    541  CE  LYS A  79     -42.260  20.605  40.418  1.00158.44           C  
ATOM    542  NZ  LYS A  79     -40.968  20.720  41.130  1.00158.44           N1+
ATOM    543  N   SER A  80     -41.624  15.416  41.947  1.00111.56           N  
ATOM    544  CA  SER A  80     -41.740  15.036  43.330  1.00111.56           C  
ATOM    545  C   SER A  80     -40.513  14.273  43.740  1.00111.56           C  
ATOM    546  O   SER A  80     -40.179  14.219  44.923  1.00111.56           O  
ATOM    547  CB  SER A  80     -42.931  14.099  43.559  1.00111.56           C  
ATOM    548  OG  SER A  80     -44.118  14.715  43.086  1.00111.56           O  
ATOM    549  N   LYS A  81     -39.868  13.628  42.755  1.00173.52           N  
ATOM    550  CA  LYS A  81     -38.692  12.791  42.775  1.00173.52           C  
ATOM    551  C   LYS A  81     -37.362  13.502  42.794  1.00173.52           C  
ATOM    552  O   LYS A  81     -36.345  12.809  42.806  1.00173.52           O  
ATOM    553  CB  LYS A  81     -38.671  11.807  41.598  1.00173.52           C  
ATOM    554  CG  LYS A  81     -39.779  10.761  41.718  1.00173.52           C  
ATOM    555  CD  LYS A  81     -41.178  11.370  41.647  1.00173.52           C  
ATOM    556  CE  LYS A  81     -42.306  10.357  41.842  1.00173.52           C  
ATOM    557  NZ  LYS A  81     -42.602  10.204  43.284  1.00173.52           N1+
ATOM    558  N   GLU A  82     -37.299  14.855  42.742  1.00136.76           N  
ATOM    559  CA  GLU A  82     -36.060  15.560  42.485  1.00136.76           C  
ATOM    560  C   GLU A  82     -34.940  15.062  43.348  1.00136.76           C  
ATOM    561  O   GLU A  82     -33.838  14.841  42.846  1.00136.76           O  
ATOM    562  CB  GLU A  82     -36.129  17.076  42.737  1.00136.76           C  
ATOM    563  CG  GLU A  82     -36.235  17.490  44.208  1.00136.76           C  
ATOM    564  CD  GLU A  82     -36.209  19.015  44.277  1.00136.76           C  
ATOM    565  OE1 GLU A  82     -35.102  19.600  44.120  1.00136.76           O  
ATOM    566  OE2 GLU A  82     -37.297  19.617  44.469  1.00136.76           O1-
ATOM    567  N   VAL A  83     -35.179  14.856  44.653  1.00 45.45           N  
ATOM    568  CA  VAL A  83     -34.124  14.394  45.512  1.00 45.45           C  
ATOM    569  C   VAL A  83     -33.668  13.004  45.149  1.00 45.45           C  
ATOM    570  O   VAL A  83     -32.474  12.760  44.982  1.00 45.45           O  
ATOM    571  CB  VAL A  83     -34.523  14.350  46.957  1.00 45.45           C  
ATOM    572  CG1 VAL A  83     -33.354  13.747  47.757  1.00 45.45           C  
ATOM    573  CG2 VAL A  83     -34.925  15.766  47.407  1.00 45.45           C  
ATOM    574  N   GLU A  84     -34.611  12.055  44.991  1.00 52.33           N  
ATOM    575  CA  GLU A  84     -34.284  10.670  44.779  1.00 52.33           C  
ATOM    576  C   GLU A  84     -33.516  10.486  43.505  1.00 52.33           C  
ATOM    577  O   GLU A  84     -32.468   9.844  43.478  1.00 52.33           O  
ATOM    578  CB  GLU A  84     -35.548   9.800  44.650  1.00 52.33           C  
ATOM    579  CG  GLU A  84     -35.273   8.313  44.425  1.00 52.33           C  
ATOM    580  CD  GLU A  84     -36.618   7.610  44.293  1.00 52.33           C  
ATOM    581  OE1 GLU A  84     -37.659   8.308  44.406  1.00 52.33           O  
ATOM    582  OE2 GLU A  84     -36.621   6.368  44.070  1.00 52.33           O1-
ATOM    583  N   LEU A  85     -33.991  11.114  42.422  1.00117.37           N  
ATOM    584  CA  LEU A  85     -33.454  10.879  41.116  1.00117.37           C  
ATOM    585  C   LEU A  85     -31.992  11.233  41.139  1.00117.37           C  
ATOM    586  O   LEU A  85     -31.152  10.481  40.645  1.00117.37           O  
ATOM    587  CB  LEU A  85     -34.206  11.752  40.088  1.00117.37           C  
ATOM    588  CG  LEU A  85     -34.040  11.347  38.617  1.00117.37           C  
ATOM    589  CD1 LEU A  85     -34.754  12.329  37.676  1.00117.37           C  
ATOM    590  CD2 LEU A  85     -32.575  11.136  38.258  1.00117.37           C  
ATOM    591  N   GLN A  86     -31.651  12.377  41.759  1.00 73.30           N  
ATOM    592  CA  GLN A  86     -30.304  12.866  41.824  1.00 73.30           C  
ATOM    593  C   GLN A  86     -29.478  11.898  42.619  1.00 73.30           C  
ATOM    594  O   GLN A  86     -28.282  11.759  42.379  1.00 73.30           O  
ATOM    595  CB  GLN A  86     -30.212  14.227  42.540  1.00 73.30           C  
ATOM    596  CG  GLN A  86     -31.123  15.309  41.949  1.00 73.30           C  
ATOM    597  CD  GLN A  86     -30.707  15.588  40.512  1.00 73.30           C  
ATOM    598  NE2 GLN A  86     -29.380  15.490  40.233  1.00 73.30           N  
ATOM    599  OE1 GLN A  86     -31.542  15.893  39.662  1.00 73.30           O  
ATOM    600  N   THR A  87     -30.089  11.274  43.649  1.00 47.51           N  
ATOM    601  CA  THR A  87     -29.421  10.343  44.521  1.00 47.51           C  
ATOM    602  C   THR A  87     -29.095   9.047  43.836  1.00 47.51           C  
ATOM    603  O   THR A  87     -27.988   8.527  43.970  1.00 47.51           O  
ATOM    604  CB  THR A  87     -30.235  10.007  45.737  1.00 47.51           C  
ATOM    605  CG2 THR A  87     -29.435   9.029  46.618  1.00 47.51           C  
ATOM    606  OG1 THR A  87     -30.527  11.189  46.468  1.00 47.51           O  
ATOM    607  N   ASN A  88     -30.052   8.489  43.074  1.00 41.22           N  
ATOM    608  CA  ASN A  88     -29.886   7.198  42.463  1.00 41.22           C  
ATOM    609  C   ASN A  88     -28.762   7.263  41.478  1.00 41.22           C  
ATOM    610  O   ASN A  88     -27.962   6.335  41.374  1.00 41.22           O  
ATOM    611  CB  ASN A  88     -31.134   6.755  41.679  1.00 41.22           C  
ATOM    612  CG  ASN A  88     -32.303   6.606  42.646  1.00 41.22           C  
ATOM    613  ND2 ASN A  88     -33.547   6.672  42.101  1.00 41.22           N  
ATOM    614  OD1 ASN A  88     -32.121   6.432  43.849  1.00 41.22           O  
ATOM    615  N   LEU A  89     -28.672   8.378  40.734  1.00 58.94           N  
ATOM    616  CA  LEU A  89     -27.696   8.520  39.694  1.00 58.94           C  
ATOM    617  C   LEU A  89     -26.319   8.411  40.269  1.00 58.94           C  
ATOM    618  O   LEU A  89     -25.489   7.659  39.763  1.00 58.94           O  
ATOM    619  CB  LEU A  89     -27.770   9.906  39.029  1.00 58.94           C  
ATOM    620  CG  LEU A  89     -26.742  10.124  37.903  1.00 58.94           C  
ATOM    621  CD1 LEU A  89     -27.063   9.256  36.679  1.00 58.94           C  
ATOM    622  CD2 LEU A  89     -26.589  11.614  37.555  1.00 58.94           C  
ATOM    623  N   VAL A  90     -26.045   9.151  41.359  1.00 56.98           N  
ATOM    624  CA  VAL A  90     -24.731   9.174  41.930  1.00 56.98           C  
ATOM    625  C   VAL A  90     -24.355   7.826  42.461  1.00 56.98           C  
ATOM    626  O   VAL A  90     -23.206   7.412  42.318  1.00 56.98           O  
ATOM    627  CB  VAL A  90     -24.606  10.160  43.049  1.00 56.98           C  
ATOM    628  CG1 VAL A  90     -23.232   9.969  43.716  1.00 56.98           C  
ATOM    629  CG2 VAL A  90     -24.823  11.570  42.468  1.00 56.98           C  
ATOM    630  N   ARG A  91     -25.285   7.131  43.149  1.00114.33           N  
ATOM    631  CA  ARG A  91     -24.945   5.845  43.694  1.00114.33           C  
ATOM    632  C   ARG A  91     -24.748   4.793  42.645  1.00114.33           C  
ATOM    633  O   ARG A  91     -23.733   4.099  42.649  1.00114.33           O  
ATOM    634  CB  ARG A  91     -25.952   5.322  44.730  1.00114.33           C  
ATOM    635  CG  ARG A  91     -25.696   5.922  46.113  1.00114.33           C  
ATOM    636  CD  ARG A  91     -26.526   5.303  47.238  1.00114.33           C  
ATOM    637  NE  ARG A  91     -27.856   5.970  47.250  1.00114.33           N  
ATOM    638  CZ  ARG A  91     -28.582   5.984  48.406  1.00114.33           C  
ATOM    639  NH1 ARG A  91     -28.102   5.347  49.514  1.00114.33           N1+
ATOM    640  NH2 ARG A  91     -29.777   6.642  48.459  1.00114.33           N  
ATOM    641  N   SER A  92     -25.687   4.674  41.688  1.00 79.42           N  
ATOM    642  CA  SER A  92     -25.619   3.619  40.713  1.00 79.42           C  
ATOM    643  C   SER A  92     -24.370   3.778  39.918  1.00 79.42           C  
ATOM    644  O   SER A  92     -23.699   2.803  39.587  1.00 79.42           O  
ATOM    645  CB  SER A  92     -26.782   3.671  39.718  1.00 79.42           C  
ATOM    646  OG  SER A  92     -26.581   2.697  38.709  1.00 79.42           O  
ATOM    647  N   HIS A  93     -24.045   5.034  39.595  1.00108.78           N  
ATOM    648  CA  HIS A  93     -22.911   5.398  38.809  1.00108.78           C  
ATOM    649  C   HIS A  93     -21.619   5.254  39.556  1.00108.78           C  
ATOM    650  O   HIS A  93     -20.560   5.393  38.948  1.00108.78           O  
ATOM    651  CB  HIS A  93     -23.013   6.793  38.183  1.00108.78           C  
ATOM    652  CG  HIS A  93     -23.874   6.749  36.958  1.00108.78           C  
ATOM    653  CD2 HIS A  93     -23.521   6.532  35.661  1.00108.78           C  
ATOM    654  ND1 HIS A  93     -25.244   6.895  36.955  1.00108.78           N  
ATOM    655  CE1 HIS A  93     -25.647   6.759  35.666  1.00108.78           C  
ATOM    656  NE2 HIS A  93     -24.636   6.538  34.844  1.00108.78           N  
ATOM    657  N   SER A  94     -21.635   5.070  40.892  1.00149.35           N  
ATOM    658  CA  SER A  94     -20.350   4.964  41.534  1.00149.35           C  
ATOM    659  C   SER A  94     -19.805   3.569  41.373  1.00149.35           C  
ATOM    660  O   SER A  94     -19.610   2.825  42.333  1.00149.35           O  
ATOM    661  CB  SER A  94     -20.357   5.349  43.028  1.00149.35           C  
ATOM    662  OG  SER A  94     -21.194   4.486  43.779  1.00149.35           O  
ATOM    663  N   ALA A  95     -19.541   3.231  40.096  1.00 98.03           N  
ATOM    664  CA  ALA A  95     -18.985   2.050  39.490  1.00 98.03           C  
ATOM    665  C   ALA A  95     -17.501   1.917  39.700  1.00 98.03           C  
ATOM    666  O   ALA A  95     -16.953   0.847  39.472  1.00 98.03           O  
ATOM    667  CB  ALA A  95     -19.218   2.001  37.970  1.00 98.03           C  
ATOM    668  N   GLY A  96     -16.790   3.009  40.033  1.00 57.55           N  
ATOM    669  CA  GLY A  96     -15.347   3.065  40.019  1.00 57.55           C  
ATOM    670  C   GLY A  96     -14.669   1.859  40.601  1.00 57.55           C  
ATOM    671  O   GLY A  96     -15.026   1.361  41.665  1.00 57.55           O  
ATOM    672  N   VAL A  97     -13.618   1.389  39.886  1.00 43.82           N  
ATOM    673  CA  VAL A  97     -12.846   0.243  40.281  1.00 43.82           C  
ATOM    674  C   VAL A  97     -11.397   0.567  40.070  1.00 43.82           C  
ATOM    675  O   VAL A  97     -11.058   1.595  39.482  1.00 43.82           O  
ATOM    676  CB  VAL A  97     -13.125  -0.990  39.472  1.00 43.82           C  
ATOM    677  CG1 VAL A  97     -14.584  -1.414  39.702  1.00 43.82           C  
ATOM    678  CG2 VAL A  97     -12.784  -0.706  37.998  1.00 43.82           C  
ATOM    679  N   GLY A  98     -10.506  -0.319  40.567  1.00 32.83           N  
ATOM    680  CA  GLY A  98      -9.090  -0.131  40.417  1.00 32.83           C  
ATOM    681  C   GLY A  98      -8.581   0.617  41.607  1.00 32.83           C  
ATOM    682  O   GLY A  98      -9.290   0.821  42.591  1.00 32.83           O  
ATOM    683  N   PRO A  99      -7.339   1.011  41.518  1.00 69.54           N  
ATOM    684  CA  PRO A  99      -6.622   1.714  42.547  1.00 69.54           C  
ATOM    685  C   PRO A  99      -7.210   3.073  42.778  1.00 69.54           C  
ATOM    686  O   PRO A  99      -7.881   3.601  41.892  1.00 69.54           O  
ATOM    687  CB  PRO A  99      -5.180   1.800  42.049  1.00 69.54           C  
ATOM    688  CG  PRO A  99      -5.312   1.714  40.519  1.00 69.54           C  
ATOM    689  CD  PRO A  99      -6.550   0.828  40.311  1.00 69.54           C  
ATOM    690  N   LEU A 100      -6.967   3.645  43.976  1.00 52.66           N  
ATOM    691  CA  LEU A 100      -7.500   4.923  44.347  1.00 52.66           C  
ATOM    692  C   LEU A 100      -6.492   5.975  44.005  1.00 52.66           C  
ATOM    693  O   LEU A 100      -5.288   5.778  44.158  1.00 52.66           O  
ATOM    694  CB  LEU A 100      -7.716   5.064  45.856  1.00 52.66           C  
ATOM    695  CG  LEU A 100      -8.691   4.034  46.439  1.00 52.66           C  
ATOM    696  CD1 LEU A 100      -8.837   4.256  47.947  1.00 52.66           C  
ATOM    697  CD2 LEU A 100     -10.040   4.039  45.701  1.00 52.66           C  
ATOM    698  N   PHE A 101      -6.980   7.144  43.549  1.00168.60           N  
ATOM    699  CA  PHE A 101      -6.106   8.227  43.204  1.00168.60           C  
ATOM    700  C   PHE A 101      -5.445   8.735  44.443  1.00168.60           C  
ATOM    701  O   PHE A 101      -5.942   8.565  45.553  1.00168.60           O  
ATOM    702  CB  PHE A 101      -6.788   9.456  42.569  1.00168.60           C  
ATOM    703  CG  PHE A 101      -7.079   9.201  41.130  1.00168.60           C  
ATOM    704  CD1 PHE A 101      -6.134   9.505  40.178  1.00168.60           C  
ATOM    705  CD2 PHE A 101      -8.285   8.674  40.729  1.00168.60           C  
ATOM    706  CE1 PHE A 101      -6.380   9.283  38.844  1.00168.60           C  
ATOM    707  CE2 PHE A 101      -8.538   8.451  39.395  1.00168.60           C  
ATOM    708  CZ  PHE A 101      -7.586   8.754  38.452  1.00168.60           C  
ATOM    709  N   ALA A 102      -4.265   9.361  44.262  1.00 36.30           N  
ATOM    710  CA  ALA A 102      -3.519   9.924  45.348  1.00 36.30           C  
ATOM    711  C   ALA A 102      -4.236  11.155  45.802  1.00 36.30           C  
ATOM    712  O   ALA A 102      -5.120  11.667  45.117  1.00 36.30           O  
ATOM    713  CB  ALA A 102      -2.085  10.330  44.968  1.00 36.30           C  
ATOM    714  N   GLU A 103      -3.866  11.656  46.994  1.00 45.80           N  
ATOM    715  CA  GLU A 103      -4.539  12.781  47.573  1.00 45.80           C  
ATOM    716  C   GLU A 103      -4.423  13.969  46.667  1.00 45.80           C  
ATOM    717  O   GLU A 103      -5.409  14.669  46.434  1.00 45.80           O  
ATOM    718  CB  GLU A 103      -3.957  13.167  48.944  1.00 45.80           C  
ATOM    719  CG  GLU A 103      -4.754  14.252  49.669  1.00 45.80           C  
ATOM    720  CD  GLU A 103      -4.160  14.415  51.060  1.00 45.80           C  
ATOM    721  OE1 GLU A 103      -3.441  13.482  51.512  1.00 45.80           O  
ATOM    722  OE2 GLU A 103      -4.422  15.473  51.691  1.00 45.80           O1-
ATOM    723  N   ASP A 104      -3.220  14.228  46.117  1.00 55.09           N  
ATOM    724  CA  ASP A 104      -3.055  15.381  45.278  1.00 55.09           C  
ATOM    725  C   ASP A 104      -3.872  15.224  44.031  1.00 55.09           C  
ATOM    726  O   ASP A 104      -4.490  16.179  43.561  1.00 55.09           O  
ATOM    727  CB  ASP A 104      -1.590  15.651  44.875  1.00 55.09           C  
ATOM    728  CG  ASP A 104      -1.053  14.513  44.019  1.00 55.09           C  
ATOM    729  OD1 ASP A 104      -1.483  13.345  44.208  1.00 55.09           O  
ATOM    730  OD2 ASP A 104      -0.186  14.807  43.156  1.00 55.09           O1-
ATOM    731  N   GLU A 105      -3.902  14.004  43.460  1.00 67.55           N  
ATOM    732  CA  GLU A 105      -4.609  13.791  42.233  1.00 67.55           C  
ATOM    733  C   GLU A 105      -6.067  14.035  42.457  1.00 67.55           C  
ATOM    734  O   GLU A 105      -6.709  14.725  41.667  1.00 67.55           O  
ATOM    735  CB  GLU A 105      -4.392  12.377  41.663  1.00 67.55           C  
ATOM    736  CG  GLU A 105      -2.973  12.190  41.109  1.00 67.55           C  
ATOM    737  CD  GLU A 105      -2.759  10.730  40.737  1.00 67.55           C  
ATOM    738  OE1 GLU A 105      -2.814   9.872  41.660  1.00 67.55           O  
ATOM    739  OE2 GLU A 105      -2.526  10.457  39.530  1.00 67.55           O1-
ATOM    740  N   ALA A 106      -6.626  13.500  43.558  1.00 39.04           N  
ATOM    741  CA  ALA A 106      -8.028  13.675  43.822  1.00 39.04           C  
ATOM    742  C   ALA A 106      -8.312  15.130  44.054  1.00 39.04           C  
ATOM    743  O   ALA A 106      -9.252  15.693  43.495  1.00 39.04           O  
ATOM    744  CB  ALA A 106      -8.507  12.910  45.069  1.00 39.04           C  
ATOM    745  N   ARG A 107      -7.468  15.805  44.850  1.00127.79           N  
ATOM    746  CA  ARG A 107      -7.712  17.183  45.170  1.00127.79           C  
ATOM    747  C   ARG A 107      -7.729  17.946  43.887  1.00127.79           C  
ATOM    748  O   ARG A 107      -8.530  18.862  43.702  1.00127.79           O  
ATOM    749  CB  ARG A 107      -6.592  17.795  46.029  1.00127.79           C  
ATOM    750  CG  ARG A 107      -6.475  17.204  47.433  1.00127.79           C  
ATOM    751  CD  ARG A 107      -7.328  17.943  48.462  1.00127.79           C  
ATOM    752  NE  ARG A 107      -6.998  19.389  48.317  1.00127.79           N  
ATOM    753  CZ  ARG A 107      -6.684  20.148  49.407  1.00127.79           C  
ATOM    754  NH1 ARG A 107      -6.664  19.587  50.650  1.00127.79           N1+
ATOM    755  NH2 ARG A 107      -6.386  21.471  49.248  1.00127.79           N  
ATOM    756  N   ALA A 108      -6.834  17.574  42.959  1.00 41.71           N  
ATOM    757  CA  ALA A 108      -6.738  18.248  41.700  1.00 41.71           C  
ATOM    758  C   ALA A 108      -8.042  18.113  40.968  1.00 41.71           C  
ATOM    759  O   ALA A 108      -8.452  19.040  40.271  1.00 41.71           O  
ATOM    760  CB  ALA A 108      -5.632  17.666  40.804  1.00 41.71           C  
ATOM    761  N   ILE A 109      -8.698  16.933  41.042  1.00140.36           N  
ATOM    762  CA  ILE A 109      -9.955  16.763  40.352  1.00140.36           C  
ATOM    763  C   ILE A 109     -11.075  17.513  41.001  1.00140.36           C  
ATOM    764  O   ILE A 109     -11.869  18.162  40.321  1.00140.36           O  
ATOM    765  CB  ILE A 109     -10.413  15.335  40.136  1.00140.36           C  
ATOM    766  CG1 ILE A 109     -10.646  14.565  41.442  1.00140.36           C  
ATOM    767  CG2 ILE A 109      -9.432  14.659  39.179  1.00140.36           C  
ATOM    768  CD1 ILE A 109     -11.284  13.191  41.231  1.00140.36           C  
ATOM    769  N   VAL A 110     -11.162  17.458  42.340  1.00 55.27           N  
ATOM    770  CA  VAL A 110     -12.257  18.071  43.036  1.00 55.27           C  
ATOM    771  C   VAL A 110     -12.250  19.540  42.735  1.00 55.27           C  
ATOM    772  O   VAL A 110     -13.305  20.170  42.658  1.00 55.27           O  
ATOM    773  CB  VAL A 110     -12.171  17.905  44.524  1.00 55.27           C  
ATOM    774  CG1 VAL A 110     -13.321  18.706  45.158  1.00 55.27           C  
ATOM    775  CG2 VAL A 110     -12.198  16.402  44.861  1.00 55.27           C  
ATOM    776  N   ALA A 111     -11.052  20.138  42.614  1.00 44.58           N  
ATOM    777  CA  ALA A 111     -10.948  21.541  42.319  1.00 44.58           C  
ATOM    778  C   ALA A 111     -11.486  21.826  40.947  1.00 44.58           C  
ATOM    779  O   ALA A 111     -12.271  22.755  40.756  1.00 44.58           O  
ATOM    780  CB  ALA A 111      -9.494  22.042  42.355  1.00 44.58           C  
ATOM    781  N   ALA A 112     -11.122  20.988  39.961  1.00 44.96           N  
ATOM    782  CA  ALA A 112     -11.518  21.226  38.602  1.00 44.96           C  
ATOM    783  C   ALA A 112     -13.012  21.263  38.545  1.00 44.96           C  
ATOM    784  O   ALA A 112     -13.589  22.039  37.784  1.00 44.96           O  
ATOM    785  CB  ALA A 112     -11.045  20.124  37.639  1.00 44.96           C  
ATOM    786  N   ARG A 113     -13.680  20.397  39.326  1.00138.23           N  
ATOM    787  CA  ARG A 113     -15.116  20.367  39.310  1.00138.23           C  
ATOM    788  C   ARG A 113     -15.668  21.627  39.914  1.00138.23           C  
ATOM    789  O   ARG A 113     -16.699  22.135  39.478  1.00138.23           O  
ATOM    790  CB  ARG A 113     -15.721  19.179  40.073  1.00138.23           C  
ATOM    791  CG  ARG A 113     -17.118  18.848  39.550  1.00138.23           C  
ATOM    792  CD  ARG A 113     -17.039  18.334  38.112  1.00138.23           C  
ATOM    793  NE  ARG A 113     -18.399  18.315  37.511  1.00138.23           N  
ATOM    794  CZ  ARG A 113     -18.517  18.501  36.164  1.00138.23           C  
ATOM    795  NH1 ARG A 113     -17.401  18.679  35.399  1.00138.23           N1+
ATOM    796  NH2 ARG A 113     -19.747  18.521  35.576  1.00138.23           N  
ATOM    797  N   LEU A 114     -15.013  22.143  40.969  1.00 61.06           N  
ATOM    798  CA  LEU A 114     -15.467  23.336  41.634  1.00 61.06           C  
ATOM    799  C   LEU A 114     -15.369  24.494  40.691  1.00 61.06           C  
ATOM    800  O   LEU A 114     -16.297  25.290  40.553  1.00 61.06           O  
ATOM    801  CB  LEU A 114     -14.592  23.675  42.855  1.00 61.06           C  
ATOM    802  CG  LEU A 114     -14.993  24.972  43.580  1.00 61.06           C  
ATOM    803  CD1 LEU A 114     -16.392  24.861  44.203  1.00 61.06           C  
ATOM    804  CD2 LEU A 114     -13.915  25.394  44.590  1.00 61.06           C  
ATOM    805  N   ASN A 115     -14.233  24.591  39.984  1.00 80.12           N  
ATOM    806  CA  ASN A 115     -13.973  25.691  39.101  1.00 80.12           C  
ATOM    807  C   ASN A 115     -14.999  25.707  38.019  1.00 80.12           C  
ATOM    808  O   ASN A 115     -15.388  26.775  37.546  1.00 80.12           O  
ATOM    809  CB  ASN A 115     -12.575  25.596  38.464  1.00 80.12           C  
ATOM    810  CG  ASN A 115     -12.248  26.926  37.802  1.00 80.12           C  
ATOM    811  ND2 ASN A 115     -12.046  27.989  38.622  1.00 80.12           N  
ATOM    812  OD1 ASN A 115     -12.174  27.021  36.580  1.00 80.12           O  
ATOM    813  N   THR A 116     -15.432  24.513  37.573  1.00132.16           N  
ATOM    814  CA  THR A 116     -16.392  24.456  36.510  1.00132.16           C  
ATOM    815  C   THR A 116     -17.727  24.974  36.971  1.00132.16           C  
ATOM    816  O   THR A 116     -18.342  25.793  36.292  1.00132.16           O  
ATOM    817  CB  THR A 116     -16.551  23.076  35.921  1.00132.16           C  
ATOM    818  CG2 THR A 116     -17.411  22.188  36.833  1.00132.16           C  
ATOM    819  OG1 THR A 116     -17.171  23.176  34.652  1.00132.16           O  
ATOM    820  N   LEU A 117     -18.182  24.553  38.169  1.00 66.85           N  
ATOM    821  CA  LEU A 117     -19.459  24.945  38.704  1.00 66.85           C  
ATOM    822  C   LEU A 117     -19.430  26.422  38.942  1.00 66.85           C  
ATOM    823  O   LEU A 117     -20.459  27.093  38.894  1.00 66.85           O  
ATOM    824  CB  LEU A 117     -19.789  24.270  40.046  1.00 66.85           C  
ATOM    825  CG  LEU A 117     -19.956  22.741  39.950  1.00 66.85           C  
ATOM    826  CD1 LEU A 117     -20.291  22.129  41.320  1.00 66.85           C  
ATOM    827  CD2 LEU A 117     -20.970  22.356  38.862  1.00 66.85           C  
ATOM    828  N   ALA A 118     -18.232  26.957  39.234  1.00 51.02           N  
ATOM    829  CA  ALA A 118     -18.015  28.350  39.508  1.00 51.02           C  
ATOM    830  C   ALA A 118     -18.406  29.163  38.307  1.00 51.02           C  
ATOM    831  O   ALA A 118     -18.797  30.321  38.445  1.00 51.02           O  
ATOM    832  CB  ALA A 118     -16.545  28.677  39.826  1.00 51.02           C  
ATOM    833  N   LYS A 119     -18.292  28.591  37.093  1.00126.44           N  
ATOM    834  CA  LYS A 119     -18.586  29.338  35.899  1.00126.44           C  
ATOM    835  C   LYS A 119     -19.977  29.903  36.004  1.00126.44           C  
ATOM    836  O   LYS A 119     -20.222  31.009  35.523  1.00126.44           O  
ATOM    837  CB  LYS A 119     -18.516  28.515  34.603  1.00126.44           C  
ATOM    838  CG  LYS A 119     -18.780  29.375  33.365  1.00126.44           C  
ATOM    839  CD  LYS A 119     -17.698  30.419  33.093  1.00126.44           C  
ATOM    840  CE  LYS A 119     -18.134  31.516  32.118  1.00126.44           C  
ATOM    841  NZ  LYS A 119     -18.896  32.557  32.844  1.00126.44           N1+
ATOM    842  N   GLY A 120     -20.926  29.166  36.623  1.00 61.20           N  
ATOM    843  CA  GLY A 120     -22.244  29.705  36.850  1.00 61.20           C  
ATOM    844  C   GLY A 120     -23.269  29.203  35.869  1.00 61.20           C  
ATOM    845  O   GLY A 120     -24.381  29.721  35.816  1.00 61.20           O  
ATOM    846  N   HIS A 121     -22.893  28.279  34.977  1.00135.02           N  
ATOM    847  CA  HIS A 121     -23.795  27.671  34.032  1.00135.02           C  
ATOM    848  C   HIS A 121     -24.468  26.409  34.515  1.00135.02           C  
ATOM    849  O   HIS A 121     -25.398  25.925  33.870  1.00135.02           O  
ATOM    850  CB  HIS A 121     -23.117  27.411  32.687  1.00135.02           C  
ATOM    851  CG  HIS A 121     -22.686  28.727  32.128  1.00135.02           C  
ATOM    852  CD2 HIS A 121     -23.396  29.662  31.446  1.00135.02           C  
ATOM    853  ND1 HIS A 121     -21.429  29.257  32.295  1.00135.02           N  
ATOM    854  CE1 HIS A 121     -21.441  30.482  31.716  1.00135.02           C  
ATOM    855  NE2 HIS A 121     -22.614  30.774  31.187  1.00135.02           N  
ATOM    856  N   SER A 122     -23.941  25.768  35.577  1.00124.90           N  
ATOM    857  CA  SER A 122     -24.414  24.481  36.036  1.00124.90           C  
ATOM    858  C   SER A 122     -25.733  24.542  36.765  1.00124.90           C  
ATOM    859  O   SER A 122     -26.329  23.501  37.041  1.00124.90           O  
ATOM    860  CB  SER A 122     -23.391  23.755  36.924  1.00124.90           C  
ATOM    861  OG  SER A 122     -23.080  24.547  38.058  1.00124.90           O  
ATOM    862  N   ALA A 123     -26.218  25.744  37.124  1.00 61.19           N  
ATOM    863  CA  ALA A 123     -27.490  25.888  37.782  1.00 61.19           C  
ATOM    864  C   ALA A 123     -27.539  25.068  39.036  1.00 61.19           C  
ATOM    865  O   ALA A 123     -28.574  24.497  39.375  1.00 61.19           O  
ATOM    866  CB  ALA A 123     -28.683  25.474  36.899  1.00 61.19           C  
ATOM    867  N   VAL A 124     -26.426  25.038  39.788  1.00128.07           N  
ATOM    868  CA  VAL A 124     -26.337  24.261  40.985  1.00128.07           C  
ATOM    869  C   VAL A 124     -26.368  25.216  42.143  1.00128.07           C  
ATOM    870  O   VAL A 124     -26.006  26.383  42.001  1.00128.07           O  
ATOM    871  CB  VAL A 124     -25.050  23.490  40.986  1.00128.07           C  
ATOM    872  CG1 VAL A 124     -23.883  24.486  40.987  1.00128.07           C  
ATOM    873  CG2 VAL A 124     -25.041  22.502  42.149  1.00128.07           C  
ATOM    874  N   ARG A 125     -26.838  24.755  43.323  1.00125.97           N  
ATOM    875  CA  ARG A 125     -26.934  25.627  44.461  1.00125.97           C  
ATOM    876  C   ARG A 125     -25.554  26.022  44.885  1.00125.97           C  
ATOM    877  O   ARG A 125     -24.603  25.248  44.775  1.00125.97           O  
ATOM    878  CB  ARG A 125     -27.677  24.998  45.652  1.00125.97           C  
ATOM    879  CG  ARG A 125     -29.190  24.928  45.427  1.00125.97           C  
ATOM    880  CD  ARG A 125     -29.983  24.398  46.623  1.00125.97           C  
ATOM    881  NE  ARG A 125     -29.926  22.913  46.589  1.00125.97           N  
ATOM    882  CZ  ARG A 125     -29.706  22.208  47.736  1.00125.97           C  
ATOM    883  NH1 ARG A 125     -29.322  22.837  48.883  1.00125.97           N1+
ATOM    884  NH2 ARG A 125     -29.889  20.858  47.743  1.00125.97           N  
ATOM    885  N   PRO A 126     -25.433  27.231  45.371  1.00 75.49           N  
ATOM    886  CA  PRO A 126     -24.152  27.753  45.765  1.00 75.49           C  
ATOM    887  C   PRO A 126     -23.549  26.960  46.877  1.00 75.49           C  
ATOM    888  O   PRO A 126     -22.331  27.001  47.049  1.00 75.49           O  
ATOM    889  CB  PRO A 126     -24.384  29.224  46.091  1.00 75.49           C  
ATOM    890  CG  PRO A 126     -25.567  29.604  45.179  1.00 75.49           C  
ATOM    891  CD  PRO A 126     -26.357  28.293  45.001  1.00 75.49           C  
ATOM    892  N   ILE A 127     -24.378  26.229  47.635  1.00 92.05           N  
ATOM    893  CA  ILE A 127     -23.890  25.432  48.717  1.00 92.05           C  
ATOM    894  C   ILE A 127     -22.964  24.419  48.132  1.00 92.05           C  
ATOM    895  O   ILE A 127     -22.024  23.980  48.786  1.00 92.05           O  
ATOM    896  CB  ILE A 127     -24.960  24.695  49.471  1.00 92.05           C  
ATOM    897  CG1 ILE A 127     -24.370  24.145  50.781  1.00 92.05           C  
ATOM    898  CG2 ILE A 127     -25.545  23.604  48.556  1.00 92.05           C  
ATOM    899  CD1 ILE A 127     -23.893  25.239  51.737  1.00 92.05           C  
ATOM    900  N   ILE A 128     -23.238  23.985  46.889  1.00 97.89           N  
ATOM    901  CA  ILE A 128     -22.440  22.977  46.255  1.00 97.89           C  
ATOM    902  C   ILE A 128     -21.027  23.460  46.106  1.00 97.89           C  
ATOM    903  O   ILE A 128     -20.082  22.740  46.423  1.00 97.89           O  
ATOM    904  CB  ILE A 128     -22.960  22.633  44.895  1.00 97.89           C  
ATOM    905  CG1 ILE A 128     -24.418  22.157  45.008  1.00 97.89           C  
ATOM    906  CG2 ILE A 128     -22.017  21.591  44.271  1.00 97.89           C  
ATOM    907  CD1 ILE A 128     -24.600  20.911  45.874  1.00 97.89           C  
ATOM    908  N   LEU A 129     -20.841  24.702  45.623  1.00 86.34           N  
ATOM    909  CA  LEU A 129     -19.524  25.249  45.438  1.00 86.34           C  
ATOM    910  C   LEU A 129     -18.881  25.420  46.779  1.00 86.34           C  
ATOM    911  O   LEU A 129     -17.673  25.242  46.931  1.00 86.34           O  
ATOM    912  CB  LEU A 129     -19.549  26.619  44.737  1.00 86.34           C  
ATOM    913  CG  LEU A 129     -20.082  26.555  43.292  1.00 86.34           C  
ATOM    914  CD1 LEU A 129     -21.556  26.117  43.247  1.00 86.34           C  
ATOM    915  CD2 LEU A 129     -19.829  27.878  42.550  1.00 86.34           C  
ATOM    916  N   GLU A 130     -19.682  25.811  47.787  1.00 55.15           N  
ATOM    917  CA  GLU A 130     -19.200  26.032  49.120  1.00 55.15           C  
ATOM    918  C   GLU A 130     -18.771  24.729  49.729  1.00 55.15           C  
ATOM    919  O   GLU A 130     -17.770  24.669  50.439  1.00 55.15           O  
ATOM    920  CB  GLU A 130     -20.277  26.684  50.002  1.00 55.15           C  
ATOM    921  CG  GLU A 130     -20.606  28.107  49.537  1.00 55.15           C  
ATOM    922  CD  GLU A 130     -21.866  28.586  50.240  1.00 55.15           C  
ATOM    923  OE1 GLU A 130     -22.892  27.855  50.188  1.00 55.15           O  
ATOM    924  OE2 GLU A 130     -21.819  29.694  50.839  1.00 55.15           O1-
ATOM    925  N   ARG A 131     -19.532  23.648  49.481  1.00159.17           N  
ATOM    926  CA  ARG A 131     -19.236  22.358  50.032  1.00159.17           C  
ATOM    927  C   ARG A 131     -17.934  21.877  49.470  1.00159.17           C  
ATOM    928  O   ARG A 131     -17.082  21.379  50.201  1.00159.17           O  
ATOM    929  CB  ARG A 131     -20.282  21.295  49.643  1.00159.17           C  
ATOM    930  CG  ARG A 131     -20.070  19.943  50.328  1.00159.17           C  
ATOM    931  CD  ARG A 131     -20.737  19.824  51.701  1.00159.17           C  
ATOM    932  NE  ARG A 131     -20.429  21.051  52.485  1.00159.17           N  
ATOM    933  CZ  ARG A 131     -21.190  21.357  53.576  1.00159.17           C  
ATOM    934  NH1 ARG A 131     -22.183  20.510  53.974  1.00159.17           N1+
ATOM    935  NH2 ARG A 131     -20.965  22.511  54.269  1.00159.17           N  
ATOM    936  N   LEU A 132     -17.761  22.006  48.139  1.00 49.32           N  
ATOM    937  CA  LEU A 132     -16.584  21.535  47.458  1.00 49.32           C  
ATOM    938  C   LEU A 132     -15.393  22.343  47.862  1.00 49.32           C  
ATOM    939  O   LEU A 132     -14.326  21.802  48.139  1.00 49.32           O  
ATOM    940  CB  LEU A 132     -16.711  21.635  45.930  1.00 49.32           C  
ATOM    941  CG  LEU A 132     -17.831  20.756  45.338  1.00 49.32           C  
ATOM    942  CD1 LEU A 132     -17.900  20.902  43.810  1.00 49.32           C  
ATOM    943  CD2 LEU A 132     -17.703  19.292  45.793  1.00 49.32           C  
ATOM    944  N   ALA A 133     -15.559  23.674  47.919  1.00 42.61           N  
ATOM    945  CA  ALA A 133     -14.479  24.558  48.236  1.00 42.61           C  
ATOM    946  C   ALA A 133     -13.996  24.247  49.618  1.00 42.61           C  
ATOM    947  O   ALA A 133     -12.802  24.353  49.893  1.00 42.61           O  
ATOM    948  CB  ALA A 133     -14.885  26.041  48.196  1.00 42.61           C  
ATOM    949  N   GLN A 134     -14.916  23.896  50.541  1.00 66.70           N  
ATOM    950  CA  GLN A 134     -14.516  23.626  51.894  1.00 66.70           C  
ATOM    951  C   GLN A 134     -13.696  22.376  51.996  1.00 66.70           C  
ATOM    952  O   GLN A 134     -12.665  22.379  52.663  1.00 66.70           O  
ATOM    953  CB  GLN A 134     -15.667  23.456  52.895  1.00 66.70           C  
ATOM    954  CG  GLN A 134     -15.131  23.182  54.304  1.00 66.70           C  
ATOM    955  CD  GLN A 134     -16.292  23.015  55.270  1.00 66.70           C  
ATOM    956  NE2 GLN A 134     -15.957  22.845  56.578  1.00 66.70           N  
ATOM    957  OE1 GLN A 134     -17.457  23.033  54.880  1.00 66.70           O  
ATOM    958  N   TYR A 135     -14.097  21.293  51.295  1.00 89.41           N  
ATOM    959  CA  TYR A 135     -13.427  20.027  51.417  1.00 89.41           C  
ATOM    960  C   TYR A 135     -11.973  20.220  51.124  1.00 89.41           C  
ATOM    961  O   TYR A 135     -11.121  19.690  51.835  1.00 89.41           O  
ATOM    962  CB  TYR A 135     -13.939  18.960  50.421  1.00 89.41           C  
ATOM    963  CG  TYR A 135     -15.159  18.276  50.943  1.00 89.41           C  
ATOM    964  CD1 TYR A 135     -16.304  18.969  51.248  1.00 89.41           C  
ATOM    965  CD2 TYR A 135     -15.164  16.905  51.079  1.00 89.41           C  
ATOM    966  CE1 TYR A 135     -17.417  18.314  51.715  1.00 89.41           C  
ATOM    967  CE2 TYR A 135     -16.273  16.241  51.545  1.00 89.41           C  
ATOM    968  CZ  TYR A 135     -17.405  16.948  51.867  1.00 89.41           C  
ATOM    969  OH  TYR A 135     -18.546  16.274  52.348  1.00 89.41           O  
ATOM    970  N   LEU A 136     -11.641  20.992  50.076  1.00107.26           N  
ATOM    971  CA  LEU A 136     -10.255  21.155  49.749  1.00107.26           C  
ATOM    972  C   LEU A 136      -9.533  21.869  50.850  1.00107.26           C  
ATOM    973  O   LEU A 136      -8.379  21.557  51.143  1.00107.26           O  
ATOM    974  CB  LEU A 136      -9.968  21.930  48.451  1.00107.26           C  
ATOM    975  CG  LEU A 136     -10.392  21.173  47.183  1.00107.26           C  
ATOM    976  CD1 LEU A 136     -11.904  21.270  46.943  1.00107.26           C  
ATOM    977  CD2 LEU A 136      -9.533  21.572  45.977  1.00107.26           C  
ATOM    978  N   ASN A 137     -10.166  22.884  51.461  1.00 70.32           N  
ATOM    979  CA  ASN A 137      -9.524  23.622  52.513  1.00 70.32           C  
ATOM    980  C   ASN A 137      -9.412  22.768  53.747  1.00 70.32           C  
ATOM    981  O   ASN A 137      -8.449  22.869  54.505  1.00 70.32           O  
ATOM    982  CB  ASN A 137     -10.280  24.910  52.884  1.00 70.32           C  
ATOM    983  CG  ASN A 137     -10.140  25.868  51.707  1.00 70.32           C  
ATOM    984  ND2 ASN A 137      -9.081  25.664  50.878  1.00 70.32           N  
ATOM    985  OD1 ASN A 137     -10.953  26.773  51.524  1.00 70.32           O  
ATOM    986  N   GLU A 138     -10.436  21.928  53.972  1.00168.61           N  
ATOM    987  CA  GLU A 138     -10.653  21.068  55.103  1.00168.61           C  
ATOM    988  C   GLU A 138      -9.724  19.887  55.153  1.00168.61           C  
ATOM    989  O   GLU A 138      -9.568  19.283  56.211  1.00168.61           O  
ATOM    990  CB  GLU A 138     -12.087  20.513  55.135  1.00168.61           C  
ATOM    991  CG  GLU A 138     -12.418  19.773  56.429  1.00168.61           C  
ATOM    992  CD  GLU A 138     -12.772  20.811  57.485  1.00168.61           C  
ATOM    993  OE1 GLU A 138     -12.777  22.024  57.145  1.00168.61           O  
ATOM    994  OE2 GLU A 138     -13.041  20.404  58.647  1.00168.61           O1-
ATOM    995  N   GLY A 139      -9.152  19.446  54.020  1.00 36.05           N  
ATOM    996  CA  GLY A 139      -8.272  18.312  54.088  1.00 36.05           C  
ATOM    997  C   GLY A 139      -9.095  17.066  53.978  1.00 36.05           C  
ATOM    998  O   GLY A 139      -8.654  15.982  54.362  1.00 36.05           O  
ATOM    999  N   ILE A 140     -10.330  17.192  53.454  1.00112.29           N  
ATOM   1000  CA  ILE A 140     -11.173  16.047  53.276  1.00112.29           C  
ATOM   1001  C   ILE A 140     -11.163  15.655  51.828  1.00112.29           C  
ATOM   1002  O   ILE A 140     -11.778  16.305  50.984  1.00112.29           O  
ATOM   1003  CB  ILE A 140     -12.589  16.309  53.716  1.00112.29           C  
ATOM   1004  CG1 ILE A 140     -13.487  15.079  53.512  1.00112.29           C  
ATOM   1005  CG2 ILE A 140     -13.071  17.594  53.033  1.00112.29           C  
ATOM   1006  CD1 ILE A 140     -13.127  13.897  54.409  1.00112.29           C  
ATOM   1007  N   THR A 141     -10.470  14.540  51.507  1.00 50.45           N  
ATOM   1008  CA  THR A 141     -10.356  14.098  50.141  1.00 50.45           C  
ATOM   1009  C   THR A 141     -11.168  12.850  49.955  1.00 50.45           C  
ATOM   1010  O   THR A 141     -11.184  11.955  50.797  1.00 50.45           O  
ATOM   1011  CB  THR A 141      -8.950  13.768  49.733  1.00 50.45           C  
ATOM   1012  CG2 THR A 141      -8.959  13.293  48.270  1.00 50.45           C  
ATOM   1013  OG1 THR A 141      -8.122  14.913  49.870  1.00 50.45           O  
ATOM   1014  N   PRO A 142     -11.865  12.807  48.850  1.00 71.66           N  
ATOM   1015  CA  PRO A 142     -12.695  11.667  48.528  1.00 71.66           C  
ATOM   1016  C   PRO A 142     -11.894  10.513  48.006  1.00 71.66           C  
ATOM   1017  O   PRO A 142     -10.761  10.718  47.576  1.00 71.66           O  
ATOM   1018  CB  PRO A 142     -13.713  12.162  47.502  1.00 71.66           C  
ATOM   1019  CG  PRO A 142     -13.818  13.669  47.782  1.00 71.66           C  
ATOM   1020  CD  PRO A 142     -12.436  14.043  48.338  1.00 71.66           C  
ATOM   1021  N   ALA A 143     -12.466   9.289  48.031  1.00 49.03           N  
ATOM   1022  CA  ALA A 143     -11.758   8.154  47.510  1.00 49.03           C  
ATOM   1023  C   ALA A 143     -12.188   7.976  46.086  1.00 49.03           C  
ATOM   1024  O   ALA A 143     -13.327   7.604  45.810  1.00 49.03           O  
ATOM   1025  CB  ALA A 143     -12.078   6.844  48.249  1.00 49.03           C  
ATOM   1026  N   ILE A 144     -11.257   8.195  45.135  1.00129.56           N  
ATOM   1027  CA  ILE A 144     -11.607   8.140  43.742  1.00129.56           C  
ATOM   1028  C   ILE A 144     -10.934   6.958  43.115  1.00129.56           C  
ATOM   1029  O   ILE A 144      -9.706   6.896  43.077  1.00129.56           O  
ATOM   1030  CB  ILE A 144     -11.078   9.323  42.985  1.00129.56           C  
ATOM   1031  CG1 ILE A 144     -11.527  10.631  43.644  1.00129.56           C  
ATOM   1032  CG2 ILE A 144     -11.549   9.196  41.527  1.00129.56           C  
ATOM   1033  CD1 ILE A 144     -13.040  10.789  43.657  1.00129.56           C  
ATOM   1034  N   PRO A 145     -11.701   6.018  42.626  1.00 73.32           N  
ATOM   1035  CA  PRO A 145     -11.107   4.902  41.934  1.00 73.32           C  
ATOM   1036  C   PRO A 145     -10.621   5.365  40.597  1.00 73.32           C  
ATOM   1037  O   PRO A 145     -11.326   6.128  39.938  1.00 73.32           O  
ATOM   1038  CB  PRO A 145     -12.181   3.821  41.874  1.00 73.32           C  
ATOM   1039  CG  PRO A 145     -13.045   4.111  43.114  1.00 73.32           C  
ATOM   1040  CD  PRO A 145     -12.909   5.628  43.333  1.00 73.32           C  
ATOM   1041  N   GLU A 146      -9.436   4.896  40.166  1.00 78.01           N  
ATOM   1042  CA  GLU A 146      -8.828   5.342  38.945  1.00 78.01           C  
ATOM   1043  C   GLU A 146      -9.541   4.870  37.717  1.00 78.01           C  
ATOM   1044  O   GLU A 146      -9.579   5.589  36.719  1.00 78.01           O  
ATOM   1045  CB  GLU A 146      -7.351   4.942  38.786  1.00 78.01           C  
ATOM   1046  CG  GLU A 146      -6.392   5.781  39.634  1.00 78.01           C  
ATOM   1047  CD  GLU A 146      -4.972   5.523  39.148  1.00 78.01           C  
ATOM   1048  OE1 GLU A 146      -4.815   4.804  38.122  1.00 78.01           O  
ATOM   1049  OE2 GLU A 146      -4.026   6.048  39.791  1.00 78.01           O1-
ATOM   1050  N   ILE A 147     -10.139   3.666  37.741  1.00 89.28           N  
ATOM   1051  CA  ILE A 147     -10.636   3.112  36.513  1.00 89.28           C  
ATOM   1052  C   ILE A 147     -12.128   3.130  36.575  1.00 89.28           C  
ATOM   1053  O   ILE A 147     -12.707   3.489  37.600  1.00 89.28           O  
ATOM   1054  CB  ILE A 147     -10.118   1.705  36.304  1.00 89.28           C  
ATOM   1055  CG1 ILE A 147      -8.585   1.717  36.452  1.00 89.28           C  
ATOM   1056  CG2 ILE A 147     -10.523   1.180  34.914  1.00 89.28           C  
ATOM   1057  CD1 ILE A 147      -7.965   0.320  36.517  1.00 89.28           C  
ATOM   1058  N   GLY A 148     -12.808   2.695  35.496  1.00117.85           N  
ATOM   1059  CA  GLY A 148     -14.214   2.908  35.486  1.00117.85           C  
ATOM   1060  C   GLY A 148     -14.648   3.131  34.102  1.00117.85           C  
ATOM   1061  O   GLY A 148     -15.741   3.617  33.935  1.00117.85           O  
ATOM   1062  N   SER A 149     -13.897   2.614  33.105  1.00106.52           N  
ATOM   1063  CA  SER A 149     -13.989   2.932  31.702  1.00106.52           C  
ATOM   1064  C   SER A 149     -15.388   3.271  31.261  1.00106.52           C  
ATOM   1065  O   SER A 149     -15.547   4.234  30.513  1.00106.52           O  
ATOM   1066  CB  SER A 149     -13.523   1.762  30.812  1.00106.52           C  
ATOM   1067  OG  SER A 149     -12.167   1.435  31.078  1.00106.52           O  
ATOM   1068  N   LEU A 150     -16.444   2.534  31.674  1.00140.27           N  
ATOM   1069  CA  LEU A 150     -17.742   2.974  31.223  1.00140.27           C  
ATOM   1070  C   LEU A 150     -17.987   4.370  31.742  1.00140.27           C  
ATOM   1071  O   LEU A 150     -18.181   5.301  30.961  1.00140.27           O  
ATOM   1072  CB  LEU A 150     -18.888   2.081  31.740  1.00140.27           C  
ATOM   1073  CG  LEU A 150     -20.285   2.527  31.266  1.00140.27           C  
ATOM   1074  CD1 LEU A 150     -20.413   2.409  29.740  1.00140.27           C  
ATOM   1075  CD2 LEU A 150     -21.397   1.775  32.016  1.00140.27           C  
ATOM   1076  N   GLY A 151     -17.963   4.556  33.081  1.00 98.38           N  
ATOM   1077  CA  GLY A 151     -18.065   5.841  33.719  1.00 98.38           C  
ATOM   1078  C   GLY A 151     -16.838   6.672  33.436  1.00 98.38           C  
ATOM   1079  O   GLY A 151     -16.959   7.817  33.006  1.00 98.38           O  
ATOM   1080  N   ALA A 152     -15.610   6.136  33.663  1.00125.98           N  
ATOM   1081  CA  ALA A 152     -14.486   6.911  33.301  1.00125.98           C  
ATOM   1082  C   ALA A 152     -14.282   6.607  31.856  1.00125.98           C  
ATOM   1083  O   ALA A 152     -13.248   6.082  31.450  1.00125.98           O  
ATOM   1084  CB  ALA A 152     -13.202   6.520  34.048  1.00125.98           C  
ATOM   1085  N   SER A 153     -15.330   6.890  31.060  1.00 94.76           N  
ATOM   1086  CA  SER A 153     -15.326   6.838  29.628  1.00 94.76           C  
ATOM   1087  C   SER A 153     -14.911   8.196  29.222  1.00 94.76           C  
ATOM   1088  O   SER A 153     -14.795   8.504  28.034  1.00 94.76           O  
ATOM   1089  CB  SER A 153     -16.720   6.598  29.027  1.00 94.76           C  
ATOM   1090  OG  SER A 153     -17.579   7.684  29.343  1.00 94.76           O  
ATOM   1091  N   GLY A 154     -14.628   9.000  30.267  1.00294.58           N  
ATOM   1092  CA  GLY A 154     -14.370  10.399  30.217  1.00294.58           C  
ATOM   1093  C   GLY A 154     -15.638  11.160  30.538  1.00294.58           C  
ATOM   1094  O   GLY A 154     -16.066  11.603  29.447  1.00294.58           O  
ATOM   1095  N   ASP A 155     -16.216  11.327  31.892  1.00302.98           N  
ATOM   1096  CA  ASP A 155     -15.801  10.888  33.296  1.00302.98           C  
ATOM   1097  C   ASP A 155     -16.882  10.709  34.412  1.00302.98           C  
ATOM   1098  O   ASP A 155     -16.725  11.230  35.524  1.00302.98           O  
ATOM   1099  CB  ASP A 155     -14.789  11.859  33.930  1.00302.98           C  
ATOM   1100  CG  ASP A 155     -13.454  11.771  33.203  1.00302.98           C  
ATOM   1101  OD1 ASP A 155     -13.078  10.654  32.759  1.00302.98           O  
ATOM   1102  OD2 ASP A 155     -12.791  12.836  33.079  1.00302.98           O1-
ATOM   1103  N   LEU A 156     -17.960   9.908  34.232  1.00 97.53           N  
ATOM   1104  CA  LEU A 156     -19.007   9.785  35.240  1.00 97.53           C  
ATOM   1105  C   LEU A 156     -18.605   9.091  36.527  1.00 97.53           C  
ATOM   1106  O   LEU A 156     -18.765   9.654  37.609  1.00 97.53           O  
ATOM   1107  CB  LEU A 156     -20.221   9.011  34.701  1.00 97.53           C  
ATOM   1108  CG  LEU A 156     -20.925   9.692  33.513  1.00 97.53           C  
ATOM   1109  CD1 LEU A 156     -22.131   8.866  33.038  1.00 97.53           C  
ATOM   1110  CD2 LEU A 156     -21.295  11.147  33.837  1.00 97.53           C  
ATOM   1111  N   ALA A 157     -18.051   7.861  36.459  1.00 75.24           N  
ATOM   1112  CA  ALA A 157     -17.784   7.110  37.659  1.00 75.24           C  
ATOM   1113  C   ALA A 157     -16.825   7.816  38.583  1.00 75.24           C  
ATOM   1114  O   ALA A 157     -17.192   8.027  39.740  1.00 75.24           O  
ATOM   1115  CB  ALA A 157     -17.190   5.725  37.348  1.00 75.24           C  
ATOM   1116  N   PRO A 158     -15.644   8.235  38.176  1.00 92.96           N  
ATOM   1117  CA  PRO A 158     -14.719   8.857  39.086  1.00 92.96           C  
ATOM   1118  C   PRO A 158     -15.337  10.040  39.766  1.00 92.96           C  
ATOM   1119  O   PRO A 158     -15.064  10.255  40.945  1.00 92.96           O  
ATOM   1120  CB  PRO A 158     -13.505   9.251  38.242  1.00 92.96           C  
ATOM   1121  CG  PRO A 158     -14.102   9.461  36.840  1.00 92.96           C  
ATOM   1122  CD  PRO A 158     -15.260   8.451  36.787  1.00 92.96           C  
ATOM   1123  N   LEU A 159     -16.130  10.844  39.036  1.00129.47           N  
ATOM   1124  CA  LEU A 159     -16.800  11.979  39.606  1.00129.47           C  
ATOM   1125  C   LEU A 159     -17.941  11.528  40.460  1.00129.47           C  
ATOM   1126  O   LEU A 159     -18.363  12.246  41.367  1.00129.47           O  
ATOM   1127  CB  LEU A 159     -17.287  13.013  38.576  1.00129.47           C  
ATOM   1128  CG  LEU A 159     -16.119  13.807  37.951  1.00129.47           C  
ATOM   1129  CD1 LEU A 159     -15.207  12.916  37.098  1.00129.47           C  
ATOM   1130  CD2 LEU A 159     -16.620  15.044  37.196  1.00129.47           C  
ATOM   1131  N   SER A 160     -18.514  10.346  40.159  1.00 52.00           N  
ATOM   1132  CA  SER A 160     -19.627   9.848  40.916  1.00 52.00           C  
ATOM   1133  C   SER A 160     -19.192   9.598  42.327  1.00 52.00           C  
ATOM   1134  O   SER A 160     -19.989   9.720  43.254  1.00 52.00           O  
ATOM   1135  CB  SER A 160     -20.182   8.519  40.374  1.00 52.00           C  
ATOM   1136  OG  SER A 160     -20.739   8.709  39.082  1.00 52.00           O  
ATOM   1137  N   HIS A 161     -17.924   9.191  42.524  1.00 55.32           N  
ATOM   1138  CA  HIS A 161     -17.402   8.940  43.842  1.00 55.32           C  
ATOM   1139  C   HIS A 161     -17.249  10.220  44.613  1.00 55.32           C  
ATOM   1140  O   HIS A 161     -17.539  10.271  45.808  1.00 55.32           O  
ATOM   1141  CB  HIS A 161     -16.033   8.239  43.825  1.00 55.32           C  
ATOM   1142  CG  HIS A 161     -16.126   6.769  43.532  1.00 55.32           C  
ATOM   1143  CD2 HIS A 161     -16.102   5.711  44.391  1.00 55.32           C  
ATOM   1144  ND1 HIS A 161     -16.253   6.226  42.273  1.00 55.32           N  
ATOM   1145  CE1 HIS A 161     -16.298   4.878  42.430  1.00 55.32           C  
ATOM   1146  NE2 HIS A 161     -16.210   4.519  43.698  1.00 55.32           N  
ATOM   1147  N   VAL A 162     -16.768  11.288  43.946  1.00 54.76           N  
ATOM   1148  CA  VAL A 162     -16.556  12.547  44.611  1.00 54.76           C  
ATOM   1149  C   VAL A 162     -17.881  13.064  45.069  1.00 54.76           C  
ATOM   1150  O   VAL A 162     -17.988  13.691  46.122  1.00 54.76           O  
ATOM   1151  CB  VAL A 162     -16.007  13.630  43.722  1.00 54.76           C  
ATOM   1152  CG1 VAL A 162     -15.975  14.932  44.541  1.00 54.76           C  
ATOM   1153  CG2 VAL A 162     -14.629  13.219  43.179  1.00 54.76           C  
ATOM   1154  N   ALA A 163     -18.915  12.859  44.233  1.00 49.03           N  
ATOM   1155  CA  ALA A 163     -20.257  13.291  44.495  1.00 49.03           C  
ATOM   1156  C   ALA A 163     -20.818  12.540  45.662  1.00 49.03           C  
ATOM   1157  O   ALA A 163     -21.631  13.075  46.415  1.00 49.03           O  
ATOM   1158  CB  ALA A 163     -21.201  13.058  43.302  1.00 49.03           C  
ATOM   1159  N   SER A 164     -20.434  11.258  45.808  1.00 41.21           N  
ATOM   1160  CA  SER A 164     -20.954  10.412  46.850  1.00 41.21           C  
ATOM   1161  C   SER A 164     -20.560  10.936  48.201  1.00 41.21           C  
ATOM   1162  O   SER A 164     -21.331  10.865  49.154  1.00 41.21           O  
ATOM   1163  CB  SER A 164     -20.449   8.960  46.747  1.00 41.21           C  
ATOM   1164  OG  SER A 164     -20.989   8.167  47.795  1.00 41.21           O  
ATOM   1165  N   THR A 165     -19.342  11.481  48.329  1.00 47.06           N  
ATOM   1166  CA  THR A 165     -18.874  11.953  49.603  1.00 47.06           C  
ATOM   1167  C   THR A 165     -19.693  13.132  50.043  1.00 47.06           C  
ATOM   1168  O   THR A 165     -19.939  13.310  51.235  1.00 47.06           O  
ATOM   1169  CB  THR A 165     -17.433  12.367  49.567  1.00 47.06           C  
ATOM   1170  CG2 THR A 165     -16.598  11.157  49.111  1.00 47.06           C  
ATOM   1171  OG1 THR A 165     -17.251  13.452  48.669  1.00 47.06           O  
ATOM   1172  N   LEU A 166     -20.126  13.981  49.090  1.00 58.21           N  
ATOM   1173  CA  LEU A 166     -20.863  15.172  49.421  1.00 58.21           C  
ATOM   1174  C   LEU A 166     -22.168  14.803  50.061  1.00 58.21           C  
ATOM   1175  O   LEU A 166     -22.639  15.473  50.977  1.00 58.21           O  
ATOM   1176  CB  LEU A 166     -21.178  16.041  48.193  1.00 58.21           C  
ATOM   1177  CG  LEU A 166     -19.915  16.611  47.524  1.00 58.21           C  
ATOM   1178  CD1 LEU A 166     -20.269  17.475  46.302  1.00 58.21           C  
ATOM   1179  CD2 LEU A 166     -19.023  17.339  48.547  1.00 58.21           C  
ATOM   1180  N   ILE A 167     -22.804  13.743  49.540  1.00114.31           N  
ATOM   1181  CA  ILE A 167     -24.043  13.204  50.021  1.00114.31           C  
ATOM   1182  C   ILE A 167     -23.839  12.546  51.344  1.00114.31           C  
ATOM   1183  O   ILE A 167     -24.802  12.123  51.976  1.00114.31           O  
ATOM   1184  CB  ILE A 167     -24.782  12.318  49.046  1.00114.31           C  
ATOM   1185  CG1 ILE A 167     -24.013  11.050  48.670  1.00114.31           C  
ATOM   1186  CG2 ILE A 167     -25.124  13.188  47.827  1.00114.31           C  
ATOM   1187  CD1 ILE A 167     -24.791  10.128  47.729  1.00114.31           C  
ATOM   1188  N   GLY A 168     -22.574  12.298  51.730  1.00 35.78           N  
ATOM   1189  CA  GLY A 168     -22.321  11.687  53.003  1.00 35.78           C  
ATOM   1190  C   GLY A 168     -22.202  10.221  52.765  1.00 35.78           C  
ATOM   1191  O   GLY A 168     -22.303   9.418  53.691  1.00 35.78           O  
ATOM   1192  N   GLU A 169     -21.983   9.840  51.493  1.00 60.68           N  
ATOM   1193  CA  GLU A 169     -21.879   8.456  51.146  1.00 60.68           C  
ATOM   1194  C   GLU A 169     -20.525   8.222  50.546  1.00 60.68           C  
ATOM   1195  O   GLU A 169     -19.722   9.143  50.404  1.00 60.68           O  
ATOM   1196  CB  GLU A 169     -22.951   8.023  50.129  1.00 60.68           C  
ATOM   1197  CG  GLU A 169     -24.376   8.118  50.693  1.00 60.68           C  
ATOM   1198  CD  GLU A 169     -25.373   7.868  49.566  1.00 60.68           C  
ATOM   1199  OE1 GLU A 169     -24.969   7.286  48.525  1.00 60.68           O  
ATOM   1200  OE2 GLU A 169     -26.556   8.272  49.730  1.00 60.68           O1-
ATOM   1201  N   GLY A 170     -20.224   6.947  50.227  1.00 26.67           N  
ATOM   1202  CA  GLY A 170     -18.974   6.617  49.602  1.00 26.67           C  
ATOM   1203  C   GLY A 170     -17.891   6.593  50.632  1.00 26.67           C  
ATOM   1204  O   GLY A 170     -18.151   6.505  51.832  1.00 26.67           O  
ATOM   1205  N   TYR A 171     -16.626   6.672  50.168  1.00 50.16           N  
ATOM   1206  CA  TYR A 171     -15.498   6.600  51.056  1.00 50.16           C  
ATOM   1207  C   TYR A 171     -14.629   7.800  50.828  1.00 50.16           C  
ATOM   1208  O   TYR A 171     -14.629   8.386  49.746  1.00 50.16           O  
ATOM   1209  CB  TYR A 171     -14.598   5.379  50.801  1.00 50.16           C  
ATOM   1210  CG  TYR A 171     -15.385   4.148  51.088  1.00 50.16           C  
ATOM   1211  CD1 TYR A 171     -16.236   3.623  50.142  1.00 50.16           C  
ATOM   1212  CD2 TYR A 171     -15.267   3.518  52.304  1.00 50.16           C  
ATOM   1213  CE1 TYR A 171     -16.960   2.485  50.407  1.00 50.16           C  
ATOM   1214  CE2 TYR A 171     -15.987   2.380  52.575  1.00 50.16           C  
ATOM   1215  CZ  TYR A 171     -16.837   1.863  51.627  1.00 50.16           C  
ATOM   1216  OH  TYR A 171     -17.575   0.694  51.908  1.00 50.16           O  
ATOM   1217  N   VAL A 172     -13.865   8.200  51.868  1.00 49.56           N  
ATOM   1218  CA  VAL A 172     -12.969   9.318  51.762  1.00 49.56           C  
ATOM   1219  C   VAL A 172     -11.583   8.773  51.928  1.00 49.56           C  
ATOM   1220  O   VAL A 172     -11.392   7.725  52.542  1.00 49.56           O  
ATOM   1221  CB  VAL A 172     -13.172  10.376  52.811  1.00 49.56           C  
ATOM   1222  CG1 VAL A 172     -14.611  10.907  52.706  1.00 49.56           C  
ATOM   1223  CG2 VAL A 172     -12.798   9.808  54.186  1.00 49.56           C  
ATOM   1224  N   LEU A 173     -10.572   9.478  51.381  1.00 55.72           N  
ATOM   1225  CA  LEU A 173      -9.229   8.968  51.398  1.00 55.72           C  
ATOM   1226  C   LEU A 173      -8.588   9.264  52.720  1.00 55.72           C  
ATOM   1227  O   LEU A 173      -8.488  10.418  53.133  1.00 55.72           O  
ATOM   1228  CB  LEU A 173      -8.343   9.585  50.303  1.00 55.72           C  
ATOM   1229  CG  LEU A 173      -6.921   8.996  50.243  1.00 55.72           C  
ATOM   1230  CD1 LEU A 173      -6.955   7.509  49.852  1.00 55.72           C  
ATOM   1231  CD2 LEU A 173      -6.013   9.830  49.325  1.00 55.72           C  
ATOM   1232  N   ARG A 174      -8.148   8.201  53.428  1.00116.29           N  
ATOM   1233  CA  ARG A 174      -7.469   8.379  54.679  1.00116.29           C  
ATOM   1234  C   ARG A 174      -6.332   7.415  54.776  1.00116.29           C  
ATOM   1235  O   ARG A 174      -6.505   6.204  54.668  1.00116.29           O  
ATOM   1236  CB  ARG A 174      -8.346   8.150  55.922  1.00116.29           C  
ATOM   1237  CG  ARG A 174      -9.089   9.405  56.377  1.00116.29           C  
ATOM   1238  CD  ARG A 174      -9.715   9.269  57.765  1.00116.29           C  
ATOM   1239  NE  ARG A 174      -9.970  10.647  58.268  1.00116.29           N  
ATOM   1240  CZ  ARG A 174     -11.155  10.969  58.860  1.00116.29           C  
ATOM   1241  NH1 ARG A 174     -12.151  10.039  58.943  1.00116.29           N1+
ATOM   1242  NH2 ARG A 174     -11.344  12.226  59.355  1.00116.29           N  
ATOM   1243  N   ASP A 175      -5.117   7.952  54.991  1.00 52.23           N  
ATOM   1244  CA  ASP A 175      -3.955   7.137  55.194  1.00 52.23           C  
ATOM   1245  C   ASP A 175      -3.790   6.190  54.052  1.00 52.23           C  
ATOM   1246  O   ASP A 175      -3.255   5.095  54.226  1.00 52.23           O  
ATOM   1247  CB  ASP A 175      -4.033   6.269  56.464  1.00 52.23           C  
ATOM   1248  CG  ASP A 175      -3.959   7.152  57.701  1.00 52.23           C  
ATOM   1249  OD1 ASP A 175      -3.869   8.399  57.545  1.00 52.23           O  
ATOM   1250  OD2 ASP A 175      -3.988   6.581  58.823  1.00 52.23           O1-
ATOM   1251  N   GLY A 176      -4.237   6.577  52.847  1.00 28.63           N  
ATOM   1252  CA  GLY A 176      -4.035   5.717  51.722  1.00 28.63           C  
ATOM   1253  C   GLY A 176      -5.204   4.787  51.576  1.00 28.63           C  
ATOM   1254  O   GLY A 176      -5.395   4.202  50.511  1.00 28.63           O  
ATOM   1255  N   ARG A 177      -6.037   4.641  52.627  1.00 62.61           N  
ATOM   1256  CA  ARG A 177      -7.138   3.716  52.555  1.00 62.61           C  
ATOM   1257  C   ARG A 177      -8.427   4.479  52.672  1.00 62.61           C  
ATOM   1258  O   ARG A 177      -8.452   5.620  53.134  1.00 62.61           O  
ATOM   1259  CB  ARG A 177      -7.137   2.668  53.680  1.00 62.61           C  
ATOM   1260  CG  ARG A 177      -5.842   1.861  53.753  1.00 62.61           C  
ATOM   1261  CD  ARG A 177      -5.960   0.572  54.567  1.00 62.61           C  
ATOM   1262  NE  ARG A 177      -4.572   0.086  54.814  1.00 62.61           N  
ATOM   1263  CZ  ARG A 177      -3.815  -0.387  53.782  1.00 62.61           C  
ATOM   1264  NH1 ARG A 177      -4.301  -0.354  52.507  1.00 62.61           N1+
ATOM   1265  NH2 ARG A 177      -2.566  -0.882  54.025  1.00 62.61           N  
ATOM   1266  N   PRO A 178      -9.494   3.873  52.207  1.00162.95           N  
ATOM   1267  CA  PRO A 178     -10.796   4.496  52.264  1.00162.95           C  
ATOM   1268  C   PRO A 178     -11.443   4.351  53.604  1.00162.95           C  
ATOM   1269  O   PRO A 178     -11.052   3.473  54.374  1.00162.95           O  
ATOM   1270  CB  PRO A 178     -11.642   3.831  51.183  1.00162.95           C  
ATOM   1271  CG  PRO A 178     -10.617   3.284  50.185  1.00162.95           C  
ATOM   1272  CD  PRO A 178      -9.367   3.014  51.039  1.00162.95           C  
ATOM   1273  N   VAL A 179     -12.447   5.203  53.892  1.00140.32           N  
ATOM   1274  CA  VAL A 179     -13.144   5.108  55.138  1.00140.32           C  
ATOM   1275  C   VAL A 179     -14.525   5.643  54.889  1.00140.32           C  
ATOM   1276  O   VAL A 179     -14.681   6.623  54.164  1.00140.32           O  
ATOM   1277  CB  VAL A 179     -12.457   5.931  56.197  1.00140.32           C  
ATOM   1278  CG1 VAL A 179     -12.674   7.415  55.892  1.00140.32           C  
ATOM   1279  CG2 VAL A 179     -12.921   5.501  57.587  1.00140.32           C  
ATOM   1280  N   GLU A 180     -15.565   5.028  55.496  1.00 53.92           N  
ATOM   1281  CA  GLU A 180     -16.918   5.438  55.241  1.00 53.92           C  
ATOM   1282  C   GLU A 180     -17.025   6.904  55.522  1.00 53.92           C  
ATOM   1283  O   GLU A 180     -16.538   7.409  56.530  1.00 53.92           O  
ATOM   1284  CB  GLU A 180     -17.952   4.685  56.095  1.00 53.92           C  
ATOM   1285  CG  GLU A 180     -18.074   3.202  55.741  1.00 53.92           C  
ATOM   1286  CD  GLU A 180     -18.912   2.526  56.815  1.00 53.92           C  
ATOM   1287  OE1 GLU A 180     -20.032   3.027  57.108  1.00 53.92           O  
ATOM   1288  OE2 GLU A 180     -18.436   1.493  57.358  1.00 53.92           O1-
ATOM   1289  N   THR A 181     -17.673   7.620  54.589  1.00 47.22           N  
ATOM   1290  CA  THR A 181     -17.781   9.048  54.616  1.00 47.22           C  
ATOM   1291  C   THR A 181     -18.578   9.449  55.815  1.00 47.22           C  
ATOM   1292  O   THR A 181     -18.377  10.529  56.371  1.00 47.22           O  
ATOM   1293  CB  THR A 181     -18.461   9.580  53.391  1.00 47.22           C  
ATOM   1294  CG2 THR A 181     -18.433  11.116  53.437  1.00 47.22           C  
ATOM   1295  OG1 THR A 181     -17.776   9.134  52.230  1.00 47.22           O  
ATOM   1296  N   ALA A 182     -19.519   8.590  56.243  1.00 33.07           N  
ATOM   1297  CA  ALA A 182     -20.377   8.934  57.338  1.00 33.07           C  
ATOM   1298  C   ALA A 182     -19.561   9.191  58.566  1.00 33.07           C  
ATOM   1299  O   ALA A 182     -19.844  10.131  59.307  1.00 33.07           O  
ATOM   1300  CB  ALA A 182     -21.382   7.819  57.679  1.00 33.07           C  
ATOM   1301  N   GLN A 183     -18.538   8.361  58.837  1.00 84.29           N  
ATOM   1302  CA  GLN A 183     -17.776   8.550  60.038  1.00 84.29           C  
ATOM   1303  C   GLN A 183     -16.968   9.811  59.987  1.00 84.29           C  
ATOM   1304  O   GLN A 183     -16.900  10.548  60.968  1.00 84.29           O  
ATOM   1305  CB  GLN A 183     -16.810   7.398  60.357  1.00 84.29           C  
ATOM   1306  CG  GLN A 183     -17.498   6.137  60.891  1.00 84.29           C  
ATOM   1307  CD  GLN A 183     -18.059   5.334  59.732  1.00 84.29           C  
ATOM   1308  NE2 GLN A 183     -18.541   4.096  60.028  1.00 84.29           N  
ATOM   1309  OE1 GLN A 183     -18.069   5.797  58.594  1.00 84.29           O  
ATOM   1310  N   VAL A 184     -16.335  10.091  58.834  1.00111.53           N  
ATOM   1311  CA  VAL A 184     -15.446  11.208  58.703  1.00111.53           C  
ATOM   1312  C   VAL A 184     -16.176  12.506  58.880  1.00111.53           C  
ATOM   1313  O   VAL A 184     -15.701  13.398  59.581  1.00111.53           O  
ATOM   1314  CB  VAL A 184     -14.753  11.210  57.366  1.00111.53           C  
ATOM   1315  CG1 VAL A 184     -15.779  11.466  56.251  1.00111.53           C  
ATOM   1316  CG2 VAL A 184     -13.605  12.224  57.403  1.00111.53           C  
ATOM   1317  N   LEU A 185     -17.366  12.648  58.266  1.00 57.32           N  
ATOM   1318  CA  LEU A 185     -18.068  13.902  58.318  1.00 57.32           C  
ATOM   1319  C   LEU A 185     -18.437  14.242  59.729  1.00 57.32           C  
ATOM   1320  O   LEU A 185     -18.168  15.346  60.197  1.00 57.32           O  
ATOM   1321  CB  LEU A 185     -19.336  13.918  57.446  1.00 57.32           C  
ATOM   1322  CG  LEU A 185     -19.022  13.835  55.937  1.00 57.32           C  
ATOM   1323  CD1 LEU A 185     -20.295  13.926  55.082  1.00 57.32           C  
ATOM   1324  CD2 LEU A 185     -17.956  14.870  55.533  1.00 57.32           C  
ATOM   1325  N   ALA A 186     -19.009  13.279  60.469  1.00 38.33           N  
ATOM   1326  CA  ALA A 186     -19.411  13.521  61.823  1.00 38.33           C  
ATOM   1327  C   ALA A 186     -18.166  13.885  62.555  1.00 38.33           C  
ATOM   1328  O   ALA A 186     -18.182  14.676  63.497  1.00 38.33           O  
ATOM   1329  CB  ALA A 186     -20.002  12.273  62.502  1.00 38.33           C  
ATOM   1330  N   GLU A 187     -17.042  13.285  62.131  1.00 61.33           N  
ATOM   1331  CA  GLU A 187     -15.791  13.517  62.777  1.00 61.33           C  
ATOM   1332  C   GLU A 187     -15.439  14.973  62.654  1.00 61.33           C  
ATOM   1333  O   GLU A 187     -14.887  15.553  63.583  1.00 61.33           O  
ATOM   1334  CB  GLU A 187     -14.661  12.675  62.163  1.00 61.33           C  
ATOM   1335  CG  GLU A 187     -13.367  12.699  62.972  1.00 61.33           C  
ATOM   1336  CD  GLU A 187     -12.446  11.643  62.379  1.00 61.33           C  
ATOM   1337  OE1 GLU A 187     -12.972  10.632  61.841  1.00 61.33           O  
ATOM   1338  OE2 GLU A 187     -11.204  11.834  62.460  1.00 61.33           O1-
ATOM   1339  N   ARG A 188     -15.680  15.589  61.483  1.00224.74           N  
ATOM   1340  CA  ARG A 188     -15.414  16.985  61.249  1.00224.74           C  
ATOM   1341  C   ARG A 188     -16.437  17.929  61.812  1.00224.74           C  
ATOM   1342  O   ARG A 188     -16.106  19.079  62.098  1.00224.74           O  
ATOM   1343  CB  ARG A 188     -15.160  17.332  59.773  1.00224.74           C  
ATOM   1344  CG  ARG A 188     -16.241  16.872  58.800  1.00224.74           C  
ATOM   1345  CD  ARG A 188     -15.751  15.739  57.896  1.00224.74           C  
ATOM   1346  NE  ARG A 188     -14.551  16.248  57.172  1.00224.74           N  
ATOM   1347  CZ  ARG A 188     -13.308  16.133  57.731  1.00224.74           C  
ATOM   1348  NH1 ARG A 188     -13.146  15.480  58.918  1.00224.74           N1+
ATOM   1349  NH2 ARG A 188     -12.222  16.677  57.110  1.00224.74           N  
ATOM   1350  N   GLY A 189     -17.706  17.504  61.976  1.00 38.90           N  
ATOM   1351  CA  GLY A 189     -18.700  18.434  62.432  1.00 38.90           C  
ATOM   1352  C   GLY A 189     -19.515  18.883  61.254  1.00 38.90           C  
ATOM   1353  O   GLY A 189     -20.119  19.953  61.280  1.00 38.90           O  
ATOM   1354  N   ILE A 190     -19.545  18.068  60.179  1.00 58.89           N  
ATOM   1355  CA  ILE A 190     -20.306  18.393  59.006  1.00 58.89           C  
ATOM   1356  C   ILE A 190     -21.333  17.316  58.806  1.00 58.89           C  
ATOM   1357  O   ILE A 190     -21.108  16.165  59.178  1.00 58.89           O  
ATOM   1358  CB  ILE A 190     -19.464  18.430  57.763  1.00 58.89           C  
ATOM   1359  CG1 ILE A 190     -18.331  19.460  57.919  1.00 58.89           C  
ATOM   1360  CG2 ILE A 190     -20.388  18.714  56.568  1.00 58.89           C  
ATOM   1361  CD1 ILE A 190     -17.259  19.346  56.837  1.00 58.89           C  
ATOM   1362  N   GLU A 191     -22.514  17.678  58.254  1.00106.98           N  
ATOM   1363  CA  GLU A 191     -23.539  16.707  57.972  1.00106.98           C  
ATOM   1364  C   GLU A 191     -23.739  16.629  56.493  1.00106.98           C  
ATOM   1365  O   GLU A 191     -23.522  17.589  55.750  1.00106.98           O  
ATOM   1366  CB  GLU A 191     -24.906  16.990  58.622  1.00106.98           C  
ATOM   1367  CG  GLU A 191     -25.069  16.406  60.028  1.00106.98           C  
ATOM   1368  CD  GLU A 191     -24.030  17.007  60.955  1.00106.98           C  
ATOM   1369  OE1 GLU A 191     -24.128  18.229  61.248  1.00106.98           O  
ATOM   1370  OE2 GLU A 191     -23.122  16.247  61.384  1.00106.98           O1-
ATOM   1371  N   PRO A 192     -24.169  15.478  56.056  1.00 69.63           N  
ATOM   1372  CA  PRO A 192     -24.330  15.231  54.649  1.00 69.63           C  
ATOM   1373  C   PRO A 192     -25.360  16.125  54.033  1.00 69.63           C  
ATOM   1374  O   PRO A 192     -26.292  16.527  54.727  1.00 69.63           O  
ATOM   1375  CB  PRO A 192     -24.617  13.735  54.526  1.00 69.63           C  
ATOM   1376  CG  PRO A 192     -23.892  13.132  55.746  1.00 69.63           C  
ATOM   1377  CD  PRO A 192     -23.906  14.255  56.798  1.00 69.63           C  
ATOM   1378  N   LEU A 193     -25.173  16.475  52.741  1.00 72.47           N  
ATOM   1379  CA  LEU A 193     -26.030  17.353  51.994  1.00 72.47           C  
ATOM   1380  C   LEU A 193     -27.126  16.602  51.306  1.00 72.47           C  
ATOM   1381  O   LEU A 193     -27.146  15.372  51.284  1.00 72.47           O  
ATOM   1382  CB  LEU A 193     -25.306  18.148  50.894  1.00 72.47           C  
ATOM   1383  CG  LEU A 193     -24.396  19.273  51.415  1.00 72.47           C  
ATOM   1384  CD1 LEU A 193     -23.713  20.013  50.253  1.00 72.47           C  
ATOM   1385  CD2 LEU A 193     -25.171  20.224  52.338  1.00 72.47           C  
ATOM   1386  N   GLU A 194     -28.084  17.372  50.741  1.00 68.14           N  
ATOM   1387  CA  GLU A 194     -29.214  16.867  50.006  1.00 68.14           C  
ATOM   1388  C   GLU A 194     -29.074  17.329  48.586  1.00 68.14           C  
ATOM   1389  O   GLU A 194     -28.822  18.506  48.340  1.00 68.14           O  
ATOM   1390  CB  GLU A 194     -30.551  17.446  50.501  1.00 68.14           C  
ATOM   1391  CG  GLU A 194     -31.734  17.122  49.589  1.00 68.14           C  
ATOM   1392  CD  GLU A 194     -32.927  17.940  50.064  1.00 68.14           C  
ATOM   1393  OE1 GLU A 194     -32.847  18.507  51.188  1.00 68.14           O  
ATOM   1394  OE2 GLU A 194     -33.928  18.018  49.305  1.00 68.14           O1-
ATOM   1395  N   LEU A 195     -29.254  16.422  47.604  1.00 59.49           N  
ATOM   1396  CA  LEU A 195     -29.091  16.810  46.232  1.00 59.49           C  
ATOM   1397  C   LEU A 195     -30.415  17.218  45.667  1.00 59.49           C  
ATOM   1398  O   LEU A 195     -31.384  16.461  45.669  1.00 59.49           O  
ATOM   1399  CB  LEU A 195     -28.525  15.681  45.352  1.00 59.49           C  
ATOM   1400  CG  LEU A 195     -27.071  15.300  45.706  1.00 59.49           C  
ATOM   1401  CD1 LEU A 195     -26.548  14.167  44.808  1.00 59.49           C  
ATOM   1402  CD2 LEU A 195     -26.152  16.534  45.668  1.00 59.49           C  
ATOM   1403  N   ARG A 196     -30.465  18.464  45.167  1.00228.26           N  
ATOM   1404  CA  ARG A 196     -31.615  19.052  44.547  1.00228.26           C  
ATOM   1405  C   ARG A 196     -31.563  18.759  43.085  1.00228.26           C  
ATOM   1406  O   ARG A 196     -30.725  17.992  42.619  1.00228.26           O  
ATOM   1407  CB  ARG A 196     -31.678  20.576  44.671  1.00228.26           C  
ATOM   1408  CG  ARG A 196     -32.173  21.037  46.029  1.00228.26           C  
ATOM   1409  CD  ARG A 196     -33.429  20.290  46.464  1.00228.26           C  
ATOM   1410  NE  ARG A 196     -34.179  21.237  47.321  1.00228.26           N  
ATOM   1411  CZ  ARG A 196     -34.957  22.177  46.714  1.00228.26           C  
ATOM   1412  NH1 ARG A 196     -35.120  22.163  45.358  1.00228.26           N1+
ATOM   1413  NH2 ARG A 196     -35.552  23.153  47.457  1.00228.26           N  
ATOM   1414  N   PHE A 197     -32.503  19.359  42.327  1.00102.27           N  
ATOM   1415  CA  PHE A 197     -32.577  19.153  40.911  1.00102.27           C  
ATOM   1416  C   PHE A 197     -31.266  19.532  40.290  1.00102.27           C  
ATOM   1417  O   PHE A 197     -30.691  20.579  40.587  1.00102.27           O  
ATOM   1418  CB  PHE A 197     -33.614  20.035  40.192  1.00102.27           C  
ATOM   1419  CG  PHE A 197     -35.017  19.614  40.474  1.00102.27           C  
ATOM   1420  CD1 PHE A 197     -35.570  18.550  39.800  1.00102.27           C  
ATOM   1421  CD2 PHE A 197     -35.795  20.300  41.376  1.00102.27           C  
ATOM   1422  CE1 PHE A 197     -36.869  18.164  40.037  1.00102.27           C  
ATOM   1423  CE2 PHE A 197     -37.095  19.921  41.617  1.00102.27           C  
ATOM   1424  CZ  PHE A 197     -37.637  18.852  40.946  1.00102.27           C  
ATOM   1425  N   LYS A 198     -30.777  18.648  39.395  1.00117.82           N  
ATOM   1426  CA  LYS A 198     -29.596  18.845  38.597  1.00117.82           C  
ATOM   1427  C   LYS A 198     -28.368  18.922  39.455  1.00117.82           C  
ATOM   1428  O   LYS A 198     -27.287  19.251  38.971  1.00117.82           O  
ATOM   1429  CB  LYS A 198     -29.688  20.105  37.712  1.00117.82           C  
ATOM   1430  CG  LYS A 198     -28.516  20.270  36.739  1.00117.82           C  
ATOM   1431  CD  LYS A 198     -28.767  21.279  35.618  1.00117.82           C  
ATOM   1432  CE  LYS A 198     -27.488  21.682  34.880  1.00117.82           C  
ATOM   1433  NZ  LYS A 198     -26.596  20.509  34.728  1.00117.82           N1+
ATOM   1434  N   GLU A 199     -28.499  18.601  40.754  1.00100.61           N  
ATOM   1435  CA  GLU A 199     -27.378  18.657  41.651  1.00100.61           C  
ATOM   1436  C   GLU A 199     -26.431  17.505  41.432  1.00100.61           C  
ATOM   1437  O   GLU A 199     -25.215  17.681  41.449  1.00100.61           O  
ATOM   1438  CB  GLU A 199     -27.845  18.638  43.117  1.00100.61           C  
ATOM   1439  CG  GLU A 199     -28.694  19.863  43.484  1.00100.61           C  
ATOM   1440  CD  GLU A 199     -27.920  20.789  44.413  1.00100.61           C  
ATOM   1441  OE1 GLU A 199     -27.763  20.420  45.609  1.00100.61           O  
ATOM   1442  OE2 GLU A 199     -27.492  21.881  43.954  1.00100.61           O1-
ATOM   1443  N   GLY A 200     -26.971  16.276  41.283  1.00 45.76           N  
ATOM   1444  CA  GLY A 200     -26.180  15.085  41.099  1.00 45.76           C  
ATOM   1445  C   GLY A 200     -25.546  15.019  39.740  1.00 45.76           C  
ATOM   1446  O   GLY A 200     -24.397  14.601  39.597  1.00 45.76           O  
ATOM   1447  N   LEU A 201     -26.316  15.383  38.696  1.00 58.91           N  
ATOM   1448  CA  LEU A 201     -25.876  15.308  37.329  1.00 58.91           C  
ATOM   1449  C   LEU A 201     -24.782  16.293  37.071  1.00 58.91           C  
ATOM   1450  O   LEU A 201     -23.835  16.012  36.336  1.00 58.91           O  
ATOM   1451  CB  LEU A 201     -27.006  15.599  36.331  1.00 58.91           C  
ATOM   1452  CG  LEU A 201     -26.553  15.552  34.861  1.00 58.91           C  
ATOM   1453  CD1 LEU A 201     -26.031  14.161  34.474  1.00 58.91           C  
ATOM   1454  CD2 LEU A 201     -27.667  16.043  33.924  1.00 58.91           C  
ATOM   1455  N   ALA A 202     -24.905  17.496  37.654  1.00 53.73           N  
ATOM   1456  CA  ALA A 202     -23.952  18.552  37.458  1.00 53.73           C  
ATOM   1457  C   ALA A 202     -22.621  18.167  38.034  1.00 53.73           C  
ATOM   1458  O   ALA A 202     -21.580  18.551  37.502  1.00 53.73           O  
ATOM   1459  CB  ALA A 202     -24.377  19.867  38.136  1.00 53.73           C  
ATOM   1460  N   LEU A 203     -22.620  17.460  39.181  1.00 80.54           N  
ATOM   1461  CA  LEU A 203     -21.400  17.085  39.844  1.00 80.54           C  
ATOM   1462  C   LEU A 203     -20.615  16.070  39.059  1.00 80.54           C  
ATOM   1463  O   LEU A 203     -19.389  16.111  38.997  1.00 80.54           O  
ATOM   1464  CB  LEU A 203     -21.665  16.485  41.234  1.00 80.54           C  
ATOM   1465  CG  LEU A 203     -22.284  17.497  42.221  1.00 80.54           C  
ATOM   1466  CD1 LEU A 203     -22.543  16.864  43.599  1.00 80.54           C  
ATOM   1467  CD2 LEU A 203     -21.434  18.774  42.308  1.00 80.54           C  
ATOM   1468  N   ILE A 204     -21.317  15.052  38.548  1.00197.29           N  
ATOM   1469  CA  ILE A 204     -20.809  13.952  37.777  1.00197.29           C  
ATOM   1470  C   ILE A 204     -20.572  14.253  36.334  1.00197.29           C  
ATOM   1471  O   ILE A 204     -19.661  13.684  35.734  1.00197.29           O  
ATOM   1472  CB  ILE A 204     -21.750  12.784  37.868  1.00197.29           C  
ATOM   1473  CG1 ILE A 204     -21.260  11.579  37.061  1.00197.29           C  
ATOM   1474  CG2 ILE A 204     -23.155  13.278  37.492  1.00197.29           C  
ATOM   1475  CD1 ILE A 204     -22.138  10.348  37.281  1.00197.29           C  
ATOM   1476  N   ASN A 205     -21.421  15.098  35.712  1.00 93.92           N  
ATOM   1477  CA  ASN A 205     -21.355  15.199  34.277  1.00 93.92           C  
ATOM   1478  C   ASN A 205     -20.324  16.192  33.833  1.00 93.92           C  
ATOM   1479  O   ASN A 205     -20.655  17.294  33.396  1.00 93.92           O  
ATOM   1480  CB  ASN A 205     -22.709  15.577  33.649  1.00 93.92           C  
ATOM   1481  CG  ASN A 205     -22.706  15.132  32.193  1.00 93.92           C  
ATOM   1482  ND2 ASN A 205     -23.880  15.260  31.518  1.00 93.92           N  
ATOM   1483  OD1 ASN A 205     -21.692  14.671  31.670  1.00 93.92           O  
ATOM   1484  N   GLY A 206     -19.036  15.790  33.857  1.00 63.91           N  
ATOM   1485  CA  GLY A 206     -17.997  16.679  33.426  1.00 63.91           C  
ATOM   1486  C   GLY A 206     -16.713  15.922  33.209  1.00 63.91           C  
ATOM   1487  O   GLY A 206     -16.626  14.708  33.381  1.00 63.91           O  
ATOM   1488  N   THR A 207     -15.710  16.680  32.734  1.00207.02           N  
ATOM   1489  CA  THR A 207     -14.352  16.381  32.370  1.00207.02           C  
ATOM   1490  C   THR A 207     -13.381  16.485  33.520  1.00207.02           C  
ATOM   1491  O   THR A 207     -12.179  16.533  33.278  1.00207.02           O  
ATOM   1492  CB  THR A 207     -13.887  17.315  31.293  1.00207.02           C  
ATOM   1493  CG2 THR A 207     -13.790  18.730  31.885  1.00207.02           C  
ATOM   1494  OG1 THR A 207     -12.639  16.905  30.764  1.00207.02           O  
ATOM   1495  N   SER A 208     -13.838  16.692  34.766  1.00 83.79           N  
ATOM   1496  CA  SER A 208     -12.943  16.972  35.859  1.00 83.79           C  
ATOM   1497  C   SER A 208     -11.869  15.940  36.062  1.00 83.79           C  
ATOM   1498  O   SER A 208     -10.744  16.301  36.404  1.00 83.79           O  
ATOM   1499  CB  SER A 208     -13.679  17.153  37.192  1.00 83.79           C  
ATOM   1500  OG  SER A 208     -14.433  18.356  37.149  1.00 83.79           O  
ATOM   1501  N   GLY A 209     -12.150  14.640  35.878  1.00 55.29           N  
ATOM   1502  CA  GLY A 209     -11.141  13.654  36.162  1.00 55.29           C  
ATOM   1503  C   GLY A 209      -9.930  13.820  35.291  1.00 55.29           C  
ATOM   1504  O   GLY A 209      -8.811  13.906  35.789  1.00 55.29           O  
ATOM   1505  N   MET A 210     -10.120  13.870  33.962  1.00113.75           N  
ATOM   1506  CA  MET A 210      -9.039  13.979  33.024  1.00113.75           C  
ATOM   1507  C   MET A 210      -8.395  15.325  33.139  1.00113.75           C  
ATOM   1508  O   MET A 210      -7.176  15.447  33.023  1.00113.75           O  
ATOM   1509  CB  MET A 210      -9.531  13.815  31.580  1.00113.75           C  
ATOM   1510  CG  MET A 210     -10.424  14.969  31.118  1.00113.75           C  
ATOM   1511  SD  MET A 210     -11.159  14.739  29.473  1.00113.75           S  
ATOM   1512  CE  MET A 210     -12.415  13.562  30.049  1.00113.75           C  
ATOM   1513  N   THR A 211      -9.214  16.376  33.334  1.00 55.89           N  
ATOM   1514  CA  THR A 211      -8.734  17.727  33.400  1.00 55.89           C  
ATOM   1515  C   THR A 211      -7.881  17.906  34.616  1.00 55.89           C  
ATOM   1516  O   THR A 211      -6.792  18.469  34.543  1.00 55.89           O  
ATOM   1517  CB  THR A 211      -9.844  18.726  33.530  1.00 55.89           C  
ATOM   1518  CG2 THR A 211      -9.219  20.124  33.542  1.00 55.89           C  
ATOM   1519  OG1 THR A 211     -10.756  18.617  32.451  1.00 55.89           O  
ATOM   1520  N   GLY A 212      -8.378  17.441  35.778  1.00 30.92           N  
ATOM   1521  CA  GLY A 212      -7.675  17.611  37.016  1.00 30.92           C  
ATOM   1522  C   GLY A 212      -6.407  16.819  37.003  1.00 30.92           C  
ATOM   1523  O   GLY A 212      -5.362  17.295  37.443  1.00 30.92           O  
ATOM   1524  N   LEU A 213      -6.485  15.564  36.526  1.00 59.73           N  
ATOM   1525  CA  LEU A 213      -5.344  14.694  36.485  1.00 59.73           C  
ATOM   1526  C   LEU A 213      -4.348  15.216  35.499  1.00 59.73           C  
ATOM   1527  O   LEU A 213      -3.147  15.241  35.769  1.00 59.73           O  
ATOM   1528  CB  LEU A 213      -5.726  13.262  36.080  1.00 59.73           C  
ATOM   1529  CG  LEU A 213      -4.538  12.283  36.015  1.00 59.73           C  
ATOM   1530  CD1 LEU A 213      -3.813  12.160  37.368  1.00 59.73           C  
ATOM   1531  CD2 LEU A 213      -4.993  10.921  35.462  1.00 59.73           C  
ATOM   1532  N   GLY A 214      -4.827  15.658  34.323  1.00 27.25           N  
ATOM   1533  CA  GLY A 214      -3.953  16.128  33.290  1.00 27.25           C  
ATOM   1534  C   GLY A 214      -3.221  17.340  33.764  1.00 27.25           C  
ATOM   1535  O   GLY A 214      -2.048  17.531  33.448  1.00 27.25           O  
ATOM   1536  N   SER A 215      -3.905  18.205  34.531  1.00 39.20           N  
ATOM   1537  CA  SER A 215      -3.297  19.431  34.960  1.00 39.20           C  
ATOM   1538  C   SER A 215      -2.036  19.126  35.708  1.00 39.20           C  
ATOM   1539  O   SER A 215      -0.993  19.720  35.434  1.00 39.20           O  
ATOM   1540  CB  SER A 215      -4.209  20.249  35.889  1.00 39.20           C  
ATOM   1541  OG  SER A 215      -5.363  20.667  35.176  1.00 39.20           O  
ATOM   1542  N   LEU A 216      -2.090  18.183  36.666  1.00 50.58           N  
ATOM   1543  CA  LEU A 216      -0.919  17.884  37.439  1.00 50.58           C  
ATOM   1544  C   LEU A 216       0.132  17.321  36.533  1.00 50.58           C  
ATOM   1545  O   LEU A 216       1.300  17.700  36.616  1.00 50.58           O  
ATOM   1546  CB  LEU A 216      -1.168  16.833  38.536  1.00 50.58           C  
ATOM   1547  CG  LEU A 216      -2.214  17.253  39.587  1.00 50.58           C  
ATOM   1548  CD1 LEU A 216      -2.394  16.163  40.655  1.00 50.58           C  
ATOM   1549  CD2 LEU A 216      -1.894  18.632  40.185  1.00 50.58           C  
ATOM   1550  N   VAL A 217      -0.264  16.402  35.631  1.00111.52           N  
ATOM   1551  CA  VAL A 217       0.699  15.742  34.797  1.00111.52           C  
ATOM   1552  C   VAL A 217       1.391  16.731  33.906  1.00111.52           C  
ATOM   1553  O   VAL A 217       2.618  16.756  33.850  1.00111.52           O  
ATOM   1554  CB  VAL A 217       0.103  14.631  33.970  1.00111.52           C  
ATOM   1555  CG1 VAL A 217      -0.755  15.194  32.830  1.00111.52           C  
ATOM   1556  CG2 VAL A 217       1.247  13.726  33.503  1.00111.52           C  
ATOM   1557  N   VAL A 218       0.636  17.608  33.220  1.00 39.08           N  
ATOM   1558  CA  VAL A 218       1.227  18.553  32.315  1.00 39.08           C  
ATOM   1559  C   VAL A 218       2.133  19.452  33.098  1.00 39.08           C  
ATOM   1560  O   VAL A 218       3.227  19.784  32.645  1.00 39.08           O  
ATOM   1561  CB  VAL A 218       0.201  19.412  31.628  1.00 39.08           C  
ATOM   1562  CG1 VAL A 218       0.930  20.436  30.743  1.00 39.08           C  
ATOM   1563  CG2 VAL A 218      -0.758  18.500  30.844  1.00 39.08           C  
ATOM   1564  N   GLY A 219       1.694  19.871  34.299  1.00 23.14           N  
ATOM   1565  CA  GLY A 219       2.469  20.771  35.104  1.00 23.14           C  
ATOM   1566  C   GLY A 219       3.760  20.120  35.480  1.00 23.14           C  
ATOM   1567  O   GLY A 219       4.816  20.748  35.431  1.00 23.14           O  
ATOM   1568  N   ARG A 220       3.705  18.844  35.900  1.00121.93           N  
ATOM   1569  CA  ARG A 220       4.892  18.140  36.285  1.00121.93           C  
ATOM   1570  C   ARG A 220       5.726  17.834  35.079  1.00121.93           C  
ATOM   1571  O   ARG A 220       6.951  17.763  35.164  1.00121.93           O  
ATOM   1572  CB  ARG A 220       4.620  16.884  37.141  1.00121.93           C  
ATOM   1573  CG  ARG A 220       4.332  17.284  38.597  1.00121.93           C  
ATOM   1574  CD  ARG A 220       4.092  16.139  39.584  1.00121.93           C  
ATOM   1575  NE  ARG A 220       2.691  15.668  39.413  1.00121.93           N  
ATOM   1576  CZ  ARG A 220       1.910  15.428  40.508  1.00121.93           C  
ATOM   1577  NH1 ARG A 220       2.369  15.693  41.766  1.00121.93           N1+
ATOM   1578  NH2 ARG A 220       0.657  14.917  40.337  1.00121.93           N  
ATOM   1579  N   ALA A 221       5.078  17.636  33.917  1.00 29.56           N  
ATOM   1580  CA  ALA A 221       5.774  17.315  32.705  1.00 29.56           C  
ATOM   1581  C   ALA A 221       6.698  18.437  32.343  1.00 29.56           C  
ATOM   1582  O   ALA A 221       7.837  18.200  31.941  1.00 29.56           O  
ATOM   1583  CB  ALA A 221       4.824  17.098  31.513  1.00 29.56           C  
ATOM   1584  N   LEU A 222       6.243  19.699  32.495  1.00 55.75           N  
ATOM   1585  CA  LEU A 222       7.060  20.814  32.107  1.00 55.75           C  
ATOM   1586  C   LEU A 222       8.311  20.836  32.929  1.00 55.75           C  
ATOM   1587  O   LEU A 222       9.386  21.142  32.418  1.00 55.75           O  
ATOM   1588  CB  LEU A 222       6.358  22.183  32.212  1.00 55.75           C  
ATOM   1589  CG  LEU A 222       5.282  22.402  31.127  1.00 55.75           C  
ATOM   1590  CD1 LEU A 222       4.655  23.805  31.226  1.00 55.75           C  
ATOM   1591  CD2 LEU A 222       5.836  22.112  29.722  1.00 55.75           C  
ATOM   1592  N   GLU A 223       8.206  20.518  34.230  1.00 45.35           N  
ATOM   1593  CA  GLU A 223       9.368  20.511  35.074  1.00 45.35           C  
ATOM   1594  C   GLU A 223      10.290  19.427  34.614  1.00 45.35           C  
ATOM   1595  O   GLU A 223      11.507  19.592  34.637  1.00 45.35           O  
ATOM   1596  CB  GLU A 223       9.042  20.281  36.560  1.00 45.35           C  
ATOM   1597  CG  GLU A 223       8.297  21.462  37.188  1.00 45.35           C  
ATOM   1598  CD  GLU A 223       8.018  21.145  38.652  1.00 45.35           C  
ATOM   1599  OE1 GLU A 223       7.144  20.274  38.909  1.00 45.35           O  
ATOM   1600  OE2 GLU A 223       8.674  21.764  39.529  1.00 45.35           O1-
ATOM   1601  N   GLN A 224       9.733  18.285  34.170  1.00 50.34           N  
ATOM   1602  CA  GLN A 224      10.541  17.180  33.749  1.00 50.34           C  
ATOM   1603  C   GLN A 224      11.356  17.628  32.581  1.00 50.34           C  
ATOM   1604  O   GLN A 224      12.528  17.286  32.481  1.00 50.34           O  
ATOM   1605  CB  GLN A 224       9.701  15.960  33.331  1.00 50.34           C  
ATOM   1606  CG  GLN A 224      10.523  14.686  33.139  1.00 50.34           C  
ATOM   1607  CD  GLN A 224       9.551  13.524  32.999  1.00 50.34           C  
ATOM   1608  NE2 GLN A 224       9.521  12.635  34.028  1.00 50.34           N  
ATOM   1609  OE1 GLN A 224       8.831  13.413  32.008  1.00 50.34           O  
ATOM   1610  N   ALA A 225      10.763  18.414  31.666  1.00 27.65           N  
ATOM   1611  CA  ALA A 225      11.488  18.895  30.524  1.00 27.65           C  
ATOM   1612  C   ALA A 225      12.608  19.759  31.013  1.00 27.65           C  
ATOM   1613  O   ALA A 225      13.720  19.710  30.485  1.00 27.65           O  
ATOM   1614  CB  ALA A 225      10.613  19.741  29.579  1.00 27.65           C  
ATOM   1615  N   GLN A 226      12.333  20.590  32.037  1.00 50.56           N  
ATOM   1616  CA  GLN A 226      13.325  21.478  32.573  1.00 50.56           C  
ATOM   1617  C   GLN A 226      14.414  20.682  33.227  1.00 50.56           C  
ATOM   1618  O   GLN A 226      15.593  21.006  33.108  1.00 50.56           O  
ATOM   1619  CB  GLN A 226      12.751  22.476  33.595  1.00 50.56           C  
ATOM   1620  CG  GLN A 226      11.777  23.481  32.968  1.00 50.56           C  
ATOM   1621  CD  GLN A 226      11.281  24.423  34.059  1.00 50.56           C  
ATOM   1622  NE2 GLN A 226      12.160  25.370  34.481  1.00 50.56           N  
ATOM   1623  OE1 GLN A 226      10.145  24.326  34.521  1.00 50.56           O  
ATOM   1624  N   GLN A 227      14.034  19.620  33.959  1.00 63.24           N  
ATOM   1625  CA  GLN A 227      14.964  18.769  34.648  1.00 63.24           C  
ATOM   1626  C   GLN A 227      15.740  17.967  33.647  1.00 63.24           C  
ATOM   1627  O   GLN A 227      16.900  17.626  33.866  1.00 63.24           O  
ATOM   1628  CB  GLN A 227      14.263  17.810  35.632  1.00 63.24           C  
ATOM   1629  CG  GLN A 227      13.581  18.557  36.783  1.00 63.24           C  
ATOM   1630  CD  GLN A 227      12.912  17.554  37.712  1.00 63.24           C  
ATOM   1631  NE2 GLN A 227      12.798  17.928  39.014  1.00 63.24           N  
ATOM   1632  OE1 GLN A 227      12.515  16.465  37.297  1.00 63.24           O  
ATOM   1633  N   ALA A 228      15.094  17.598  32.532  1.00 29.74           N  
ATOM   1634  CA  ALA A 228      15.737  16.831  31.508  1.00 29.74           C  
ATOM   1635  C   ALA A 228      16.834  17.671  30.948  1.00 29.74           C  
ATOM   1636  O   ALA A 228      17.937  17.193  30.703  1.00 29.74           O  
ATOM   1637  CB  ALA A 228      14.792  16.459  30.353  1.00 29.74           C  
ATOM   1638  N   GLU A 229      16.534  18.964  30.740  1.00 68.95           N  
ATOM   1639  CA  GLU A 229      17.446  19.922  30.190  1.00 68.95           C  
ATOM   1640  C   GLU A 229      18.564  20.151  31.163  1.00 68.95           C  
ATOM   1641  O   GLU A 229      19.716  20.309  30.759  1.00 68.95           O  
ATOM   1642  CB  GLU A 229      16.729  21.262  29.928  1.00 68.95           C  
ATOM   1643  CG  GLU A 229      15.583  21.104  28.919  1.00 68.95           C  
ATOM   1644  CD  GLU A 229      14.719  22.362  28.877  1.00 68.95           C  
ATOM   1645  OE1 GLU A 229      14.569  23.029  29.936  1.00 68.95           O  
ATOM   1646  OE2 GLU A 229      14.185  22.665  27.777  1.00 68.95           O1-
ATOM   1647  N   ILE A 230      18.262  20.181  32.480  1.00150.17           N  
ATOM   1648  CA  ILE A 230      19.309  20.476  33.418  1.00150.17           C  
ATOM   1649  C   ILE A 230      20.376  19.424  33.424  1.00150.17           C  
ATOM   1650  O   ILE A 230      21.559  19.749  33.317  1.00150.17           O  
ATOM   1651  CB  ILE A 230      18.851  20.719  34.831  1.00150.17           C  
ATOM   1652  CG1 ILE A 230      18.116  19.523  35.432  1.00150.17           C  
ATOM   1653  CG2 ILE A 230      18.023  22.002  34.845  1.00150.17           C  
ATOM   1654  CD1 ILE A 230      17.738  19.772  36.889  1.00150.17           C  
ATOM   1655  N   VAL A 231      20.000  18.139  33.523  1.00108.06           N  
ATOM   1656  CA  VAL A 231      20.973  17.084  33.567  1.00108.06           C  
ATOM   1657  C   VAL A 231      21.667  16.996  32.245  1.00108.06           C  
ATOM   1658  O   VAL A 231      22.862  16.707  32.180  1.00108.06           O  
ATOM   1659  CB  VAL A 231      20.369  15.746  33.893  1.00108.06           C  
ATOM   1660  CG1 VAL A 231      19.388  15.347  32.779  1.00108.06           C  
ATOM   1661  CG2 VAL A 231      21.514  14.743  34.114  1.00108.06           C  
ATOM   1662  N   THR A 232      20.936  17.259  31.148  1.00 44.75           N  
ATOM   1663  CA  THR A 232      21.511  17.168  29.834  1.00 44.75           C  
ATOM   1664  C   THR A 232      22.673  18.106  29.763  1.00 44.75           C  
ATOM   1665  O   THR A 232      23.696  17.787  29.163  1.00 44.75           O  
ATOM   1666  CB  THR A 232      20.563  17.561  28.733  1.00 44.75           C  
ATOM   1667  CG2 THR A 232      21.311  17.537  27.390  1.00 44.75           C  
ATOM   1668  OG1 THR A 232      19.456  16.676  28.694  1.00 44.75           O  
ATOM   1669  N   ALA A 233      22.534  19.303  30.360  1.00 34.69           N  
ATOM   1670  CA  ALA A 233      23.578  20.289  30.327  1.00 34.69           C  
ATOM   1671  C   ALA A 233      24.780  19.790  31.069  1.00 34.69           C  
ATOM   1672  O   ALA A 233      25.915  19.994  30.644  1.00 34.69           O  
ATOM   1673  CB  ALA A 233      23.159  21.621  30.972  1.00 34.69           C  
ATOM   1674  N   LEU A 234      24.558  19.127  32.217  1.00 48.25           N  
ATOM   1675  CA  LEU A 234      25.648  18.643  33.014  1.00 48.25           C  
ATOM   1676  C   LEU A 234      26.422  17.632  32.228  1.00 48.25           C  
ATOM   1677  O   LEU A 234      27.651  17.629  32.250  1.00 48.25           O  
ATOM   1678  CB  LEU A 234      25.177  17.964  34.310  1.00 48.25           C  
ATOM   1679  CG  LEU A 234      26.325  17.405  35.171  1.00 48.25           C  
ATOM   1680  CD1 LEU A 234      27.291  18.514  35.615  1.00 48.25           C  
ATOM   1681  CD2 LEU A 234      25.776  16.587  36.352  1.00 48.25           C  
ATOM   1682  N   LEU A 235      25.710  16.744  31.511  1.00 78.12           N  
ATOM   1683  CA  LEU A 235      26.328  15.689  30.761  1.00 78.12           C  
ATOM   1684  C   LEU A 235      27.178  16.284  29.677  1.00 78.12           C  
ATOM   1685  O   LEU A 235      28.341  15.920  29.512  1.00 78.12           O  
ATOM   1686  CB  LEU A 235      25.289  14.808  30.041  1.00 78.12           C  
ATOM   1687  CG  LEU A 235      25.879  13.538  29.403  1.00 78.12           C  
ATOM   1688  CD1 LEU A 235      26.193  12.480  30.467  1.00 78.12           C  
ATOM   1689  CD2 LEU A 235      24.994  12.997  28.276  1.00 78.12           C  
ATOM   1690  N   ILE A 236      26.626  17.263  28.939  1.00 50.75           N  
ATOM   1691  CA  ILE A 236      27.313  17.829  27.815  1.00 50.75           C  
ATOM   1692  C   ILE A 236      28.594  18.436  28.301  1.00 50.75           C  
ATOM   1693  O   ILE A 236      29.628  18.319  27.644  1.00 50.75           O  
ATOM   1694  CB  ILE A 236      26.513  18.897  27.127  1.00 50.75           C  
ATOM   1695  CG1 ILE A 236      25.183  18.318  26.611  1.00 50.75           C  
ATOM   1696  CG2 ILE A 236      27.386  19.498  26.013  1.00 50.75           C  
ATOM   1697  CD1 ILE A 236      24.160  19.388  26.228  1.00 50.75           C  
ATOM   1698  N   GLU A 237      28.561  19.129  29.455  1.00 59.15           N  
ATOM   1699  CA  GLU A 237      29.761  19.739  29.962  1.00 59.15           C  
ATOM   1700  C   GLU A 237      30.748  18.695  30.392  1.00 59.15           C  
ATOM   1701  O   GLU A 237      31.930  18.772  30.060  1.00 59.15           O  
ATOM   1702  CB  GLU A 237      29.524  20.658  31.171  1.00 59.15           C  
ATOM   1703  CG  GLU A 237      28.784  21.951  30.825  1.00 59.15           C  
ATOM   1704  CD  GLU A 237      28.665  22.775  32.101  1.00 59.15           C  
ATOM   1705  OE1 GLU A 237      29.726  23.105  32.693  1.00 59.15           O  
ATOM   1706  OE2 GLU A 237      27.514  23.081  32.510  1.00 59.15           O1-
ATOM   1707  N   ALA A 238      30.271  17.666  31.113  1.00 59.46           N  
ATOM   1708  CA  ALA A 238      31.108  16.628  31.644  1.00 59.46           C  
ATOM   1709  C   ALA A 238      31.776  15.924  30.502  1.00 59.46           C  
ATOM   1710  O   ALA A 238      32.851  15.352  30.665  1.00 59.46           O  
ATOM   1711  CB  ALA A 238      30.323  15.569  32.436  1.00 59.46           C  
ATOM   1712  N   VAL A 239      31.072  15.832  29.358  1.00145.67           N  
ATOM   1713  CA  VAL A 239      31.557  15.228  28.144  1.00145.67           C  
ATOM   1714  C   VAL A 239      32.425  16.169  27.349  1.00145.67           C  
ATOM   1715  O   VAL A 239      33.157  15.743  26.455  1.00145.67           O  
ATOM   1716  CB  VAL A 239      30.472  14.687  27.249  1.00145.67           C  
ATOM   1717  CG1 VAL A 239      29.774  15.832  26.499  1.00145.67           C  
ATOM   1718  CG2 VAL A 239      31.103  13.620  26.339  1.00145.67           C  
ATOM   1719  N   ARG A 240      32.345  17.486  27.629  1.00143.10           N  
ATOM   1720  CA  ARG A 240      33.070  18.479  26.880  1.00143.10           C  
ATOM   1721  C   ARG A 240      32.528  18.589  25.489  1.00143.10           C  
ATOM   1722  O   ARG A 240      33.276  18.627  24.513  1.00143.10           O  
ATOM   1723  CB  ARG A 240      34.580  18.197  26.825  1.00143.10           C  
ATOM   1724  CG  ARG A 240      35.221  18.254  28.211  1.00143.10           C  
ATOM   1725  CD  ARG A 240      36.748  18.223  28.193  1.00143.10           C  
ATOM   1726  NE  ARG A 240      37.218  19.499  27.586  1.00143.10           N  
ATOM   1727  CZ  ARG A 240      38.556  19.743  27.465  1.00143.10           C  
ATOM   1728  NH1 ARG A 240      39.459  18.815  27.894  1.00143.10           N1+
ATOM   1729  NH2 ARG A 240      38.990  20.917  26.920  1.00143.10           N  
ATOM   1730  N   GLY A 241      31.185  18.692  25.382  1.00 32.60           N  
ATOM   1731  CA  GLY A 241      30.516  18.796  24.115  1.00 32.60           C  
ATOM   1732  C   GLY A 241      30.634  20.197  23.592  1.00 32.60           C  
ATOM   1733  O   GLY A 241      31.285  21.053  24.191  1.00 32.60           O  
ATOM   1734  N   SER A 242      30.008  20.446  22.420  1.00 63.25           N  
ATOM   1735  CA  SER A 242      30.061  21.723  21.761  1.00 63.25           C  
ATOM   1736  C   SER A 242      28.795  22.488  22.023  1.00 63.25           C  
ATOM   1737  O   SER A 242      27.740  21.914  22.277  1.00 63.25           O  
ATOM   1738  CB  SER A 242      30.230  21.602  20.236  1.00 63.25           C  
ATOM   1739  OG  SER A 242      30.276  22.891  19.647  1.00 63.25           O  
ATOM   1740  N   THR A 243      28.922  23.830  22.050  1.00 85.02           N  
ATOM   1741  CA  THR A 243      27.877  24.800  22.242  1.00 85.02           C  
ATOM   1742  C   THR A 243      27.098  25.101  20.994  1.00 85.02           C  
ATOM   1743  O   THR A 243      25.922  25.454  21.068  1.00 85.02           O  
ATOM   1744  CB  THR A 243      28.407  26.098  22.775  1.00 85.02           C  
ATOM   1745  CG2 THR A 243      28.995  25.863  24.175  1.00 85.02           C  
ATOM   1746  OG1 THR A 243      29.406  26.612  21.907  1.00 85.02           O  
ATOM   1747  N   SER A 244      27.727  24.951  19.813  1.00 61.42           N  
ATOM   1748  CA  SER A 244      27.187  25.422  18.561  1.00 61.42           C  
ATOM   1749  C   SER A 244      25.759  24.992  18.377  1.00 61.42           C  
ATOM   1750  O   SER A 244      24.949  25.789  17.904  1.00 61.42           O  
ATOM   1751  CB  SER A 244      27.990  24.906  17.351  1.00 61.42           C  
ATOM   1752  OG  SER A 244      27.428  25.392  16.141  1.00 61.42           O  
ATOM   1753  N   PRO A 245      25.385  23.802  18.748  1.00 92.22           N  
ATOM   1754  CA  PRO A 245      24.027  23.393  18.522  1.00 92.22           C  
ATOM   1755  C   PRO A 245      23.009  24.231  19.244  1.00 92.22           C  
ATOM   1756  O   PRO A 245      21.867  24.288  18.797  1.00 92.22           O  
ATOM   1757  CB  PRO A 245      23.994  21.901  18.856  1.00 92.22           C  
ATOM   1758  CG  PRO A 245      25.422  21.425  18.520  1.00 92.22           C  
ATOM   1759  CD  PRO A 245      26.300  22.671  18.735  1.00 92.22           C  
ATOM   1760  N   PHE A 246      23.392  24.832  20.382  1.00114.62           N  
ATOM   1761  CA  PHE A 246      22.585  25.640  21.260  1.00114.62           C  
ATOM   1762  C   PHE A 246      22.447  27.048  20.772  1.00114.62           C  
ATOM   1763  O   PHE A 246      21.601  27.787  21.274  1.00114.62           O  
ATOM   1764  CB  PHE A 246      23.170  25.678  22.679  1.00114.62           C  
ATOM   1765  CG  PHE A 246      23.316  24.244  23.059  1.00114.62           C  
ATOM   1766  CD1 PHE A 246      22.232  23.491  23.448  1.00114.62           C  
ATOM   1767  CD2 PHE A 246      24.557  23.651  23.015  1.00114.62           C  
ATOM   1768  CE1 PHE A 246      22.391  22.167  23.788  1.00114.62           C  
ATOM   1769  CE2 PHE A 246      24.720  22.330  23.355  1.00114.62           C  
ATOM   1770  CZ  PHE A 246      23.634  21.583  23.744  1.00114.62           C  
ATOM   1771  N   LEU A 247      23.326  27.482  19.851  1.00 71.98           N  
ATOM   1772  CA  LEU A 247      23.381  28.854  19.427  1.00 71.98           C  
ATOM   1773  C   LEU A 247      22.015  29.339  19.051  1.00 71.98           C  
ATOM   1774  O   LEU A 247      21.168  28.583  18.580  1.00 71.98           O  
ATOM   1775  CB  LEU A 247      24.325  29.074  18.234  1.00 71.98           C  
ATOM   1776  CG  LEU A 247      25.784  28.681  18.539  1.00 71.98           C  
ATOM   1777  CD1 LEU A 247      26.707  28.991  17.350  1.00 71.98           C  
ATOM   1778  CD2 LEU A 247      26.272  29.302  19.857  1.00 71.98           C  
ATOM   1779  N   ALA A 248      21.777  30.640  19.322  1.00 46.86           N  
ATOM   1780  CA  ALA A 248      20.525  31.316  19.121  1.00 46.86           C  
ATOM   1781  C   ALA A 248      20.156  31.370  17.672  1.00 46.86           C  
ATOM   1782  O   ALA A 248      18.998  31.161  17.315  1.00 46.86           O  
ATOM   1783  CB  ALA A 248      20.542  32.761  19.648  1.00 46.86           C  
ATOM   1784  N   GLU A 249      21.131  31.625  16.785  1.00 78.93           N  
ATOM   1785  CA  GLU A 249      20.813  31.805  15.397  1.00 78.93           C  
ATOM   1786  C   GLU A 249      20.205  30.552  14.864  1.00 78.93           C  
ATOM   1787  O   GLU A 249      19.325  30.591  14.006  1.00 78.93           O  
ATOM   1788  CB  GLU A 249      22.033  32.138  14.521  1.00 78.93           C  
ATOM   1789  CG  GLU A 249      23.093  31.034  14.458  1.00 78.93           C  
ATOM   1790  CD  GLU A 249      24.071  31.223  15.609  1.00 78.93           C  
ATOM   1791  OE1 GLU A 249      23.768  32.036  16.524  1.00 78.93           O  
ATOM   1792  OE2 GLU A 249      25.140  30.556  15.585  1.00 78.93           O1-
ATOM   1793  N   GLY A 250      20.657  29.393  15.365  1.00 53.18           N  
ATOM   1794  CA  GLY A 250      20.167  28.159  14.841  1.00 53.18           C  
ATOM   1795  C   GLY A 250      18.683  28.087  15.026  1.00 53.18           C  
ATOM   1796  O   GLY A 250      17.993  27.467  14.224  1.00 53.18           O  
ATOM   1797  N   HIS A 251      18.166  28.543  16.177  1.00117.43           N  
ATOM   1798  CA  HIS A 251      16.746  28.487  16.386  1.00117.43           C  
ATOM   1799  C   HIS A 251      15.949  29.675  15.944  1.00117.43           C  
ATOM   1800  O   HIS A 251      15.094  29.580  15.071  1.00117.43           O  
ATOM   1801  CB  HIS A 251      16.453  28.225  17.863  1.00117.43           C  
ATOM   1802  CG  HIS A 251      17.302  27.077  18.309  1.00117.43           C  
ATOM   1803  CD2 HIS A 251      17.016  25.754  18.421  1.00117.43           C  
ATOM   1804  ND1 HIS A 251      18.632  27.205  18.647  1.00117.43           N  
ATOM   1805  CE1 HIS A 251      19.081  25.960  18.943  1.00117.43           C  
ATOM   1806  NE2 HIS A 251      18.137  25.046  18.820  1.00117.43           N  
ATOM   1807  N   ASP A 252      16.250  30.863  16.497  1.00 67.63           N  
ATOM   1808  CA  ASP A 252      15.371  31.974  16.275  1.00 67.63           C  
ATOM   1809  C   ASP A 252      15.339  32.295  14.822  1.00 67.63           C  
ATOM   1810  O   ASP A 252      14.286  32.601  14.262  1.00 67.63           O  
ATOM   1811  CB  ASP A 252      15.808  33.244  17.022  1.00 67.63           C  
ATOM   1812  CG  ASP A 252      15.654  32.987  18.514  1.00 67.63           C  
ATOM   1813  OD1 ASP A 252      15.589  31.792  18.906  1.00 67.63           O  
ATOM   1814  OD2 ASP A 252      15.594  33.983  19.282  1.00 67.63           O1-
ATOM   1815  N   ILE A 253      16.519  32.316  14.185  1.00115.64           N  
ATOM   1816  CA  ILE A 253      16.543  32.595  12.783  1.00115.64           C  
ATOM   1817  C   ILE A 253      16.137  31.418  11.942  1.00115.64           C  
ATOM   1818  O   ILE A 253      15.186  31.495  11.166  1.00115.64           O  
ATOM   1819  CB  ILE A 253      17.911  33.005  12.315  1.00115.64           C  
ATOM   1820  CG1 ILE A 253      18.363  34.298  13.015  1.00115.64           C  
ATOM   1821  CG2 ILE A 253      17.868  33.126  10.783  1.00115.64           C  
ATOM   1822  CD1 ILE A 253      17.502  35.515  12.679  1.00115.64           C  
ATOM   1823  N   ALA A 254      16.859  30.285  12.092  1.00 58.35           N  
ATOM   1824  CA  ALA A 254      16.680  29.146  11.229  1.00 58.35           C  
ATOM   1825  C   ALA A 254      15.364  28.456  11.410  1.00 58.35           C  
ATOM   1826  O   ALA A 254      14.623  28.283  10.445  1.00 58.35           O  
ATOM   1827  CB  ALA A 254      17.772  28.085  11.435  1.00 58.35           C  
ATOM   1828  N   ARG A 255      15.027  28.057  12.654  1.00191.65           N  
ATOM   1829  CA  ARG A 255      13.790  27.360  12.873  1.00191.65           C  
ATOM   1830  C   ARG A 255      13.194  27.912  14.112  1.00191.65           C  
ATOM   1831  O   ARG A 255      13.487  27.428  15.204  1.00191.65           O  
ATOM   1832  CB  ARG A 255      13.969  25.859  13.149  1.00191.65           C  
ATOM   1833  CG  ARG A 255      14.359  25.020  11.935  1.00191.65           C  
ATOM   1834  CD  ARG A 255      14.622  23.553  12.284  1.00191.65           C  
ATOM   1835  NE  ARG A 255      13.384  22.998  12.904  1.00191.65           N  
ATOM   1836  CZ  ARG A 255      13.302  21.661  13.167  1.00191.65           C  
ATOM   1837  NH1 ARG A 255      14.340  20.838  12.834  1.00191.65           N1+
ATOM   1838  NH2 ARG A 255      12.190  21.147  13.768  1.00191.65           N  
ATOM   1839  N   PRO A 256      12.408  28.942  14.011  1.00147.05           N  
ATOM   1840  CA  PRO A 256      11.845  29.429  15.225  1.00147.05           C  
ATOM   1841  C   PRO A 256      10.744  28.543  15.684  1.00147.05           C  
ATOM   1842  O   PRO A 256       9.604  28.753  15.289  1.00147.05           O  
ATOM   1843  CB  PRO A 256      11.447  30.887  14.980  1.00147.05           C  
ATOM   1844  CG  PRO A 256      11.605  31.078  13.460  1.00147.05           C  
ATOM   1845  CD  PRO A 256      12.644  30.016  13.063  1.00147.05           C  
ATOM   1846  N   HIS A 257      11.035  27.582  16.564  1.00 88.16           N  
ATOM   1847  CA  HIS A 257       9.967  26.810  17.113  1.00 88.16           C  
ATOM   1848  C   HIS A 257       9.992  27.190  18.543  1.00 88.16           C  
ATOM   1849  O   HIS A 257      11.057  27.209  19.151  1.00 88.16           O  
ATOM   1850  CB  HIS A 257      10.121  25.282  16.992  1.00 88.16           C  
ATOM   1851  CG  HIS A 257       9.688  24.763  15.649  1.00 88.16           C  
ATOM   1852  CD2 HIS A 257       8.442  24.447  15.211  1.00 88.16           C  
ATOM   1853  ND1 HIS A 257      10.534  24.532  14.586  1.00 88.16           N  
ATOM   1854  CE1 HIS A 257       9.758  24.091  13.563  1.00 88.16           C  
ATOM   1855  NE2 HIS A 257       8.481  24.023  13.892  1.00 88.16           N  
ATOM   1856  N   GLU A 258       8.811  27.481  19.115  1.00 51.30           N  
ATOM   1857  CA  GLU A 258       8.764  28.030  20.438  1.00 51.30           C  
ATOM   1858  C   GLU A 258       9.512  27.155  21.392  1.00 51.30           C  
ATOM   1859  O   GLU A 258      10.400  27.633  22.097  1.00 51.30           O  
ATOM   1860  CB  GLU A 258       7.330  28.136  20.980  1.00 51.30           C  
ATOM   1861  CG  GLU A 258       7.264  28.706  22.398  1.00 51.30           C  
ATOM   1862  CD  GLU A 258       5.807  28.763  22.836  1.00 51.30           C  
ATOM   1863  OE1 GLU A 258       4.913  28.529  21.979  1.00 51.30           O  
ATOM   1864  OE2 GLU A 258       5.569  29.040  24.043  1.00 51.30           O1-
ATOM   1865  N   GLY A 259       9.217  25.845  21.400  1.00 23.38           N  
ATOM   1866  CA  GLY A 259       9.873  24.960  22.320  1.00 23.38           C  
ATOM   1867  C   GLY A 259      11.332  24.880  21.997  1.00 23.38           C  
ATOM   1868  O   GLY A 259      12.177  24.852  22.891  1.00 23.38           O  
ATOM   1869  N   GLN A 260      11.659  24.832  20.692  1.00 52.77           N  
ATOM   1870  CA  GLN A 260      13.023  24.673  20.276  1.00 52.77           C  
ATOM   1871  C   GLN A 260      13.808  25.866  20.736  1.00 52.77           C  
ATOM   1872  O   GLN A 260      14.946  25.733  21.184  1.00 52.77           O  
ATOM   1873  CB  GLN A 260      13.155  24.530  18.745  1.00 52.77           C  
ATOM   1874  CG  GLN A 260      14.542  24.076  18.284  1.00 52.77           C  
ATOM   1875  CD  GLN A 260      14.548  23.949  16.764  1.00 52.77           C  
ATOM   1876  NE2 GLN A 260      15.737  23.632  16.185  1.00 52.77           N  
ATOM   1877  OE1 GLN A 260      13.523  24.122  16.108  1.00 52.77           O  
ATOM   1878  N   ILE A 261      13.228  27.077  20.620  1.00 96.07           N  
ATOM   1879  CA  ILE A 261      13.907  28.261  21.075  1.00 96.07           C  
ATOM   1880  C   ILE A 261      14.040  28.243  22.566  1.00 96.07           C  
ATOM   1881  O   ILE A 261      15.085  28.599  23.105  1.00 96.07           O  
ATOM   1882  CB  ILE A 261      13.244  29.550  20.671  1.00 96.07           C  
ATOM   1883  CG1 ILE A 261      13.536  29.880  19.195  1.00 96.07           C  
ATOM   1884  CG2 ILE A 261      13.722  30.650  21.634  1.00 96.07           C  
ATOM   1885  CD1 ILE A 261      12.990  28.886  18.176  1.00 96.07           C  
ATOM   1886  N   ASP A 262      12.976  27.826  23.277  1.00 40.82           N  
ATOM   1887  CA  ASP A 262      12.999  27.840  24.713  1.00 40.82           C  
ATOM   1888  C   ASP A 262      14.072  26.920  25.209  1.00 40.82           C  
ATOM   1889  O   ASP A 262      14.780  27.242  26.163  1.00 40.82           O  
ATOM   1890  CB  ASP A 262      11.669  27.377  25.329  1.00 40.82           C  
ATOM   1891  CG  ASP A 262      10.629  28.464  25.089  1.00 40.82           C  
ATOM   1892  OD1 ASP A 262      11.029  29.581  24.664  1.00 40.82           O  
ATOM   1893  OD2 ASP A 262       9.422  28.192  25.332  1.00 40.82           O1-
ATOM   1894  N   THR A 263      14.208  25.735  24.585  1.00 44.55           N  
ATOM   1895  CA  THR A 263      15.195  24.780  25.011  1.00 44.55           C  
ATOM   1896  C   THR A 263      16.574  25.297  24.746  1.00 44.55           C  
ATOM   1897  O   THR A 263      17.455  25.197  25.599  1.00 44.55           O  
ATOM   1898  CB  THR A 263      15.061  23.457  24.317  1.00 44.55           C  
ATOM   1899  CG2 THR A 263      16.188  22.523  24.793  1.00 44.55           C  
ATOM   1900  OG1 THR A 263      13.791  22.888  24.600  1.00 44.55           O  
ATOM   1901  N   ALA A 264      16.788  25.893  23.558  1.00 47.17           N  
ATOM   1902  CA  ALA A 264      18.091  26.347  23.160  1.00 47.17           C  
ATOM   1903  C   ALA A 264      18.567  27.389  24.115  1.00 47.17           C  
ATOM   1904  O   ALA A 264      19.764  27.481  24.380  1.00 47.17           O  
ATOM   1905  CB  ALA A 264      18.101  26.985  21.762  1.00 47.17           C  
ATOM   1906  N   ALA A 265      17.645  28.249  24.585  1.00 44.03           N  
ATOM   1907  CA  ALA A 265      17.943  29.290  25.529  1.00 44.03           C  
ATOM   1908  C   ALA A 265      18.297  28.713  26.870  1.00 44.03           C  
ATOM   1909  O   ALA A 265      19.184  29.222  27.553  1.00 44.03           O  
ATOM   1910  CB  ALA A 265      16.770  30.261  25.737  1.00 44.03           C  
ATOM   1911  N   ASN A 266      17.586  27.653  27.303  1.00 52.30           N  
ATOM   1912  CA  ASN A 266      17.813  27.086  28.605  1.00 52.30           C  
ATOM   1913  C   ASN A 266      19.161  26.442  28.687  1.00 52.30           C  
ATOM   1914  O   ASN A 266      19.820  26.502  29.723  1.00 52.30           O  
ATOM   1915  CB  ASN A 266      16.765  26.038  29.013  1.00 52.30           C  
ATOM   1916  CG  ASN A 266      15.497  26.789  29.393  1.00 52.30           C  
ATOM   1917  ND2 ASN A 266      14.401  26.037  29.681  1.00 52.30           N  
ATOM   1918  OD1 ASN A 266      15.487  28.019  29.440  1.00 52.30           O  
ATOM   1919  N   MET A 267      19.596  25.783  27.601  1.00 51.41           N  
ATOM   1920  CA  MET A 267      20.846  25.081  27.595  1.00 51.41           C  
ATOM   1921  C   MET A 267      21.978  26.058  27.736  1.00 51.41           C  
ATOM   1922  O   MET A 267      22.971  25.777  28.403  1.00 51.41           O  
ATOM   1923  CB  MET A 267      21.054  24.263  26.309  1.00 51.41           C  
ATOM   1924  CG  MET A 267      19.971  23.202  26.098  1.00 51.41           C  
ATOM   1925  SD  MET A 267      19.797  21.996  27.451  1.00 51.41           S  
ATOM   1926  CE  MET A 267      21.423  21.221  27.224  1.00 51.41           C  
ATOM   1927  N   ARG A 268      21.857  27.234  27.092  1.00131.46           N  
ATOM   1928  CA  ARG A 268      22.886  28.235  27.100  1.00131.46           C  
ATOM   1929  C   ARG A 268      23.106  28.722  28.501  1.00131.46           C  
ATOM   1930  O   ARG A 268      24.241  28.870  28.949  1.00131.46           O  
ATOM   1931  CB  ARG A 268      22.485  29.456  26.256  1.00131.46           C  
ATOM   1932  CG  ARG A 268      23.631  30.425  25.974  1.00131.46           C  
ATOM   1933  CD  ARG A 268      23.168  31.750  25.360  1.00131.46           C  
ATOM   1934  NE  ARG A 268      22.396  31.444  24.119  1.00131.46           N  
ATOM   1935  CZ  ARG A 268      21.041  31.281  24.170  1.00131.46           C  
ATOM   1936  NH1 ARG A 268      20.384  31.387  25.362  1.00131.46           N1+
ATOM   1937  NH2 ARG A 268      20.345  31.026  23.024  1.00131.46           N  
ATOM   1938  N   ALA A 269      22.008  28.989  29.229  1.00 45.95           N  
ATOM   1939  CA  ALA A 269      22.059  29.498  30.570  1.00 45.95           C  
ATOM   1940  C   ALA A 269      22.667  28.484  31.491  1.00 45.95           C  
ATOM   1941  O   ALA A 269      23.335  28.844  32.458  1.00 45.95           O  
ATOM   1942  CB  ALA A 269      20.668  29.848  31.127  1.00 45.95           C  
ATOM   1943  N   LEU A 270      22.379  27.188  31.257  1.00 69.23           N  
ATOM   1944  CA  LEU A 270      22.859  26.132  32.106  1.00 69.23           C  
ATOM   1945  C   LEU A 270      24.351  25.967  32.012  1.00 69.23           C  
ATOM   1946  O   LEU A 270      25.040  25.817  33.019  1.00 69.23           O  
ATOM   1947  CB  LEU A 270      22.204  24.783  31.761  1.00 69.23           C  
ATOM   1948  CG  LEU A 270      20.696  24.735  32.071  1.00 69.23           C  
ATOM   1949  CD1 LEU A 270      20.089  23.372  31.709  1.00 69.23           C  
ATOM   1950  CD2 LEU A 270      20.413  25.124  33.530  1.00 69.23           C  
ATOM   1951  N   MET A 271      24.868  25.935  30.776  1.00115.27           N  
ATOM   1952  CA  MET A 271      26.245  25.787  30.391  1.00115.27           C  
ATOM   1953  C   MET A 271      27.016  27.066  30.542  1.00115.27           C  
ATOM   1954  O   MET A 271      28.239  27.057  30.418  1.00115.27           O  
ATOM   1955  CB  MET A 271      26.389  25.312  28.936  1.00115.27           C  
ATOM   1956  CG  MET A 271      25.837  23.901  28.728  1.00115.27           C  
ATOM   1957  SD  MET A 271      25.816  23.330  27.003  1.00115.27           S  
ATOM   1958  CE  MET A 271      24.196  24.060  26.628  1.00115.27           C  
ATOM   1959  N   ARG A 272      26.320  28.210  30.696  1.00116.30           N  
ATOM   1960  CA  ARG A 272      26.971  29.493  30.688  1.00116.30           C  
ATOM   1961  C   ARG A 272      28.167  29.523  31.595  1.00116.30           C  
ATOM   1962  O   ARG A 272      28.089  29.186  32.774  1.00116.30           O  
ATOM   1963  CB  ARG A 272      26.057  30.673  31.083  1.00116.30           C  
ATOM   1964  CG  ARG A 272      26.803  32.013  31.065  1.00116.30           C  
ATOM   1965  CD  ARG A 272      25.970  33.236  31.461  1.00116.30           C  
ATOM   1966  NE  ARG A 272      25.114  33.617  30.302  1.00116.30           N  
ATOM   1967  CZ  ARG A 272      23.857  33.105  30.163  1.00116.30           C  
ATOM   1968  NH1 ARG A 272      23.372  32.207  31.070  1.00116.30           N1+
ATOM   1969  NH2 ARG A 272      23.078  33.504  29.116  1.00116.30           N  
ATOM   1970  N   GLY A 273      29.319  29.951  31.027  1.00 34.07           N  
ATOM   1971  CA  GLY A 273      30.545  30.116  31.760  1.00 34.07           C  
ATOM   1972  C   GLY A 273      31.100  28.794  32.195  1.00 34.07           C  
ATOM   1973  O   GLY A 273      31.391  28.610  33.376  1.00 34.07           O  
ATOM   1974  N   SER A 274      31.269  27.837  31.257  1.00 47.09           N  
ATOM   1975  CA  SER A 274      31.791  26.546  31.618  1.00 47.09           C  
ATOM   1976  C   SER A 274      33.184  26.402  31.085  1.00 47.09           C  
ATOM   1977  O   SER A 274      33.493  26.837  29.976  1.00 47.09           O  
ATOM   1978  CB  SER A 274      30.978  25.380  31.030  1.00 47.09           C  
ATOM   1979  OG  SER A 274      31.628  24.149  31.305  1.00 47.09           O  
ATOM   1980  N   GLY A 275      34.081  25.844  31.923  1.00 42.86           N  
ATOM   1981  CA  GLY A 275      35.445  25.557  31.567  1.00 42.86           C  
ATOM   1982  C   GLY A 275      35.527  24.376  30.644  1.00 42.86           C  
ATOM   1983  O   GLY A 275      36.378  24.323  29.760  1.00 42.86           O  
ATOM   1984  N   LEU A 276      34.678  23.361  30.892  1.00 73.05           N  
ATOM   1985  CA  LEU A 276      34.652  22.107  30.189  1.00 73.05           C  
ATOM   1986  C   LEU A 276      34.151  22.243  28.782  1.00 73.05           C  
ATOM   1987  O   LEU A 276      34.558  21.481  27.905  1.00 73.05           O  
ATOM   1988  CB  LEU A 276      33.789  21.057  30.906  1.00 73.05           C  
ATOM   1989  CG  LEU A 276      34.390  20.603  32.250  1.00 73.05           C  
ATOM   1990  CD1 LEU A 276      33.506  19.548  32.929  1.00 73.05           C  
ATOM   1991  CD2 LEU A 276      35.841  20.128  32.078  1.00 73.05           C  
ATOM   1992  N   THR A 277      33.231  23.192  28.527  1.00115.75           N  
ATOM   1993  CA  THR A 277      32.619  23.268  27.231  1.00115.75           C  
ATOM   1994  C   THR A 277      33.582  23.856  26.243  1.00115.75           C  
ATOM   1995  O   THR A 277      34.610  24.415  26.621  1.00115.75           O  
ATOM   1996  CB  THR A 277      31.371  24.101  27.220  1.00115.75           C  
ATOM   1997  CG2 THR A 277      31.760  25.580  27.051  1.00115.75           C  
ATOM   1998  OG1 THR A 277      30.539  23.715  26.139  1.00115.75           O  
ATOM   1999  N   VAL A 278      33.288  23.710  24.929  1.00 49.51           N  
ATOM   2000  CA  VAL A 278      34.193  24.244  23.948  1.00 49.51           C  
ATOM   2001  C   VAL A 278      33.409  24.884  22.841  1.00 49.51           C  
ATOM   2002  O   VAL A 278      32.328  24.424  22.480  1.00 49.51           O  
ATOM   2003  CB  VAL A 278      35.085  23.201  23.337  1.00 49.51           C  
ATOM   2004  CG1 VAL A 278      35.960  22.600  24.453  1.00 49.51           C  
ATOM   2005  CG2 VAL A 278      34.214  22.171  22.599  1.00 49.51           C  
ATOM   2006  N   GLU A 279      33.957  25.987  22.286  1.00 80.65           N  
ATOM   2007  CA  GLU A 279      33.338  26.702  21.206  1.00 80.65           C  
ATOM   2008  C   GLU A 279      33.749  26.058  19.920  1.00 80.65           C  
ATOM   2009  O   GLU A 279      34.807  25.439  19.828  1.00 80.65           O  
ATOM   2010  CB  GLU A 279      33.743  28.184  21.147  1.00 80.65           C  
ATOM   2011  CG  GLU A 279      33.270  28.983  22.364  1.00 80.65           C  
ATOM   2012  CD  GLU A 279      31.746  29.024  22.344  1.00 80.65           C  
ATOM   2013  OE1 GLU A 279      31.177  29.646  21.409  1.00 80.65           O  
ATOM   2014  OE2 GLU A 279      31.131  28.430  23.272  1.00 80.65           O1-
ATOM   2015  N   HIS A 280      32.904  26.203  18.882  1.00 41.33           N  
ATOM   2016  CA  HIS A 280      33.149  25.583  17.612  1.00 41.33           C  
ATOM   2017  C   HIS A 280      34.394  26.141  16.996  1.00 41.33           C  
ATOM   2018  O   HIS A 280      35.206  25.396  16.449  1.00 41.33           O  
ATOM   2019  CB  HIS A 280      31.997  25.784  16.615  1.00 41.33           C  
ATOM   2020  CG  HIS A 280      32.135  24.914  15.403  1.00 41.33           C  
ATOM   2021  CD2 HIS A 280      32.660  25.187  14.178  1.00 41.33           C  
ATOM   2022  ND1 HIS A 280      31.716  23.603  15.350  1.00 41.33           N  
ATOM   2023  CE1 HIS A 280      32.007  23.151  14.103  1.00 41.33           C  
ATOM   2024  NE2 HIS A 280      32.579  24.077  13.357  1.00 41.33           N  
ATOM   2025  N   ALA A 281      34.600  27.466  17.098  1.00 34.56           N  
ATOM   2026  CA  ALA A 281      35.728  28.067  16.452  1.00 34.56           C  
ATOM   2027  C   ALA A 281      36.964  27.427  16.988  1.00 34.56           C  
ATOM   2028  O   ALA A 281      37.901  27.159  16.240  1.00 34.56           O  
ATOM   2029  CB  ALA A 281      35.849  29.576  16.721  1.00 34.56           C  
ATOM   2030  N   ASP A 282      36.999  27.172  18.308  1.00 47.53           N  
ATOM   2031  CA  ASP A 282      38.145  26.563  18.920  1.00 47.53           C  
ATOM   2032  C   ASP A 282      38.280  25.159  18.410  1.00 47.53           C  
ATOM   2033  O   ASP A 282      39.382  24.683  18.145  1.00 47.53           O  
ATOM   2034  CB  ASP A 282      38.009  26.453  20.450  1.00 47.53           C  
ATOM   2035  CG  ASP A 282      37.912  27.847  21.059  1.00 47.53           C  
ATOM   2036  OD1 ASP A 282      37.601  28.813  20.311  1.00 47.53           O  
ATOM   2037  OD2 ASP A 282      38.143  27.964  22.290  1.00 47.53           O1-
ATOM   2038  N   LEU A 283      37.143  24.452  18.267  1.00123.38           N  
ATOM   2039  CA  LEU A 283      37.155  23.077  17.860  1.00123.38           C  
ATOM   2040  C   LEU A 283      37.705  23.019  16.472  1.00123.38           C  
ATOM   2041  O   LEU A 283      38.527  22.165  16.144  1.00123.38           O  
ATOM   2042  CB  LEU A 283      35.737  22.485  17.833  1.00123.38           C  
ATOM   2043  CG  LEU A 283      35.697  20.953  17.697  1.00123.38           C  
ATOM   2044  CD1 LEU A 283      36.207  20.276  18.979  1.00123.38           C  
ATOM   2045  CD2 LEU A 283      34.304  20.460  17.288  1.00123.38           C  
ATOM   2046  N   ARG A 284      37.256  23.958  15.620  1.00 84.16           N  
ATOM   2047  CA  ARG A 284      37.686  24.009  14.256  1.00 84.16           C  
ATOM   2048  C   ARG A 284      39.153  24.296  14.222  1.00 84.16           C  
ATOM   2049  O   ARG A 284      39.885  23.734  13.411  1.00 84.16           O  
ATOM   2050  CB  ARG A 284      36.983  25.119  13.464  1.00 84.16           C  
ATOM   2051  CG  ARG A 284      37.430  25.189  12.006  1.00 84.16           C  
ATOM   2052  CD  ARG A 284      36.777  26.335  11.238  1.00 84.16           C  
ATOM   2053  NE  ARG A 284      37.181  27.604  11.905  1.00 84.16           N  
ATOM   2054  CZ  ARG A 284      36.504  28.757  11.631  1.00 84.16           C  
ATOM   2055  NH1 ARG A 284      35.458  28.744  10.756  1.00 84.16           N1+
ATOM   2056  NH2 ARG A 284      36.871  29.925  12.236  1.00 84.16           N  
ATOM   2057  N   ARG A 285      39.617  25.206  15.094  1.00 93.47           N  
ATOM   2058  CA  ARG A 285      41.004  25.563  15.114  1.00 93.47           C  
ATOM   2059  C   ARG A 285      41.838  24.405  15.579  1.00 93.47           C  
ATOM   2060  O   ARG A 285      42.931  24.186  15.058  1.00 93.47           O  
ATOM   2061  CB  ARG A 285      41.292  26.794  15.992  1.00 93.47           C  
ATOM   2062  CG  ARG A 285      40.717  28.071  15.372  1.00 93.47           C  
ATOM   2063  CD  ARG A 285      41.100  29.378  16.072  1.00 93.47           C  
ATOM   2064  NE  ARG A 285      40.335  29.458  17.347  1.00 93.47           N  
ATOM   2065  CZ  ARG A 285      40.873  28.969  18.500  1.00 93.47           C  
ATOM   2066  NH1 ARG A 285      42.121  28.422  18.482  1.00 93.47           N1+
ATOM   2067  NH2 ARG A 285      40.171  29.032  19.667  1.00 93.47           N  
ATOM   2068  N   GLU A 286      41.357  23.640  16.580  1.00 40.42           N  
ATOM   2069  CA  GLU A 286      42.093  22.524  17.116  1.00 40.42           C  
ATOM   2070  C   GLU A 286      42.247  21.466  16.070  1.00 40.42           C  
ATOM   2071  O   GLU A 286      43.334  20.926  15.867  1.00 40.42           O  
ATOM   2072  CB  GLU A 286      41.359  21.875  18.300  1.00 40.42           C  
ATOM   2073  CG  GLU A 286      42.087  20.680  18.912  1.00 40.42           C  
ATOM   2074  CD  GLU A 286      41.229  20.167  20.061  1.00 40.42           C  
ATOM   2075  OE1 GLU A 286      39.991  20.029  19.863  1.00 40.42           O  
ATOM   2076  OE2 GLU A 286      41.798  19.910  21.153  1.00 40.42           O1-
ATOM   2077  N   LEU A 287      41.149  21.161  15.360  1.00 48.77           N  
ATOM   2078  CA  LEU A 287      41.128  20.135  14.360  1.00 48.77           C  
ATOM   2079  C   LEU A 287      42.086  20.507  13.274  1.00 48.77           C  
ATOM   2080  O   LEU A 287      42.873  19.679  12.817  1.00 48.77           O  
ATOM   2081  CB  LEU A 287      39.725  20.020  13.740  1.00 48.77           C  
ATOM   2082  CG  LEU A 287      39.574  18.939  12.660  1.00 48.77           C  
ATOM   2083  CD1 LEU A 287      39.809  17.535  13.242  1.00 48.77           C  
ATOM   2084  CD2 LEU A 287      38.218  19.077  11.946  1.00 48.77           C  
ATOM   2085  N   GLN A 288      42.077  21.788  12.868  1.00 48.75           N  
ATOM   2086  CA  GLN A 288      42.879  22.217  11.762  1.00 48.75           C  
ATOM   2087  C   GLN A 288      44.323  21.989  12.075  1.00 48.75           C  
ATOM   2088  O   GLN A 288      45.085  21.532  11.225  1.00 48.75           O  
ATOM   2089  CB  GLN A 288      42.708  23.711  11.446  1.00 48.75           C  
ATOM   2090  CG  GLN A 288      43.480  24.149  10.201  1.00 48.75           C  
ATOM   2091  CD  GLN A 288      42.789  23.522   8.997  1.00 48.75           C  
ATOM   2092  NE2 GLN A 288      41.624  22.866   9.241  1.00 48.75           N  
ATOM   2093  OE1 GLN A 288      43.276  23.605   7.871  1.00 48.75           O  
ATOM   2094  N   LYS A 289      44.739  22.284  13.317  1.00 75.56           N  
ATOM   2095  CA  LYS A 289      46.119  22.142  13.684  1.00 75.56           C  
ATOM   2096  C   LYS A 289      46.503  20.700  13.590  1.00 75.56           C  
ATOM   2097  O   LYS A 289      47.640  20.370  13.259  1.00 75.56           O  
ATOM   2098  CB  LYS A 289      46.419  22.612  15.117  1.00 75.56           C  
ATOM   2099  CG  LYS A 289      47.917  22.704  15.422  1.00 75.56           C  
ATOM   2100  CD  LYS A 289      48.633  23.798  14.626  1.00 75.56           C  
ATOM   2101  CE  LYS A 289      50.112  23.959  14.987  1.00 75.56           C  
ATOM   2102  NZ  LYS A 289      50.749  24.951  14.092  1.00 75.56           N1+
ATOM   2103  N   ASP A 290      45.549  19.804  13.893  1.00 55.06           N  
ATOM   2104  CA  ASP A 290      45.756  18.384  13.913  1.00 55.06           C  
ATOM   2105  C   ASP A 290      46.059  17.890  12.526  1.00 55.06           C  
ATOM   2106  O   ASP A 290      46.704  16.854  12.364  1.00 55.06           O  
ATOM   2107  CB  ASP A 290      44.518  17.622  14.420  1.00 55.06           C  
ATOM   2108  CG  ASP A 290      44.956  16.216  14.799  1.00 55.06           C  
ATOM   2109  OD1 ASP A 290      46.190  15.992  14.915  1.00 55.06           O  
ATOM   2110  OD2 ASP A 290      44.059  15.348  14.981  1.00 55.06           O1-
ATOM   2111  N   LYS A 291      45.568  18.595  11.486  1.00107.54           N  
ATOM   2112  CA  LYS A 291      45.722  18.163  10.121  1.00107.54           C  
ATOM   2113  C   LYS A 291      47.116  18.430   9.629  1.00107.54           C  
ATOM   2114  O   LYS A 291      47.691  19.486   9.886  1.00107.54           O  
ATOM   2115  CB  LYS A 291      44.773  18.903   9.157  1.00107.54           C  
ATOM   2116  CG  LYS A 291      43.284  18.672   9.427  1.00107.54           C  
ATOM   2117  CD  LYS A 291      42.379  19.718   8.769  1.00107.54           C  
ATOM   2118  CE  LYS A 291      42.351  19.661   7.240  1.00107.54           C  
ATOM   2119  NZ  LYS A 291      41.419  18.606   6.789  1.00107.54           N1+
ATOM   2120  N   GLU A 292      47.703  17.451   8.905  1.00 53.03           N  
ATOM   2121  CA  GLU A 292      48.999  17.629   8.311  1.00 53.03           C  
ATOM   2122  C   GLU A 292      48.793  18.234   6.954  1.00 53.03           C  
ATOM   2123  O   GLU A 292      47.736  18.072   6.346  1.00 53.03           O  
ATOM   2124  CB  GLU A 292      49.791  16.326   8.105  1.00 53.03           C  
ATOM   2125  CG  GLU A 292      50.211  15.647   9.409  1.00 53.03           C  
ATOM   2126  CD  GLU A 292      51.343  14.679   9.089  1.00 53.03           C  
ATOM   2127  OE1 GLU A 292      52.517  15.134   9.087  1.00 53.03           O  
ATOM   2128  OE2 GLU A 292      51.054  13.476   8.836  1.00 53.03           O1-
ATOM   2129  N   ALA A 293      49.810  18.957   6.441  1.00 24.08           N  
ATOM   2130  CA  ALA A 293      49.679  19.603   5.162  1.00 24.08           C  
ATOM   2131  C   ALA A 293      49.643  18.558   4.093  1.00 24.08           C  
ATOM   2132  O   ALA A 293      50.323  17.539   4.190  1.00 24.08           O  
ATOM   2133  CB  ALA A 293      50.844  20.553   4.839  1.00 24.08           C  
ATOM   2134  N   GLY A 294      48.831  18.786   3.037  1.00 36.15           N  
ATOM   2135  CA  GLY A 294      48.770  17.839   1.959  1.00 36.15           C  
ATOM   2136  C   GLY A 294      47.376  17.817   1.406  1.00 36.15           C  
ATOM   2137  O   GLY A 294      46.445  18.383   1.974  1.00 36.15           O  
ATOM   2138  N   LYS A 295      47.241  17.196   0.221  1.00105.32           N  
ATOM   2139  CA  LYS A 295      46.021  16.995  -0.509  1.00105.32           C  
ATOM   2140  C   LYS A 295      45.181  15.888   0.069  1.00105.32           C  
ATOM   2141  O   LYS A 295      43.959  15.907  -0.064  1.00105.32           O  
ATOM   2142  CB  LYS A 295      46.299  16.693  -1.988  1.00105.32           C  
ATOM   2143  CG  LYS A 295      47.453  15.710  -2.175  1.00105.32           C  
ATOM   2144  CD  LYS A 295      47.642  15.254  -3.619  1.00105.32           C  
ATOM   2145  CE  LYS A 295      48.944  14.486  -3.851  1.00105.32           C  
ATOM   2146  NZ  LYS A 295      49.084  14.164  -5.290  1.00105.32           N1+
ATOM   2147  N   ASP A 296      45.829  14.896   0.715  1.00 78.86           N  
ATOM   2148  CA  ASP A 296      45.251  13.657   1.176  1.00 78.86           C  
ATOM   2149  C   ASP A 296      44.244  13.830   2.276  1.00 78.86           C  
ATOM   2150  O   ASP A 296      43.908  14.942   2.676  1.00 78.86           O  
ATOM   2151  CB  ASP A 296      46.342  12.685   1.654  1.00 78.86           C  
ATOM   2152  CG  ASP A 296      47.188  13.374   2.726  1.00 78.86           C  
ATOM   2153  OD1 ASP A 296      46.680  14.288   3.431  1.00 78.86           O  
ATOM   2154  OD2 ASP A 296      48.386  13.000   2.835  1.00 78.86           O1-
ATOM   2155  N   VAL A 297      43.690  12.689   2.752  1.00 96.64           N  
ATOM   2156  CA  VAL A 297      42.721  12.703   3.813  1.00 96.64           C  
ATOM   2157  C   VAL A 297      43.305  11.973   4.988  1.00 96.64           C  
ATOM   2158  O   VAL A 297      43.976  10.956   4.824  1.00 96.64           O  
ATOM   2159  CB  VAL A 297      41.435  12.020   3.456  1.00 96.64           C  
ATOM   2160  CG1 VAL A 297      41.725  10.535   3.186  1.00 96.64           C  
ATOM   2161  CG2 VAL A 297      40.428  12.261   4.591  1.00 96.64           C  
ATOM   2162  N   GLN A 298      43.082  12.488   6.219  1.00136.82           N  
ATOM   2163  CA  GLN A 298      43.603  11.814   7.376  1.00136.82           C  
ATOM   2164  C   GLN A 298      42.501  11.609   8.365  1.00136.82           C  
ATOM   2165  O   GLN A 298      41.398  12.136   8.211  1.00136.82           O  
ATOM   2166  CB  GLN A 298      44.799  12.496   8.082  1.00136.82           C  
ATOM   2167  CG  GLN A 298      44.542  13.884   8.673  1.00136.82           C  
ATOM   2168  CD  GLN A 298      45.219  14.919   7.782  1.00136.82           C  
ATOM   2169  NE2 GLN A 298      46.576  14.853   7.703  1.00136.82           N  
ATOM   2170  OE1 GLN A 298      44.561  15.767   7.182  1.00136.82           O  
ATOM   2171  N   ARG A 299      42.767  10.795   9.406  1.00105.61           N  
ATOM   2172  CA  ARG A 299      41.747  10.534  10.379  1.00105.61           C  
ATOM   2173  C   ARG A 299      42.133  11.254  11.629  1.00105.61           C  
ATOM   2174  O   ARG A 299      43.311  11.349  11.965  1.00105.61           O  
ATOM   2175  CB  ARG A 299      41.593   9.050  10.764  1.00105.61           C  
ATOM   2176  CG  ARG A 299      41.309   8.118   9.586  1.00105.61           C  
ATOM   2177  CD  ARG A 299      40.663   6.791   9.994  1.00105.61           C  
ATOM   2178  NE  ARG A 299      41.460   6.214  11.111  1.00105.61           N  
ATOM   2179  CZ  ARG A 299      41.021   5.088  11.748  1.00105.61           C  
ATOM   2180  NH1 ARG A 299      39.912   4.437  11.293  1.00105.61           N1+
ATOM   2181  NH2 ARG A 299      41.689   4.616  12.839  1.00105.61           N  
ATOM   2182  N   SER A 300      41.134  11.796  12.351  1.00 37.51           N  
ATOM   2183  CA  SER A 300      41.429  12.523  13.552  1.00 37.51           C  
ATOM   2184  C   SER A 300      40.550  12.016  14.652  1.00 37.51           C  
ATOM   2185  O   SER A 300      39.496  11.431  14.411  1.00 37.51           O  
ATOM   2186  CB  SER A 300      41.160  14.032  13.429  1.00 37.51           C  
ATOM   2187  OG  SER A 300      41.465  14.686  14.652  1.00 37.51           O  
ATOM   2188  N   GLU A 301      41.025  12.185  15.903  1.00 61.52           N  
ATOM   2189  CA  GLU A 301      40.317  11.817  17.098  1.00 61.52           C  
ATOM   2190  C   GLU A 301      39.202  12.783  17.369  1.00 61.52           C  
ATOM   2191  O   GLU A 301      38.167  12.399  17.912  1.00 61.52           O  
ATOM   2192  CB  GLU A 301      41.200  11.825  18.356  1.00 61.52           C  
ATOM   2193  CG  GLU A 301      40.434  11.403  19.609  1.00 61.52           C  
ATOM   2194  CD  GLU A 301      41.321  11.654  20.817  1.00 61.52           C  
ATOM   2195  OE1 GLU A 301      42.498  12.058  20.612  1.00 61.52           O  
ATOM   2196  OE2 GLU A 301      40.835  11.451  21.959  1.00 61.52           O1-
ATOM   2197  N   ILE A 302      39.401  14.068  17.013  1.00 79.41           N  
ATOM   2198  CA  ILE A 302      38.509  15.146  17.364  1.00 79.41           C  
ATOM   2199  C   ILE A 302      37.234  15.103  16.575  1.00 79.41           C  
ATOM   2200  O   ILE A 302      37.238  14.871  15.367  1.00 79.41           O  
ATOM   2201  CB  ILE A 302      39.131  16.494  17.148  1.00 79.41           C  
ATOM   2202  CG1 ILE A 302      40.424  16.615  17.972  1.00 79.41           C  
ATOM   2203  CG2 ILE A 302      38.086  17.568  17.494  1.00 79.41           C  
ATOM   2204  CD1 ILE A 302      41.308  17.788  17.552  1.00 79.41           C  
ATOM   2205  N   TYR A 303      36.093  15.340  17.263  1.00128.03           N  
ATOM   2206  CA  TYR A 303      34.809  15.319  16.617  1.00128.03           C  
ATOM   2207  C   TYR A 303      34.264  16.712  16.571  1.00128.03           C  
ATOM   2208  O   TYR A 303      34.005  17.345  17.594  1.00128.03           O  
ATOM   2209  CB  TYR A 303      33.768  14.446  17.341  1.00128.03           C  
ATOM   2210  CG  TYR A 303      34.184  13.022  17.196  1.00128.03           C  
ATOM   2211  CD1 TYR A 303      35.065  12.453  18.087  1.00128.03           C  
ATOM   2212  CD2 TYR A 303      33.703  12.258  16.159  1.00128.03           C  
ATOM   2213  CE1 TYR A 303      35.446  11.138  17.954  1.00128.03           C  
ATOM   2214  CE2 TYR A 303      34.080  10.944  16.019  1.00128.03           C  
ATOM   2215  CZ  TYR A 303      34.952  10.382  16.918  1.00128.03           C  
ATOM   2216  OH  TYR A 303      35.339   9.034  16.777  1.00128.03           O  
ATOM   2217  N   LEU A 304      34.061  17.205  15.338  1.00 57.09           N  
ATOM   2218  CA  LEU A 304      33.561  18.516  15.072  1.00 57.09           C  
ATOM   2219  C   LEU A 304      32.171  18.579  15.626  1.00 57.09           C  
ATOM   2220  O   LEU A 304      31.757  19.604  16.166  1.00 57.09           O  
ATOM   2221  CB  LEU A 304      33.488  18.774  13.560  1.00 57.09           C  
ATOM   2222  CG  LEU A 304      33.176  20.228  13.176  1.00 57.09           C  
ATOM   2223  CD1 LEU A 304      34.345  21.152  13.558  1.00 57.09           C  
ATOM   2224  CD2 LEU A 304      32.778  20.344  11.694  1.00 57.09           C  
ATOM   2225  N   GLN A 305      31.405  17.476  15.491  1.00 98.20           N  
ATOM   2226  CA  GLN A 305      30.057  17.487  15.973  1.00 98.20           C  
ATOM   2227  C   GLN A 305      29.843  16.257  16.801  1.00 98.20           C  
ATOM   2228  O   GLN A 305      30.324  15.174  16.469  1.00 98.20           O  
ATOM   2229  CB  GLN A 305      29.029  17.502  14.831  1.00 98.20           C  
ATOM   2230  CG  GLN A 305      27.605  17.814  15.278  1.00 98.20           C  
ATOM   2231  CD  GLN A 305      26.785  18.025  14.015  1.00 98.20           C  
ATOM   2232  NE2 GLN A 305      25.915  19.072  14.020  1.00 98.20           N  
ATOM   2233  OE1 GLN A 305      26.922  17.287  13.041  1.00 98.20           O  
ATOM   2234  N   LYS A 306      29.111  16.409  17.924  1.00108.32           N  
ATOM   2235  CA  LYS A 306      28.848  15.317  18.813  1.00108.32           C  
ATOM   2236  C   LYS A 306      27.628  14.599  18.319  1.00108.32           C  
ATOM   2237  O   LYS A 306      26.908  15.093  17.454  1.00108.32           O  
ATOM   2238  CB  LYS A 306      28.599  15.767  20.261  1.00108.32           C  
ATOM   2239  CG  LYS A 306      29.755  16.608  20.808  1.00108.32           C  
ATOM   2240  CD  LYS A 306      31.117  15.918  20.703  1.00108.32           C  
ATOM   2241  CE  LYS A 306      32.298  16.839  21.014  1.00108.32           C  
ATOM   2242  NZ  LYS A 306      33.569  16.081  20.939  1.00108.32           N1+
ATOM   2243  N   ALA A 307      27.365  13.400  18.876  1.00 46.28           N  
ATOM   2244  CA  ALA A 307      26.269  12.579  18.441  1.00 46.28           C  
ATOM   2245  C   ALA A 307      24.985  13.308  18.687  1.00 46.28           C  
ATOM   2246  O   ALA A 307      24.942  14.321  19.381  1.00 46.28           O  
ATOM   2247  CB  ALA A 307      26.179  11.227  19.167  1.00 46.28           C  
ATOM   2248  N   TYR A 308      23.890  12.780  18.107  1.00 52.41           N  
ATOM   2249  CA  TYR A 308      22.588  13.384  18.126  1.00 52.41           C  
ATOM   2250  C   TYR A 308      22.133  13.578  19.538  1.00 52.41           C  
ATOM   2251  O   TYR A 308      21.566  14.618  19.869  1.00 52.41           O  
ATOM   2252  CB  TYR A 308      21.532  12.515  17.427  1.00 52.41           C  
ATOM   2253  CG  TYR A 308      21.901  12.444  15.985  1.00 52.41           C  
ATOM   2254  CD1 TYR A 308      22.980  11.691  15.584  1.00 52.41           C  
ATOM   2255  CD2 TYR A 308      21.165  13.117  15.036  1.00 52.41           C  
ATOM   2256  CE1 TYR A 308      23.328  11.615  14.256  1.00 52.41           C  
ATOM   2257  CE2 TYR A 308      21.509  13.044  13.705  1.00 52.41           C  
ATOM   2258  CZ  TYR A 308      22.592  12.294  13.315  1.00 52.41           C  
ATOM   2259  OH  TYR A 308      22.949  12.216  11.952  1.00 52.41           O  
ATOM   2260  N   SER A 309      22.382  12.595  20.418  1.00 60.20           N  
ATOM   2261  CA  SER A 309      21.890  12.685  21.761  1.00 60.20           C  
ATOM   2262  C   SER A 309      22.447  13.914  22.414  1.00 60.20           C  
ATOM   2263  O   SER A 309      21.886  14.405  23.392  1.00 60.20           O  
ATOM   2264  CB  SER A 309      22.290  11.465  22.612  1.00 60.20           C  
ATOM   2265  OG  SER A 309      23.703  11.360  22.699  1.00 60.20           O  
ATOM   2266  N   LEU A 310      23.651  14.344  21.995  1.00124.01           N  
ATOM   2267  CA  LEU A 310      24.280  15.546  22.481  1.00124.01           C  
ATOM   2268  C   LEU A 310      23.918  16.823  21.757  1.00124.01           C  
ATOM   2269  O   LEU A 310      24.024  17.902  22.337  1.00124.01           O  
ATOM   2270  CB  LEU A 310      25.808  15.424  22.485  1.00124.01           C  
ATOM   2271  CG  LEU A 310      26.285  14.289  23.410  1.00124.01           C  
ATOM   2272  CD1 LEU A 310      27.817  14.191  23.445  1.00124.01           C  
ATOM   2273  CD2 LEU A 310      25.658  14.413  24.808  1.00124.01           C  
ATOM   2274  N   ARG A 311      23.719  16.750  20.421  1.00216.94           N  
ATOM   2275  CA  ARG A 311      23.428  17.870  19.546  1.00216.94           C  
ATOM   2276  C   ARG A 311      21.989  18.303  19.422  1.00216.94           C  
ATOM   2277  O   ARG A 311      21.689  19.491  19.361  1.00216.94           O  
ATOM   2278  CB  ARG A 311      23.958  17.589  18.129  1.00216.94           C  
ATOM   2279  CG  ARG A 311      23.419  16.279  17.554  1.00216.94           C  
ATOM   2280  CD  ARG A 311      24.268  15.688  16.423  1.00216.94           C  
ATOM   2281  NE  ARG A 311      23.844  16.305  15.137  1.00216.94           N  
ATOM   2282  CZ  ARG A 311      24.374  15.840  13.967  1.00216.94           C  
ATOM   2283  NH1 ARG A 311      25.339  14.876  13.990  1.00216.94           N1+
ATOM   2284  NH2 ARG A 311      23.932  16.330  12.774  1.00216.94           N  
ATOM   2285  N   ALA A 312      21.089  17.312  19.338  1.00119.35           N  
ATOM   2286  CA  ALA A 312      19.680  17.298  19.029  1.00119.35           C  
ATOM   2287  C   ALA A 312      18.768  17.897  20.048  1.00119.35           C  
ATOM   2288  O   ALA A 312      17.569  17.975  19.795  1.00119.35           O  
ATOM   2289  CB  ALA A 312      19.165  15.875  18.752  1.00119.35           C  
ATOM   2290  N   ILE A 313      19.251  18.213  21.258  1.00148.79           N  
ATOM   2291  CA  ILE A 313      18.379  18.517  22.355  1.00148.79           C  
ATOM   2292  C   ILE A 313      17.383  19.597  22.035  1.00148.79           C  
ATOM   2293  O   ILE A 313      16.199  19.395  22.304  1.00148.79           O  
ATOM   2294  CB  ILE A 313      19.139  18.973  23.567  1.00148.79           C  
ATOM   2295  CG1 ILE A 313      20.284  17.992  23.869  1.00148.79           C  
ATOM   2296  CG2 ILE A 313      18.138  19.149  24.721  1.00148.79           C  
ATOM   2297  CD1 ILE A 313      19.849  16.533  23.925  1.00148.79           C  
ATOM   2298  N   PRO A 314      17.741  20.717  21.466  1.00 88.99           N  
ATOM   2299  CA  PRO A 314      16.767  21.746  21.249  1.00 88.99           C  
ATOM   2300  C   PRO A 314      15.637  21.318  20.365  1.00 88.99           C  
ATOM   2301  O   PRO A 314      14.516  21.764  20.596  1.00 88.99           O  
ATOM   2302  CB  PRO A 314      17.552  22.955  20.753  1.00 88.99           C  
ATOM   2303  CG  PRO A 314      18.935  22.771  21.408  1.00 88.99           C  
ATOM   2304  CD  PRO A 314      19.089  21.248  21.569  1.00 88.99           C  
ATOM   2305  N   GLN A 315      15.903  20.500  19.327  1.00 95.87           N  
ATOM   2306  CA  GLN A 315      14.844  20.066  18.463  1.00 95.87           C  
ATOM   2307  C   GLN A 315      13.939  19.075  19.141  1.00 95.87           C  
ATOM   2308  O   GLN A 315      12.721  19.228  19.112  1.00 95.87           O  
ATOM   2309  CB  GLN A 315      15.349  19.410  17.166  1.00 95.87           C  
ATOM   2310  CG  GLN A 315      16.117  20.370  16.256  1.00 95.87           C  
ATOM   2311  CD  GLN A 315      17.503  20.562  16.850  1.00 95.87           C  
ATOM   2312  NE2 GLN A 315      18.185  21.675  16.465  1.00 95.87           N  
ATOM   2313  OE1 GLN A 315      17.968  19.738  17.637  1.00 95.87           O  
ATOM   2314  N   VAL A 316      14.514  18.027  19.767  1.00 50.28           N  
ATOM   2315  CA  VAL A 316      13.734  16.973  20.367  1.00 50.28           C  
ATOM   2316  C   VAL A 316      12.983  17.463  21.566  1.00 50.28           C  
ATOM   2317  O   VAL A 316      11.761  17.344  21.642  1.00 50.28           O  
ATOM   2318  CB  VAL A 316      14.584  15.819  20.823  1.00 50.28           C  
ATOM   2319  CG1 VAL A 316      13.695  14.831  21.596  1.00 50.28           C  
ATOM   2320  CG2 VAL A 316      15.274  15.197  19.597  1.00 50.28           C  
ATOM   2321  N   VAL A 317      13.707  18.067  22.523  1.00 43.51           N  
ATOM   2322  CA  VAL A 317      13.131  18.520  23.757  1.00 43.51           C  
ATOM   2323  C   VAL A 317      12.138  19.591  23.442  1.00 43.51           C  
ATOM   2324  O   VAL A 317      11.113  19.717  24.108  1.00 43.51           O  
ATOM   2325  CB  VAL A 317      14.146  19.115  24.688  1.00 43.51           C  
ATOM   2326  CG1 VAL A 317      13.412  19.704  25.905  1.00 43.51           C  
ATOM   2327  CG2 VAL A 317      15.186  18.032  25.032  1.00 43.51           C  
ATOM   2328  N   GLY A 318      12.444  20.421  22.429  1.00 21.29           N  
ATOM   2329  CA  GLY A 318      11.576  21.500  22.058  1.00 21.29           C  
ATOM   2330  C   GLY A 318      10.274  20.960  21.556  1.00 21.29           C  
ATOM   2331  O   GLY A 318       9.208  21.482  21.880  1.00 21.29           O  
ATOM   2332  N   ALA A 319      10.320  19.883  20.754  1.00 24.76           N  
ATOM   2333  CA  ALA A 319       9.112  19.358  20.185  1.00 24.76           C  
ATOM   2334  C   ALA A 319       8.220  18.963  21.312  1.00 24.76           C  
ATOM   2335  O   ALA A 319       7.003  19.138  21.255  1.00 24.76           O  
ATOM   2336  CB  ALA A 319       9.344  18.111  19.318  1.00 24.76           C  
ATOM   2337  N   VAL A 320       8.820  18.390  22.367  1.00 31.80           N  
ATOM   2338  CA  VAL A 320       8.085  17.967  23.521  1.00 31.80           C  
ATOM   2339  C   VAL A 320       7.473  19.172  24.174  1.00 31.80           C  
ATOM   2340  O   VAL A 320       6.306  19.158  24.555  1.00 31.80           O  
ATOM   2341  CB  VAL A 320       8.975  17.279  24.517  1.00 31.80           C  
ATOM   2342  CG1 VAL A 320       8.151  16.920  25.762  1.00 31.80           C  
ATOM   2343  CG2 VAL A 320       9.627  16.067  23.828  1.00 31.80           C  
ATOM   2344  N   ARG A 321       8.241  20.272  24.294  1.00146.54           N  
ATOM   2345  CA  ARG A 321       7.744  21.440  24.966  1.00146.54           C  
ATOM   2346  C   ARG A 321       6.538  21.954  24.238  1.00146.54           C  
ATOM   2347  O   ARG A 321       5.544  22.322  24.863  1.00146.54           O  
ATOM   2348  CB  ARG A 321       8.791  22.568  25.079  1.00146.54           C  
ATOM   2349  CG  ARG A 321       9.993  22.178  25.953  1.00146.54           C  
ATOM   2350  CD  ARG A 321      10.801  23.357  26.504  1.00146.54           C  
ATOM   2351  NE  ARG A 321       9.952  24.013  27.535  1.00146.54           N  
ATOM   2352  CZ  ARG A 321      10.471  24.461  28.716  1.00146.54           C  
ATOM   2353  NH1 ARG A 321      11.796  24.306  29.002  1.00146.54           N1+
ATOM   2354  NH2 ARG A 321       9.650  25.066  29.622  1.00146.54           N  
ATOM   2355  N   ASP A 322       6.571  21.956  22.894  1.00 41.77           N  
ATOM   2356  CA  ASP A 322       5.463  22.471  22.137  1.00 41.77           C  
ATOM   2357  C   ASP A 322       4.235  21.668  22.450  1.00 41.77           C  
ATOM   2358  O   ASP A 322       3.147  22.230  22.554  1.00 41.77           O  
ATOM   2359  CB  ASP A 322       5.690  22.407  20.614  1.00 41.77           C  
ATOM   2360  CG  ASP A 322       6.688  23.498  20.244  1.00 41.77           C  
ATOM   2361  OD1 ASP A 322       6.881  24.416  21.084  1.00 41.77           O  
ATOM   2362  OD2 ASP A 322       7.271  23.431  19.128  1.00 41.77           O1-
ATOM   2363  N   THR A 323       4.368  20.332  22.590  1.00118.76           N  
ATOM   2364  CA  THR A 323       3.222  19.501  22.857  1.00118.76           C  
ATOM   2365  C   THR A 323       2.673  19.797  24.221  1.00118.76           C  
ATOM   2366  O   THR A 323       1.460  19.802  24.414  1.00118.76           O  
ATOM   2367  CB  THR A 323       3.484  18.018  22.776  1.00118.76           C  
ATOM   2368  CG2 THR A 323       4.024  17.680  21.376  1.00118.76           C  
ATOM   2369  OG1 THR A 323       4.406  17.606  23.772  1.00118.76           O  
ATOM   2370  N   LEU A 324       3.553  20.013  25.216  1.00109.41           N  
ATOM   2371  CA  LEU A 324       3.116  20.326  26.548  1.00109.41           C  
ATOM   2372  C   LEU A 324       2.470  21.677  26.566  1.00109.41           C  
ATOM   2373  O   LEU A 324       1.532  21.913  27.329  1.00109.41           O  
ATOM   2374  CB  LEU A 324       4.239  20.281  27.600  1.00109.41           C  
ATOM   2375  CG  LEU A 324       4.638  18.843  27.991  1.00109.41           C  
ATOM   2376  CD1 LEU A 324       5.202  18.058  26.805  1.00109.41           C  
ATOM   2377  CD2 LEU A 324       5.580  18.829  29.202  1.00109.41           C  
ATOM   2378  N   TYR A 325       2.969  22.614  25.735  1.00 73.08           N  
ATOM   2379  CA  TYR A 325       2.399  23.931  25.722  1.00 73.08           C  
ATOM   2380  C   TYR A 325       0.971  23.824  25.287  1.00 73.08           C  
ATOM   2381  O   TYR A 325       0.078  24.388  25.918  1.00 73.08           O  
ATOM   2382  CB  TYR A 325       3.062  24.907  24.725  1.00 73.08           C  
ATOM   2383  CG  TYR A 325       4.497  25.125  25.079  1.00 73.08           C  
ATOM   2384  CD1 TYR A 325       4.860  25.553  26.336  1.00 73.08           C  
ATOM   2385  CD2 TYR A 325       5.477  24.963  24.127  1.00 73.08           C  
ATOM   2386  CE1 TYR A 325       6.183  25.764  26.651  1.00 73.08           C  
ATOM   2387  CE2 TYR A 325       6.801  25.174  24.433  1.00 73.08           C  
ATOM   2388  CZ  TYR A 325       7.156  25.575  25.698  1.00 73.08           C  
ATOM   2389  OH  TYR A 325       8.516  25.793  26.009  1.00 73.08           O  
ATOM   2390  N   HIS A 326       0.711  23.075  24.196  1.00 38.63           N  
ATOM   2391  CA  HIS A 326      -0.630  22.992  23.691  1.00 38.63           C  
ATOM   2392  C   HIS A 326      -1.494  22.309  24.698  1.00 38.63           C  
ATOM   2393  O   HIS A 326      -2.646  22.687  24.897  1.00 38.63           O  
ATOM   2394  CB  HIS A 326      -0.772  22.219  22.371  1.00 38.63           C  
ATOM   2395  CG  HIS A 326      -2.177  22.292  21.846  1.00 38.63           C  
ATOM   2396  CD2 HIS A 326      -2.773  23.246  21.077  1.00 38.63           C  
ATOM   2397  ND1 HIS A 326      -3.147  21.351  22.097  1.00 38.63           N  
ATOM   2398  CE1 HIS A 326      -4.276  21.776  21.472  1.00 38.63           C  
ATOM   2399  NE2 HIS A 326      -4.097  22.920  20.840  1.00 38.63           N  
ATOM   2400  N   ALA A 327      -0.954  21.271  25.358  1.00 24.99           N  
ATOM   2401  CA  ALA A 327      -1.728  20.539  26.316  1.00 24.99           C  
ATOM   2402  C   ALA A 327      -2.117  21.467  27.422  1.00 24.99           C  
ATOM   2403  O   ALA A 327      -3.247  21.437  27.901  1.00 24.99           O  
ATOM   2404  CB  ALA A 327      -0.944  19.372  26.940  1.00 24.99           C  
ATOM   2405  N   ARG A 328      -1.185  22.332  27.849  1.00 72.84           N  
ATOM   2406  CA  ARG A 328      -1.433  23.252  28.923  1.00 72.84           C  
ATOM   2407  C   ARG A 328      -2.523  24.191  28.504  1.00 72.84           C  
ATOM   2408  O   ARG A 328      -3.359  24.585  29.317  1.00 72.84           O  
ATOM   2409  CB  ARG A 328      -0.176  24.078  29.264  1.00 72.84           C  
ATOM   2410  CG  ARG A 328      -0.365  25.069  30.413  1.00 72.84           C  
ATOM   2411  CD  ARG A 328       0.938  25.724  30.884  1.00 72.84           C  
ATOM   2412  NE  ARG A 328       1.305  26.783  29.900  1.00 72.84           N  
ATOM   2413  CZ  ARG A 328       2.201  26.519  28.907  1.00 72.84           C  
ATOM   2414  NH1 ARG A 328       2.742  25.270  28.782  1.00 72.84           N1+
ATOM   2415  NH2 ARG A 328       2.560  27.508  28.039  1.00 72.84           N  
ATOM   2416  N   HIS A 329      -2.526  24.594  27.220  1.00 67.93           N  
ATOM   2417  CA  HIS A 329      -3.508  25.519  26.728  1.00 67.93           C  
ATOM   2418  C   HIS A 329      -4.887  24.938  26.788  1.00 67.93           C  
ATOM   2419  O   HIS A 329      -5.810  25.573  27.295  1.00 67.93           O  
ATOM   2420  CB  HIS A 329      -3.262  25.930  25.270  1.00 67.93           C  
ATOM   2421  CG  HIS A 329      -4.334  26.842  24.752  1.00 67.93           C  
ATOM   2422  CD2 HIS A 329      -4.567  28.158  25.002  1.00 67.93           C  
ATOM   2423  ND1 HIS A 329      -5.336  26.438  23.898  1.00 67.93           N  
ATOM   2424  CE1 HIS A 329      -6.121  27.523  23.674  1.00 67.93           C  
ATOM   2425  NE2 HIS A 329      -5.693  28.591  24.322  1.00 67.93           N  
ATOM   2426  N   LYS A 330      -5.065  23.705  26.281  1.00136.24           N  
ATOM   2427  CA  LYS A 330      -6.377  23.129  26.246  1.00136.24           C  
ATOM   2428  C   LYS A 330      -6.869  22.964  27.645  1.00136.24           C  
ATOM   2429  O   LYS A 330      -8.051  23.166  27.916  1.00136.24           O  
ATOM   2430  CB  LYS A 330      -6.432  21.758  25.556  1.00136.24           C  
ATOM   2431  CG  LYS A 330      -6.239  21.860  24.043  1.00136.24           C  
ATOM   2432  CD  LYS A 330      -7.221  22.837  23.390  1.00136.24           C  
ATOM   2433  CE  LYS A 330      -8.645  22.731  23.936  1.00136.24           C  
ATOM   2434  NZ  LYS A 330      -9.495  23.791  23.350  1.00136.24           N1+
ATOM   2435  N   LEU A 331      -5.980  22.575  28.578  1.00107.38           N  
ATOM   2436  CA  LEU A 331      -6.430  22.405  29.926  1.00107.38           C  
ATOM   2437  C   LEU A 331      -6.858  23.708  30.515  1.00107.38           C  
ATOM   2438  O   LEU A 331      -7.848  23.760  31.240  1.00107.38           O  
ATOM   2439  CB  LEU A 331      -5.430  21.752  30.901  1.00107.38           C  
ATOM   2440  CG  LEU A 331      -5.348  20.213  30.796  1.00107.38           C  
ATOM   2441  CD1 LEU A 331      -4.616  19.731  29.539  1.00107.38           C  
ATOM   2442  CD2 LEU A 331      -4.785  19.607  32.085  1.00107.38           C  
ATOM   2443  N   ARG A 332      -6.145  24.807  30.223  1.00 79.99           N  
ATOM   2444  CA  ARG A 332      -6.508  26.062  30.826  1.00 79.99           C  
ATOM   2445  C   ARG A 332      -7.902  26.397  30.395  1.00 79.99           C  
ATOM   2446  O   ARG A 332      -8.684  26.955  31.163  1.00 79.99           O  
ATOM   2447  CB  ARG A 332      -5.593  27.223  30.401  1.00 79.99           C  
ATOM   2448  CG  ARG A 332      -5.796  28.483  31.245  1.00 79.99           C  
ATOM   2449  CD  ARG A 332      -4.999  29.693  30.752  1.00 79.99           C  
ATOM   2450  NE  ARG A 332      -5.862  30.421  29.779  1.00 79.99           N  
ATOM   2451  CZ  ARG A 332      -5.877  30.051  28.465  1.00 79.99           C  
ATOM   2452  NH1 ARG A 332      -5.117  28.998  28.039  1.00 79.99           N1+
ATOM   2453  NH2 ARG A 332      -6.650  30.736  27.574  1.00 79.99           N  
ATOM   2454  N   ILE A 333      -8.233  26.089  29.128  1.00 95.41           N  
ATOM   2455  CA  ILE A 333      -9.540  26.368  28.606  1.00 95.41           C  
ATOM   2456  C   ILE A 333     -10.545  25.511  29.319  1.00 95.41           C  
ATOM   2457  O   ILE A 333     -11.578  25.996  29.779  1.00 95.41           O  
ATOM   2458  CB  ILE A 333      -9.651  26.018  27.148  1.00 95.41           C  
ATOM   2459  CG1 ILE A 333      -8.606  26.783  26.318  1.00 95.41           C  
ATOM   2460  CG2 ILE A 333     -11.100  26.289  26.708  1.00 95.41           C  
ATOM   2461  CD1 ILE A 333      -8.769  28.299  26.373  1.00 95.41           C  
ATOM   2462  N   GLU A 334     -10.243  24.201  29.437  1.00 89.29           N  
ATOM   2463  CA  GLU A 334     -11.139  23.239  30.016  1.00 89.29           C  
ATOM   2464  C   GLU A 334     -11.353  23.553  31.465  1.00 89.29           C  
ATOM   2465  O   GLU A 334     -12.470  23.485  31.972  1.00 89.29           O  
ATOM   2466  CB  GLU A 334     -10.579  21.810  29.935  1.00 89.29           C  
ATOM   2467  CG  GLU A 334     -11.625  20.733  30.216  1.00 89.29           C  
ATOM   2468  CD  GLU A 334     -12.483  20.617  28.966  1.00 89.29           C  
ATOM   2469  OE1 GLU A 334     -11.902  20.689  27.848  1.00 89.29           O  
ATOM   2470  OE2 GLU A 334     -13.724  20.465  29.105  1.00 89.29           O1-
ATOM   2471  N   LEU A 335     -10.276  23.941  32.167  1.00 68.84           N  
ATOM   2472  CA  LEU A 335     -10.349  24.228  33.570  1.00 68.84           C  
ATOM   2473  C   LEU A 335     -11.351  25.313  33.772  1.00 68.84           C  
ATOM   2474  O   LEU A 335     -12.129  25.278  34.727  1.00 68.84           O  
ATOM   2475  CB  LEU A 335      -9.025  24.757  34.156  1.00 68.84           C  
ATOM   2476  CG  LEU A 335      -7.894  23.717  34.251  1.00 68.84           C  
ATOM   2477  CD1 LEU A 335      -6.621  24.346  34.835  1.00 68.84           C  
ATOM   2478  CD2 LEU A 335      -8.337  22.489  35.055  1.00 68.84           C  
ATOM   2479  N   ASN A 336     -11.355  26.322  32.885  1.00116.74           N  
ATOM   2480  CA  ASN A 336     -12.282  27.398  33.077  1.00116.74           C  
ATOM   2481  C   ASN A 336     -13.378  27.259  32.078  1.00116.74           C  
ATOM   2482  O   ASN A 336     -13.780  28.237  31.448  1.00116.74           O  
ATOM   2483  CB  ASN A 336     -11.635  28.772  32.853  1.00116.74           C  
ATOM   2484  CG  ASN A 336     -10.609  28.973  33.959  1.00116.74           C  
ATOM   2485  ND2 ASN A 336      -9.348  29.296  33.565  1.00116.74           N  
ATOM   2486  OD1 ASN A 336     -10.915  28.831  35.142  1.00116.74           O  
ATOM   2487  N   SER A 337     -13.934  26.041  31.947  1.00 69.27           N  
ATOM   2488  CA  SER A 337     -14.999  25.862  31.017  1.00 69.27           C  
ATOM   2489  C   SER A 337     -16.142  25.263  31.769  1.00 69.27           C  
ATOM   2490  O   SER A 337     -16.002  24.701  32.851  1.00 69.27           O  
ATOM   2491  CB  SER A 337     -14.655  24.909  29.859  1.00 69.27           C  
ATOM   2492  OG  SER A 337     -14.470  23.589  30.344  1.00 69.27           O  
ATOM   2493  N   ALA A 338     -17.315  25.411  31.155  1.00150.91           N  
ATOM   2494  CA  ALA A 338     -18.650  25.040  31.477  1.00150.91           C  
ATOM   2495  C   ALA A 338     -18.890  23.563  31.407  1.00150.91           C  
ATOM   2496  O   ALA A 338     -20.062  23.220  31.333  1.00150.91           O  
ATOM   2497  CB  ALA A 338     -19.692  25.725  30.573  1.00150.91           C  
ATOM   2498  N   ASN A 339     -17.871  22.698  31.168  1.00147.89           N  
ATOM   2499  CA  ASN A 339     -18.022  21.264  30.929  1.00147.89           C  
ATOM   2500  C   ASN A 339     -19.030  20.553  31.818  1.00147.89           C  
ATOM   2501  O   ASN A 339     -18.682  19.774  32.705  1.00147.89           O  
ATOM   2502  CB  ASN A 339     -16.687  20.494  31.023  1.00147.89           C  
ATOM   2503  CG  ASN A 339     -16.101  20.653  32.424  1.00147.89           C  
ATOM   2504  ND2 ASN A 339     -15.471  21.828  32.686  1.00147.89           N  
ATOM   2505  OD1 ASN A 339     -16.201  19.759  33.263  1.00147.89           O  
ATOM   2506  N   ASP A 340     -20.331  20.709  31.492  1.00 94.48           N  
ATOM   2507  CA  ASP A 340     -21.455  20.189  32.214  1.00 94.48           C  
ATOM   2508  C   ASP A 340     -22.595  20.143  31.237  1.00 94.48           C  
ATOM   2509  O   ASP A 340     -22.453  20.585  30.098  1.00 94.48           O  
ATOM   2510  CB  ASP A 340     -21.897  21.087  33.385  1.00 94.48           C  
ATOM   2511  CG  ASP A 340     -22.899  20.309  34.225  1.00 94.48           C  
ATOM   2512  OD1 ASP A 340     -22.878  19.051  34.154  1.00 94.48           O  
ATOM   2513  OD2 ASP A 340     -23.704  20.964  34.941  1.00 94.48           O1-
ATOM   2514  N   ASN A 341     -23.746  19.560  31.638  1.00 91.19           N  
ATOM   2515  CA  ASN A 341     -24.872  19.509  30.744  1.00 91.19           C  
ATOM   2516  C   ASN A 341     -26.072  19.127  31.555  1.00 91.19           C  
ATOM   2517  O   ASN A 341     -25.975  18.224  32.385  1.00 91.19           O  
ATOM   2518  CB  ASN A 341     -24.693  18.429  29.662  1.00 91.19           C  
ATOM   2519  CG  ASN A 341     -25.907  18.420  28.745  1.00 91.19           C  
ATOM   2520  ND2 ASN A 341     -26.688  17.309  28.792  1.00 91.19           N  
ATOM   2521  OD1 ASN A 341     -26.147  19.365  27.996  1.00 91.19           O  
ATOM   2522  N   PRO A 342     -27.215  19.741  31.363  1.00 81.98           N  
ATOM   2523  CA  PRO A 342     -27.367  20.822  30.420  1.00 81.98           C  
ATOM   2524  C   PRO A 342     -26.829  22.091  31.008  1.00 81.98           C  
ATOM   2525  O   PRO A 342     -26.392  22.077  32.158  1.00 81.98           O  
ATOM   2526  CB  PRO A 342     -28.859  20.912  30.116  1.00 81.98           C  
ATOM   2527  CG  PRO A 342     -29.377  19.490  30.384  1.00 81.98           C  
ATOM   2528  CD  PRO A 342     -28.431  18.951  31.467  1.00 81.98           C  
ATOM   2529  N   LEU A 343     -26.833  23.197  30.230  1.00 73.03           N  
ATOM   2530  CA  LEU A 343     -26.294  24.444  30.702  1.00 73.03           C  
ATOM   2531  C   LEU A 343     -27.399  25.455  30.828  1.00 73.03           C  
ATOM   2532  O   LEU A 343     -28.371  25.427  30.075  1.00 73.03           O  
ATOM   2533  CB  LEU A 343     -25.239  25.027  29.748  1.00 73.03           C  
ATOM   2534  CG  LEU A 343     -24.060  24.064  29.518  1.00 73.03           C  
ATOM   2535  CD1 LEU A 343     -22.998  24.688  28.600  1.00 73.03           C  
ATOM   2536  CD2 LEU A 343     -23.484  23.553  30.849  1.00 73.03           C  
ATOM   2537  N   PHE A 344     -27.277  26.383  31.805  1.00 79.24           N  
ATOM   2538  CA  PHE A 344     -28.312  27.361  32.009  1.00 79.24           C  
ATOM   2539  C   PHE A 344     -27.744  28.735  31.827  1.00 79.24           C  
ATOM   2540  O   PHE A 344     -26.750  29.103  32.451  1.00 79.24           O  
ATOM   2541  CB  PHE A 344     -28.943  27.296  33.417  1.00 79.24           C  
ATOM   2542  CG  PHE A 344     -30.103  28.233  33.494  1.00 79.24           C  
ATOM   2543  CD1 PHE A 344     -31.365  27.822  33.126  1.00 79.24           C  
ATOM   2544  CD2 PHE A 344     -29.933  29.521  33.947  1.00 79.24           C  
ATOM   2545  CE1 PHE A 344     -32.441  28.678  33.196  1.00 79.24           C  
ATOM   2546  CE2 PHE A 344     -31.002  30.383  34.019  1.00 79.24           C  
ATOM   2547  CZ  PHE A 344     -32.259  29.964  33.646  1.00 79.24           C  
ATOM   2548  N   PHE A 345     -28.400  29.532  30.956  1.00147.41           N  
ATOM   2549  CA  PHE A 345     -28.015  30.885  30.668  1.00147.41           C  
ATOM   2550  C   PHE A 345     -29.252  31.694  30.903  1.00147.41           C  
ATOM   2551  O   PHE A 345     -30.358  31.157  30.880  1.00147.41           O  
ATOM   2552  CB  PHE A 345     -27.688  31.125  29.182  1.00147.41           C  
ATOM   2553  CG  PHE A 345     -26.606  30.197  28.742  1.00147.41           C  
ATOM   2554  CD1 PHE A 345     -26.935  28.950  28.260  1.00147.41           C  
ATOM   2555  CD2 PHE A 345     -25.282  30.558  28.806  1.00147.41           C  
ATOM   2556  CE1 PHE A 345     -25.964  28.072  27.845  1.00147.41           C  
ATOM   2557  CE2 PHE A 345     -24.303  29.684  28.390  1.00147.41           C  
ATOM   2558  CZ  PHE A 345     -24.642  28.440  27.909  1.00147.41           C  
ATOM   2559  N   GLU A 346     -29.102  33.006  31.168  1.00 93.53           N  
ATOM   2560  CA  GLU A 346     -30.269  33.820  31.360  1.00 93.53           C  
ATOM   2561  C   GLU A 346     -30.757  34.285  30.024  1.00 93.53           C  
ATOM   2562  O   GLU A 346     -29.966  34.618  29.142  1.00 93.53           O  
ATOM   2563  CB  GLU A 346     -30.005  35.085  32.189  1.00 93.53           C  
ATOM   2564  CG  GLU A 346     -29.695  34.825  33.663  1.00 93.53           C  
ATOM   2565  CD  GLU A 346     -29.458  36.180  34.308  1.00 93.53           C  
ATOM   2566  OE1 GLU A 346     -28.718  36.996  33.696  1.00 93.53           O  
ATOM   2567  OE2 GLU A 346     -30.013  36.419  35.413  1.00 93.53           O1-
ATOM   2568  N   GLY A 347     -32.095  34.313  29.851  1.00 20.34           N  
ATOM   2569  CA  GLY A 347     -32.708  34.834  28.663  1.00 20.34           C  
ATOM   2570  C   GLY A 347     -32.655  33.811  27.576  1.00 20.34           C  
ATOM   2571  O   GLY A 347     -33.072  34.079  26.451  1.00 20.34           O  
ATOM   2572  N   LYS A 348     -32.153  32.602  27.879  1.00 40.76           N  
ATOM   2573  CA  LYS A 348     -32.055  31.625  26.836  1.00 40.76           C  
ATOM   2574  C   LYS A 348     -32.631  30.336  27.333  1.00 40.76           C  
ATOM   2575  O   LYS A 348     -32.938  30.187  28.515  1.00 40.76           O  
ATOM   2576  CB  LYS A 348     -30.601  31.384  26.394  1.00 40.76           C  
ATOM   2577  CG  LYS A 348     -29.976  32.634  25.767  1.00 40.76           C  
ATOM   2578  CD  LYS A 348     -28.452  32.601  25.663  1.00 40.76           C  
ATOM   2579  CE  LYS A 348     -27.867  33.888  25.077  1.00 40.76           C  
ATOM   2580  NZ  LYS A 348     -26.388  33.828  25.094  1.00 40.76           N1+
ATOM   2581  N   GLU A 349     -32.823  29.376  26.406  1.00114.43           N  
ATOM   2582  CA  GLU A 349     -33.363  28.089  26.734  1.00114.43           C  
ATOM   2583  C   GLU A 349     -32.260  27.246  27.291  1.00114.43           C  
ATOM   2584  O   GLU A 349     -31.083  27.572  27.141  1.00114.43           O  
ATOM   2585  CB  GLU A 349     -33.975  27.348  25.533  1.00114.43           C  
ATOM   2586  CG  GLU A 349     -32.999  27.159  24.371  1.00114.43           C  
ATOM   2587  CD  GLU A 349     -32.844  28.512  23.689  1.00114.43           C  
ATOM   2588  OE1 GLU A 349     -33.824  29.302  23.725  1.00114.43           O  
ATOM   2589  OE2 GLU A 349     -31.747  28.777  23.127  1.00114.43           O1-
ATOM   2590  N   ILE A 350     -32.616  26.136  27.970  1.00112.49           N  
ATOM   2591  CA  ILE A 350     -31.595  25.316  28.560  1.00112.49           C  
ATOM   2592  C   ILE A 350     -30.846  24.621  27.464  1.00112.49           C  
ATOM   2593  O   ILE A 350     -31.378  23.769  26.753  1.00112.49           O  
ATOM   2594  CB  ILE A 350     -32.147  24.285  29.509  1.00112.49           C  
ATOM   2595  CG1 ILE A 350     -32.757  24.968  30.749  1.00112.49           C  
ATOM   2596  CG2 ILE A 350     -31.020  23.299  29.862  1.00112.49           C  
ATOM   2597  CD1 ILE A 350     -33.980  25.835  30.456  1.00112.49           C  
ATOM   2598  N   PHE A 351     -29.548  24.961  27.336  1.00 77.04           N  
ATOM   2599  CA  PHE A 351     -28.719  24.410  26.305  1.00 77.04           C  
ATOM   2600  C   PHE A 351     -28.456  22.970  26.605  1.00 77.04           C  
ATOM   2601  O   PHE A 351     -27.922  22.623  27.658  1.00 77.04           O  
ATOM   2602  CB  PHE A 351     -27.372  25.154  26.186  1.00 77.04           C  
ATOM   2603  CG  PHE A 351     -26.494  24.473  25.191  1.00 77.04           C  
ATOM   2604  CD1 PHE A 351     -26.717  24.605  23.838  1.00 77.04           C  
ATOM   2605  CD2 PHE A 351     -25.425  23.717  25.618  1.00 77.04           C  
ATOM   2606  CE1 PHE A 351     -25.899  23.979  22.926  1.00 77.04           C  
ATOM   2607  CE2 PHE A 351     -24.603  23.088  24.714  1.00 77.04           C  
ATOM   2608  CZ  PHE A 351     -24.843  23.217  23.366  1.00 77.04           C  
ATOM   2609  N   HIS A 352     -28.828  22.089  25.655  1.00 62.04           N  
ATOM   2610  CA  HIS A 352     -28.593  20.687  25.816  1.00 62.04           C  
ATOM   2611  C   HIS A 352     -27.506  20.331  24.862  1.00 62.04           C  
ATOM   2612  O   HIS A 352     -27.725  20.255  23.652  1.00 62.04           O  
ATOM   2613  CB  HIS A 352     -29.829  19.823  25.511  1.00 62.04           C  
ATOM   2614  CG  HIS A 352     -30.880  19.939  26.575  1.00 62.04           C  
ATOM   2615  CD2 HIS A 352     -31.349  19.001  27.443  1.00 62.04           C  
ATOM   2616  ND1 HIS A 352     -31.574  21.095  26.859  1.00 62.04           N  
ATOM   2617  CE1 HIS A 352     -32.422  20.801  27.878  1.00 62.04           C  
ATOM   2618  NE2 HIS A 352     -32.321  19.541  28.265  1.00 62.04           N  
ATOM   2619  N   GLY A 353     -26.292  20.091  25.401  1.00 74.39           N  
ATOM   2620  CA  GLY A 353     -25.171  19.838  24.547  1.00 74.39           C  
ATOM   2621  C   GLY A 353     -24.292  18.764  25.134  1.00 74.39           C  
ATOM   2622  O   GLY A 353     -24.698  17.966  25.976  1.00 74.39           O  
ATOM   2623  N   ALA A 354     -23.117  18.663  24.492  1.00153.41           N  
ATOM   2624  CA  ALA A 354     -21.919  17.865  24.552  1.00153.41           C  
ATOM   2625  C   ALA A 354     -20.816  18.150  25.536  1.00153.41           C  
ATOM   2626  O   ALA A 354     -19.905  17.332  25.610  1.00153.41           O  
ATOM   2627  CB  ALA A 354     -21.239  17.754  23.181  1.00153.41           C  
ATOM   2628  N   ASN A 355     -20.765  19.307  26.219  1.00116.19           N  
ATOM   2629  CA  ASN A 355     -19.583  19.786  26.900  1.00116.19           C  
ATOM   2630  C   ASN A 355     -18.924  18.782  27.804  1.00116.19           C  
ATOM   2631  O   ASN A 355     -17.758  18.950  28.157  1.00116.19           O  
ATOM   2632  CB  ASN A 355     -19.868  21.045  27.729  1.00116.19           C  
ATOM   2633  CG  ASN A 355     -20.142  22.169  26.744  1.00116.19           C  
ATOM   2634  ND2 ASN A 355     -19.072  22.625  26.040  1.00116.19           N  
ATOM   2635  OD1 ASN A 355     -21.276  22.622  26.594  1.00116.19           O  
ATOM   2636  N   PHE A 356     -19.644  17.749  28.255  1.00114.61           N  
ATOM   2637  CA  PHE A 356     -19.075  16.723  29.088  1.00114.61           C  
ATOM   2638  C   PHE A 356     -18.005  15.967  28.345  1.00114.61           C  
ATOM   2639  O   PHE A 356     -17.162  15.316  28.962  1.00114.61           O  
ATOM   2640  CB  PHE A 356     -20.119  15.729  29.632  1.00114.61           C  
ATOM   2641  CG  PHE A 356     -20.975  15.257  28.507  1.00114.61           C  
ATOM   2642  CD1 PHE A 356     -20.472  14.454  27.511  1.00114.61           C  
ATOM   2643  CD2 PHE A 356     -22.306  15.608  28.473  1.00114.61           C  
ATOM   2644  CE1 PHE A 356     -21.282  14.028  26.484  1.00114.61           C  
ATOM   2645  CE2 PHE A 356     -23.121  15.186  27.451  1.00114.61           C  
ATOM   2646  CZ  PHE A 356     -22.607  14.393  26.452  1.00114.61           C  
ATOM   2647  N   HIS A 357     -18.052  15.976  26.998  1.00 98.18           N  
ATOM   2648  CA  HIS A 357     -17.134  15.244  26.162  1.00 98.18           C  
ATOM   2649  C   HIS A 357     -15.732  15.793  26.312  1.00 98.18           C  
ATOM   2650  O   HIS A 357     -15.394  16.868  25.819  1.00 98.18           O  
ATOM   2651  CB  HIS A 357     -17.531  15.347  24.676  1.00 98.18           C  
ATOM   2652  CG  HIS A 357     -16.990  14.269  23.788  1.00 98.18           C  
ATOM   2653  CD2 HIS A 357     -17.654  13.255  23.171  1.00 98.18           C  
ATOM   2654  ND1 HIS A 357     -15.671  14.130  23.421  1.00 98.18           N  
ATOM   2655  CE1 HIS A 357     -15.604  13.047  22.604  1.00 98.18           C  
ATOM   2656  NE2 HIS A 357     -16.783  12.483  22.423  1.00 98.18           N  
ATOM   2657  N   GLY A 358     -14.881  14.990  26.976  1.00110.02           N  
ATOM   2658  CA  GLY A 358     -13.497  15.136  27.352  1.00110.02           C  
ATOM   2659  C   GLY A 358     -12.568  15.072  26.177  1.00110.02           C  
ATOM   2660  O   GLY A 358     -11.355  14.980  26.355  1.00110.02           O  
ATOM   2661  N   GLN A 359     -13.101  14.949  24.952  1.00 98.80           N  
ATOM   2662  CA  GLN A 359     -12.265  14.737  23.798  1.00 98.80           C  
ATOM   2663  C   GLN A 359     -11.155  15.749  23.708  1.00 98.80           C  
ATOM   2664  O   GLN A 359     -10.045  15.371  23.333  1.00 98.80           O  
ATOM   2665  CB  GLN A 359     -13.054  14.816  22.482  1.00 98.80           C  
ATOM   2666  CG  GLN A 359     -12.270  14.316  21.273  1.00 98.80           C  
ATOM   2667  CD  GLN A 359     -12.228  12.797  21.355  1.00 98.80           C  
ATOM   2668  NE2 GLN A 359     -11.075  12.246  21.820  1.00 98.80           N  
ATOM   2669  OE1 GLN A 359     -13.197  12.117  21.017  1.00 98.80           O  
ATOM   2670  N   PRO A 360     -11.348  17.003  24.005  1.00 95.10           N  
ATOM   2671  CA  PRO A 360     -10.266  17.945  23.857  1.00 95.10           C  
ATOM   2672  C   PRO A 360      -9.087  17.597  24.710  1.00 95.10           C  
ATOM   2673  O   PRO A 360      -7.955  17.846  24.295  1.00 95.10           O  
ATOM   2674  CB  PRO A 360     -10.883  19.309  24.139  1.00 95.10           C  
ATOM   2675  CG  PRO A 360     -12.353  19.132  23.710  1.00 95.10           C  
ATOM   2676  CD  PRO A 360     -12.652  17.639  23.932  1.00 95.10           C  
ATOM   2677  N   ILE A 361      -9.329  17.109  25.936  1.00 89.22           N  
ATOM   2678  CA  ILE A 361      -8.273  16.684  26.806  1.00 89.22           C  
ATOM   2679  C   ILE A 361      -7.757  15.334  26.415  1.00 89.22           C  
ATOM   2680  O   ILE A 361      -6.568  15.052  26.558  1.00 89.22           O  
ATOM   2681  CB  ILE A 361      -8.648  16.722  28.251  1.00 89.22           C  
ATOM   2682  CG1 ILE A 361      -8.878  18.194  28.622  1.00 89.22           C  
ATOM   2683  CG2 ILE A 361      -7.538  16.053  29.077  1.00 89.22           C  
ATOM   2684  CD1 ILE A 361      -9.422  18.388  30.024  1.00 89.22           C  
ATOM   2685  N   ALA A 362      -8.651  14.446  25.929  1.00 46.64           N  
ATOM   2686  CA  ALA A 362      -8.225  13.112  25.621  1.00 46.64           C  
ATOM   2687  C   ALA A 362      -7.125  13.188  24.619  1.00 46.64           C  
ATOM   2688  O   ALA A 362      -6.091  12.539  24.780  1.00 46.64           O  
ATOM   2689  CB  ALA A 362      -9.354  12.257  25.018  1.00 46.64           C  
ATOM   2690  N   PHE A 363      -7.297  14.012  23.571  1.00 70.46           N  
ATOM   2691  CA  PHE A 363      -6.241  14.115  22.603  1.00 70.46           C  
ATOM   2692  C   PHE A 363      -5.039  14.721  23.244  1.00 70.46           C  
ATOM   2693  O   PHE A 363      -3.926  14.235  23.056  1.00 70.46           O  
ATOM   2694  CB  PHE A 363      -6.576  14.955  21.359  1.00 70.46           C  
ATOM   2695  CG  PHE A 363      -7.491  14.129  20.527  1.00 70.46           C  
ATOM   2696  CD1 PHE A 363      -7.032  12.960  19.967  1.00 70.46           C  
ATOM   2697  CD2 PHE A 363      -8.783  14.525  20.284  1.00 70.46           C  
ATOM   2698  CE1 PHE A 363      -7.859  12.183  19.192  1.00 70.46           C  
ATOM   2699  CE2 PHE A 363      -9.614  13.751  19.508  1.00 70.46           C  
ATOM   2700  CZ  PHE A 363      -9.153  12.576  18.965  1.00 70.46           C  
ATOM   2701  N   ALA A 364      -5.239  15.770  24.062  1.00 38.90           N  
ATOM   2702  CA  ALA A 364      -4.133  16.498  24.615  1.00 38.90           C  
ATOM   2703  C   ALA A 364      -3.250  15.585  25.412  1.00 38.90           C  
ATOM   2704  O   ALA A 364      -2.028  15.638  25.277  1.00 38.90           O  
ATOM   2705  CB  ALA A 364      -4.588  17.633  25.548  1.00 38.90           C  
ATOM   2706  N   MET A 365      -3.833  14.730  26.275  1.00123.12           N  
ATOM   2707  CA  MET A 365      -3.042  13.823  27.068  1.00123.12           C  
ATOM   2708  C   MET A 365      -2.383  12.769  26.239  1.00123.12           C  
ATOM   2709  O   MET A 365      -1.246  12.389  26.515  1.00123.12           O  
ATOM   2710  CB  MET A 365      -3.806  13.159  28.226  1.00123.12           C  
ATOM   2711  CG  MET A 365      -3.653  13.968  29.510  1.00123.12           C  
ATOM   2712  SD  MET A 365      -4.283  15.666  29.438  1.00123.12           S  
ATOM   2713  CE  MET A 365      -2.968  16.291  30.522  1.00123.12           C  
ATOM   2714  N   ASP A 366      -3.070  12.254  25.204  1.00 50.94           N  
ATOM   2715  CA  ASP A 366      -2.453  11.240  24.399  1.00 50.94           C  
ATOM   2716  C   ASP A 366      -1.238  11.834  23.762  1.00 50.94           C  
ATOM   2717  O   ASP A 366      -0.236  11.142  23.592  1.00 50.94           O  
ATOM   2718  CB  ASP A 366      -3.340  10.693  23.265  1.00 50.94           C  
ATOM   2719  CG  ASP A 366      -4.287   9.655  23.847  1.00 50.94           C  
ATOM   2720  OD1 ASP A 366      -4.159   9.356  25.064  1.00 50.94           O  
ATOM   2721  OD2 ASP A 366      -5.134   9.130  23.075  1.00 50.94           O1-
ATOM   2722  N   PHE A 367      -1.297  13.127  23.378  1.00 66.36           N  
ATOM   2723  CA  PHE A 367      -0.162  13.745  22.748  1.00 66.36           C  
ATOM   2724  C   PHE A 367       0.959  13.810  23.737  1.00 66.36           C  
ATOM   2725  O   PHE A 367       2.123  13.635  23.382  1.00 66.36           O  
ATOM   2726  CB  PHE A 367      -0.324  15.218  22.307  1.00 66.36           C  
ATOM   2727  CG  PHE A 367      -1.412  15.404  21.304  1.00 66.36           C  
ATOM   2728  CD1 PHE A 367      -1.333  14.887  20.032  1.00 66.36           C  
ATOM   2729  CD2 PHE A 367      -2.534  16.108  21.660  1.00 66.36           C  
ATOM   2730  CE1 PHE A 367      -2.358  15.075  19.131  1.00 66.36           C  
ATOM   2731  CE2 PHE A 367      -3.562  16.299  20.769  1.00 66.36           C  
ATOM   2732  CZ  PHE A 367      -3.475  15.782  19.499  1.00 66.36           C  
ATOM   2733  N   VAL A 368       0.633  14.120  25.006  1.00 41.52           N  
ATOM   2734  CA  VAL A 368       1.628  14.268  26.028  1.00 41.52           C  
ATOM   2735  C   VAL A 368       2.328  12.960  26.236  1.00 41.52           C  
ATOM   2736  O   VAL A 368       3.549  12.918  26.384  1.00 41.52           O  
ATOM   2737  CB  VAL A 368       1.048  14.705  27.343  1.00 41.52           C  
ATOM   2738  CG1 VAL A 368       2.175  14.743  28.386  1.00 41.52           C  
ATOM   2739  CG2 VAL A 368       0.342  16.060  27.143  1.00 41.52           C  
ATOM   2740  N   THR A 369       1.573  11.847  26.228  1.00110.10           N  
ATOM   2741  CA  THR A 369       2.187  10.581  26.500  1.00110.10           C  
ATOM   2742  C   THR A 369       3.217  10.307  25.448  1.00110.10           C  
ATOM   2743  O   THR A 369       4.301   9.810  25.750  1.00110.10           O  
ATOM   2744  CB  THR A 369       1.220   9.434  26.558  1.00110.10           C  
ATOM   2745  CG2 THR A 369       0.750   9.074  25.141  1.00110.10           C  
ATOM   2746  OG1 THR A 369       1.857   8.313  27.148  1.00110.10           O  
ATOM   2747  N   ILE A 370       2.906  10.626  24.178  1.00 37.34           N  
ATOM   2748  CA  ILE A 370       3.813  10.380  23.094  1.00 37.34           C  
ATOM   2749  C   ILE A 370       5.036  11.235  23.255  1.00 37.34           C  
ATOM   2750  O   ILE A 370       6.159  10.759  23.098  1.00 37.34           O  
ATOM   2751  CB  ILE A 370       3.201  10.743  21.769  1.00 37.34           C  
ATOM   2752  CG1 ILE A 370       1.948   9.892  21.499  1.00 37.34           C  
ATOM   2753  CG2 ILE A 370       4.282  10.616  20.685  1.00 37.34           C  
ATOM   2754  CD1 ILE A 370       1.074  10.444  20.372  1.00 37.34           C  
ATOM   2755  N   ALA A 371       4.842  12.532  23.568  1.00 35.00           N  
ATOM   2756  CA  ALA A 371       5.937  13.461  23.642  1.00 35.00           C  
ATOM   2757  C   ALA A 371       6.884  13.089  24.743  1.00 35.00           C  
ATOM   2758  O   ALA A 371       8.098  13.045  24.546  1.00 35.00           O  
ATOM   2759  CB  ALA A 371       5.473  14.900  23.912  1.00 35.00           C  
ATOM   2760  N   LEU A 372       6.342  12.776  25.931  1.00 61.54           N  
ATOM   2761  CA  LEU A 372       7.138  12.444  27.079  1.00 61.54           C  
ATOM   2762  C   LEU A 372       7.895  11.179  26.809  1.00 61.54           C  
ATOM   2763  O   LEU A 372       8.976  10.968  27.359  1.00 61.54           O  
ATOM   2764  CB  LEU A 372       6.305  12.259  28.361  1.00 61.54           C  
ATOM   2765  CG  LEU A 372       5.791  13.590  28.943  1.00 61.54           C  
ATOM   2766  CD1 LEU A 372       4.961  13.370  30.219  1.00 61.54           C  
ATOM   2767  CD2 LEU A 372       6.961  14.563  29.175  1.00 61.54           C  
ATOM   2768  N   THR A 373       7.318  10.276  25.994  1.00 34.36           N  
ATOM   2769  CA  THR A 373       7.959   9.029  25.681  1.00 34.36           C  
ATOM   2770  C   THR A 373       9.231   9.280  24.931  1.00 34.36           C  
ATOM   2771  O   THR A 373      10.254   8.658  25.206  1.00 34.36           O  
ATOM   2772  CB  THR A 373       7.109   8.124  24.836  1.00 34.36           C  
ATOM   2773  CG2 THR A 373       7.900   6.839  24.541  1.00 34.36           C  
ATOM   2774  OG1 THR A 373       5.908   7.806  25.520  1.00 34.36           O  
ATOM   2775  N   GLN A 374       9.195  10.205  23.954  1.00 37.85           N  
ATOM   2776  CA  GLN A 374      10.344  10.504  23.150  1.00 37.85           C  
ATOM   2777  C   GLN A 374      11.385  11.112  24.033  1.00 37.85           C  
ATOM   2778  O   GLN A 374      12.582  10.943  23.811  1.00 37.85           O  
ATOM   2779  CB  GLN A 374      10.042  11.495  22.015  1.00 37.85           C  
ATOM   2780  CG  GLN A 374      11.254  11.774  21.128  1.00 37.85           C  
ATOM   2781  CD  GLN A 374      11.632  10.466  20.451  1.00 37.85           C  
ATOM   2782  NE2 GLN A 374      12.695  10.506  19.602  1.00 37.85           N  
ATOM   2783  OE1 GLN A 374      11.005   9.433  20.677  1.00 37.85           O  
ATOM   2784  N   LEU A 375      10.942  11.864  25.053  1.00 42.65           N  
ATOM   2785  CA  LEU A 375      11.851  12.514  25.945  1.00 42.65           C  
ATOM   2786  C   LEU A 375      12.640  11.466  26.669  1.00 42.65           C  
ATOM   2787  O   LEU A 375      13.833  11.637  26.911  1.00 42.65           O  
ATOM   2788  CB  LEU A 375      11.132  13.388  26.984  1.00 42.65           C  
ATOM   2789  CG  LEU A 375      12.100  14.176  27.884  1.00 42.65           C  
ATOM   2790  CD1 LEU A 375      12.922  15.182  27.061  1.00 42.65           C  
ATOM   2791  CD2 LEU A 375      11.359  14.835  29.060  1.00 42.65           C  
ATOM   2792  N   GLY A 376      11.981  10.357  27.057  1.00 21.65           N  
ATOM   2793  CA  GLY A 376      12.633   9.284  27.757  1.00 21.65           C  
ATOM   2794  C   GLY A 376      13.642   8.644  26.856  1.00 21.65           C  
ATOM   2795  O   GLY A 376      14.711   8.226  27.299  1.00 21.65           O  
ATOM   2796  N   VAL A 377      13.307   8.526  25.559  1.00 30.30           N  
ATOM   2797  CA  VAL A 377      14.179   7.887  24.616  1.00 30.30           C  
ATOM   2798  C   VAL A 377      15.465   8.649  24.548  1.00 30.30           C  
ATOM   2799  O   VAL A 377      16.543   8.057  24.532  1.00 30.30           O  
ATOM   2800  CB  VAL A 377      13.593   7.838  23.233  1.00 30.30           C  
ATOM   2801  CG1 VAL A 377      14.620   7.212  22.277  1.00 30.30           C  
ATOM   2802  CG2 VAL A 377      12.265   7.064  23.301  1.00 30.30           C  
ATOM   2803  N   LEU A 378      15.382   9.992  24.503  1.00 46.83           N  
ATOM   2804  CA  LEU A 378      16.553  10.814  24.404  1.00 46.83           C  
ATOM   2805  C   LEU A 378      17.401  10.664  25.633  1.00 46.83           C  
ATOM   2806  O   LEU A 378      18.613  10.479  25.540  1.00 46.83           O  
ATOM   2807  CB  LEU A 378      16.196  12.303  24.250  1.00 46.83           C  
ATOM   2808  CG  LEU A 378      17.414  13.239  24.173  1.00 46.83           C  
ATOM   2809  CD1 LEU A 378      18.326  12.877  22.991  1.00 46.83           C  
ATOM   2810  CD2 LEU A 378      16.971  14.711  24.149  1.00 46.83           C  
ATOM   2811  N   ALA A 379      16.778  10.712  26.824  1.00 32.08           N  
ATOM   2812  CA  ALA A 379      17.518  10.647  28.056  1.00 32.08           C  
ATOM   2813  C   ALA A 379      18.238   9.334  28.150  1.00 32.08           C  
ATOM   2814  O   ALA A 379      19.403   9.284  28.540  1.00 32.08           O  
ATOM   2815  CB  ALA A 379      16.618  10.778  29.299  1.00 32.08           C  
ATOM   2816  N   GLU A 380      17.558   8.239  27.773  1.00 95.70           N  
ATOM   2817  CA  GLU A 380      18.096   6.908  27.846  1.00 95.70           C  
ATOM   2818  C   GLU A 380      19.308   6.785  26.978  1.00 95.70           C  
ATOM   2819  O   GLU A 380      20.332   6.247  27.395  1.00 95.70           O  
ATOM   2820  CB  GLU A 380      17.062   5.881  27.357  1.00 95.70           C  
ATOM   2821  CG  GLU A 380      17.657   4.615  26.741  1.00 95.70           C  
ATOM   2822  CD  GLU A 380      18.364   3.788  27.798  1.00 95.70           C  
ATOM   2823  OE1 GLU A 380      18.547   4.275  28.945  1.00 95.70           O  
ATOM   2824  OE2 GLU A 380      18.730   2.636  27.453  1.00 95.70           O1-
ATOM   2825  N   ARG A 381      19.228   7.313  25.746  1.00112.08           N  
ATOM   2826  CA  ARG A 381      20.310   7.197  24.815  1.00112.08           C  
ATOM   2827  C   ARG A 381      21.488   7.918  25.383  1.00112.08           C  
ATOM   2828  O   ARG A 381      22.633   7.547  25.134  1.00112.08           O  
ATOM   2829  CB  ARG A 381      19.986   7.818  23.447  1.00112.08           C  
ATOM   2830  CG  ARG A 381      18.856   7.093  22.717  1.00112.08           C  
ATOM   2831  CD  ARG A 381      19.265   5.738  22.130  1.00112.08           C  
ATOM   2832  NE  ARG A 381      19.212   4.723  23.220  1.00112.08           N  
ATOM   2833  CZ  ARG A 381      20.336   4.033  23.571  1.00112.08           C  
ATOM   2834  NH1 ARG A 381      21.523   4.310  22.957  1.00112.08           N1+
ATOM   2835  NH2 ARG A 381      20.269   3.067  24.532  1.00112.08           N  
ATOM   2836  N   GLN A 382      21.229   9.003  26.135  1.00 57.37           N  
ATOM   2837  CA  GLN A 382      22.279   9.782  26.723  1.00 57.37           C  
ATOM   2838  C   GLN A 382      23.016   8.957  27.736  1.00 57.37           C  
ATOM   2839  O   GLN A 382      24.243   9.007  27.816  1.00 57.37           O  
ATOM   2840  CB  GLN A 382      21.744  11.060  27.387  1.00 57.37           C  
ATOM   2841  CG  GLN A 382      21.154  12.022  26.353  1.00 57.37           C  
ATOM   2842  CD  GLN A 382      20.572  13.237  27.058  1.00 57.37           C  
ATOM   2843  NE2 GLN A 382      19.326  13.620  26.673  1.00 57.37           N  
ATOM   2844  OE1 GLN A 382      21.204  13.832  27.927  1.00 57.37           O  
ATOM   2845  N   ILE A 383      22.285   8.160  28.533  1.00 41.51           N  
ATOM   2846  CA  ILE A 383      22.899   7.333  29.534  1.00 41.51           C  
ATOM   2847  C   ILE A 383      23.775   6.338  28.840  1.00 41.51           C  
ATOM   2848  O   ILE A 383      24.846   5.988  29.332  1.00 41.51           O  
ATOM   2849  CB  ILE A 383      21.894   6.593  30.368  1.00 41.51           C  
ATOM   2850  CG1 ILE A 383      21.024   7.600  31.140  1.00 41.51           C  
ATOM   2851  CG2 ILE A 383      22.653   5.605  31.270  1.00 41.51           C  
ATOM   2852  CD1 ILE A 383      19.810   6.971  31.822  1.00 41.51           C  
ATOM   2853  N   ASN A 384      23.308   5.829  27.686  1.00 59.28           N  
ATOM   2854  CA  ASN A 384      24.039   4.867  26.914  1.00 59.28           C  
ATOM   2855  C   ASN A 384      25.279   5.502  26.367  1.00 59.28           C  
ATOM   2856  O   ASN A 384      26.340   4.877  26.330  1.00 59.28           O  
ATOM   2857  CB  ASN A 384      23.225   4.330  25.724  1.00 59.28           C  
ATOM   2858  CG  ASN A 384      24.013   3.198  25.083  1.00 59.28           C  
ATOM   2859  ND2 ASN A 384      24.955   2.603  25.861  1.00 59.28           N  
ATOM   2860  OD1 ASN A 384      23.792   2.846  23.926  1.00 59.28           O  
ATOM   2861  N   ARG A 385      25.182   6.772  25.928  1.00116.34           N  
ATOM   2862  CA  ARG A 385      26.310   7.397  25.301  1.00116.34           C  
ATOM   2863  C   ARG A 385      27.446   7.534  26.269  1.00116.34           C  
ATOM   2864  O   ARG A 385      28.603   7.355  25.893  1.00116.34           O  
ATOM   2865  CB  ARG A 385      26.008   8.780  24.708  1.00116.34           C  
ATOM   2866  CG  ARG A 385      27.157   9.257  23.822  1.00116.34           C  
ATOM   2867  CD  ARG A 385      26.779  10.337  22.814  1.00116.34           C  
ATOM   2868  NE  ARG A 385      27.881  10.374  21.815  1.00116.34           N  
ATOM   2869  CZ  ARG A 385      27.893   9.465  20.799  1.00116.34           C  
ATOM   2870  NH1 ARG A 385      26.890   8.547  20.697  1.00116.34           N1+
ATOM   2871  NH2 ARG A 385      28.906   9.467  19.886  1.00116.34           N  
ATOM   2872  N   VAL A 386      27.152   7.899  27.533  1.00115.66           N  
ATOM   2873  CA  VAL A 386      28.170   8.083  28.532  1.00115.66           C  
ATOM   2874  C   VAL A 386      28.773   6.774  28.974  1.00115.66           C  
ATOM   2875  O   VAL A 386      29.950   6.711  29.325  1.00115.66           O  
ATOM   2876  CB  VAL A 386      27.670   8.799  29.753  1.00115.66           C  
ATOM   2877  CG1 VAL A 386      26.718   7.867  30.523  1.00115.66           C  
ATOM   2878  CG2 VAL A 386      28.878   9.291  30.568  1.00115.66           C  
ATOM   2879  N   LEU A 387      27.958   5.707  29.055  1.00 79.84           N  
ATOM   2880  CA  LEU A 387      28.390   4.411  29.517  1.00 79.84           C  
ATOM   2881  C   LEU A 387      29.253   3.667  28.542  1.00 79.84           C  
ATOM   2882  O   LEU A 387      30.066   2.843  28.955  1.00 79.84           O  
ATOM   2883  CB  LEU A 387      27.234   3.499  29.954  1.00 79.84           C  
ATOM   2884  CG  LEU A 387      26.560   4.004  31.245  1.00 79.84           C  
ATOM   2885  CD1 LEU A 387      25.501   3.014  31.757  1.00 79.84           C  
ATOM   2886  CD2 LEU A 387      27.606   4.364  32.314  1.00 79.84           C  
ATOM   2887  N   ASN A 388      29.073   3.881  27.224  1.00 63.05           N  
ATOM   2888  CA  ASN A 388      29.808   3.124  26.244  1.00 63.05           C  
ATOM   2889  C   ASN A 388      31.113   3.805  26.015  1.00 63.05           C  
ATOM   2890  O   ASN A 388      31.139   4.957  25.610  1.00 63.05           O  
ATOM   2891  CB  ASN A 388      29.063   3.053  24.900  1.00 63.05           C  
ATOM   2892  CG  ASN A 388      29.634   1.936  24.043  1.00 63.05           C  
ATOM   2893  ND2 ASN A 388      28.737   1.236  23.300  1.00 63.05           N  
ATOM   2894  OD1 ASN A 388      30.839   1.693  24.031  1.00 63.05           O  
ATOM   2895  N   ARG A 389      32.241   3.095  26.202  1.00165.03           N  
ATOM   2896  CA  ARG A 389      33.524   3.737  26.131  1.00165.03           C  
ATOM   2897  C   ARG A 389      33.736   4.374  24.793  1.00165.03           C  
ATOM   2898  O   ARG A 389      34.377   5.419  24.697  1.00165.03           O  
ATOM   2899  CB  ARG A 389      34.717   2.804  26.357  1.00165.03           C  
ATOM   2900  CG  ARG A 389      36.021   3.593  26.257  1.00165.03           C  
ATOM   2901  CD  ARG A 389      37.294   2.802  26.544  1.00165.03           C  
ATOM   2902  NE  ARG A 389      38.427   3.739  26.307  1.00165.03           N  
ATOM   2903  CZ  ARG A 389      39.554   3.685  27.075  1.00165.03           C  
ATOM   2904  NH1 ARG A 389      39.667   2.764  28.075  1.00165.03           N1+
ATOM   2905  NH2 ARG A 389      40.570   4.566  26.842  1.00165.03           N  
ATOM   2906  N   HIS A 390      33.253   3.746  23.714  1.00 50.37           N  
ATOM   2907  CA  HIS A 390      33.465   4.307  22.410  1.00 50.37           C  
ATOM   2908  C   HIS A 390      32.748   5.620  22.286  1.00 50.37           C  
ATOM   2909  O   HIS A 390      33.269   6.574  21.708  1.00 50.37           O  
ATOM   2910  CB  HIS A 390      32.964   3.374  21.301  1.00 50.37           C  
ATOM   2911  CG  HIS A 390      33.762   2.108  21.251  1.00 50.37           C  
ATOM   2912  CD2 HIS A 390      34.824   1.782  20.467  1.00 50.37           C  
ATOM   2913  ND1 HIS A 390      33.540   1.012  22.057  1.00 50.37           N  
ATOM   2914  CE1 HIS A 390      34.474   0.086  21.724  1.00 50.37           C  
ATOM   2915  NE2 HIS A 390      35.277   0.508  20.763  1.00 50.37           N  
ATOM   2916  N   LEU A 391      31.496   5.663  22.778  1.00 88.19           N  
ATOM   2917  CA  LEU A 391      30.606   6.793  22.773  1.00 88.19           C  
ATOM   2918  C   LEU A 391      30.963   7.810  23.824  1.00 88.19           C  
ATOM   2919  O   LEU A 391      30.578   8.972  23.721  1.00 88.19           O  
ATOM   2920  CB  LEU A 391      29.151   6.374  23.034  1.00 88.19           C  
ATOM   2921  CG  LEU A 391      28.608   5.406  21.967  1.00 88.19           C  
ATOM   2922  CD1 LEU A 391      27.148   5.013  22.248  1.00 88.19           C  
ATOM   2923  CD2 LEU A 391      28.813   5.970  20.552  1.00 88.19           C  
ATOM   2924  N   SER A 392      31.638   7.381  24.905  1.00117.61           N  
ATOM   2925  CA  SER A 392      31.888   8.181  26.071  1.00117.61           C  
ATOM   2926  C   SER A 392      32.852   9.290  25.791  1.00117.61           C  
ATOM   2927  O   SER A 392      32.875  10.282  26.517  1.00117.61           O  
ATOM   2928  CB  SER A 392      32.382   7.379  27.292  1.00117.61           C  
ATOM   2929  OG  SER A 392      33.661   6.818  27.054  1.00117.61           O  
ATOM   2930  N   TYR A 393      33.634   9.181  24.704  1.00 93.14           N  
ATOM   2931  CA  TYR A 393      34.607  10.181  24.375  1.00 93.14           C  
ATOM   2932  C   TYR A 393      35.717  10.210  25.386  1.00 93.14           C  
ATOM   2933  O   TYR A 393      36.233  11.281  25.705  1.00 93.14           O  
ATOM   2934  CB  TYR A 393      34.040  11.611  24.290  1.00 93.14           C  
ATOM   2935  CG  TYR A 393      33.045  11.672  23.182  1.00 93.14           C  
ATOM   2936  CD1 TYR A 393      33.440  11.513  21.875  1.00 93.14           C  
ATOM   2937  CD2 TYR A 393      31.717  11.925  23.447  1.00 93.14           C  
ATOM   2938  CE1 TYR A 393      32.525  11.577  20.851  1.00 93.14           C  
ATOM   2939  CE2 TYR A 393      30.797  11.991  22.428  1.00 93.14           C  
ATOM   2940  CZ  TYR A 393      31.200  11.815  21.126  1.00 93.14           C  
ATOM   2941  OH  TYR A 393      30.261  11.881  20.075  1.00 93.14           O  
ATOM   2942  N   GLY A 394      36.147   9.033  25.885  1.00 44.19           N  
ATOM   2943  CA  GLY A 394      37.272   8.984  26.780  1.00 44.19           C  
ATOM   2944  C   GLY A 394      36.907   8.415  28.120  1.00 44.19           C  
ATOM   2945  O   GLY A 394      37.753   7.813  28.779  1.00 44.19           O  
ATOM   2946  N   LEU A 395      35.641   8.546  28.551  1.00108.60           N  
ATOM   2947  CA  LEU A 395      35.218   8.043  29.830  1.00108.60           C  
ATOM   2948  C   LEU A 395      35.460   6.563  29.876  1.00108.60           C  
ATOM   2949  O   LEU A 395      35.391   5.862  28.866  1.00108.60           O  
ATOM   2950  CB  LEU A 395      33.712   8.253  30.075  1.00108.60           C  
ATOM   2951  CG  LEU A 395      33.299   9.725  30.255  1.00108.60           C  
ATOM   2952  CD1 LEU A 395      33.765  10.259  31.613  1.00108.60           C  
ATOM   2953  CD2 LEU A 395      33.784  10.605  29.095  1.00108.60           C  
ATOM   2954  N   PRO A 396      35.757   6.091  31.064  1.00161.24           N  
ATOM   2955  CA  PRO A 396      36.040   4.693  31.272  1.00161.24           C  
ATOM   2956  C   PRO A 396      34.819   3.846  31.101  1.00161.24           C  
ATOM   2957  O   PRO A 396      33.704   4.361  31.172  1.00161.24           O  
ATOM   2958  CB  PRO A 396      36.654   4.596  32.665  1.00161.24           C  
ATOM   2959  CG  PRO A 396      37.295   5.977  32.878  1.00161.24           C  
ATOM   2960  CD  PRO A 396      36.430   6.933  32.040  1.00161.24           C  
ATOM   2961  N   GLU A 397      35.013   2.533  30.881  1.00 92.29           N  
ATOM   2962  CA  GLU A 397      33.921   1.650  30.602  1.00 92.29           C  
ATOM   2963  C   GLU A 397      32.933   1.690  31.727  1.00 92.29           C  
ATOM   2964  O   GLU A 397      33.261   1.427  32.883  1.00 92.29           O  
ATOM   2965  CB  GLU A 397      34.368   0.186  30.424  1.00 92.29           C  
ATOM   2966  CG  GLU A 397      35.393  -0.006  29.303  1.00 92.29           C  
ATOM   2967  CD  GLU A 397      36.771   0.311  29.871  1.00 92.29           C  
ATOM   2968  OE1 GLU A 397      36.847   0.674  31.076  1.00 92.29           O  
ATOM   2969  OE2 GLU A 397      37.767   0.189  29.111  1.00 92.29           O1-
ATOM   2970  N   PHE A 398      31.681   2.056  31.395  1.00 71.68           N  
ATOM   2971  CA  PHE A 398      30.590   2.041  32.323  1.00 71.68           C  
ATOM   2972  C   PHE A 398      30.944   2.842  33.534  1.00 71.68           C  
ATOM   2973  O   PHE A 398      30.431   2.574  34.620  1.00 71.68           O  
ATOM   2974  CB  PHE A 398      30.213   0.631  32.804  1.00 71.68           C  
ATOM   2975  CG  PHE A 398      29.679  -0.126  31.640  1.00 71.68           C  
ATOM   2976  CD1 PHE A 398      30.533  -0.827  30.819  1.00 71.68           C  
ATOM   2977  CD2 PHE A 398      28.330  -0.135  31.372  1.00 71.68           C  
ATOM   2978  CE1 PHE A 398      30.045  -1.528  29.743  1.00 71.68           C  
ATOM   2979  CE2 PHE A 398      27.837  -0.835  30.297  1.00 71.68           C  
ATOM   2980  CZ  PHE A 398      28.696  -1.534  29.482  1.00 71.68           C  
ATOM   2981  N   LEU A 399      31.806   3.862  33.378  1.00 74.14           N  
ATOM   2982  CA  LEU A 399      32.145   4.717  34.474  1.00 74.14           C  
ATOM   2983  C   LEU A 399      32.611   3.913  35.657  1.00 74.14           C  
ATOM   2984  O   LEU A 399      32.156   4.139  36.777  1.00 74.14           O  
ATOM   2985  CB  LEU A 399      30.954   5.584  34.915  1.00 74.14           C  
ATOM   2986  CG  LEU A 399      30.374   6.444  33.777  1.00 74.14           C  
ATOM   2987  CD1 LEU A 399      29.189   7.290  34.268  1.00 74.14           C  
ATOM   2988  CD2 LEU A 399      31.463   7.281  33.087  1.00 74.14           C  
ATOM   2989  N   VAL A 400      33.542   2.955  35.451  1.00119.92           N  
ATOM   2990  CA  VAL A 400      34.034   2.187  36.568  1.00119.92           C  
ATOM   2991  C   VAL A 400      35.195   2.901  37.174  1.00119.92           C  
ATOM   2992  O   VAL A 400      36.189   3.182  36.509  1.00119.92           O  
ATOM   2993  CB  VAL A 400      34.536   0.818  36.228  1.00119.92           C  
ATOM   2994  CG1 VAL A 400      33.351  -0.099  35.932  1.00119.92           C  
ATOM   2995  CG2 VAL A 400      35.506   0.960  35.046  1.00119.92           C  
ATOM   2996  N   SER A 401      35.085   3.196  38.485  1.00 89.36           N  
ATOM   2997  CA  SER A 401      36.112   3.894  39.199  1.00 89.36           C  
ATOM   2998  C   SER A 401      37.362   3.071  39.246  1.00 89.36           C  
ATOM   2999  O   SER A 401      38.436   3.546  38.886  1.00 89.36           O  
ATOM   3000  CB  SER A 401      35.739   4.196  40.662  1.00 89.36           C  
ATOM   3001  OG  SER A 401      34.620   5.068  40.719  1.00 89.36           O  
ATOM   3002  N   GLY A 402      37.243   1.798  39.670  1.00 44.91           N  
ATOM   3003  CA  GLY A 402      38.393   0.960  39.864  1.00 44.91           C  
ATOM   3004  C   GLY A 402      38.632   0.161  38.627  1.00 44.91           C  
ATOM   3005  O   GLY A 402      38.478   0.657  37.514  1.00 44.91           O  
ATOM   3006  N   ASP A 403      39.063  -1.104  38.808  1.00 96.91           N  
ATOM   3007  CA  ASP A 403      39.357  -1.957  37.695  1.00 96.91           C  
ATOM   3008  C   ASP A 403      38.081  -2.535  37.169  1.00 96.91           C  
ATOM   3009  O   ASP A 403      37.192  -2.953  37.910  1.00 96.91           O  
ATOM   3010  CB  ASP A 403      40.317  -3.108  38.037  1.00 96.91           C  
ATOM   3011  CG  ASP A 403      39.668  -3.997  39.087  1.00 96.91           C  
ATOM   3012  OD1 ASP A 403      38.767  -3.506  39.818  1.00 96.91           O  
ATOM   3013  OD2 ASP A 403      40.069  -5.188  39.167  1.00 96.91           O1-
ATOM   3014  N   PRO A 404      37.992  -2.514  35.866  1.00158.64           N  
ATOM   3015  CA  PRO A 404      36.836  -3.037  35.190  1.00158.64           C  
ATOM   3016  C   PRO A 404      36.846  -4.527  35.168  1.00158.64           C  
ATOM   3017  O   PRO A 404      37.891  -5.132  35.390  1.00158.64           O  
ATOM   3018  CB  PRO A 404      36.849  -2.427  33.789  1.00158.64           C  
ATOM   3019  CG  PRO A 404      37.611  -1.107  33.977  1.00158.64           C  
ATOM   3020  CD  PRO A 404      38.567  -1.389  35.145  1.00158.64           C  
ATOM   3021  N   GLY A 405      35.668  -5.133  34.949  1.00 33.54           N  
ATOM   3022  CA  GLY A 405      35.539  -6.553  34.852  1.00 33.54           C  
ATOM   3023  C   GLY A 405      35.205  -7.012  36.224  1.00 33.54           C  
ATOM   3024  O   GLY A 405      34.217  -7.710  36.443  1.00 33.54           O  
ATOM   3025  N   LEU A 406      36.045  -6.606  37.195  1.00 94.87           N  
ATOM   3026  CA  LEU A 406      35.762  -6.933  38.555  1.00 94.87           C  
ATOM   3027  C   LEU A 406      34.566  -6.142  38.953  1.00 94.87           C  
ATOM   3028  O   LEU A 406      33.662  -6.651  39.614  1.00 94.87           O  
ATOM   3029  CB  LEU A 406      36.900  -6.593  39.531  1.00 94.87           C  
ATOM   3030  CG  LEU A 406      38.122  -7.522  39.404  1.00 94.87           C  
ATOM   3031  CD1 LEU A 406      38.803  -7.384  38.033  1.00 94.87           C  
ATOM   3032  CD2 LEU A 406      39.091  -7.328  40.580  1.00 94.87           C  
ATOM   3033  N   HIS A 407      34.533  -4.858  38.542  1.00 52.99           N  
ATOM   3034  CA  HIS A 407      33.425  -4.022  38.899  1.00 52.99           C  
ATOM   3035  C   HIS A 407      32.721  -3.593  37.650  1.00 52.99           C  
ATOM   3036  O   HIS A 407      33.345  -3.157  36.685  1.00 52.99           O  
ATOM   3037  CB  HIS A 407      33.819  -2.752  39.680  1.00 52.99           C  
ATOM   3038  CG  HIS A 407      34.245  -3.040  41.093  1.00 52.99           C  
ATOM   3039  CD2 HIS A 407      33.501  -3.083  42.232  1.00 52.99           C  
ATOM   3040  ND1 HIS A 407      35.535  -3.330  41.475  1.00 52.99           N  
ATOM   3041  CE1 HIS A 407      35.508  -3.535  42.817  1.00 52.99           C  
ATOM   3042  NE2 HIS A 407      34.296  -3.397  43.321  1.00 52.99           N  
ATOM   3043  N   SER A 408      31.383  -3.773  37.641  1.00 43.77           N  
ATOM   3044  CA  SER A 408      30.513  -3.442  36.545  1.00 43.77           C  
ATOM   3045  C   SER A 408      30.268  -1.964  36.472  1.00 43.77           C  
ATOM   3046  O   SER A 408      30.122  -1.405  35.386  1.00 43.77           O  
ATOM   3047  CB  SER A 408      29.146  -4.135  36.670  1.00 43.77           C  
ATOM   3048  OG  SER A 408      29.326  -5.542  36.711  1.00 43.77           O  
ATOM   3049  N   GLY A 409      30.216  -1.283  37.633  1.00 42.77           N  
ATOM   3050  CA  GLY A 409      29.939   0.126  37.628  1.00 42.77           C  
ATOM   3051  C   GLY A 409      28.466   0.333  37.416  1.00 42.77           C  
ATOM   3052  O   GLY A 409      27.633  -0.167  38.169  1.00 42.77           O  
ATOM   3053  N   PHE A 410      28.138   1.173  36.419  1.00108.64           N  
ATOM   3054  CA  PHE A 410      26.829   1.570  35.978  1.00108.64           C  
ATOM   3055  C   PHE A 410      26.156   0.559  35.095  1.00108.64           C  
ATOM   3056  O   PHE A 410      24.979   0.720  34.780  1.00108.64           O  
ATOM   3057  CB  PHE A 410      26.810   2.946  35.294  1.00108.64           C  
ATOM   3058  CG  PHE A 410      26.896   3.941  36.403  1.00108.64           C  
ATOM   3059  CD1 PHE A 410      28.096   4.215  37.020  1.00108.64           C  
ATOM   3060  CD2 PHE A 410      25.764   4.598  36.830  1.00108.64           C  
ATOM   3061  CE1 PHE A 410      28.166   5.131  38.042  1.00108.64           C  
ATOM   3062  CE2 PHE A 410      25.829   5.515  37.852  1.00108.64           C  
ATOM   3063  CZ  PHE A 410      27.031   5.784  38.458  1.00108.64           C  
ATOM   3064  N   ALA A 411      26.882  -0.472  34.620  1.00 52.95           N  
ATOM   3065  CA  ALA A 411      26.362  -1.369  33.621  1.00 52.95           C  
ATOM   3066  C   ALA A 411      25.019  -1.912  34.022  1.00 52.95           C  
ATOM   3067  O   ALA A 411      24.106  -1.957  33.201  1.00 52.95           O  
ATOM   3068  CB  ALA A 411      27.286  -2.575  33.375  1.00 52.95           C  
ATOM   3069  N   GLY A 412      24.850  -2.336  35.284  1.00 37.89           N  
ATOM   3070  CA  GLY A 412      23.597  -2.866  35.753  1.00 37.89           C  
ATOM   3071  C   GLY A 412      22.540  -1.799  35.806  1.00 37.89           C  
ATOM   3072  O   GLY A 412      21.355  -2.083  35.648  1.00 37.89           O  
ATOM   3073  N   ALA A 413      22.940  -0.550  36.105  1.00 41.15           N  
ATOM   3074  CA  ALA A 413      22.031   0.551  36.292  1.00 41.15           C  
ATOM   3075  C   ALA A 413      21.272   0.892  35.042  1.00 41.15           C  
ATOM   3076  O   ALA A 413      20.084   1.204  35.098  1.00 41.15           O  
ATOM   3077  CB  ALA A 413      22.751   1.833  36.746  1.00 41.15           C  
ATOM   3078  N   GLN A 414      21.939   0.836  33.875  1.00 64.10           N  
ATOM   3079  CA  GLN A 414      21.387   1.252  32.614  1.00 64.10           C  
ATOM   3080  C   GLN A 414      20.199   0.426  32.226  1.00 64.10           C  
ATOM   3081  O   GLN A 414      19.337   0.890  31.481  1.00 64.10           O  
ATOM   3082  CB  GLN A 414      22.410   1.185  31.462  1.00 64.10           C  
ATOM   3083  CG  GLN A 414      21.837   1.629  30.112  1.00 64.10           C  
ATOM   3084  CD  GLN A 414      22.944   1.558  29.070  1.00 64.10           C  
ATOM   3085  NE2 GLN A 414      22.552   1.523  27.767  1.00 64.10           N  
ATOM   3086  OE1 GLN A 414      24.127   1.537  29.403  1.00 64.10           O  
ATOM   3087  N   TYR A 415      20.129  -0.834  32.684  1.00 63.53           N  
ATOM   3088  CA  TYR A 415      19.084  -1.723  32.257  1.00 63.53           C  
ATOM   3089  C   TYR A 415      17.710  -1.231  32.611  1.00 63.53           C  
ATOM   3090  O   TYR A 415      16.820  -1.313  31.764  1.00 63.53           O  
ATOM   3091  CB  TYR A 415      19.275  -3.150  32.792  1.00 63.53           C  
ATOM   3092  CG  TYR A 415      20.485  -3.651  32.083  1.00 63.53           C  
ATOM   3093  CD1 TYR A 415      20.390  -4.039  30.768  1.00 63.53           C  
ATOM   3094  CD2 TYR A 415      21.705  -3.730  32.713  1.00 63.53           C  
ATOM   3095  CE1 TYR A 415      21.492  -4.498  30.086  1.00 63.53           C  
ATOM   3096  CE2 TYR A 415      22.813  -4.189  32.037  1.00 63.53           C  
ATOM   3097  CZ  TYR A 415      22.706  -4.577  30.723  1.00 63.53           C  
ATOM   3098  OH  TYR A 415      23.841  -5.047  30.026  1.00 63.53           O  
ATOM   3099  N   PRO A 416      17.452  -0.733  33.788  1.00 77.62           N  
ATOM   3100  CA  PRO A 416      16.129  -0.281  34.124  1.00 77.62           C  
ATOM   3101  C   PRO A 416      15.693   0.862  33.260  1.00 77.62           C  
ATOM   3102  O   PRO A 416      14.502   0.970  32.963  1.00 77.62           O  
ATOM   3103  CB  PRO A 416      16.163   0.008  35.630  1.00 77.62           C  
ATOM   3104  CG  PRO A 416      17.655  -0.053  36.017  1.00 77.62           C  
ATOM   3105  CD  PRO A 416      18.270  -0.983  34.959  1.00 77.62           C  
ATOM   3106  N   ALA A 417      16.631   1.743  32.868  1.00 30.47           N  
ATOM   3107  CA  ALA A 417      16.305   2.855  32.026  1.00 30.47           C  
ATOM   3108  C   ALA A 417      15.912   2.352  30.673  1.00 30.47           C  
ATOM   3109  O   ALA A 417      14.943   2.820  30.077  1.00 30.47           O  
ATOM   3110  CB  ALA A 417      17.491   3.814  31.830  1.00 30.47           C  
ATOM   3111  N   THR A 418      16.673   1.371  30.154  1.00 35.79           N  
ATOM   3112  CA  THR A 418      16.439   0.830  28.845  1.00 35.79           C  
ATOM   3113  C   THR A 418      15.112   0.140  28.844  1.00 35.79           C  
ATOM   3114  O   THR A 418      14.336   0.257  27.898  1.00 35.79           O  
ATOM   3115  CB  THR A 418      17.450  -0.211  28.463  1.00 35.79           C  
ATOM   3116  CG2 THR A 418      17.173  -0.640  27.012  1.00 35.79           C  
ATOM   3117  OG1 THR A 418      18.767   0.308  28.564  1.00 35.79           O  
ATOM   3118  N   ALA A 419      14.817  -0.609  29.918  1.00 20.78           N  
ATOM   3119  CA  ALA A 419      13.598  -1.358  29.989  1.00 20.78           C  
ATOM   3120  C   ALA A 419      12.441  -0.414  29.955  1.00 20.78           C  
ATOM   3121  O   ALA A 419      11.435  -0.672  29.298  1.00 20.78           O  
ATOM   3122  CB  ALA A 419      13.480  -2.178  31.286  1.00 20.78           C  
ATOM   3123  N   LEU A 420      12.571   0.722  30.660  1.00 49.70           N  
ATOM   3124  CA  LEU A 420      11.504   1.674  30.773  1.00 49.70           C  
ATOM   3125  C   LEU A 420      11.160   2.246  29.433  1.00 49.70           C  
ATOM   3126  O   LEU A 420       9.987   2.497  29.160  1.00 49.70           O  
ATOM   3127  CB  LEU A 420      11.836   2.837  31.720  1.00 49.70           C  
ATOM   3128  CG  LEU A 420      11.931   2.399  33.193  1.00 49.70           C  
ATOM   3129  CD1 LEU A 420      12.262   3.586  34.108  1.00 49.70           C  
ATOM   3130  CD2 LEU A 420      10.659   1.652  33.633  1.00 49.70           C  
ATOM   3131  N   VAL A 421      12.153   2.488  28.556  1.00109.48           N  
ATOM   3132  CA  VAL A 421      11.795   3.078  27.297  1.00109.48           C  
ATOM   3133  C   VAL A 421      10.887   2.145  26.559  1.00109.48           C  
ATOM   3134  O   VAL A 421       9.940   2.589  25.912  1.00109.48           O  
ATOM   3135  CB  VAL A 421      12.943   3.450  26.394  1.00109.48           C  
ATOM   3136  CG1 VAL A 421      13.747   4.574  27.062  1.00109.48           C  
ATOM   3137  CG2 VAL A 421      13.778   2.209  26.059  1.00109.48           C  
ATOM   3138  N   ALA A 422      11.161   0.829  26.622  1.00 28.04           N  
ATOM   3139  CA  ALA A 422      10.358  -0.148  25.938  1.00 28.04           C  
ATOM   3140  C   ALA A 422       8.972  -0.177  26.508  1.00 28.04           C  
ATOM   3141  O   ALA A 422       7.991  -0.228  25.768  1.00 28.04           O  
ATOM   3142  CB  ALA A 422      10.930  -1.573  26.054  1.00 28.04           C  
ATOM   3143  N   GLU A 423       8.860  -0.129  27.850  1.00 71.65           N  
ATOM   3144  CA  GLU A 423       7.589  -0.219  28.514  1.00 71.65           C  
ATOM   3145  C   GLU A 423       6.755   0.961  28.133  1.00 71.65           C  
ATOM   3146  O   GLU A 423       5.550   0.839  27.931  1.00 71.65           O  
ATOM   3147  CB  GLU A 423       7.711  -0.213  30.047  1.00 71.65           C  
ATOM   3148  CG  GLU A 423       6.364  -0.314  30.762  1.00 71.65           C  
ATOM   3149  CD  GLU A 423       5.842  -1.718  30.530  1.00 71.65           C  
ATOM   3150  OE1 GLU A 423       6.680  -2.656  30.460  1.00 71.65           O  
ATOM   3151  OE2 GLU A 423       4.597  -1.867  30.405  1.00 71.65           O1-
ATOM   3152  N   ASN A 424       7.378   2.146  28.022  1.00 43.14           N  
ATOM   3153  CA  ASN A 424       6.648   3.341  27.699  1.00 43.14           C  
ATOM   3154  C   ASN A 424       6.050   3.202  26.335  1.00 43.14           C  
ATOM   3155  O   ASN A 424       4.955   3.693  26.069  1.00 43.14           O  
ATOM   3156  CB  ASN A 424       7.523   4.606  27.661  1.00 43.14           C  
ATOM   3157  CG  ASN A 424       7.867   5.008  29.086  1.00 43.14           C  
ATOM   3158  ND2 ASN A 424       9.094   5.563  29.281  1.00 43.14           N  
ATOM   3159  OD1 ASN A 424       7.065   4.837  30.002  1.00 43.14           O  
ATOM   3160  N   ARG A 425       6.778   2.525  25.437  1.00 82.66           N  
ATOM   3161  CA  ARG A 425       6.412   2.351  24.063  1.00 82.66           C  
ATOM   3162  C   ARG A 425       5.154   1.545  23.968  1.00 82.66           C  
ATOM   3163  O   ARG A 425       4.396   1.687  23.011  1.00 82.66           O  
ATOM   3164  CB  ARG A 425       7.545   1.671  23.275  1.00 82.66           C  
ATOM   3165  CG  ARG A 425       8.822   2.514  23.380  1.00 82.66           C  
ATOM   3166  CD  ARG A 425      10.102   1.894  22.822  1.00 82.66           C  
ATOM   3167  NE  ARG A 425      11.219   2.721  23.358  1.00 82.66           N  
ATOM   3168  CZ  ARG A 425      12.396   2.847  22.678  1.00 82.66           C  
ATOM   3169  NH1 ARG A 425      12.561   2.231  21.473  1.00 82.66           N1+
ATOM   3170  NH2 ARG A 425      13.404   3.603  23.203  1.00 82.66           N  
ATOM   3171  N   THR A 426       4.908   0.655  24.947  1.00 49.93           N  
ATOM   3172  CA  THR A 426       3.751  -0.196  24.915  1.00 49.93           C  
ATOM   3173  C   THR A 426       2.490   0.613  25.030  1.00 49.93           C  
ATOM   3174  O   THR A 426       1.475   0.238  24.450  1.00 49.93           O  
ATOM   3175  CB  THR A 426       3.708  -1.224  26.012  1.00 49.93           C  
ATOM   3176  CG2 THR A 426       5.029  -2.010  25.999  1.00 49.93           C  
ATOM   3177  OG1 THR A 426       3.526  -0.604  27.275  1.00 49.93           O  
ATOM   3178  N   ILE A 427       2.508   1.739  25.777  1.00 73.11           N  
ATOM   3179  CA  ILE A 427       1.305   2.492  26.035  1.00 73.11           C  
ATOM   3180  C   ILE A 427       0.846   3.190  24.782  1.00 73.11           C  
ATOM   3181  O   ILE A 427       1.520   4.083  24.271  1.00 73.11           O  
ATOM   3182  CB  ILE A 427       1.521   3.547  27.086  1.00 73.11           C  
ATOM   3183  CG1 ILE A 427       1.979   2.892  28.402  1.00 73.11           C  
ATOM   3184  CG2 ILE A 427       0.237   4.384  27.219  1.00 73.11           C  
ATOM   3185  CD1 ILE A 427       2.568   3.883  29.407  1.00 73.11           C  
ATOM   3186  N   GLY A 428      -0.349   2.805  24.269  1.00 39.72           N  
ATOM   3187  CA  GLY A 428      -0.888   3.382  23.063  1.00 39.72           C  
ATOM   3188  C   GLY A 428      -1.924   4.418  23.396  1.00 39.72           C  
ATOM   3189  O   GLY A 428      -2.394   4.518  24.526  1.00 39.72           O  
ATOM   3190  N   PRO A 429      -2.316   5.175  22.397  1.00 86.10           N  
ATOM   3191  CA  PRO A 429      -3.304   6.202  22.599  1.00 86.10           C  
ATOM   3192  C   PRO A 429      -4.675   5.667  22.895  1.00 86.10           C  
ATOM   3193  O   PRO A 429      -5.134   4.785  22.175  1.00 86.10           O  
ATOM   3194  CB  PRO A 429      -3.250   7.085  21.357  1.00 86.10           C  
ATOM   3195  CG  PRO A 429      -1.797   6.932  20.870  1.00 86.10           C  
ATOM   3196  CD  PRO A 429      -1.383   5.526  21.337  1.00 86.10           C  
ATOM   3197  N   ALA A 430      -5.282   6.145  24.001  1.00 86.61           N  
ATOM   3198  CA  ALA A 430      -6.606   5.882  24.509  1.00 86.61           C  
ATOM   3199  C   ALA A 430      -7.715   6.654  23.835  1.00 86.61           C  
ATOM   3200  O   ALA A 430      -8.845   6.176  23.752  1.00 86.61           O  
ATOM   3201  CB  ALA A 430      -6.717   6.177  26.013  1.00 86.61           C  
ATOM   3202  N   SER A 431      -7.443   7.895  23.382  1.00124.89           N  
ATOM   3203  CA  SER A 431      -8.460   8.803  22.910  1.00124.89           C  
ATOM   3204  C   SER A 431      -9.284   8.185  21.824  1.00124.89           C  
ATOM   3205  O   SER A 431     -10.438   8.558  21.636  1.00124.89           O  
ATOM   3206  CB  SER A 431      -7.880  10.064  22.255  1.00124.89           C  
ATOM   3207  OG  SER A 431      -7.104  10.795  23.184  1.00124.89           O  
ATOM   3208  N   THR A 432      -8.671   7.300  21.028  1.00 91.60           N  
ATOM   3209  CA  THR A 432      -9.238   6.601  19.900  1.00 91.60           C  
ATOM   3210  C   THR A 432     -10.073   5.398  20.275  1.00 91.60           C  
ATOM   3211  O   THR A 432     -10.795   4.861  19.437  1.00 91.60           O  
ATOM   3212  CB  THR A 432      -8.189   6.130  18.939  1.00 91.60           C  
ATOM   3213  CG2 THR A 432      -7.385   7.352  18.460  1.00 91.60           C  
ATOM   3214  OG1 THR A 432      -7.325   5.198  19.573  1.00 91.60           O  
ATOM   3215  N   GLN A 433      -9.923   4.911  21.517  1.00119.10           N  
ATOM   3216  CA  GLN A 433     -10.423   3.691  22.109  1.00119.10           C  
ATOM   3217  C   GLN A 433     -11.912   3.602  22.285  1.00119.10           C  
ATOM   3218  O   GLN A 433     -12.376   2.548  22.704  1.00119.10           O  
ATOM   3219  CB  GLN A 433      -9.793   3.403  23.480  1.00119.10           C  
ATOM   3220  CG  GLN A 433      -8.282   3.195  23.399  1.00119.10           C  
ATOM   3221  CD  GLN A 433      -8.034   2.047  22.434  1.00119.10           C  
ATOM   3222  NE2 GLN A 433      -6.861   2.080  21.748  1.00119.10           N  
ATOM   3223  OE1 GLN A 433      -8.861   1.149  22.291  1.00119.10           O  
ATOM   3224  N   SER A 434     -12.684   4.691  22.103  1.00 75.20           N  
ATOM   3225  CA  SER A 434     -14.102   4.742  22.380  1.00 75.20           C  
ATOM   3226  C   SER A 434     -14.846   3.483  22.046  1.00 75.20           C  
ATOM   3227  O   SER A 434     -14.689   2.895  20.978  1.00 75.20           O  
ATOM   3228  CB  SER A 434     -14.821   5.893  21.656  1.00 75.20           C  
ATOM   3229  OG  SER A 434     -16.218   5.817  21.896  1.00 75.20           O  
ATOM   3230  N   VAL A 435     -15.687   3.046  23.015  1.00 51.14           N  
ATOM   3231  CA  VAL A 435     -16.499   1.868  22.901  1.00 51.14           C  
ATOM   3232  C   VAL A 435     -17.913   2.310  23.128  1.00 51.14           C  
ATOM   3233  O   VAL A 435     -18.178   3.104  24.030  1.00 51.14           O  
ATOM   3234  CB  VAL A 435     -16.196   0.854  23.966  1.00 51.14           C  
ATOM   3235  CG1 VAL A 435     -17.131  -0.351  23.775  1.00 51.14           C  
ATOM   3236  CG2 VAL A 435     -14.696   0.517  23.922  1.00 51.14           C  
ATOM   3237  N   PRO A 436     -18.837   1.824  22.340  1.00 72.65           N  
ATOM   3238  CA  PRO A 436     -20.216   2.216  22.479  1.00 72.65           C  
ATOM   3239  C   PRO A 436     -20.846   1.573  23.672  1.00 72.65           C  
ATOM   3240  O   PRO A 436     -20.411   0.491  24.061  1.00 72.65           O  
ATOM   3241  CB  PRO A 436     -20.897   1.859  21.154  1.00 72.65           C  
ATOM   3242  CG  PRO A 436     -19.898   0.935  20.432  1.00 72.65           C  
ATOM   3243  CD  PRO A 436     -18.534   1.369  20.994  1.00 72.65           C  
ATOM   3244  N   SER A 437     -21.872   2.222  24.264  1.00 85.37           N  
ATOM   3245  CA  SER A 437     -22.485   1.669  25.436  1.00 85.37           C  
ATOM   3246  C   SER A 437     -23.755   2.429  25.692  1.00 85.37           C  
ATOM   3247  O   SER A 437     -24.066   3.402  25.010  1.00 85.37           O  
ATOM   3248  CB  SER A 437     -21.590   1.834  26.677  1.00 85.37           C  
ATOM   3249  OG  SER A 437     -22.213   1.285  27.827  1.00 85.37           O  
ATOM   3250  N   ASN A 438     -24.520   1.985  26.709  1.00 69.53           N  
ATOM   3251  CA  ASN A 438     -25.709   2.667  27.126  1.00 69.53           C  
ATOM   3252  C   ASN A 438     -26.706   2.788  26.010  1.00 69.53           C  
ATOM   3253  O   ASN A 438     -27.220   3.873  25.748  1.00 69.53           O  
ATOM   3254  CB  ASN A 438     -25.392   4.080  27.647  1.00 69.53           C  
ATOM   3255  CG  ASN A 438     -26.626   4.637  28.331  1.00 69.53           C  
ATOM   3256  ND2 ASN A 438     -26.983   5.904  27.991  1.00 69.53           N  
ATOM   3257  OD1 ASN A 438     -27.255   3.966  29.149  1.00 69.53           O  
ATOM   3258  N   GLY A 439     -27.006   1.673  25.312  1.00 26.63           N  
ATOM   3259  CA  GLY A 439     -28.029   1.700  24.301  1.00 26.63           C  
ATOM   3260  C   GLY A 439     -27.544   2.520  23.151  1.00 26.63           C  
ATOM   3261  O   GLY A 439     -28.332   3.103  22.409  1.00 26.63           O  
ATOM   3262  N   ASP A 440     -26.214   2.574  22.983  1.00 52.84           N  
ATOM   3263  CA  ASP A 440     -25.597   3.322  21.929  1.00 52.84           C  
ATOM   3264  C   ASP A 440     -25.864   4.773  22.144  1.00 52.84           C  
ATOM   3265  O   ASP A 440     -25.628   5.597  21.261  1.00 52.84           O  
ATOM   3266  CB  ASP A 440     -26.091   2.927  20.528  1.00 52.84           C  
ATOM   3267  CG  ASP A 440     -25.500   1.562  20.211  1.00 52.84           C  
ATOM   3268  OD1 ASP A 440     -24.710   1.051  21.048  1.00 52.84           O  
ATOM   3269  OD2 ASP A 440     -25.833   1.012  19.128  1.00 52.84           O1-
ATOM   3270  N   ASN A 441     -26.328   5.129  23.356  1.00 51.16           N  
ATOM   3271  CA  ASN A 441     -26.542   6.503  23.692  1.00 51.16           C  
ATOM   3272  C   ASN A 441     -25.203   7.151  23.689  1.00 51.16           C  
ATOM   3273  O   ASN A 441     -25.046   8.291  23.253  1.00 51.16           O  
ATOM   3274  CB  ASN A 441     -27.144   6.681  25.098  1.00 51.16           C  
ATOM   3275  CG  ASN A 441     -27.279   8.172  25.376  1.00 51.16           C  
ATOM   3276  ND2 ASN A 441     -28.519   8.714  25.247  1.00 51.16           N  
ATOM   3277  OD1 ASN A 441     -26.298   8.842  25.695  1.00 51.16           O  
ATOM   3278  N   GLN A 442     -24.199   6.411  24.194  1.00126.85           N  
ATOM   3279  CA  GLN A 442     -22.870   6.926  24.293  1.00126.85           C  
ATOM   3280  C   GLN A 442     -22.050   6.222  23.262  1.00126.85           C  
ATOM   3281  O   GLN A 442     -21.139   5.453  23.569  1.00126.85           O  
ATOM   3282  CB  GLN A 442     -22.305   6.637  25.690  1.00126.85           C  
ATOM   3283  CG  GLN A 442     -21.080   7.447  26.079  1.00126.85           C  
ATOM   3284  CD  GLN A 442     -20.931   7.295  27.585  1.00126.85           C  
ATOM   3285  NE2 GLN A 442     -20.788   8.448  28.293  1.00126.85           N  
ATOM   3286  OE1 GLN A 442     -20.969   6.188  28.121  1.00126.85           O  
ATOM   3287  N   ASP A 443     -22.363   6.510  21.989  1.00 63.28           N  
ATOM   3288  CA  ASP A 443     -21.709   5.923  20.859  1.00 63.28           C  
ATOM   3289  C   ASP A 443     -20.285   6.380  20.776  1.00 63.28           C  
ATOM   3290  O   ASP A 443     -19.420   5.622  20.339  1.00 63.28           O  
ATOM   3291  CB  ASP A 443     -22.442   6.211  19.533  1.00 63.28           C  
ATOM   3292  CG  ASP A 443     -22.598   7.713  19.318  1.00 63.28           C  
ATOM   3293  OD1 ASP A 443     -22.480   8.494  20.297  1.00 63.28           O  
ATOM   3294  OD2 ASP A 443     -22.855   8.099  18.146  1.00 63.28           O1-
ATOM   3295  N   VAL A 444     -19.988   7.638  21.162  1.00 61.29           N  
ATOM   3296  CA  VAL A 444     -18.615   8.042  21.071  1.00 61.29           C  
ATOM   3297  C   VAL A 444     -18.190   8.626  22.389  1.00 61.29           C  
ATOM   3298  O   VAL A 444     -18.803   9.568  22.886  1.00 61.29           O  
ATOM   3299  CB  VAL A 444     -18.392   9.091  20.023  1.00 61.29           C  
ATOM   3300  CG1 VAL A 444     -16.915   9.516  20.051  1.00 61.29           C  
ATOM   3301  CG2 VAL A 444     -18.851   8.521  18.671  1.00 61.29           C  
ATOM   3302  N   VAL A 445     -17.098   8.081  22.969  1.00 86.92           N  
ATOM   3303  CA  VAL A 445     -16.542   8.509  24.223  1.00 86.92           C  
ATOM   3304  C   VAL A 445     -15.088   8.817  23.987  1.00 86.92           C  
ATOM   3305  O   VAL A 445     -14.539   8.458  22.947  1.00 86.92           O  
ATOM   3306  CB  VAL A 445     -16.610   7.465  25.300  1.00 86.92           C  
ATOM   3307  CG1 VAL A 445     -18.085   7.163  25.612  1.00 86.92           C  
ATOM   3308  CG2 VAL A 445     -15.811   6.238  24.835  1.00 86.92           C  
ATOM   3309  N   SER A 446     -14.470   9.610  24.895  1.00103.25           N  
ATOM   3310  CA  SER A 446     -13.081   9.993  24.766  1.00103.25           C  
ATOM   3311  C   SER A 446     -12.085   9.119  25.490  1.00103.25           C  
ATOM   3312  O   SER A 446     -10.920   9.057  25.093  1.00103.25           O  
ATOM   3313  CB  SER A 446     -12.830  11.439  25.233  1.00103.25           C  
ATOM   3314  OG  SER A 446     -13.106  11.558  26.619  1.00103.25           O  
ATOM   3315  N   MET A 447     -12.485   8.463  26.603  1.00 84.71           N  
ATOM   3316  CA  MET A 447     -11.549   7.688  27.380  1.00 84.71           C  
ATOM   3317  C   MET A 447     -10.397   8.569  27.761  1.00 84.71           C  
ATOM   3318  O   MET A 447      -9.249   8.132  27.846  1.00 84.71           O  
ATOM   3319  CB  MET A 447     -11.056   6.419  26.666  1.00 84.71           C  
ATOM   3320  CG  MET A 447     -12.195   5.417  26.473  1.00 84.71           C  
ATOM   3321  SD  MET A 447     -13.001   4.920  28.029  1.00 84.71           S  
ATOM   3322  CE  MET A 447     -14.313   3.928  27.256  1.00 84.71           C  
ATOM   3323  N   GLY A 448     -10.708   9.848  28.057  1.00 45.51           N  
ATOM   3324  CA  GLY A 448      -9.726  10.849  28.381  1.00 45.51           C  
ATOM   3325  C   GLY A 448      -8.988  10.503  29.637  1.00 45.51           C  
ATOM   3326  O   GLY A 448      -7.785  10.731  29.743  1.00 45.51           O  
ATOM   3327  N   LEU A 449      -9.690   9.945  30.633  1.00 71.28           N  
ATOM   3328  CA  LEU A 449      -9.083   9.662  31.904  1.00 71.28           C  
ATOM   3329  C   LEU A 449      -7.984   8.666  31.701  1.00 71.28           C  
ATOM   3330  O   LEU A 449      -6.958   8.728  32.376  1.00 71.28           O  
ATOM   3331  CB  LEU A 449     -10.104   9.101  32.908  1.00 71.28           C  
ATOM   3332  CG  LEU A 449      -9.527   8.777  34.296  1.00 71.28           C  
ATOM   3333  CD1 LEU A 449      -8.910  10.023  34.951  1.00 71.28           C  
ATOM   3334  CD2 LEU A 449     -10.594   8.113  35.181  1.00 71.28           C  
ATOM   3335  N   ILE A 450      -8.174   7.702  30.778  1.00 47.38           N  
ATOM   3336  CA  ILE A 450      -7.157   6.726  30.513  1.00 47.38           C  
ATOM   3337  C   ILE A 450      -5.970   7.427  29.941  1.00 47.38           C  
ATOM   3338  O   ILE A 450      -4.835   7.125  30.300  1.00 47.38           O  
ATOM   3339  CB  ILE A 450      -7.576   5.689  29.515  1.00 47.38           C  
ATOM   3340  CG1 ILE A 450      -8.770   4.875  30.042  1.00 47.38           C  
ATOM   3341  CG2 ILE A 450      -6.341   4.833  29.182  1.00 47.38           C  
ATOM   3342  CD1 ILE A 450      -9.428   4.008  28.970  1.00 47.38           C  
ATOM   3343  N   SER A 451      -6.209   8.386  29.027  1.00 39.50           N  
ATOM   3344  CA  SER A 451      -5.131   9.077  28.377  1.00 39.50           C  
ATOM   3345  C   SER A 451      -4.310   9.797  29.401  1.00 39.50           C  
ATOM   3346  O   SER A 451      -3.083   9.784  29.341  1.00 39.50           O  
ATOM   3347  CB  SER A 451      -5.625  10.128  27.372  1.00 39.50           C  
ATOM   3348  OG  SER A 451      -6.399   9.505  26.359  1.00 39.50           O  
ATOM   3349  N   ALA A 452      -4.971  10.443  30.379  1.00 35.47           N  
ATOM   3350  CA  ALA A 452      -4.269  11.203  31.378  1.00 35.47           C  
ATOM   3351  C   ALA A 452      -3.391  10.292  32.178  1.00 35.47           C  
ATOM   3352  O   ALA A 452      -2.261  10.642  32.510  1.00 35.47           O  
ATOM   3353  CB  ALA A 452      -5.215  11.908  32.365  1.00 35.47           C  
ATOM   3354  N   ARG A 453      -3.898   9.096  32.523  1.00 85.06           N  
ATOM   3355  CA  ARG A 453      -3.134   8.179  33.319  1.00 85.06           C  
ATOM   3356  C   ARG A 453      -1.935   7.732  32.553  1.00 85.06           C  
ATOM   3357  O   ARG A 453      -0.852   7.592  33.120  1.00 85.06           O  
ATOM   3358  CB  ARG A 453      -3.921   6.920  33.722  1.00 85.06           C  
ATOM   3359  CG  ARG A 453      -5.051   7.191  34.717  1.00 85.06           C  
ATOM   3360  CD  ARG A 453      -5.618   5.920  35.353  1.00 85.06           C  
ATOM   3361  NE  ARG A 453      -6.287   5.145  34.274  1.00 85.06           N  
ATOM   3362  CZ  ARG A 453      -6.217   3.781  34.263  1.00 85.06           C  
ATOM   3363  NH1 ARG A 453      -5.536   3.117  35.240  1.00 85.06           N1+
ATOM   3364  NH2 ARG A 453      -6.826   3.075  33.268  1.00 85.06           N  
ATOM   3365  N   ASN A 454      -2.085   7.502  31.234  1.00123.17           N  
ATOM   3366  CA  ASN A 454      -0.954   6.997  30.517  1.00123.17           C  
ATOM   3367  C   ASN A 454       0.168   7.985  30.570  1.00123.17           C  
ATOM   3368  O   ASN A 454       1.330   7.597  30.668  1.00123.17           O  
ATOM   3369  CB  ASN A 454      -1.237   6.519  29.076  1.00123.17           C  
ATOM   3370  CG  ASN A 454      -1.807   7.617  28.201  1.00123.17           C  
ATOM   3371  ND2 ASN A 454      -2.993   7.341  27.595  1.00123.17           N  
ATOM   3372  OD1 ASN A 454      -1.206   8.676  28.031  1.00123.17           O  
ATOM   3373  N   ALA A 455      -0.140   9.294  30.508  1.00 40.21           N  
ATOM   3374  CA  ALA A 455       0.864  10.318  30.601  1.00 40.21           C  
ATOM   3375  C   ALA A 455       1.470  10.271  31.971  1.00 40.21           C  
ATOM   3376  O   ALA A 455       2.667  10.495  32.137  1.00 40.21           O  
ATOM   3377  CB  ALA A 455       0.288  11.729  30.392  1.00 40.21           C  
ATOM   3378  N   ARG A 456       0.644   9.991  32.999  1.00173.37           N  
ATOM   3379  CA  ARG A 456       1.114   9.967  34.356  1.00173.37           C  
ATOM   3380  C   ARG A 456       2.166   8.911  34.469  1.00173.37           C  
ATOM   3381  O   ARG A 456       3.175   9.101  35.143  1.00173.37           O  
ATOM   3382  CB  ARG A 456       0.063   9.499  35.375  1.00173.37           C  
ATOM   3383  CG  ARG A 456      -1.248  10.275  35.426  1.00173.37           C  
ATOM   3384  CD  ARG A 456      -2.187   9.703  36.491  1.00173.37           C  
ATOM   3385  NE  ARG A 456      -2.259   8.233  36.254  1.00173.37           N  
ATOM   3386  CZ  ARG A 456      -2.333   7.369  37.308  1.00173.37           C  
ATOM   3387  NH1 ARG A 456      -2.385   7.846  38.587  1.00173.37           N1+
ATOM   3388  NH2 ARG A 456      -2.345   6.022  37.082  1.00173.37           N  
ATOM   3389  N   ARG A 457       1.918   7.744  33.844  1.00 79.32           N  
ATOM   3390  CA  ARG A 457       2.794   6.607  33.928  1.00 79.32           C  
ATOM   3391  C   ARG A 457       4.119   6.882  33.287  1.00 79.32           C  
ATOM   3392  O   ARG A 457       5.168   6.618  33.874  1.00 79.32           O  
ATOM   3393  CB  ARG A 457       2.200   5.383  33.221  1.00 79.32           C  
ATOM   3394  CG  ARG A 457       3.086   4.144  33.276  1.00 79.32           C  
ATOM   3395  CD  ARG A 457       2.498   2.964  32.505  1.00 79.32           C  
ATOM   3396  NE  ARG A 457       3.500   1.868  32.565  1.00 79.32           N  
ATOM   3397  CZ  ARG A 457       3.095   0.571  32.462  1.00 79.32           C  
ATOM   3398  NH1 ARG A 457       1.777   0.286  32.256  1.00 79.32           N1+
ATOM   3399  NH2 ARG A 457       4.010  -0.435  32.570  1.00 79.32           N  
ATOM   3400  N   VAL A 458       4.108   7.432  32.060  1.00 39.98           N  
ATOM   3401  CA  VAL A 458       5.321   7.687  31.339  1.00 39.98           C  
ATOM   3402  C   VAL A 458       6.099   8.722  32.087  1.00 39.98           C  
ATOM   3403  O   VAL A 458       7.328   8.694  32.114  1.00 39.98           O  
ATOM   3404  CB  VAL A 458       5.072   8.199  29.951  1.00 39.98           C  
ATOM   3405  CG1 VAL A 458       6.428   8.523  29.305  1.00 39.98           C  
ATOM   3406  CG2 VAL A 458       4.258   7.147  29.175  1.00 39.98           C  
ATOM   3407  N   LEU A 459       5.384   9.684  32.697  1.00 44.36           N  
ATOM   3408  CA  LEU A 459       6.005  10.742  33.445  1.00 44.36           C  
ATOM   3409  C   LEU A 459       6.737  10.159  34.616  1.00 44.36           C  
ATOM   3410  O   LEU A 459       7.873  10.539  34.895  1.00 44.36           O  
ATOM   3411  CB  LEU A 459       4.974  11.749  33.990  1.00 44.36           C  
ATOM   3412  CG  LEU A 459       5.588  12.906  34.805  1.00 44.36           C  
ATOM   3413  CD1 LEU A 459       6.518  13.776  33.946  1.00 44.36           C  
ATOM   3414  CD2 LEU A 459       4.501  13.726  35.515  1.00 44.36           C  
ATOM   3415  N   SER A 460       6.099   9.212  35.333  1.00 75.79           N  
ATOM   3416  CA  SER A 460       6.703   8.609  36.491  1.00 75.79           C  
ATOM   3417  C   SER A 460       7.892   7.810  36.055  1.00 75.79           C  
ATOM   3418  O   SER A 460       8.935   7.823  36.708  1.00 75.79           O  
ATOM   3419  CB  SER A 460       5.757   7.651  37.238  1.00 75.79           C  
ATOM   3420  OG  SER A 460       5.467   6.513  36.438  1.00 75.79           O  
ATOM   3421  N   ASN A 461       7.759   7.098  34.919  1.00 42.28           N  
ATOM   3422  CA  ASN A 461       8.800   6.245  34.417  1.00 42.28           C  
ATOM   3423  C   ASN A 461       9.996   7.070  34.053  1.00 42.28           C  
ATOM   3424  O   ASN A 461      11.133   6.645  34.249  1.00 42.28           O  
ATOM   3425  CB  ASN A 461       8.381   5.453  33.165  1.00 42.28           C  
ATOM   3426  CG  ASN A 461       7.414   4.357  33.597  1.00 42.28           C  
ATOM   3427  ND2 ASN A 461       6.765   3.688  32.605  1.00 42.28           N  
ATOM   3428  OD1 ASN A 461       7.252   4.088  34.787  1.00 42.28           O  
ATOM   3429  N   ASN A 462       9.763   8.277  33.510  1.00 45.71           N  
ATOM   3430  CA  ASN A 462      10.815   9.147  33.065  1.00 45.71           C  
ATOM   3431  C   ASN A 462      11.657   9.580  34.227  1.00 45.71           C  
ATOM   3432  O   ASN A 462      12.851   9.833  34.072  1.00 45.71           O  
ATOM   3433  CB  ASN A 462      10.296  10.411  32.356  1.00 45.71           C  
ATOM   3434  CG  ASN A 462       9.702   9.986  31.019  1.00 45.71           C  
ATOM   3435  ND2 ASN A 462       8.783  10.825  30.472  1.00 45.71           N  
ATOM   3436  OD1 ASN A 462      10.054   8.943  30.471  1.00 45.71           O  
ATOM   3437  N   ASN A 463      11.053   9.704  35.421  1.00 38.56           N  
ATOM   3438  CA  ASN A 463      11.770  10.159  36.581  1.00 38.56           C  
ATOM   3439  C   ASN A 463      12.878   9.196  36.876  1.00 38.56           C  
ATOM   3440  O   ASN A 463      13.977   9.597  37.257  1.00 38.56           O  
ATOM   3441  CB  ASN A 463      10.881  10.230  37.837  1.00 38.56           C  
ATOM   3442  CG  ASN A 463       9.830  11.315  37.632  1.00 38.56           C  
ATOM   3443  ND2 ASN A 463       8.658  11.160  38.305  1.00 38.56           N  
ATOM   3444  OD1 ASN A 463      10.046  12.275  36.895  1.00 38.56           O  
ATOM   3445  N   LYS A 464      12.595   7.889  36.740  1.00 59.83           N  
ATOM   3446  CA  LYS A 464      13.554   6.854  36.999  1.00 59.83           C  
ATOM   3447  C   LYS A 464      14.639   6.914  35.967  1.00 59.83           C  
ATOM   3448  O   LYS A 464      15.810   6.688  36.270  1.00 59.83           O  
ATOM   3449  CB  LYS A 464      12.922   5.455  36.936  1.00 59.83           C  
ATOM   3450  CG  LYS A 464      11.770   5.277  37.923  1.00 59.83           C  
ATOM   3451  CD  LYS A 464      10.918   4.039  37.646  1.00 59.83           C  
ATOM   3452  CE  LYS A 464       9.692   3.930  38.554  1.00 59.83           C  
ATOM   3453  NZ  LYS A 464       8.582   4.731  37.988  1.00 59.83           N1+
ATOM   3454  N   ILE A 465      14.270   7.200  34.702  1.00 37.84           N  
ATOM   3455  CA  ILE A 465      15.233   7.236  33.635  1.00 37.84           C  
ATOM   3456  C   ILE A 465      16.216   8.338  33.891  1.00 37.84           C  
ATOM   3457  O   ILE A 465      17.427   8.132  33.814  1.00 37.84           O  
ATOM   3458  CB  ILE A 465      14.598   7.495  32.298  1.00 37.84           C  
ATOM   3459  CG1 ILE A 465      13.643   6.345  31.931  1.00 37.84           C  
ATOM   3460  CG2 ILE A 465      15.718   7.723  31.267  1.00 37.84           C  
ATOM   3461  CD1 ILE A 465      12.770   6.625  30.708  1.00 37.84           C  
ATOM   3462  N   LEU A 466      15.703   9.534  34.233  1.00 50.64           N  
ATOM   3463  CA  LEU A 466      16.513  10.686  34.490  1.00 50.64           C  
ATOM   3464  C   LEU A 466      17.340  10.410  35.706  1.00 50.64           C  
ATOM   3465  O   LEU A 466      18.473  10.873  35.817  1.00 50.64           O  
ATOM   3466  CB  LEU A 466      15.672  11.947  34.768  1.00 50.64           C  
ATOM   3467  CG  LEU A 466      14.843  12.430  33.559  1.00 50.64           C  
ATOM   3468  CD1 LEU A 466      14.034  13.691  33.898  1.00 50.64           C  
ATOM   3469  CD2 LEU A 466      15.725  12.615  32.315  1.00 50.64           C  
ATOM   3470  N   ALA A 467      16.783   9.643  36.659  1.00 33.88           N  
ATOM   3471  CA  ALA A 467      17.471   9.374  37.887  1.00 33.88           C  
ATOM   3472  C   ALA A 467      18.764   8.679  37.583  1.00 33.88           C  
ATOM   3473  O   ALA A 467      19.798   9.006  38.160  1.00 33.88           O  
ATOM   3474  CB  ALA A 467      16.651   8.481  38.834  1.00 33.88           C  
ATOM   3475  N   VAL A 468      18.743   7.701  36.659  1.00 38.62           N  
ATOM   3476  CA  VAL A 468      19.929   6.980  36.290  1.00 38.62           C  
ATOM   3477  C   VAL A 468      20.857   7.922  35.584  1.00 38.62           C  
ATOM   3478  O   VAL A 468      22.077   7.815  35.706  1.00 38.62           O  
ATOM   3479  CB  VAL A 468      19.651   5.830  35.365  1.00 38.62           C  
ATOM   3480  CG1 VAL A 468      20.984   5.135  35.034  1.00 38.62           C  
ATOM   3481  CG2 VAL A 468      18.615   4.907  36.024  1.00 38.62           C  
ATOM   3482  N   GLU A 469      20.293   8.851  34.787  1.00 58.40           N  
ATOM   3483  CA  GLU A 469      21.106   9.780  34.058  1.00 58.40           C  
ATOM   3484  C   GLU A 469      21.795  10.723  35.001  1.00 58.40           C  
ATOM   3485  O   GLU A 469      22.963  11.057  34.802  1.00 58.40           O  
ATOM   3486  CB  GLU A 469      20.323  10.612  33.034  1.00 58.40           C  
ATOM   3487  CG  GLU A 469      21.261  11.399  32.121  1.00 58.40           C  
ATOM   3488  CD  GLU A 469      20.443  12.073  31.037  1.00 58.40           C  
ATOM   3489  OE1 GLU A 469      19.236  12.351  31.275  1.00 58.40           O  
ATOM   3490  OE2 GLU A 469      21.025  12.314  29.950  1.00 58.40           O1-
ATOM   3491  N   TYR A 470      21.089  11.188  36.055  1.00 74.83           N  
ATOM   3492  CA  TYR A 470      21.691  12.112  36.979  1.00 74.83           C  
ATOM   3493  C   TYR A 470      22.842  11.455  37.676  1.00 74.83           C  
ATOM   3494  O   TYR A 470      23.919  12.041  37.776  1.00 74.83           O  
ATOM   3495  CB  TYR A 470      20.751  12.617  38.093  1.00 74.83           C  
ATOM   3496  CG  TYR A 470      19.830  13.680  37.589  1.00 74.83           C  
ATOM   3497  CD1 TYR A 470      18.676  13.375  36.909  1.00 74.83           C  
ATOM   3498  CD2 TYR A 470      20.121  15.005  37.828  1.00 74.83           C  
ATOM   3499  CE1 TYR A 470      17.836  14.370  36.465  1.00 74.83           C  
ATOM   3500  CE2 TYR A 470      19.286  16.006  37.388  1.00 74.83           C  
ATOM   3501  CZ  TYR A 470      18.140  15.689  36.702  1.00 74.83           C  
ATOM   3502  OH  TYR A 470      17.274  16.705  36.247  1.00 74.83           O  
ATOM   3503  N   LEU A 471      22.650  10.214  38.168  1.00 96.91           N  
ATOM   3504  CA  LEU A 471      23.704   9.534  38.872  1.00 96.91           C  
ATOM   3505  C   LEU A 471      24.866   9.323  37.957  1.00 96.91           C  
ATOM   3506  O   LEU A 471      26.010   9.591  38.323  1.00 96.91           O  
ATOM   3507  CB  LEU A 471      23.323   8.127  39.381  1.00 96.91           C  
ATOM   3508  CG  LEU A 471      22.463   8.093  40.659  1.00 96.91           C  
ATOM   3509  CD1 LEU A 471      23.280   8.470  41.903  1.00 96.91           C  
ATOM   3510  CD2 LEU A 471      21.212   8.957  40.509  1.00 96.91           C  
ATOM   3511  N   ALA A 472      24.598   8.853  36.728  1.00 29.34           N  
ATOM   3512  CA  ALA A 472      25.656   8.552  35.811  1.00 29.34           C  
ATOM   3513  C   ALA A 472      26.414   9.808  35.516  1.00 29.34           C  
ATOM   3514  O   ALA A 472      27.641   9.796  35.449  1.00 29.34           O  
ATOM   3515  CB  ALA A 472      25.143   7.988  34.475  1.00 29.34           C  
ATOM   3516  N   ALA A 473      25.696  10.930  35.334  1.00 32.92           N  
ATOM   3517  CA  ALA A 473      26.322  12.176  34.995  1.00 32.92           C  
ATOM   3518  C   ALA A 473      27.233  12.615  36.102  1.00 32.92           C  
ATOM   3519  O   ALA A 473      28.361  13.038  35.858  1.00 32.92           O  
ATOM   3520  CB  ALA A 473      25.306  13.306  34.759  1.00 32.92           C  
ATOM   3521  N   ALA A 474      26.772  12.503  37.358  1.00 31.18           N  
ATOM   3522  CA  ALA A 474      27.548  12.939  38.483  1.00 31.18           C  
ATOM   3523  C   ALA A 474      28.803  12.125  38.536  1.00 31.18           C  
ATOM   3524  O   ALA A 474      29.876  12.645  38.835  1.00 31.18           O  
ATOM   3525  CB  ALA A 474      26.813  12.741  39.820  1.00 31.18           C  
ATOM   3526  N   GLN A 475      28.691  10.814  38.253  1.00 60.55           N  
ATOM   3527  CA  GLN A 475      29.817   9.924  38.300  1.00 60.55           C  
ATOM   3528  C   GLN A 475      30.814  10.295  37.251  1.00 60.55           C  
ATOM   3529  O   GLN A 475      32.019  10.223  37.482  1.00 60.55           O  
ATOM   3530  CB  GLN A 475      29.455   8.450  38.064  1.00 60.55           C  
ATOM   3531  CG  GLN A 475      30.686   7.553  37.903  1.00 60.55           C  
ATOM   3532  CD  GLN A 475      31.498   7.612  39.186  1.00 60.55           C  
ATOM   3533  NE2 GLN A 475      32.798   7.991  39.059  1.00 60.55           N  
ATOM   3534  OE1 GLN A 475      30.991   7.338  40.271  1.00 60.55           O  
ATOM   3535  N   ALA A 476      30.339  10.700  36.062  1.00 37.33           N  
ATOM   3536  CA  ALA A 476      31.224  11.034  34.988  1.00 37.33           C  
ATOM   3537  C   ALA A 476      32.069  12.182  35.436  1.00 37.33           C  
ATOM   3538  O   ALA A 476      33.246  12.274  35.091  1.00 37.33           O  
ATOM   3539  CB  ALA A 476      30.485  11.473  33.711  1.00 37.33           C  
ATOM   3540  N   VAL A 477      31.479  13.110  36.206  1.00 51.75           N  
ATOM   3541  CA  VAL A 477      32.194  14.277  36.639  1.00 51.75           C  
ATOM   3542  C   VAL A 477      33.385  13.906  37.481  1.00 51.75           C  
ATOM   3543  O   VAL A 477      34.514  14.275  37.168  1.00 51.75           O  
ATOM   3544  CB  VAL A 477      31.330  15.188  37.462  1.00 51.75           C  
ATOM   3545  CG1 VAL A 477      32.195  16.320  38.040  1.00 51.75           C  
ATOM   3546  CG2 VAL A 477      30.174  15.680  36.576  1.00 51.75           C  
ATOM   3547  N   ASP A 478      33.157  13.128  38.555  1.00173.30           N  
ATOM   3548  CA  ASP A 478      34.147  12.744  39.531  1.00173.30           C  
ATOM   3549  C   ASP A 478      35.107  11.799  38.893  1.00173.30           C  
ATOM   3550  O   ASP A 478      36.159  11.497  39.451  1.00173.30           O  
ATOM   3551  CB  ASP A 478      33.600  11.864  40.673  1.00173.30           C  
ATOM   3552  CG  ASP A 478      32.423  12.517  41.367  1.00173.30           C  
ATOM   3553  OD1 ASP A 478      31.587  13.120  40.646  1.00173.30           O  
ATOM   3554  OD2 ASP A 478      32.327  12.410  42.618  1.00173.30           O1-
ATOM   3555  N   ILE A 479      34.677  11.151  37.803  1.00 93.63           N  
ATOM   3556  CA  ILE A 479      35.518  10.163  37.201  1.00 93.63           C  
ATOM   3557  C   ILE A 479      36.673  10.799  36.478  1.00 93.63           C  
ATOM   3558  O   ILE A 479      37.780  10.263  36.497  1.00 93.63           O  
ATOM   3559  CB  ILE A 479      34.770   9.232  36.283  1.00 93.63           C  
ATOM   3560  CG1 ILE A 479      35.494   7.884  36.186  1.00 93.63           C  
ATOM   3561  CG2 ILE A 479      34.598   9.897  34.910  1.00 93.63           C  
ATOM   3562  CD1 ILE A 479      34.598   6.780  35.633  1.00 93.63           C  
ATOM   3563  N   SER A 480      36.409  11.899  35.737  1.00 81.66           N  
ATOM   3564  CA  SER A 480      37.383  12.631  34.967  1.00 81.66           C  
ATOM   3565  C   SER A 480      38.047  13.750  35.732  1.00 81.66           C  
ATOM   3566  O   SER A 480      39.058  14.275  35.272  1.00 81.66           O  
ATOM   3567  CB  SER A 480      36.783  13.219  33.679  1.00 81.66           C  
ATOM   3568  OG  SER A 480      35.782  14.175  33.988  1.00 81.66           O  
ATOM   3569  N   GLY A 481      37.491  14.189  36.881  1.00 39.50           N  
ATOM   3570  CA  GLY A 481      38.112  15.248  37.642  1.00 39.50           C  
ATOM   3571  C   GLY A 481      37.800  16.596  37.042  1.00 39.50           C  
ATOM   3572  O   GLY A 481      38.572  17.542  37.183  1.00 39.50           O  
ATOM   3573  N   ARG A 482      36.670  16.688  36.323  1.00144.09           N  
ATOM   3574  CA  ARG A 482      36.120  17.823  35.629  1.00144.09           C  
ATOM   3575  C   ARG A 482      35.366  18.809  36.489  1.00144.09           C  
ATOM   3576  O   ARG A 482      34.884  19.815  35.974  1.00144.09           O  
ATOM   3577  CB  ARG A 482      35.281  17.406  34.413  1.00144.09           C  
ATOM   3578  CG  ARG A 482      36.203  16.912  33.293  1.00144.09           C  
ATOM   3579  CD  ARG A 482      35.507  16.241  32.111  1.00144.09           C  
ATOM   3580  NE  ARG A 482      36.579  15.849  31.149  1.00144.09           N  
ATOM   3581  CZ  ARG A 482      36.367  14.854  30.239  1.00144.09           C  
ATOM   3582  NH1 ARG A 482      35.187  14.169  30.219  1.00144.09           N1+
ATOM   3583  NH2 ARG A 482      37.340  14.530  29.340  1.00144.09           N  
ATOM   3584  N   PHE A 483      35.162  18.530  37.790  1.00 74.32           N  
ATOM   3585  CA  PHE A 483      34.329  19.347  38.639  1.00 74.32           C  
ATOM   3586  C   PHE A 483      34.749  20.790  38.596  1.00 74.32           C  
ATOM   3587  O   PHE A 483      33.899  21.673  38.483  1.00 74.32           O  
ATOM   3588  CB  PHE A 483      34.388  18.895  40.111  1.00 74.32           C  
ATOM   3589  CG  PHE A 483      33.518  19.764  40.961  1.00 74.32           C  
ATOM   3590  CD1 PHE A 483      32.166  19.534  41.069  1.00 74.32           C  
ATOM   3591  CD2 PHE A 483      34.067  20.805  41.676  1.00 74.32           C  
ATOM   3592  CE1 PHE A 483      31.375  20.334  41.864  1.00 74.32           C  
ATOM   3593  CE2 PHE A 483      33.281  21.607  42.471  1.00 74.32           C  
ATOM   3594  CZ  PHE A 483      31.930  21.374  42.569  1.00 74.32           C  
ATOM   3595  N   ASP A 484      36.060  21.085  38.669  1.00 45.54           N  
ATOM   3596  CA  ASP A 484      36.502  22.453  38.692  1.00 45.54           C  
ATOM   3597  C   ASP A 484      36.073  23.138  37.428  1.00 45.54           C  
ATOM   3598  O   ASP A 484      35.766  24.329  37.442  1.00 45.54           O  
ATOM   3599  CB  ASP A 484      38.030  22.601  38.788  1.00 45.54           C  
ATOM   3600  CG  ASP A 484      38.470  22.176  40.182  1.00 45.54           C  
ATOM   3601  OD1 ASP A 484      37.677  21.485  40.875  1.00 45.54           O  
ATOM   3602  OD2 ASP A 484      39.606  22.549  40.578  1.00 45.54           O1-
ATOM   3603  N   GLY A 485      36.077  22.404  36.302  1.00 37.85           N  
ATOM   3604  CA  GLY A 485      35.706  22.891  35.002  1.00 37.85           C  
ATOM   3605  C   GLY A 485      34.241  23.233  34.952  1.00 37.85           C  
ATOM   3606  O   GLY A 485      33.827  24.100  34.184  1.00 37.85           O  
ATOM   3607  N   LEU A 486      33.411  22.532  35.745  1.00 62.58           N  
ATOM   3608  CA  LEU A 486      31.984  22.711  35.678  1.00 62.58           C  
ATOM   3609  C   LEU A 486      31.613  24.141  35.925  1.00 62.58           C  
ATOM   3610  O   LEU A 486      32.313  24.886  36.608  1.00 62.58           O  
ATOM   3611  CB  LEU A 486      31.199  21.865  36.696  1.00 62.58           C  
ATOM   3612  CG  LEU A 486      31.239  20.355  36.416  1.00 62.58           C  
ATOM   3613  CD1 LEU A 486      30.427  19.580  37.467  1.00 62.58           C  
ATOM   3614  CD2 LEU A 486      30.793  20.049  34.976  1.00 62.58           C  
ATOM   3615  N   SER A 487      30.481  24.553  35.312  1.00 40.29           N  
ATOM   3616  CA  SER A 487      29.959  25.886  35.408  1.00 40.29           C  
ATOM   3617  C   SER A 487      29.154  25.980  36.663  1.00 40.29           C  
ATOM   3618  O   SER A 487      29.015  25.009  37.406  1.00 40.29           O  
ATOM   3619  CB  SER A 487      29.046  26.274  34.232  1.00 40.29           C  
ATOM   3620  OG  SER A 487      27.875  25.473  34.240  1.00 40.29           O  
ATOM   3621  N   PRO A 488      28.649  27.156  36.924  1.00 76.80           N  
ATOM   3622  CA  PRO A 488      27.880  27.392  38.112  1.00 76.80           C  
ATOM   3623  C   PRO A 488      26.644  26.554  38.216  1.00 76.80           C  
ATOM   3624  O   PRO A 488      26.313  26.138  39.325  1.00 76.80           O  
ATOM   3625  CB  PRO A 488      27.635  28.900  38.148  1.00 76.80           C  
ATOM   3626  CG  PRO A 488      28.864  29.476  37.419  1.00 76.80           C  
ATOM   3627  CD  PRO A 488      29.284  28.370  36.435  1.00 76.80           C  
ATOM   3628  N   ALA A 489      25.921  26.343  37.100  1.00 48.58           N  
ATOM   3629  CA  ALA A 489      24.726  25.545  37.101  1.00 48.58           C  
ATOM   3630  C   ALA A 489      25.056  24.098  37.294  1.00 48.58           C  
ATOM   3631  O   ALA A 489      24.428  23.400  38.088  1.00 48.58           O  
ATOM   3632  CB  ALA A 489      23.924  25.665  35.792  1.00 48.58           C  
ATOM   3633  N   ALA A 490      26.082  23.612  36.572  1.00 36.05           N  
ATOM   3634  CA  ALA A 490      26.428  22.221  36.622  1.00 36.05           C  
ATOM   3635  C   ALA A 490      26.812  21.893  38.024  1.00 36.05           C  
ATOM   3636  O   ALA A 490      26.406  20.863  38.562  1.00 36.05           O  
ATOM   3637  CB  ALA A 490      27.630  21.877  35.726  1.00 36.05           C  
ATOM   3638  N   LYS A 491      27.584  22.788  38.667  1.00 60.17           N  
ATOM   3639  CA  LYS A 491      28.050  22.522  39.993  1.00 60.17           C  
ATOM   3640  C   LYS A 491      26.861  22.365  40.884  1.00 60.17           C  
ATOM   3641  O   LYS A 491      26.834  21.473  41.729  1.00 60.17           O  
ATOM   3642  CB  LYS A 491      28.939  23.642  40.565  1.00 60.17           C  
ATOM   3643  CG  LYS A 491      30.298  23.760  39.867  1.00 60.17           C  
ATOM   3644  CD  LYS A 491      31.079  25.026  40.235  1.00 60.17           C  
ATOM   3645  CE  LYS A 491      32.438  25.146  39.537  1.00 60.17           C  
ATOM   3646  NZ  LYS A 491      33.392  24.164  40.104  1.00 60.17           N1+
ATOM   3647  N   ALA A 492      25.835  23.221  40.706  1.00 31.60           N  
ATOM   3648  CA  ALA A 492      24.670  23.141  41.536  1.00 31.60           C  
ATOM   3649  C   ALA A 492      24.018  21.807  41.327  1.00 31.60           C  
ATOM   3650  O   ALA A 492      23.608  21.152  42.284  1.00 31.60           O  
ATOM   3651  CB  ALA A 492      23.628  24.219  41.192  1.00 31.60           C  
ATOM   3652  N   THR A 493      23.913  21.370  40.057  1.00 45.69           N  
ATOM   3653  CA  THR A 493      23.269  20.123  39.738  1.00 45.69           C  
ATOM   3654  C   THR A 493      24.059  18.997  40.328  1.00 45.69           C  
ATOM   3655  O   THR A 493      23.511  18.111  40.982  1.00 45.69           O  
ATOM   3656  CB  THR A 493      23.164  19.909  38.252  1.00 45.69           C  
ATOM   3657  CG2 THR A 493      22.393  18.603  37.983  1.00 45.69           C  
ATOM   3658  OG1 THR A 493      22.480  21.002  37.657  1.00 45.69           O  
ATOM   3659  N   TYR A 494      25.388  19.037  40.147  1.00 69.81           N  
ATOM   3660  CA  TYR A 494      26.264  18.003  40.617  1.00 69.81           C  
ATOM   3661  C   TYR A 494      26.154  17.928  42.107  1.00 69.81           C  
ATOM   3662  O   TYR A 494      26.133  16.840  42.682  1.00 69.81           O  
ATOM   3663  CB  TYR A 494      27.723  18.315  40.250  1.00 69.81           C  
ATOM   3664  CG  TYR A 494      28.617  17.348  40.936  1.00 69.81           C  
ATOM   3665  CD1 TYR A 494      28.758  16.059  40.477  1.00 69.81           C  
ATOM   3666  CD2 TYR A 494      29.333  17.750  42.040  1.00 69.81           C  
ATOM   3667  CE1 TYR A 494      29.593  15.180  41.124  1.00 69.81           C  
ATOM   3668  CE2 TYR A 494      30.168  16.876  42.689  1.00 69.81           C  
ATOM   3669  CZ  TYR A 494      30.302  15.589  42.229  1.00 69.81           C  
ATOM   3670  OH  TYR A 494      31.163  14.694  42.897  1.00 69.81           O  
ATOM   3671  N   GLU A 495      26.075  19.095  42.768  1.00 84.12           N  
ATOM   3672  CA  GLU A 495      26.039  19.142  44.200  1.00 84.12           C  
ATOM   3673  C   GLU A 495      24.795  18.458  44.684  1.00 84.12           C  
ATOM   3674  O   GLU A 495      24.831  17.706  45.656  1.00 84.12           O  
ATOM   3675  CB  GLU A 495      26.024  20.585  44.731  1.00 84.12           C  
ATOM   3676  CG  GLU A 495      26.609  20.713  46.136  1.00 84.12           C  
ATOM   3677  CD  GLU A 495      28.128  20.708  45.979  1.00 84.12           C  
ATOM   3678  OE1 GLU A 495      28.670  19.755  45.360  1.00 84.12           O  
ATOM   3679  OE2 GLU A 495      28.767  21.677  46.472  1.00 84.12           O1-
ATOM   3680  N   ALA A 496      23.666  18.676  43.984  1.00 44.23           N  
ATOM   3681  CA  ALA A 496      22.392  18.144  44.381  1.00 44.23           C  
ATOM   3682  C   ALA A 496      22.452  16.647  44.413  1.00 44.23           C  
ATOM   3683  O   ALA A 496      21.802  16.020  45.246  1.00 44.23           O  
ATOM   3684  CB  ALA A 496      21.265  18.532  43.408  1.00 44.23           C  
ATOM   3685  N   VAL A 497      23.179  16.023  43.467  1.00 48.47           N  
ATOM   3686  CA  VAL A 497      23.253  14.585  43.407  1.00 48.47           C  
ATOM   3687  C   VAL A 497      23.972  14.008  44.592  1.00 48.47           C  
ATOM   3688  O   VAL A 497      23.475  13.093  45.245  1.00 48.47           O  
ATOM   3689  CB  VAL A 497      23.988  14.085  42.198  1.00 48.47           C  
ATOM   3690  CG1 VAL A 497      24.038  12.547  42.260  1.00 48.47           C  
ATOM   3691  CG2 VAL A 497      23.305  14.633  40.937  1.00 48.47           C  
ATOM   3692  N   ARG A 498      25.155  14.561  44.916  1.00138.18           N  
ATOM   3693  CA  ARG A 498      26.002  14.042  45.956  1.00138.18           C  
ATOM   3694  C   ARG A 498      25.308  14.102  47.271  1.00138.18           C  
ATOM   3695  O   ARG A 498      25.496  13.215  48.102  1.00138.18           O  
ATOM   3696  CB  ARG A 498      27.335  14.807  46.071  1.00138.18           C  
ATOM   3697  CG  ARG A 498      28.479  14.242  45.217  1.00138.18           C  
ATOM   3698  CD  ARG A 498      28.136  13.979  43.751  1.00138.18           C  
ATOM   3699  NE  ARG A 498      27.442  12.661  43.704  1.00138.18           N  
ATOM   3700  CZ  ARG A 498      27.960  11.639  42.964  1.00138.18           C  
ATOM   3701  NH1 ARG A 498      29.073  11.847  42.203  1.00138.18           N1+
ATOM   3702  NH2 ARG A 498      27.361  10.411  42.986  1.00138.18           N  
ATOM   3703  N   ARG A 499      24.488  15.144  47.500  1.00158.83           N  
ATOM   3704  CA  ARG A 499      23.857  15.243  48.781  1.00158.83           C  
ATOM   3705  C   ARG A 499      23.040  14.006  49.000  1.00158.83           C  
ATOM   3706  O   ARG A 499      23.019  13.462  50.104  1.00158.83           O  
ATOM   3707  CB  ARG A 499      22.965  16.489  48.937  1.00158.83           C  
ATOM   3708  CG  ARG A 499      21.827  16.604  47.925  1.00158.83           C  
ATOM   3709  CD  ARG A 499      21.175  17.988  47.916  1.00158.83           C  
ATOM   3710  NE  ARG A 499      22.267  18.979  47.698  1.00158.83           N  
ATOM   3711  CZ  ARG A 499      22.008  20.185  47.113  1.00158.83           C  
ATOM   3712  NH1 ARG A 499      20.741  20.497  46.710  1.00158.83           N1+
ATOM   3713  NH2 ARG A 499      23.020  21.082  46.929  1.00158.83           N  
ATOM   3714  N   LEU A 500      22.306  13.551  47.971  1.00117.26           N  
ATOM   3715  CA  LEU A 500      21.552  12.334  48.083  1.00117.26           C  
ATOM   3716  C   LEU A 500      22.411  11.105  48.008  1.00117.26           C  
ATOM   3717  O   LEU A 500      22.265  10.196  48.824  1.00117.26           O  
ATOM   3718  CB  LEU A 500      20.520  12.150  46.959  1.00117.26           C  
ATOM   3719  CG  LEU A 500      19.379  13.178  46.941  1.00117.26           C  
ATOM   3720  CD1 LEU A 500      19.865  14.577  46.545  1.00117.26           C  
ATOM   3721  CD2 LEU A 500      18.226  12.685  46.059  1.00117.26           C  
ATOM   3722  N   VAL A 501      23.326  11.032  47.011  1.00 57.69           N  
ATOM   3723  CA  VAL A 501      24.065   9.813  46.809  1.00 57.69           C  
ATOM   3724  C   VAL A 501      25.521  10.115  46.583  1.00 57.69           C  
ATOM   3725  O   VAL A 501      25.886  11.064  45.891  1.00 57.69           O  
ATOM   3726  CB  VAL A 501      23.584   9.057  45.601  1.00 57.69           C  
ATOM   3727  CG1 VAL A 501      24.477   7.824  45.403  1.00 57.69           C  
ATOM   3728  CG2 VAL A 501      22.091   8.733  45.780  1.00 57.69           C  
ATOM   3729  N   PRO A 502      26.353   9.288  47.168  1.00 62.44           N  
ATOM   3730  CA  PRO A 502      27.782   9.443  47.028  1.00 62.44           C  
ATOM   3731  C   PRO A 502      28.247   8.934  45.699  1.00 62.44           C  
ATOM   3732  O   PRO A 502      27.478   8.253  45.022  1.00 62.44           O  
ATOM   3733  CB  PRO A 502      28.405   8.685  48.198  1.00 62.44           C  
ATOM   3734  CG  PRO A 502      27.312   8.715  49.278  1.00 62.44           C  
ATOM   3735  CD  PRO A 502      26.000   8.767  48.480  1.00 62.44           C  
ATOM   3736  N   THR A 503      29.499   9.256  45.304  1.00112.32           N  
ATOM   3737  CA  THR A 503      30.028   8.792  44.054  1.00112.32           C  
ATOM   3738  C   THR A 503      30.203   7.310  44.151  1.00112.32           C  
ATOM   3739  O   THR A 503      30.351   6.763  45.242  1.00112.32           O  
ATOM   3740  CB  THR A 503      31.349   9.406  43.696  1.00112.32           C  
ATOM   3741  CG2 THR A 503      32.363   9.091  44.805  1.00112.32           C  
ATOM   3742  OG1 THR A 503      31.803   8.899  42.449  1.00112.32           O  
ATOM   3743  N   LEU A 504      30.182   6.615  42.994  1.00 76.69           N  
ATOM   3744  CA  LEU A 504      30.237   5.182  43.011  1.00 76.69           C  
ATOM   3745  C   LEU A 504      31.666   4.739  43.014  1.00 76.69           C  
ATOM   3746  O   LEU A 504      32.338   4.764  41.984  1.00 76.69           O  
ATOM   3747  CB  LEU A 504      29.545   4.571  41.778  1.00 76.69           C  
ATOM   3748  CG  LEU A 504      29.480   3.035  41.772  1.00 76.69           C  
ATOM   3749  CD1 LEU A 504      28.667   2.511  42.964  1.00 76.69           C  
ATOM   3750  CD2 LEU A 504      28.955   2.507  40.426  1.00 76.69           C  
ATOM   3751  N   GLY A 505      32.183   4.393  44.210  1.00 41.37           N  
ATOM   3752  CA  GLY A 505      33.519   3.883  44.354  1.00 41.37           C  
ATOM   3753  C   GLY A 505      33.622   2.469  43.864  1.00 41.37           C  
ATOM   3754  O   GLY A 505      34.524   2.129  43.099  1.00 41.37           O  
ATOM   3755  N   VAL A 506      32.683   1.600  44.296  1.00 49.89           N  
ATOM   3756  CA  VAL A 506      32.760   0.205  43.953  1.00 49.89           C  
ATOM   3757  C   VAL A 506      31.362  -0.317  43.811  1.00 49.89           C  
ATOM   3758  O   VAL A 506      30.407   0.315  44.260  1.00 49.89           O  
ATOM   3759  CB  VAL A 506      33.452  -0.620  44.998  1.00 49.89           C  
ATOM   3760  CG1 VAL A 506      34.926  -0.182  45.063  1.00 49.89           C  
ATOM   3761  CG2 VAL A 506      32.699  -0.458  46.331  1.00 49.89           C  
ATOM   3762  N   ASP A 507      31.212  -1.510  43.196  1.00 46.63           N  
ATOM   3763  CA  ASP A 507      29.912  -2.065  42.940  1.00 46.63           C  
ATOM   3764  C   ASP A 507      29.156  -2.131  44.231  1.00 46.63           C  
ATOM   3765  O   ASP A 507      29.694  -2.540  45.258  1.00 46.63           O  
ATOM   3766  CB  ASP A 507      29.942  -3.502  42.376  1.00 46.63           C  
ATOM   3767  CG  ASP A 507      30.465  -3.492  40.944  1.00 46.63           C  
ATOM   3768  OD1 ASP A 507      30.644  -2.379  40.380  1.00 46.63           O  
ATOM   3769  OD2 ASP A 507      30.686  -4.604  40.392  1.00 46.63           O1-
ATOM   3770  N   ARG A 508      27.874  -1.701  44.202  1.00 83.41           N  
ATOM   3771  CA  ARG A 508      27.057  -1.724  45.383  1.00 83.41           C  
ATOM   3772  C   ARG A 508      25.619  -1.698  44.952  1.00 83.41           C  
ATOM   3773  O   ARG A 508      25.314  -1.546  43.770  1.00 83.41           O  
ATOM   3774  CB  ARG A 508      27.243  -0.504  46.295  1.00 83.41           C  
ATOM   3775  CG  ARG A 508      26.833   0.811  45.634  1.00 83.41           C  
ATOM   3776  CD  ARG A 508      27.005   2.027  46.543  1.00 83.41           C  
ATOM   3777  NE  ARG A 508      26.513   3.212  45.789  1.00 83.41           N  
ATOM   3778  CZ  ARG A 508      26.789   4.470  46.241  1.00 83.41           C  
ATOM   3779  NH1 ARG A 508      27.537   4.639  47.368  1.00 83.41           N1+
ATOM   3780  NH2 ARG A 508      26.313   5.553  45.562  1.00 83.41           N  
ATOM   3781  N   TYR A 509      24.695  -1.831  45.928  1.00 85.83           N  
ATOM   3782  CA  TYR A 509      23.277  -1.858  45.677  1.00 85.83           C  
ATOM   3783  C   TYR A 509      22.913  -0.521  45.091  1.00 85.83           C  
ATOM   3784  O   TYR A 509      23.214   0.525  45.662  1.00 85.83           O  
ATOM   3785  CB  TYR A 509      22.508  -2.075  46.999  1.00 85.83           C  
ATOM   3786  CG  TYR A 509      21.054  -2.352  46.804  1.00 85.83           C  
ATOM   3787  CD1 TYR A 509      20.629  -3.611  46.442  1.00 85.83           C  
ATOM   3788  CD2 TYR A 509      20.115  -1.373  47.025  1.00 85.83           C  
ATOM   3789  CE1 TYR A 509      19.290  -3.881  46.278  1.00 85.83           C  
ATOM   3790  CE2 TYR A 509      18.773  -1.638  46.862  1.00 85.83           C  
ATOM   3791  CZ  TYR A 509      18.358  -2.892  46.486  1.00 85.83           C  
ATOM   3792  OH  TYR A 509      16.984  -3.170  46.318  1.00 85.83           O  
ATOM   3793  N   MET A 510      22.395  -0.552  43.845  1.00 88.07           N  
ATOM   3794  CA  MET A 510      21.944   0.568  43.057  1.00 88.07           C  
ATOM   3795  C   MET A 510      20.550   1.050  43.346  1.00 88.07           C  
ATOM   3796  O   MET A 510      20.259   2.239  43.224  1.00 88.07           O  
ATOM   3797  CB  MET A 510      22.042   0.269  41.553  1.00 88.07           C  
ATOM   3798  CG  MET A 510      23.470  -0.085  41.130  1.00 88.07           C  
ATOM   3799  SD  MET A 510      24.710   1.203  41.471  1.00 88.07           S  
ATOM   3800  CE  MET A 510      24.400   2.197  39.983  1.00 88.07           C  
ATOM   3801  N   ALA A 511      19.643   0.139  43.743  1.00 52.80           N  
ATOM   3802  CA  ALA A 511      18.236   0.443  43.751  1.00 52.80           C  
ATOM   3803  C   ALA A 511      17.926   1.648  44.581  1.00 52.80           C  
ATOM   3804  O   ALA A 511      17.161   2.509  44.149  1.00 52.80           O  
ATOM   3805  CB  ALA A 511      17.377  -0.714  44.289  1.00 52.80           C  
ATOM   3806  N   ASP A 512      18.515   1.763  45.782  1.00 36.89           N  
ATOM   3807  CA  ASP A 512      18.178   2.861  46.643  1.00 36.89           C  
ATOM   3808  C   ASP A 512      18.552   4.152  45.989  1.00 36.89           C  
ATOM   3809  O   ASP A 512      17.769   5.101  45.975  1.00 36.89           O  
ATOM   3810  CB  ASP A 512      18.935   2.813  47.980  1.00 36.89           C  
ATOM   3811  CG  ASP A 512      18.381   1.665  48.808  1.00 36.89           C  
ATOM   3812  OD1 ASP A 512      17.130   1.563  48.914  1.00 36.89           O  
ATOM   3813  OD2 ASP A 512      19.204   0.873  49.338  1.00 36.89           O1-
ATOM   3814  N   ASP A 513      19.756   4.208  45.396  1.00 47.88           N  
ATOM   3815  CA  ASP A 513      20.247   5.436  44.847  1.00 47.88           C  
ATOM   3816  C   ASP A 513      19.331   5.894  43.755  1.00 47.88           C  
ATOM   3817  O   ASP A 513      19.022   7.081  43.647  1.00 47.88           O  
ATOM   3818  CB  ASP A 513      21.646   5.278  44.225  1.00 47.88           C  
ATOM   3819  CG  ASP A 513      22.607   4.876  45.336  1.00 47.88           C  
ATOM   3820  OD1 ASP A 513      22.133   4.707  46.491  1.00 47.88           O  
ATOM   3821  OD2 ASP A 513      23.824   4.729  45.043  1.00 47.88           O1-
ATOM   3822  N   ILE A 514      18.881   4.956  42.902  1.00 53.19           N  
ATOM   3823  CA  ILE A 514      18.054   5.311  41.786  1.00 53.19           C  
ATOM   3824  C   ILE A 514      16.725   5.821  42.244  1.00 53.19           C  
ATOM   3825  O   ILE A 514      16.259   6.865  41.792  1.00 53.19           O  
ATOM   3826  CB  ILE A 514      17.820   4.159  40.855  1.00 53.19           C  
ATOM   3827  CG1 ILE A 514      19.146   3.733  40.200  1.00 53.19           C  
ATOM   3828  CG2 ILE A 514      16.733   4.566  39.848  1.00 53.19           C  
ATOM   3829  CD1 ILE A 514      19.052   2.408  39.444  1.00 53.19           C  
ATOM   3830  N   GLU A 515      16.087   5.107  43.181  1.00 63.76           N  
ATOM   3831  CA  GLU A 515      14.779   5.461  43.644  1.00 63.76           C  
ATOM   3832  C   GLU A 515      14.859   6.782  44.336  1.00 63.76           C  
ATOM   3833  O   GLU A 515      13.913   7.567  44.310  1.00 63.76           O  
ATOM   3834  CB  GLU A 515      14.247   4.436  44.646  1.00 63.76           C  
ATOM   3835  CG  GLU A 515      14.073   3.060  44.012  1.00 63.76           C  
ATOM   3836  CD  GLU A 515      14.005   2.064  45.148  1.00 63.76           C  
ATOM   3837  OE1 GLU A 515      15.092   1.740  45.698  1.00 63.76           O  
ATOM   3838  OE2 GLU A 515      12.875   1.628  45.490  1.00 63.76           O1-
ATOM   3839  N   LEU A 516      15.985   7.036  45.023  1.00 46.08           N  
ATOM   3840  CA  LEU A 516      16.151   8.252  45.760  1.00 46.08           C  
ATOM   3841  C   LEU A 516      16.194   9.432  44.838  1.00 46.08           C  
ATOM   3842  O   LEU A 516      15.522  10.434  45.076  1.00 46.08           O  
ATOM   3843  CB  LEU A 516      17.444   8.253  46.589  1.00 46.08           C  
ATOM   3844  CG  LEU A 516      17.665   9.538  47.402  1.00 46.08           C  
ATOM   3845  CD1 LEU A 516      16.557   9.744  48.444  1.00 46.08           C  
ATOM   3846  CD2 LEU A 516      19.070   9.556  48.020  1.00 46.08           C  
ATOM   3847  N   VAL A 517      16.989   9.344  43.758  1.00 48.31           N  
ATOM   3848  CA  VAL A 517      17.113  10.439  42.836  1.00 48.31           C  
ATOM   3849  C   VAL A 517      15.816  10.644  42.120  1.00 48.31           C  
ATOM   3850  O   VAL A 517      15.438  11.774  41.822  1.00 48.31           O  
ATOM   3851  CB  VAL A 517      18.196  10.234  41.828  1.00 48.31           C  
ATOM   3852  CG1 VAL A 517      18.159  11.395  40.817  1.00 48.31           C  
ATOM   3853  CG2 VAL A 517      19.519  10.133  42.605  1.00 48.31           C  
ATOM   3854  N   ALA A 518      15.110   9.548  41.790  1.00 29.98           N  
ATOM   3855  CA  ALA A 518      13.856   9.643  41.096  1.00 29.98           C  
ATOM   3856  C   ALA A 518      12.846  10.336  41.963  1.00 29.98           C  
ATOM   3857  O   ALA A 518      12.097  11.194  41.500  1.00 29.98           O  
ATOM   3858  CB  ALA A 518      13.279   8.266  40.722  1.00 29.98           C  
ATOM   3859  N   ASP A 519      12.810   9.994  43.262  1.00 41.46           N  
ATOM   3860  CA  ASP A 519      11.832  10.579  44.133  1.00 41.46           C  
ATOM   3861  C   ASP A 519      12.086  12.050  44.204  1.00 41.46           C  
ATOM   3862  O   ASP A 519      11.148  12.837  44.328  1.00 41.46           O  
ATOM   3863  CB  ASP A 519      11.864  10.012  45.561  1.00 41.46           C  
ATOM   3864  CG  ASP A 519      11.269   8.611  45.492  1.00 41.46           C  
ATOM   3865  OD1 ASP A 519      10.120   8.475  44.990  1.00 41.46           O  
ATOM   3866  OD2 ASP A 519      11.958   7.659  45.940  1.00 41.46           O1-
ATOM   3867  N   ALA A 520      13.371  12.453  44.171  1.00 36.66           N  
ATOM   3868  CA  ALA A 520      13.743  13.838  44.227  1.00 36.66           C  
ATOM   3869  C   ALA A 520      13.271  14.551  42.993  1.00 36.66           C  
ATOM   3870  O   ALA A 520      12.697  15.635  43.080  1.00 36.66           O  
ATOM   3871  CB  ALA A 520      15.267  14.045  44.308  1.00 36.66           C  
ATOM   3872  N   LEU A 521      13.461  13.932  41.809  1.00113.14           N  
ATOM   3873  CA  LEU A 521      13.112  14.560  40.562  1.00113.14           C  
ATOM   3874  C   LEU A 521      11.658  14.902  40.568  1.00113.14           C  
ATOM   3875  O   LEU A 521      11.271  15.985  40.130  1.00113.14           O  
ATOM   3876  CB  LEU A 521      13.333  13.654  39.333  1.00113.14           C  
ATOM   3877  CG  LEU A 521      14.740  13.680  38.712  1.00113.14           C  
ATOM   3878  CD1 LEU A 521      14.949  14.935  37.852  1.00113.14           C  
ATOM   3879  CD2 LEU A 521      15.828  13.549  39.775  1.00113.14           C  
ATOM   3880  N   SER A 522      10.811  13.995  41.084  1.00 35.61           N  
ATOM   3881  CA  SER A 522       9.399  14.235  41.075  1.00 35.61           C  
ATOM   3882  C   SER A 522       9.105  15.463  41.888  1.00 35.61           C  
ATOM   3883  O   SER A 522       8.136  16.174  41.624  1.00 35.61           O  
ATOM   3884  CB  SER A 522       8.588  13.063  41.660  1.00 35.61           C  
ATOM   3885  OG  SER A 522       8.897  12.884  43.034  1.00 35.61           O  
ATOM   3886  N   ARG A 523       9.921  15.718  42.926  1.00120.74           N  
ATOM   3887  CA  ARG A 523       9.799  16.861  43.792  1.00120.74           C  
ATOM   3888  C   ARG A 523      10.189  18.114  43.066  1.00120.74           C  
ATOM   3889  O   ARG A 523       9.617  19.175  43.306  1.00120.74           O  
ATOM   3890  CB  ARG A 523      10.709  16.754  45.028  1.00120.74           C  
ATOM   3891  CG  ARG A 523      10.347  15.588  45.950  1.00120.74           C  
ATOM   3892  CD  ARG A 523      11.255  15.466  47.175  1.00120.74           C  
ATOM   3893  NE  ARG A 523      12.608  15.080  46.686  1.00120.74           N  
ATOM   3894  CZ  ARG A 523      13.702  15.292  47.474  1.00120.74           C  
ATOM   3895  NH1 ARG A 523      13.545  15.860  48.703  1.00120.74           N1+
ATOM   3896  NH2 ARG A 523      14.946  14.940  47.036  1.00120.74           N  
ATOM   3897  N   GLY A 524      11.182  18.027  42.153  1.00 26.80           N  
ATOM   3898  CA  GLY A 524      11.635  19.207  41.469  1.00 26.80           C  
ATOM   3899  C   GLY A 524      12.773  19.810  42.235  1.00 26.80           C  
ATOM   3900  O   GLY A 524      12.984  21.022  42.205  1.00 26.80           O  
ATOM   3901  N   GLU A 525      13.537  18.965  42.951  1.00 93.88           N  
ATOM   3902  CA  GLU A 525      14.648  19.414  43.742  1.00 93.88           C  
ATOM   3903  C   GLU A 525      15.721  19.987  42.861  1.00 93.88           C  
ATOM   3904  O   GLU A 525      16.386  20.949  43.236  1.00 93.88           O  
ATOM   3905  CB  GLU A 525      15.259  18.289  44.586  1.00 93.88           C  
ATOM   3906  CG  GLU A 525      14.289  17.782  45.653  1.00 93.88           C  
ATOM   3907  CD  GLU A 525      13.902  18.975  46.516  1.00 93.88           C  
ATOM   3908  OE1 GLU A 525      14.809  19.784  46.848  1.00 93.88           O  
ATOM   3909  OE2 GLU A 525      12.692  19.097  46.846  1.00 93.88           O1-
ATOM   3910  N   PHE A 526      15.947  19.380  41.683  1.00 68.61           N  
ATOM   3911  CA  PHE A 526      16.955  19.829  40.762  1.00 68.61           C  
ATOM   3912  C   PHE A 526      16.580  21.147  40.161  1.00 68.61           C  
ATOM   3913  O   PHE A 526      17.431  22.015  39.976  1.00 68.61           O  
ATOM   3914  CB  PHE A 526      17.179  18.829  39.616  1.00 68.61           C  
ATOM   3915  CG  PHE A 526      17.821  17.628  40.212  1.00 68.61           C  
ATOM   3916  CD1 PHE A 526      19.174  17.606  40.460  1.00 68.61           C  
ATOM   3917  CD2 PHE A 526      17.074  16.522  40.535  1.00 68.61           C  
ATOM   3918  CE1 PHE A 526      19.782  16.503  41.013  1.00 68.61           C  
ATOM   3919  CE2 PHE A 526      17.680  15.417  41.091  1.00 68.61           C  
ATOM   3920  CZ  PHE A 526      19.033  15.398  41.334  1.00 68.61           C  
ATOM   3921  N   LEU A 527      15.291  21.326  39.818  1.00 50.51           N  
ATOM   3922  CA  LEU A 527      14.848  22.531  39.179  1.00 50.51           C  
ATOM   3923  C   LEU A 527      15.071  23.681  40.112  1.00 50.51           C  
ATOM   3924  O   LEU A 527      15.496  24.753  39.687  1.00 50.51           O  
ATOM   3925  CB  LEU A 527      13.353  22.488  38.817  1.00 50.51           C  
ATOM   3926  CG  LEU A 527      12.857  23.769  38.125  1.00 50.51           C  
ATOM   3927  CD1 LEU A 527      13.615  24.010  36.811  1.00 50.51           C  
ATOM   3928  CD2 LEU A 527      11.332  23.748  37.937  1.00 50.51           C  
ATOM   3929  N   ARG A 528      14.773  23.476  41.407  1.00172.59           N  
ATOM   3930  CA  ARG A 528      14.902  24.467  42.442  1.00172.59           C  
ATOM   3931  C   ARG A 528      16.335  24.832  42.642  1.00172.59           C  
ATOM   3932  O   ARG A 528      16.687  26.005  42.745  1.00172.59           O  
ATOM   3933  CB  ARG A 528      14.522  23.930  43.827  1.00172.59           C  
ATOM   3934  CG  ARG A 528      13.059  23.578  44.043  1.00172.59           C  
ATOM   3935  CD  ARG A 528      12.830  23.035  45.454  1.00172.59           C  
ATOM   3936  NE  ARG A 528      11.369  23.058  45.736  1.00172.59           N  
ATOM   3937  CZ  ARG A 528      10.870  22.328  46.777  1.00172.59           C  
ATOM   3938  NH1 ARG A 528      11.693  21.499  47.484  1.00172.59           N1+
ATOM   3939  NH2 ARG A 528       9.551  22.429  47.108  1.00172.59           N  
ATOM   3940  N   ALA A 529      17.203  23.809  42.672  1.00 47.73           N  
ATOM   3941  CA  ALA A 529      18.571  23.997  43.040  1.00 47.73           C  
ATOM   3942  C   ALA A 529      19.163  25.011  42.121  1.00 47.73           C  
ATOM   3943  O   ALA A 529      20.029  25.783  42.525  1.00 47.73           O  
ATOM   3944  CB  ALA A 529      19.402  22.708  42.926  1.00 47.73           C  
ATOM   3945  N   ILE A 530      18.752  25.000  40.843  1.00 72.27           N  
ATOM   3946  CA  ILE A 530      19.267  25.959  39.912  1.00 72.27           C  
ATOM   3947  C   ILE A 530      18.762  27.342  40.191  1.00 72.27           C  
ATOM   3948  O   ILE A 530      19.535  28.295  40.201  1.00 72.27           O  
ATOM   3949  CB  ILE A 530      18.985  25.619  38.480  1.00 72.27           C  
ATOM   3950  CG1 ILE A 530      19.743  24.335  38.106  1.00 72.27           C  
ATOM   3951  CG2 ILE A 530      19.369  26.828  37.611  1.00 72.27           C  
ATOM   3952  CD1 ILE A 530      19.516  23.889  36.669  1.00 72.27           C  
ATOM   3953  N   ALA A 531      17.450  27.498  40.444  1.00 40.10           N  
ATOM   3954  CA  ALA A 531      16.937  28.826  40.616  1.00 40.10           C  
ATOM   3955  C   ALA A 531      17.622  29.460  41.788  1.00 40.10           C  
ATOM   3956  O   ALA A 531      18.026  30.619  41.725  1.00 40.10           O  
ATOM   3957  CB  ALA A 531      15.425  28.846  40.897  1.00 40.10           C  
ATOM   3958  N   ARG A 532      17.725  28.724  42.911  1.00117.58           N  
ATOM   3959  CA  ARG A 532      18.343  29.254  44.094  1.00117.58           C  
ATOM   3960  C   ARG A 532      19.823  29.444  43.962  1.00117.58           C  
ATOM   3961  O   ARG A 532      20.328  30.564  43.931  1.00117.58           O  
ATOM   3962  CB  ARG A 532      18.130  28.318  45.298  1.00117.58           C  
ATOM   3963  CG  ARG A 532      18.906  28.731  46.549  1.00117.58           C  
ATOM   3964  CD  ARG A 532      18.785  27.741  47.712  1.00117.58           C  
ATOM   3965  NE  ARG A 532      19.400  26.448  47.292  1.00117.58           N  
ATOM   3966  CZ  ARG A 532      18.607  25.357  47.082  1.00117.58           C  
ATOM   3967  NH1 ARG A 532      17.262  25.434  47.303  1.00117.58           N1+
ATOM   3968  NH2 ARG A 532      19.153  24.178  46.665  1.00117.58           N  
ATOM   3969  N   GLU A 533      20.557  28.330  43.794  1.00140.89           N  
ATOM   3970  CA  GLU A 533      21.986  28.387  43.829  1.00140.89           C  
ATOM   3971  C   GLU A 533      22.500  29.135  42.644  1.00140.89           C  
ATOM   3972  O   GLU A 533      23.552  29.766  42.711  1.00140.89           O  
ATOM   3973  CB  GLU A 533      22.646  26.997  43.841  1.00140.89           C  
ATOM   3974  CG  GLU A 533      24.155  27.046  44.090  1.00140.89           C  
ATOM   3975  CD  GLU A 533      24.380  27.506  45.523  1.00140.89           C  
ATOM   3976  OE1 GLU A 533      23.827  26.862  46.455  1.00140.89           O  
ATOM   3977  OE2 GLU A 533      25.108  28.519  45.703  1.00140.89           O1-
ATOM   3978  N   THR A 534      21.858  28.947  41.481  1.00104.30           N  
ATOM   3979  CA  THR A 534      22.298  29.606  40.284  1.00104.30           C  
ATOM   3980  C   THR A 534      21.683  30.941  39.984  1.00104.30           C  
ATOM   3981  O   THR A 534      22.360  31.821  39.456  1.00104.30           O  
ATOM   3982  CB  THR A 534      22.114  28.764  39.066  1.00104.30           C  
ATOM   3983  CG2 THR A 534      22.803  29.502  37.906  1.00104.30           C  
ATOM   3984  OG1 THR A 534      22.743  27.504  39.249  1.00104.30           O  
ATOM   3985  N   ASP A 535      20.388  31.104  40.320  1.00109.91           N  
ATOM   3986  CA  ASP A 535      19.494  32.184  39.969  1.00109.91           C  
ATOM   3987  C   ASP A 535      19.209  32.186  38.490  1.00109.91           C  
ATOM   3988  O   ASP A 535      18.881  33.224  37.918  1.00109.91           O  
ATOM   3989  CB  ASP A 535      19.882  33.606  40.455  1.00109.91           C  
ATOM   3990  CG  ASP A 535      21.085  34.216  39.741  1.00109.91           C  
ATOM   3991  OD1 ASP A 535      21.306  33.935  38.531  1.00109.91           O  
ATOM   3992  OD2 ASP A 535      21.811  34.989  40.420  1.00109.91           O1-
ATOM   3993  N   ILE A 536      19.289  31.005  37.833  1.00131.29           N  
ATOM   3994  CA  ILE A 536      18.948  30.884  36.437  1.00131.29           C  
ATOM   3995  C   ILE A 536      17.456  30.838  36.358  1.00131.29           C  
ATOM   3996  O   ILE A 536      16.811  30.113  37.114  1.00131.29           O  
ATOM   3997  CB  ILE A 536      19.366  29.594  35.780  1.00131.29           C  
ATOM   3998  CG1 ILE A 536      20.888  29.434  35.681  1.00131.29           C  
ATOM   3999  CG2 ILE A 536      18.655  29.534  34.419  1.00131.29           C  
ATOM   4000  CD1 ILE A 536      21.581  30.487  34.821  1.00131.29           C  
ATOM   4001  N   GLN A 537      16.859  31.618  35.437  1.00103.93           N  
ATOM   4002  CA  GLN A 537      15.431  31.567  35.328  1.00103.93           C  
ATOM   4003  C   GLN A 537      15.137  30.695  34.146  1.00103.93           C  
ATOM   4004  O   GLN A 537      15.081  31.173  33.015  1.00103.93           O  
ATOM   4005  CB  GLN A 537      14.801  32.940  35.037  1.00103.93           C  
ATOM   4006  CG  GLN A 537      15.238  34.054  35.997  1.00103.93           C  
ATOM   4007  CD  GLN A 537      14.901  33.683  37.436  1.00103.93           C  
ATOM   4008  NE2 GLN A 537      14.985  34.690  38.348  1.00103.93           N  
ATOM   4009  OE1 GLN A 537      14.587  32.536  37.751  1.00103.93           O  
ATOM   4010  N   LEU A 538      14.916  29.387  34.385  1.00 50.82           N  
ATOM   4011  CA  LEU A 538      14.680  28.465  33.311  1.00 50.82           C  
ATOM   4012  C   LEU A 538      13.285  28.631  32.808  1.00 50.82           C  
ATOM   4013  O   LEU A 538      12.367  28.949  33.562  1.00 50.82           O  
ATOM   4014  CB  LEU A 538      14.838  26.989  33.714  1.00 50.82           C  
ATOM   4015  CG  LEU A 538      16.259  26.615  34.180  1.00 50.82           C  
ATOM   4016  CD1 LEU A 538      16.358  25.122  34.532  1.00 50.82           C  
ATOM   4017  CD2 LEU A 538      17.315  27.054  33.155  1.00 50.82           C  
ATOM   4018  N   ARG A 539      13.109  28.415  31.491  1.00 37.32           N  
ATOM   4019  CA  ARG A 539      11.823  28.507  30.865  1.00 37.32           C  
ATOM   4020  C   ARG A 539      11.111  27.195  31.186  1.00 37.32           C  
ATOM   4021  O   ARG A 539       9.907  27.244  31.552  1.00 37.32           O  
ATOM   4022  CB  ARG A 539      11.915  28.607  29.334  1.00 37.32           C  
ATOM   4023  CG  ARG A 539      12.705  29.821  28.839  1.00 37.32           C  
ATOM   4024  CD  ARG A 539      12.980  29.790  27.333  1.00 37.32           C  
ATOM   4025  NE  ARG A 539      13.966  30.865  27.025  1.00 37.32           N  
ATOM   4026  CZ  ARG A 539      13.566  32.030  26.437  1.00 37.32           C  
ATOM   4027  NH1 ARG A 539      12.259  32.212  26.094  1.00 37.32           N1+
ATOM   4028  NH2 ARG A 539      14.481  33.010  26.181  1.00 37.32           N  
ATOM   4029  OXT ARG A 539      11.763  26.124  31.067  1.00 37.32           O1-
TER   
ATOM   4030  N   GLU B   9      -5.650  34.160  -8.782  1.00229.91           N  
ATOM   4031  CA  GLU B   9      -4.922  34.996  -7.866  1.00229.91           C  
ATOM   4032  C   GLU B   9      -3.597  35.266  -8.499  1.00229.91           C  
ATOM   4033  O   GLU B   9      -3.416  34.985  -9.682  1.00229.91           O  
ATOM   4034  CB  GLU B   9      -4.607  34.293  -6.538  1.00229.91           C  
ATOM   4035  CG  GLU B   9      -3.703  33.070  -6.735  1.00229.91           C  
ATOM   4036  CD  GLU B   9      -3.465  32.417  -5.382  1.00229.91           C  
ATOM   4037  OE1 GLU B   9      -4.027  32.925  -4.377  1.00229.91           O  
ATOM   4038  OE2 GLU B   9      -2.725  31.398  -5.337  1.00229.91           O1-
ATOM   4039  N   ILE B  10      -2.654  35.865  -7.730  1.00166.24           N  
ATOM   4040  CA  ILE B  10      -1.337  36.101  -8.253  1.00166.24           C  
ATOM   4041  C   ILE B  10      -0.866  34.770  -8.735  1.00166.24           C  
ATOM   4042  O   ILE B  10      -0.884  33.778  -8.007  1.00166.24           O  
ATOM   4043  CB  ILE B  10      -0.366  36.653  -7.243  1.00166.24           C  
ATOM   4044  CG1 ILE B  10       0.932  37.098  -7.937  1.00166.24           C  
ATOM   4045  CG2 ILE B  10      -0.169  35.624  -6.116  1.00166.24           C  
ATOM   4046  CD1 ILE B  10       0.749  38.317  -8.840  1.00166.24           C  
ATOM   4047  N   VAL B  11      -0.471  34.715 -10.019  1.00120.10           N  
ATOM   4048  CA  VAL B  11      -0.259  33.437 -10.615  1.00120.10           C  
ATOM   4049  C   VAL B  11       0.873  32.648 -10.019  1.00120.10           C  
ATOM   4050  O   VAL B  11       0.625  31.520  -9.611  1.00120.10           O  
ATOM   4051  CB  VAL B  11      -0.101  33.489 -12.109  1.00120.10           C  
ATOM   4052  CG1 VAL B  11       0.129  32.056 -12.623  1.00120.10           C  
ATOM   4053  CG2 VAL B  11      -1.353  34.157 -12.703  1.00120.10           C  
ATOM   4054  N   PRO B  12       2.088  33.127  -9.917  1.00 92.86           N  
ATOM   4055  CA  PRO B  12       3.104  32.222  -9.427  1.00 92.86           C  
ATOM   4056  C   PRO B  12       3.237  32.121  -7.940  1.00 92.86           C  
ATOM   4057  O   PRO B  12       3.079  33.128  -7.253  1.00 92.86           O  
ATOM   4058  CB  PRO B  12       4.408  32.612 -10.129  1.00 92.86           C  
ATOM   4059  CG  PRO B  12       4.143  34.018 -10.689  1.00 92.86           C  
ATOM   4060  CD  PRO B  12       2.625  34.029 -10.923  1.00 92.86           C  
ATOM   4061  N   VAL B  13       3.583  30.919  -7.430  1.00 37.31           N  
ATOM   4062  CA  VAL B  13       3.799  30.735  -6.025  1.00 37.31           C  
ATOM   4063  C   VAL B  13       5.157  31.289  -5.725  1.00 37.31           C  
ATOM   4064  O   VAL B  13       6.085  31.136  -6.518  1.00 37.31           O  
ATOM   4065  CB  VAL B  13       3.787  29.295  -5.596  1.00 37.31           C  
ATOM   4066  CG1 VAL B  13       4.181  29.219  -4.111  1.00 37.31           C  
ATOM   4067  CG2 VAL B  13       2.398  28.704  -5.898  1.00 37.31           C  
ATOM   4068  N   SER B  14       5.312  31.963  -4.566  1.00 47.68           N  
ATOM   4069  CA  SER B  14       6.586  32.555  -4.275  1.00 47.68           C  
ATOM   4070  C   SER B  14       7.234  31.785  -3.163  1.00 47.68           C  
ATOM   4071  O   SER B  14       6.744  31.763  -2.037  1.00 47.68           O  
ATOM   4072  CB  SER B  14       6.480  34.023  -3.814  1.00 47.68           C  
ATOM   4073  OG  SER B  14       7.769  34.547  -3.549  1.00 47.68           O  
ATOM   4074  N   VAL B  15       8.380  31.127  -3.463  1.00 70.63           N  
ATOM   4075  CA  VAL B  15       9.056  30.372  -2.446  1.00 70.63           C  
ATOM   4076  C   VAL B  15      10.244  31.161  -1.966  1.00 70.63           C  
ATOM   4077  O   VAL B  15      11.386  30.939  -2.364  1.00 70.63           O  
ATOM   4078  CB  VAL B  15       9.513  29.018  -2.935  1.00 70.63           C  
ATOM   4079  CG1 VAL B  15       8.261  28.165  -3.206  1.00 70.63           C  
ATOM   4080  CG2 VAL B  15      10.382  29.184  -4.197  1.00 70.63           C  
ATOM   4081  N   ASP B  16       9.971  32.152  -1.097  1.00 93.87           N  
ATOM   4082  CA  ASP B  16      10.945  33.006  -0.480  1.00 93.87           C  
ATOM   4083  C   ASP B  16      11.597  32.349   0.698  1.00 93.87           C  
ATOM   4084  O   ASP B  16      12.691  32.738   1.104  1.00 93.87           O  
ATOM   4085  CB  ASP B  16      10.365  34.380  -0.100  1.00 93.87           C  
ATOM   4086  CG  ASP B  16       9.135  34.180   0.768  1.00 93.87           C  
ATOM   4087  OD1 ASP B  16       8.840  33.009   1.130  1.00 93.87           O  
ATOM   4088  OD2 ASP B  16       8.460  35.201   1.061  1.00 93.87           O1-
ATOM   4089  N   GLY B  17      10.914  31.370   1.315  1.00 69.68           N  
ATOM   4090  CA  GLY B  17      11.451  30.696   2.459  1.00 69.68           C  
ATOM   4091  C   GLY B  17      10.840  31.287   3.691  1.00 69.68           C  
ATOM   4092  O   GLY B  17      11.079  30.791   4.787  1.00 69.68           O  
ATOM   4093  N   GLU B  18      10.215  32.476   3.588  1.00173.16           N  
ATOM   4094  CA  GLU B  18       9.497  33.039   4.702  1.00173.16           C  
ATOM   4095  C   GLU B  18       7.992  32.857   4.668  1.00173.16           C  
ATOM   4096  O   GLU B  18       7.356  32.633   5.696  1.00173.16           O  
ATOM   4097  CB  GLU B  18       9.799  34.532   4.857  1.00173.16           C  
ATOM   4098  CG  GLU B  18      11.288  34.761   5.110  1.00173.16           C  
ATOM   4099  CD  GLU B  18      11.655  34.012   6.384  1.00173.16           C  
ATOM   4100  OE1 GLU B  18      11.512  34.611   7.484  1.00173.16           O  
ATOM   4101  OE2 GLU B  18      12.075  32.829   6.277  1.00173.16           O1-
ATOM   4102  N   THR B  19       7.387  33.079   3.480  1.00 95.14           N  
ATOM   4103  CA  THR B  19       5.957  33.136   3.245  1.00 95.14           C  
ATOM   4104  C   THR B  19       5.233  31.843   2.990  1.00 95.14           C  
ATOM   4105  O   THR B  19       4.039  31.761   3.275  1.00 95.14           O  
ATOM   4106  CB  THR B  19       5.594  34.066   2.122  1.00 95.14           C  
ATOM   4107  CG2 THR B  19       6.118  35.468   2.468  1.00 95.14           C  
ATOM   4108  OG1 THR B  19       6.155  33.614   0.901  1.00 95.14           O  
ATOM   4109  N   LEU B  20       5.917  30.820   2.434  1.00 83.99           N  
ATOM   4110  CA  LEU B  20       5.297  29.620   1.928  1.00 83.99           C  
ATOM   4111  C   LEU B  20       4.280  29.073   2.887  1.00 83.99           C  
ATOM   4112  O   LEU B  20       4.494  29.046   4.097  1.00 83.99           O  
ATOM   4113  CB  LEU B  20       6.325  28.510   1.631  1.00 83.99           C  
ATOM   4114  CG  LEU B  20       5.721  27.203   1.082  1.00 83.99           C  
ATOM   4115  CD1 LEU B  20       5.054  27.422  -0.282  1.00 83.99           C  
ATOM   4116  CD2 LEU B  20       6.771  26.076   1.051  1.00 83.99           C  
ATOM   4117  N   THR B  21       3.119  28.647   2.334  1.00123.37           N  
ATOM   4118  CA  THR B  21       2.027  28.178   3.136  1.00123.37           C  
ATOM   4119  C   THR B  21       1.734  26.767   2.720  1.00123.37           C  
ATOM   4120  O   THR B  21       2.175  26.317   1.664  1.00123.37           O  
ATOM   4121  CB  THR B  21       0.743  28.907   2.868  1.00123.37           C  
ATOM   4122  CG2 THR B  21      -0.232  28.533   3.988  1.00123.37           C  
ATOM   4123  OG1 THR B  21       0.938  30.306   2.901  1.00123.37           O  
ATOM   4124  N   VAL B  22       0.991  26.019   3.567  1.00112.51           N  
ATOM   4125  CA  VAL B  22       0.628  24.673   3.242  1.00112.51           C  
ATOM   4126  C   VAL B  22      -0.296  24.678   2.061  1.00112.51           C  
ATOM   4127  O   VAL B  22      -0.169  23.860   1.154  1.00112.51           O  
ATOM   4128  CB  VAL B  22      -0.020  23.925   4.376  1.00112.51           C  
ATOM   4129  CG1 VAL B  22       1.022  23.746   5.493  1.00112.51           C  
ATOM   4130  CG2 VAL B  22      -1.274  24.683   4.826  1.00112.51           C  
ATOM   4131  N   GLU B  23      -1.246  25.624   2.013  1.00114.54           N  
ATOM   4132  CA  GLU B  23      -2.176  25.650   0.918  1.00114.54           C  
ATOM   4133  C   GLU B  23      -1.423  25.868  -0.359  1.00114.54           C  
ATOM   4134  O   GLU B  23      -1.763  25.293  -1.393  1.00114.54           O  
ATOM   4135  CB  GLU B  23      -3.258  26.740   1.092  1.00114.54           C  
ATOM   4136  CG  GLU B  23      -2.720  28.141   1.402  1.00114.54           C  
ATOM   4137  CD  GLU B  23      -2.587  28.939   0.115  1.00114.54           C  
ATOM   4138  OE1 GLU B  23      -3.206  28.535  -0.906  1.00114.54           O  
ATOM   4139  OE2 GLU B  23      -1.870  29.976   0.140  1.00114.54           O1-
ATOM   4140  N   ALA B  24      -0.378  26.710  -0.319  1.00 39.24           N  
ATOM   4141  CA  ALA B  24       0.413  27.014  -1.481  1.00 39.24           C  
ATOM   4142  C   ALA B  24       1.115  25.782  -1.967  1.00 39.24           C  
ATOM   4143  O   ALA B  24       1.218  25.561  -3.172  1.00 39.24           O  
ATOM   4144  CB  ALA B  24       1.502  28.060  -1.185  1.00 39.24           C  
ATOM   4145  N   VAL B  25       1.638  24.947  -1.044  1.00120.99           N  
ATOM   4146  CA  VAL B  25       2.381  23.794  -1.469  1.00120.99           C  
ATOM   4147  C   VAL B  25       1.486  22.853  -2.208  1.00120.99           C  
ATOM   4148  O   VAL B  25       1.926  22.177  -3.139  1.00120.99           O  
ATOM   4149  CB  VAL B  25       3.126  23.058  -0.382  1.00120.99           C  
ATOM   4150  CG1 VAL B  25       4.200  23.996   0.183  1.00120.99           C  
ATOM   4151  CG2 VAL B  25       2.161  22.523   0.678  1.00120.99           C  
ATOM   4152  N   ARG B  26       0.208  22.762  -1.800  1.00120.84           N  
ATOM   4153  CA  ARG B  26      -0.717  21.892  -2.466  1.00120.84           C  
ATOM   4154  C   ARG B  26      -0.914  22.357  -3.873  1.00120.84           C  
ATOM   4155  O   ARG B  26      -0.921  21.551  -4.798  1.00120.84           O  
ATOM   4156  CB  ARG B  26      -2.092  21.835  -1.772  1.00120.84           C  
ATOM   4157  CG  ARG B  26      -2.090  21.000  -0.486  1.00120.84           C  
ATOM   4158  CD  ARG B  26      -3.436  20.979   0.242  1.00120.84           C  
ATOM   4159  NE  ARG B  26      -4.506  20.805  -0.784  1.00120.84           N  
ATOM   4160  CZ  ARG B  26      -5.751  20.376  -0.423  1.00120.84           C  
ATOM   4161  NH1 ARG B  26      -6.005  20.001   0.865  1.00120.84           N1+
ATOM   4162  NH2 ARG B  26      -6.750  20.314  -1.351  1.00120.84           N  
ATOM   4163  N   ARG B  27      -1.043  23.676  -4.095  1.00111.80           N  
ATOM   4164  CA  ARG B  27      -1.313  24.157  -5.421  1.00111.80           C  
ATOM   4165  C   ARG B  27      -0.185  23.751  -6.311  1.00111.80           C  
ATOM   4166  O   ARG B  27      -0.406  23.279  -7.424  1.00111.80           O  
ATOM   4167  CB  ARG B  27      -1.395  25.686  -5.475  1.00111.80           C  
ATOM   4168  CG  ARG B  27      -2.446  26.261  -4.529  1.00111.80           C  
ATOM   4169  CD  ARG B  27      -2.355  27.780  -4.424  1.00111.80           C  
ATOM   4170  NE  ARG B  27      -0.920  28.091  -4.171  1.00111.80           N  
ATOM   4171  CZ  ARG B  27      -0.558  29.287  -3.627  1.00111.80           C  
ATOM   4172  NH1 ARG B  27      -1.513  30.174  -3.223  1.00111.80           N1+
ATOM   4173  NH2 ARG B  27       0.763  29.601  -3.492  1.00111.80           N  
ATOM   4174  N   VAL B  28       1.065  23.924  -5.846  1.00 46.50           N  
ATOM   4175  CA  VAL B  28       2.197  23.576  -6.652  1.00 46.50           C  
ATOM   4176  C   VAL B  28       2.195  22.097  -6.891  1.00 46.50           C  
ATOM   4177  O   VAL B  28       2.424  21.644  -8.013  1.00 46.50           O  
ATOM   4178  CB  VAL B  28       3.506  23.916  -6.004  1.00 46.50           C  
ATOM   4179  CG1 VAL B  28       4.638  23.354  -6.883  1.00 46.50           C  
ATOM   4180  CG2 VAL B  28       3.577  25.440  -5.801  1.00 46.50           C  
ATOM   4181  N   ALA B  29       1.974  21.299  -5.829  1.00 58.14           N  
ATOM   4182  CA  ALA B  29       2.025  19.878  -6.005  1.00 58.14           C  
ATOM   4183  C   ALA B  29       0.904  19.374  -6.874  1.00 58.14           C  
ATOM   4184  O   ALA B  29       1.151  18.696  -7.870  1.00 58.14           O  
ATOM   4185  CB  ALA B  29       1.934  19.122  -4.669  1.00 58.14           C  
ATOM   4186  N   GLU B  30      -0.358  19.664  -6.488  1.00 82.20           N  
ATOM   4187  CA  GLU B  30      -1.536  19.205  -7.181  1.00 82.20           C  
ATOM   4188  C   GLU B  30      -1.880  19.992  -8.414  1.00 82.20           C  
ATOM   4189  O   GLU B  30      -1.855  19.475  -9.529  1.00 82.20           O  
ATOM   4190  CB  GLU B  30      -2.771  19.252  -6.266  1.00 82.20           C  
ATOM   4191  CG  GLU B  30      -2.647  18.325  -5.054  1.00 82.20           C  
ATOM   4192  CD  GLU B  30      -3.832  18.583  -4.139  1.00 82.20           C  
ATOM   4193  OE1 GLU B  30      -4.976  18.668  -4.658  1.00 82.20           O  
ATOM   4194  OE2 GLU B  30      -3.607  18.702  -2.904  1.00 82.20           O1-
ATOM   4195  N   GLU B  31      -2.148  21.300  -8.232  1.00 68.91           N  
ATOM   4196  CA  GLU B  31      -2.619  22.188  -9.264  1.00 68.91           C  
ATOM   4197  C   GLU B  31      -1.527  22.406 -10.258  1.00 68.91           C  
ATOM   4198  O   GLU B  31      -1.786  22.713 -11.421  1.00 68.91           O  
ATOM   4199  CB  GLU B  31      -3.074  23.558  -8.732  1.00 68.91           C  
ATOM   4200  CG  GLU B  31      -4.358  23.485  -7.900  1.00 68.91           C  
ATOM   4201  CD  GLU B  31      -4.804  24.906  -7.591  1.00 68.91           C  
ATOM   4202  OE1 GLU B  31      -3.927  25.808  -7.544  1.00 68.91           O  
ATOM   4203  OE2 GLU B  31      -6.034  25.110  -7.405  1.00 68.91           O1-
ATOM   4204  N   ARG B  32      -0.271  22.233  -9.817  1.00150.45           N  
ATOM   4205  CA  ARG B  32       0.877  22.464 -10.644  1.00150.45           C  
ATOM   4206  C   ARG B  32       1.110  23.934 -10.791  1.00150.45           C  
ATOM   4207  O   ARG B  32       1.716  24.379 -11.765  1.00150.45           O  
ATOM   4208  CB  ARG B  32       0.739  21.837 -12.043  1.00150.45           C  
ATOM   4209  CG  ARG B  32       0.545  20.319 -12.000  1.00150.45           C  
ATOM   4210  CD  ARG B  32       1.835  19.506 -12.127  1.00150.45           C  
ATOM   4211  NE  ARG B  32       2.306  19.615 -13.537  1.00150.45           N  
ATOM   4212  CZ  ARG B  32       2.983  18.575 -14.111  1.00150.45           C  
ATOM   4213  NH1 ARG B  32       3.206  17.430 -13.401  1.00150.45           N1+
ATOM   4214  NH2 ARG B  32       3.433  18.681 -15.395  1.00150.45           N  
ATOM   4215  N   ALA B  33       0.694  24.728  -9.785  1.00 35.34           N  
ATOM   4216  CA  ALA B  33       0.910  26.146  -9.849  1.00 35.34           C  
ATOM   4217  C   ALA B  33       2.382  26.380 -10.011  1.00 35.34           C  
ATOM   4218  O   ALA B  33       3.208  25.642  -9.476  1.00 35.34           O  
ATOM   4219  CB  ALA B  33       0.452  26.901  -8.588  1.00 35.34           C  
ATOM   4220  N   THR B  34       2.741  27.430 -10.781  1.00 37.52           N  
ATOM   4221  CA  THR B  34       4.114  27.733 -11.073  1.00 37.52           C  
ATOM   4222  C   THR B  34       4.774  28.288  -9.852  1.00 37.52           C  
ATOM   4223  O   THR B  34       4.126  28.904  -9.009  1.00 37.52           O  
ATOM   4224  CB  THR B  34       4.276  28.743 -12.174  1.00 37.52           C  
ATOM   4225  CG2 THR B  34       5.772  29.028 -12.377  1.00 37.52           C  
ATOM   4226  OG1 THR B  34       3.697  28.255 -13.376  1.00 37.52           O  
ATOM   4227  N   VAL B  35       6.100  28.063  -9.725  1.00 96.26           N  
ATOM   4228  CA  VAL B  35       6.811  28.547  -8.576  1.00 96.26           C  
ATOM   4229  C   VAL B  35       7.903  29.469  -9.029  1.00 96.26           C  
ATOM   4230  O   VAL B  35       8.618  29.181  -9.991  1.00 96.26           O  
ATOM   4231  CB  VAL B  35       7.446  27.448  -7.771  1.00 96.26           C  
ATOM   4232  CG1 VAL B  35       8.599  26.825  -8.581  1.00 96.26           C  
ATOM   4233  CG2 VAL B  35       7.866  28.023  -6.411  1.00 96.26           C  
ATOM   4234  N   ASP B  36       8.055  30.624  -8.344  1.00 59.65           N  
ATOM   4235  CA  ASP B  36       9.067  31.578  -8.706  1.00 59.65           C  
ATOM   4236  C   ASP B  36       9.858  31.938  -7.486  1.00 59.65           C  
ATOM   4237  O   ASP B  36       9.291  32.201  -6.423  1.00 59.65           O  
ATOM   4238  CB  ASP B  36       8.502  32.903  -9.248  1.00 59.65           C  
ATOM   4239  CG  ASP B  36       9.677  33.809  -9.594  1.00 59.65           C  
ATOM   4240  OD1 ASP B  36      10.691  33.287 -10.130  1.00 59.65           O  
ATOM   4241  OD2 ASP B  36       9.586  35.034  -9.307  1.00 59.65           O1-
ATOM   4242  N   VAL B  37      11.201  31.964  -7.609  1.00 57.72           N  
ATOM   4243  CA  VAL B  37      12.035  32.337  -6.500  1.00 57.72           C  
ATOM   4244  C   VAL B  37      12.408  33.770  -6.702  1.00 57.72           C  
ATOM   4245  O   VAL B  37      13.168  34.117  -7.603  1.00 57.72           O  
ATOM   4246  CB  VAL B  37      13.314  31.548  -6.428  1.00 57.72           C  
ATOM   4247  CG1 VAL B  37      14.140  32.029  -5.223  1.00 57.72           C  
ATOM   4248  CG2 VAL B  37      12.960  30.054  -6.365  1.00 57.72           C  
ATOM   4249  N   PRO B  38      11.912  34.589  -5.814  1.00 77.66           N  
ATOM   4250  CA  PRO B  38      12.105  36.015  -5.882  1.00 77.66           C  
ATOM   4251  C   PRO B  38      13.557  36.338  -6.064  1.00 77.66           C  
ATOM   4252  O   PRO B  38      14.408  35.621  -5.541  1.00 77.66           O  
ATOM   4253  CB  PRO B  38      11.583  36.552  -4.553  1.00 77.66           C  
ATOM   4254  CG  PRO B  38      11.827  35.383  -3.581  1.00 77.66           C  
ATOM   4255  CD  PRO B  38      11.650  34.135  -4.459  1.00 77.66           C  
ATOM   4256  N   ALA B  39      13.850  37.420  -6.809  1.00 31.45           N  
ATOM   4257  CA  ALA B  39      15.191  37.827  -7.118  1.00 31.45           C  
ATOM   4258  C   ALA B  39      15.889  38.128  -5.837  1.00 31.45           C  
ATOM   4259  O   ALA B  39      17.092  37.911  -5.708  1.00 31.45           O  
ATOM   4260  CB  ALA B  39      15.247  39.103  -7.972  1.00 31.45           C  
ATOM   4261  N   GLU B  40      15.141  38.665  -4.864  1.00 41.73           N  
ATOM   4262  CA  GLU B  40      15.702  39.042  -3.603  1.00 41.73           C  
ATOM   4263  C   GLU B  40      16.280  37.832  -2.931  1.00 41.73           C  
ATOM   4264  O   GLU B  40      17.361  37.903  -2.348  1.00 41.73           O  
ATOM   4265  CB  GLU B  40      14.638  39.676  -2.689  1.00 41.73           C  
ATOM   4266  CG  GLU B  40      13.394  38.803  -2.507  1.00 41.73           C  
ATOM   4267  CD  GLU B  40      12.305  39.669  -1.893  1.00 41.73           C  
ATOM   4268  OE1 GLU B  40      12.602  40.366  -0.886  1.00 41.73           O  
ATOM   4269  OE2 GLU B  40      11.164  39.654  -2.427  1.00 41.73           O1-
ATOM   4270  N   SER B  41      15.582  36.682  -2.989  1.00 32.86           N  
ATOM   4271  CA  SER B  41      16.076  35.501  -2.341  1.00 32.86           C  
ATOM   4272  C   SER B  41      17.331  35.045  -3.020  1.00 32.86           C  
ATOM   4273  O   SER B  41      18.303  34.675  -2.361  1.00 32.86           O  
ATOM   4274  CB  SER B  41      15.072  34.337  -2.371  1.00 32.86           C  
ATOM   4275  OG  SER B  41      13.913  34.671  -1.622  1.00 32.86           O  
ATOM   4276  N   ILE B  42      17.354  35.094  -4.365  1.00 95.62           N  
ATOM   4277  CA  ILE B  42      18.492  34.630  -5.106  1.00 95.62           C  
ATOM   4278  C   ILE B  42      19.682  35.448  -4.714  1.00 95.62           C  
ATOM   4279  O   ILE B  42      20.794  34.928  -4.622  1.00 95.62           O  
ATOM   4280  CB  ILE B  42      18.330  34.753  -6.596  1.00 95.62           C  
ATOM   4281  CG1 ILE B  42      17.205  33.835  -7.107  1.00 95.62           C  
ATOM   4282  CG2 ILE B  42      19.693  34.441  -7.236  1.00 95.62           C  
ATOM   4283  CD1 ILE B  42      17.501  32.344  -6.929  1.00 95.62           C  
ATOM   4284  N   ALA B  43      19.489  36.762  -4.506  1.00 28.61           N  
ATOM   4285  CA  ALA B  43      20.589  37.612  -4.151  1.00 28.61           C  
ATOM   4286  C   ALA B  43      21.152  37.182  -2.832  1.00 28.61           C  
ATOM   4287  O   ALA B  43      22.367  37.063  -2.674  1.00 28.61           O  
ATOM   4288  CB  ALA B  43      20.181  39.087  -4.020  1.00 28.61           C  
ATOM   4289  N   LYS B  44      20.279  36.895  -1.853  1.00 36.07           N  
ATOM   4290  CA  LYS B  44      20.754  36.523  -0.554  1.00 36.07           C  
ATOM   4291  C   LYS B  44      21.553  35.270  -0.712  1.00 36.07           C  
ATOM   4292  O   LYS B  44      22.542  35.058  -0.010  1.00 36.07           O  
ATOM   4293  CB  LYS B  44      19.615  36.229   0.438  1.00 36.07           C  
ATOM   4294  CG  LYS B  44      20.111  35.882   1.843  1.00 36.07           C  
ATOM   4295  CD  LYS B  44      19.002  35.873   2.898  1.00 36.07           C  
ATOM   4296  CE  LYS B  44      19.493  35.526   4.305  1.00 36.07           C  
ATOM   4297  NZ  LYS B  44      18.359  35.534   5.256  1.00 36.07           N1+
ATOM   4298  N   ALA B  45      21.102  34.374  -1.608  1.00 43.98           N  
ATOM   4299  CA  ALA B  45      21.789  33.134  -1.822  1.00 43.98           C  
ATOM   4300  C   ALA B  45      23.124  33.351  -2.471  1.00 43.98           C  
ATOM   4301  O   ALA B  45      24.142  32.850  -1.999  1.00 43.98           O  
ATOM   4302  CB  ALA B  45      21.001  32.170  -2.722  1.00 43.98           C  
ATOM   4303  N   GLN B  46      23.156  34.157  -3.549  1.00 41.46           N  
ATOM   4304  CA  GLN B  46      24.359  34.340  -4.309  1.00 41.46           C  
ATOM   4305  C   GLN B  46      25.397  34.947  -3.428  1.00 41.46           C  
ATOM   4306  O   GLN B  46      26.560  34.543  -3.456  1.00 41.46           O  
ATOM   4307  CB  GLN B  46      24.170  35.310  -5.484  1.00 41.46           C  
ATOM   4308  CG  GLN B  46      25.444  35.524  -6.301  1.00 41.46           C  
ATOM   4309  CD  GLN B  46      25.661  34.300  -7.178  1.00 41.46           C  
ATOM   4310  NE2 GLN B  46      26.600  33.411  -6.759  1.00 41.46           N  
ATOM   4311  OE1 GLN B  46      25.014  34.141  -8.211  1.00 41.46           O  
ATOM   4312  N   LYS B  47      24.997  35.948  -2.625  1.00 42.44           N  
ATOM   4313  CA  LYS B  47      25.922  36.617  -1.759  1.00 42.44           C  
ATOM   4314  C   LYS B  47      26.449  35.658  -0.742  1.00 42.44           C  
ATOM   4315  O   LYS B  47      27.653  35.573  -0.513  1.00 42.44           O  
ATOM   4316  CB  LYS B  47      25.275  37.750  -0.953  1.00 42.44           C  
ATOM   4317  CG  LYS B  47      26.247  38.412   0.026  1.00 42.44           C  
ATOM   4318  CD  LYS B  47      25.683  39.666   0.693  1.00 42.44           C  
ATOM   4319  CE  LYS B  47      26.595  40.250   1.771  1.00 42.44           C  
ATOM   4320  NZ  LYS B  47      25.961  41.453   2.352  1.00 42.44           N1+
ATOM   4321  N   SER B  48      25.543  34.896  -0.112  1.00 34.12           N  
ATOM   4322  CA  SER B  48      25.925  34.002   0.941  1.00 34.12           C  
ATOM   4323  C   SER B  48      26.799  32.926   0.381  1.00 34.12           C  
ATOM   4324  O   SER B  48      27.651  32.385   1.084  1.00 34.12           O  
ATOM   4325  CB  SER B  48      24.719  33.326   1.622  1.00 34.12           C  
ATOM   4326  OG  SER B  48      24.035  32.489   0.704  1.00 34.12           O  
ATOM   4327  N   ARG B  49      26.604  32.583  -0.906  1.00116.11           N  
ATOM   4328  CA  ARG B  49      27.371  31.533  -1.503  1.00116.11           C  
ATOM   4329  C   ARG B  49      28.808  31.942  -1.581  1.00116.11           C  
ATOM   4330  O   ARG B  49      29.690  31.102  -1.437  1.00116.11           O  
ATOM   4331  CB  ARG B  49      26.914  31.165  -2.926  1.00116.11           C  
ATOM   4332  CG  ARG B  49      27.695  29.989  -3.520  1.00116.11           C  
ATOM   4333  CD  ARG B  49      27.495  28.681  -2.749  1.00116.11           C  
ATOM   4334  NE  ARG B  49      28.262  27.619  -3.456  1.00116.11           N  
ATOM   4335  CZ  ARG B  49      28.618  26.482  -2.792  1.00116.11           C  
ATOM   4336  NH1 ARG B  49      28.307  26.330  -1.472  1.00116.11           N1+
ATOM   4337  NH2 ARG B  49      29.289  25.496  -3.453  1.00116.11           N  
ATOM   4338  N   GLU B  50      29.083  33.231  -1.866  1.00 82.27           N  
ATOM   4339  CA  GLU B  50      30.442  33.678  -1.993  1.00 82.27           C  
ATOM   4340  C   GLU B  50      31.162  33.715  -0.676  1.00 82.27           C  
ATOM   4341  O   GLU B  50      32.326  33.324  -0.592  1.00 82.27           O  
ATOM   4342  CB  GLU B  50      30.584  35.050  -2.679  1.00 82.27           C  
ATOM   4343  CG  GLU B  50      29.872  36.213  -1.993  1.00 82.27           C  
ATOM   4344  CD  GLU B  50      30.155  37.442  -2.839  1.00 82.27           C  
ATOM   4345  OE1 GLU B  50      31.306  37.545  -3.340  1.00 82.27           O  
ATOM   4346  OE2 GLU B  50      29.233  38.283  -3.006  1.00 82.27           O1-
ATOM   4347  N   ILE B  51      30.489  34.185   0.389  1.00157.33           N  
ATOM   4348  CA  ILE B  51      31.087  34.351   1.684  1.00157.33           C  
ATOM   4349  C   ILE B  51      31.474  33.003   2.229  1.00157.33           C  
ATOM   4350  O   ILE B  51      32.571  32.825   2.756  1.00157.33           O  
ATOM   4351  CB  ILE B  51      30.129  35.082   2.593  1.00157.33           C  
ATOM   4352  CG1 ILE B  51      30.833  35.683   3.817  1.00157.33           C  
ATOM   4353  CG2 ILE B  51      28.945  34.158   2.909  1.00157.33           C  
ATOM   4354  CD1 ILE B  51      31.430  34.656   4.765  1.00157.33           C  
ATOM   4355  N   PHE B  52      30.579  32.011   2.085  1.00 61.79           N  
ATOM   4356  CA  PHE B  52      30.770  30.670   2.563  1.00 61.79           C  
ATOM   4357  C   PHE B  52      31.887  30.017   1.816  1.00 61.79           C  
ATOM   4358  O   PHE B  52      32.723  29.335   2.403  1.00 61.79           O  
ATOM   4359  CB  PHE B  52      29.505  29.816   2.366  1.00 61.79           C  
ATOM   4360  CG  PHE B  52      29.800  28.412   2.769  1.00 61.79           C  
ATOM   4361  CD1 PHE B  52      29.856  28.059   4.096  1.00 61.79           C  
ATOM   4362  CD2 PHE B  52      30.003  27.442   1.812  1.00 61.79           C  
ATOM   4363  CE1 PHE B  52      30.123  26.762   4.466  1.00 61.79           C  
ATOM   4364  CE2 PHE B  52      30.269  26.142   2.176  1.00 61.79           C  
ATOM   4365  CZ  PHE B  52      30.330  25.801   3.504  1.00 61.79           C  
ATOM   4366  N   GLU B  53      31.934  30.226   0.491  1.00 87.58           N  
ATOM   4367  CA  GLU B  53      32.873  29.545  -0.348  1.00 87.58           C  
ATOM   4368  C   GLU B  53      34.263  29.941   0.041  1.00 87.58           C  
ATOM   4369  O   GLU B  53      35.181  29.123   0.016  1.00 87.58           O  
ATOM   4370  CB  GLU B  53      32.611  29.833  -1.835  1.00 87.58           C  
ATOM   4371  CG  GLU B  53      33.019  28.683  -2.755  1.00 87.58           C  
ATOM   4372  CD  GLU B  53      32.237  28.828  -4.054  1.00 87.58           C  
ATOM   4373  OE1 GLU B  53      32.506  29.809  -4.797  1.00 87.58           O  
ATOM   4374  OE2 GLU B  53      31.355  27.964  -4.317  1.00 87.58           O1-
ATOM   4375  N   GLY B  54      34.454  31.216   0.424  1.00 18.37           N  
ATOM   4376  CA  GLY B  54      35.756  31.682   0.801  1.00 18.37           C  
ATOM   4377  C   GLY B  54      36.217  30.921   2.004  1.00 18.37           C  
ATOM   4378  O   GLY B  54      37.395  30.583   2.112  1.00 18.37           O  
ATOM   4379  N   ILE B  55      35.299  30.651   2.955  1.00 40.89           N  
ATOM   4380  CA  ILE B  55      35.659  29.977   4.171  1.00 40.89           C  
ATOM   4381  C   ILE B  55      36.131  28.589   3.859  1.00 40.89           C  
ATOM   4382  O   ILE B  55      37.208  28.186   4.293  1.00 40.89           O  
ATOM   4383  CB  ILE B  55      34.500  29.853   5.118  1.00 40.89           C  
ATOM   4384  CG1 ILE B  55      34.025  31.246   5.559  1.00 40.89           C  
ATOM   4385  CG2 ILE B  55      34.915  28.943   6.287  1.00 40.89           C  
ATOM   4386  CD1 ILE B  55      32.675  31.224   6.271  1.00 40.89           C  
ATOM   4387  N   ALA B  56      35.348  27.844   3.055  1.00 49.58           N  
ATOM   4388  CA  ALA B  56      35.628  26.483   2.695  1.00 49.58           C  
ATOM   4389  C   ALA B  56      36.904  26.440   1.914  1.00 49.58           C  
ATOM   4390  O   ALA B  56      37.645  25.460   1.960  1.00 49.58           O  
ATOM   4391  CB  ALA B  56      34.517  25.850   1.839  1.00 49.58           C  
ATOM   4392  N   GLU B  57      37.186  27.511   1.157  1.00120.33           N  
ATOM   4393  CA  GLU B  57      38.361  27.568   0.336  1.00120.33           C  
ATOM   4394  C   GLU B  57      39.579  27.459   1.201  1.00120.33           C  
ATOM   4395  O   GLU B  57      40.659  27.108   0.730  1.00120.33           O  
ATOM   4396  CB  GLU B  57      38.456  28.841  -0.517  1.00120.33           C  
ATOM   4397  CG  GLU B  57      37.423  28.849  -1.646  1.00120.33           C  
ATOM   4398  CD  GLU B  57      37.648  27.605  -2.501  1.00120.33           C  
ATOM   4399  OE1 GLU B  57      38.685  26.916  -2.302  1.00120.33           O  
ATOM   4400  OE2 GLU B  57      36.778  27.328  -3.368  1.00120.33           O1-
ATOM   4401  N   GLN B  58      39.433  27.828   2.480  1.00 92.17           N  
ATOM   4402  CA  GLN B  58      40.435  27.804   3.511  1.00 92.17           C  
ATOM   4403  C   GLN B  58      40.775  26.395   3.926  1.00 92.17           C  
ATOM   4404  O   GLN B  58      41.826  26.170   4.526  1.00 92.17           O  
ATOM   4405  CB  GLN B  58      39.995  28.620   4.732  1.00 92.17           C  
ATOM   4406  CG  GLN B  58      39.823  30.093   4.359  1.00 92.17           C  
ATOM   4407  CD  GLN B  58      39.374  30.861   5.587  1.00 92.17           C  
ATOM   4408  NE2 GLN B  58      40.286  31.697   6.149  1.00 92.17           N  
ATOM   4409  OE1 GLN B  58      38.234  30.723   6.036  1.00 92.17           O  
ATOM   4410  N   ASN B  59      39.897  25.408   3.648  1.00 82.41           N  
ATOM   4411  CA  ASN B  59      40.107  24.054   4.090  1.00 82.41           C  
ATOM   4412  C   ASN B  59      39.892  23.976   5.568  1.00 82.41           C  
ATOM   4413  O   ASN B  59      40.562  23.221   6.272  1.00 82.41           O  
ATOM   4414  CB  ASN B  59      41.507  23.499   3.770  1.00 82.41           C  
ATOM   4415  CG  ASN B  59      41.545  23.160   2.287  1.00 82.41           C  
ATOM   4416  ND2 ASN B  59      42.724  23.352   1.640  1.00 82.41           N  
ATOM   4417  OD1 ASN B  59      40.542  22.732   1.717  1.00 82.41           O  
ATOM   4418  N   ILE B  60      38.907  24.755   6.060  1.00191.54           N  
ATOM   4419  CA  ILE B  60      38.541  24.793   7.449  1.00191.54           C  
ATOM   4420  C   ILE B  60      37.575  23.684   7.690  1.00191.54           C  
ATOM   4421  O   ILE B  60      36.794  23.331   6.808  1.00191.54           O  
ATOM   4422  CB  ILE B  60      37.792  26.016   7.877  1.00191.54           C  
ATOM   4423  CG1 ILE B  60      36.399  26.062   7.226  1.00191.54           C  
ATOM   4424  CG2 ILE B  60      38.660  27.236   7.585  1.00191.54           C  
ATOM   4425  CD1 ILE B  60      36.393  25.985   5.702  1.00191.54           C  
ATOM   4426  N   PRO B  61      37.621  23.105   8.859  1.00 97.09           N  
ATOM   4427  CA  PRO B  61      36.713  22.039   9.146  1.00 97.09           C  
ATOM   4428  C   PRO B  61      35.283  22.475   9.116  1.00 97.09           C  
ATOM   4429  O   PRO B  61      34.895  23.330   9.911  1.00 97.09           O  
ATOM   4430  CB  PRO B  61      37.180  21.434  10.467  1.00 97.09           C  
ATOM   4431  CG  PRO B  61      38.698  21.705  10.457  1.00 97.09           C  
ATOM   4432  CD  PRO B  61      38.861  22.981   9.609  1.00 97.09           C  
ATOM   4433  N   ILE B  62      34.482  21.879   8.206  1.00136.98           N  
ATOM   4434  CA  ILE B  62      33.080  22.173   8.114  1.00136.98           C  
ATOM   4435  C   ILE B  62      32.412  20.849   7.882  1.00136.98           C  
ATOM   4436  O   ILE B  62      32.804  20.104   6.986  1.00136.98           O  
ATOM   4437  CB  ILE B  62      32.730  23.009   6.915  1.00136.98           C  
ATOM   4438  CG1 ILE B  62      33.562  24.304   6.853  1.00136.98           C  
ATOM   4439  CG2 ILE B  62      31.214  23.270   6.971  1.00136.98           C  
ATOM   4440  CD1 ILE B  62      33.266  25.301   7.967  1.00136.98           C  
ATOM   4441  N   TYR B  63      31.354  20.534   8.649  1.00 80.17           N  
ATOM   4442  CA  TYR B  63      30.695  19.262   8.539  1.00 80.17           C  
ATOM   4443  C   TYR B  63      30.058  19.112   7.189  1.00 80.17           C  
ATOM   4444  O   TYR B  63      29.459  20.040   6.648  1.00 80.17           O  
ATOM   4445  CB  TYR B  63      29.617  19.068   9.625  1.00 80.17           C  
ATOM   4446  CG  TYR B  63      28.835  17.836   9.329  1.00 80.17           C  
ATOM   4447  CD1 TYR B  63      29.358  16.587   9.573  1.00 80.17           C  
ATOM   4448  CD2 TYR B  63      27.561  17.941   8.820  1.00 80.17           C  
ATOM   4449  CE1 TYR B  63      28.618  15.460   9.296  1.00 80.17           C  
ATOM   4450  CE2 TYR B  63      26.817  16.818   8.544  1.00 80.17           C  
ATOM   4451  CZ  TYR B  63      27.348  15.575   8.781  1.00 80.17           C  
ATOM   4452  OH  TYR B  63      26.586  14.421   8.498  1.00 80.17           O  
ATOM   4453  N   GLY B  64      30.260  17.926   6.581  1.00 68.11           N  
ATOM   4454  CA  GLY B  64      29.629  17.555   5.347  1.00 68.11           C  
ATOM   4455  C   GLY B  64      30.359  18.182   4.206  1.00 68.11           C  
ATOM   4456  O   GLY B  64      30.076  17.863   3.051  1.00 68.11           O  
ATOM   4457  N   VAL B  65      31.154  19.237   4.480  1.00122.00           N  
ATOM   4458  CA  VAL B  65      31.992  19.821   3.471  1.00122.00           C  
ATOM   4459  C   VAL B  65      33.400  19.277   3.475  1.00122.00           C  
ATOM   4460  O   VAL B  65      33.948  18.836   2.466  1.00122.00           O  
ATOM   4461  CB  VAL B  65      32.073  21.308   3.643  1.00122.00           C  
ATOM   4462  CG1 VAL B  65      33.080  21.874   2.630  1.00122.00           C  
ATOM   4463  CG2 VAL B  65      30.654  21.885   3.503  1.00122.00           C  
ATOM   4464  N   THR B  66      34.049  19.463   4.640  1.00173.35           N  
ATOM   4465  CA  THR B  66      35.404  19.128   4.979  1.00173.35           C  
ATOM   4466  C   THR B  66      35.540  17.818   5.688  1.00173.35           C  
ATOM   4467  O   THR B  66      36.650  17.308   5.809  1.00173.35           O  
ATOM   4468  CB  THR B  66      36.020  20.196   5.839  1.00173.35           C  
ATOM   4469  CG2 THR B  66      37.510  19.892   6.056  1.00173.35           C  
ATOM   4470  OG1 THR B  66      35.909  21.452   5.184  1.00173.35           O  
ATOM   4471  N   THR B  67      34.461  17.275   6.278  1.00 60.68           N  
ATOM   4472  CA  THR B  67      34.664  16.106   7.093  1.00 60.68           C  
ATOM   4473  C   THR B  67      33.764  15.006   6.636  1.00 60.68           C  
ATOM   4474  O   THR B  67      32.955  15.180   5.727  1.00 60.68           O  
ATOM   4475  CB  THR B  67      34.361  16.336   8.544  1.00 60.68           C  
ATOM   4476  CG2 THR B  67      35.222  17.512   9.040  1.00 60.68           C  
ATOM   4477  OG1 THR B  67      32.984  16.634   8.716  1.00 60.68           O  
ATOM   4478  N   GLY B  68      33.886  13.832   7.289  1.00 28.19           N  
ATOM   4479  CA  GLY B  68      33.112  12.684   6.925  1.00 28.19           C  
ATOM   4480  C   GLY B  68      31.696  12.976   7.294  1.00 28.19           C  
ATOM   4481  O   GLY B  68      31.393  14.056   7.797  1.00 28.19           O  
ATOM   4482  N   TYR B  69      30.787  12.011   7.042  1.00 67.97           N  
ATOM   4483  CA  TYR B  69      29.402  12.239   7.332  1.00 67.97           C  
ATOM   4484  C   TYR B  69      29.033  11.372   8.490  1.00 67.97           C  
ATOM   4485  O   TYR B  69      29.492  10.237   8.602  1.00 67.97           O  
ATOM   4486  CB  TYR B  69      28.430  11.819   6.215  1.00 67.97           C  
ATOM   4487  CG  TYR B  69      28.617  12.672   5.010  1.00 67.97           C  
ATOM   4488  CD1 TYR B  69      29.517  12.319   4.031  1.00 67.97           C  
ATOM   4489  CD2 TYR B  69      27.885  13.827   4.861  1.00 67.97           C  
ATOM   4490  CE1 TYR B  69      29.682  13.102   2.915  1.00 67.97           C  
ATOM   4491  CE2 TYR B  69      28.047  14.616   3.748  1.00 67.97           C  
ATOM   4492  CZ  TYR B  69      28.945  14.254   2.773  1.00 67.97           C  
ATOM   4493  OH  TYR B  69      29.108  15.063   1.630  1.00 67.97           O  
ATOM   4494  N   GLY B  70      28.198  11.913   9.401  1.00 34.37           N  
ATOM   4495  CA  GLY B  70      27.704  11.160  10.515  1.00 34.37           C  
ATOM   4496  C   GLY B  70      28.824  10.808  11.453  1.00 34.37           C  
ATOM   4497  O   GLY B  70      29.591  11.663  11.894  1.00 34.37           O  
ATOM   4498  N   ALA B  71      28.929   9.499  11.759  1.00 53.70           N  
ATOM   4499  CA  ALA B  71      29.866   8.906  12.678  1.00 53.70           C  
ATOM   4500  C   ALA B  71      31.259   9.197  12.202  1.00 53.70           C  
ATOM   4501  O   ALA B  71      32.188   9.305  12.996  1.00 53.70           O  
ATOM   4502  CB  ALA B  71      29.706   7.378  12.760  1.00 53.70           C  
ATOM   4503  N   MET B  72      31.399   9.317  10.872  1.00130.07           N  
ATOM   4504  CA  MET B  72      32.567   9.535  10.060  1.00130.07           C  
ATOM   4505  C   MET B  72      33.133  10.919  10.256  1.00130.07           C  
ATOM   4506  O   MET B  72      34.163  11.259   9.680  1.00130.07           O  
ATOM   4507  CB  MET B  72      32.286   9.326   8.566  1.00130.07           C  
ATOM   4508  CG  MET B  72      32.063   7.854   8.214  1.00130.07           C  
ATOM   4509  SD  MET B  72      31.313   7.575   6.583  1.00130.07           S  
ATOM   4510  CE  MET B  72      32.690   8.293   5.643  1.00130.07           C  
ATOM   4511  N   ILE B  73      32.437  11.782  11.014  1.00 77.01           N  
ATOM   4512  CA  ILE B  73      32.822  13.160  11.175  1.00 77.01           C  
ATOM   4513  C   ILE B  73      34.267  13.263  11.585  1.00 77.01           C  
ATOM   4514  O   ILE B  73      34.918  14.274  11.326  1.00 77.01           O  
ATOM   4515  CB  ILE B  73      31.981  13.895  12.185  1.00 77.01           C  
ATOM   4516  CG1 ILE B  73      32.176  15.412  12.036  1.00 77.01           C  
ATOM   4517  CG2 ILE B  73      32.322  13.360  13.584  1.00 77.01           C  
ATOM   4518  CD1 ILE B  73      31.104  16.235  12.750  1.00 77.01           C  
ATOM   4519  N   TYR B  74      34.810  12.246  12.273  1.00 87.30           N  
ATOM   4520  CA  TYR B  74      36.187  12.272  12.689  1.00 87.30           C  
ATOM   4521  C   TYR B  74      37.095  12.380  11.492  1.00 87.30           C  
ATOM   4522  O   TYR B  74      38.180  12.953  11.596  1.00 87.30           O  
ATOM   4523  CB  TYR B  74      36.607  11.066  13.561  1.00 87.30           C  
ATOM   4524  CG  TYR B  74      36.365   9.773  12.854  1.00 87.30           C  
ATOM   4525  CD1 TYR B  74      35.145   9.145  12.945  1.00 87.30           C  
ATOM   4526  CD2 TYR B  74      37.363   9.177  12.112  1.00 87.30           C  
ATOM   4527  CE1 TYR B  74      34.914   7.952  12.301  1.00 87.30           C  
ATOM   4528  CE2 TYR B  74      37.136   7.984  11.464  1.00 87.30           C  
ATOM   4529  CZ  TYR B  74      35.911   7.371  11.556  1.00 87.30           C  
ATOM   4530  OH  TYR B  74      35.673   6.148  10.893  1.00 87.30           O  
ATOM   4531  N   MET B  75      36.705  11.795  10.340  1.00 58.99           N  
ATOM   4532  CA  MET B  75      37.509  11.821   9.144  1.00 58.99           C  
ATOM   4533  C   MET B  75      37.541  13.204   8.560  1.00 58.99           C  
ATOM   4534  O   MET B  75      36.522  13.885   8.459  1.00 58.99           O  
ATOM   4535  CB  MET B  75      36.965  10.893   8.048  1.00 58.99           C  
ATOM   4536  CG  MET B  75      37.024   9.413   8.415  1.00 58.99           C  
ATOM   4537  SD  MET B  75      38.707   8.734   8.442  1.00 58.99           S  
ATOM   4538  CE  MET B  75      38.911   8.818   6.639  1.00 58.99           C  
ATOM   4539  N   GLN B  76      38.746  13.636   8.128  1.00 55.47           N  
ATOM   4540  CA  GLN B  76      38.916  14.948   7.570  1.00 55.47           C  
ATOM   4541  C   GLN B  76      39.167  14.769   6.100  1.00 55.47           C  
ATOM   4542  O   GLN B  76      39.954  13.922   5.689  1.00 55.47           O  
ATOM   4543  CB  GLN B  76      40.144  15.677   8.140  1.00 55.47           C  
ATOM   4544  CG  GLN B  76      40.202  15.690   9.671  1.00 55.47           C  
ATOM   4545  CD  GLN B  76      38.893  16.234  10.224  1.00 55.47           C  
ATOM   4546  NE2 GLN B  76      38.414  15.627  11.344  1.00 55.47           N  
ATOM   4547  OE1 GLN B  76      38.308  17.167   9.676  1.00 55.47           O  
ATOM   4548  N   VAL B  77      38.491  15.573   5.261  1.00 45.05           N  
ATOM   4549  CA  VAL B  77      38.635  15.468   3.840  1.00 45.05           C  
ATOM   4550  C   VAL B  77      39.100  16.793   3.308  1.00 45.05           C  
ATOM   4551  O   VAL B  77      38.557  17.840   3.656  1.00 45.05           O  
ATOM   4552  CB  VAL B  77      37.346  15.123   3.153  1.00 45.05           C  
ATOM   4553  CG1 VAL B  77      37.590  15.060   1.637  1.00 45.05           C  
ATOM   4554  CG2 VAL B  77      36.813  13.810   3.752  1.00 45.05           C  
ATOM   4555  N   ASP B  78      40.126  16.767   2.429  1.00 54.74           N  
ATOM   4556  CA  ASP B  78      40.655  17.981   1.874  1.00 54.74           C  
ATOM   4557  C   ASP B  78      39.670  18.495   0.874  1.00 54.74           C  
ATOM   4558  O   ASP B  78      38.893  17.737   0.296  1.00 54.74           O  
ATOM   4559  CB  ASP B  78      41.997  17.807   1.142  1.00 54.74           C  
ATOM   4560  CG  ASP B  78      42.540  19.197   0.825  1.00 54.74           C  
ATOM   4561  OD1 ASP B  78      42.494  20.076   1.725  1.00 54.74           O  
ATOM   4562  OD2 ASP B  78      42.992  19.406  -0.331  1.00 54.74           O1-
ATOM   4563  N   LYS B  79      39.707  19.814   0.627  1.00193.72           N  
ATOM   4564  CA  LYS B  79      38.763  20.453  -0.241  1.00193.72           C  
ATOM   4565  C   LYS B  79      38.969  19.990  -1.650  1.00193.72           C  
ATOM   4566  O   LYS B  79      38.129  20.233  -2.513  1.00193.72           O  
ATOM   4567  CB  LYS B  79      38.730  21.992  -0.203  1.00193.72           C  
ATOM   4568  CG  LYS B  79      39.551  22.729  -1.261  1.00193.72           C  
ATOM   4569  CD  LYS B  79      41.064  22.631  -1.139  1.00193.72           C  
ATOM   4570  CE  LYS B  79      41.767  23.482  -2.196  1.00193.72           C  
ATOM   4571  NZ  LYS B  79      41.149  24.827  -2.235  1.00193.72           N1+
ATOM   4572  N   SER B  80      40.118  19.352  -1.938  1.00102.66           N  
ATOM   4573  CA  SER B  80      40.421  18.911  -3.273  1.00102.66           C  
ATOM   4574  C   SER B  80      39.310  18.018  -3.750  1.00102.66           C  
ATOM   4575  O   SER B  80      38.976  18.016  -4.934  1.00102.66           O  
ATOM   4576  CB  SER B  80      41.706  18.069  -3.323  1.00102.66           C  
ATOM   4577  OG  SER B  80      42.798  18.824  -2.833  1.00102.66           O  
ATOM   4578  N   LYS B  81      38.753  17.219  -2.822  1.00152.59           N  
ATOM   4579  CA  LYS B  81      37.694  16.241  -2.918  1.00152.59           C  
ATOM   4580  C   LYS B  81      36.316  16.845  -2.973  1.00152.59           C  
ATOM   4581  O   LYS B  81      35.336  16.106  -2.889  1.00152.59           O  
ATOM   4582  CB  LYS B  81      37.707  15.215  -1.774  1.00152.59           C  
ATOM   4583  CG  LYS B  81      38.817  14.178  -1.936  1.00152.59           C  
ATOM   4584  CD  LYS B  81      40.221  14.777  -1.870  1.00152.59           C  
ATOM   4585  CE  LYS B  81      41.323  13.766  -2.177  1.00152.59           C  
ATOM   4586  NZ  LYS B  81      42.597  14.476  -2.424  1.00152.59           N1+
ATOM   4587  N   GLU B  82      36.186  18.183  -3.047  1.00 99.17           N  
ATOM   4588  CA  GLU B  82      34.931  18.874  -2.868  1.00 99.17           C  
ATOM   4589  C   GLU B  82      33.780  18.240  -3.603  1.00 99.17           C  
ATOM   4590  O   GLU B  82      32.746  17.978  -2.990  1.00 99.17           O  
ATOM   4591  CB  GLU B  82      35.000  20.300  -3.435  1.00 99.17           C  
ATOM   4592  CG  GLU B  82      33.638  20.991  -3.520  1.00 99.17           C  
ATOM   4593  CD  GLU B  82      33.735  22.043  -4.618  1.00 99.17           C  
ATOM   4594  OE1 GLU B  82      34.570  21.850  -5.541  1.00 99.17           O  
ATOM   4595  OE2 GLU B  82      32.975  23.045  -4.556  1.00 99.17           O1-
ATOM   4596  N   VAL B  83      33.892  17.996  -4.922  1.00125.66           N  
ATOM   4597  CA  VAL B  83      32.773  17.439  -5.636  1.00125.66           C  
ATOM   4598  C   VAL B  83      32.508  16.005  -5.278  1.00125.66           C  
ATOM   4599  O   VAL B  83      31.356  15.597  -5.141  1.00125.66           O  
ATOM   4600  CB  VAL B  83      32.868  17.579  -7.129  1.00125.66           C  
ATOM   4601  CG1 VAL B  83      32.756  19.072  -7.458  1.00125.66           C  
ATOM   4602  CG2 VAL B  83      34.171  16.951  -7.640  1.00125.66           C  
ATOM   4603  N   GLU B  84      33.569  15.200  -5.105  1.00 78.53           N  
ATOM   4604  CA  GLU B  84      33.442  13.795  -4.835  1.00 78.53           C  
ATOM   4605  C   GLU B  84      32.726  13.573  -3.533  1.00 78.53           C  
ATOM   4606  O   GLU B  84      31.897  12.672  -3.416  1.00 78.53           O  
ATOM   4607  CB  GLU B  84      34.833  13.127  -4.792  1.00 78.53           C  
ATOM   4608  CG  GLU B  84      34.870  11.672  -4.322  1.00 78.53           C  
ATOM   4609  CD  GLU B  84      35.736  11.635  -3.067  1.00 78.53           C  
ATOM   4610  OE1 GLU B  84      36.938  12.000  -3.176  1.00 78.53           O  
ATOM   4611  OE2 GLU B  84      35.221  11.248  -1.987  1.00 78.53           O1-
ATOM   4612  N   LEU B  85      33.013  14.407  -2.521  1.00 56.99           N  
ATOM   4613  CA  LEU B  85      32.459  14.222  -1.207  1.00 56.99           C  
ATOM   4614  C   LEU B  85      30.968  14.344  -1.258  1.00 56.99           C  
ATOM   4615  O   LEU B  85      30.257  13.561  -0.632  1.00 56.99           O  
ATOM   4616  CB  LEU B  85      32.949  15.280  -0.202  1.00 56.99           C  
ATOM   4617  CG  LEU B  85      32.402  15.098   1.228  1.00 56.99           C  
ATOM   4618  CD1 LEU B  85      32.996  13.845   1.893  1.00 56.99           C  
ATOM   4619  CD2 LEU B  85      32.596  16.369   2.070  1.00 56.99           C  
ATOM   4620  N   GLN B  86      30.458  15.363  -1.972  1.00 56.45           N  
ATOM   4621  CA  GLN B  86      29.045  15.589  -2.067  1.00 56.45           C  
ATOM   4622  C   GLN B  86      28.410  14.540  -2.924  1.00 56.45           C  
ATOM   4623  O   GLN B  86      27.284  14.117  -2.666  1.00 56.45           O  
ATOM   4624  CB  GLN B  86      28.701  16.962  -2.660  1.00 56.45           C  
ATOM   4625  CG  GLN B  86      29.155  18.116  -1.765  1.00 56.45           C  
ATOM   4626  CD  GLN B  86      28.403  17.988  -0.450  1.00 56.45           C  
ATOM   4627  NE2 GLN B  86      29.039  18.435   0.666  1.00 56.45           N  
ATOM   4628  OE1 GLN B  86      27.277  17.495  -0.413  1.00 56.45           O  
ATOM   4629  N   THR B  87      29.106  14.136  -4.003  1.00 50.11           N  
ATOM   4630  CA  THR B  87      28.600  13.180  -4.946  1.00 50.11           C  
ATOM   4631  C   THR B  87      28.477  11.821  -4.326  1.00 50.11           C  
ATOM   4632  O   THR B  87      27.449  11.158  -4.462  1.00 50.11           O  
ATOM   4633  CB  THR B  87      29.483  13.061  -6.150  1.00 50.11           C  
ATOM   4634  CG2 THR B  87      28.835  12.065  -7.123  1.00 50.11           C  
ATOM   4635  OG1 THR B  87      29.621  14.326  -6.778  1.00 50.11           O  
ATOM   4636  N   ASN B  88      29.510  11.377  -3.591  1.00 65.94           N  
ATOM   4637  CA  ASN B  88      29.495  10.057  -3.035  1.00 65.94           C  
ATOM   4638  C   ASN B  88      28.335   9.975  -2.102  1.00 65.94           C  
ATOM   4639  O   ASN B  88      27.694   8.932  -1.998  1.00 65.94           O  
ATOM   4640  CB  ASN B  88      30.746   9.728  -2.206  1.00 65.94           C  
ATOM   4641  CG  ASN B  88      31.954   9.823  -3.120  1.00 65.94           C  
ATOM   4642  ND2 ASN B  88      31.883   9.187  -4.320  1.00 65.94           N  
ATOM   4643  OD1 ASN B  88      32.946  10.455  -2.773  1.00 65.94           O  
ATOM   4644  N   LEU B  89      28.050  11.083  -1.391  1.00 58.63           N  
ATOM   4645  CA  LEU B  89      27.014  11.110  -0.398  1.00 58.63           C  
ATOM   4646  C   LEU B  89      25.663  10.870  -1.000  1.00 58.63           C  
ATOM   4647  O   LEU B  89      24.901  10.051  -0.492  1.00 58.63           O  
ATOM   4648  CB  LEU B  89      26.949  12.436   0.373  1.00 58.63           C  
ATOM   4649  CG  LEU B  89      25.837  12.467   1.438  1.00 58.63           C  
ATOM   4650  CD1 LEU B  89      26.039  11.386   2.513  1.00 58.63           C  
ATOM   4651  CD2 LEU B  89      25.692  13.875   2.034  1.00 58.63           C  
ATOM   4652  N   VAL B  90      25.329  11.562  -2.106  1.00 44.77           N  
ATOM   4653  CA  VAL B  90      24.029  11.424  -2.692  1.00 44.77           C  
ATOM   4654  C   VAL B  90      23.824  10.017  -3.158  1.00 44.77           C  
ATOM   4655  O   VAL B  90      22.771   9.426  -2.916  1.00 44.77           O  
ATOM   4656  CB  VAL B  90      23.836  12.338  -3.865  1.00 44.77           C  
ATOM   4657  CG1 VAL B  90      22.510  11.992  -4.560  1.00 44.77           C  
ATOM   4658  CG2 VAL B  90      23.899  13.784  -3.346  1.00 44.77           C  
ATOM   4659  N   ARG B  91      24.820   9.446  -3.865  1.00179.81           N  
ATOM   4660  CA  ARG B  91      24.691   8.109  -4.375  1.00179.81           C  
ATOM   4661  C   ARG B  91      24.669   7.074  -3.288  1.00179.81           C  
ATOM   4662  O   ARG B  91      23.778   6.225  -3.262  1.00179.81           O  
ATOM   4663  CB  ARG B  91      25.767   7.760  -5.419  1.00179.81           C  
ATOM   4664  CG  ARG B  91      27.206   7.947  -4.947  1.00179.81           C  
ATOM   4665  CD  ARG B  91      28.225   7.785  -6.076  1.00179.81           C  
ATOM   4666  NE  ARG B  91      27.721   8.564  -7.244  1.00179.81           N  
ATOM   4667  CZ  ARG B  91      28.594   9.265  -8.024  1.00179.81           C  
ATOM   4668  NH1 ARG B  91      29.923   9.286  -7.713  1.00179.81           N1+
ATOM   4669  NH2 ARG B  91      28.139   9.943  -9.117  1.00179.81           N  
ATOM   4670  N   SER B  92      25.607   7.143  -2.324  1.00 42.65           N  
ATOM   4671  CA  SER B  92      25.696   6.130  -1.305  1.00 42.65           C  
ATOM   4672  C   SER B  92      24.409   6.106  -0.545  1.00 42.65           C  
ATOM   4673  O   SER B  92      23.918   5.040  -0.180  1.00 42.65           O  
ATOM   4674  CB  SER B  92      26.828   6.401  -0.299  1.00 42.65           C  
ATOM   4675  OG  SER B  92      26.578   7.607   0.405  1.00 42.65           O  
ATOM   4676  N   HIS B  93      23.853   7.300  -0.276  1.00112.67           N  
ATOM   4677  CA  HIS B  93      22.634   7.498   0.453  1.00112.67           C  
ATOM   4678  C   HIS B  93      21.388   7.202  -0.328  1.00112.67           C  
ATOM   4679  O   HIS B  93      20.305   7.184   0.256  1.00112.67           O  
ATOM   4680  CB  HIS B  93      22.523   8.860   1.148  1.00112.67           C  
ATOM   4681  CG  HIS B  93      23.130   8.753   2.513  1.00112.67           C  
ATOM   4682  CD2 HIS B  93      22.519   8.647   3.724  1.00112.67           C  
ATOM   4683  ND1 HIS B  93      24.482   8.685   2.765  1.00112.67           N  
ATOM   4684  CE1 HIS B  93      24.619   8.541   4.108  1.00112.67           C  
ATOM   4685  NE2 HIS B  93      23.456   8.512   4.734  1.00112.67           N  
ATOM   4686  N   SER B  94      21.474   7.055  -1.668  1.00 78.94           N  
ATOM   4687  CA  SER B  94      20.272   6.793  -2.416  1.00 78.94           C  
ATOM   4688  C   SER B  94      19.880   5.347  -2.235  1.00 78.94           C  
ATOM   4689  O   SER B  94      19.952   4.541  -3.161  1.00 78.94           O  
ATOM   4690  CB  SER B  94      20.447   7.048  -3.921  1.00 78.94           C  
ATOM   4691  OG  SER B  94      20.726   8.424  -4.145  1.00 78.94           O  
ATOM   4692  N   ALA B  95      19.513   5.013  -0.980  1.00107.39           N  
ATOM   4693  CA  ALA B  95      19.041   3.789  -0.376  1.00107.39           C  
ATOM   4694  C   ALA B  95      17.587   3.448  -0.590  1.00107.39           C  
ATOM   4695  O   ALA B  95      17.200   2.297  -0.425  1.00107.39           O  
ATOM   4696  CB  ALA B  95      19.268   3.765   1.145  1.00107.39           C  
ATOM   4697  N   GLY B  96      16.716   4.434  -0.861  1.00 63.56           N  
ATOM   4698  CA  GLY B  96      15.282   4.266  -0.816  1.00 63.56           C  
ATOM   4699  C   GLY B  96      14.787   3.031  -1.503  1.00 63.56           C  
ATOM   4700  O   GLY B  96      15.308   2.588  -2.524  1.00 63.56           O  
ATOM   4701  N   VAL B  97      13.718   2.449  -0.917  1.00111.81           N  
ATOM   4702  CA  VAL B  97      13.116   1.247  -1.403  1.00111.81           C  
ATOM   4703  C   VAL B  97      11.634   1.370  -1.195  1.00111.81           C  
ATOM   4704  O   VAL B  97      11.173   2.310  -0.549  1.00111.81           O  
ATOM   4705  CB  VAL B  97      13.629   0.035  -0.682  1.00111.81           C  
ATOM   4706  CG1 VAL B  97      13.263   0.166   0.803  1.00111.81           C  
ATOM   4707  CG2 VAL B  97      13.090  -1.227  -1.368  1.00111.81           C  
ATOM   4708  N   GLY B  98      10.838   0.430  -1.753  1.00 29.61           N  
ATOM   4709  CA  GLY B  98       9.412   0.498  -1.592  1.00 29.61           C  
ATOM   4710  C   GLY B  98       8.839   1.189  -2.789  1.00 29.61           C  
ATOM   4711  O   GLY B  98       9.527   1.410  -3.786  1.00 29.61           O  
ATOM   4712  N   PRO B  99       7.573   1.510  -2.711  1.00 71.28           N  
ATOM   4713  CA  PRO B  99       6.846   2.147  -3.777  1.00 71.28           C  
ATOM   4714  C   PRO B  99       7.246   3.582  -3.947  1.00 71.28           C  
ATOM   4715  O   PRO B  99       7.759   4.179  -3.003  1.00 71.28           O  
ATOM   4716  CB  PRO B  99       5.364   1.968  -3.437  1.00 71.28           C  
ATOM   4717  CG  PRO B  99       5.351   1.663  -1.928  1.00 71.28           C  
ATOM   4718  CD  PRO B  99       6.700   0.964  -1.687  1.00 71.28           C  
ATOM   4719  N   LEU B 100       7.040   4.140  -5.159  1.00 95.04           N  
ATOM   4720  CA  LEU B 100       7.377   5.505  -5.459  1.00 95.04           C  
ATOM   4721  C   LEU B 100       6.269   6.413  -5.009  1.00 95.04           C  
ATOM   4722  O   LEU B 100       5.096   6.046  -5.037  1.00 95.04           O  
ATOM   4723  CB  LEU B 100       7.566   5.780  -6.963  1.00 95.04           C  
ATOM   4724  CG  LEU B 100       8.782   5.083  -7.598  1.00 95.04           C  
ATOM   4725  CD1 LEU B 100      10.106   5.669  -7.084  1.00 95.04           C  
ATOM   4726  CD2 LEU B 100       8.701   3.559  -7.432  1.00 95.04           C  
ATOM   4727  N   PHE B 101       6.632   7.648  -4.600  1.00167.72           N  
ATOM   4728  CA  PHE B 101       5.654   8.619  -4.181  1.00167.72           C  
ATOM   4729  C   PHE B 101       4.896   9.137  -5.363  1.00167.72           C  
ATOM   4730  O   PHE B 101       5.397   9.184  -6.484  1.00167.72           O  
ATOM   4731  CB  PHE B 101       6.206   9.853  -3.438  1.00167.72           C  
ATOM   4732  CG  PHE B 101       6.314   9.559  -1.981  1.00167.72           C  
ATOM   4733  CD1 PHE B 101       5.240   9.833  -1.163  1.00167.72           C  
ATOM   4734  CD2 PHE B 101       7.454   9.028  -1.429  1.00167.72           C  
ATOM   4735  CE1 PHE B 101       5.294   9.584   0.186  1.00167.72           C  
ATOM   4736  CE2 PHE B 101       7.516   8.777  -0.077  1.00167.72           C  
ATOM   4737  CZ  PHE B 101       6.438   9.055   0.730  1.00167.72           C  
ATOM   4738  N   ALA B 102       3.636   9.544  -5.106  1.00 39.43           N  
ATOM   4739  CA  ALA B 102       2.759  10.059  -6.116  1.00 39.43           C  
ATOM   4740  C   ALA B 102       3.342  11.337  -6.622  1.00 39.43           C  
ATOM   4741  O   ALA B 102       4.063  12.034  -5.910  1.00 39.43           O  
ATOM   4742  CB  ALA B 102       1.339  10.360  -5.604  1.00 39.43           C  
ATOM   4743  N   GLU B 103       3.001  11.693  -7.877  1.00 96.84           N  
ATOM   4744  CA  GLU B 103       3.574  12.842  -8.518  1.00 96.84           C  
ATOM   4745  C   GLU B 103       3.356  14.035  -7.649  1.00 96.84           C  
ATOM   4746  O   GLU B 103       4.287  14.798  -7.400  1.00 96.84           O  
ATOM   4747  CB  GLU B 103       2.895  13.177  -9.848  1.00 96.84           C  
ATOM   4748  CG  GLU B 103       3.103  12.120 -10.921  1.00 96.84           C  
ATOM   4749  CD  GLU B 103       2.084  12.420 -12.001  1.00 96.84           C  
ATOM   4750  OE1 GLU B 103       2.224  13.482 -12.667  1.00 96.84           O  
ATOM   4751  OE2 GLU B 103       1.141  11.604 -12.159  1.00 96.84           O1-
ATOM   4752  N   ASP B 104       2.124  14.216  -7.142  1.00 51.81           N  
ATOM   4753  CA  ASP B 104       1.832  15.353  -6.317  1.00 51.81           C  
ATOM   4754  C   ASP B 104       2.666  15.309  -5.071  1.00 51.81           C  
ATOM   4755  O   ASP B 104       3.208  16.330  -4.649  1.00 51.81           O  
ATOM   4756  CB  ASP B 104       0.334  15.467  -5.958  1.00 51.81           C  
ATOM   4757  CG  ASP B 104      -0.169  14.184  -5.307  1.00 51.81           C  
ATOM   4758  OD1 ASP B 104       0.554  13.154  -5.336  1.00 51.81           O  
ATOM   4759  OD2 ASP B 104      -1.317  14.214  -4.787  1.00 51.81           O1-
ATOM   4760  N   GLU B 105       2.819  14.121  -4.459  1.00 58.25           N  
ATOM   4761  CA  GLU B 105       3.561  14.006  -3.237  1.00 58.25           C  
ATOM   4762  C   GLU B 105       4.993  14.366  -3.496  1.00 58.25           C  
ATOM   4763  O   GLU B 105       5.587  15.146  -2.754  1.00 58.25           O  
ATOM   4764  CB  GLU B 105       3.525  12.576  -2.671  1.00 58.25           C  
ATOM   4765  CG  GLU B 105       2.116  12.132  -2.265  1.00 58.25           C  
ATOM   4766  CD  GLU B 105       2.177  10.687  -1.795  1.00 58.25           C  
ATOM   4767  OE1 GLU B 105       2.663   9.833  -2.585  1.00 58.25           O  
ATOM   4768  OE2 GLU B 105       1.741  10.411  -0.645  1.00 58.25           O1-
ATOM   4769  N   ALA B 106       5.567  13.845  -4.597  1.00 37.90           N  
ATOM   4770  CA  ALA B 106       6.950  14.073  -4.915  1.00 37.90           C  
ATOM   4771  C   ALA B 106       7.162  15.545  -5.095  1.00 37.90           C  
ATOM   4772  O   ALA B 106       8.208  16.076  -4.727  1.00 37.90           O  
ATOM   4773  CB  ALA B 106       7.382  13.389  -6.224  1.00 37.90           C  
ATOM   4774  N   ARG B 107       6.181  16.235  -5.709  1.00 73.26           N  
ATOM   4775  CA  ARG B 107       6.287  17.647  -5.958  1.00 73.26           C  
ATOM   4776  C   ARG B 107       6.321  18.410  -4.671  1.00 73.26           C  
ATOM   4777  O   ARG B 107       7.121  19.330  -4.509  1.00 73.26           O  
ATOM   4778  CB  ARG B 107       5.105  18.200  -6.768  1.00 73.26           C  
ATOM   4779  CG  ARG B 107       5.179  17.873  -8.258  1.00 73.26           C  
ATOM   4780  CD  ARG B 107       4.022  18.454  -9.068  1.00 73.26           C  
ATOM   4781  NE  ARG B 107       4.500  18.506 -10.474  1.00 73.26           N  
ATOM   4782  CZ  ARG B 107       5.212  19.595 -10.886  1.00 73.26           C  
ATOM   4783  NH1 ARG B 107       5.361  20.665 -10.051  1.00 73.26           N1+
ATOM   4784  NH2 ARG B 107       5.780  19.613 -12.126  1.00 73.26           N  
ATOM   4785  N   ALA B 108       5.453  18.039  -3.712  1.00 31.59           N  
ATOM   4786  CA  ALA B 108       5.384  18.749  -2.466  1.00 31.59           C  
ATOM   4787  C   ALA B 108       6.711  18.640  -1.785  1.00 31.59           C  
ATOM   4788  O   ALA B 108       7.192  19.602  -1.187  1.00 31.59           O  
ATOM   4789  CB  ALA B 108       4.320  18.179  -1.512  1.00 31.59           C  
ATOM   4790  N   ILE B 109       7.344  17.457  -1.862  1.00 44.14           N  
ATOM   4791  CA  ILE B 109       8.599  17.249  -1.197  1.00 44.14           C  
ATOM   4792  C   ILE B 109       9.636  18.173  -1.764  1.00 44.14           C  
ATOM   4793  O   ILE B 109      10.322  18.874  -1.023  1.00 44.14           O  
ATOM   4794  CB  ILE B 109       9.095  15.840  -1.367  1.00 44.14           C  
ATOM   4795  CG1 ILE B 109       8.107  14.854  -0.721  1.00 44.14           C  
ATOM   4796  CG2 ILE B 109      10.523  15.750  -0.806  1.00 44.14           C  
ATOM   4797  CD1 ILE B 109       8.396  13.391  -1.050  1.00 44.14           C  
ATOM   4798  N   VAL B 110       9.754  18.225  -3.104  1.00 36.21           N  
ATOM   4799  CA  VAL B 110      10.750  19.043  -3.738  1.00 36.21           C  
ATOM   4800  C   VAL B 110      10.460  20.482  -3.438  1.00 36.21           C  
ATOM   4801  O   VAL B 110      11.371  21.269  -3.184  1.00 36.21           O  
ATOM   4802  CB  VAL B 110      10.763  18.880  -5.232  1.00 36.21           C  
ATOM   4803  CG1 VAL B 110      11.779  19.872  -5.824  1.00 36.21           C  
ATOM   4804  CG2 VAL B 110      11.060  17.409  -5.569  1.00 36.21           C  
ATOM   4805  N   ALA B 111       9.168  20.861  -3.452  1.00 33.66           N  
ATOM   4806  CA  ALA B 111       8.772  22.222  -3.222  1.00 33.66           C  
ATOM   4807  C   ALA B 111       9.213  22.632  -1.849  1.00 33.66           C  
ATOM   4808  O   ALA B 111       9.630  23.770  -1.636  1.00 33.66           O  
ATOM   4809  CB  ALA B 111       7.248  22.424  -3.297  1.00 33.66           C  
ATOM   4810  N   ALA B 112       9.094  21.718  -0.870  1.00 34.64           N  
ATOM   4811  CA  ALA B 112       9.481  22.012   0.479  1.00 34.64           C  
ATOM   4812  C   ALA B 112      10.959  22.248   0.537  1.00 34.64           C  
ATOM   4813  O   ALA B 112      11.425  23.131   1.257  1.00 34.64           O  
ATOM   4814  CB  ALA B 112       9.161  20.870   1.458  1.00 34.64           C  
ATOM   4815  N   ARG B 113      11.738  21.431  -0.197  1.00141.52           N  
ATOM   4816  CA  ARG B 113      13.170  21.544  -0.172  1.00141.52           C  
ATOM   4817  C   ARG B 113      13.597  22.840  -0.794  1.00141.52           C  
ATOM   4818  O   ARG B 113      14.426  23.564  -0.250  1.00141.52           O  
ATOM   4819  CB  ARG B 113      13.874  20.418  -0.949  1.00141.52           C  
ATOM   4820  CG  ARG B 113      15.308  20.228  -0.465  1.00141.52           C  
ATOM   4821  CD  ARG B 113      15.326  19.585   0.920  1.00141.52           C  
ATOM   4822  NE  ARG B 113      16.595  19.956   1.598  1.00141.52           N  
ATOM   4823  CZ  ARG B 113      16.503  20.515   2.837  1.00141.52           C  
ATOM   4824  NH1 ARG B 113      15.267  20.751   3.364  1.00141.52           N1+
ATOM   4825  NH2 ARG B 113      17.626  20.850   3.537  1.00141.52           N  
ATOM   4826  N   LEU B 114      12.998  23.192  -1.946  1.00 55.66           N  
ATOM   4827  CA  LEU B 114      13.407  24.373  -2.650  1.00 55.66           C  
ATOM   4828  C   LEU B 114      13.225  25.540  -1.734  1.00 55.66           C  
ATOM   4829  O   LEU B 114      14.083  26.417  -1.641  1.00 55.66           O  
ATOM   4830  CB  LEU B 114      12.563  24.627  -3.913  1.00 55.66           C  
ATOM   4831  CG  LEU B 114      12.918  25.935  -4.642  1.00 55.66           C  
ATOM   4832  CD1 LEU B 114      14.376  25.935  -5.121  1.00 55.66           C  
ATOM   4833  CD2 LEU B 114      11.922  26.227  -5.776  1.00 55.66           C  
ATOM   4834  N   ASN B 115      12.099  25.560  -1.009  1.00 60.50           N  
ATOM   4835  CA  ASN B 115      11.787  26.632  -0.110  1.00 60.50           C  
ATOM   4836  C   ASN B 115      12.775  26.659   1.021  1.00 60.50           C  
ATOM   4837  O   ASN B 115      13.043  27.731   1.562  1.00 60.50           O  
ATOM   4838  CB  ASN B 115      10.379  26.501   0.502  1.00 60.50           C  
ATOM   4839  CG  ASN B 115      10.057  27.779   1.262  1.00 60.50           C  
ATOM   4840  ND2 ASN B 115       9.239  28.665   0.634  1.00 60.50           N  
ATOM   4841  OD1 ASN B 115      10.522  27.990   2.382  1.00 60.50           O  
ATOM   4842  N   THR B 116      13.297  25.488   1.458  1.00146.91           N  
ATOM   4843  CA  THR B 116      14.203  25.507   2.579  1.00146.91           C  
ATOM   4844  C   THR B 116      15.479  26.215   2.229  1.00146.91           C  
ATOM   4845  O   THR B 116      15.906  27.124   2.938  1.00146.91           O  
ATOM   4846  CB  THR B 116      14.592  24.152   3.117  1.00146.91           C  
ATOM   4847  CG2 THR B 116      13.329  23.377   3.515  1.00146.91           C  
ATOM   4848  OG1 THR B 116      15.335  23.421   2.158  1.00146.91           O  
ATOM   4849  N   LEU B 117      16.100  25.834   1.098  1.00 72.16           N  
ATOM   4850  CA  LEU B 117      17.362  26.351   0.638  1.00 72.16           C  
ATOM   4851  C   LEU B 117      17.205  27.807   0.302  1.00 72.16           C  
ATOM   4852  O   LEU B 117      18.157  28.585   0.362  1.00 72.16           O  
ATOM   4853  CB  LEU B 117      17.833  25.638  -0.641  1.00 72.16           C  
ATOM   4854  CG  LEU B 117      18.015  24.116  -0.468  1.00 72.16           C  
ATOM   4855  CD1 LEU B 117      18.482  23.464  -1.780  1.00 72.16           C  
ATOM   4856  CD2 LEU B 117      18.942  23.785   0.714  1.00 72.16           C  
ATOM   4857  N   ALA B 118      15.985  28.195  -0.098  1.00 64.22           N  
ATOM   4858  CA  ALA B 118      15.614  29.521  -0.524  1.00 64.22           C  
ATOM   4859  C   ALA B 118      15.785  30.516   0.588  1.00 64.22           C  
ATOM   4860  O   ALA B 118      15.910  31.713   0.341  1.00 64.22           O  
ATOM   4861  CB  ALA B 118      14.151  29.600  -0.993  1.00 64.22           C  
ATOM   4862  N   LYS B 119      15.721  30.052   1.847  1.00167.53           N  
ATOM   4863  CA  LYS B 119      15.788  30.895   3.012  1.00167.53           C  
ATOM   4864  C   LYS B 119      17.107  31.622   3.025  1.00167.53           C  
ATOM   4865  O   LYS B 119      17.221  32.682   3.639  1.00167.53           O  
ATOM   4866  CB  LYS B 119      15.647  30.080   4.312  1.00167.53           C  
ATOM   4867  CG  LYS B 119      15.054  30.864   5.486  1.00167.53           C  
ATOM   4868  CD  LYS B 119      15.859  32.078   5.943  1.00167.53           C  
ATOM   4869  CE  LYS B 119      15.090  32.935   6.950  1.00167.53           C  
ATOM   4870  NZ  LYS B 119      14.392  32.054   7.916  1.00167.53           N1+
ATOM   4871  N   GLY B 120      18.157  31.051   2.395  1.00 66.31           N  
ATOM   4872  CA  GLY B 120      19.419  31.744   2.277  1.00 66.31           C  
ATOM   4873  C   GLY B 120      20.372  31.385   3.386  1.00 66.31           C  
ATOM   4874  O   GLY B 120      21.297  32.137   3.679  1.00 66.31           O  
ATOM   4875  N   HIS B 121      20.081  30.319   4.144  1.00141.53           N  
ATOM   4876  CA  HIS B 121      20.951  29.798   5.167  1.00141.53           C  
ATOM   4877  C   HIS B 121      21.857  28.658   4.755  1.00141.53           C  
ATOM   4878  O   HIS B 121      22.783  28.315   5.489  1.00141.53           O  
ATOM   4879  CB  HIS B 121      20.174  29.407   6.425  1.00141.53           C  
ATOM   4880  CG  HIS B 121      19.728  30.650   7.124  1.00141.53           C  
ATOM   4881  CD2 HIS B 121      20.311  31.880   7.142  1.00141.53           C  
ATOM   4882  ND1 HIS B 121      18.603  30.757   7.908  1.00141.53           N  
ATOM   4883  CE1 HIS B 121      18.560  32.037   8.356  1.00141.53           C  
ATOM   4884  NE2 HIS B 121      19.577  32.756   7.917  1.00141.53           N  
ATOM   4885  N   SER B 122      21.528  27.951   3.655  1.00 81.24           N  
ATOM   4886  CA  SER B 122      22.211  26.753   3.217  1.00 81.24           C  
ATOM   4887  C   SER B 122      23.501  27.006   2.481  1.00 81.24           C  
ATOM   4888  O   SER B 122      24.224  26.062   2.172  1.00 81.24           O  
ATOM   4889  CB  SER B 122      21.322  25.892   2.305  1.00 81.24           C  
ATOM   4890  OG  SER B 122      20.171  25.472   3.023  1.00 81.24           O  
ATOM   4891  N   ALA B 123      23.821  28.268   2.151  1.00 59.08           N  
ATOM   4892  CA  ALA B 123      25.040  28.558   1.441  1.00 59.08           C  
ATOM   4893  C   ALA B 123      25.127  27.753   0.174  1.00 59.08           C  
ATOM   4894  O   ALA B 123      26.160  27.143  -0.105  1.00 59.08           O  
ATOM   4895  CB  ALA B 123      26.304  28.269   2.272  1.00 59.08           C  
ATOM   4896  N   VAL B 124      24.053  27.745  -0.645  1.00 50.36           N  
ATOM   4897  CA  VAL B 124      24.040  27.011  -1.884  1.00 50.36           C  
ATOM   4898  C   VAL B 124      23.984  27.999  -3.016  1.00 50.36           C  
ATOM   4899  O   VAL B 124      23.574  29.146  -2.838  1.00 50.36           O  
ATOM   4900  CB  VAL B 124      22.852  26.087  -2.004  1.00 50.36           C  
ATOM   4901  CG1 VAL B 124      22.829  25.419  -3.389  1.00 50.36           C  
ATOM   4902  CG2 VAL B 124      22.923  25.066  -0.859  1.00 50.36           C  
ATOM   4903  N   ARG B 125      24.442  27.572  -4.216  1.00 96.91           N  
ATOM   4904  CA  ARG B 125      24.456  28.382  -5.402  1.00 96.91           C  
ATOM   4905  C   ARG B 125      23.035  28.550  -5.848  1.00 96.91           C  
ATOM   4906  O   ARG B 125      22.173  27.727  -5.542  1.00 96.91           O  
ATOM   4907  CB  ARG B 125      25.196  27.714  -6.572  1.00 96.91           C  
ATOM   4908  CG  ARG B 125      26.648  27.336  -6.271  1.00 96.91           C  
ATOM   4909  CD  ARG B 125      27.233  26.388  -7.318  1.00 96.91           C  
ATOM   4910  NE  ARG B 125      26.348  25.187  -7.350  1.00 96.91           N  
ATOM   4911  CZ  ARG B 125      26.629  24.144  -8.185  1.00 96.91           C  
ATOM   4912  NH1 ARG B 125      27.767  24.165  -8.933  1.00 96.91           N1+
ATOM   4913  NH2 ARG B 125      25.782  23.078  -8.269  1.00 96.91           N  
ATOM   4914  N   PRO B 126      22.766  29.620  -6.547  1.00 74.92           N  
ATOM   4915  CA  PRO B 126      21.433  29.856  -7.033  1.00 74.92           C  
ATOM   4916  C   PRO B 126      21.045  28.841  -8.057  1.00 74.92           C  
ATOM   4917  O   PRO B 126      19.852  28.626  -8.261  1.00 74.92           O  
ATOM   4918  CB  PRO B 126      21.433  31.289  -7.557  1.00 74.92           C  
ATOM   4919  CG  PRO B 126      22.514  31.982  -6.707  1.00 74.92           C  
ATOM   4920  CD  PRO B 126      23.501  30.858  -6.348  1.00 74.92           C  
ATOM   4921  N   ILE B 127      22.028  28.192  -8.702  1.00126.93           N  
ATOM   4922  CA  ILE B 127      21.703  27.271  -9.750  1.00126.93           C  
ATOM   4923  C   ILE B 127      20.881  26.187  -9.139  1.00126.93           C  
ATOM   4924  O   ILE B 127      19.960  25.662  -9.759  1.00126.93           O  
ATOM   4925  CB  ILE B 127      22.888  26.617 -10.393  1.00126.93           C  
ATOM   4926  CG1 ILE B 127      23.576  25.610  -9.471  1.00126.93           C  
ATOM   4927  CG2 ILE B 127      23.841  27.740 -10.806  1.00126.93           C  
ATOM   4928  CD1 ILE B 127      24.475  24.673 -10.266  1.00126.93           C  
ATOM   4929  N   ILE B 128      21.211  25.806  -7.897  1.00102.71           N  
ATOM   4930  CA  ILE B 128      20.499  24.746  -7.255  1.00102.71           C  
ATOM   4931  C   ILE B 128      19.060  25.142  -7.113  1.00102.71           C  
ATOM   4932  O   ILE B 128      18.161  24.344  -7.371  1.00102.71           O  
ATOM   4933  CB  ILE B 128      21.038  24.447  -5.888  1.00102.71           C  
ATOM   4934  CG1 ILE B 128      22.509  24.004  -5.977  1.00102.71           C  
ATOM   4935  CG2 ILE B 128      20.110  23.410  -5.241  1.00102.71           C  
ATOM   4936  CD1 ILE B 128      22.738  22.774  -6.854  1.00102.71           C  
ATOM   4937  N   LEU B 129      18.799  26.393  -6.695  1.00 41.74           N  
ATOM   4938  CA  LEU B 129      17.447  26.836  -6.510  1.00 41.74           C
[truncated: 252,728 more chars]
